# Supplementary material for: Metagenomic Characterisation of the Viral Community of Lough Neagh, the Largest Freshwater Lake in Ireland
Source: PLoS One. 2016 Feb 29;11(2):e0150361. doi: 10.1371/journal.pone.0150361 (PMC4771703; doi:10.1371/journal.pone.0150361)
Supplement: S1 Datasets — (ZIP) [file pone.0150361.s001.zip]

Archive with 7 entries (6 files):
- 16s_datasets/
- 16s_datasets/2_September_2014.fa
- 16s_datasets/23_June_2014.fa
- 16s_datasets/28_April_2014.fa
- 16s_datasets/1_April_2014.fa
- 16s_datasets/18_February_2015.fa
- 16s_datasets/10_November_2014.fa
