# Supplementary material for: Metagenomic Characterisation of the Viral Community of Lough Neagh, the Largest Freshwater Lake in Ireland
Source: PLoS One. 2016 Feb 29;11(2):e0150361. doi: 10.1371/journal.pone.0150361 (PMC4771703; doi:10.1371/journal.pone.0150361)
Supplement: S1 Datasets — (ZIP) [file pone.0150361.s001.zip › 16s_datasets/2_September_2014.fa]

>8TW_14
TCATCCCAGTTACCGCTCATAGCGTAGGGCGCTGCCTCCTTGCGGTTGGCGTACGCACTTCGGCTACAAACGACTTCCATGATGTGACGGGCGGTGTGTACAAGGCCCGGGAACGTATTCACGGCGCCGTAGCTGATGCGCCATTACTAGCGATTCCGGCTTCATGGAGGCGAGTTGCAGCCTCCAATCCGAACTGGGCCCAGTTTTTGAGATTTCCTCCACCTTGCGGTCTTGCATCGTTCTGTACATACCATTGTAGCACGTGTGCAGCCCTAGACATAAAGGCCATGAGGACTTGACGTCATCCCCACCTTCCTCCGGTTTGACACCGGCAGTCTCGCTACAGTCCTCGCCATTACGCGTTAGCAAGTAGCGACAGGGGTTGCGCTCGTTGAGGGACTTAACCCGACACTTCACAGCACGAGCTGACGACAGCCATGCAGCACCTGTTCACGTTCCGCCCGTTGCGGGTGTACCTCTACTTTCATAGTAGTTTA
>8TW_65
TCACCCCAGTCATCAACCCCGCCTTCGGCACCCTCCTCCCCCGAAAGGGTTAGAGTAATGACTTCGGGCGTGGCTCACTTCCATGGTGTGACGGGCGGTGTGTACAAGGCCCGGGAACGGATTCACCGCAGTATGCTGACCTGCGATTACTAGCGATTCCTCCTTCATGCAGGCGAGTTGCAGCCTGCAATCTGAACTGTGCCAGGGTTTGTGAGATTCGCTCTCCCTCGCGGGTTGGCTGCTCTGTGTCCCTCGCATTGTAGTACGTGTGTCGCCCAGGACGTAAGGGCCATGCTGACTTGACGTCATCCTCACCTTCCTCCGGTTTGTCACCGGCAGTCTCGCTAGAGTTCCCAACTTAATGATGGCAACTAACGACGAGGGTTGCGCTCGTTGCGGGACTTAACCCAACATCTCACGACACGAGCTGACGACAGCCATGCAGCACCTGTCTTCTGGTTCCTTACGGCACTCTCCCCTTTCAAGGAGATT
>8TW_155
TCATCCCAATCACCGATCCCACCTTTGGCAGCTCCCTCCTTGCGGTTGGGCCACTGACTTTGGGTGTTACCGACTTTCGTGATGTGACGGGCGGTGTGTACAAGCCCCGGGAACGTATTCACCGTAGCGTTGCTGATCTACGATTACTAGCAACTCCGACTTCATGGGGTCGAGTTGCAGACCCCAATCCGAACTGAGACTGGCTTTATCGGATTCGCTCCACCTTGCGGTATCGCAGCCGTTTGTACCAGCCATTGTAGCATGCGTGCAGCCCAAGACATAAGGGGCATGATGATTTGACGTCATCCCCACCTTCCTCCGAGTTAACCCCGGCAGTCTCCTGTGAGTCCCCAACTAAATGCTGGCAACACAGAACGAGGGTTGCGCTCGTTGCGGGACTTAACCCAACATCTCACGACACGAGCTGACGACAACCATGCACCACCTGTATACAGACCTTGCGGCTATGACATCTCTGCCATATTCCTGTATA
>8TW_173
TCACCCCAGTCATCAACCCCGCCTTCGGCACCCTCCTCCCCCGAAAGGGTTAGAGTAATGACTTCGGGCGTGGCTCACTTCCATGGTGTGACGGGCGGTGTGTACAAGGCCCGGGAACGGATTCACCGCAGTATGCTGACCTGCGATTACTAGCGATTCCTCCTTCATGCAGGCGAGTTGCAGCCTGCAATCTGAACTGTGCCAGGGTTTGTGAGATTCGCTCTCCCTCGCGGGTTGGCTGCTCTGTGTCCCTCGCATTGTAGTACGTGTGTCGCCCAGGACGTAAGGGCCATGCTGACTTGACGTCATCCTCACCTTCCTCCGGTTTGTCACCGGCAGTCTCGCTAGAGTTCCCAACTTAATGATGGCAACTAACGACGAGGGTTGCGCTCGTTGCGGGACTTAACCCAACATCTCACGACACGAGCTGACGACAGCCATGCAGCACCTGTCTTCCGGTTCCTTACGGCACTCTCCCCTTTCAAGGAGATT
>8TW_189
TAGCCCTAGTTACCAGTTTTACCCTAGGCAGCTCCTTGCGGTCACCGACTTCAGGCACCCCCCAGCTTCCATGGCTTGACGGGCGGTGTGTACAAGGCCCGGGAACGTATTCACCGGATCATGGCTGATATCCGATTACTAGCGATTCCAGCTTCACGGAGTCGAGTTGCAGACTCCGATCCGAACTGAGAACGGTTTTGTAGATTCGCTCCTGGTCACCCAGTGGCTGCTCTCTGTACCGTCCATTGTAGCACGTGTGTGGCCCAAGGCGTAAGGGCCGTGATGATTTGACGTCATCCCCACCTTCCTCACAGTTTACACTGGCAGTCTTGTTAGAGTTCCCGACATGACTCGCTGGCAACTAACAACAGGGGTTGCGCTCGTTATAGGACTTAACCTGACACCTCACGGCACGAGCTGACGACAACCATGCAGCACCTTGTAATTTGTCTTGCGAAAGATCTGTTTCCAAAATCGGTCAAACTACATTTAAGCCTTGGTAAGGTT
>8TW_229
TCACCCCAGTCATCAACCCCGCCTTCGGCACCCTCCTCCCCCGAAAGGGTTAGAGTAATGACTTCGGGCGTGGCTCACTTCCATGGTGTGACGGGCGGTGTGTACAAGGCCCGGGAACGGATTCACCGCAGTATGCTGACCTGCGATTACTAGCGATTCCTCCTTCATGCAGGCGAGTTGCAGCCTGCAATCTGAACTGTGCCAGGGTTTGTGAGATTCGCTCTCCCTCGCGGGTTGGCTGCTCTGTGTCCCTCGCATTGTAGTACGTGTGTCGCCCAGGACGTAAGGGCCATGCTGACTTGACGTCATCCTCACCTTCCTCCGGTTTGTCACCGGCAGTCTCGCTAGAGTTCCCAACTTAATGATGGCAACTAACGACGAGGGTTGCGCTCGTTGCGGGACTTAACCCAACATCTCACGACACGAGCTGACGACAGCCATGCAGCACCTGTCTTCTGGTTCCTTACGGCACTCTCCCCTTTNAAGGAGATT
>8TW_264
TCACCCCAGTCACTAGCTCTGCCTTAGGCATCCCCCTCCAAGAAGGTTGGGGTAACGACTTTGGGCATAGCCAGCTCCCATGGTGTGACGGGCGGTGTGTACAAGGCCCGGGAACGTATTCACCGCCGTATGGCTGACCGGCGATTACTAGCGATTCCGACTTCATGCAGGCGAGTTGCAGCCTGCAATCCGAACTGAGACCGGGTTTTTGAGGTTGGCTTGCCTTCGCAGGGTTGCATCTCTTTGTCCCGGCCATTGTAGCACGTGTGTAGCCCAGGACGTAAGGGGCATGCTGACTTGACGTCATCCTCACCTTCCTCCGGCGTATCACCGGCAGTCTTTTTAGTTTACATAGAGGGCAACTAAAAACGAGGGTTGCGCTCGTTGCGGGACTTAACCCAACATCTCACGACACGAGCTGACGACAGCCATGCACCACCTGTGTCCACCGTTTTAATTCTCTTTTTCAAGAAAAAAGTGGCATGTCAAGCCCTGGTAAGGTTCTTCGCGTTGCATCGAA
>8TW_288
TCACTCCAGTCACCGACCCCACCCTAAACATTACTCTCCTCGCGGTTAAGCCAATGTCTTTAGGTGTTACCAGCTCCCATAGTGTGACGGGCGGTGTGTACAAGACCCGGGAACGTATTCAACGCACTATAGCTGACGCGCGTTTACTAGCAACTCCAACTTCATGCAGGCGAGTTGCAGCCTGCAATCTGAACTGAGGAATGTTTTACTAGGATTTGCTCCGCCTCACGGCTTGGCTTCCCATTGTTCCATCCCATTGTAGCGTGTGTGTAGCCCCGGGACATAAAGGCCATGCTGACTTGACGTCATCCCCGCCTTCCTCCGGCTTGCGGCCGGCAGTCTCGCCAGACACTTGTAACTGGCAATGAGGGTTGCGCTCGTTAGCGTACTTAAACGAACATCTCACGACACGAGCTGACGACAGCCATGCAACACCTGTATAAACTCTCTTGCGAGTCGATCCAATTTCTCTTCTCTACCATCTATAT
>8TW_301
TCACCCCAGTCATCAGCCCCACCTTCGGCATCCTCCTCCCTTGCGGGTTGGAGTAACGACTTCGGGCGTGGCCAACTTCCATGGTGTGACGGGCGGTGTGTACAAGGCCCGGGAACGTATTCACCGCAGTATGCTGACCTGCGATTACTAGCGATTCCTCCTTCACGTAGGCGAGTTGCAGCCTACGATCTGAACTGAGCCACGGTTTATGGGATTTGCTAGCTCTCGCGAGTTTGCTGCCCTTTGTCCGTAGCATTGTAGTACGTGTGTAGCCCAGGATGTAAGGGGCATGATGACTTGACGTCATCCACACCTTCCTCCGGTTTATCACCGGCAGTCTCTCTAGAGTGCCCAACTTAATGCTGGCAACTAAAGACGTGGGTTGCGCTCGTTGCGGGACTTAACCCAACATCTCACGACACGAGCTGACGACAGCCATGCACCACCTGTCACTGCGCTCCCGAAGGCACTCCCAAGTTTCCAAGGGATTCGCAGGA
>8TW_316
TAGCCCCAGTCACCAGTTTCACCTTAAACGTATAAACGTCTTTGGGTGCGCCTGATTCCCATGGCTTGACGGGCGGTGTGTACAAGGCCCGGGAACGTATTCACCGCGGCATTCTGATCCGCGATTACTAGCGATTCCAACTTCACGAAGTCGAGTTTCAGACTTCGATCTGAACTGAGATTGCGTTTAGAGATTATCTCCTGCTTGCGCATTCGCTCTCTGTAGCAACCATTGTATCACGTGTGTAGCCCTGGACGTAAGGGCCATGATGACTTGACGTCATCCCCACCTTCCTCTCTACTTGCGTAGGCAGTCTCCTTAAAGTGCTCAACTGAATGTTAGCAACTAAGGATAGGGGTTGCGCTCGTTGCGGGACTTAACCCAACACCTCACAGCACGAGCTGACGACAGCCATGCAGCACCTCTATAAGATCTCGATTTTACGAGTCATTTGACTTTCATCTCCTTACTTCTTACTGTTCAAGCCCAGGTTTAAC
>8TW_364
TCACCCCAGTCATGAACCCTGCCGTGGCAATCGCCCCCCTTGCGGTTAGGCTAACTGCTTCTGGCAAAACCCACTCCCATGGTGTGACGGGCGGTGTGTACAAGACCCGGGAACGTATTCACCGCGACATGCTGATCCGCGATTACTAGCGATTCCAGCTTCACGTAGTCGAGTTGCAGACTACGATCCGGACTACGATGCGTTTTAAGAGATTAGCTCCCCCTCGCGGGTTGGCAACCCTCTGTACGCACCATTGTATGACGTGTGAAGCCCTACCCATAAGGGCCATGAGGACTTGACGTCATCCCCACCTTCCTCCGGTTTGTCACCGGCAGTCTCTTTAGAGTGCTCTTGCGTAGCAACTAAAGACAAGGGTTGCGCTCGTTGCGGGACTTAACCCAACATCTCACGACACGAGCTGACGACAGCCATGCAGCACCTGTGTTCACTTTCCCTTACGGGCACCTAATGTATCTCTACTTCGTTAGTGACATGTCAAGGGTAGGTAAGGTTTTTCG
>8TW_369
TAGCCCCAGTTACTGGTTTTGCCCTAGGCGGCTCCTTGCGGTAACCGACTTTAGGCACCCCCAACTTCCATGGCTTGACGGGCGGTGTGTACAAGGCCCGGGAACGTATTCACCGCATCATGGCTGATATGCGATTACTAGCGATTCCAGCTTCACGAGGTCGGGTTGCAGACCTCGATCCGAACTGAGATAGGGTTTGTAGATTAGCTCACCGTTACCGGCTTGCAACTCACTGTCCCTACCATTGTAGCACGTGTGTCGCCCTGGACGTAAGGGCCGTGATGACTTGACGTCGTCCCCACCTTCCTCACCGCTTACGCGGGCAGTTTCTCTAGAGTCCCCGACATTACTCGCTGGCAACTAGAAATAGGGGTTGCGCTCGTTATGGAACTTAATCCGACACCTCACGGCACGAGCTGACGACAGCCATGCAGCACCTAGTTTCGTGTCCTTGCGGAAAGCTCCCTTTCAGGAGCGGTCACTAACTTTCAAGCCCAGGTAAGGTTCCTCGCGTATCATCGAAA
>8TW_397
TCACCCCAGTCATCAACCCCGCCTTCGGCACCCTCCTCCCTTTCGGGTTAGAGTAATGACTTCGGGCGTGGCTCACTTCCATGGTGTGACGGGCGGTGTGCACAAGGCCCGGGAACGGATTCACCGCAGTATGCTGACCTGCGATTACTAGCGATTCCTCCTTCATGCAGGCGAGTTGCAGCCTGCAATCTGAACTGTGCCAGGGTTTATGAGATTCGCTCTCCCTCGCGGGTTGGCTGCTCTCTGTCCCTCGCATTGTAGTACGTGTGTCGCCCAGGACGTAAGGGCCATGCTGACTTGACGTCATCCTCACCTTCCTCCGGTTTGTCACCGGCAGTCTCGCTAGAGTTCCCAACTTAATGATGGCAACTAACGACGAGGGTTGCGCTCGTTGCGGGACTTAACCCAACATCTCACGACACGAGCTGACGACAGCCATGCAGCACCTGTCTTCTGGTTCCTTACGGCACTCTCCCCTTTCAAGGAGATTCC
>8TW_432
TCACCCCAGTCACTGATCCTACCGTGGTTGGCTGCCTCCATTGCTGGTTGGCGCACCACCTTCGGGTAGAACCAATTCCCATGGTGTGACGGGCGGTGTGTACAAGGCCCGGGAACGTATTCACCGCGTCATGCTGTTACGCGATTACTAGCGATTCCGACTTCATGGGGTCGAGTTGCAGACCCCAATCCGAACTGAGATGGCTTTTTGGGATTAACCCATTGTCACCACCATTGTAGCACGTGTGTAGCCCAACCCGTAAGGGCCATGAGGACTTGACGTCATCCACACCTTCCTCCGGCTTATCACCGGCAGTTCTCCTAGAGTGCCCAACTGAATGCTGGCAACTAAGAGTGTGGGTTGCGCTCGTTGCCGGACTTAACCGAACATCTCACGACACGAGCTGACGACAGCCATGCAGCACCTGTGTGGTATCCAGCCGAACTGAAAGGACCATCTCTGGTCCCGCGATACCCATGTCAAGGGTTGGTAAGGTTCTGCGCG
>8TW_452
TAGTCCCAATCACCAAGTTCGCCTTCGGCGCCGCCCTCCTTACGGTTGGGCTAACGACTTCGGGCGCTCTCAGCTTTCGTGGCTTGACGGGCGGTGTGTACAAGGCTCAGGAACATATTCACCGCGGCGTAGCTGATCCGCGATTACTAGCGATTCCAACTTCATGCAGGCGAGTTGCAGCCTGCAATCCGAACTGGGGTCGGCTTTCTGGGGTCCGCTTCACTTCGCAGCTCTGCTTCCCTCTGTACCGACCATTGTAGCACGTGTGTAGCCCCAGGCGTAAGGGCCATGATGACTTGACGTCGTCCCCACCTTCCTCCGTTTTGACAACGGCAGTCCCACTAAAGTGCCCGGCTTTACCCGCTGGTAACTAGTGGCAAGGGTTTCGCTCGTTAAGGGACTTAACCCGACATCTCACGACACGAGCTGACGACAGCCATGCAACACCTGTGCAGGTTACACCCGAAGGCAATCATCCGGCTTTCACCGAACTAATCCCTGCATGTCAAGCCT
>8TW_509
TCACCCAGTCATCAACCCCGCCTTCGGCACCCTCCTCCCCCGAAACGGGTTAAGAGTAATGACTTCGGGCGTGGCTCACTTCCATGGTGTGACGGGCGGTGTGTACAAGGCCCGGGAACGGATTCACCGCAGTATGCTGACCTGCGATTACTAGCGATTCCTCCTTCATGCAGGCGAGTTGCAGCCTGCAATCTGAACTGTGCCAGGGTTTGTGAGATTCGCTCTCCCTCGCGGGTTGGCTGCTCTGTGTCCCTCGCATTGTAGTACGTGTGTCGCCCAGGACGTAAGGGCCATGCTGACTTGACGTCATCCTCACCTTCCTCCGGTTTGCACCGGCAGTCTCGCTAGAGTTCCCCAATTAATGATGGCAACTAACGCGAGGGTTGCGCTCGTTGCGGGACTTAACCCAACATCTCACGACACGAGCTGACGACAGCCATGCAGCACCTTGCTTTCCGTCGTTTACCGCGCCTCTCCCTTACCTAGAAGGCTTCACGAG
>8TW_526
TCACCCCAGTCATCAACCCCGCCTTCGGCACCCTCCTCCCCCGAAAGGGTTAAGAGTAATGACTTCGGGCGTGGCTCACTTCCATGGTGTGACGGGCGGTGTGTACAAGGCCCGGGAACGGATTCACCGCAGTATGCTGACCTGCGATTACTAGCGATTCCTCCTTCATGCAGGCGAGTTGCAGCCTGCAATCTGAACTGTGCCAGGGTTTGTGAGATTCGCTCTCCCTCGCGGGTTGGCTGCTCTGTGTCCCTCGCATTGTAGTACGTGTGTCGCCCAGGACGTAAGGGCCATGCTGACTTGACGTCATCCTCACCTTCCTCCGGTTTGTCACCGGCAGTCTCGCTAGAGTTCCCAACTTAATGATGGCAACTAACGACGAGGGTTGCGCTCGTTGCGGGACTTAACCCAACATCTCACGACACGAGCTGACGACAGCCATGCAGCACCTGTCTTCCGGTTCCTAGGCCACTCTCCCCTTTNAAGGA
>8TW_541
TCACTCCAGTCACCGACCCCACCCTAAACATTACTCTCCTCGCGGTTAAGCCAATGTCTTTAGGTGTTACCAGCTCCCATAGTGTGACGGGCGGTGTGTACAAGACCCGGGAACGTATTCAACGCACTATAGCTGACGCGCGTTTACTAGCAACTCCAACTTCATGCAGGCGAGTTGCAGCCTGCAATCTGAACTGAGGAATGTTTTACTAGGATTTGCTCCGCCTCGCGGCTTGGCTTCCCATTGTTCCATCCCATTGTAGCGTGTGTGTAGCCCCGGACATAAAGGCCATGCTGACTTGACGTCATCCCCGCCTTCCTCCGGCTTGCGGCCGGCAGTCTCGCCAGACACTTGTAACTGGCAATGAGGGTTGCGCTCGTTAGCGTACTTAAACGAACATCTCACGACACGAGCTGACGACAGCCATGCAACACCTGTATAAACTCTCTTGCGAGTCGATCCAATTTCTCTTCTCTACCATCTATAT
>8TW_542
TCACCCCAGTCATCAACCCCGCCTTCGGCACCCTCCTCCCTTTCGGGTTAGAGTAATGACTTCGGGCGTGGCTCACTTCCATGGTGTGACGGGCGGTGTGTACAAGGCCCGGGAACGGATTCACCGCAGTATGCTGACCTGCGATTACTAGCGATTCCTCCTTCATGCAGGCGAGTTGCAGCCTGCAATCTGAACTGTGCCAGGGTTTATGAGATTCGCTCTCCCTCGCGGGTTGGCTGCTCTCTGTCCCTCGCATTGTAGTACGTGTGTCGCCCAGGACGTAAGGGCCATGCTGACTTGACGTCATCCTCACCTTCCTCCGGTTTGTCACCGGCAGTCTCGCTAGAGTTCCCAACTTAATGATGGCAACTAACGACGAGGGTTGCGCTCGTTGCGGGACTTAACCCAACATCTCACGACACGAGCTGACGACAGCCATGCAGCACCTGTCTTCTGGTTCCTTACGGCACTCTCCCCTTTCAAGGAGATT
>8TW_655
TCACCCCAATCACCGGTCAGACCTTTGGCGCCTACTTCCTTGCGGTTGGTCTAGCGACTTCTGGTCCAACAGGCTTTCGTGGTGTGACGGGCGGTGTGTACAAGGCCCGGGAACGTATTCACCGTGGCGTTCTGATCCACGATTACTAGCGATTCCGCCTTCATGGAGTCGAGTTGCAGACTCCAATCCGAACTGAGACCGGTTTTTTGGGATTGGCTTGACGTCGCCGTTTTGCTTCCCTTTGTACCGGCCATTGTAGCACGTGTGTAGCCCTGGGCATAAGGGCCATGAGGACTTGACGTCATCCCCACCTTCCTCCGGTTTATCACCGGCAGTCCTTTTAGAGTGCCCAACTTAATGCTGGCAACTAAAAGCAGGGGTTGCGCTCGTTGCGGGACTTAACCCAACATCTCACGACACGAGCTGACGACAGCCATGCAGCACCTGTCTCCGAGTTCTTCTTGCGAAGCACCCAACTCTTTCAAGTCAGTTCTCGGGATGTCAAGCCCAGGTAAGGTTCTGCGCG
>8TW_688
TCACCCCAATCATGAGTCATACCTTGGGCCGTGGCCTCCATTGCTGGTTAGCGCACAGACTTCTAGTACAACCCACTTTCGTGATGTGACGGGCGGTGTGTACAAGGCCCGGGAACGTATTCACGGCAGCATGCTGATCTGCCATTACTAGCGATTCCAGCTTCACGCAGGCGAGTTGCAGCCTGCGATCCGAACTGAGAACGGTTTTTTGCGATTAGCTCCACCTCGCGGCTTAGCAGCGCTTTGTACCGTCCATTGTAGCACGTGTGTAGCCCTGGACATAAAGGCCATGATGACTTGACGTCATCCCCACCTTCCTCCAACTTATCGCTGGCGGTCCCCTGATAGTTCCCAACTTAATGATGGCAAAACAGGGCAAGGGTTGCGCTCGTTGCGGGACTTAACCCAACATCTCACGACACGAGCTGACGACAGCCATGCAGCACCTCGACATTACTCCCTTGCGGGATATCCATGTTT
>8TW_740
TCACCCCAGTCATCAACCCCGCCTTCGGCACCCTCCTCCCTTTCGGGTTAGAGTAATGACTTCGGGCGTGGCTCACTTCCATGGTGTGACGGGCGGTGTGTACAAGGCCCGGGAACGGATTCACCGCAGTATGCTGACCTGCGATTACTAGCGATTCCTCCTTCATGCAGGCGAGTTGCAGCCTGCAATCTGAACTGTGCCAGGGTTTATGAGATTCGCTCTCCCTCGCGGGTTGGCTGCTCTGTGTCCCTCGCATTGTAGTACGTGTGTCGCCCAGGACGTAAGGGCCATGCTGACTTGACGTCATCCTCACCTTCCTCCGGTTTGTCACCGGCAGTCTCGCTAGAGTTCCCAACTTAATGATGGCAACTAACGACGAGGGTTGCGCTCGTTGCGGGACTTAACCCAACATCTCACGACACGAGCTGACGACAGCCATGCAGCACCTGTCTTCTGGTTCCTTACGGCACTCTCCCCTTTCAAGGAGATT
>8TW_748
TCACCCCAATCATGAACCATACCGTGGACGTCTGCCTCCTTGCGGTTAGCTCAACGTCTTCTAGTACAGCCCACTTTCGTGATGTGACGGGCGGTGTGTACAAGACCCGGGAACGTATTCACCGCAGCATGCTGATCTGCGATTACTAGCGATTCCAGCTTCATGGAGTCGAGTTGCAGACTCCAATCCGAACTGAGACTGGTTTTTTCCGATTGGCTCCGTCTCGCGACTTCGCTACGGTTTGTACCAGCCATTGTAGCACGTGTGTAGCCCTGGACATAAAGGCCATGAGGACTTGACGTCATCCCCACCTTCCTCCGGTTTATCACCGGCAGTTCCGCGAGAGTCCCCAACTTAATGATGGTAACTCACGGTAAGGGTTGCGCTCGTTGCGGGACTTAACCCAACATCTCACGACACGAGCTGACGACAGCCATGCAGCACCTTGCTGGCAGGAGCCGATTACTCGGATCATCTTATCTCTAAGACTTA
>8TW_803
TAGCCCCAATTACCGGTTTTACCCTAGGCCGCTCCTTGCGGTGACAGACTTCAGGTTCCCCCAGCTTTCATGGCTTGACGGGCGGTGTGTACAAGGCCCGGGAACGTATTCACCGCATCATTGCTGATATGCGATTACTAGCGAATCCAACTTCATGAGGTCGAGTTGCAGACCTCAATCCGAACTGTGATTGGCTTTTGGAGATTAGCTTACTGTTACCAGCTTGCAGCCCTCTGTACCAACCATTGTAGCACGTGTGTAGCCCCGGACGTAAGGGCCATGATGACTTGACGTCGTCCCCTCCTTCCTCTCTACTTGCGTAGGCAGTCTGTTTAGAGTCCCCACCTTAACGTGCTGGCAACTAAACATAGGGGTTGCGCTCGTTGCGGGACTTAACCCCAACACCTCACGGGCACGAGCTGACGACAGCCATGCAGCACCTAGTTTTCGTGTGATTGCTCACTGATCTATTTCAAAATCATTCACTAACTTTCAAGCCCGGGTAAGGTT
>8TW_818
TAGTCCCAATCACGAAGTTTGCCCTAGGCACCTGCCCCCTTTCGGTTAGCACAGCGACTTCAGGCACCCCCCGCTTTCGTGGCTTGACGGGCGGTGTGTACAAGGCTCAGGAACATATTCACCGCAGCATAGCTGATCTGCGATTACTAGCGATTCCAGCTTCATGCAGGCGAGTTGCAGCCTGCAATCCGAACTGAGCGACGCTTTTTGAGATTAGCTCCCCCTCGCGGGTTTGCTGCCCTTTGTACGCCGCATTGTATGACGTGTGCAGCCCTGGACATAAAGGCCATGATGACTTGACGTCGTCCCCACCTTCCTCCGGTTTGACACCGGCGGTCTCCTTAGAGTCCCCAACTGAATGCTGGCAACTAAGGACAAGGGTTGCGCTCGTTAAGCGACTTAACGCGACGTCTCACGACACGAGCTGACGACAGCCATGCAGCACCTGTGCATGTTCCACCCGAAGGCGTGGCCCTGCTTTCACTA
>8TW_823
TCACCCCAGTCATCAGTCCTACCTTAGGCATCCCCCTCCTTGCGGTTGGGGTAACGACTTCGGGCGTGACCAACTTCCATGGTGTGACGGGCGGTGTGTACAAGGCCCGGGAACGAATTCACTGCAGTATGCTGACCTGCAATTACTAGCGATTCCTCCTTCACGAAGGCGAGTTGCAGCCTTCGATCTGAACTGAGCTACGGTTTATGAGATTCGCATCACATCGCTGTGTAGCTGCCCTTTGTCCGTAGCATTGTAGTACGTGTGTAGCCCAAGACGTAAGGGGCATGCTGACTTGACGTCATCCCCACCTTCCTCCGGTTTGTCACCGGCAGTCTCTCTAGAGTGCCCAACTTAATGCTGGCAACTAAAAACGAGGGTTGCGCTCGTTGCGGGACTTAACCCAACATCTCACGACACGAGCTGACGACAGCCATGCACCACCTGTGTTCACGCTCCCGAAGGCACTTCCATCTTTCAACGGAATT
>8TW_890
TCACCCCAGTCATCAACCCCGCCTTCGGCACCCTCCTCCCCCGAAAGGGTTAGAGTAATGACTTCGGGCGTGGCTCACTTCCATGGTGTGACGGGCGGTGTGTACAAGGCCCGGGAACGGATTCACCGCAGTATGCTGACCTGCGATTACTAGCGATTCCTCCTTCATGCAGGCGAGTTGCAGCCTGCAATCTGAACTGTGCCAGGGTTTGTGAGATTCGCTCTCCCTCGCGGGTTGGCTGCTCTGTGTCCCTCGCATTGTAGTACGTGTGTCGCCCAGGACGTAAGGGCCATGCTGACTTGACGTCATCCTCACCTTCCTCCGGTTTGTCACCGGCAGTCTCGCTAGAGTTCCCAACTTAATGATGGCAACTAACGACGAGGGTTGCGCTCGTTGCGGGACTTAACCCAACATCTCACGACACGAGCTGACGACAGCCATGCAGCACCTGTCTTCCGGTTCCTTACGGCACTCTCCCCTTTNAAGGAGATT
>8TW_905
TAACACCAGTTACTAGTTTTACCCTAGGCAGCTCCTTGCGGTTACCGACTTCAGGCACCCCCAGCTTCCATTGTTTGACGGGCGGTGTGTACAAGGCCCGGGAACGTATTCACCGCGCCATGGCTGATGCGCGATTACTAGCGATTCCAGCTTCACGGAGTCGAGTTGCAGACTCCGATCCGAACTGAGATTGGCTTTAGAGATTCGCATCCGGTCACCCGGTAGCTGCCCTCTGTACCAACCATTGTAGCACGTGTGTGGCCCAGGACGTAAGGGCCGTGATGACTTGACGTCGTCCCCGCCTTCCTCACTACTTGCGTAGGCAGTTTCTTTAGAGTCCTCAGCATTACCTGCTAGCAACTAAAGATGGGGGGTTGCGCTCGTTGCGGGACTTAACCCAACACCTCACGGCACGAGCTGACGACAGCCATGCAGCACCGTGCAAATTGTCCGAAGACTGACATGTTTCCACATCATTCAACTTGCATTTAAGCCCTGGTAAGGTT
>8TW_918
TCACCCCAGTCATCAACCCCGCCTTCGGCACCCTCCTCCCTTTCGGGTTAGAGTAATGACTTCGGGCGTGGCTCACTTCCATGGTGTGACGGGCGGTGTGTACAAGGCCCGGGAACGGATTCACCGCAGTATGCTGACCTGCGATTACTAGCGATTCCTCCTTCATGCAGGCGAGTTGCAGCCTGCAATCTGAACTGTGCCAGGGTTTATGAGATTCGCTCTCCCTCGCGGGTTGGCTGCTCTGTGTCCCTCGCATTGTAGTACGTGTGTCGCCCAGGACGTAAGGGCCATGCTGACTTGACGTCATCCTCACCTTCCTCCGGTTTGTCACCGGCAGTCTCGCTAGAGTTCCCAACTTAATGATGGCAACTAACGACGAGGGTTGCGCTCGTTGCGGAACTTAACCCAACATCTCACGACACGAGCTGACGACAGCCATGCAGCACCTGTCTTCTGGTTCCTTACGGCACTCTCCCCTTTCAAGGAGATT
>8TW_945
TCACCCCAGTTGCTGACTATACCTTGGTCAAACGCCTCCTTGCGGTTAGCAATCTGCTTTAAGGTAGAACCAACTTCCATGGTGTGACGGGCGGTGTGTACAAGACCCGGGAACGTATTCACCGTAGCACGCTGATCTACGATTACTAGCGATTCCAGCTTCATGCACTCGAGTTGCAGAGTGCAATCCGAACTGAGGTAGATTTTTGAGTTTAGCTTAGCGTCGCCACTTTGCATCTCATTGTCACTACCATTGTAGCACGTGTGTAGCCCAACCCGTAAGGGCCATGAGGACTTGACGTCATCCCCACCTTCCTCCAGCTTATCACTGGCAGTTCTTTCAGAGTGCCCAGCATGACCTGATGGCAACTAAAAGTAGGGGTTGCGCTCGTTGCGGGACTTAACCCAACATCTCACGACACGAGCTGACGACAGCCATGCAGCACCTGTGTTCTGTCCGGCCGAACCGAAAAGTCTAGTTTCCTAAA
>8TW_970
TAGCCCCAGTTACTGGTTTTGCCCTAGGCGGCTCCTTGCGGTAACCGACTTTAGGCACCCCCAACTTCCATGGCTTGACGGGCGGTGTGTACAAGGCCCGGGAACGTATTCACCGCATCATGGCTGATATGCGATTACTAGCGATTCCAGCTTCACGAGGTCGGGTTGCAGACCTCGATCCGAACTGAGATAGGGTTTGTAGATTAGCTCACCGTTACCGGCTTGCAACTCACTGTCCCTACCATTGTAGCACGTGTGTCGCCCTGGACGTAAGGGCCGTGATGACTTGACGTCGTCCCCACCTTCCTCACCGCTTACGCGGGCAGTTTCTCTAGAGTCCCCGACATTACTCGCTGGCAACTAGAAATAGGGGTTGCGCTCGTTATGGAACTTAATCCGACACCTCACGGCACGAGCTGACGACAGCCATGCAGCACCTAGTTTCGTGTCCTTGCGGAAAGCTCCCTTTCAGGAGCGGTCACTAACTTTCAAGCCCAGGTAAGGTTCCTCGCGTATCATCGAAA
>8TW_980
TCACCCCAGTCATGAATCTCACCGTGGTAAGCGCCCTCCTTGCGGTTAGGCTACCTACTTCTGGTGGAACCCACTCCCATGGTGTGACGGGCGGTGTGTACAAGACCCGGGAACGTATTCACCGCGACATGCTGATCCGCGATTACTAGCGATTCCGGCTTCATGCAGTCGAGTTGCAGACTACAATCCGGACTACGATCGGCTTTCTGGGATTGGCTCCCCCTCGCGGGTTGGCAACCCTCTGTACCGACCATTGTATTACGTGTGAAGCCCTACCCATAAGGGCCATGAGGACTTGACGTCATCCCCACCTTCCTCCGGTTTGTCACCGGCGGTCCCATTAGAGTGCTCAACTAAATGTCGCAACTAATGGCAAGGGTTGCGCTCGTTGCGGGACTTAACCCAACATCTCACGACACGAGCTGACGACAGCCATGCAGCACCTGTGTCTAGGTTCCCTTTCGGGCACGTCCACATCTCTGCGGACTTCCTAGCATGTCAAGGGTAGGTTAA
>8TW_1000
TCACTCCAGTCACCGACCCCACCCTAAACATTACTCTCCTCGCGGTTAAGCCAATGTCTTTAGGTGTTACCAGCTCCCATAGTGTGACGGGCGGTGTGTACAAGACCCGGGAACGTATTCAACGCACTATAGCTGACGCGCGTTTACTAGCAACTCCAACTTCATGCAGGCGAGTTGCAGCCTGCAATCTGAACTGAGGAATGTTTTACTAGGATTTGCTCCGCCTCGCGGCTTGGCTTCCCATTGTTCCATCCCATTGTAGCGTGTGTGTAGCCCCGGACATAAAGGCCATGCTGACTTGACGTCATCCCCGCCTTCCTCCGGCTTGCGGCCGGCAGTCTCGCCAGACACTTGTAACTGGCAATGAGGGTTGCGCTCGTTAGCGTACTTAAACGAACATCTCACGACACGAGCTGACGACAGCCATGCAACACCTGTATAAACTCTCTTGCGAGTCGATCCAATTTCTCTTCTCTACCATCTATAT
>8TW_1158
TCACCCCAGTCATGAAACATACCTTAGTAACCGACCCCTCTTGCGAGTTAGTCTAATCACTTCTGGTATCCCCCACTCCCATGGTGTGACGGGCGGTGTGTACAAGACCCGAGAACGTATTCACCGCAACATTCTGATCTGCGATTACTAGCGATTCCAACTTCATGTAGTCGAGTTGCAGACTACAATCCGGACTACGATAAGCTTTGTTAGATTTGCTCCATCTCACAACTTCGCTTCCAATTGTACTTACCATTGTATGACGTGTGAAGCCCTGCTCATAAGGGCCATGAGGACTTGACGTCATCCCCACCTTCCTCCGGATCCCTCCGGCAGTCCCAGTATAGTTCCCAACTTAATGATGGCAAATACTGGCAAGGGTTGCGCTCGTTACGTCACTTAAGACAACATCTCACGACACGAGCTGACGACAGCCATGCAGCACCTGTGTCCAAGTTCCCAAAGGCACTTTCGCATCTCTGCAAAATT
>8TW_1164
TAGCCCTAGTTACCAGTTTTACCCTAGGCAGCTCCTTGCGGTCACCGACTTCAGGCACCCCCCAGCTTCCATGGCTTGACGGGCGGTGTGTACAAGGCCCGGGGAACGTATTCACCGGATCATGGCTGATATCCGATTACTAGCGATTCCAGCTTCACGGAGTCGAGTTGCAGACTCCGATCCGAACTGAGAACGGTTTTGTAGATTCGCTCCTGGTCACCCAGTGGCTGCTCTCTGTACCGTCCATTGTAGCACGTGTGTGGCCCAAGGCGTAAGGGCCGTGATGATTTGACGTCATCCCCACCTTCCTCACAGTTTACACTGGCAGTCTTGTTAGAGTTCCCGACATGACTCGCTGGCAACTAACAACAGGGGTTGCGCTCGTTATAGGACTTAACCTGACACCTCACGGCACGAGCTGACGACAACCATGCAGCACCTTGTAATTTGTCTTGCGAAAGATCTGTTTCCAAATCGGTCAAACTACATTTAAGCCTTGGTAAGGTTCCTCGCG
>8TW_1172
TCATCCCAATCACCGATCCCACCTTTGGCAGCTCCCTCCTTGCGGTTGGGCCACTGACTTTGGGTGTTACCGACTTTCGTGATGTGACGGGCGGTGTGTACAAGCCCCGGGAACGTATTCACCGTAGCGTTGCTGATCTACGATTACTAGCAACTCCGACTTCATGGGGTCGAGTTGCAGACCCCAATCCGAACTGAGACTGGCTTTATCGGATTCGCTCCACCTTGCGGTATCGCAGCCGTTTGTACCAGCCATTGTAGCATGCGTGCAGCCCAAGACATAAGGGGCATGATGATTTGACGTCATCCCCACCTTCCTCCGAGTTAACCCCGGCAGTCTCCTGTGAGTCCCCAACTAAATGCTGGCAACACAGAACGAGGGTTGCGCTCGTTGCGGGACTTAACCCAACATCTCACGACACGAGCTGACGACAACCATGCACCACCTGTATACAGACCTTGCGGCTATGACATCTCTGCCATATTCCTGTATA
>8TW_1192
TCACCCCAGTCATCAACCCCGCCTTCGGCACCCTCCTCCCCCGAAAGGGTTAGAGTAATGACTTCGGGCGTGGCTCACTTCCATGGTGTGACGGGCGGTGTGTACAAGGCCCGGGAACGGATTCACCGCAGTATGCTGACCTGCGATTACTAGCGATTCCTCCTTCATGCAGGCGAGTTGCAGCCTGCAATCTGAACTGTGCCAGGGTTTGTGAGATTCGCTCTCCCTCGCGGGTTGGCTGCTCTGTGTCCCTCGCATTGTAGTACGTGTGTCGCCCAGGACGTAAGGGCCATGCTGACTTGACGTCATCCTCACCTTCCTCCGGTTTGTCACCGGCAGTCTCGCTAGAGTTCCCAACTTAATGATGGCAACTAACGACGAGGGTTGCGCTCGTTGCGGGACTTAACCCAACATCTCACGACACGAGCTGACGACAGCCATGCAGCACCTGTCTTCTGGTTCCTTACGGCACTCCTTCCCTTACGAGGAGACT
>8TW_1197
TCACCCCAGTCATCAACCCCGCCTTCGGCACCCTCCTCCCTTTCGAGTTAGAGTAATGACTTCGGGCGTGGCTCACTTCCATGGTGTGACGGGCGGTGTGTACAAGGCCCGGGAACGGATTCACCGCAGTATGCTGACCTGCGATTACTAGCGATTCCTCCTTCATGCAGGCGAGTTGCAGCCTGCAATCTGAACTGTGCCAGGGTTTGTGAGATTCGCTCTCCCTCGCGGGTTGGCTGCTCTGTGTCCCTCGCATTGTAGTACGTGTGTCGCCCAGGACGTAAGGGCCATGCTGACTTGACGTCATCCTCACCTTCCTCCGGTTTGTCACCGGCAGTCTCGCTAGAGTTCCCAACTTAATGATGGCAACTAACGACGAGGGTTGCGCTCGTTGCGGGACTTAACCCAACATCTCACGACACGAGCTGACGACAGCCATGCAGCACCTGTCTTCTGGTTCCTTACGGCACTCTCCCCTTTCAAGGAGATTCC
>8TW_1222
TCACCCCAGTCACGAACCCTGCCGTGGTAATCGCCCTCCTTGCGGTTAGGCTAACTACTTCTGGCAGAACCCGCTCCCATGGTGTGACGGGCGGTGTGTACAAGACCCGGGAACGTATTCACCGTGACATTCTGATCCACGATTACTAGCGATTCCGACTTCACGCAGTCGAGTTGCAGACTGCGATCCGGACTACGACTGGTTTTATGGGATTAGCTCCCCCTCGCGGGTTGGCAACCCTTTGTACCAGCCATTGTATGACGTGTGTAGCCCCACCTATAAGGGCCATGAGGACTTGACGTCATCCCCACCTTCCTCCGGTTTGTCACCGGCAGTCTCATTAGAGTGCCCAACTAAATGTAGCAACTAATGACAAGGGTTGCGCTCGTTGCGGGACTTAACCCAACATCTCACGACACGAGCTGACGACAGCCATGCAGCACCTGTGTTACGGTTCTCTTTCGAGCACAAATCCATCTCTGGATCCTTCGTACATGTCAAAGGTGGAAGGTTTTTCG
>8TW_1227
TCACCCCAGTCATCAACCCCGCCTTCGGCACCCTCCTCCCCCGAAAGGGTTAGAGTAATGACTTCGGGCGTGGCTCACTTCCATGGTGTGACGGGCGGTGTGTACAAGGCCCGGGAACGGATTCACCGCAGTATGCTGACCTGCGATTACTAGCGATTCCTCCTTCATGCAGGCGAGTTGCAGCCTGCAATCTGAACTGTGCCAGGGTTTGTGAGATTCGCTCTCCCTCGCGGGTTGGCTGCTCTGTGTCCCTCGCATTGTAGTACGTGTGTCGCCCAGGACGTAAGGGCCATGCTGACTTGACGTCATCCTCACCTTCCTCCGGTTTGTCACCGGCAGTCTCGCTAGAGTTCCCAACTTAATGATGGCAACTAACGACGAGGGTTGCGCTCGTTGCGGGACTTAACCCAACATCTCACGACACGAGCTGACGACAGCCATGCAGCACCTGTCTTCTGGTTCCTTACGGCACTCTCCCCTTTCAAGGAGATT
>8TW_1302
TCACCCCAATCACCGACCCCACCTTCGACGGCTCCTTCCTTACGGTTAGGCCACCGGCTTCGGGTGTTGCCGACTTTCGTGGTGTGACGGGCGGTGTGTACAAGGCCCGGGAACGTATTCACCCCGGCGTGCTGATCCGGGATTACTAGCAACTCCAGCTTCATGGAGGCGAGTTGCAGCCTCCAATCCGAACTGAGACCGGCTTTATGGGATTCGCTAAACCTCGCGGTTTCGCAGCCCTTTGTACCGGCCATTGTAGCGTGTTTGCAGCCCTAGACATAAGGGGCATGATGACTTGACGTCATCCCCACCTTCCTCCGAGTTGACCCCGGCAGTCTCCTACGAGTCCCCGCCATTACGCGCTGGCAACATAGGATAAGGGTTGCGCTCGTTGCGGGACTTAACCCAACATCTCACGACACGAGCTGACGACAGCCATGCACCACCTTCATTGAGCCCCGAAGGACACCACATCTCTGTGGCTTTTCCCAATGATTTAACCTAGGTAAGGTTCTTCGCGTAGCATCGTAA
>8TW_1324
TCACCCCAGTTATTGATTTCACCTTCGACGGACGCTTCCAAAAGGTTAGCAATCCGGCTTCGGGCGCCCCCAACTCCCGTGGTGTGACGGGCGGTGTGTACAAGACCCGGGAACGCATTCACCGCAGCATTCTGATCTGCGATTACTAGTAACTCCAGCTTCATGTAGGCGAGTTTCAGCCTACAATCCGAACTGAGAATGGCTTTAAGGGATTAGCTCCGCCTCACGACTTGGCTGCCCTCTGTACCACCCATTGTAGCACGTGTGTAGCCCTAAGCATAAGGGGCATGATGATTTGACGTCATCCCCACCTTCCTCCAGGTTATCCCTGGCAGTCCCTCTAGAGTGCCCAACTTAATGCTGGCAACTAAAGGCAAGGGTTGCGCTCGTTGCGGGACTTAACCCAACATCTCACGACACGAGCTGACGACAACCATGCACCACCTGTCACTTCTGTCCCCGAAGGGAAAAATGCGATTAGGCATCGGTCAAAAGGATGTCAAGCTTAGGTAA
>8TW_1392
TCATCCCAATCACCGATCCCACCTTTGGCAGCTCCCTCCTTGCGGTTGGGCCACTGACTTTGGGTGTTACCGACTTTCGTGATGTGACGGGCGGTGTGTACAAGCCCCGGGAACGTATTCACCGTAGCGTTGCTGATCTACGATTACTAGCAACTCCGACTTCATGGGGTCGAGTTGCAGACCCCAATCCGAACTGAGACTGGCTTTATCGGATTCGCTCCACCTTGCGGTATCGCAGCCGTTTGTACCAGCCATTGTAGCATGCGTGCAGCCCAAGACATAAGGGGCATGATGATTTGACGTCATCCCCACCTTCCTCCGAGTTAACCCCGGCAGTCTCCTGTGAGTCCCCAACTAAATGCTGGCAACACAGAACGAGGGTTGCGCTCGTTGCGGGACTTAACCCAACATCTCACGACACGAGCTGACGACAACCATGCACCACCTGTATACAGACCTTGCGGCTATGACATCTCTGCCATATTCCTGTAAT
>8TW_1402
TAAATCCAGTTACTGACTTTGCCTTTATTTTGAAAATTTCAAAGTTTGGGGCACATCCAATTTCCAGACCTTGACGGGCAGTGTGTACAAAACCCGAGAACGTATTCACCGCGACGAGGCTGATTCGCGATTACTAGTGATTCCGACTTCATGAGGTCGAGTTGCAGACCTCAATCCGAACTGGGGGTAGTTTTGGAGATTTGCTTGATCTTGCGATTTAGCGGACTTTTTGTACTATTCCCATTGTATCATGTGTGCTGCCCTAGGTGTAAGAGACACGCTGATCTGACGTCATCCCATCCTTCCTCCTGGTTAAACCCCAGGCAGTCTCTTTAGACATTAAATAACTAAAGATTAGGGTTGCGCTCGTTATCGGACTGAACCGAACATCTCACGACACGAGCTGACGACGACCGTGCATCATCTGTGTATTACCCTCGAAGGAGTCCTACTTTCATAGAATTTGCAAATACATGTCAAACCTAGGTGAGGTGCCCCGCTTAGAATCGAATTAAG
>8TW_1508
TCACCCCAGTCATCAACCCCGCCTTCGGCACCCTCCTCCCCCGAAAGGGTTAAGAGTAATGACTTCGGGCGTGGCTCACTTCCATGGTGTGACGGGCGGTGTGTACAAGGCCCGGGAACGGATTCACCGCAGTATGCTGACCTGCGATTACTAGCGATTCCTCCTTCATGCAGGCGAGTTGCAGCCTGCAATCTGAACTGTGCCAGGGTTTGTGAGATTCGCTCTCCCTCGCGGGTTGGCTGCTCTGTGTCCCTCGCATTGTAGTACGTGTGTCGCCCAGGACGTAAGGGCCATGCTGACTTGACGTCATCCTCACCTTCCTCCGGTTTGTCACCGGCAGTCTCGCTAGAGTTCCCAACTTAATGATGGCAACTAACGACGAGGGTTGCGCTCGTTGCGGGACTTAACCCAACATCTCACGACACGAGCTGACGACAGCCATGCAGCACCTGTATAAACCTCTCTTGCGAGTCGATCCAATTTTCNCTTCTCTA
>8TW_1591
TCATCCCAATCACCAGCATCACCTTAGGGCGCCGCATCCATTACTGGTTAGCAAACGCACTTCGGGCGAAACCGGCTTTCATGATGTGACGGGCGGTGTGTACAAGGCCCGGGAACGTATTCACGGCGCCGTAGCTGATGCGCCATTACTAGCGATTCCAACTTCATGTAGTCGAGTTGCAGACTACAATCTGAACTGGGCCTGGTTTTAAGGATTTGCTCAACCTCACGGTATTGCTTCCCTCTGTACCAGGCATTGTAGTACGTGTGCAGCCCTAGCCGTAAGGGCCATCCTGACTTGACGTCATCCCCACCTTCCCACCCTCAAAGAGGGTTTGTCTCCCTAGAGTGCCCAACTTAATGATGGCAACTAAGGACAGGGGTTGCGCTCGTTGCGCGACTTAACGCAACATCTCACGACACGAGCTGACGACAGCCATGCAGCACCTGTGCACAAGTCTCTTGCGAGAAGAACATCTTTCAATGTTTTG
>8TW_1599
TCACCCCAGTCATCAACCCCGCCTTCGGCACCCTCCTCCCCCGAAAGGGTTAGAGTAATGACTTCGGGCGTGGCTCACTTCCATGGTGTGACGGGCGGTGTGTACAAGGCCCGGGAACGGATTCACCGCAGTATGCTGACCTGCGATTACTAGCGATTCCTCCTTCATGCAGGCGAGTTGCAGCCTGCAATCTGAACTGTGCCAGGGTTTGTGAGATTCGCTCTCCCTCGCGGGTTGGCTGCTCTGTGTCCCTCGCATTGTAGTACGTGTGTCGCCCAGGACGTAAGGGCCATGCTGACTTGACGTCATCCTCACCTTCCTCCGGTTTGTCACCGGCAGTCTCGCTAGAGTTCCCAACTTAATGATGGCAACTAACGACGAGGGTTGCGCTCGTTGCGGGACTTAACCCAACATCTCACGACACGAGCTGACGACAGCCATGCAGCACCTGTCTTCTGGTTCCTTACGGCACTCTCCCCTTTCAAGGAGATT
>8TW_1602
TCACCCCAGTCATCAACCCCGCCTTCGGCACCCTCCTCCCCCGAAAGGGTTAGAGTAATGACTTCGGGCGTGGCTCACTTCCATGGTGTGACGGGCGGTGTGTACAAGGCCCGGGAACGGATTCACCGCAGTATGCTGACCTGCGATTACTAGCGATTCCTCCTTCATGCAGGCGAGTTGCAGCCTGCAATCTGAACTGTGCCAGGGTTTGTGAGATTCGCTCTCCCTCGCGGGTTGGCTGCTCTGTGTCCCTCGCATTGTAGTACGTGTGTCGCCCAGGACGTAAGGGCCATGCTGACTTGACGTCATCCTCACCTTCCTCCGGTTTGTCACCGGCAGTCTCGCTAGAGTTCCCAACTTAATGATGGCAACTAACGACGAGGGTTGCGCTCGTTGCGGGACTTAACCCAACATCTCACGACACGAGCTGACGACAGCCATGCAGCACCTGTCTTCTGGTTCCTTACGGCACTCTCCCCTTTCAAGGAGATT
>8TW_1629
TCTCCTTCCTCTAAATGATAAGGTTTAATCAACTTCCCGCAGCATCGACGGCGAACCGCCTCAGCCGCAGTCCGAAGATTTCACCGGATCATTCAATCGGTAGGAGCGACGGGCGGTGTGTACAAAGGGCAGGGACGTAATCAACGCGAGCTGATGACTCACGCTTACTAGGAATTCCTCGTTGAAGATTAATAGTTGCAATAATCTATCCCCATCACGATGAAATTTGCAAGATTACCCGGTCCTGTCGAACGAGGTGAATGCTTGTTGCTTTCATCAGTGTAGCGCGCGTGCGGCCCAGAACATCTAAGGGCATCACAGACCTGTTATTGCCTCAAACTTCCACTCGCTAGGCACGAATAGTCCCTCTAAGAAGTTGTCCCCCCACAGAAAAGTGAAGGTAACTATTTAGCAGGTTAAGGTCTCGTTCGTTAACGGAATTAACCAGACAAATCACTCCACCAACTAAGAACGGCCATGCACCACCACCCATAGAATCAAGAAAGAGCTCT
>8TW_1645
TCACCCCAGTCATGAATCCTACCGTGGTAATCGTCTTCCTTGCGGTTAGACTAACTACTTCTGGTAAAACCCACTCCCATGGTGTGACGGGCGGTGTGTACAAGGCCCGGGAACGTATTCACCGCGACATGCTGATCCGCGATTACTAGCGATTCCGACTTCATGCAGTCGAGTTGCAGACTACAATCCGGACTGCGATCGGCTTTCTGGGATTGGCTCCCCCTCGCGGGTTGGCAACCCTCTGTACCGACCATTGTATTACGTGTGAAGCCCTGGCCATAAGGGCCATGAGGACTTGACGTCATCCCCACCTTCCTCCGGTTTATCACCGGCAGTCTCCTCAGAGTGCCCACCATTACGTGATGGCAACAGAGGACGAGGGTTGCGCTCGTTGCGGGACTTAACCCAACATCTCACGACACGAGCTGACGACAGCCATGCAGCACCTATACAGACGTCCTTGCGGAAGCCGGCTTTCGCCGGATGTCATCTGCATTTCGACG
>8TW_1736
TCACCCCAGTCATCAACCCCGCCTTCGGCACCCTCCTCCCCCGAAAGGGTTAGAGTAATGACTTCGGGCGTGGCTCACTTCCATGGTGTGACGGGCGGTGTGTACAAGGCCCGGGAACGGATTCACCGCAGTATGCTGACCTGCGATTACTAGCGATTCCTCCTTCATGCAGGCGAGTTGCAGCCTGCAATCTGAACTGTGCCAGGGTTTGTGAGATTCGCTCTCCCTCGCGGGTTGGCTGCTCTGTGTCCCTCGCATTGTAGTACGTGTGTCGCCCAGGACGTAAGGGCCATGCTGACTTGACGTCATCCTCACCTTCCTCCGGTTTGTCACCGGCAGTCTCGCTAGAGTTCCCAACTTAATGATGGCAACTAACGACGAGGGTTGCGCTCGTTGCGGGACTTAACCCAACATCTCACGACACGAGCTGACGACAGCCATGCAGCACCTGTCTTCCGGTTCCTTACGGCACTCTCCCCTTTCAAGGAGATT
>8TW_1741
TAGTCCCAGTCACCAGCCTTGCCGTGGGCACGCATGAAATTGCGCGACTTCGGGCACTGCCAGCTCCCATGACTTGACGGGCGGTGTGTACAAGGCTCAGGAACATATTCACCGCGGCGTAGCTGATCCGCGATTACTAGCGATTCCAACTTCATGCGGGCGAATTTCAGCCCGCAATCTGAACTGGGGTATGCTTTAGCGATTTGCTCCACCTTGCGGTCTTGCATCGTTCTGTACATACCATTGTAGCACGTGTGCAGCCCTAGACATAAAGGCCATGAGGACTTGACGTCATCCCCACCTTCCTCCGGTTTGACACCGGCAGTCTCGCTACAGTCCTCGCCATTACGCGTTAGCAAGTAGCGACAGGGGTTGCGCTCGTTGAGGGACTTAACCCGACACTTCACAGCACGAGCTGACGACAGCCATGCAGCACCTGTTCACGTTCCGCCCTTGCGGGTGTACCTCTACTTTCAT
>8TW_1743
TAGCCCCAGTCACCTGTTTTACCTTAGACAGCTCCCCGTAAAGTCACCGTCTTCAGGCACCCCAAGCTCCCATGGCTTGACGGGCGGTGTGTACAAGGTCCGGGAACGTATTCACCGCGCCATGGCTGATGCGCGATTACTAGCGATTCCACCTTCATGGAGTCGGGTTGCAGACTCCAATCCGAACTGGGATAGGGTTTGAGAGATTCGCATCGCCTCGCGACGTAGCTGCCCTCTGTCCCTACCATTGTAGCACGTGTGTAGCCCTGGGCATAAAGGCCATGATGACTTGACGTCGTCCCCACCTTCCTCACACCTTACGGCGGCAGTATGTTCAGAGTCCCCGACATTACTCGCTGGCAACTGAACAAGGGGGTTGCGCTCGTTGCGGGGACTTAACCCAACATCTCACGACACGAGCTGACGACAGCCATGCAGCACCTTGCACTCTGTTCTTGCGACCGGCGAGCTTTCACCCGCATTCAAAGCACATT
>8TW_1746
TAGTCCCAATCAGGAGTTTCATCTTCGGCACCAACTTAGTGTGGCGACTTCGGATGCCCCTCCCTTTCGTGGCTTGACGGGCGGTGTGTACAAGGCTCAGGAACACATTCACCGCGGTGTTGCTGACCCGCGATTACTAGCGATTCCAACTTCATGCAGGCGAGTTGCAGCCTGCAATCTGAACTGGGGCGTACTTTTTGGGATTTGCTTGATCTTGCGATTTTGCGTCCCTCTGTATACGCCATTGTAGCACGTGTGCAGCCCTGGACATAAAGGCCATGAGGACTTGACGTCATCCCCACCTTCCTCCGGTTTGACACCGGCAGTCTCTCTAGAGTTCCCGGCATTACCCGCTGGCAACTAGAGACAAGGGTTGCGCTCGTTATCGGACTTAACCAGACATCTCACGACACGAGCTGACGACAGCCATGCAGCACCTGTGGTAAGTTCCGGACTGGATACCGTTCATTGGCCGTTTCCGGCAATTACTTCCTACCGTTTT
>8TW_1772
TCACCCCAGTTGCTGACTATACCTTGGTCAAACGCCTCCTTGCGGTTAGCAATCTGCTTTAAGGTAGAACCAACTTCCATGGTGTGACGGGCGGTGTGTACAAGACCCGGGAACGTATTCACCGTAGCACGCTGATCTACGATTACTAGCGATTCCAGCTTCATGCACTCGAGTTGCAGAGTGCAATCCGAACTGAGGTAGATTTTTGAGTTTAGCTTAGCGTCGCCACTTTGCATCTCATTGTCACTACCATTGTAGCACGTGTGTAGCCCAACCCGTAAGGGCCATGAGGACTTGACGTCATCCCCACCTTCCTCCAGCTTATCACTGGCAGTTCTTTCAGAGTGCCCAGCATGACCTGATGGCAACTAAAAGTAGGGGTTGCGCTCGTTGCGGGACTTAACCCAACATCTCACGACACGAGCTGACGACAGCCATGCAGCACCTGTGTTCTGTCCGGCCGAACCGAAAAGTCTAGTTTCCTAAA
>8TW_1817
TCACCCCAGTCATCAACCCCGCCTTCGGCACCCTCCTCCCCCGAAAGGGTTAGAGTAATGACTTCGGGCGTGGCTCACTTCCATGGTGTGACGGGCGGTGTGTACAAGGCCCGGGAACGGATTCACCGCAGTATGCTGACCTGCGATTACTAGCGATTCCTCCTTCATGCAGGCGAGTTGCAGCCTGCAATCTGAACTGTGCCAGGGTTTGTGAGATTCGCTCTCCCTCGCGGGTTGGCTGCTCTGTGTCCCTCGCATTGTAGTACGTGTGTCGCCCAGGACGTAAGGGCCATGCTGACTTGACGTCATCCTCACCTTCCTCCGGTTTGTCACCGACAGTCTCGCTAGAGTTCCCAACTTAATGATGGCAACTAACGACGAGGGTTGCGCTCGTTGCGGGACTTAACCCAACATCTCACGACACGAGCTGACGACAGCCATGCAGCACCTGTCTTCTGGTTCCTTACGGCACTCTCCCCTTTCAAGGAGATT
>8TW_1831
TCACCCCAGTCATCAACCCCGCCTTCGGCACCCTCCTCCCTTTCGGGTTAGAGTAATGACTTCGGGCGTGGCTCACTTCCATGGTGTGACGGGCGGTGTGTACAAGGCCCGGGAACGGATTCACCGCAGTATGCTGACCTGCGATTACTAGCGATTCCTCCTTCATGCAGGCGAGTTGCAGCCTGCAATCTGAACTGTGCCAGGGTTTGTGAGATTCGCTCTCCCTCGCGGGTTGGCTGCTCTGTGTCCCTCGCATTGTAGTACGTGTGTCGCCCAGGACGTAAGGGCCATGCTGACTTGACGTCATCCTCACCTTCCTCCGGTTTGTCACCGGCAGTCTCGCTAGAGTTCCCAACTTAATGATGGCAACTAAAAACGAGGGTTGCGCTCGTTGCGGGACTTAACCCAACATCTCACGACACGAGCTGACGACAGCCATGCACCACCTGTGTTCGTGCTCCCGAAGGCACTCCTCTCTTTCAAGAGGATTCACGA
>8TW_1850
TCACTCCAGTCACCGACCCCACCCTAAACATTACTCTCCTCGCGGTTAAGCCAATGTCTTTAGGTGTTACCAGCTCCCATAGTGTGACGGGCGGTGTGTACAAGACCCGGGAACGTATTCAACGCACTATAGCTGACGCGCGTTTACTAGCAACTCCAACTTCATGCAGGCGAGTTGCAGCCTGCAATCTGAACTGAGGAATGTTTTACTAGGATTTGCTCCGCCTCACGGCTTGGCTTCCCATTGTTCCATCCCATTGTAGCGTGTGTGTAGCCCCGGACATAAAGGCCATGCTGACTTGACGTCATCCCCGCCTTCCTCCGGCTTGCGGCCGGCAGTCTCGCCAGACACTTGTAACTGGCAATGAGGGTTGCGCTCGTTAGCGTACTTAAACGAACATCTCACGACACGAGCTGACGACAGCCATGCAACACCTGTATAAACTCTCTTGCGAGTCGATCCAATTTCTCTTCTCTACCATCTATAT
>8TW_1891
TCACCCAGTCATCAACCCCGCCTTCGGCACCCTCCTCCCCCGAAAGGGTTAGAGTAATGACTTCGGGCGTGGCTCACTTCCATGGTGTGACGGGCGGTGTGTACAAGGCCCGGGAACGTATTCACCGCAGTATGCTGACCTGCGATTACTAGCGATTCCTCCTTCATGCAGGCGAGTTGCAGCCTGCAATCTGAACTGTGCCAGGGTTTGTGAGATTCGCTCTCCCTCGCGGGTTGGCTGCTCTGTGTCCCTCGCATTGTAGTACGTGTGTCGCCCAGGACGTAAGGGCCATGCTGACTTGACGTCATCCTCACCTTCCTCCGGTTTGTCACCGGCAGTCTCGCTAGAGTTCCCAACTTAATGATGGCAACTAACGACGAGGGTTGCGCTCGTTGCGGGACTTAACCCAACATCTCACGACACGAGCTGACGACAGCCATGCAGCACCTGTCTTCTGGTTCCTTACGGGCACTCTCCCCTTTCAAGGAGATT
>8TW_1912
TCACCCCAGTCATCAACCCCGCCTTCGGCACCCTCCTCCCCCGAAAGGGTTAGAGTAATGACTTCGGGCGTGGCTCACTTCCATGGTGTGACGGGCGGTGTGTACAAGGCCCGGGAACGGATTCACCGCAGTATGCTGACCTGCGATTACTAGCGATTCCTCCTTCATGCAGGCGAGTTGCAGCCTGCAATCTGAACTGTGCCAGGGTTTGTGAGATTCGCTCTCCCTCGCGGGTTGGCTGCTCTGTGTCCCTCGCATTGTAGTACGTGTGTCGCCCAGGACGTAAGGGCCATGCTGACTTGACGTCATCCTCACCTTCCTCCGGTTTGTCACCGGCAGTCTCGCTAGAGTTCCCAACTTAATGATGGCAACTAACGACGAGGGTTGCGCTCGTTGCGGGACTTAACCCAACATCTCACGACACGAGCTGACGACAGCCATGCAGCACCTGTCTTCTGGTTCCTTACGGCACTCTCCCCTTTCAAGGAGATT
>8TW_1942
TCACCCCAGTCACCAGCCCTGCCTTAGGCGCCTCCCTCCCTTGCGGGTTGAGATAACGACTTCGGGCGTGACCAGCTTCCATGGTGTGACGGGCGGTGTGTACAAGGCCCGGGAACGTATTCACCGCAGTATGCTGACCTGCGATTACTAGCGATTCCGCCTTCATGCAGGCGAGTTGCAGCCTGCAATCTGAACTAAGACCGGGTTTATGAGATTAGCTTGCATTCGCATGCTTGCGACTCTTTGTCCCGGCCATTGTAGTACGTGTGTAGCCCAAGGCGTAAGGGGCATGATGACTTGACGTCATCCCCACCTTCCTCCGGTTTGTCACCGGCAGTCTCTCTAGAGTGCCCAACTTAATGATGGCAACTAAAAACGAGGGTTGCGCTCGTTGCGGGACTTAACCCAACATCTCACGACACGAGCTGACGACAGCCATGCACCACCTGTGTTCGTGCTCCCGAAGGCACTCCTCCCTTTCAAGAGGATTCACGA
>8TW_1949
TAGTCCCAATCGCGATGTTCATCTTCGGCGCTTACCTCCCTTGCGGGTTGGAACGGCGACTTCGGATGCCCACCACTTTCGTGGCTTGACGGGCGGTGTGTACAAGGCTCAGGAACACATTCACCGCGGTATTCTGACCCGCGATTACTAGCGATTCCAGCTTCATGTAGGCGGGTTTCAGCCTACAATCCGAACTGAGGTATGTTTTTTGGGGTTTGCTGGCTCTCGCGAGTTTGCATCCCTTTGTGCATACCATTGTAGGACGTGTGCAGCCCTAGTCATAAGGGCCATGAGGACTTGACGTCATCCCCACCTTCCTCCGGTTTAACACCGGCAGTCTCCTTAGAGTCCCCGGCTTTACCCGCTGGCAACTAAGGACAAGGGTTTCGCTCGTTAAGCGACTTAACGCGACATCTCACGACACGAGCTGACGACAGCCATGCAGCACCTGTGCCAAGGTTCCCTTGCGGGCACTTCGACGTTTCTGTCGAATTCCAAGGCATGTCAAGA
>8TW_1950
TCACCCCAGTCATCAACCCCGCCTTCGGCACCCTCCTCCCCCGAAAGGGTTAGAGTAATGACTTCGGGCGTGGCTCACTTCCATGGTGTGACGGGCGGTGTGTACAAGGCCCGGGAACGGATTCACCGCAGTATGCTGACCTGCGATTACTAGCGATTCCTCCTTCATGCAGGCGAGTTGCAGCCTGCAATCTGAACTGTGCCAGGGTTTGTGAGATTCGCTCTCCCTCGCGGGTTGGCTGCTCTGTGTCCCTCGCATTGTAGTACGTGTGTCGCCCAGGACGTAAGGGCCATGCTGACTTGACGTCATCCTCACCTTCCTCCGGTTTGTCACCGGCAGTCTCGCTAGAGTTCCCAACTTAATGATGGCAACTAACGACGAGGGTTGCGCTCGTTGCGGGACTTAACCCAACATCTCACGACACGAGCTGACGACAGCCATGCAGCACCTGTCTTCTGGTTCCTTACGGCACTCTCCCCTTTCAAGGAGATT
>8TW_1980
TAGTCCCAGTCACCAGCCTTGCCGTGGGCACGCATGAAATTGCGCGACTTCGGGCACTGCCAGCTCCCATGACTTGACGGGCGGTGTGTACAAGGCTCAGGAACATATTCACCGCGGCGTAGCTGATCCGCGATTACTAGCGATTCCGACTTCAAGGAGGCGGGTTGCAGCCTCCTATCTGAACTGGGGCGGACTTTAAGCGATTTGCTCCACCTTGCGGTCTTGCATCGTTCTGTATCCGCCATTGTAGCACGTGTGCAGCCCCAGGCATAAGGGCCATGAGGACTTGACGTCATCCCCACCTTCCTCCGGTTTGACACCGGCAGTCTCGCTAGAGTCCTCAGCATTACCTGTTAGCAACTAACGATAGGGGTTTCGCTCGTTGAGGGACTTAACCCGACACTTCACAGCACGAGCTGACGACAGCCATGCAGCACCTGTCCAAGTTCCGGTCTTGCGACTGTTATCCTAATTTCATAGGACTAA
>8TW_2005
TCACCCCAGTCATCAACCCCGCCTTCGGCACCCTCCTCCCCCGAAAGGGTTAGAGTAATGACTTCGGGCGTGGCTCACTTCCATGGTGTGACGGGCGGTGTGTACAAGGCCCGGGAACGGATTCACCGCAGTATGCTGACCTGCGATTACTAGCGATTCCTCCTTCATGCAGGCGAGTTGCAGCCTGCAATCTGAACTGTGCCAGGGTTTGTGAGATTCGCTCTCCCTCGCGGGTTGGCTGCTCTGTGTCCCTCGCATTGTAGTACGTGTGTCGCCCAGGACGTAAGGGCCATGCTGACTTGACGTCATCCTCACCTTCCTCCGGTTTGTCACCGGCAGTCTCGCTAGAGTTCCCAACTTAATGATGGCAACTAACGACGAGGGTTGCGCTCGTTGCGGGACTTAACCCATCATCTCACGACACGAGCTGACGACAGCCATGCAGCACCTGTCTTCCGGTTCCTTACGGCACTCTCCCCTTTCAAGGAGATT
>8TW_2076
TTTACTTCCTCTAAATGATCAAGTTTGATCATCTTCTCAGAACCTAGAGGCACCTTGCGGCACTTCCGGACCAATCCGAAGATCTCACTAAACCATTCAATCGGTAGTAGCGACGGGCGGTGTGTACAAAGGGCAGGGACGTAATCAACGCGAGCTTATGACTCGCGCTTACTGGGAATTCCTCGTTCACGGAGAATAATTTCAAGCCCCGATCCCAATCACGAAGAGGTTTCAGCGGGTTACCCACTCCTTTCGGAGCAGGAAAAACACGCTCATCTCTTCAGTGTAGCGCGCGTGCGGCCCCGAACATCTAAGGGCATCACAGACCTGTTATTGCTCAATTTCGTGTGGCTTACCGCCACTTGTCCCTCTAAGAAGTACGCGCCGACAAGAGATCGGCGTACTATTTAGCAGGCTAGAGTCTCGTTCGTTATCGGAATTAACCAGACAAATCGCTCCACCAACTAAGAACGGCCATGCACCACCACCCACCGAACTCAACGAAAGAGCTCTCAAT
>8TW_2119
TAGCCCCAGTTACTGGTTTTGCCCTAGGCGGCTCCTTACGGTAACCGACTTTAGGCACCCCCAACTTCCATGGCTTGACGGGCGGTGTGTACAAGGCCCGGGAACGTATTCACCGCATCATGGCTGATATGCGATTACTAGCGATTCCAGCTTCACGAGGTCGGGTTGCAGACCTCGATCCGAACTGAGATAGGGTTTGTAGATTAGCTTACCGTTACCGGCTTGCAACTCACTGTCCCTACCATTGTAGCACGTGTGTCGCCCTGGACGTAAGGGCCGTGATGACTTGACGTCGTCCCCACCTTCCTCACCGCTTACGCGGGCAGTTTCTCTAGAGTCCCCGACATTACTCGCTGGCAACTAGAAATAGGGGTTGCGCTCGTTATGGAACTTAATCCGACACCTCACGGCACGAGCTGACGACAGCCATGCAGCACCTAGTTTCGTGTCCTTGCGGAAAGCTCCCTTTCAGGAGCGGTCACTAACTTTCAAGCCCAGGTAAGGTTCCTCGCGTATCATCGAATTAAACCA
>8TW_2121
TAGCCCTAGTTACCAGTTTTACCCTAGGCAGCTCCTTGCGGTCACCGACTTCAGGCACCCCCAGCTTCCATGGCTTGACGGGCGGTGTGTACAAGGCCCGGGAACGTATTCACCGGATCATGGCTGATATCCGATTACTAGCGATTCCAGCTTCACGGAGTCGAGTTGCAGACTCCGATCCGAACTGAGAACGGTTTTGTAGATTCGCTCCTGGTCACCCAGTGGCTGCTCTCTGTACCGTCCATTGTAGCACGTGTGTGGCCCAAGGCGTAAGGGCCGTGATGATTTGACGTCATCCCCACCTTCCTCACAGTTTACACTGGCAGTCTTGTTAGAGTTCCCGACATGACTCGCTGGCAACTAACAACAGGGGTTGCGCTCGTTATAGGACTTAACCTGACACCTCACGGCACGAGCTGACGACAACCATGCAGCACCTTGTAATTTGCTTGCGAAAAGATCTGTTTCCAAAATCGGTCAAACTACATTTAAGCCTTGGTAAGGTTCCTCGCG
>8TW_2141
TAGCCCCAGTCACCAGTTTCACCTTAAACGTATAAACGTCTTTGGGTGCGCCTGATTCCCATGGCTTGACGGGCGGTGTGTACAAGGCCCGGGAACGTATTCACCGCGGCATTCTGATCCGCGATTACTAGCGATTCCAACTTCACGAAGTCGAGTTTCAGACTTCGATCTGAACTGAGATTGCGTTTAGAGATTATCTCCTGCTTGCGCATTCGCTCTCTGTAGCAACCATTGTATCACGTGTGTAGCCCTGGACGTAAGGGCCATGATGACTTGACGTCATCCCCACCTTCCTCTCTACTTGCGTAGGCAGTCTCCTTAAAGTGCTCAACTGAATGTTAGCAACTAAGGATAGGGGTTGCGCTCGTTGCGGGACTTAACCCAACACCTCACAGCACGAGCTGACGACAGCCATGCAGCACCTCTATAAGATCTCGATTTTACGAGTCATTTGACTTTCATCTCCTTACTTCTTACTGTTCAAGCCCAGGTTAA
>8TW_2167
TCACCCCAGTCATCAACCCCGCCTTCGGCACCCTCCTCCCCCGAAAGGGTTAGAGTAATGACTTCGGGCGTGGCTCACTTCCATGGTGTGACGGGCGGTGTGTACAAGGCCCGGGAACGGATTCACCGCAGTATGCTGACCTGCGATTACTAGCGATTCCTCCTTCATGCAGGCGAGTTGCAGCCTGCAATCTGAACTGTGCCAGGGTTTGTGAGATTCGCTCTCCCTCGCGGGTTGGCTGCTCTGTGTCCCTCGCATTGTAGTACGTGTGTCGCCCAGGACGTAAGGGCCATGCTGACTTGACGTCATCCTCACCTTCCTCCGGTTTGTCACCGGCAGTCTCGCTAGAGTTCCCAACTTAATGATGGCAACTAACGACGAGGGTTGCGCTCGTTGCGGGACTTAACCCAACATCTCACGACACGAGCTGACGACAGCCATGCAGCACCTGTCTTCTGGTTCCTTACGGCACTCTCCCCTTTCAAGGAGATT
>8TW_2171
TCACCCCAGTCACCAGCCCTGCCTTAGGCGCCTCCCTCCCTTGCGGGTTGAGATAACGACTTCGGGCGTGACCAGCTTCCATGGTGTGACGGGCGGTGTGTACAAGGCCCGGGAACGTATTCACCGCAGTATGCTGACCTGCGATTACTAGCGATTCCGCCTTCATGCAGGCGAGTTGCAGCCTGCAATCTGAACTAAGACCGGGTTTATGAGATTAGCTTGCATTCGCATGCTTGCGACTCTTTGTCCCGGCCATTGTAGTACGTGTGTAGCCCAAGGCGTAAGGGGCATGATGACTTGACGTCATCCCCACCTTCCTCCGGTTTGTCACCGGCAGTCTCTCTAGAGTGCCCAACTTAATGATGGCAACTAAAAACGAGGGTTGCGCTCGTTGCGGGACTTAACCCAACATCTCACGACACGAGCTGACGACAGCCATGCACCACCTGTGTTCGTGCTCCCGAAGGCACTCCTCCCTTTCAAGAGGATTCACGA
>8TW_2189
TAGTCCCAATCACGAAGTTTGCCCTAGGCACCTGCCTCCTTTCGGTTAGCACAGCGACTTCAGGCACCCCCCGCTTTCGTGGCTTGACGGGCGGTGTGTACAAGGCTCAGGAACATATTCACCGCAGCATAGCTGATCTGCGATTACTAGCGATTCCAGCTTCATGCAGGCGAGTTGCAGCCTGCAATCCGAACTGAGCGACGCTTTTTGAGATTAGCTCCCCCTCGCGGGTTGGCTGCCCTTTGTACGCCGCATTGTATGACGTGTGCAGCCCTGGACATAAAGGCCATGATGACTTGACGTCGTCCCCACCTTCCTCCGGTTTGACACCGGCGGTCTCCTTAGAGTCCCATAATTGGCAACTAAGGACAAGGGTTGCGCTCGTTAAGCGACTTAACGCGACGTCTCACGACACGAGCTGACGACAGCCATGCAGCACCTGTGCATGTTCCACCCGAAGGCGTGGCTCTGCTTTCACAGT
>8TW_2212
TCACCCCAGTCATCAACCCCGCCTTCGGCACCCTCCTCCCCCGAAAGGGTTAGAGTAATGACTTCGGGCGTGGCTCACTTCCATGGTGTGACGGGCGGTGTGTACAAGGCCCGGGAACGGATTCACCGCAGTATGCTGACCTGCGATTACTAGCGATTCCTCCTTCATGCAGGCGAGTTGCAGCCTGCAATCTGAACTGTGCCAGGGTTTGTGAGATTCGCTCTCCCTCGCGGGTTGGCTGCTCTGTGTCCCTCGCATTGTAGTACGTGTGTCGCCCAGGACGTAAGGGCCATGCTGACTTGACGTCATCCTCACCTTCCTCCGGTTTGTCACCGGCAGTCTCGCTAGAGTTCCCAACTTAATGATGGCAACTAACGACGAGGGTTGCGCTCGTTGCGGGACTTAACCCAACATCTCACGACACGAGCTGACGACAGCCATGCAGCACCTGTCTTCTGGTTCCTTACGGCACTCTCCCCTTTCAAGGAGATT
>8TW_2217
TCACCCCAGTCATCAACCCCGCCTTCGGCACCCTCCTCCCCCGAAAGGGTTAGAGTAATGACTTCGGGCGTGGCTCACTTCCATGGTGTGACGGGCGGTGTGTACAAGGCCCGGGAACGGATTCACCGCAGTATGCTGACCTGCGATTACTAGCGATTCCTCCTTCATGCAGGCGAGTTGCAGCCTGCAATCTGAACTGTGCCAGGGTTTGTGAGATTCGCTCTCCCTCGCGGGTTGGCTGCTCTGTGTCCCTCGCATTGTAGTACGTGTGTCGCCCAGGACGTAAGGGCCATGCTGACTTGACGTCATCCTCACCTTCCTCCGGTTTGTCACCGGCAGTCTCGCTAGAGTTCCCAACTTAATGATGGCAACTAACGACGAGGGTTGCGCTCGTTGCGGGACTTAACCCAACATCTCACGACACGAGCTGACGACAGCCATGCAGCACCTGTCTTCTGGTTCCTTACGGCACTCTCCCCTTTCAAGGAGATT
>8TW_2220
TAGCCCCAATTACCGGTTTTACCCTAGGCCGCTCCTTGCGGTGACAGACTTCAGGTTCCCCCAGCTTTCATGGCTTGACGGGCGGTGTGTACAAGGCCCGGGAACGTATTCACCGCATCATTGCTGATATGCGATTACTAGCGAATCCAACTTCATGAGGTCGAGTTGCAGACCTCAATCCGAACTGTGATTGGCTTTTGGAGATTAGCTTACTGTTACCAGCTTGCAGCCCTCTGTACCAACCATTGTAGCACGTGTGTAGCCCCGGACGTAAGGGCCATGATGACTTGACGTCGTCCCCTCCTTCCTCTCTACTTGCGTAGGCAGTCTGTTTAGAGTCCCCACCTTAACGTGCTGGCAACTAAACATAGGGGTTGCGCTCGTTGCGGGACTTAACCCAACACCTCACGGCACGAGCTGACGACAGCCATGCAGCACCTAGTTTCGTGTGATTGCTCACTGATCTATTTCTAAATCATTCACTAACTTTCAAGCCCGGGTAAGGTT
>8TW_2233
TCACCCCAGTCACCAGCCCTGCCTTAGGCGCCTCCCTCCCTTACGGGTTGAGATAACGACTTCGGGCGTGACCAGCTTCCATGGTGTGACGGGCGGTGTGTACAAGGCCCGGGAACGTATTCACCGCAGTATGCTGACCTGCGATTACTAGCGATTCCGCCTTCATGCAGGCGAGTTGCAGCCTGCAATCTGAACTAAGACCGGGTTTATGAGATTAGCTTGCATTCGCATGCTTGCGACTCTTTGTCCCGGCCATTGTAGTACGTGTGTAGCCCAAGGCGTAAGGGGCATGATGACTTGACGTCATCCCCACCTTCCTCCGGTTTGTCACCGGCAGTCTCTCTAGAGTGCCCAACTTAATGATGGCAACTAAAACGAGGGTTGCGCTCGTTGCGGGACTTAACCCAACATCTCACGACACGAGCTGACGACAGCCATGCACCACCTGTGTTCGTGCTCCCGAAGGCACTCCTCCCTTTCAAGAGGATTCACGACA
>8TW_2246
TCACCCCAGTCACCAGCCCTGCCTTAGGCGCCTCCCTCCCTTACGGGTTGAGATAACGACTTCGGGCGTGACCAGCTTCCATGGTGTGACGGGCGGTGTGTACAAGGCCCGGGAACGTATTCACCGCAGTATGCTGACCTGCGATTACTAGCGATTCCGCCTTCATGCAGGCGAGTTGCAGCCTGCAATCTGAACTAAGACCGGGTTTATGAGATTAGCTTGCATTCGCATGCTTGCGACTCTTTGTCCCGGCCATTGTAGTACGTGTGTAGCCCAAGGCGTAAGGGGCATGATGACTTGACGTCATCCCCACCTTCCTCCGGTTTGTCACCGGCAGTCTCTCTAGAGTGCCCAACTTAATGATGGCAACTAAAAACGAGGGTTGCGCTCGTTGCGGGACTTAACCCAACATCTCACGACACGAGCTGACGACAGCCATGCACCACCTGTGTTCGTGCTCCCGAAGGCACTCCTCCCTTTCAAGAGGATTCACGACA
>8TW_2272
TAGCCCTAGTTACCAGTTTTACCCTAGGCAGCTCCTTGCGGTCACCGACTTCAGGCACCCCCCAGCTTCCATGGCTTGACGGGCGGTGTGTACAAGGCCCGGGAACGTATTCACCGGATCATGGCTGATATCCGATTACTAGCGATTCCAGCTTCACGGAGTCGAGTTGCAGACTCCGATCCGAACTGAGAACGGTTTTGTAGATTCGCTCCTGGTCACCCAGTGGCTGCTCTCTGTACCGTCCATTGTAGCACGTGTGTGGCCCAAGGCGTAAGGGCCGTGATGATTTGACGTCATCCCCACCTTCCTCACAGTTTACACTGGCAGTCTTGTTAGAGTTCCCGACATGACTCGCTGGCAACTAACAACAGGGGTTGCGCTCGTTATAGGACTTAACCTGACACCTCACGGCACGAGCTGACGACAACCATGCAGCACCTTGTAATTTGTCTTGCGAAAGATCTGTTTCCAAAATCGGTCAAAACTACATTTAAGCCTTGGTAAGGTTCCTCGCG
>8TW_2303
TCACCCCAGTCATCAACCCCGCCTTCGGCACCCTCCTCCCCCGAAAGGGTTAGAGTAATGACTTCGGGCGTGGCTCACTTCCATGGTGTGACGGGCGGTGTGTACAAGGCCCGGGAACGGATTCACCGCAGTATGCTGACTTGCGATTACTAGCGATTCCTCCTTCATGCAGGCGAGTTGCAGCCTGCAATCTGAACTGTGCCAGGGTTTGTGAGATTCGCTCTCCCTCGCGGGTTGGCTGCTCTGTGTCCCTCGCATTGTAGTACGTGTGTCGCCCAGGACGTAAGGGCCATGCTGACTTGACGTCATCCTCACCTTCCTCCGGTTTGTCACCGGCAGTCTCGCTAGAGTTCCCAACTTAATGATGGCAACTAACGACGAGGGTTGCGCTCGTTGCGGGACTTAACCCAACATCTCACGACACGAGCTGACGACAGCCATGCAGCACCTGTCTTCTGGTTCCTTACGGCACTCTCCCCTTTCAAGGAGATT
>8TW_2315
TCACCCCAATCATGAACCATACCGTGGACGTCTGCCTCCTTGCGGTTAGCTCAACGTCTTCTAGTACAGCCCACTTTCGTGATGTGACGGGCGGTGTGTACAAGACCCGGGAACGTATTCACCGCAGCATGCTGATCTGCGATTACTAGCGATTCCAGCTTCATGGAGTCGAGTTGCAGACTCCAATCCGAACTGAGACTGGTTTTTTCCGATTGGCTCCGTCTCGCGACTTCGCTACGGTTTGTACCAGCCATTGTAGCACGTGTGTAGCCCTGGACATAAAGGCCATGAGGACTTGACGTCATCCCCACCTTCCTCCGGTTTATCACCGGCAGTTCCGCGAGAGTCCCCAACTTAATGATGGTAACTCACGGTAAGGGTTGCGCTCGTTGCGGGACTTAACCCAACATCTCACGACACGAGCTGACGACAGCCATGCAGCACCTTGCTGGCAGGAGCCGATTACTCGGATCATCTTATCTCTAAGACTTA
>8TW_2331
TCACCCCAGTCATGAATCACAAAGTGGTGAGCGCCCTCCCGAAGGTTAGACTACCCACTTCTTTTGCAACCCACTCCCATGGTGTGACGGGCGGTGTGTACAAGGCCCGGGAACGTATTCACCGCGACATTCTGATTCGCGATTACTAGCGATTCCGACTTCATGGAGTCGAGTTGCAGACTCCAATCCGGACTAAGACCGGCTTTCTGGGATTTGCTTACTTTCGCAAGTTCGCAGCCCTCTGTACCGGCCATTGTAGCACGTGTGTAGCCCTACCCATAAGGGCCATGATGACTTGACGTCGTCCCCACCTTCCTCCGGTTTATCACCGGCAGTCTCCCTAGAGTTCCCGGCATGACCCGCTGGCAACTAAGGATAAGGGTTGCGCTCGTTACGGGACTTAACCCAACATCTCACGACACGAGCTGACGACAGCCATGCAGCACCTGTCTCAGAGTTCCCGAAGGCACTCTACTATCTCTAACAGATTCTCTGGATGTCAAGGGTAGGTAA
>8TW_2335
TCACCCCAGTCATCAACCCCGCCTTCGGCACCCTCCTCCCCCGAAAGGGTTAGAGTAATGACTTCGGGCGTGGCTCACTTCCATGGTGTGACGGGCGGTGTGTACAAGGCCCGGGAACGGATTCACCGCAGTATGCTGACCTGCGATTACTAGCGATTCCTCCTTCATGCAGGCGAGTTGCAGCCTGCAATCTGAACTGTGCCAGGGTTTGTGAGATTCGCTCTCCCTCGCGGGTTGGCTGCTCTGTGTCCCTCGCATTGTAGTACGTGTGTCGCCCAGGACGTAAGGGCCATGCTGACTTGACGTCATCCTCACCTTCCTCCGGTTTGTCACCGGCAGTCTCGCTAGAGTTCCCAACTTAATGATGGCAACTAACGACGAGGGTTGCGCTCGTTGCGGGACTTAACCCAACATCTCACGACACGAGCTGACGACAGCCATGCAGCACCTGTCTTCTGGTTCCTTACGGCACTCTCCCCTTTCAAGGAGATT
>8TW_2354
TAGTCCCAGTCACCAGCCTTGCCGTGGGCACGCATGAAATTGCGCGACTTCGGGCACTGCCAGCTCCCATGACTTGACGGGCGGTGTGTACAAGGCTCAGGAACATATTCACCGCGGCGTAGCTGATCCGCGATTACTAGCGATTCCAACTTCATGCGGGCGAATTTCAGCCCGCAATCTGAACTGGGGTATGCTTTAGCGATTTGCTCCACCTTGCGGTCTTGCATCGTTCTGTACATACCATTGTAGCACGTGTGCAGCCCTAGACATAAAGGCCATGAGGACTTGACGTCATCCCCACCTTCCTCCGGTTTGACACCGGCAGTCTCGCTACAGTCCTCGCCATTACGCGTTAGCAAGTAGCGACAGGGGTTGCGCTCGTTGAGGGACTTAACCCGACACTTCACAGCACGAGCTGACGACAGCCATGCAGCACCTGTTCACGTTCCGCCCTTGCGGGTGTACCTCTACTTTCAT
>8TW_2382
TCACCCCAGTCATCAACCCCGCCTTCGGCACCCTCCTCCCCCGAAAGGGTTAGAGTAATGACTTCGGGCGTGGCTCACTTCCATGGTGTGACGGGCGGTGTGTACAAGGCCCGGGAACGGATTCACCGCAGTATGCTGACCTGCGATTACTAGCGATTCCTCCTTCATGCAGGCGAGTTGCAGCCTGCAATCTGAACTGTGCCAGGGTTTGTGAGATTCGCTCTCCCTCGCGGGTTGGCTGCTCTGTGTCCCTCGCATTGTAGTACGTGTGTCGCCCAGGACGTAAGGGCCATGCTGACTTGACGTCATCCTCACCTTCCTCCGGTTTGTCACCGGCAGTCTCGCTAGAGTTCCCAACTTAATGATGGCAACTAACGACGAGGGTTGCGCTCGTTGCGGGACTTAACCCAACATCTCACGACACGAGCTGACGACAGCCATGCAGCACCTGTCTTCCGGTTCCTTACGGCACTCTCCCCTTTCAAGGAGATT
>8TW_2398
TCGGGCGTGACCAGCTTCCATGGTGTGACGGGCGGTGTGTACATGGCCCGGGAACGTATTCACCGCAGTATGCTGACCTGCGATTACTAGCGATTCCTCCTTCACGAAGGCGAGTTGCAGCCTTCGATCTGAACTGAGCTACGGTTTATGAGATTCGCATCACATCGCTGTGTAGCTGCCCTTTGTCCGTAGCATTGTAGTACGTGTGTAGCCCAAGACGTAAGGGGCATGCTGACTTGACGTCATCCCCACCTTCCTCCGGTTTGTCACCGGCAGTCTCTCTAGAGTGCCCAACTTAATGCTGGCAACTAAAAACGAGGGTTGCGCTCGTTGCGGGACTTAACCCAACATCTCACGACACGAGCTGACGACAGCCATGCACCACCTGTGTTCACGCTCCCGAAGGCACTTCCATCTTTCAACGGAATTCGTGACATGTCAAGCCTTGGTAAGGTTCTTCGCGTTGCATCGAATTAAACCACATACT
>8TW_2401
TCACCCCAGTCATCAACCCCGCCTTCGGCACCCTCCTCCCCCGAAAGGGTTAGAGTAATGACTTCGGGCGTGGCTCACTTCCATGGTGTGACGGGCGGTGTGTACAAGGCCCGGGAACGGATTCACCGCAGTATGCTGACCTGCGATTACTAGCGATTCCTCCTTCATGCAGGCGAGTTGCAGCCTGCAATCTGAACTGTGCCAGGGTTTGTGAGATTCGCTCTCCCTCGCGGGTTGGCCGCTCTGTGTCCCTCGCATTGTAGTACGTGTGTCGCCCAGGACGTAAGGGCCATGCTGACTTGACGTCATCCTCACCTTCCTCCGGTTTGTCACCGGCAGTCTCGCTAGAGTTCCCAACTTAATGATGGCAACTAACGACGAGGGTTGCGCTCGTTGCGGGACTTAACCCAACATCTCACGACACGAGCTGACGACAGCCATGCAGCACCTGTCTTCTGGTTCCTTACGGCACTCTCCCCTTTCAAGGAGATT
>8TW_2405
TCACCCCAGTTGCTGACTATACCTTGGTCAAACGCCTCCTTGCGGTTAGCAATCTGCTTTAAGGTAGAACCAACTTCCATGGTGTGACGGGCGGTGTGTACAAGACCCGGGAACGTATTCACCGTAGCACGCTGATCTACGATTACTAGCGATTCCAGCTTCATGCACTCGAGTTGCAGAGTGCAATCCGAACTGAGGTAGATTTTTGAGTTTAGCTTAGCGTCGCCACTTTGCATCTCATTGTCACTACCATTGTAGCACGTGTGTAGCCCAACCCGTAAGGGCCATGAGGACTTGACGTCATCCCCACCTTCCTCCAGCTTATCACTGGCAGTTCTTTCAGAGTGCCCAGCATGACCTGATGGCAACTAAAAGTAGGGGTTGCGCTCGTTGCGGGACTTAACCCAACATCTCACGACACGAGCTGACGACAGCCATGCAGCACCTGTGTTCTGTCCGGCCGAACCGAAAAGTCTAGTTTCCTAAA
>8TW_2430
TAGTCCCAGTCACCAGCCTTGCCGTGGGCACGCATGAAATTGCGCGACTTCGGGCACTGCCAGCTCCCATGACTTGACGGGCGGTGTGTACAAGGCTCAGGAACATATTCACCGCGGCGTAGCTGATCCGCGATTACTAGCGATTCCAACTTCATGCGGGCGAATTTCAGCCCGCAATCTGAACTGGGGTATGCTTTAGCGATTTGCTCCACCTTGCGGTCTTGCATCGTTCTGTACATACCATTGTAGCACGTGTGCAGCCCTAGACATAAAGGCCATGAGGACTTGACGTCATCCCCACCTTCCTCCGGTTTGACACCGGCAGTCTCGCTACAGTCCTCGCCATTACGCGTTAGCAAGTAGCGACAGGGGTTGCGCTCGTTGAGGGACTTAACCCGACACTTCACAGCACGAGCTGACGACAGCCATGCAGCACCTGTTCACGTTCCGCCCTTGCGGGTGTACCTCTACTTTCAT
>8TW_2432
TCATCCCAGTTACCGCTCATACCTTAGGGCGCTGCCTCCTTGCGGTTGGCGCGCGCACTTCGGGTACAAACGACTCCCATGATGTGACGGGCGGTGTGTACAAGACCCGGGAACGTATTCACGGCGCCGTAGCTGATGCGCCATTACTAGCGATTCCGGCTTCATGGAGGCGAGTTGCAGCCTCCAATCCGAACTGGGCCCGACTTTGGTGATTTCCTCCACCTTGCGGTCTCGGATCCTTCTGTGTCGGGCATTGTAGTACGTGTGCAGCCCTGGCCGTAAGGGCCATACTGACTTGACGTCGTCCCCACCTTCCTCCCCGTTGAACAGGGCAGTCTGAACAGAGTGCCGGAGACTCACGTCTCCATGGCAACAGTTCACAGGGGTTGCGCTCGTTGCGGGACTTAACCCAACATCTCACGACACGAGCTGACGACAGCCATGCACGACCTCGTGTTTGGCCCTAAGTCGGTACGACCTTACGACTCCTACTGTACCGGGCTTTTTCCAAACCGGATT
>8TW_2438
TCACCCCAATCACCGATCCCACCTTCGACGGCTCCTTCCTTACGGTTAGGCCACCGGCTTCGGGTGTTACCGACTTTCGTGGTGTGACGGGCGGTGTGTACAAGGCCCGGGAACGTATTCACCCCGGCGTGCTGATCCGGGATTACTAGCAACTCCAGCTTCATGGAGGCGAGTTGCAGCCTCCAATCCGAACTGAGACCGGCTTTATGGGATTCGCTAAACCTCGCGGTTTCGCAGCCCTTTGTACCGGCCATTGTAGCGTGTTTGCAGCCCTAGACATAAGGGGCATGATGACTTGACGTCATCCCCACCTTCCTCCGAGTTGACCCCGGCAGTCTCCTACGAGTCCCCACCATTACGTGCTGGCAACATAGAATAAGGGTTGCGCTCGTTGCGGGACTTAACCCAACATCTCACGACACGAGCTGACGACAGCCATGCACCACCTTCATTGAGCCCCCGAAGGACACCACATCTCTGTGGCTTTTCCCAATGATTTAACCTAGGTAAGGTTCTTCGCGTAGCATCGAA
>8TW_2532
TAGTCCCAATTGCAGAGTTCATCTTAGGCGCCTGGCTCCTTGCGGTTACCTCAGCGACTTCGGATGCCCCCCACTTTCGTGGCTTGACGGGCGGTGTGTACAAGGCCCGGGAACGTATTCACCGGATCATGGCTGATATCCGATTACTAGCGATTCCAGCTTCACGGAGTCGAGTTGCAGACTCCGATCCGAACTGAGAACGGTTTTATAGATTTGCTCCCCCTTGCGAGGTGGCTGCTCTCTGTACCGTCCATTGTAGCACGTGTGTAGCCCAAGGCGTAAGGGCCGTGATGATTTGACGTCATCCCCACCTTCCTCACAGTTTACACTGGCAGTCTTGTTAGAGTTCCCGACTTGACTCGCTGGCAACTAACAACAGGGGTTGCGCTCGTTATAGGACTTAACCTGACACCTCACGGCACGAGCTGACGACAACCATGCAGCACCTTGTAATTTGCTTGCGAAAGATCTGTTTCCAAATCGGTCAAACTACATTTAAGCCTTGGTAA
>8TW_2600
TCATCCCAGTTACCACTCATACCTTCGGGCACTGCCTCCTTGCGGTTAGCTCATGCACTTCGGGTACAAGCGACTCCCATGATGTGACGGGCGGTGTGTACAAGGCCCGGGAACGTATTCGACGGCGTCGTAGCTGATACGCCATTACTAGCGATTCCGGCTTCACGCAGGCGAGTTGCAGCCTGCGATCCGAATTGGGCCCAGTTTTAGGGATTTCCTCCACCTCGCGGTATCGGCTCATTCTGTACTGGGCATTGTAGTACGTGTGCAGCCCTAGGCGTAAGGGCCATGCTGACTTGACGTCATCCCCACCTTCCTCCCCGTTTCACAGGGCAGTCTGGCCAGAGTCCCTCGATTTCTCGGATGGTAACTGACCACAGGGGTTGCGCTCGTTGCGGGACTTAACCCAACATCTCACGACACGAGCTGACGACAGCCATGCAGCACCTGTGCAAATTGTGTATTGCTACACTCGCCGGCTTTCACCGACTT
>8TW_2608
TCACCCCAGTCATCAACCCCGCCTTCGGCACCCTCCTCCCTTTCGGGTTAGAGTAATGACTTCGGGCGTGGCTCACTTCCATGGTGTGACGGGCGGTGTGTACAAGGCCCGGGAACGGATTCACCGCAGTATGCTGACCTGCGATTACTAGCGATTCCTCCTTCATGCAGGCGAGTTGCAGCCTGCAATCTGAACTGTGCCAGGGTTTGTGAGATTCGCTCTCCCTCTCGGGTTGGCTGCTCTGTGTCCCTCGCATTGTAGTACGTGTGTCGCCCAGGACGTAAGGGCCATGCTGACTTGACGTCATCCTCACCTTCCTCCGGTTTGTCACCGGCAGTCTCGCTAGAGTTCCCAACTTAATGATGGCAACTAACGACGAGGGTTGCGCTCGTTGCGGGACTTAACCCAACATCTCACGACACGAGCTGACGACAGCCATGCAGCACCTGTCTTCTGGTTCCTTACGGCACTCTCCCCTTTCAAGGAGATT
>8TW_2623
TAGTCCCAATCACGAAGTTTGCCCTAGGCACCTGCCCCCTTTCGGTTAGCACAGCGACTTCAGGCACCCCCGCTTTCGTGGCTTGACGGGCGGTGTGTACAAGGCTCAGGAACATATTCACCGCAGCATAGCTGATCTGCGATTACTAGCGATTCCAGCTTCATGCAGGCGAGTTGCAGCCTGCAATCCGAACTGAGCGACGCTTTTTGAGATTAGCTCCCCCTCGCGGGTTTGCTGCCCTTTGTACGCCGCATTGTATGACGTGTGCAGCCCTGGACATAAAGGCCATGATGACTTGACGTCGTCCCCACCTTCCTCCGGTTTGACACCGGCGGTCTCCTTAGAGTCCCCAACTGAATGCTGGCAACTAAGGACAAGGGTTGCGCTCGTTAAGCGACTTAACGCGACGTCTCACGACACGAGCTGACGACAGCCATGCAGCACCTGTGCATGTTCCACCCGAAGGCGTGGCCCTGCTTTCACTAA
>8TW_2675
TCACCCCAGTCATCAACCCCGCCTTCGGCACCCTCCTCCCCCGAAAGGGTTAGAGTAATGACTTCGGGCGTGGCTCACTTCCATGGTGTGACGGGCGGTGTGTACAAGGCCCGGGAACGGATTCACCGCAGTATGCTGACCTGCGATTACTAGCGATTCCTCCTTCATGCAGGCGAGTTGCAGCCTGCAATCTGAACTGTGCCAGGGTTTGTGAGATTCGCTCTCCCTCGCGGGTTGGCTGCTCTGTGTCCCTCGCATTGTAGTACGTGTGTCGCCCAGGACGTAAGGGCCATGCTGACTTGACGTCATCCTCACCTTCCTCCGGTTTGTCACCGGCAGTCTCGCTAGAGTTCCCAACTTAATGATGGCAACTAACGACGAGGGTTGCGCTCGTTGCGGGACTTAACCCAACATCTCACGACACGAGCTGACGACAGCCATGCAGCACCTGTCTTCTGGTTCCTTACGGCACTCTCCCCTTTCAAGGAGATT
>8TW_2708
TCACCCCAGTCACGAACCCTGCCGTGGTAATCGCCCTCCTTGCGGTTAGGCTAACTACTTCTGGCAGAACCCGCTCCCATGGTGTGACGGGCGGTGTGTACAAGACCCGGGAACGTATTCACCGTGACATTCTGATCCACGATTACTAGCGATTCCGACTTCACGCAGTCGAGTTGCAGACTGCGATCCGGACTACGACTGGTTTTTTCCGATTGGCTCCGTCTTGCGACATTGCGACGGTTTGTACCAGCCATTGTAGCACGTGTGTAGCCCTGGACATAAAGGCCATGAGGACTTGACGTCATCCCCACCTTCCTCCGGTTTATCACCGGCAGTTCCGCGAGAGTCCCCAACTTAATGATGGTAACTCACGGTAAGGGTTGCGCTCGTTGCGGGACTTAACCCAACATCTCACGACACGAGCTGACGACAGCCATGCAGCACCTTGCAGGCAGGAGCCGGTTACCCGGATCGTCCTATCTCTAGGACTTATCCACCGCATTCTAGCCCAGGTTAA
>8TW_2742
TAGCCCCAGTCATCGATTTTACCCTAGGCAGCTCCTTACGGTTACCGACTTTAGGTACACCCGACTCCCATGGCTTGACGGGCGGTGTGTGCAAGGTCCGGGAACGTATTCACCGTATCATTGCTGATATACGATTACTAGCGATTCCAGCTTCATGCAGGCGAGTTGCAGCCTGCAATCTGAACTGAGAGGGAGTTTTTGGGATTGGCTTCATATCGCTATGTTGCAGCCCTTTGTCTCCCCCATTGTAGTACGTGTGTAGCCCTGGGCATAAAGGCCATGATGACCTGACATCATCCCCTCCTTCCTCACACCTTACGGCGGCAGTTTCTTTAGAGTTCCCAGCATTACCTGTTGGCAACTAAAGATAGGGGTTGCGCTCGTTGCGGGACTTAACCCAACACCTCACGGCACGAGCTGACGACGGCCATGCAGCACCTTACTGGCAGTGTATTGCTACAAAACTAGCTTTCACTAGCGATCTCCCAGCATT
>8TW_2801
TAGTCCCAGTCACCAGCCTTGCCGTGGGCACGCATGAAATTGCGCGACTTCGGGCACTGCCAGCTCCCATGACTTGACGGGCGGTGTGTACAAGGCTCAGGAACATATTCACCGCGGCGTAGCTGATCCGCGATTACTAGCGATTCCAACTTCATGCGGGCGAATTTCAGCCCGCAATCTGAACTGGGGTATGCTTTAGCGATTTGCTCCACCTTGCGGTCTTGCATCGTTCTGTACATACCATTGTAGCACGTGTGCAGCCCTAGACATAAAGGCCATGAGGACTTGACGTCATCCCCACCTTCCTCCGGTTTGACACCGGCAGTCTCGCTACAGTCCTCGCCATTACGCGTTAGCAAGTAGCGACAGGGGTTGCGCTCGTTGAGGGACTTAACCCGACACTTCACAGCACGAGCTGACGACAGCCATGCAGCACCTGTTCACGTTCCGCCTTGCGGTGTACCTCTACTTCAT
>8TW_2828
TCACCCCAGTCATCAACCCCGCCTTCGGCACCCTCCTCCCCCGAAAGGGTTAGAGTAATGACTTCGGGCGTGACCAGCTTCCATGGTGTGACGGGCGGTGTGTACAAGGCCCGGGAACGTATTCACCGCAGTATGCTGACCTGCGATTACTAGCGATTCCGCCTTCATGCAGGCGAGTTGCAGCCTGCAATCTGAACTAAGACCGGGTTTATGAGATTAGCTTGCATTCGCATGCTTGCGACTCTTTGTCCCGGCCATTGTAGTACGTGTGTAGCCCAAGGCGTAAGGGGCATGATGACTTGACGTCATCCCCACCTTCCTCCGGTTTGTCACCGGCAGTCTCTCTAGAGTGCCCAACTTAATGATGGCAACTAAAACGAGGGTTGCGCTCGTTGCGGGACTTAACCCAACATCTCACGACACGAGCTGACGACAGCCATGCACCACCTGTGTTCNCGCTCCCGAAGGCACTTCCACTTCTACACGGAATT
>8TW_2851
TCACCCCAGTCATCAACCCCGCCTTCGGCACCCTCCTCCCCCGAAAGGGTTAGAGTAATGACTTCGGGCGTGGCTCACTTCCATGGTGTGACGGGCGGTGTGTACAAGGCCCGGGAACGGATTCACCGCAGTATGCTGACCTGCGATTACTAGCGATTCCTCCTTCATGCAGGCGAGTTGCAGCCTGCAATCTGAACTGTGCCAGGGTTTGTGAGATTCGCTCTCCCTCGCGGGTTGGCTGCTCTGTGTCCCTCGCATTGTAGTACGTGTGTCGCCCAGGACGTAAGGGCCATGCTGACTTGACGTCATCCTCACCTTCCTCCGGTTTGTCACCGGCAGTCTCGCTAGAGTTCCCAACTTAATGATGGCAACTAACGACGAGGGTTGCGCTCGTTGCGGGACTTAACCCAACATCTCACGACACGAGCTGACGACAGCCATGCAGCACCTGTCTTCCGGTTCCTTACGGCACTCTCCCCTTTCAAGGAGATT
>8TW_2858
TCACCCCAGTCACCAGTCCTGCCTTAGGCGCCTCCCTCCCTTGCGGGTTGAGATAACGACTTCTGGCAGAACCCGCTCCCATGGTGTGACGGGCGGTGTGTACAAGACCCGGGAACGTATTCACCGCGGCAAGCTGATCCGCGATTACTAGCGATTCCGACTTCACGCAGTCGAGTTGCAGACTGCGATCCGGACTACGACCGGTTTTCTGGGATTGGCTCCCCCTCGCGGGTTGGCAGCCCTCTGTACCGGCCATTGTATGACGTGTGTAGCCCTACCCATAAGGGCCATGAGGACCTGACGTCATCCCCACCTTCCTCCGGTTTGTCACCGGCAGTCTCATTAGAGTGCCCTTTCGTAGCAACTAATGACAAGGGTTGCGCTCGTTGCGGGACTTAACCCAACATCTCACGACACGAGCTGACGACGGCCATGCAGCACCTGTGTTCTGGTTCTCTTTCGAGCACTCCCAAATCTCTTCAGGATTCCAGACATGTCAAGGGTAGGTAAGGTTTTTCG
>8TW_2859
TCACCCCAGTCATGAATCCTACCGTGGTAATCGTCTTCCTTGCGGTTAGACTAACTACTTCTGGTAAAACCCACTCCCATGGTGTGACGGGCGGTGTGTACAAGGCCCGGGAACGTATTCACCGCGACATGCTGATCCGCGATTACTAGCGATTCCGACTTCATGCAGTCGAGTTGCAGACTACAATCCGGACTACGATCGGCTTTCTGGGATTGGCTCCCCCTCGCGGGTTGGCAACCCTCTGTACCGACCATTGTATTACGTGTGAAGCCCTGGCCATAAGGGCCATGAGGACTTGACGTCATCCCCACCTTCCTCCGGTTTGTCACCGGCAGTCCCATTAAAGTGCCCAACTAAATGATGGCAATTAATGGCAAGGGTTGCGCTCGTTGCGGGACTTAACCCAACATCTCACGACACGAGCTGACGACAGCCATGCAGCACCTGTGTTACCGTTCTCTTTCGAGCACTTGAACATCTCTGCTCAATTCGGTACATGTCAAGGCCA
>8TW_2879
TCACCCCAGTCATCAACCCCGCCTTCGGCACCCTCCTCCCCCGAAAGGGTTAGAGTAATGACTTCGGGCGTGGCTCACTTCCATGGTGTGACGGGCGGTGTGTACAAGGCCCGGGAACGGATTCACCGCAGTATGCTGACCTGCGATTACTAGCGATTCCTCCTTCATGCAGGCGAGTTGCAGCCTGCAATCTGAACTGTGCCAGGGTTTGTGAGATTCGCTCTCCCTCGCGGGTTGGCTGCTCTGTGTCCCTCGCATTGTAGTACGTGTGTCGCCCAGGACGTAAGGGCCATGCTGACTTGACGTCATCCTCACCTTCCTCCGGTTTGTCACCGGCAGTCTCGCTAGAGTTCCCAACTTAATGATGGCAACTAACGACGAGGGTTGCGCTCGTTGCGGGACTTAACCCAACATCTCACGACACGAGCTGACGACAGCCATGCAGCACCTGTCTTCTGGTTTCCTTACGGCACTCTCCCCTTTCAAGGAGATT
>8TW_2882
TCACCCCAGTCATCAACCCCGCCTTCGGCACCCTCCTCCCCCGAAAGGGTTAGAGTAATGACTTCGGGCGTGGCTCACTTCCATGGTGTGACGGGCGGTGTGTACAAGGCCCGGGAACGGATTCACCGCAGTATGCTGACCTGCGATTACTAGCGATTCCTCCTTCATGCAGGCGAGTTGCAGCCTGCAATCTGAACTGTGCCAGGGTTTGTGAGATTCGCTCTCCCTCGCGGGTTGGCTGCTCTGTGTCCCTCGCATTGTAGTACGTGTGTCGCCCAGGACGTAAGGGCCATGCTGACTTGACGTCATCCTCACCTTCCTCCGGTTTGTCACCGGCAGTCTCGCTAGAGTTCCCAACTTAATGATGGCAACTAACGACGAGGGTTGCGCTCGTTGCGGGACTTAACCCAACATCTCACGACACGAGCTGACGACAGCCATGCAGCACCTGTCTTCTGGTTCCTTACGGCACTCTCCCCTTTNAAGGAATT
>8TW_2904
TCACCCCAGTCACCAGCCCTGCCTTAGGCGCCTCCCTCCCTTGCGGGTTGAGATAACGACTTCGGGCGTGACCAGCTTCCATGGTGTGACGGGCGGTGTGTACAAGGCCCGGGAACGTATTCACCCCGGCGTGCTGATCCGGGATTACTAGCAACTCCAGCTTCATGGAGGCGAGTTGCAGCCTCCAATCCGAACTGAGACCGGCTTTATGGGATTCGCTAAACCTCGCGGTTTCGCAGCCCTTTGTACCGGCCATTGTAGCGTGTTTGCAGCCCTAGACATAAGGGGCATGATGACTTGACGTCATCCCCACCTTCCTCCGAGTTGACCCCGGCAGTCTCCTACGAGTCCCCGCCATTACGCGCTGGCAACATAGGATAAGGGTTGCGCTCGTTGCGGGACTTAACCCAACATCTCACGACACGAGCTGACGACAGCCATGCACCACCTTCATTGAGCCCCGAAGGACACCACATCTCTGTGGCTTTTCCCAATGATTTAACCTAGGTAAGGTTCTTCG
>8TW_2910
TCACCCCAATCACTAACCATACCTTAGGAACCTTCCTCCCTTGCGGGTTGGAGCAGTTACTTCTAGTACAGCCAGCTTTCGTGATGTGACGGGCGGTGTGTACAAGGCCCGGGAACGTATTCACCGCGGCATGCTGATCCGCGATTACTAGCGATTCCAACTTCATGCAGGCGAGTTGCAGCCTACAATCCGAACTGAGACCGGCTTTATGCGATTGGCTCACCCTCGCGGGCTTGCGACGCTTTGTACCGACCATTGTAGCACGTGTGTAGCCCTGGACATAAAGGCCATGCTGACTTGACGTCATCCCCACCTTCCTCCGGTTTATCACCGGCAGTCTCCTCAGAGTGCCCAGCATAACCTGATGGCAACAGAGGACGAGGGTTGCGCTCGTTGCGGGACTTAACCCAACATCTCACGACACGAGCTGACGACAGCCATGCAGCACCTCTGCAGATGTCCTTGCGGAAGCCGACTTTCGCCGG
>8TW_2914
TAGTCCCAGTCACCAGCCTTGCCGTGGGCACGCATGAAATTGCGCGACTTCGGGCACTGCCAGCTCCCATGACTTGACGGGCGGTGTGTACAAGGCTCAGGAACATATTCACCGCGGCGTAGCTGATCCGCGATTACTAGCGATTCCAACTTCATGCGGGCGAATTTCAGCCCGCAATCTGAACTGGGGTATGCTTTAGCGATTTGCTCCACCTTGCGGTCTTGCATCGTTCTGTACATACCATTGTAGCACGTGTGCAGCCCTAGACATAAAGGCCATGAGGACTTGACGTCATCCCCACCTTCCTCCGGTTTGACACCGGCAGTCTCGCTACAGTCCTCGCCATTACGCGTTAGCAAGTAGCGACAGGGGTTGCGCTCGTTGAGGGACTTAACCCGACACTTCACAGCACGAGCTGACGACAGCCATGCAGCACCTGTTCACGTTCCGCCCTTGCGGGTGTACCTCTACTTTCAT
>8TW_2942
TGTACTTCCTCTAAATGACCAAGTTTGACCAACTTCTTAGTATTTCGCTTCTGTTTCCAAAAACAAAACACCGATCCGGAGGTCTCACTAAGCCATTCAATCGGTAGTAACGACGGGCGGTGTGTACAAAGGGCAGGGACGTAATCAACGCGAGCTGATGACTCGCGCTTACTAGGAATTCCTCGTTCAAGTCAAACTTACAAGTGACTATCCCCAGCACGATAAAGTTTCACAAGATTACCCAGACTTTCCAGCCAAGGTGAATACTCGCTGCCTTCATCAGTGTAGCGCGCGTGCGGCCCAGAACATCTAAGGGCATCACAGACCTGTTATTGCCTCAAACTTCCATGGATTAAACATCCATAGTCCCTCTAAGAAGTTAAGCATCCACCATAGTGAATGTAACTATTTAGCAGGTTAAGGTCTCGTTCGTTATCGGAATTAACCAGACAAATCACTCCACCAACTAAGAACGGCCATGCACCACCACCCATAGAATCAAGAAAGAGCTCTCAAT
>8TW_2960
TCATCCCAGTTACCGCTCATACCTTAGGGCGCTGCCTCCTTGCGGTTGGCGCGCGCACTTCGGGTACAAACGACTCCCATGATGTGACGGGCGGTGTGTACAAGACCCGGGAACGTATTCACGGCGCCGTAGCTGATGCGCCATTACTAGCGATTCCGGCTTCATGGAGGCGAGTTGCAGCCTCCAATCCGAACTGGGCCCGACTTTGGTGATTTCCTCCACCTTGCGGTCTCGGATCCTTCTGTGTCGGGCATTGTAGCACGTGTGTCGCCCTGGGCATAAGGGCCATGATGACTTGACGTCGTCCCCACCCTCCTCCGTTTTAACAACGGCAGTCTCCCTAGAGTTCCCGGCTTTACCCGATGGCAACTAAGGATAGGGGTTTCGCTCGTTACGGGACTTAACCCAACATCTCACGACACGAGCTGACGACAGCCATGCAACACCTGTGCAGGTTCCGATCCCGAAGGACTGTTGCCACCATCTCTGGCAGCTAATCCCTGCATGTA
>8TW_2996
TCATCCCAGTTACCATCCATACCTTAGGCACCTGCCTCCCTTGCGGGTTGGCGCAGCGACTTCGGGTACAAACGACTTCCATGATGTGACGGGCGGTGTGTACAAGGCCCGGGAACGTATTCACGGCGCCGTAGCTGATGCGCCATTACTAGCGATTCCAACTTCATGAAGGCGAGTTGCAGCCTTCAATCCGAACTGGGCCCAGGTTTAGTGATTTCCTCCACCTCGCGGTTTCGGTTCCTTCTGTCCTGGGCATTGTAGTACGTGTGCAGCCCTGGCCGTAAGGGCCATACTGACTTGACGTCGTCCCCACCTTCCTCCCCGTTTCACAGGGCAGTCTGATCAGAGTGCTCGGCTTGCGCCGGTGGCAACAGATCACAGGGGTTGCGCTCGTTGCGGGACTTAACCCAACATCTCACGACACGAGCTGACGACAGCCATGCAGCACCTGTGCAAATTGTGTATTGCTACACTCGCTGGCTTTCACCAA
>8TW_3007
TCACCCCAATCACTAACCATACCTTAGGAACCTTCCTCCCTTGCGGGTTGGAGCAGTTACTTCTAGTACAGCCAGCTTTCGTGATGTGACGGGCGGTGTGTACAAGGCCCGGGAACGTATTCACCGCGGCATGCTGATCCGCGATTACTAGCGATTCCAACTTCATGCAGGCGAGTTGCAGCCTACAATCCGAACTGAGACCGGCTTTATGCGATTGGCTCACCCTCGCGGGCTTGCGACGCTTTGTACCGACCATTGTAGCACGTGTGTAGCCCTGGACATAAAGGCCATGCTGACTTGACGTCATCCCCACCTTCCTCCGGTTTATCACCGGCAGTCTCCTCAGAGTGCCCAGCATAACCTGATGGCAACAGAGGACGAGGGTTGCGCTCGTTGCGGGACTTAACCCAACATCTCACGACACGAGCTGACGACAGCCATGCAGCACCTCTGCAGATGTCCTTGCGGAAGCCGACTTTCGCCGGA
>8TW_3023
TCACCCCAGTCATGGACCACACCGTGGTAGGCGCCCCCCTTGCGGTCAGGCTACCTGCTTCTGGTGCAATACACTCCCATGGTGTGACGGGCGGTGTGTACAAGACCCGGGAACGTATTCACCGCAGCAATGCTGATCTGCGATTACTAGCGATTCCGACTTCATGGAGTCGAGTTGCAGACTCCAATCCGGACTACGACAAGTTTTCTGGGATTTGCTCCCCGTCGCCGGTTGGCTTCCCTCTGTACTTGCCATTGTAGCACGTGTGTAGCCCTGGTCATAAAGGCCATGATGACTTGACGTCATCCCCACCTTCCTCCGGTTTGTCACCGGCGGTCTCCTTAGAGTTCCCAACTTAATGATGGCAACTAAGGACAGGGGTTGCGCTCGTTGCGGGACTTAACCCAACATCTCACGACACGAGCTGACGACAGCCATGCAGCACCTGTCTCACGGTTCCTTGCGGCACTCCCGCATCTCTGCAGGATT
>8TW_3027
TCACCCCAGTCATCAACCCCGCCTTCGGCACCCTCCTCCCCCGAAAGGGTTAGAGTAATGACTTCGGGCGTGGCTCACTTCCATGGTGTGACGGGCGGTGTGTACAAGGCCCGGGAACGGATTCACCGCAGTATGCTGACCTGCGATTACTAGCGATTCCTCCTTCATGCAGGCGAGTTGCAGCCTGCAATCTGAACTGTGCCAGGGTTTGTGAGATTCGCTCTCCCTCGCGGGTTGGCTGCTCTGTGTCCCTCGCATTGTAGTACGTGTGTCGCCCAGGACGTAAGGGCCATGCTGACTTGACGTCATCCTCACCTTCCTCCGGTTTGTCACCGGCAGTCTCGCTAGAGTTCCCAACTTAATGATGGCAACTAACGACGAGGGTTGCGCTCGTTGCGGGACTTAACCCAACATCTCACGACACGAGCTGACGACAGCCATGCAGCACCTGTCTTCTGGTTCCTTACGGCACTCTCCCCTTTCAAGGAGATT
>8TW_3047
TCACCCCAATCACCGGTCAGACCTTTGGCGCCTACTTCCTTGCGGTTGGTCTAGCGACTTCTGGTCCAACAGGCTTTCGTGGTGTGACGGGCGGTGTGTACAAGGCCCGGGAACGTATTCACCGTGGCGTTCTGATCCACGATTACTAGCGATTCCGCCTTCATGGAGTCGAGTTGCAGACTCCAATCCGAACTGAGACCGGTTTTTTGGGATTGGCTTGACGTCGCCGTTTTGCTTCCCTTTGTACCGGCCATTGTAGCACGTGTGTAGCCCTGGGCATAAGGGCCATGAGGACTTGACGTCACTCCCCACCTTCCTCCGGTTTATCACCGGCAGTTCCTTTTAGAGTGCCCAACTTAATGCTGGCAACTAAAAGCAGGGGTTGCGCTCGTTGCGGGACTTAACCCAACATCTCACGACACGAGCTGACGACAGCCATGCAGCACCTGTGTTCTGTCCGGCCGAACCGAAAAGTCTAGTTTCCTAAACTCGCGACAGACATGTCAAGGGTTGGTAAGGTTCNGCGCGTATCTTACG
>8TW_3061
TCACCCCAGTCATCAACCCCGCCTTCGGCACCCTCCTCCCCCGAAAGGGTTAGAGTAATGACTTCGGGCGTGGCTCACTTCCATGGTGTGACGGGCGGTGTGTACAAGGCCCGGGAACGGATTCACCGCAGTATGCTGACCTGCGATTACTAGCGATTCCTCCTTCATGCAGGCGAGTTGCAGCCTGCAATCTGAACTGTGCCAGGGTTTGTGAGATTCGCTCTCCCTCGCGGGTTGGCTGCTCTGTGTCCCTCGCATTGTAGTACGTGTGTCGCCCAGGACGTAAGGGCCATGCTGACTTGACGTCATCCTCACCTTCCTCCGGTTTGTCACCGGCAGTCTCGCTAGAGTTCCCAACTTAATGATGGCAACTAACGACGAGGGTTGCGCTCGTTGCGGGACTTAACCCAACATCTCACGACACGAGCTGACGACAGCCATGCAGCACCTGTCTTCTGGTTCCCTAGGCACTCTCCCTTTCAAGGAGATTCCAGA
>8TW_3093
TCACCCCAGTCATCAACCCCGCCTTCGGCACCCTCCTCCCCCGAAAGGGTTAGAGTAATGACTTCGGGCGTGGCTCACTTCCATGGTGTGACGGGCGGTGTGTACAAGGCCCGGGAACGGATTCACCGCAGTATGCTGACCTGCGATTACTAGCGATTCCTCCTTCATGCAGGCGAGTTGCAGCCTGCAATCTGAACTGTGCCAGGGTTTGTGAGATTCGCTCTCCCTCGCGGGTTGGCTGCTCTGTGTCCCTCGCATTGTAGTACGTGTGTCGCCCAGGACGTAAGGGCCATGCTGACTTGACGTCATCCTCACCTTCCTCCGGTTTGTCACCGGCAGTCTCGCTAGAGTTCCCAACTTAATGATGGCAACTAACGACGAGGGTTGCGCTCGTTGCGGGACTTAACCCAACATCTCACGACACGAGCTGACGACAGCCATGCAGCACCTGTCTTCTGGTTCCTTACGGCACTCTCCCCTTTCAAGGAGATT
>8TW_3094
TCACCCCAGTCATTGGCCACACCGTGGTAAGCGCCCTCCTTGCGGTTAAGCTACCTACTTCTGGTGCAGTCAACTCCCATGGTGTGACGGGCGGTGTGTACAAGGCCCGGGAACGTATTCACCGCGACATTCTGATTCGCGATTACTAGCGATTCCGACTTCACGGAGTCGAGTTGCAGACTCCGATCCGGACTACGACCGGTTTTAAAGGATTCGCTCCGCCTCGCGACTTCGCTGCCCTCTGTACCGGCCATTGTAGCACGTGTGTAGCCCAGGTCGTAAGGGCCATGATGACTTGACGTCGTCCCCACCTTCCTCCGGTTTGTCACCGGCAGTCTCCCTAGAGTGCTCAGCCGAACTGCTAGCAACTAAGGACAAGGGTTGCGCTCGTTACGGGACTTAACCCAACATCTCACGACACGAGCTGACGACAGCCATGCAGCACCTGTCTCAGAGTTCCCGAAGGCACCCGCCCATCTCTGGGCAGTTCTCTGGATGTCAAGACCT
>8TW_3105
TCACCCCAGTCATCAACCCCGCCTTCGGCACCCTCCTCCCCCGAAAGGGTTAGAGTAATGACTTCGGGCGTGGCTCACTTCCATGGTGTGACGGGCGGTGTGTACAAGGCCCGGGAACGGATTCACCGCAGTATGCTGACCTGCGATTACTAGCGATTCCTCCTTCATGCAGGCGAGTTGCAGCCTGCAATCTGAACTGTGCCAGGGTTTGTGAGATTCGCTCTCCCTCGCGGGTTGGCTGCTCTGTGTCCCTCGCATTGTAGTACGTGTGTCGCCCAGGACGTAAGGGCCATGCTGACTTGACGTCATCCTCACCTTCCTCCGGTTTGTCACCGGCAGTCTCGCTAGAGTTCCCAACTTAATGATGGCAACTAACGACGAGGGTTGCGCTCGTTGCGGGACTTAACCCAACATCTCACGACACGAGCTGACGACAGCCATGCAGCACCTGTCTTCTGGTTCCTTACGGCACTCTCCCCTTTCAAGGAGATT
>8TW_3110
TCACCCCAGTCACGAACCCTGCCGTGGTAATCGCCCTCCTTGCGGTTAGGCTAACTACTTCTGGCAGAACCCGCTCCCATGGTGTGACGGGCGGTGTGTACAAGACCCGGGAACGTATTCACCGTGACATTCTGATCCACGATTACTAGCGATTCCGACTTCACGCAGTCGAGTTGCAGACTGCGATCCGGACTACGACTGGTTTTATGGGATTAGCTCTCCCTCGCGGGTTGGCTGCTCTGTGTCCCTCGCATTGTAGTACGTGTGTCGCCCAGGACGTAAGGGCCATGCTGACTTGACGTCATCCTCACCTTCCTCCGGTTTGTCACCGGCAGTCTCGCTAGAGTTCCCAACTTAATGATGGCAACTAACGACGAGGGTTGCGCTCGTTGCGGGACTTAACCCAACATCTCACGACACGAGCTGACGACAGCCATGCAGCACCTGTGCAAATTGTGTATTGCTACACTCACCGGCTTTCACCGGA
>8TW_3126
TCACCCCAGTCATCAACCCCGCCTTCGGCACCCTCCTCCCCCGAAAGGGTTAGAGTAATGACTTCGGGCGTGGCTCACTTCCATGGTGTGACGGGCGGTGTGTACAAGGCCCGGGAACGGATTCACCGCAGTATGCTGACCTGCGATTACTAGCGATTCCTCCTTCATGCAGGCGAGTTGCAGCCTGCAATCTGAACTGTGCCGGGGTTTGTGAGATTCGCTCTCCCTCGCGGGTTGGCTGCTCTGTGTCCCTCGCATTGTAGTACGTGTGTCGCCCAGGACGTAAGGGCCATGCTGACTTGACGTCATCCTCACCTTCCTCCGGTTTGTCACCGGCAGTCTCGCTAGAGTTCCCAACTTAATGATGGCAACTAACGACGAGGGTTGCGCTCGTTGCGGGACTTAACCCAACATCTCACGACACGAGCTGACGACAGCCATGCAGCACCTGTCTTCTGGTTTCTTACGGCACTCTCCCCTTTCAAGGAGATT
>8TW_3134
TCACCCCAGTCATCAACCCCGCCTTCGGCACCCTCCTCCCCCGAAAGGGTTAGAGTAATGACTTCGGGCGTGGCTCACTTCCATGGTGTGACGGGCGGTGTGTACAAGGCCCGGGAACGGATTCACCGCAGTATGCTGACCTGCGATTACTAGCGATTCCTCCTTCATGCAGGCGAGTTGCAGCCTGCAATCTGAACTGTGCCAGGGTTTGTGAGATTCGCTCTCCCTCGCGGGTTGGCTGCTCTGTGTCCCTCGCATTGTAGTACGTGTGTCGCCCAGGACGTAAGGGCCATGCTGACTTGACGTCATCCTCACCTTCCTCCGGTTTGTCACCGGCAGTCTCGCTAGAGTTCCCAACTTAATGATGGCAACTAACGACGAGGGTTGCGCTCGTTGCGGGACTTAACCCAACATCTCACGACACGAGCTGACGACAGCCATGCAGCACCTGTCTTCCGGTTCCTTACGGCACTCTCCCCTTTCAAGGAGATT
>8TW_3191
TCACTCCAGTCACCGACCCCACCCTAAACATTACTCTCCTCGCGGTTAAGCCAATGTCTTTAGGTGTTACCAGCTCCCATAGTGTGACGGGCGGTGTGTACAAGACCCGGGAACGTATTCAACGCACTATAGCTGACGCGCGTTTACTAGCAACTCCAACTTCATGCAGGCGAGTTGCAGCCTGCAATCTGAACTGAGGAATGTTTTACTAGGATTTGCTCCGCCTCACGGCTTGGCTTCCCATTGTTCCATCCCATTGTAGCGTGTGTGTAGCCCCGGACATAAAGGCCATGCTGACTTGACGTCATCCCCGCCTTCCTCCGGCTTGCGGCCGGCAGTCTCGCCAGACACTTGTAACTGGCAATGAGGGTTGCGCTCGTTAGCGTACTTAAACGAACATCTCACGACACGAGCTGACGACAGCCATGCAACACCTGTATAAACTCTCTTGCGAGTCGATCCAATTTCTCTTCTCTACCATCTATAT
>8TW_3223
TCACCCCAGTCATCAACCCCGCCTTCGGCACCCTCCTCCCTTTCGGGTTAGAGTAATGACTTCGGGCGTGGCTCACTTCCATGGTGTGACGGGCGGTGTGTACAAGGCCCGGGAACGGATTCACCGCAGTATGCTGACCTGCGATTACTAGCGATTCCTCCTTCATGCAGGCGAGTTGCAGCCTGCAATCTGAACTGTGCCAGGGTTTATGAGATTCGCTCTCCCTCGCGGGTTGGCTGCTCTCTGTCCCTCGCATTGTAGTACGTGTGTCGCCCAGGACGTAAGGGCCATGCTGACTTGACGTCATCCTCACCTTCCTCCGGTTTGTCACCGGCAGTCTCGCTAGAGTTCCCAACTTAATGATGGCAACTAACGACGAGGGTTGCGCTCGTTGCGGGACTTAACCCAACATCTCACGACACGAGCTGACGACAGCCATGCAGCACCTGTCTTCTGGTTCCTTACGGCACTCTCCCCTTTCAAGGAGATT
>8TW_3247
TCACCCCAATCACCGACCCCACCTTAGACGGCTCCTTCCTTGCGGTTAGGCCACCGGCTTTGGGTGTTGCCGACTTTCGTGGTGTGACGGGCGGTGTGTACAAGGCCCGGGAACGTATTCACCCCGGCGTGCTGATCCGGGATTACTAGCAACTCCAGCTTCATGAAGTCGAGTTGCAGACTTCAATTCGAACTGAGACCGACTTTACGGGATTAGCTAACTCTCGCGAGCAGGCAACCCTTTGTATCGGCCATTGTAGCGTGTTTGCAGCCCTAGACATAAGGGGCATGAGGACTTGACGTCATCCCCACCTTCCTCCGAGTTAACCCCGGCAGTCTCCAATGAGTCCCCAACATAACTTGCTGGCAACATTGGATAAGGGTTGCGCTCGTTGCGGGACTTAACCCAACATCTCACGACACGAGCTGACGACAGCCATGCACCACCTGTGTTTGGCCCTTGCGGACACAACATCTCTGTTGCTTTTCCAAACATGTCAAAACCTAGGTAAGGTTCTTCGCGT
>8TW_3254
TCACCCCAGTCATCAACCCCGCCTTCGGCACCCTCCTCCCTTTCGGGTTAGAGTAATGACTTCGGGCGTGGCTCACTTCCATGGTGTGACGGGCGGTGTGTACAAGGCCCGGGAACGGATTCACCGCAGTATGCTGACCTGCGATTACTAGCGATTCCTCCTTCATGCAGGCGAGTTGCAGCCTGCAATCTGAACTGTGCCAGGGTTTGTGAGATTCGCTCTCCCTCGCGGGTTGGCTGCTCTGTGTCCCTCGCATTGTAGTACGTGTGTCGCCCAGGACGTAAGGGCCATGCTGACTTGACGTCATCCTCACCTTCCTCCGGTTTGTCACCGGCAGTCTCGCTAGAGTTCCCAACTTAATGATGGCAACTAACGACGAGGGTTGCGCTCGTTGCGGGACTTAACCCAACATCTCACGACACGAGCTGACGACAGCCATGCAGCACCTGTCTTCTGGTTCCTTACGGCACTCTCCCCTTTCAAGGAGATT
>8TW_3262
TCACCCCAGTTGCTGACTATACCTTGGTCAAACGCCTCCTTGCGGTTAGCAATCTGCTTTAAGGTAGAACCAACTTCCATGGTGTGACGGGCGGTGTGTACAAGACCCGGGAACGTATTCACCGTAGCACGCTGATCTACGATTACTAGCGATTCCAGCTTCATGCACTCGAGTTGCAGAGTGCAATCCGAACTGAGGTAGATTTTTGAGTTTAGCTTAGCGTCGCCACTTTGCATCTCATTGTCACTACCATTGTAGCACGTGTGTAGCCCAACCCGTAAGGGCCATGAGGACTTGACGTCATCCCCACCTTCCTCCAGCTTATCACTGGCAGTTCTTTCAGAGTGCCCAGCATGACCTGATGGCAACTAAAAGTAGGGGTTGCGCTCGTTGCGGGACTTAACCCAACATCTCACGACACGAGCTGACGACAGCCATGCAGCACCTGTGTTCTGTCCGGCCGAACCGAAAAGTCTAGTTTCCTAAA
>8TW_3265
TCACCCCAGTCATCAACCCCGCCTTCGGCACCCTCCTCCCCCGAAAGGGTTAGAGTAATGACTTCGGGCGTGGCTCACTTCCATGGTGTGACGGGCGGTGTGTACACGGCCCGGGAACGGATTCACCGCAGTATGCTGACCTGCGATTACTAGCGATTCCTCCTTCATGCAGGCGAGTTGCAGCCTGCAATCTGAACTGTGCCAGGGTTTGTGAGATTCGCTCTCCCTCGCGGGTTGGCTGCTCTGTGTCCCTCGCATTGTAGTACGTGTGTCGCCCAGGACGTAAGGGCCATGCTGACTTGACGTCATCCTCACCTTCCTCCGGTTTGTCACCGGCAGTCTCGCTAGAGTTCCCAACTTAATGATGGCAACTAACGACGAGGGTTGCGCTCGTTGCGGGACTTAACCCAACATCTCACGACACGAGCTGACGACAGCCATGCAGCACCTGTCTTCTGGTTCCTTACGGCACTCTCCCCTTTCAAGGAGATT
>8TW_3267
TCACCCCAGTCACCAGCCCTGCCTTAGGCGCCTCCCTCCCTTACGGGTTGAGATAACGACTTCGGGCGTGACCAGCTTCCATGGTGTGACGGGCGGTGTGTACAAGGCCCGGGAACGTATTCACCGCAGTATGCTGACCTGCGATTACTAGCGATTCCGCCTTCATGCAGGCGAGTTGCAGCCTGCAATCTGAACTAAGACCGGGTTTATGAGATTAGCTTGCATTCGCATGCTTGCGACTCTTTGTCCCGGCCATTGTAGTACGTGTGTAGCCCAAGGCGTAAGGGGCATGATGACTTGACGTCATCCCCACCTTCCTCCGGTTTGTCACCGGCAGTCTCTCTAGAGTGCCCAACTTAATGATGGCAACTAAAACGAGGGTTGCGCTCGTTGCGGGACTTAACCCAACATCTCACGACACGAGCTGACGACAGCCATGCACCACCTGTGTTCGTGCTCCCGAAGGCACTCCTCTCTTTCAAGAGGATTCACGA
>8TW_3311
TCACCCCAGTTGCTGACTATACCTTGGTCAAACGCCTCCTTGCGGTTAGCAATCTGCTTTAAGGTAGAACCAACTTCCATGGTGTGACGGGCGGTGTGTACAAGACCCGGGAACGTATTCACCGTAGCACGCTGATCTACGATTACTAGCGATTCCAGCTTCATGCACTCGAGTTGCAGAGTGCAATCCGAACTGAGGTAGATTTTTGAGTTTAGCTTAGCGTCGCCACTTTGCATCTCATTGTCACTACCATTGTAGCACGTGTGTAGCCCAACCCGTAAGGGCCATGAGGACTTGACGTCATCCCCACCTTCCTCCAGCTTATCACTGGCAGTTCTTTCAGAGTGCCCAGCATGACCTGATGGCAACTAAAAGTAGGGGTTGCGCTCGTTGCGGGACTTAACCCAACATCTCACGACACGAGCTGACGACAGCCATGCAGCACCTGTGTTCTGTCCGGCCGAACCGAAAAGTCTAGTTTCCTAAA
>8TW_3317
TCACCCCAGTCATCAACCCCGCCTTCGGCACCCTCCTCCCCCGAAAGGGTTAGAGTAATGACTTCGGGCGTGGCTCACTTCCATGGTGTGACGGGCGGTGTGTACAAGGCCCGGGAACGGATTCACCGCAGTATGCTGACCTGCGATTACTAGCGATTCCTCCTTCATGCAGGCGAGTTGCAGCCTGCAATCTGAACTGTGCCAGGGTTTGTGAGATTCGCTCTCCCTCGCGGGTTGGCTGCTCTGTGTCCCTCGCATTGTAGTACGTGTGTCGCCCAGGACGTAAGGGCCATGCTGACTTGACGTCATCCTCACCTTCCTCCGGTTTGTCACCGGCAGTCTCGCTAGAGTTCCCAACTTAATGATGGCAACTAACGACGAGGGTTGCGCTCGTTGCGGGACTTAACCCAACATCTCACGACACGAGCTGACGACAGCCATGCAGCACCTGTCTTCTGGTTCCTTACGGCACTCTCCCCTTTCAAGGAGATT
>8TW_3346
TCACTCCAGTCACCGACCCCACCCTAAACATTACTCTCCTCGCGGTTAAGCCAATGTCTTTAGGTGTTACCAGCTCCCATAGTGTGACGGGCGGTGTGTACAAGACCCGGGAACGTATTCAACGCACTATAGCTGACGCGCGTTTACTAGCAACTCCAACTTCATGCAGGCGAGTTGCAGCCTGCAATCTGAACTGAGGAATGTTTTACTAGGATTTGCTCCGCCTCACGGCTTGGCTTCCCATTGTTCCATCCCATTGTAGCGTGTGTGTAGCCCCGGACATAAAGGCCATGCTGACTTGACGTCATCCCCGCCTTCCTCCGGCTTGCGGCCGGCAGTCTCGCCAGACACTTGTAACTGGCAATGAGGGTTGCGCTCGTTAGCGTACTTAAACGAACATCTCACGACACGAGCTGACGACAGCCATGCAACACCTGTATAAACTCTCTTGCGAGTCGATCCAATTTCTCTTCTCTACCATCTATAT
>8TW_3432
TCACCCCAGTCATCAACCCCGCCTTCGGCACCCTCCTCCCTTTCGGGTTAGAGTAATGACTTCGGGCGTGGCTCACTTCCATGGTGTGACGGGCGGTGTGTACAAGGCCCGGGAACGGATTCACCGCAGTATGCTGACCTGCGATTACTAGCGATTCCTCCTTCATGCAGGCGAGTTGCAGCCTGCAATCTGAACTGTGCCAGGGTTTGTGAGATTCGCTCTCCCTCGCGGGTTGGCTGCTCTGTGTCCCTCGCATTGTAGTACGTGTGTCGCCCAGGACGTAAGGGCCATGCTGACTTGACGTCATCCTCACCTTCCTCCGGTTTGTCACCGGCAGTCTCGCTAGAGTTCCCAACTTAATGATGGCAACTAACGACGAGGGTTGCGCTCGTTGCGGGACTTAACCCAACATCTCACGACACGAGCTGACGACAGCCATGCAGCACCTGTCTTCTGGTTCCTTACGGCACTCTCCCCTTTCAAGGAGATT
>8TW_3475
TCACCCCAGTCATCAACCCCGCCTTCGGCACCCTCCTCCCCCGAAAGGGTTAGAGTAATGACTTCGGGCGTGGCTCACTTCCATGGTGTGACGGGCGGTGTGTACAAGGCCCGGGAACGGATTCACCGCAGTATGCTGACCTGCGATTACTAGCGATTCCTCCTTCATGCAGGCGAGTTGCAGCCTGCAATCTGAACTGTGCCAGGGTTTGTGAGATTCGCTCTCCCTCGCGGGTTGGCTGCTCTGTGTCCCTCGCATTGTAGTACGTGTGTCGCCCAGGACGTAAGGGCCATGCTGACTTGACGTCATCCTCACCTTCCTCCGGTTTGTCACCGGCAGTCTCGCTAGAGTTCCCAACTTAATGATGGCAACTAACGACGAGGGTTGCGCTCGTTGCGGGACTTAACCCAACATCTCACGACACGAGCTGACGACAGCCATGCAGCACCTGTCTTCCGGTTCCTTACGGCACTCTCCCCTTTCAAGGAGATT
>8TW_3505
TCACCCCAGTCACCAGCCCTGCCTTAGGCGCCTCCCTCCCTTGCGGGTTGAGATAACGACTTCGGGCGTGACCAGCTTCCATGGTGTGACGGGCGGTGTGTACAAGGCCCGGGAACGTATTCACCGCAGTATGCTGACCTGCGATTACTAGCGATTCCGCCTTCATGCAGGCGAGTTGCAGCCTGCAATCTGAACTAAGACCGGGTTTATGAGATTAGCTTGCATTCGCATGCTTGCGACTCTTTGTCCCGGCCATTGTAGTACGTGTGTAGCCCAAGGCGTAAGGGGCATGATGACTTGACGTCATCCCCACCTTCCTCCGGTTTGTCACCGGCAGTCTCTCTAGAGTGCCCAACTTAATGATGGCAACTAAAAACGAGGGTTGCGCTCGTTGCGGGACTTAACCCAACATCTCACGACACGAGCTGACGACAGCCATGCACCACCTGTGTTCGTGCTCCCGAAGGCACTCCTCCCTTTCAAGAGGATTCACGA
>8TW_3507
TCACCCCAGTCATGAACCACACCGTGGCAAACGTCCCCCCGAAGGTTAGACTATCTGCTTCTGGTGCAGCCCACTCCCATGGTGTGACGGGCGGTGTGTACAAGGCCCGGGAACGTATTCACCGCAACATTCTGATTTGCGATTACTAGCGATTCCGACTTCATGGAGTCGAGTTGCAGACTCCAATCCGGACTACGACAAGCTTTAAAAGATTGGCTCCACGTCACCGCTTCGCGACCCTCTGTACTTGCCATTGTAGCACGTGTGTAGCCCTACCCGTAAGGGCCATGATGACTTGACGTCGTCCCCGCCTTCCTCCGGTTTGTCACCGGCAGTCTCCTTAGAGTTCCCGCCATTACGCGATGGCAACTAAGAATAAGGGTTGCGCTCGTTACGGGACTTAACCCAACATCTCACGACACGAGCTGACGACAGCCATGCAGCACCTGTATCAGTGCTCCCGAAGGCACTTTCGCATCTCTGCAAAAATTCACTGTATGTCAAA
>8TW_3508
TCACCCCAGTCATCAACCCCGCCTTCGGCACCCTCCTCCCCCGAAAGGGTTAGAGTAATGACTTCGGGCGTGGCTCACGTCCATGGTGTGACGGGCGGTGTGTACAAGGCCCGGGAACGGATTCACCGCAGTATGCTGACCTGCGATTACTAGCGATTCCTCCTTCATGCAGGCGAGTTGCAGCCTGCAATCTGAACTGTGCCAGGGTTTGTGAGATTCGCTCTCCCTCGCGGGTTGGCTGCTCTGTGTCCCTCGCATTGTAGTACGTGTGTCGCCCAGGACGTAAGGGCCATGCTGACTTGACGTCATCCTCACCTTCCTCCGGTTTGTCACCGGCAGTCTCGCTAGAGTTCCCAACTTAATGATGGCAACTAACGACGAGGGTTGCGCTCGTTGCGGGACTTAACCCAACATCTCACGACACGAGCTGACGACAGCCATGCAGCACCTGTCTTCTGGTTCCTTACGGCACTCTCCCCTTTCAAGGAGATT
>8TW_3523
TCACCCCAATCACCGACCCCACCTTAGACGGCTCCTTCCTTGCGGTTAGGCCACCGGCTTTGGGTGTTGCCGACTTTCGTGGTGTGACGGGCGGTGTGTACAAGGCCCGGGAACGTATTCACCCCGGCGTGCTGATCCGGGATTACTAGCAACTCCAGCTTCATGAAGTCGAGTTGCAGACTTCAATTCGAACTGAGACCGACTTTACGGGATTAGCTAACTCTCGCGAGCAGGCAACCCTTTGTATCGGCCATTGTAGCGTGTTTGCAGCCCTAGACATAAGGGGCATGAGGACTTGACGTCATCCCCACCTTCCTCCGAGTTAACCCCGGCAGTCTCCAATGAGTCCCCAACATAACTTGCTGGCAACATTGGATAAGGGTTGCGCTCGTTGCGGGACTTAACCCAACATCTCACGACACGAGCTGACGACAGCCATGCACCACCTGTGTTTGGCCCTTGCGGACACAACATCTCTGTTGCTTTTCCAAACATGTCAAACCTAGGTAAGGTTCTTCGCGT
>8TW_3556
TCACCCTAGTCACTAGCTCTGCCTTAGGCATCCCCCTCCTAAAAGGTTAGGGGTTAACGACTTTGGGCATAGCCAGCTCCCATGGTGTGACGGGCGGTGTGTACAAGGCCCGGGAACGTATTCACCGCCGTATGGCTGACCGGCGATTACTAGCGATTCCGACTTCATGCAGGCGAGTTGCAGCCTGCAATCCGAACTGAGACCGGGTTTTTGAGGTTGGCTTGCCCTCGCGGGGTTGCATCTCTTTGTCCCGGCCATTGTAGCACGTGTGTCGCCCAGGACGTAAGGGGCATGCTGACTTGACGTCATCCTCACCTTCCTCCGGCTTATCACCGGCAGTCTTTTTAGTTTACATAAAAGGCAACTAAAACCGAGGGTTGCGCTCGTTGCGGGACTTAACCCAACATCTCACGACACGAGCTGACGACAGCCATGCACCACCTGTGTCCACCTATACCCCGGAAAGGTATGTATTTCTTTTACAAGAAAAAACGTGGCATGTCAAGCCCTGGTAAGGTTCTTCGCGTTGC
>8TW_3570
TCACCCCAGTCATCAACCCCGCCTTCGGCACCCTCCTCCCCCGAAAGGGTTAGAGTAATGACTTCGGGCGTGGCTCACTTCCATGGTGTGACGGGCGGTGTGTACAAGGCCCGGGAACGGATTCACCGCAGTATGCTGACCTGCGATTACTAGCGATTCCTCCTTCATGCAGGCGAGTTGCAGCCTGCAATCTGAACTGTGCCAGGGTTTGTGAGATTCGCTCTCCCTCGCGGGTTGGCTGCTCTGTGTCCCTCGCATTGTAGTACGTGTGTCGCCCAGGACGTAAGGGCCATGCTGACTTGACGTCATCCTCACCTTCCTCCGGTTTGTCACCGGCAGTCTCGCTAGAGTTCCCAACTTAATGATGGCAACTAACGACGAGGGTTGCGCTCGTTGCGGGACTTAACCCAACATCTCACGACACGAGCTGACGACAGCCATGCAGCACCTGTCTTCTGGTTCCTTACGGCACTCTCCCCTTTCAAGGAGATT
>8TW_3626
TCACCCCAGTCATCAACCCCGCCTTCGGCACCCTCCTCCCCCGAAAGGGTTAGAGTAATGACTTCGGGCGTGGCTCACTTCCATGGTGTGACGGGCGGTGTGTACAAGGCCCGGGAACGGATTCACCGCAGTATGCTGACCTGCGATTACTAGCGATTCCTCCTTCATGCAGGCGAGTTGCAGCCTGCAATCTGAACTGTGCCAGGGTTTGTGAGATTCGCTCTCCCTCGCGGGTTGGCTGCTCTGTGTCCCTCGCATTGTAGTACGTGTGTCGCCCAGGACGTAAGGGCCATGCTGACTTGACGTCATCCTCACCTTCCTCCGGTTTGTCACCGGCAGTCTCGCTAGAGTTCCCAACTTAATGATGGCAACTAACGACGAGGGTTGCGCTCGTTGCGGGACTTAACCCAACATCTCACGACACGAGCTGACGACAGCCATGCAGCACCTGTCTTCTGGTTCCTTACGGCACTCTCCCCTTTCAAGGAGATT
>8TW_3654
TAGCCCCAGTTACTAGTTTTACCCTAGGCGACTCCTTGCGGTTATCGACTTTAGGTACACCCAGCTTCCATGGCTTGACGGGCGGTGTGTACAAGGTCCGGGAACGTATTCACCGTATCATTGCTGATATACGATTACTAGCGATTCCAGCTTCATGGGGTCGAGTTGCAGACCCCAATCTGAACTGAGACGAGTTTTTTGAGATTAGCATCCTGTTACCAGGTAGCAACCCTTTGTACTCGCCATTGTAGCACGTGTGTAGCCCTGGGCATAAAGGCCATGATGACTTGACATCATCCCCTCCTTCCTCACGCCTTACGGCGGCAGTTTCACTAGAGTTCCCAGCATTACCTGATGGCAACTAGTGATAGGGGTTGCGCTCGTTGCGGGACTTAACCCAACACCTCACGGCACGAGCTGACGACAGCCATGCAGCACCTTACTGGCAGTGTATTGCTACAAAGTGAGCTTTCACCCACGGTCTCCCAGCATTCTAGCCCG
>8TW_3662
TAACACCAGTTATCAAGTTTACCCTAGGCAGCGCCTTGCAGCTACTGACTTTAGATACCCTCAACTTCCATTGTTTGACGGGCGGTGTGTACAAGGCCCGGGAACGTATTCACCGCGCCATTGCTGATGCGCGATTACTAGCGAATCCAGCTTCATGAAGTCGAGTTGCAGACTTCAATCCGAACTGAGATCGGTTTTTAGAGATTAGCATCACATCGCTGTGTAGCTGCCCGTTGTACCGACCATTGTAGCACGTGTGTAGCCCTGGACGTAAGGGCCGTGATGACTTGACGTCGTCCCCACCTTCCTCACCGTTTGCACGGGCAGTTTCGTTAGAGTTCCCGACATTACTCGCTGGTAACTAACAATAGGGGTTGCGCTCGTTGCGGGACTTAACCCAACACCTCACGGCACGAGCTGACGACAGCCATGCAGCACCTAGTTTCGCGCCATTGCTGGAAGATCCCTTTCAGGACCGGTCGCTAACTTTCAAGCCCAGGTAAGGTT
>8TW_3684
TAGCCCCAGTCACTAGTTTCACCTTAGACAGCTCCCTGTTAAGTCACCGTCTTCAGGCGCCCCCAGCTCCCATGGCTTGACGGGCGGTGTGTACAAGGTCCGGGAACGTATTCACCGCGCCATGGCTGATGCGCGATTACTAGCGATTCCACCTTCATGGAGTCGGGTTGCAGACTCCAATCCGAACTGGGATAGGGTTTAAGAGATTCGCATCCGCTCGCGCGGTAGCTGCCCTCTGTCCCTACCATTGTAGCACGTGTGTAGCCCTGGACATAAAGGCCATGATGACTTGACGTCATCCCCACCTTCCTCACGGCTTACGCCGGCAGTATGTTCAGAGTCCCCAACTTTACTTGCTGGCAACTGAACAAGGGGGTTGCGCTCGTTGCGGGACTTAACCCAACATCTCACGACACGAGCTGACGACAGCCATGCAGCACCTGTCTTCTGGTTCCTTACGGCACTCTCCCCTTTCAAGGAGATT
>8TW_3726
TCACCCCAATCATCGACCATACCTTGGGCGCCTACCTCCTTGCGGTTAGCACAGCGACTTCTGGTACGACCAACTTTCATGGTGTGACGGGCGGTGTGTACAAGGCCCGGGAACGTATTCACCGCGGCGTTCTGATCCGCGATTACTAGCGATTCCAACTTCATGATCTCGAGTTGCAGAGATCAATCTGAACTTAGATGGCTTTTAGGAGATTTGCTCTACCTCGCGGCTTTGCATCTCTTTGTGACCACCATTGTAGCACGTGTGTAGCCCCGGACATAAGGGCCATGAGGACTTGACGTCATCCCCACCTTCCTCCTGCTTAACGCAGGCAGTCCCTTTAGAGTGCCCAACTAAATGCTGGCAACTAAAGGTAAGGGTTGCGCTCGTTGCGGGACTTAACCCAACATCTCACGACACGAGCTGACGACAGCCATGCAGCACCTGTATACCGACTCTTGCGAGCGACAGCGTCTCCGCTAGTCTTCC
>8TW_3729
TCACCCCAGTCATCAACCCCGCCTTCGGCACCCTCCTCCCCCGAAAGGGTTAGAGTAATGACTTCGGGCGTGGCTCACTTCCATGGTGTGACGGGCGGTGTGTACAAGGCCCGGGAACGGATTCACCGCAGTATGCTGACCTGCGATTACTAGCGATTCCTCCTTCATGCAGGCGAGTTGCAGCCTGCAATCTGAACTGTGCCAGGGTTTGTGAGATTCGCTCTCCCTCGCGGGTTGGCTGCTCTGTGTCCCTCGCATTGTAGTACGTGTGTCGCCCAGGACGTAAGGGCCATGCTGACTTGACGTCATCCTCACCTTCCTCCGGTTTGTCACCGGCAGTCTCGCTAGAGTTCCCAACTTAATGATGGCAACTAACGACGAGGGTTGCGCTCGTTGCGGGACTTAACCCAACATCTCACGACACGAGCTGACGACAGCCATGCAGCACCTGTCTTCTGGTTCCTTACGGCACTCTCCCCTTTNAAGGNGATT
>8TW_3767
TCACCCCAATCACCGACCCCACCTTCGACGGCTCCTTCCTTTCGGTTAGGCCACCGGCTTCGGGTGTTGCCGACTTTCGTGGTGTGACGGGCGGTGTGTACAAGGCCCGGGAACGTATTCACCCCGGCGTGCTGATCCGGGATTACTAGCAACTCCAGCTTCATGAAGTCGAGTTGCAGACTTCAATCCGAACTGAGACCGACTTTATTGGATTGGCCAACCCTCGCGGGCAAGCGACCCTTTGTATCGGCCATTGTAGCGTGTTTGCAGCCCTGGACATAAGGGGCATGAGGACTTGACGTCATCCCCACCTTCCTCCGAGTTGACCCCGGCGGTCTTCCATGAGTCCCCAACATTACTTGCTGGCAACATAGAATAAGGGTTGCGCTCGTTGCGGGACTTAACCCAACATCTCACGACACGAGCTGACGACAGCCATGCACCACCTGTGTTTGGCCCTTGCGGACACCACATCTCTGTGGCTTTTCCAAAACNTGTCAAACCCAGGTAAGTTCTCGCGTAGC
>8TW_3778
TCACCCCAGTCATCAACCCCGCCTTCGGCACCCTCCTCCCCCGAAAGGGTTAGAGTAATGACTTCGGGCGTGGCTCACTTCCATGGTGTGACGGGCGGTGTGTACAAGGCCCGGGAACGGATTCACCGCAGTATGCTGACCTGCGATTACTAGCGATTCCTCCTTCATGCAGGCGAGTTGCAGCCTGCAATCTGAACTGTGCCAGGGTTTGTGAGATTCGCTCTCCCTCGCGGGTTGGCTGCTCTGTGTCCCTCGCATTGTAGTACGTGTGTCGCCCAGGACGTAAGGGCCATGCTGACTTGACGTCATCCTCACCTTCCTCCGGTTTGTCACCGGCAGTCTCGCTAGAGTTCCCAACTTAATGATGGCAACTAACGACGAGGGTTGCGCTCGTTGCGGGACTTAACCCAACATCTCACGACACGAGCTGACGACAGCCATGCAGCACCTGTCTTCTGGTTCCTTACGGCACTCTCCCCTTTCAAGGAGATT
>8TW_3796
TCACCCCAGTCACCAGCCCTGCCTTAGGCGCCTCCCTCCCTTGCGGGTTGAGATAACGACTTCGGGCGTGACCAGCTTCCATGGTGTGACGGGCGGTGTGTACAAGGCCCGGGAACGTATTCACCGCAGTATGCTGACCTGCGATTACTAGCGATTCCGCCTTCATGCAGGCGAGTTGCAGCCTGCAATCTGAACTAAGACCGGGTTTATGAGATTAGCTTGCATTCGCATGCTTGCGACTCTTTGTCCCGGCCATTGTAGTACGTGTGTAGCCCAAGGCGTAAGGGGCATGATGACTTGACGTCATCCCCACCTTCCTCCGGGTTTGTCACCGGCAGTCTCTCTAGAGTGCCCAACTTAATGATGGCAACTAAAAACGAGGGTTGCGCTCGTTGCGGGACTTAACCCAACATCTCACGACACGAGCTGACGACAGCCATGCACCACCTGTGTTCGTGCTCCCGAAGGCACTCCTCCCTTTCAAGAGGATTCACGA
>8TW_3840
TCATCCCAGTTACCGCTCATACCTTAGGGCGCTGCCTCCTTGCGGTTGGCGCGCGCACTTCGGGTACAAACGACTCCCATGATGTGACGGGCGGTGTGTACAAGACCCGGGAACGTATTCACGGCGCCGTAGCTGATGCGCCATTACTAGCGATTCCGGCTTCATGGAGGCGAGTTGCAGCCTCCAATCCGAACTGGGCCCGACTTTGGTGATTTCCTCCACCTTGCGGTCTCGGATCCTTCTGTGTCGGGCATTGTAGTACGTGTGCAGCCCTGGCCGTAAGGGCCATACTGACTTGACGTCGTCCCCACCTTCCTCCCCGTTGAACAGGGCAGTCTGAACAGAGTGCCGGAGACTCACGTCTCCATGGCAACAGTTCACAGGGGTTGCGCTCGTTGCGGGACTTAACCCAACATCTCACGACACGAGCTGACGACAGCCATGCAGCACCTGTGCAAATTGTGTATTGCTACACTCACCGGCTTTCACCGGATT
>8TW_3858
TCATCCCAATCACCATCCATACCTTAGGCACCTGCCTCCTTGCGGTTAGCGCGGCGGCTTTGGGTACAGACGGCTTTCATGATGTGACGGGCGGTGTGTACAAGGCCTGGGAACGTATTCACGGCGCCGTAGCTGATGCGCCATTACTAGCGATTCCAGCTTCATGCCGGCGAGTTGCAGCCGACAATCTGAACTGGGCCCGGTTTTAAGGATTTGCTCCCCATTGCTGGATTGCGCCCCTCTGTGCCGGGCATTGTAGCACGTGTGTAGCCCTGGGCGTAAGGGCCATGATGACTTGACGTCGTCCCCGCCTTCCTCACTACTTGCGTAGGCAGTTTCTCTAGAGTCCCCAGCATAACCTGATGGCAACTAAAGATAGGGGTTGCGCTCGTTGCGGGACTTAACCCAACACCTCACGGCACGAGCTGACGACAGCCATGCAGCACCTTGCCAGTTGCCCCGAAGGGAAGCCACCTTTCGGCAGCGGTCA
>8TW_3868
TCACCCCAGTCATCAACCCCGCCTTCGGCACCCTCCTCCCCCGAAAGGGTTAGAGTAATGACTTCGGGCGTGGCTCACTTCCATGGTGTGACGGGCGGTGTGTACAAGGCCCGGGAACGGATTCACCGCAGTATGCTGACCTGCGATTACTAGCGATTCCTCCTTCATGCAGGCGAGTTGCAGCCTGCAATCTGAACTGTGCCAGGGTTTGTGAGATTCGCTCTCCCTCGCGGGTTGGCTGCTCTGTGTCCCTCGCATTGTAGTACGTGTGTCGCCCAGGACGTAAGGGCCATGCTGACTTGACGTCATCCTCACCTTCCTCCGGTTTGTCACCGGCAGTCTCGCTAGAGTTCCCAACTTAATGATGGCAACTAACGACGAGGGTTGCGCTCGTTGCGGGACTTAACCCAACATCTCACGACACGAGCTGACGACAGCCATGCAGCACCTGTCTTCCGGTTCCTTACGGCACTCTCCCCTTTCAAGGAGATT
>8TW_3924
TCACCCCAGTCATCAACCCCGCCTTCGGCACCCTCCTCCCTTTCGGGTTAGAGTAATGACTTCGGGCGTGGCTCACTTCCATGGTGTGACGGGCGGTGTGTACAAGGCCCGGGAACGGATTCACCGCAGTATGCTGACCTGCGATTACTAGCGATTCCTCCTTCATGCAGGCGAGTTGCAGCCTGCAATCTGAACTGTGCCAGGGTTTATGAGATTCGCTCTCCCTCGCGGGTTGGCTGCTCTCTGTCCCTCGCATTGTAGTACGTGTGTCGCCCAGGACGTAAGGGCCATGCTGACTTGACGTCATCCTCACCTTCCTCCGGTTTGTCACCGGCAGTCTCGCTAGAGTTCCCAACTTAATGATGGCAACTAACGACGAGGGTTGCGCTCGTTGCGGGACTTAACCCAACATCTCACGACACGAGCTGACGACAGCCATGCAGCACCTGTCTTCTGGTTCCTTACGGCACTCTCCCCTTTCAAGGAGATT
>8TW_3936
TAGCCCCAGTTACTAGTTTCGCCCTAGGCAGTTCCTTGCGGTGACCGACTTCAGGCGCCCCCAGCTTCCATGGCTTGACGGGCGGTGTGTACAAGGCCCGGGAACGTATTCACCGCACCATGGCTGATGTGCGATTACTAGCGATTCCAACTTCACGGAGTCGAGTTGCAGACTCCGATCCGAACTGAGATATGGTTTGTAGATTGGCTCACCCTCGCGGGTTGGCAACTCTCTGTCCATACCATTGTAGCACGTGTGTGGCCCAGGATGTAAGGGCCGTGATGATTTGACGTCATCCCCACCTTCCTCTCAGCTTACGCTGGCAGTTTCTCTAGAGTCCCCGGCCGAACCGCTGGCAACTAGAAATGGGGGTTGCGCTCGTTATGGGACTTAACCCGACACTTCACAGCACGAGCTGACGACAACCATGCAGCACCTTGTAAATTGTCCGTAGAAAGACCTGTTTCCAGATCCGTCAATTCACATTTAAACCCTGGTAAGGTTCCTCGCGTTA
>8TW_3942
TAGTCCCAGTCACCAGCCTCGCCGTGGGCACCCCTGAAATGAGGCGACTTCGGGCGCTACCGGCTTCCATGACTTGACGGGCGGTGTGTACAAGGCTCAGGAACATATTCACCGCGGCGTAGCTGATCCGCGATTACTAGCGATTCCAACTTCATGGAGGCGAGTTGCAGCCTCCAATCCGAACTGGGGCACCTTTTGAGCGATTTCCTCCACCTTGCGGTCTCGGATCGTTCTGTCGGTGCCATTGTAGCACGTGTGCAGCCCTAGGCATAAGGGCCATGAGGACTTGACGTCATCCCCACCTTCCTCCGGTTTGACACCGGCAGTCTCACTAGAGTCCACAGCATTACCTGTTTGCAACTAGTGACAGGGGTTGCGCTCGTTGAGGGACTTAACCCGACACTTCACAGCACGAGCTGACGACAGCCATGCAGCACCTGTGCACGTTCCACTCTTGCGAGTGTTGCCTCCCTTTCAGGAGGTTAATCCG
>8TW_3949
TCACCCCAGTCATCAACCCCGCCTTCGGCACCCTCCTCCCCCGAAAGGGTTAGAGTAATGACTTCGGGCGTGGCTCACTTCCATGGTGTGACGGGCGGTGTGTACAAGGCCCGGGAACGGATTCACCGCAGTATGCTGACCTGCGATTACTAGCGATTCCTCCTTCATGCAGGCGAGTTGCAGCCTGCAATCTGAACTGTGCCAGGGTTTGTGAGATTCGCTCTCCCTCGCGGGTTGGCTGCTCTGTGTCCCTCGCATTGTAGTACGTGTGTCGCCCAGGACGTAAGGGCCATGCTGACTTGACGTCATCCTCACCTTCCTCCGGTTTGTCACCGGCAGTCTCGCTAGAGTTCCCAACTTAATGATGGCAACTAACGACGAGGGTTGCGCTCGTTGCGGGACTTAACCCAACATCTCACGACACGAGCTGACGACAGCCATGCAGCACCTGTCTTCTGGTTCCTTACGGCACTCTCCCCTTTCAAGGAGATT
>8TW_3953
TCATCCCAGTTACCATCCATACCTTAGGCACCTGCCTCCCTTGCGGGTTGGCGCAGCGACTTCGGGTACAAACGACTTCCATGATGTGACGGGCGGTGTGTACAAGGCCCGGGAACGTATTCACGGCGCCGTAGCTGATGCGCCATTACTAGCGATTCCAACTTCATGAAGGCGAGTTGCAGCCTTCAATCCGAACTGGGCCCAGGTTTAGTGATTTCCTCCACCTCGCGGTTTCGGTTCCTTCTGTCCTGGGCATTGTATGACGTGTGTAGCCCCACCTATAAGGGCCATGAGGACTTGACGTCATCCCCACCTTCCTCCGGTTTGTCACCGGCAGTCTCATTAGAGTGCCCAACTAAATGTAGCAACTAATGACAAGGGTTGCGCTCGTTGCGGGACTTAACCCAACATCTCACGACACGAGCTGACGACAGCCATGCAGCACCTGTGTTACGGTTCTCTTTCGAGCACAAATCCATCTCTGGATCCTTCCGTACATGTCAAA
>8TW_3955
TCACCCCAGTCATCAACCCCGCCTTCGGCACCCTCCTCCCCCGAAAGGGTTAGAGTAATGACTTCGGGCGTGGCTCACTTCCATGGTGTGACGGGCGGTGTGTACAAGGCCCGGGAACGGATTCACCGCAGTATGCTGACCTGCGATTACTAGCGATTCCTCCTTCATGCAGGCGAGTTGCAGCCTGCAATCTGAACTGTGCCAGGGTTTGTGAGATTCGCTCTCCCTCGCGGGTTGGCTGCTCTGTGTCCCTCGCATTGTAGTACGTGTGTCGCCCAGGACGTAAGGGCCATGCTGACTTGACGTCATCCTCACCTTCCTCCGGTTTGTCACCGGCAGTCTCGCTAGAGTTCCCAACTTAATGATGGCAACTAACGACGAGGGTTGCGCTCGTTGCGGGACTTAACCCAACATCTCACGACACGAGCTGACGACAGCCATGCAGCACCTGTCTTCTGGTTCCTTACGGCACTCTCCCCTTTCAAGGAGATT
>8TW_3959
TCACCCCAGTCATCAACCCCGCCTTCGGCACCCTCCTCCCCCGAAAGGGTTAGAGTAATGACTTCGGGCGTGGCTCACTTCCATGGTGTGACGGGCGGTGTGTACAAGGCCCGGGAACGGATTCACCGCAGTATGCTGACCTGCGATTACTAGCGATTCCTCCTTCATGCAGGCGAGTTGCAGCCTGCAATCTGAACTGTGCCAGGGTTTGTGAGATTCGCTCTCCCTCGCGGGTTGGCTGCTCTGTGTCCCTCGCATTGTAGTACGTGTGTCGCCCAGGACGTAAGGGCCATGCTGACTTGACGTCATCCTCACCTTCCTCCGGTTTGTCACCGGCAGTCTCGCTAGAGTTCCCAACTTAATGATGGCAACTAACGACGAGGGTTGCGCTCGTTGCGGGACTTAACCCAACATCTCACGACACGAGCTGACGACAGCCATGCAGCACCTGTCTTCTGGTTCCTTACGGCACTCTCCCCTTTCAAGGAGATT
>8TW_3986
TAGCCCTAGTTACCAGTTTTACCCTAGGCAGCTCCTTGCGGTCACCGACTTCAGGTACCCCCAGCTTCCATGGCTTGACGGGCGGTGTGTACAAGGCCCGGGAACGTATTCACCGGATCATGGCTGATATCCGATTACTAGCGATTCCAGCTTCACGGAGTCGAGTTGCAGACTCCGATCCGAACTGAGAACGGTTTTATAGATTTGCTCCCCCTTGCGAGGTGGCTGCTCTCTGTACCGTCCATTGTAGCACGTGTGTAGCCCAAGGCGTAAGGGCCGTGATGATTTGACGTCATCCCCACCTTCCTCACAGTTTACACTGGCAGTCTTGTTAGAGTTCCCGACTTGACTCGCTGGCAACTAACAACAGGGGTTGCGCTCGTTATAGGACTTAACCTGACACCTCACGGCACGAGCTGACGACAACCATGCAGCACCTTGTAATTTGTCTTGCGAAAGATCTGTTTCCAAATCGGTCAAACTACATTTAAGCCTTGGTAAGGTTCCTCGCGTATCA
>8TW_3990
TCACCCCAATCATGAACCATACCGTGGACGTCTGCCTCCTTGCGGTTAGCTCAACGTCTTCTAGTACAGCCCACTTTCGTGATGTGACGGGCGGTGTGTACAAGACCCGGGAACGTATTCACCGCAGCATGCTGATCTGCGATTACTAGCGATTCCAGCTTCATGGAGTCGAGTTGCAGACTCCAATCCGAACTGAGACTGGTTTTTTCCGATTGGCTCCGTCTCGCGACTTCGCTACGGTTTGTACCAGCCATTGTAGCACGTGTGTAGCCCTGGACATAAAGGCCATGAGGACTTGACGTCATCCCCACCTTCCTCCGGTTTATCACCGGCAGTTCCGCGAGAGTCCCCAACTTAATGATGGTAACTCACGGTAAGGGTTGCGCTCGTTGCGGGACTTAACCCAACATCTCACGACACGAGCTGACGACAGCCATGCAGCACCTTGCTGGCAGGAGCCGATTACTCGGATCATCTTATCTCTAAGACTTA
>8TW_4011
TCACCCCAGTCATCAACCCCGCCTTCGGCACCCTCCTCCCCCGAAAGGGTTAGAGTAATGACTTCGGGCGTGGCTCACTTCCATGGTGTGACGGGCGGTGTGTACAAGGCCCGGGAACGGATTCACCGCAGTATGCTGACCTGCGATTACTAGCGATTCCTCCTTCATGCAGGCGAGTTGCAGCCTGCAATCTGAACTGTGCCAGGGTTTGTGAGATTCGCTCTCCCTCGCGGGTTGGCTGCTCTGTGTCCCTCGCATTGTAGTACGTGTGTCGCCCAGGACGTAAGGGCCATGCTGACTTGACGTCATCCTCACCTTCCTCCGGTTTGTCACCGGCAGTCTCGCTAGAGTTCCCAACTTAATGATGGCAACTAACGACGAGGGTTGCGCTCGTTGCGGGACTTAACCCAACATCTCACGACACGAGCTGACGACAGCCATGCAGCACCTGTCTTCTGGTTCCTTACGGCACTCTCCCCTTTCAAGGAGATT
>8TW_4042
TCACCCCAGTCATCAACCCCGCCTTCGGCACCCTCCTCCCCCGAAAGGGTTAGAGTAATGACTTCGGGCGTGGCTCACTTCCATGGTGTGACGGGCGGTGTGTACAAGGCCCGGGAACGGATTCACCGCAGTATGCTGACCTGCGATTACTAGCGATTCCTCCTTCATGCAGGCGAGTTGCAGCCTGCAATCTGAACTGTGCCAGGGTTTGTGAGATTCGCTCTCCCTCGCGGGTTGGCTGCTCTGTGTCCCTCGCATTGTAGTACGTGTGTCGCCCAGGACGTAAGGGCCATGCTGACTTGACGTCATCCTCACCTTCCTCCGGTTTGTCACCGGCAGTCTCGCTAGAGTTCCCAACTTAATGATGGCAACTAACGACGAGGGTTGCGCTCGTTGCGGGACTTAACCCAACATCTCACGACACGAGCTGACGACAGCCATGCAGCACCTGTCTTCTGGTTCCTTACGGCACTCTCCCCTTTCAAGGAGATT
>8TW_4047
TAGCCCCAGTTACTAGTATAACCCTAGGCGACTCCTTGCGGTTATCGACTTCAGGTTCTCCCAGCTTCCATGGCTTGACGGGCGGTGTGTACAAGGCCCGGGAACGTATTCACCGAATCAATGCTGATATTCGATTACTAGCGAATCCAGCTTCATGAGGTCGAGTTGCAGACCTCAATCCGAACTGAGAATGGCTTTTTGAGGTTTGCGCCTTGTTACCAAGTGGCGTCTCATTGTACCATCCATTGTAGCACGTGTGTAGCCCTGGGCGTAAGGGCCATGATGACTTGACGTCGTCCCCGCCTTCCTCACTACTTGCGTAGGCAGTTTCTCTAGAGTCCCCAGCATAACCTGATGGCAACTAAAGATAGGGGTTGCGCTCGTTGCGGGACTTAACCCAACACCTCACGGCACGAGCTGACGACAGCCATGCAGCACCTTGCCAGTTGCCCCGAACGGGAAGCCACCTTTCGGCAGCGGTCACCTGACATTTAAGCCCAGGTAAGGTTTC
>8TW_4063
TCACCCCAGTCATCAACCCCGCCTTCGGCACCCTCCTCCCCCGAAAGGGTTAGAGTAATGACTTCGGGCGTGGCTCACTTCCATGGTGTGACGGGCGGTGTGTACAAGGCCCGGGAACGGATTCACCGCAGTATGCTGACCTGCGATTACTAGCGATTCCTCCTTCATGCAGGCGAGTTGCAGCCTGCAATCTGAACTGTGCCAGGGTTTGTGAGATTCGCTCTCCCTCGCGGGTTGGCTGCTCTGTGTCCCTCGCATTGTAGTACGTGTGTCGCCCAGGACGTAAGGGCCATGCTGACTTGACGTCATCCTCACCTTCCTCCGGTTTGTCACCGGCAGTCTCGCTAGAGTTCCCAACTTAATGATGGCAACTAACGCGAAGGGTTGCGCTCGTTGCGGGACTTAACCCAACATCTCACGACACGAGCTGACGACAGCCATGCAGCACCTGTCTTCTGGTTCCTTACGGCACTCTCCCCTTTCAAGGAGATT
>8TW_4071
TAGTCCCAGTCACCAGCCTTGCCGTGGGCACGCATGAAATTGCGCGACTTCGGGCACTGCCAGCTCCCATGACTTGACGGGCGGTGTGTACAAGGCTCAGGAACATATTCACCGCGGCGTAGCTGATCCGCGATTACTAGCGATTCCAACTTCATGCGGGCGAATTTCAGCCCGCAATCTGAACTGGGGTATGCTTTAGCGATTTGCTCCACCTTGCGGTCTTGCATCGTTCTGTACATACCATTGTAGCACGTGTGCAGCCCTAGACATAAAGGCCATGAGGACTTGACGTCATCCCCACCTTCCTCCGGTTTGACACCGGCAGTCTCGCTACAGTCCTCGCCATTACGCGTTAGCAAGTAGCGACAGGGGTTGCGCTCGTTGAGGGACTTAACCCGACACTTCACAGCACGAGCTGACGACAGCCATGCAGCACCTGTTCACGTTCCGCCCTTGCGGGTGTACCTCTACTTTCAT
>8TW_4073
TCACCCCAGTCGCTGACCTTACCGTGGCCGGCTGCTTCCCTTGCGGGTTAGCGCACCGTCTTAAGGTAAAACCAACTCCCATGGTGTGACGGGCGGTGTGTACAAGGCCCGGGAACGTATTCACCGCAGCCTGCTGTTCTGCGATTACTAGCGATTCCACCTTCATGCGCCCGAGTTGCAGAGCGCAATCTGAACTGAGATGGCTTTTTGGGATTTGCTAACGTTCACACGCTCGCTTGTGCCCTCTGTCGCCACCATTGTAGCACGTGTGTAGCCCAGCCCGTAAGGGCCATGAGGACTTGACGTCATCCCCACCTTCCTCCGGCTTACCGCCGGCAGTCCCTCCAGAGTGCCCAACTTAATGATGGCAACTGAAGGCAAGGGTTGCGCTCGTTGCGGGACTTAACCCAACATCTCACGACACGAGCTGACGACAGCCATGCAGCACCTGTGTCCGCGTCCATTGCTGGAACCCCACATCTCTGTGAGT
>8TW_4179
TCACCCCAGTCATCAACCCCGCCTTCGGCACCCTCCTCCCCCGAAAGGGTTAGAGTAATGACTTCGGGCGTGGCTCACTTCCATGGTGTGACGGGCGGTGTGTACAAGGCCCGGGAACGGATTCACCGCAGTATGCTGACCTGCGATTACTAGCGATTCCTCCTTCATGCAGGCGAGTTGCAGCCTGCAATCTGAACTGTGCCAGGGTTTGTGAGATTCGCTCTCCCTCGCGGGTTGGCTGCTCTGTGTCCCTCGCATTGTAGTACGTGTGTCGCCCAGGACGTAAGGGCCATGCTGACTTGACGTCATCCTCACCTTCCTCCGGTTTGTCACCGGCAGTCTCGCTAGAGTTCCCAACTTAATGATGGCAACTAACGACGAGGGTTGCGCTCGTTGCGGGACTTAACCCAACATCTCACGACACGAGCTGACGACAGCCATGCAGCACCTGTCTTCTGGTTCCTTACGGCACTCTCCCCTTTCAAGGAGATT
>8TW_4242
TCACCCCAGTCATCAACCCCGCCTTCGGCATCCTCCTCCCCCGAAAGGGTTAGAGTAATGACTTCGGGCGTGGCTCACTTCCATGGTGTGACGGGCGGTGTGTACAAGGCCCGGGAACGGATTCACCGCAGTATGCTGACCTGCGATTACTAGCGATTCCTCCTTCATGCAGGCGAGTTGCAGCCTGCAATCTGAACTGTGCCAGGGTTTGTGAGATTCGCTCTCCCTCGCGGGTTGGCTGCTCTGTGTCCCTCGCATTGTAGTACGTGTGTCGCCCAGGACGTAAGGGCCATGCTGACTTGACGTCATCCTCACCTTCCTCCGGTTTGTCACCGGCAGTCTCGCTAGAGTTCCCAACTTAATGATGGCAACTAACGACGAGGGTTGCGCTCGTTGCGGGACTTAACCCAACATCTCACGACACGAGCTGACGACAGCCATGCAGCACCTGTCTTCTGGTTCCTTACGGCACTCTCCCCTTTCAAGGAGATTCC
>8TW_4336
TTTACTTCCTCTAAATGATCAAGTTTGATCTCCTTTTTGTATGCTCCTCTGCGTTTCCACAAAGATGCAACAATCCAGAGAGCTCACTAAGCCATTCAATCGGTAGTAGCGACGGGCGGTGTGTACAAAGGGCAGGGACGTAATCAATGCGAGTTGATGACTCGCGTTTACTAGGAATTCCTCGTTGAAGATTAAAAATTACAATAATCTATCCCCAGCACGACTGGCTTTGAGAAGATTACCCAGACCTATCAGTCAAGGTTGTAGACTCGATGAACCAGTCAGTGTAGCGCGCGTGCGGCCCAGAACATCTAAGGGCATCACAGACCTGTTATTGCCTCGAACTTCCATCGGCTAACAACCGATAGTCCCTCTAAGAAGTCACATACAAATCCCGAAGAATTTGTTGAACTATTTAAGCAGGTCGAGGTCTCGTTCGTTAACGGAATTAACCAGACAAATCACTCCACCAACTAAGAACGGCCATGCACCACCACCCATAGAATC
>8TW_4337
TCACCCCAGTCATCAACCCCGCCTTCGGCACCCTCCTCCCCCGAAAGGGTTAGAGTAATGACTTCGGGCGTGGCTCACTTCCATGGTGTGACGGGCGGTGTGTACAAGGCCCGGGAACGGATTCACCGCAGTATGCTGACCTGCGATTACTAGCGATTCCTCCTTCATGCAGGCGAGTTGCAGCCTGCAATCTGAACTGTGCCAGGGTTTGTGAGATTCGCTCTCCCTCGCGGGTTGGCTGCTCTGTGTCCCTCGCATTGTAGTACGTGTGTCGCCCAGGACGTAAGGGCCATGCTGACTTGACGTCATCCTCACCTTCCTCCGGTTTGTCACCGGCAGTCTCGCTAGAGTTCCCAACTTAATGATGGCAACTAACGACGAGGGTTGCGCTCGTTGCGGGACTTAACCCAACATCTCACGACACGAGCTGACGACAGCCATGCAGCACCTGTCTTCTGGTTCCTTACGGCACTCTCCCCTTTCAAGGAGATT
>8TW_4341
TCACTCCAGTCACCGACCCCACCCTAAACATTACTCTCCTCGCGGTTAAGCCAATGTCTTTAGGTGTTACCAGCTCCCATAGTGTGACGGGCGGTGTGTACAAGACCCGGGAACGTATTCAACGCACTATAGCTGACGCGCGTTTACTAGCAACTCCAACTTCATGCAGGCGAGTTGCAGCCTGCAATCTGAACTGAGGAATGTTTTACTAGGATTTGCTCCGCCTCACGGCTTGGCTTCCCATTGTTCCATCCCATTGTAGCGTGTGTGTAGCCCCGGACATAAAGGCCATGCTGACTTGACGTCATCCCCGCCTTCCTCCGGCTTGCGGCCGGCAGTCTCGCCAGACACTTGTAACTGGCAATGAGGGTTGCGCTCGTTAGCGTACTTAAACGAACATCTCACGACACGAGCTGACGACAGCCATGCAACACCTGTATAAACTCTCTTGCGAGTCGATCCAATTTCTCTTCTCTACCATCTATAT
>8TW_4343
TCACCCCAGTTGCTGACTATACCTTGGTCAAACGCCTCCTTGCGGTTAGCAATCTGCTTTAAGGTAGAACCAACTTCCATGGTGTGACGGGCGGTGTGTACAAGACCCGGGAACGTATTCACCGTAGCACGCTGATCTACGATTACTAGCGATTCCAGCTTCATGCACTCGAGTTGCAGAGTGCAATCCGAACTGAGGTAGATTTTTGAGTTTAGCTTAGCGTCGCCACTTTGCATCTCATTGTCACTACCATTGTAGCACGTGTGTAGCCCAACCCGTAAGGGCCATGAGGACTTGACGTCATCCCCACCTTCCTCCAGCTTATCACTGGCAGTTCTTTCAGAGTGCCCAGCATGACCTGATGGCAACTAAAAGTAGGGGTTGCGCTCGTTGCGGGACTTAACCCAACATCTCACGACACGAGCTGACGACAGCCATGCAGCACCTGTGTTCTGTCCGGCCGAACCGAAAAGTCTAGTTTCCAAA
>8TW_4354
TCACCCCAGTCATCAACCCCGCCTTCGGCACCCTCCTCCCCCGAAAGGGTTAGAGTAATGACTTCGGGCGTGGCTCACTTCCATGGTGTGACGGGCGGTGTGTACAAGGCCCGGGAACGGATTCACCGCAGTATGCTGACCTGCGATTACTAGCGATTCCGCCTTCATGCAGGCGAGTTGCAGCCTGCAATCTGAACTAAGACCGGGTTTATGAGATTAGCTTGCATTCGCATGCTTGCGACTCTTTGTCCCGGCCATTGTAGTACGTGTGTAGCCCAAGGCGTAAGGGGCATGATGACTTGACGTCATCCCCACCTTCCTCCGGTTTGTCACCGGCAGTCTCTCTAGAGTGCCCAACTTAATGATGGCAACTAAAAACGAGGGTTGCGCTCGTTGCGGGACTTAACCCAACATCTCACGACACGAGCTGACGACAGCCATGCACCACCTGTGTTCGTGCTCCCGAAGGCACTCCTCCCTTTCAAGAGGATTCACGAC
>8TW_4399
TCACCCCAGTCATCAACCCCGCCTTCGGCACCCTCCTCCCCCGAAAGGGTTAGAGTAATGACTTCGGGCGTGGCTCACTTCCATGGTGTGACGGGCGGTGTGTACAAGGCCCGGGAACGGATTCACCGCAGTATGCTGACCTGCGATTACTAGCGATTCCTCCTTCATGCAGGCGAGTTGCAGCCTGCAATCTGAACTGTGCCAGGGTTTGTGAGATTCGCTCTCCCTCGCGGGTTGGCTGCTCTGTGTCCCTCGCATTGTAGTACGTGTGTCGCCCAGGACGTAAGGGCCATGCTGACTTGACGTCATCCTCACCTTCCTCCGGTTTGTCACCGGCAGTCTCGCTAGAGTTCCCAACTTAATGATGGCAACTAACGACGAGGGTTGCGCTCGTTGCGGGACTTAACCCAACATCTCACGACACGAGCTGACGACAGCCATGCAGCACCTGTCTTCTGGTTCCTTACGGCACTCTCCCCTTTCAAGGAGATT
>8TW_4430
TCACCCCAGTCATCAACCCCGCCTTCGGCACCCTCCTCCCCCGAAAGGGTTAGAGTAATGACTTCGGGCGTGGCTCACTTCCATGGTGTGACGGGCGGTGTGTACAAGGCCCGGGAACGGATTCACCGCAGTATGCTGACCTGCGATTACTAGCGATTCCGACTTCATGCACTCGAGTTGCAGAGTGCAATCCGGACTACGATCGGTTTTGTGAGATTGGCACCCCCTCGCGGGTTAGCGACCCTCTGTACCGACCATTGTATGACGTGTGAAGCCCTGGTCATAAGGGCCATGAGGACTTGACGTCATCCCCACCTTCCTCCGGTTTGTCACCGGCAGTCCCATTAAAGTGCTCAACTAAATGTTAGCAACTAATGGCAAGGGTTGCGCTCGTTGCGGGACTTAACTCAACATCTCACGACACGAGCTGACGACAGCCATGCAGCACCTGTGTTACGGTTCCCGAAGGCACTCCTCTATCTCTAAAGGATTCCGTACATGTCAAGACCAA
>8TW_4449
TCATCCCAGTTACCAGCTACACCTTAGAACACTACCTCCCTTGCGGGTTGGTGCGTGCGCTTCGGGTGCGACCGGCTTCCATGATGTGACGGGCGGTGTGTACAAGACCCGGGAACGTATTCACGGCACCGTAGATGATGTGCCATTACTAGCGATTCCAACTTCATGGAGGCGAGTTGCAGCCTCCAATCCGAACTGGGCCCAGTTTTACAGATTTCCTCCACCCTCGCGGTATCGGTTCTCATTGTACGTGGGCATTGTAGTACGTGTGCAGCCCAAGGCGTAAGGGCCATACTGACCTGACGTCCGTCCCCACCTTCCTCCCAGTTGATCTGGGCAGTCTGAATAGAGTTCCCACCATGACGTGCTGGCAACTATTCACAAGGGTTGCGCTCGTTGCGGGACTTAACCCAACATCTCACGACACGAGCTGACGACGGCCATGCAGCACCTGTGGAAGTTCCCCGAAGGGTCACACGCTTTCACGTGCTTAGAAATCCAT
>8TW_4460
TCACCCCAGTCATCAACCCCGCCTTCGGCACCCTCCTCCCCCGAAAGGGTTAGAGTAATGACTTCGGGCGTGGCTCACTTCCATGGTGTGACGGGCGGTGTGTACAAGGCCCGGGAACGGATTCACCGCAGTATGCTGACCTGCGATTACTAGCGATTCCTCCTTCATGCAGGCGAGTTGCAGCCTGCAATCTGAACTGTGCCAGGGTTTGTGAGATTCGCTCTCCCTCGCGGGTTGGCTGCTCTGTGTCCCTCGCATTGTAGTACGTGTGTCGCCCAGGACGTAAGGGCCATGCTGACTTGACGTCATCCTCACCTTCCTCCGGTTTGTCACCGGCAGTCTCGCTAGAGTTCCCAACTTAATGATGGCAACTAACGACGAGGGTTGCGCTCGTTGCGGGACTTAACCCAACATCTCACGACACGAGCTGACGACAGCCATGCAGCACCTGTCTTCTGGTTCCTTACGGCACTCTCCCCTTTCAAGGAGATT
>8TW_4464
TCACCCCAGTCATCAACCCCGCCTTCGGCACCCTCCTCCCTTTCGAGTTAGAGTAATGACTTCGGGCGTGGCTCACTTCCATGGTGTGACGGGCGGTGTGTACAAGGCCCGGGAACGGATTCACCGCAGTATGCTGACCTGCGATTACTAGCGATTCCTCCTTCATGCAGGCGAGTTGCAGCCTGCAATCTGAACTGTGCCAGGGTTTGTGAGATTCGCTCTCCCTCGCGGGTTGGCTGCTCTGTGTCCCTCGCATTGTAGTACGTGTGTCGCCCAGGACGTAAGGGCCATGCTGACTTGACGTCATCCTCACCTTCCTCCGGTTTGTCACCGGCAGTCTCGCTAGAGTTCCCAACTTAATGATGGCAACTAACGACGAGGGTTGCGCTCGTTGCGGGACTTAACCCAACATCTCACGACACGAGCTGACGACAGCCATGCAGCACCTGTCTTCTGGTTCCTTACGGCACTCTCCCCTTTCAAGGAGATTCC
>8TW_4476
TAGCCCCAGTCATCGATTTTACCCTAGGCAGCTCCTTACGGTTACCGACTTTAGGTACACCCGACTCCCATGGCTTGACGGGCGGTGTGTGCAAGGTCCGGGAACGTATTCACCGTATCATTGCTGATATACGATTACTAGCGATTCCAGCTTCATGCAGGCGAGTTGCAGCCTGCAATCTGAACTGAGAGGGAGTTTTTGGGATTGGCTTCATATCGCTATGTTGCAGCCCTTTGTCTCCCCCATTGTAGTACGTGTGTAGCCCTGGGCATAAAGGCCATGATGACCTGACATCATCCCCTCCTTCCTCACACCTTACGGCGGCAGTTTCTTTAGAGTTCCCAGCATTACCTGTTGGCAACTAAAGATAGGGGTTGCGCTCGTTGCGGGACTTAACCCAACACCTCACGGCACGAGCTGACGACGGCCATGCAGCACCTTACTGGCAGTGTATTGCTACAAAACCTAGCTTTCACTAGCGGTCTCCCAGCATTCTACG
>8TW_4515
TCACCCCAGTTGCTGACTATACCTTGGTCAAACGCCTCCTTGCGGTTAGCAATCTGCTTTAAGGTAGAACCAACTTCCATGGTGTGACGGGCGGTGTGTACAAGACCCGGGAACGTATTCACCGTAGCACGCTGATCTACGATTACTAGCGATTCCAGCTTCATGCACTCGAGTTGCAGAGTGCAATCCGAACTGAGGTAGATTTTTGAGTTTAGCTTAGCGTCGCCACTTTGCATCTCATTGTCACTACCATTGTAGCACGTGTGTAGCCCAACCCGTAAGGGCCATGAGGACTTGACGTCATCCCCACCTTCCTCCAGCTTATCACTGGCAGTTCTTTCAGAGTGCCCAGCATGACCTGATGGCAACTAAAAGTAGGGGTTGCGCTCGTTGCGGGACTTAACCCAACATCTCACGACACGAGCTGACGACAGCCATGCAGCACCTGTGTTCTGTCCGGCCGAACCGAAAAGTCTAGTTTCCTAAA
>8TW_4535
TCACCCCAGTCATCAACCCCGCCTTCGGCACCCTCCTCCCCCGAAAGGGTTAGAGTAATGACTTCGGGCGTGGCTCACTTCCATGGTGTGACGGGCGGTGTGTACAAGGCCCGGGAACGGATTCACCGCAGTATGCTGACCTGCGATTACTAGCGATTCCTCCTTCATGCAGGCGAGTTGCAGCCTGCAATCTGAACTGTGCCAGGGTTTGTGAGATTCGCTCTCCCTCGCGGGTTGGCTGCTCTGTGTCCCTCGCATTGTAGTACGTGTGTCGCCCAGGACGTAAGGGCCATGCTGACTTGACGTCATCCTCACCTTCCTCCGGTTTGTCACCGGCAGTCTCGCTAGAGTTCCCAACTTAATGATGGCAACTAACGACGAGGGTTGCGCTCGTTGCGGGACTTAACCCAACATCTCACGACACGAGCTGACGACAGCCATGCAGCACCTGTCTTCTGGTTCCTTACGGCACTCTCCCCTTTCAAGGAGATT
>8TW_4567
TCACCCCAGTCATGAACCATACCGTGGTGAGCGGCCTGATAACCTACTCACTTCTGGTACAACCCACTCCCATGGTGTGACGGGCGGTGTGTACAAGGCCCGGGAACGTATTCACCGCAGCATGCTGATCTGCGATTACTAGCGATTCCGACTTCATGGAGTCGAGTTGCAGACTCCAATCCGGACTACGATCGGCTTTGTGAGATTCGCTCTCCCTCGCGGGTTGGCTGCTCTGTGTCCCTCGCATTGTAGTACGTGTGTCGCCCAGGACGTAAGGGCCATGCTGACTTGACGTCATCCTCACCTTCCTCCGGTTTGTCACCGGCAGTCTCGCTAGAGTTCCCAACTTAATGATGGCAACTAACGACGAGGGTTGCGCTCGTTGCGGGACTTAACCCAACATCTCACGACACGAGCTGACGACAGCCATGCAGCACCTGTCTTCCGGTTCCTTACGGCACTCTCCCCTTTCAAGGAGATT
>8TW_4568
TAGCCCCAATTATCGGTTTTACTCTAGGCGGCGCCTTACGGCTACCGACTTTAAATACCCCCAACTTTCATGGCTTGACGGGCGGTGTGTACAAGGCCCGGGAACGTATTCACCGCGCCATTGCTGATGCGCGATTACTAGCGAATCCAGCTTCATGGGGTCGAGTTGCAGACCCCAATCCGAACTGAGACTATTTTTGAAGATTTGCATCATGTTGCCATGTAGCTGCCCTCTGTAATAGCCATTGTAGCACGTGTGTAGCCCAGGACGTAAGGGCCGTGATGACTTGACGTCATCCCCACCTTCCTCACCGCTTGCGCGGGCAGTTCCACTAGAGTCCCCGGCCGAACCGCTGGCAACTAATGGTAGGGGTTGCGCTCGTTGCGGGACTTAACCCAACACCTCACGGCACGAGCTGACGACAGCCATGCAGCACCTAGTTTCGGGTCATTGCTGACTAACTCCTTTCAGAGTTATTCCCTAACTTTCAAGCCCTGGTAAGGTTCCTCGCGTATCA
>8TW_4642
TCGCCCCAGTCATGAACCACACCGTGGTAACCGGACTCCCGAAGGTTATCCTAGCTACTTCTGGTGCAACCCACTCCCATGGCGTGACGGGCGGTGTGTACAAGGCCCGGGAACGTATTCACCGCGACATTCTGATTCGCGATTACTAGCGATTCCAACTTCATGAAGTCGAGTTGCAGACTTCAATCCGGACTACGATCGGCTTTTTAGGTTTTGCTCCATGTCGCCACTTCGCTTCCCGTTGTACCGACCATTGTAGCACGTGTGTAGCCCTACTCGTAAGGGCCATGATGACTTGACGTCGTCCCCGCCTTCCTCCAGCTTATCACTGGCAGTCCCCATAGAGTCCTCAGCTTTACCTGCTAGCAACTATGGGCAAGGGTTGCGCTCGTTACGGGACTTAACCCAACATCTCACGACACGAGCTGACGACAGCCATGCAGCACCTGTATCCAGATTCCCGAAGGCACAAACACATCTCTGCGTTCTTTCTGGTATGTC
>8TW_4657
TCACCCCAGTCATCAACCCCGCCTTCGGCACCCTCCTCCCCCGAAAGGGTTAGAGTAATGACTTCGGGCGTGGCTCACTTCCATGGTGTGACGGGCGGTGTGTACAAGGCCCGGGAACGGATTCACCGCAGTATGCTGACCTGCGATTACTAGCGATTCCTCCTTCATGCAGGCGAGTTGCAGCCTGCAATCTGAACTGTGCCAGGGTTTGTGAGATTCGCTCTCCCTCGCGGGTTGGCTGCTCTGTGTCCCTCGCATTGTAGTACGTGTGTCGCCCAGGACGTAAGGGCCATGCTGACTTGACGTCATCCTCACCTTCCTCCGGTTTGTCACCGGCAGTCTCGCTAGAGTTCCCAACTTAATGATGGCAACTAACGACGAGGGTTGCGCTCGTTGCGGGACTTAACCCAACATCTCACGACACGAGCTGACGACAGCCATGCAGCACCTGTCTTCTGGTTCCTTACGGCACTCTCCCCTTTCAAGGAGATT
>8TW_4661
TCACCCCAGTCATCAACCCCGCCTTCGGCACCCTCCTCCCCCGAAAGGGTTAGAGTAATGACTTCGGGCGTGGCTCACTTCCATGGTGTGACGGGCGGTGTGTACAAGGCCCGGGAACGGATTCACCGCAGTATGCTGACCTGCGATTACTAGCGATTCCTCCTTCATGCAGGCGAGTTGCAGCCTGCAATCTGAACTGTGCCAGGGTTTGTGAGATTCGCTCTCCCTCGCGGGTTGGCTGCTCTGTGTCCCTCGCATTGTAGTACGTGTGTCGCCCAGGACGTAAGGGCCATGCTGACTTGACGTCATCCTCACCTTCCTCCGGTTTGTCACCGGCAGTCTCGCTAGAGTTCCCAACTTAATGATGGCAACTAACGACGAGGGTTGCGCTCGTTGCGGGACTTAACCCAACATCTCACGACACGAGCTGACGACAGCCATGCAGCACCTGTCTTCCGGTTCCTTACGGCACTCTCCCCTTTCAAGGAGATT
>8TW_4677
TCACCCCAGTCATCAACCCCGCCTTCGGCACCCTCCTCCCCCGAAAGGGTTAGAGTAATGACTTCGGGCGTGGCTCACTTCCATGGTGTGACGGGCGGTGTGTACAAGGCCCGGGAACGGATTCACCGCAGTATGCTGACCTGCGATTACTAGCGATTCCTCCTTCATGCAGGCGAGTTGCAGCCTGCAATCTGAACTGTGCCAGGGTTTGTGAGATTCGCTCTCCCTCGCGGGTTGGCTGCTCTGTGTCCCTCGCATTGTAGTACGTGTGTCGCCCAGGACGTAAGGGCCATGCTGACTTGACGTCATCCTCACCTTCCTCCGGTTTGTCACCGGCAGTCTCGCTAGAGTTCCCAACTTAATGATGGCAACTAACGACGAGGGTTGCGCTCGTTGCGGGACTTAACCCAACATCTCACGACACGAGCTGACGACAGCCATGCAGCACCTGTCTTCTGGTTCCTTACGGCACTCTCCCCTTTNAAGGAGATT
>8TW_4684
TCACCCCAGTCATCAACCCCGCCTTCGGCACCCTCCTCCCCCGAAAGGGTTAGAGTAATGACTTCGGGCGTGGCTCACTTCCATGGTGTGACGGGCGGTGTGTACAAGGCCCGGGAACGGATTCACCGCAGTATGCTGACCTGCGATTACTAGCGATTCCTCCTTCATGCAGGCGAGTTGCAGCCTGCAATCTGAACTGTGCCAGGGTTTGTGAGATTCGCTCTCCCTCGCGGGTTGGCTGCTCTGTGTCCCTCGCATTGTAGTACGTGTGTCGCCCAGGACGTAAGGGCCATGCTGACTTGACGTCATCCTCACCTTCCTCCGGTTTGTCACCGGCAGTCTCGCTAGAGTTCCCAACTTAATGATGGCAACTAACGACGAGGGTTGCGCTCGTTGCGGGACTTAACCCAACATCTCACGACACGAGCTGACGACAGCCATGCAGCACCTGTCTTCTGGTTCCTTACGGCACTCTCCCCTTTCAAGGAGATT
>8TW_4720
TCACCCCAGTCATCAACCCCGCCTTCGGCACCCTCCTCCCCCGAAAGGGTTAGAGTAATGACTTCGGGCGTGGCTCACTTCCATGGTGTGACGGGCGGTGTGTACAAGGCCCGGGAACGGATTCACCGCAGTATGCTGACCTGCGATTACTAGCGATTCCTCCTTCATGCAGGCGAGTTGCAGCCTGCAATCTGAACTGTGCCAGGGTTTGTGAGATTCGCTCTCCCTCGCGGGTTGGCTGCTCTGTGTCCCTCGCATTGTAGTACGTGTGTCGCCCAGGACGTAAGGGCCATGCTGACTTGACGTCATCCTCACCTTCCTCCGGTTTGTCACCGGCAGTCTCGCTAGAGTTCCCAACTTAATGATGGCAACTAACGACGAGGGTTGCGCTCGTTGCGGGACTTAACCCAACATCTCACGACACGAGCTGACGACAGCCATGCAGCACCTGTCTTCTGGTTCCTTACGGCACTCTCCCCTTTCAAGGAGATT
>8TW_4783
TCACCCCAGTCATCAACCCCGCCTTCGGCACCCTCCTCCCCCGAAAGGGTTAGAGTAATGACTTCGGGCGTGGCTCACTTCCATGGTGTGACGGGCGGTGTGTACAAGGCCCGGGAACGGATTCACCGCAGTATGCTGACCTGCGATTACTAGCGATTCCTCCTTCATGCAGGCGAGTTGCAGCCTGCAATCTGAACTGTGCCAGGGTTTGTGAGATTCGCTCTCCCTCGCGGGTTGGCTGCTCTGTGTCCCTCGCATTGTAGTACGTGTGTCGCCCAGGACGTAAGGGCCATGCTGACTTGACGTCATCCTCACCTTCCTCCGGTTTGTCACCGGCAGTCTCGCTAGAGTTCCCAACTTAATGATGGCAACTAACGACGAGGGTTGCGCTCGTTGCGGGACTTAACCCAACATCTCACGACACGAGCTGACGACAGCCATGCAGCACCTGTCTTCTGGTTCCTTACGGCACTCTCCCCTTTCAAGGAGATT
>8TW_4784
TCATCCCAGTTACCGCTCATAGCGTAGGGCGCTGCCTCCTTGCGGTTGGCGTACGCACTTCGGCTACAAACGACTTCCATGATGTGACGGGCGGTGTGTACAAGGCCCGGGAACGTATTCACGGCGCCGTAGCTGATGCGCCATTACTAGCGATTCCGGCTTCATGGAGGCGAGTTGCAGCCTCCAATCCGAACTGGGCCCAGTTTTTGAGATTTCCTCCACCTTGCGGATTCGGATCATTCTGTACTGGGCATTGTAGTACGTGTGCAGCCCTGGTCGTAAGGGCCATACTGACTTGACGTCGTCCCCACCTTCCTCCCCGTTTCACAGGGCAGTCTGTCCAGAGAGCCTTTGCAGGCAACAGGACACAGGGGTTGCGCTCGTTGCGGGACTTAACCCAACATCTCACGACACGAGCTGACGACAGCCATGCAGCACCTGTGCAAATTCTTGATATTGCTACCAAGTCGCTAGCTTTCACTAA
>8TW_4794
TCACTCCAGTCACCGACCCCACCCTAAACATTACTCTCCTCGCGGTTAAGCCAATGTCTTTAGGTGTTACCAGCTCCCATAGTGTGACGGGCGGTGTGTACAAGACCCGGGAACGTATTCAACGCACTATAGCTGACGCGCGTTTACTAGCAACTCCAACTTCATGCAGGCGAGTTGCAGCCTGCAATCTGAACTGAGGAATGTTTTACTAGGATTTGCTCCGCCTCACGGCTTGGCTTCCCATTGTTCCATCCCATTGTAGCGTGTGTGTAGCCCCGGACATAAAGGCCATGCTGACTTGACGTCATCCCCGCCTTCCTCCGGCTTGCGGCCGGCAGTCTCGCCAGACACTTGTAACTGGCAATGAGGGTTGCGCTCGTTAGCGTACTTAAAACGAACATCTCACGACACGAGCTGACGACAGCCATGCAACACCTGTATAAACTCTCTTGCGAGTCGATCCAATTTCTCTTCTCTACCATCTATAT
>8TW_4845
TCACCCCAGTCACCAGCCCTGCCTTAGGCGCCTCCCTCCCTTACGGGTTGAGATAACGACTTCGGGCGTGACCAGCTTCCATGGTGTGACGGGCGGTGTGTACAAGGCCCGGGAACGTATTCACCGCAGTATGCTGACCTGCGATTACTAGCGATTCCGCCTTCATGCAGGCGAGTTGCAGCCTGCAATCTGAACTAAGACCGGGTTTATGAGATTAGCTTGCATTCGCATGCTTGCGACTCTTTGTCCCGGCCATTGTAGTACGTGTGTAGCCCAAGGCGTAAGGGGCATGATGACTTGACGTCATCCCCACCTTCCTCCGGTTTGTCACCGGCAGTCTCTCTAGAGTGCCCAACTTAATGATGGCAACTAAAAACGAGGGTTGCGCTCGTTGCGGGACTTAACCCAACATCTCACGACACGAGCTGACGACAGCCATGCACCACCTGTGTTCGTGCTCCCGAAGGCACTCCTCTCTTTCAAAAGGATTCACGACA
>8TW_4871
TCACCCCAGTCATCAACCCCGCCTTCGGCACCCTCCTCCCCCGAAAGGGTTAGAGTAATGACTTCGGGCGTGGCTCACTTCCATGGTGTGACGGGCGGTGTGTACAAGGCCCGGGAACGGATTCACCGCAGTATGCTGACCTGCGATTACTAGCGATTCCTCCTTCATGCAGGCGAGTTGCAGCCTGCAATCTGAACTGTGCCAGGGTTTGTGAGATTCGCTCTCCCTCGCGGGTTGGCTGCTCTGTGTCCCTCGCATTGTAGTACGTGTGTCGCCCAGGACGTAAGGGCCATGCTGACTTGACGTCATCCTCACCTTCCTCCGGTTTGTCACCGGCAGTCTCGCTAGAGTTCCCAACTTAATGATGGCAACTAACGACGAGGGTTGCGCTCGTTGCGGGACTTAACCCAACATCTCACGACACGAGCTGACGACAGCCATGCAGCACCTGTCTTCTGGTTCCTTACGGCACTCTCCCCTTTCAAGGAGATT
>8TW_4879
TCACCCCAGTCATCAACCCCGCCTTCGGCACCCTCCTCCCCCGAAAGGGTTAGAGTAATGACTTCGGGCGTGGCTCACTTCCATGGTGTGACGGGCGGTGTGTACAAGGCCCGGGAACGGATTCACCGCAGTATGCTGACCTGCGATTACTAGCGATTCCTCCTTCATGCAGGCGAGTTGCAGCCTGCAATCTGAACTGTGCCAGGGTTTGTGAGATTCGCTCTCCCTCGCGGGTTGGCTGCTCTGTGTCCCTCGCATTGTAGTACGTGTGTCGCCCAGGACGTAAGGGCCATGCTGACTTGACGTCATCCTCACCTTCCTCCGGTTTGTCACCGGCAGTCTCGCTAGAGTTCCCAACTTAATGATGGCAACTAACGACGAGGGTTGCGCTCGTTGCGGGACTTAACCCAACATCTCACGACACGAGCTGACGACAGCCATGCAGCACCTGTCTTCTGGTTCCTTACGGCACTCTCCCCTTTCAAGGAGATT
>8TW_4922
TCACCCCAATCACCGACCCCACCTTCGACGGCTCCTTCCTTGCGGTTAGGCCACCGGCTTCGGGTGTTGCCGACTTTCGTGGTGTGACGGGCGGTGTGTACAAGGCCCGGGAACGTATTCACCCCGGCGTGCTGATCCGGGATTACTAGCAACTCCAGCTTCATGAAGTCGAGTTGCAGACTTCAATTCGAACTGAGACCGACTTTATGGGATTGGCCAACCCTCGCGGGCAAGCGACCCTTTGTATCGGCCATTGTAGCGTGTTTGCAGCCCTGGACATAAGGGGCATGAGGACTTGACGTCATCCCCACCTTCCTCCGAGTTGACCCCGGCGGTCTTCTATGAGTCCCCAACTTTACTTGCTGGCAACATAGAATAGGGGTTGCGCTCGTTGCGGGACTTAACCCAACATCTCACGACACGAGCTGACGACAGCCATGCACCACCTGTGTTTGGCCCTTGCGGACACCACATCTCTGTGGCTTTTCCAAACATGTCAAACCCAGGTAAGGTTCTTCGCGTAGC
>8TW_4924
TCACCCCAGTCATCAACCCCGCCTTCGGCACCCTCCTCCCCCGAAAGGGTTAGAGTAATGACTTCGGGCGTGGCTCACTTCCATGGTGTGACGGGCGGTGTGTACAAGGCCCGGGAACGGATTCACCGCAGTATGCTGACCTGCGATTACTAGCGATTCCTCCTTCATGCAGGCGAGTTGCAGCCTGCAATCTGAACTGTGCCAGGGTTTGTGAGATTCGCTCTCCCTCGCGGGTTGGCTGCTCTGTGTCCCTCGCATTGTAGTACGTGTGTCGCCCAGGACGTAAGGGCCATGCTGACTTGACGTCATCCTCACCTTCCTCCGGTTTGTCACCGGCAGTCTCGCTAGAGTTCCCAACTTAATGATGGCAACTAACGACGAGGGTTGCGCTCGTTGCGGGACTTAACCCAACATCTCACGACACGAGCTGACGACAGCCATGCAGCACCTGTCTTCCGGTTCCTTACGGCACTCTCCCCTTTCAAGGAGATT
>8TW_4982
TCACCCCAGTCACCAGCCCCAATTATCGGTTTTACTCTAGGCGGCGCCTTACGGCTACCGACTTTAAATACCCCCAACTTTCATGGCTTGACGGGCGGTGTGTACAAGGCCCGGGAACGTATTCACCGCGCCATTGCTGATGCGCGATTACTAGCGAATCCAGCTTCATGGGGTCGAGTTGCAGACCCCAATCCGAACTGAGACTATTTTTGAAGATTTGCATCATGTTGCCATGTAGCTGCCCTCTGTAATAGCCATTGTAGCACGTGTGTAGCCCAGGACGTAAGGGCCGTGATGACTTGACGTCATCCCCACCTTCCTCACCGCTTGCGCGGGCAGTTCCACTAGAGTCCCCGGCCGAACCGCTGGCAACTAATGGTAGGGGTTGCGCTCGTTGCGGGACTTAACCCAACACCTCACGGCACGAGCTGACGACAGCCATGCAGCACCTAGTTTCGGGTCATTGCTGACTAACTCCTTTCAGAGTTATTCCCTAACTTTCAAGCCCTGGTAAGGTTCC
>8TW_5006
TCACCCCAGTCATCAACCCCGCCTTCGGCACCCTCCTCCCCCGAAAGGGTTAGAGTAATGACTTCGGGCGTGGCTCACTTCCATGGTGTGACGGGCGGTGTGTACAAGGCCCGGGAACGGATTCACCGCAGTATGCTGACCTGCGATTACTAGCGATTCCTCCTTCATGCAGGCGAGTTGCAGCCTGCAATCTGAACTGTGCCAGGGTTTGTGAGATTCGCTCTCCCTCGCGGGTTGGCTGCTCTGTGTCCCTCGCATTGTAGTACGTGTGTCGCCCAGGACGTAAGGGCCATGCTGACTTGACGTCATCCTCACCTTCCTCCGGTTTGTCACCGGCAGTCTCGCTAGAGTTCCCAACTTAATGATGGCAACTAACGACGAGGGTTGCGCTCGTTGCGGGACTTAACCCAACATCTCACGACACGAGCTGACGACAGCCATGCAGCACCTGTCTTCTGGTTCCTTACGGCACTCTCCCCTTTCAAGGAGATT
>8TW_5014
TCACCCCAGTCACTAGCCCTGCCTTAGGCATCCTCCTCCTCGAAAGGTTGGAGTAACGACTTCGGGCGTGACCAGCTCCCATGGTGTGACGGGCGGTGTGTACAAGGCCCGGGAACGAATTCACCGCAGTATGCTGACCTGCGATTACTAGCGATTCCTCCTTCATGCAGGCGAGTTTCAGCCTGCAATCTGAACTGAGGCCGGGTTTGCTGGGATTCGCTTGTCCTCGCGGATTAGCTGCCCGTTGTCCCGACCATTGTAGTACGTGTGTAGCCCAAGACGTAAGGGGCATGCTGACTTGACGTCATCCCCACCTTCCTCCGGTTTGTCACCGGCAGTCTCTCTAGAGTTCCCAACTTAATGATGGCAACTAAAGACGAGGGTTGCGCTCGTTGCGGGACTTAACCCAACATCTCACGACACGAGCTGACGACAGCCATGCACCACCTGTGTTCTGGTTCCCTAAGGCACTCTCAACTTTCATCAAGATTCCAGAC
>8TW_5057
TAGTCCCAATCGCGATGTTCATCTTCGGCGCTTACCTCCCTTGCGGGTTGGAACGGCGACTTCGGATGCCCACCACTTTCGTGGCTTGACGGGCGGTGTGTACAAGGCTCAGGAACACATTCACCGCGGTATTCTGACCCGCGATTACTAGCGATTCCAGCTTCATGTAGGCGGGTTTCAGCCTACAATCCGAACTGAGGTATGTTTTTTGGGGTTTGCTGGCTCTCGCGAGTTTGCATCCCTTTGTGCATACCATTGTAGGACGTGTGCAGCCCTAGTCATAAGGGCCATGAGGACTTGACGTCATCCCCACCTTCCTCCGGTTTAACACCGGCAGTCTCCTTAGAGTCCCCGGCTTTACCCGCTGGCAACTAAGGACAAGGGTTTCGCTCGTTAAGCGACTTAACGCGACATCTCACGACACGAGCTGACGACAGCCATGCAGCACCTGTGCCAAGGTTCCCTTGCGGGCACTTCGACGTTTCTGTCGAATTCCAAGGCATGTCAAGA
>8TW_5117
TCACCCCAGTCATCAACCCCGCCTTCGGCACCCTCCTCCCCCGAAAGGGTTAGAGTAATGACTTCGGGCGTGGCTCACTTCCATGGTGTGACGGGCGGTGTGTACAAGGCCCGGGAACGGATTCACCGCAGTATGCTGACCTGCGATTACTAGCGATTCCTCCTTCATGCAGGCGAGTTGCAGCCTGCAATCTGAACTGTGCCAGGGTTTGTGAGATTCGCTCTCCCTCGCGGGTTGGCCGCTCTGTGTCCCTCGCATTGTAGTACGTGTGTCGCCAGGACGTAAGGGCCATGCTGACTTGACGTCATCCTCACCTTCCTCCGGTTTGTCACCGGCAGTCTCGCTAGAGTTCCCAACTTAATGATGGCAACTAACGACGAGGGTTGCGCTCGTTGCGGGACTTAACCCAACATCTCACGACACGAGCTGACGACAGCCATGCAGCACCTGTCTTCTGGTTCCTTACGGCACTCTCCCCTTTCAAGGAGATT
>8TW_5132
TCACCCCAGTCATCAACCCCGCCTTCGGCACCCTCCTCCCCCGAAAGGGTTAGAGTAATGACTTCGGGCGTGGCTCACTTCCATGGTGTGACGGGCGGTGTGTACAAGGCCCGGGAACGGATTCACCGCAGTATGCTGACCTGCGATTACTAGCGATTCCTCCTTCATGCAGGCGAGTTGCAGCCTGCAATCTGAACTGTGCCAGGGTTTGTGAGATTCGCTCTCCCTCGCGGGTTGGCTGCTCTGTGTCCCTCGCATTGTAGTACGTGTGTCGCCCAGGACGTAAGGGCCATGCTGACTTGACGTCATCCTCACCTTCCTCCGGTTTGTCACCGGCAGTCTCGCTAGAGTTCCCAACTTAATGATGGCAACTAACGACGAGGGTTGCGCTCGTTGCGGGACTTAACCCAACATCTCACGACACGAGCTGACGACAGCCATGCAGCACCTGTCTTCTGGTTCCTTACGGCACTCTCCCCTTTCAAGGAGATT
>8TW_5161
TCACCCCAGTCATCAACCCCGCCTTCGGCACCCTCCTCCCCCGAAAGGGTTAAGAGTAATGACTTCGGGCGTGGCTCACTTCCATGGTGTGACGGGCGGTGTGTACAAGGCCCGGGAACGGATTCACCGCAGTATGCTGACCTGCGATTACTAGCGATTCCTCCTTCATGCAGGCGAGTTGCAGCCTGCAATCTGAACTGTGCCAGGGTTTGTGAGATTCGCTCTCCCTCGCGGGTTGGCTGCTCTGTGTCCCTCGCATTGTAGTACGTGTGTCGCCCAGGACGTAAGGGCCATGCTGACTTGACGTCATCCTCACCTTCCTCCGGTTTGTCACCGGCAGTCTCGCTAGAGTTCCCCAACTTAATGATGGCAACTAACGACGAGGGTTGCGCTCGTTGCGGGACTTAACCCAACATCTCACGACACGAGCTGACGACAGCCATGCAGCACCTGTCTTCTGGTTCCTACGGCACTCTCCCTTGAAGG
>8TW_5171
TCACCCCAGTCATCAACCCCGCCTTCGGCACCCTCCTCCCCCGAAAGGGTTAGAGTAATGACTTCGGGCGTGGCTCACTTCCATGGTGTGACGGGCGGTGTGTACAAGGCCCGGGAACGGATTCACCGCAGTATGCTGACCTGCGATTACTAGCGATTCCTCCTTCATGCAGGCGAGTTGCAGCCTGCAATCTGAACTGTGCCAGGGTTTGTGAGATTCGCTCTCCCTCGCGGGTTGGCTGCTCTGTGTCCCTCGCATTGTAGTACGTGTGTCGCCCAGGACGTAAGGGCCATGCTGACTTGACGTCATCCTCACCTTCCTCCGGTTTGTCACCGGCAGTCTCGCTAGAGTTCCCAACTTAATGATGGCAACTAACGACGAGGGTTGCGCTCGTTGCGGGACTTAACCCAACATCTCACGACACGAGCTGACGACAGCCATGCAGCACCTGTCTTCTGGTTCCTTACGGCACTCTCCCCTTTCAAGGAGATT
>8TW_5233
TAGCCCTAGTTACCAGTTTTACCCTAGGCAGCTCCTTGCGGTTACCGACTTCAGGTACCCCCAGCTTCCATGGCTTGACGGGCGGTGTGTACAAGGCCCGGGAACGTATTCACCGCGCCATGGCTGATGCGCGATTACTAGCGATTCCAGCTTCACGGAGTCGAGTTGCAGACTCCGATCCGAACTGAGATAGTGTTTAAGGGATTCGCTCCTGGTCACCCAGTGGCTGCCCTCTGTCACTACCATTGTAGCACGTGTGTGGCCCAGGATGTAAGGGCCGTGATGACTTGACGTCGTCCCCACCTTCCTCACAGCTTACGCTGGCAGTTCTGCTAGAGTCCCCGGCATTACCCGTTGGCAACTAACAGTAGGGGTTGCGCTCGTTGCGGGACTTAACCCAACACCTCACGGCACGAGCTGACGACAGCCATGCAGCACCTTGAAAATTGTCCGAAGAAGGACACCTTTCGGCATCTGTCAATTCCCATTTAAACCCTGGTAAGGTTCCTCGCGTAT
>8TW_5253
TAGCCCTAGTTACCAGTTTTACCCTAGGCAGCTCCTTGCGGTCACCGACTTCAGGTACCCCCAGCTTCCATGGCTTGACGGGCGGTGTGTACAAGGCCCGGGAACGTATTCACCGGATCATGGCTGATATCCGATTACTAGCGATTCCAGCTTCACGGAGTCGAGTTGCAGACTCCGATCCGAACTGAGAACGGTTTTATAGATTTGCTCCCCCTTGCGAGGTGGCTGCTCTCTGTACCGTCCATTGTAGCACGTGTGTAGCCCAAGGCGTAAGGGCCGTGATGATTTGACGTCATCCCCACCTTCCTCACAGTTTACACTGGCAGTCTTGTTAGAGTTCCCGACTTGACTCGCTGGCAACTAACAACAGGGGTTGCGCTCGTTATAGGACTTAACCTGACACCTCACGGCACGAGCTGACGACAACCATGCAGCACCTTGTAATTTGTCTTGCGAAAGATCTGTTTCCAAATCGGTCAAACTACATTTAAGCCTTGGTAAGGTTCCTCGCGTATCA
>8TW_5262
TCACCCCAGTCATCAACCCCGCCTTCGGCACCCTCCTCCCTTTCGGGTTAGAGTAATGACTTCGGGCGTGGCTCACTTCCATGGTGTGACGGGCGGTGTGTACAAGGCCCGGGAACGGATTCACCGCAGTATGCTGACCTGCGATTACTAGCGATTCCTCCTTCATGCAGGCGAGTTGCAGCCTGCAATCTGAACTGTGCCAGGGTTTATGAGATTCGCTCTCCCTCGCGGGTTGGCTGCTCTCTGTCCCTCGCATTGTAGTACGTGTGTCGCCCAGGACGTAAGGGCCATGCTGACTTGACGTCATCCTCACCTTCCTCCGGTTTGTCACCGGCAGTCTCGCTAGAGTTCCCAACTTAATGATGGCAACTAACGACGAGGGTTGCGCTCGTTGCGGGACTTAACCCAACATCTCACGACACGAGCTGACGACAGCCATGCAGCACCTGTCTTCTGGTTCCTTACGGCACTCTCCCCTTTCAAGGAGATT
>8TW_5280
TAGCCCCAGTCACTAGTTTTACCCTAGGCAGCTCCTTGCGGTTACCGACTTCAGGCACCCCCAGCTCCCATGGCTTGACGGGCGGTGTGTACAAGGCCCGGGAACGTATTCACCGCGCCATGGCTGATGCGCGATTACTAGCGATTCCAGCTTCATAGAGTCGAGTTGCAGACTCCAATCCGAACTGAGATAGGCTTTAGAGATTCGCATCCGGTCACCCGGTAGCTGCCCTCTGTACCTACCATTGTAGCACGTGTGTGGCCCAGGACGTAAGGGCCGTGATGACTTGACGTCGTCCCCGCCTTCCTCACTACTTGCGTAGGCAGTTTCTTTAGAGTCCTCAGCATTACCTGCTAGCAACTAAAGATAGGGGTTGCGCTCGTTGCGGGACTTAACCCAACACCTCACGGCACGAGCTGACGACAGCCATGCAGCACCTTGCAAATTGTCCGAAGACTAATCTGTTTCCAAATTATGCAATCTGCATTTAAGCCCT
>8TW_5298
TCATCCCAGTCACCAGTCTTGCCTTAGGGCACTGCCTCCTTGCGGTTGGCGCATGCACTTCGGGCGAAACCAGCTTCCATGATGTGACGGGCGGTGTGTACAAGACCCGGGAACGTATTCACGGTACCGTAGCTGATGTACCATTACTAGCGATTCCAGCTTCATGGAGTCGAGTTGCAGACTCCAATCTGAACTGAGCCCAGTTTTATTGATTTCCTCCACCTCGCGGTCTCGGTTCATATTGTACTGGGCATTGTAGTACGTGTGCAGCCCTGGTCGTAAGGGCCATACGGACTTGACGTCATCCCCACCTTCCTCCTCGTTGATCGAGGCAGTCTGATTCGAGTGCTCCGGTAAACCGGGTGGCAACAAATCACAGGGGTTGCGCTCGTTGCGGGACTTAACCCAACATCTCACGACACGAGCTGACGACAGCCATGCAGCACCTGTGCAAAGCGGGTATTGCTACCCTATACGGCTTTCACCGTAGACA
>8TW_5302
TCACCCCAGTCATCAACCCCGCCTTCGGCACCCTCCTCCCCCGAAAGGGTTAGAGTAATGACTTCGGGCGTGGCTCACTTCCATGGTGTGACGGGCGGTGTGTACAAGGCCCGGGAACGGATTCACCGCAGTATGCTGACCTGCGATTACTAGCGATTCCTCCTTCATGCAGGCGAGTTGCAGCCTGCAATCTGAACTGTGCCAGGGTTTGTGAGATTCGCTCTCCCTCGCGGGTTGGCTGCTCTGTGTCCCTCGCATTGTAGTACGTGTGTCGCCCAGGACGTAAGGGCCATGCTGACTTGACGTCATCCTCACCTTCCTCCGGTTTGTCACCGGCAGTCTCGCTAGAGTTCCCAACTTAATGATGGCAACTAACGACGAGGGTTGCGCTCGTTGCGGGACTTAACCCAACATCTCACGACACGAGCTGACGACAGCCATGCAGCACCTGTCTTCCGGTTCCTTACGGCACTCTCCCCTTTCAAGGAGATT
>8TW_5334
TCACCCCAATCACCGACCCCACCTTCGACGGCTCCTTCCTTGCGGTTAGGCCACCGGCTTCGGGTGTTGCCGACTTTCGTGGTGTGACGGGCGGTGTGTACAAGGCCCGGGAACGTATTCACCCCGGCGTGCTGATCCGGGATTACTAGCAACTCCAGCTTCATGAAGTCGAGTTGCAGACTTCAATTCGAACTGAGACCGACTTTATGGGATTGGCCAACCCTCGCGGGCAAGCGACCCTTTGTATCGGCCATTGTAGCGTGTTTGCAGCCCTGGACATAAGGGGCATGAGGACTTGACGTCATCCCCACCTTCCTCCGAGTTGACCCCGGCGGTCTTCCATGAGTCCCCAACATTACTTGCTGGCAACATAGAATAGGGGTTGCGCTCGTTGCGGGACTTAACCCAACATCTCACGACACGAGCTGACGACAGCCATGCACCACCTGTGTTTGGCCCTTGCGGACACCACATCTCTGTGGCTTTTCCAAACATGTCAAACCCNGGTAAGGTTCTTCGCGTAGCA
>8TW_5335
TAGTCCCAATCGCCAGTCCCACCTTCGACGGCTCCCTCCTTGCGGTTGGGCCACCGGCTTCGGGTGTTACCGACTTTCGTGACTTGACGGGCGGTGTGTACAAGGCCCGGGAACGTATTCACCGCAGCGTTGCTGATCTGCGATTACTAGCGACTCCGACTTCATGGGGTCGAGTTGCAGACCCCAATCCGAACTGAGACCGGCTTTTTGGGATTCGCTCCACCTTGCGGTTTTGCAGCCCTTTGTACCGGCCATTGTAGCATGCGTGCAGCCCTGGACATAAGGGGCATGATGACTTGACGTCATCCCCACCTTCCTCCGAGTTGACCCCGGCAGTCTCCTATGAGTCCCCGACATTACTCGCTGGCAACATAGGACGAGGGTTGCGCTCGTTGCGGGACTTAACCCAACATCTCACGACACGAGCTGACGACAGCCATGCACCACCTGTATGGGGCCCTTGCGGACCTGACATCTCTGCCAGTTTTCCCCATATGTCAAACCCAGGTAAGGTTCTTCG
>8TW_5338
TCACCCCAATCACCGACCCCACCTTCGACGGCTCCTTCCTTTCGGTTAGGCCACCGGCTTCGGGTGTTGCCGACTTTCGTGGTGTGACGGGCGGTGTGTACAAGGCCCGGGAACGTATTCACCCCGGCGTGCTGATCCGGGATTACTAGCAACTCCAGCTTCATGAAGTCGAGTTGCAGACTTCAATCCGAACTGAGACCGACTTTATGGGATTGGCCAACCCTCGCGGGCAAGCGACCCTTTGTATCGGCCATTGTAGCGTGTTTGCAGCCCTGGACATAAGGGGCATGAGGACTTGACGTCATCCCCGACCTTCCTCCGAGTTGACCCCGGCGGTCTTCCATGAGTCCCCAACATTACTTGCTGGCAACATAGAATAAGGGTTGCGCTCGTTGCGGGACTTAACCCAACATCTCACGACACGAGCTGACGACAGCCATGCACCACCTGTGATTGGCCCTTGCGGACACCACATCTCTGTGGCTTTTCCAAACATGTCAAAACCCAGGTAAGGTTCTTCGCGTAGCA
>8TW_5351
TCACCCCAGTCATCAACCCCGCCTTCGGCACCCTCCTCCCCCGAAAGGGTTAGAGTAATGACTTCGGGCGTGGCTCACTTCCATGGTGTGACGGGCGGTGTGTACAAGGCCCGGGAACGGATTCACCGCAGTATGCTGACCTGCGATTACTAGCGATTCCTCCTTCATGCAGGCGAGTTGCAGCCTGCAATCTGAACTGTGCCAGGGTTTGTGAGATTCGCTCTCCCTCGCGGGTTGGCTGCTCTGTGTCCCTCGCATTGTAGTACGTGTGTCGCCCAGGACGTAAGGGCCATGCTGACTTGACGTCATCCTCACCTTCCTCCGGTTTGTCACCGGCAGTCTCGCTAGAGTTCCCAACTTAATGATGGCAACTAACGACGAGGGTTGCGCTCGTTGCGGGACTTAACCCAACATCTCACGACACGAGCTGACGACAGCCATGCAGCACCTGTCTTCTGGTTCCTTACGGCACTCTCCCCTTTCAAGGAGATT
>8TW_5366
TCACCCCAGTCATCAACCCCGCCTTCGGCACCCTCCTCCCCCGAAAGGGTTAGAGTAATGACTTCGGGCGTGGCTCACTTCCATGGTGTGACGGGCGGTGTGTACAAGGCCCGGGAACGGATTCACCGCAGTATGCTGACCTGCGATTACTAGCGATTCCTCCTTCATGCAGGCGAGTTGCAGCCTGCAATCTGAACTGTGCCAGGGTTTGTGAGATTCGCTCTCCCTCGCGGGTTGGCTGCTCTGTGTCCCTCGCATTGTAGTACGTGTGTCGCCCAGGACGTAAGGGCCATGCTGACTTGACGTCATCCTCACCTTCCTCCGGTTTGTCACCGGCAGTCTCGCTAGAGTTCCCAACTTAATGATGGCAACTAACGACGAGGGTTGCGCTCGTTGCGGGACTTAACCCAACATCTCACGACACGAGCTGACGACAGCCATGCAGCACCTGTCTTCTGGTTCCTTACGGCACTCTCCCCTTTCAAGGAGATT
>8TW_5368
TCACCCCAATCACCGACCCCACCTTCGACGGCTCCTTCCTTTCGGTTAGGCCACCGGCTTCGGGTGTTGCCGACTTTCGTGGTGTGACGGGCGGTGTGTACAAGGCCCGGGAACGTATTCACCCCGGCGTGCTGATCCGGGATTACTAGCAACTCCAGCTTCATGAAGTCGAGTTGCAGACTTCAATCCGAACTGAGACCGACTTTATGGGATTGGCCAACCCTCGCGGGCAAGCGACCCTTTGTATCGGCCATTGTAGCGTGTTTGCAGCCCTGGACATAAGGGGCATGAGGACTTGACGTCATCCCCACCTTCCTCCGAGTTGACCCCGGCGGTCTTCCATGAGTCCCCAACATTACTTGCTGGCAACATAGAATAAGGGTTGCGCTCGTTGCGGGACTTAACCCAACATCTCACGACACGAGCTGACGACAGCCATGCACCACCTGTGTTTGGCCCTTGCGGACACCACATCTCTGTGGCTTTTCCAAACATGTCAAACCCAGGTAAGGTTCTTCGCGTAGC
>8TW_5379
TCACCCCAGTCACTAATTCTACCTTAGGCACCCTCCCCCAAATGGTTAGAGTAATGATTTCGGGCATAACCAGCTTCCATGGTGTGACGGGCGGTGTGTACAAGGCCCGGGAACGAATTCACCACTGTATAGCTGACCAGCGATTACTAGCGATTCCACCTTCATGTAGGCGAGTTGCAGCCTACAATCCGAACTTAGAGCGAGTTTATAGATTAGCTAGTCTTTGCAGATTTGCATCTCATTGTCTCGCCCAATGTAGCACGTGTGTAGCCCAGGGTGTAAGGGGCATGCTGACTTGACGTCATCCCCACCTTCCTCCGGTTTATAACCAGCAGTCTTTTTAGAGTTCCATAAAAGGCAACTAAAACAAGGGTTGCGCTCGTTGCGGGACTTAACCCAACATCTCACGACACGAGCTGACGACAGCCATGCACCACCTGTGTATACGTTCCAAACGGCACTTTCTTCTTTCAAAGAAATTCGTATCATGTCAAACCCTGGTAAGGTTCTTCGCGTTG
>8TW_5406
TAACACCAGTTACTAGTTTTACCCTAGGCAGCTCCTTACGGTTACCGACTTCAGGCACCCCCAGCTTCCATTGTTTGACGGGCGGTGTGTACAAGGCCCGGGAACGTATTCACCGCGCCATGGCTGATGCGCGATTACTAGCGATTCCAGCTTCACGGAGTCGAGTTGCAGACTCCGATCCGAACTGAGATAGGCTTTAGAGATTCGCATCCGGTCACCCGGTAGCTGCCCTCTGTACCTACCATTGTAGCACGTGTGTGGCCCAGGACGTAAGGGCCGTGATGACTTGACGTCGTCCCCGCCTTCCTCACTACTTGCGTAGGCAGTTTCTTTAGAGTCCCCGACATTACTCGCTGGCAACTAAAGATGGGGGTTGCGCTCGTTGCGGGACTTAACCCAACACCTCACGGCACGAGCTGACGACAGCCATGCAGCACCTAGTTTCGTGTCATTGCTGACGAACATGTTTCCACATTCTTCACTAACTTTCAAGCCCTGGTAAGGTTCCTCGCGTAT
>8TW_5419
TCACCCCAGTCATCAACCCCGCCTTCGGCATCCTCCTCCCCCGAAAGGGTTAGAGTAATGACTTCGGGCGTGGCTCACTTCCATGGTGTGACGGGCGGTGTGTACAAGGCCCGGGAACCGGGATTCACCGCAGTATGCTGACCTGCGATTACTAGCGATTCCTCCTTCATGCAGGCGAGTTGCAGCCTGCAATCTGAACTGTGCCAGGGTTTGTGAGATTCGCTCTCCCTCGCGGGTTGGCTGCTCTGTGTCCCTCGCATTGTAGTACGTGTGTCGCCCAGGACGTAAGGGCCATGCTGACTTGACGTCATCCTCACCTTCCTCCGGTTTGTCACCGGCAGTCTCGCTAGAGTTCCCAACTTAATGATGGCAACTAACGACGAGGGTTGCGCTCGTTGCGGGACTTAACCCAACATCTCACGACACGAGCTGACGACAGCCATGCAGCACCTGTCTTCTGGTTCCTTACGGCACTCTCCCCTTTGAAGGAGATTCC
>8TW_5433
TCACCCCAGTCATCAACCCCGCCTTCGGCACCCTCCTCCCCCGAAAGGGTTAGAGTAATGACTTCGGGCGTGGCTCACTTCCATGGTGTGACGGGCGGTGTGTACAAGGCCCGGGAACGTATTCACCGCAGTATGCTGACCTGCGATTACTAGCGATTCCGCCTTCATGCAGGCGAGTTGCAGCCTGCAATCTGAACTAAGACCGGGTTTATGAGATTAGCTTGCATTCGCATGCTTGCGACTCTTTGTCCCGGCCATTGTAGTACGTGTGTAGCCCAAGGCGTAAGGGGCATGATGACTTGACGTCATCCCCACCTTCCTCCGGTTTGTCACCGGCAGTCTCTCTAGAGTGCCCAACTTAATGATGGCAACTAAAAACGAGGGTTGCGCTCGTTGCGGGACTTAACCCAACATCTCACGACACGAGCTGACGACAGCCATGCACCACCTGTGTTCGTGCTCCCGAAGGCACTCCTCCCTTTCAAGAGGATTCACGAC
>8TW_5451
TCATCCCAGTTACCGCTCATAGCGTAGGGCGCTGCCTCCTTACGGTTGGCTTACGCACTTCGGCTACAAACAACTTCCATGATGTGACGGGCGGTGTGTACAAGGCCCGGGAACGTATTCACGGCGCCGTAGCTGATGCGCCATTACTAGCGATTCCGGCTTCATGGAGGCGAGTTGCAGCCTCCAATCCGAACTGGGCCCAGTTTTTGAGATTTCCTCCACCTCGCGGATTCGGATCATTCTGTACTGGGCATTGTAGTACGTGTGCAGCCCTGGTCGTAAGGGCCATACTGACTTGACGTCATCCCCACCTTCCTCCCCGTTTCACAGGGCAGTCTGTCCAGAGAGCCTTTGCAGGCAACAGGACACAGGGGTTGCGCTCGTTGCGGGACTTAACCCAACATCTCACGACACGAGCTGACGACAGCCATGCAGCACCTGTGCAAATTATCGATATTGCTACCGACTCGCTAACTTTCATTAA
>8TW_5466
TCACCCCAGTCATCAACCCCGCCTTCGGCACCCTCCTCCCCCGAAAGGGTTAGAGTAATGACTTCGGGCGTGGCTCACTTCCATGGTGTGACGGGCGGTGTGTACAAGGCCCGGGAACGGATTCACCGCAGTATGCTGACCTGCGATTACTAGCGATTCCTCCTTCATGCAGGCGAGTTGCAGCCTGCAATCTGAACTGTGCCAGGGTTTGTGAGATTCGCTCTCCCTCGCGGGTTGGCTGCTCTGTGTCCCTCGCATTGTAGTACGTGTGTCGCCCAGGACGTAAGGGCCATGCTGACTTGACGTCATCCTCACCTTCCTCCGGTTTGTCACCGGCAGTCTCGCTAGAGTTCCCAACTTAATGATGGCAACTAACGACGAGGGTTGCGCTCGTTGCGGGACTTAACCCAACATCTCACGACACGAGCTGACGACAGCCATGCAGCACCTGTCTTCCGGTTCCTTACGGCACTCTCCCCTTTCAAGGAGATT
>8TW_5477
TCACCCCAGTCATGAATCCTACCGTGGTAATCGTCTTCCTTGCGGTTAGACTAACTACTTCTGGTAAAACCCACTCCCATGGTGTGACGGGCGGTGTGTACAAGGCCCGGGAACGTATTCACCGCGACATGCTGATCCGCGATTACTAGCGATTCCGACTTCATGCAGTCGAGTTGCAGACTACAATCCGGACTACGATCGGCTTTCTGGGATTGGCTCCCCCTCGCGGGTTGGCAACCCTCTGTACCGACCATTGTATTACGTGTGAAGCCCTGGCCATAAGGGCCATGAGGACTTGACGTCATCCCCACCTTCCTCCGGTTTGTCACCGGCAGTCCCATTAAAGTGCCCAACTAAATGATGGCAATTAATGGCAAGGGTTGCGCTCGTTGCGGGACTTAACCCAACATCTCACGACACGAGCTGACGACAGCCATGCAGCACCTGTGTTACCGTTCTCTTTCGAGCACTTGAACATCTCTGCTCAATTCGGTACATGTCAAGGCCA
>8TW_5486
TCACCCCAGTCATCAACCCCGCCTTCGGCACCCTCCTCCCCCGAAAGGGTTAGAGTAATGACTTCGGGCGTGGCTCACTTCCATGGTGTGACGGGCGGTGTGTACAAGGCCCGGGAACGGATTCACCGCAGTATGCTGACCTGCGATTACTAGCGATTCCTCCTTCATGCAGGCAAGTTGCAGCCTGCAATCTGAACTGTGCCAGGGTTTGTGAGATTCGCTCTCCCTCGCGGGTTGGCTGCTCTGTGTCCCTCGCATTGTAGTACGTGTGTCGCCCAGGACGTAAGGGCCATGCTGACTTGACGTCATCCTCACCTTCCTCCGGTTTGTCACCGGCAGTCTCGCTAGAGTTCCCAACTTAATGATGGCAACTAACGACGAGGGTTGCGCTCGTTGCGGGACTTAACCCAACATCTCACGACACGAGCTGACGACAGCCATGCAGCACCTGTCTTCTGGTTCCTTACGGCACTCTCCCCTTTCAAGGAGATT
>8TW_5498
TAGCCCCAGTTACTGGTTTTGCCCTAGGCGGCTCCTTGCGGTAACCGACTTTAGGCACCCCCAACTTCCATGGCTTGACGGGCGGTGTGTACAAGGCCCGGGAACGTATTCACCGCATCATGGCTGATATGCGATTACTAGCGATTCCAGCTTCACGAGGTCGGGTTGCAGACCTCGATCCGAACTGAGATAGGGTTTGTAGATTAGCTCACCGTTACCGGCTTGCAACTCACTGTCCCTACCATTGTAGCACGTGTGTCGCCCTGGACGTAAGGGCCGTGATGACTTGACGTCGTCCCCACCTTCCTCACCGCTTACGCGGGCAGTTTCTCTAGAGTCCCCGACATTACTCGCTGGCAACTAGAAATAGGGGTTGCGCTCGTTATGGAACTTAATCCGACACCTCACGGCACGAGCTGACGACAGCCATGCAGCACCTAGTTTCGTGTCCTTGCGGAAAGCTCCCTTTCAGGAGCGGTCACTAACTTTCAAGCCCAGGTAAGGTTCCTCGCGTATCATCGAAA
>8TW_5500
TCACCCCAGTCATGAATCCTACCGTGGTAATCGTCTTCCTTGCGGTTAGACTAACTACTTCTGGTAAAACCCACTCCCATGGTGTGACGGGCGGTGTGTACAAGGCCCGGGAACGTATTCACCGCGACATGCTGATCCGCGATTACTAGCGATTCCGACTTCATGTAGTCGAGTTGCAGACTACAATCCGGACTACGATCGGCTTTCTGGGATTGGCTCCCCCTCGCGGGTTGGCAACCCTCTGTACCGACCATTGTATTACGTGTGAAGCCCTGGCCATATGGGCCATGAGGACTTGACGTCATCCCCACCTTCCTCCGGTTTGTCACCGGCAGTCCCATTAAAGTGCCCAACTAAATGATGGCAATTAATGGCAAGGGTTGCGCTCGTTGCGGGACTTAACCCAACATCTCACGACACGAGCTGACGACAGCCATGCAGCACCTGTGTTACCGTTCTCTTTCGAGCACTTGAACATCTCTGCTCAATTCGGTACATGTCAAGGCCA
>8TW_5587
TCATCCCAGTTACCATCCATACCTTAGGCACCTGCCTCCCTTGCGGGTTGGCGCAGCGACTTCGGGTACAAACGACTTCCATGATGTGACGGGCGGTGTGTACAAGGCCCGGGAACGTATTCACGGCGCCGTAGCTGATGCGCCATTACTAGCGATTCCAACTTCATGAAGGCGAGTTGCAGCCTTCAATCCGAACTGGGCCCAGGTTTAGTGATTTCCTCCACCTCGCGGTTTCGGTTCCTTCTGTCCTGGGCATTGTAGTACGTGTGCAGCCCTGGCCGTAAGGGCCATACTGACTTGACGTCGTCCCCACCTTCCTCCCCGTTTCACAGGGCAGTCTGATCAGAGTGCTCGGCTTGCGCCGGTGGCAACAGATCACAGGGGTTGCGCTCGTTGCGGGACTTAACCCAACATCTCACGACACGAGCTGACGACAGCCATGCAGCACCTGTGCAAATTGTGTATTGCTACACTCGCTGGCTTTCACCAA
>8TW_5609
TCACCCCAGTCATCAACCCCGCCTTCGGCACCCTCCTCCCCCGAAAGGGTTAGAGTAATGACTTCGGGCGTGGCTCACTTCCATGGTGTGACGGGCGGTGTGTACAAGGCCCGGGAACGGATTCACCGCAGTATGCTGACCTGCGATTACTAGCGATTCCTCCTTCATGCAGGCGAGTTGCAGCCTGCAATCTGAACTGTGCCAGGGTTTGTGAGATTCGCTCTCCCTCGCGGGTTGGCTGCTCTGTGTCCCTCGCATTGTAGTACGTGTGTCGCCCAGGACGTAAGGGCCATGCTGACTTGACGTCATCCTCACCTTCCTCCGGTTTGTCACCGGCAGTCTCGCTAGAGTTCCCAACTTAATGATGGCAACTAACGACGAGGGTTGCGCTCGTTGCGGGACTTAACCCAACATCTCACGACACGAGCTGACGACAGCCATGCAGCACCTGTCTTCTGGTTCCTTACGGCACTCTCCCCTTTCAAGGAGATT
>8TW_5635
TAGCCCCAATTACCGGTTTTACCCTAGGCCGCTCCTTGCGGTGACAGACTTCAGGTTCCCCCAGCTTTCATGGCTTGACGGGCGGTGTGTACAAGGCCCGGGAACGTATTCACCGCATCATTGCTGATATGCGATTACTAGCGAATCCAACTTCATGAGGTCGAGTTGCAGACCTCAATCCGAACTGTGATTGGCTTTTGGAGATTAGCTTACTGTTACCAGCTTGCAGCCCTCTGTACCAACCATTGTAGCACGTGTGTAGCCCCGGGACGTAAGGGCCATGATGACTTGACGTCGTCCCCGTCCTTCCTCTCTACTTGCGTAGGCAGTCTGTTTAGAGTCCCCGACCTTAACGTGCTGGCAACTAAACATAGGGGTTGCGCTCGTTGCGGGACTTAACCCGAACACCTCACGGCACGAGCTGACGACAGCCATGCAGCACCTAGTTTCGTGTGATTGCTCACTGATCTATTTCAAATCATTCACTAACTTTCAAGCCCGGGTAAGGTT
>8TW_5652
TCACCCCAGTCATCAACCCCGCCTTCGGCACCCTCCTCCCCCGAAAGGGTTAGAGTAATGACTTCGGGCGTGGCTCACTTCCATGGTGTGACGGGCGGTGTGTACAAGGCCCGGGAACGGATTCACCGCAGTATGCTGACCTGCGATTACTAGCGATTCCTCCTTCATGCAGGCGAGTTGCAGCCTGCAATCTGAACTGTGCCAGGGTTTGTGAGATTCGCTCTCCCTCGCGGGTTGGCTGCTCTGTGTCCCTCGCATTGTAGTACGTGTGTCGCCCAGGACGTAAGGGCCATGCTGACTTGACGTCATCCTCACCTTCCTCCGGTTTGTCACCGGCAGTCTCGCTAGAGTTCCCAACTTAATGATGGCAACTAACGACGAGGGTTGCGCTCGTTGCGGGACTTAACCCAACATCTCACGACACGAGCTGACGACAGCCATGCAGCACCTGTCTTCTGGTTCCTTACGGCACTCTCCCCTTTTCAAGGAGATT
>8TW_5661
TCACCCCAGTCATCAACCCCGCCTTCGGCACCCTCCTCCCCCGAAAGGGTTAGAGTAATGACTTCGGGCGTGGCTCACTTCCATGGTGTGACGGGCGGTGTGTACAAGGCCCGGGAACGGATTCACCGCAGTATGCTGACCTGCGATTACTAGCGATTCCTCCTTCATGCAGGCGAGTTGCAGCCTGCAATCTGAACTGTGCCAGGGTTTGTGAGATTCGCTCTCCCTCGCGGGTTGGCTGCTCTGTGTCCCTCGCATTGTAGTACGTGTGTCGCCCAGGACGTAAGGGCCATGCTGACTTGACGTCATCCTCACCTTCCTCCGGTTTGTCACCGGCAGTCTCGCTAGAGTTCCCAACTTAATGATGGCAACTAACGACGAGGGTTGCGCTCGTTGCGGGACTTAACCCAACATCTCACGACACGAGCTGACGACAGCCATGCAGCACCTGTCTTCTGGTTCCTTACGGCACTCTCCCCTTTCAAGGAGATT
>8TW_5664
TCACCCCAGTCATCAACCCCGCCTTCGGCACCCTCCTCCCCCGAAAGGGTTAGAGTAATGACTTCGGGCGTGGCTCACTTCCATGGTGTGACGGGCGGTGTGTACAAGGCCCGGGAACGGATTCACCGCAGTATGCTGACCTGCGATTACTAGCGATTCCTCCTTCATGCAGGCGAGTTGCAGCCTGCAATCTGAACTGTGCCAGGGTTTGTGAGATTCGCTCTCCCTCGCGGGTTGGCTGCTCTGTGTCCCTCGCATTGTAGTACGTGTGTCGCCCAGGACGTAAGGGCCATGCTGACTTGACGTCATCCTCACCTTCCTCCGGTTTGTTACCGGCAGTCTCGCTAGAGTTCCCAACTTAATGATGGCAACTAACGACGAGGGTTGCGCTCGTTGCGGGACTTAACCCAACATCTCACGACACGAGCTGACGACAGCCATGCAGCACCTGTCTTCTGGTTCCTTACGGCACTCTCCCCTTTCAAGGAGATT
>8TW_5685
TCACCCCAGTCATCAACCCCGCCTTCGGCACCCTCCTCCCCCGAAAGGGTTAGAGTAATGACTTCGGGCGTGGCTCACTTCCATGGTGTGACGGGCGGTGTGTACAAGGCCCGGGAACGGATTCACCGCAGTATGCTGACCTGCGATTACTAGCGATTCCTCCTTCATGCAGGCGAGTTGCAGCCTGCAATCTGAACTGTGCCAGGGTTTGTGAGATTCGCTCTCCCTCGCGGGTTGGCTGCTCTGTGTCCCTCGCATTGTAGTACGTGTGTCGCCCAGGACGTAAGGGCCATGCTGACTTGACGTCATCCTCACCTTCCTCCGGTTTGTCACCGGCAGTCTCGCTAGAGTTCCCAACTTAATGATGGCAACTAACGACGAGGGTTGCGCTCGTTGCGGGACTTAACCCAACATCTCACGACACGAGCTGACGACAGCCATGCAGCACCTGTCTTCTGGTTCCTTACGGCACTCTCCCCTTTCAAGGAGATT
>8TW_5690
TCACCCCAGTCATCAACCCCGCCTTCGGCACCCTCCTCCCCCGAAAGGGTTAGAGTAATGACTTCGGGCGTGGCTCACTTCCATGGTGTGACGGGCGGTGTGTACAAGGCCCGGGAACGGATTCACCGCAGTATGCTGACCTGCGATTACTAGCGATTCCTCCTTCATGCAGGCGAGTTGCAGCCTGCAATCTGAACTGTGCCAGGGTTTGTGAGATTCGCTCTCCCTCGCGGGTTGGCTGCTCTGTGTCCCTCGCATTGTAGTACGTGTGTCGCCCAGGACGTAAGGGCCATGCTGACTTGACGTCATCCTCACCTTCCTCCGGTTTGTCACCGGCAGTCTCGCTAGAGTTCCCAACTTAATGATGGCAACTAACGACGAGGGTTGCGCTCGTTGCGGGACTTAACCCAACATCTCACGACACGAGCTGACGACAGCCATGCAGCACCTGTCTTCTGGTTCCTTACGGCACTCTCCCCTTTCAAGGAGATT
>8TW_5703
TCACCCCAGTCATCAACCCCGCCTTCGGCACCCTCCTCCCCCGAAAGGGTTAGAGTAATGACTTCGGGCGTGGCTCACTTCCATGGTGTGACGGGCGGTGTGTACAAGGCCCGGGAACGGATTCACCGCAGTATGCTGACCTGCGATTACTAGCGATTCCTCCTTCATGCAGGCGAGTTGCAGCCTGCAATCTGAACTGTGCCAGGGTTTGTGAGATTCGCTCTCCCTCGCGGGTTGGCTGCTCTGTGTCCCTCGCATTGTAGTACGTGTGTCGCCCAGGACGTAAGGGCCATGCTGACTTGACGTCATCCTCACCTTCCTCCGGTTTGTCACCGGCAGTCTCGCTAGAGTTCCCAACTTAATGATGGCAACTAACGACGAGGGTTGCGCTCGTTGCGGGACTTAACCCAACATCTCACGCACGAGCTGACGACAGCCATGCAGCACCTGTCTTCTGGTTCCTTACGGCACTCTCCCCTTTNAAGGNGATT
>8TW_5711
TCACCCCAGTCACCAGCCCTGCCTTAGGCGCCTCCCTCCCTTGCGGGTTGAGATAACGACTTCGGGCGTGACCAGCTTCCATGGTGTGACGGGCGGTGTGTACAAGGCCCGGGAACGTATTCACCGCAGTATGCTGACCTGCGATTACTAGCGATTCCGCCTTCATGCAGGCGAGTTGCAGCCTGCAATCTGAACTAAGACCGGGTTTATGAGATTAGCTTGCATTCGCATGCTTGCGACTCTTTGTCCCGGCCATTGTAGTACGTGTGTAGCCCAAGGCGTAAGGGGCATGATGACTTGACGTCATCCCCACCTTCCTCCGGTTTGTCACCGGCAGTCTCTCTAGAGTGCCCAACTTAATGATGGCAACTAAAAACGAGGGTTGCGCTCGTTGCGGGACTTAACCCAACATCTCACGACACGAGCTGACGACAGCCATGCACCACCTGTAGAAGCGGAATAAGGAATTCTTTTCAGAAAACCAACACTTCTAGCAAACCCT
>8TW_5723
TCACCCCAGTCACCAGCCCTGCCTTAGGCGCCTCCCTCCCTTACGGGTTGAGATAACGACTTCGGGCGTGACCAGCTTCCATGGTGTGACGGGCGGTGTGTACAAGGCCCGGGAACGTATTCACCGCAGTATGCTGACCTGCGATTACTAGCGATTCCGCCTTCATGCAGGCGAGTTGCAGCCTGCAATCTGAACTAAGACCGGGTTTATGAGATTAGCTTGCATTCGCATGCTTGCGACTCTTTGTCCCGGCCATTGTAGTACGTGTGTAGCCCAAGGCGTAAGGGGCATGATGACTTGACGTCATCCCCACCTTCCTCCGGTTTGTCACCGGCAGTCTCTCTAGAGTGCCCAACTTAATGATGGCAACTAAAAACGAGGGTTGCGCTCGTTGCGGGACTTAACCCGAACATCTCACGACACGAGCTGACGACAGCCATGCACCACCTGTGTTCGTGCTCCCGAAGGCACTCCTCCCTTTCAAGAGGATTCACGACA
>8TW_5728
TCACCCCAGTCACCAGCCCTGCCTTAGGCGCCTCCCTCCCTTACGGGTTGAGATAACGACTTCGGGCGTGACCAGCTTCCATGGTGTGACGGGCGGTGTGTACAAGGCCCGGGAACGTATTCACCGCAGTATGCTGACCTGCGATTACTAGCGATTCCGCCTTCATGCAGGCGAGTTGCAGCCTGCAATCTGAACTAAGACCGGGTTTATGAGATTAGCTTGCATTCGCATGCTTGCGACTCTTTGTCCCGGCCATTGTAGTACGTGTGTAGCCCAAGGCGTAAGGGGCATGATGACTTGACGTCATCCCCACCTTCCTCCGGTTTGTCACCGGCAGTCTCTCTAGAGTGCCCAACTTAATGATGGCAACTAAAAACGAGGGTTGCGCTCGTTGCGGGACTTAACCCAACATCTCACGACACGAGCTGACGACAGCCATGCACCACCTGTGTTCGTGCTCCCGAAGGCACTCCTCCCTTTCAAGAGGATTCACGACA
>8TW_5743
TCACTCCAGTCACCGACCCCACCCTAAACATTACTCTCCTCGCGGTTAAGCCAATGTCTTTAGGTGTTACCAGCTCCCATAGTGTGACGGGCGGTGTGTACAAGACCCGGGAACGTATTCAACGCACTATAGCTGACGCGCGTTTACTAGCAACTCCAACTTCATGCAGGCGAGTTGCAGCCTGCAATCTGAACTGAGGAATGTTTTACTAGGATTTGCTCCGCCTCACGGCTTGGCTTCCCATTGTTCCATCCCATTGTAGCGTGTGTGTAGCCCCGGACATAAAGGCCATGCTGACTTGACGTCATCCCCGCCTTCCTCCGGCTTGCGGCCGGCAGTCTCGCCAGACACTTGTAACTGGCAATGAGGGTTGCGCTCGTTAGCGTACTTAAACGAACATCTCACGACACGAGCTGACGACAGCCATGCAACACCTGTATAAACTCTCTTGCGAGTCGATCCAATTTCTCTTCTCTACCATCTATAT
>8TW_5798
TCACCCCAGTCATCAACCCCGCCTTCGGCACCCTCCTCCCCCGAAAGGGTTAGAGTAATGACTTCGGGCGTGGCTCACTTCCATGGTGTGACGGGCGGTGTGTACAAGGCCCGGGAACGGATTCACCGCAGTATGCTGACCTGCGATTACTAGCGATTCCTCCTTCATGCAGGCGAGTTGCAGCCTGCAATCTGAACTGTGCCAGGGTTTGTGAGATTCGCTCTCCCTCGCGGGTTGGCTGCTCTGTGTCCCTCGCATTGTAGTACGTGTGTCGCCCAGGACGTAAGGGCCATGCTGACTTGACGTCATCCTCACCTTCCTCCGGTTTGTCACCGGCAGTCTCGCTAGAGTTCCCAACTTAATGATGGCAACTAACGACGAGGGTTGCGCTCGTTGCGGGACTTAACCCAACATCTCACGACACGAGCTGACGACAGCCATGCAGCACCTGTCTTCTGGTTCCTTACGGCACTCTCCCCTTTCAAGGAGATT
>8TW_5810
TAGCCCTAGTTACCAGTTTTACCCTAGGCAGCTCCTTGCGGTCACCGACTTCAGGCACCCCCAGCTTCCATGGCTTGACGGGCGGTGTGTACAAGGCCCGGGAACGTATTCACCGGATCATGGCTGATATCCGATTACTAGCGATTCCAGCTTCACGGAGTCGAGTTGCAGACTCCGATCCGAACTGAGAACGGTTTTGTAGATTCACTCCTGGTCACCCAGTGGCTGCTCTCTGTACCGTCCATTGTAGCACGTGTGTAGCCCAAGGCGTAAGGGCCGTGATGATTTGACGTCATCCCCACCTTCCTCACAGTTTACACTGGCAGTCTTGTTAGAGTTCCCGACACTACTCGCTGGCAACTAACAACAGGGGTTGCGCTCGTTATAGGACTTAACCTGACACCTCACGGCACGAGCTGACGACAACCATGCAGCACCTTGTAAATTGTCTTGCGAAAAAATCTGTTTCCAAAATCGGGCAATCTACATTTAAGCCTTGGTAAGGTTCCTGCGTA
>8TW_5843
TCACCCCAGTCATCAACCCCGCCTTCGGCACCCTCCTCCCCCGAAAGGGTTAGAGTAATGACTTCGGGCGTGGCTCACTTCCATGGTGTGACGGGCGGTGTGTACAAGGCCCGGGAACGGATTCACCGCAGTATGCTGACCTGCGATTACTAGCGATTCCTCCTTCATGCAGGCGAGTTGCAGCCTGCAATCTGAACTGTGCCAGGGTTTGTGAGATTCGCTCTCCCTCGCGGGTTGGCTGCTCTGTGTCCCTCGCATTGTAGTACGTGTGTCGCCCAGGACGTAAGGGCCATGCTGACTTGACGTCATCCTCACCTTCCTCCGGTTTGTCACCGGCAGTCTCGCTAGAGTTCCCAACTTAATGATGGCAACTAACGACGAGGGTTGCGCTCGTTGCGGGACTTAACCCAACATCTCACGACACGAGCTGACGACAGCCATGCAGCACCTGTCTTCTGGTTCCTTACGGCACTCTCCCCTTTCAAGGAGATT
>8TW_5859
TAGTCCCAGTCACCAGCCTTGCCGTGGGCACGCATGAAATTGCGCGACTTCGGGCACTGCCAGCTCCCATGACTTGACGGGCGGTGTGTACAAGGCTCAGGAACATATTCACCGCGGCGTAGCTGATCCGCGATTACTAGCGATTCCAACTTCATGCGGGCGAATTTCAGCCCGCAATCTGAACTGGGGTATGCTTTAGCGATTTGCTCCACCTTGCGGTCTTGCATCGTTCTGTACATACCATTGTAGCGTGTTTGCAGCCCTGGACATAAGGGGCATGAGGACTTGACGTCATCCCCACCTTCCTCCGAGTTGACCCCGGCGGTCTTCCATGAGTCCCCAACATTACTTGCTGGCAACATAGAATAGGGGTTGCGCTCGTTGCGGGACTTAACCCAACATCTCACGACACGAGCTGACGACAGCCATGCACCACCTGTGTTTGGCCCTTGCGGACACCACATCTCTGTGGCTTTTCCAAA
>8TW_5865
TAGCCCTAGTTACCAGTTTTACCCTAGGCAGCTCCTTGCGGTCACCGACTTCAGGCACCCCCCAGCTTCCATGGCTTGACGGGGCGGTGTGTACAAGGCCCGGGGAACGTATTCACCGGATCATGGCTGATATCCGATTACTAGCGATTCCAGCTTCACGGAGTCGAGTTGCAGACTCCGATCCGAACTGAGAACGGTTTTGTAGATTCGCTCCTGGTCACCCAGTGGCTGCTCTCTGTACCGTCCATTGTAGCACGTGTGTGGCCCAAGGCGTAAGGGCCGTGATGATTTGACGTCATCCCCACCTTCCTCACAGTTTACACTGGCAGTCTTGTTAGAGTTCCCGACATGACTCGCTGGCAACTAACAACAGGGGTTGCGCTCGTTATAGGACTTAACCTGACACCTCACGGCACGAGCTGACGACAACCATGCAGCACCTTGTAATTTGTCTTGCGAAAGATCTGTTTCCAAATCGGTCAAACTACATTTAAGCCTTGGTAAGGTTCCTCGCG
>8TW_5882
TAGCCCTAGTTACCAGTTTTACCCTAGGCAGCTCCTTACGGTCACCGACTTCAGGTACCCCCAGCTTCCATGGCTTGACGGGCGGTGTGTACAAGGCCCGGGAACGTATTCACCGGATCATGGCTGATATCCGATTACTAGCGATTCCAGCTTCACGGAGTCGAGTTGCAGACTCCGATCCGAACTGAGAACGGTTTTGTAGATTCGCTCCTGGTCACCCAGTGGCTGCTCTCTGTACCGTCCATTGTAGCACGTGTGTAGCCCAAGGCGTAAGGGCCGTGATGATTTGACGTCATCCCCACCTTCCTCACAGTTTACACTGGCAGTCTTGTTAGAGTTCCCGACTTGACTCGATGGCAACTAACAACAGGGGTTGCGCTCGTTATAGGACTTAACCTGACACCTCACGGCACGAGCTGACGACAACCATGCAGCACCTTGTAAATTGTCTTGCGAAAGTTACTGTTTCCAAAACGGTCAATCTACATTTAAGCCTTGGTAAGGTTCCTCGCGTATC
>8TW_5888
TCACCCCAGTCATCAACCCCGCCTTCGGCACCCTCCTCCCCCGAAAGGGTTAGAGTAATGACTTCGGGCGTGGCTCACTTCCATGGTGTGACGGGCGGTGTGTACAAGGCCCGGGAACGGATTCACCGCAGTATGCTGACCTGCGATTACTAGCGATTCCTCCTTCATGCAGGCGAGTTGCAGCCTGCAATCTGAACTGTGCCAGGGTTTGTGAGATTCGCTCTCCCTCGCGGGTTGGCTGCTCTGTGTCCCTCGCATTGTAGTACGTGTGTCGCCCAGGACGTAAGGGCCATGCTGACTTGACGTCATCCTCACCTTCCTCCGGTTTGTCACCGGCAGTCTCGCTAGAGTTCCCAACTTAATGATGGCAACTAACGACGAGGGTTGCGCTCGTTGCGGGACTTAACCCAACATCTCACGACACGAGCTGACGACAGCCATGCAGCACCTGTCTTCTGGTTCCTTACGGCACTCTCCCCTTTCAAGGAGATT
>8TW_5912
TCACCCCAGTCATCAACCCCGCCTTCGGCACCCTCCTCCCCCGAAAGGGTTAGAGTAATGACTTCGGGCGTGGCTCACTTCCATGGTGTGACGGGCGGTGTGTACAAGGCCCGGGAACGGATTCACCGCAGTATGCTGACCTGCGATTACTAGCGATTCCTCCTTCATGCAGGCGAGTTGCAGCCTGCAATCTGAACTGTGCCAGGGTTTGTGAGATTCGCTCTCCCTCGCGGGTTGGCTGCTCTGTGTCCCTCGCATTGTAGTACGTGTGTCGCCCAGGACGTAAGGGCCATGCTGACTTGACGTCATCCTCACCTTCCTCCGGTTTGTCACCGGCAGTCTCGCTAGAGTTCCCAACTTAATGATGGCAACTAACGACGAGGGTTGCGCTCGTTGCGGGACTTAACCCAACATCTCACGACACGAGCTGACGACAGCCATGCAGCACCTGTCTTCTGGTTCCTTACGGCACTCTCCCCTTTCAAGGAGATT
>8TW_5921
TAGTCCCAATCACGAAGTTTGCCCTAGGCACCTGCCCCCTTTCGGTTAGCACAGCGACTTCAGGCACCCCCCGCTTTCGTGGCTTGACGGGCGGTGTGTACAAGGCTCAGGAACATATTCACCGCAGCATAGCTGATCTGCGATTACTAGCGATTCCAGCTTCATGCAGGCGAGTTGCAGCCTGCAATCCGAACTGAGCGACGCTTTTTGAGATTAGCTCCCCCTCGCGGGTTTGCTGCCCTTTGTACGCCGCATTGTATGACGTGTGCAGCCCTGGACATAAAGGCCATGATGACTTGACGTCGTCCCCACCTTCCTCCGGTTTGACACCGGCGGTCTCCTTAGAGTCCCCAACTGAATGCTGGCAACTAAGGACAAGGGTTGCGCTCGTTAAGCGACTTAACGCGACGTCTCACGACACGAGCTGACGACAGCCATGCAGCACCTGTGCATGTTCCACCCGAAGGCGTGGCCCTGCTTTCACA
>8TW_5984
TCTCCTTCCTCTAAGTGATGTGGTTTGCTTGACTTTCCAATGACAACAGAAGTTGCCTTCGGTCCGAAAGGCTCACCGGACCACTCGAAATCGGTAGGAGCGACGGGCGGTGTGTACAAAGGGCAGGGACTTAATCAACGCAAGCTGATGACTTGCGCTTACTAGGCATTCCTCGTTCAAGATCAATAATTCCAAAGATCTATCCCCATCACGACGCATATTGTTGATTACCAGCTACCTTTCGGAGCCGGAAGAACTTGTTGTATGCGTCAGTGTAGCACGCGTGCGGCCCAGGACATCTAAGGGCATCACAGACCTGTTATTGCCTCAAACTTCCTTGTATTTGCTTACAAAGTCCCTCTAAGAAGTCGAATACAATCATGATTGCTTCGACTATTTAGTAGGCTAAGGTCTCGTTCGTTAACGGAATTAACCAGACAAATCACTCCACCAACTAAGAACGGCCATGCACCACCACCCATAGAATCAAGAAAGAGCTATCAAT
>8TW_6061
TCACCCCAGTCATCAACCCCGCCTTCGGCACCCTCCTCCCCCGAAAGGGTTAGAGTAATGACTTCGGGCGTGGCTCACTTCCATGGTGTGACGGGCGGTGTGTACAAGGCCCGGGAACGGATTCACCGCAGTATGCTGACCTGCGATTACTAGCGATTCCTCCTTCATGCAGGCGAGTTGCAGCCTGCAATCTGAACTGTGCCAGGGTTTGTGAGATTCGCTCTCCCTCGCGGGTTGGCTGCTCTGTGTCCCTCGCATTGTAGTACGTGTGTCGCCCAGGACGTAAGGGCCATGCTGACTTGACGTCATCCTCACCTTCCTCCGGTTTGTCACCGGCAGTCTCGCTAGAGTTCCCAACTTAATGATGGCAACTAACGACGAGGGTTGCGCTCGTTGCGGGACTTAACCCAACATCTCACGACACGAGCTGACGACAGCCATGCAGCACCTGTCTTCTGGTTCCTTACGGCACTCTCCCCTTTCAAGGAGATT
>8TW_6112
TCACCCCAGTCATCAACCCCGCCTTCGGCACCCTCCTCCCCCGAAAGGGTTAGAGTAATGACTTCGGGCGTGGCTCACTTCCATGGTGTGACGGGCGGTGTGTACAAGGCCCGGGAACGGATTCACCGCAGTATGCTGACCTGCGATTACTAGCGATTCCTCCTTCATGCAGGCGAGTTGCAGCCTGCAATCTGAACTGTGCCAGGGTTTGTGAGATTCGCTCTCCCTCGCGGGTTGGCTGCTCTGTGTCCCTCGCATTGTAGTACGTGTGTCGCCCAGGACGTAAGGGCCATGCTGACTTGACGTCATCCTCACCTTCCTCCGGTTTGTCACCGGCAGTCTCGCTAGAGTTCCCAACTTAATGATGGCAACTAACGACGAGGGTTGCGCTCGTTGCGGGACTTAACCCAACATCTCACGACACGAGCTGACGACAGCCATGCAGCACCTGTCTTCTGGTTCCTTACGGCACTCTCCCCTTTCAAGGAGATT
>8TW_6120
TCATCCCAGTTACCGCTCATACCTTAGGGCGCTGCCTCCTTGCGGTTGGCGCGCGCACTTCGGGTACAAACGACTCCCATGATGTGACGGGCGGTGTGTACAAGACCCGGGAACGTATTCACGGCGCCGTAGCTGATGCGCCATTACTAGCGATTCCGGCTTCATGGAGGCGAGTTGCAGCCTCCAATCCGAACTGGGCCCGACTTTGGTGATTTCCTCCACCTTGCGGTCTCGGATCCTTCTGTGTCGGGCATTGTAGTACGTGTGCAGCCCTGGCCGTAAGGGCCATACTGACTTGACGTCGTCCCCACCTTCCTCCCCGTTGAACAGGGCAGTCTGAACAGAGTGCCGGAGACTCACGTCTCCATGGCAACAGTTCACAGGGGTTGCGCTCGTTGCGGGACTTAACCCAACATCTCACGACACGAGCTGACGACAGCCATGCAGCACCTGTGCAAATTGTGTATTGCTACACTCACCGGCTTTCACCGGATT
>8TW_6134
TCACCCCAGTCATCAACCCCGCCTTCGGCATCCTCCTCCCCCGAAAGGGTTAGAGGTAATGACTTCGGGCGTGGCTCACTTCCATGGTGTGACGGGCGGTGTGTACAAGGCCCGGGAACGGATTCACCGCAGTATGCTGACCTGCGATTACTAGCGATTCCTCCTTCATGCGGGCGAGTTGCAGCCTGCAATCTGAACTGTGCCAGGGTTTGTGAGATTCGCTCTCCCTCGCGGGTTGGCTGCTCTGTGTCCCTCGCATTGTAGTACGTGTGTCGCCCAGGACGTAAGGGCCATGCTGACTTGACGTCATCCTCACCTTCCTCCGGTTTGTCACCGGCAGTCTCGCTAGAGTTCCCAACTTAATGATGGCAAACTAACGACGAGGGTTGCGCTCGTTGCGGGACTTAACCCAACATCTCACGACACGAGCTGACGACAGCCATGCAGCACCTGTCTTCTGGTTCCTTACGGCACTCTCCCCTTTCAAGGAGATT
>8TW_6169
TCACCCCAGTCACGAATCCTACCGTGGTAAGCGCCCTCCTTGCGGTTAAGCTACCTACTTCTGGTAAAACCCGCTCCCATGGTGTGACGGGCGGTGTGTACAAGACCCGGGAACGTATTCACCGCGACATGCTGATCCGCGATTACTAGCGATTCCAACTTCATGTAGTCGAGTTGCAGACTACAATCCGGACTACGATACACTTTCTGGGATTAGCTCCCCCTCGCGGGTTGGCGGCCCTCTGTATGTACCATTGTATGACGTGTGAAGCCCTACCCATAAGGGCCATGAGGACTTGACGTCATCCCCACCTTCCTCCGGTTTGTCACCGGCAGTCTCATTAGAGTGCCCTTTCGTAGCAACTAATGACAAGGGTTGCGCTCGTTGCGGGACTTAACCCAACATCTCACGACACGAGCTGACGACAGCCATGCAGCACCTGTGTTACGGTTCTCTTTCGAGCACCCCCACTTCTCAGCAGGGTTCCGTACATGTCAAGGGTTAGGTAAGGTTTTTCGCGTTGCA
>8TW_6194
TCACCCCAGTCATCAACCCCGCCTTCGGCATCCTCCTCCCCCGAAAGGGTTAGAGTAATGACTTCGGGCGTGGCTCACTTCCATGGTGTGACGGGCGGTGTGTACAAGGCCCGGGAACGGATTCACCGCAGTATGCTGACCTGCGATTACTAGCGATTCCTCCTTCATGCAGGCGAGTTGCAGCCTGCAATCTGAACTGTGCCAGGGTTTGTGAGATTCGCTCTCCCTCGCGGGTTGGCTGCTCTGTGTCCCTCGCATTGTAGTACGTGTGTCGCCCAGGACGTAAGGGCCATGCTGACTTGACGTCATCCTCACCTTCCTCCGGTTTGTCACCGGCAGTCTCGCTAGAGTTCCCAACTTAATGATGGCAACTAACGACGAGGGTTGCGCTCGTTGCGGGACTTAACCCAACATCTCACGACACGAGCTGACGACAGCCATGCAGCACCTGTCTTCTGGTTCCTTACGGCACTCTCCCCTTTCAAGGAGATTCC
>8TW_6211
TCATCCCAATCACCAGCCATACCTTCGGCACCTTTTAAGGGGCGACTTCGGGTACAACCGGCTTTCATGATGTGACGGGCGGTGTGTACAAGGCCTGGGAACGTATTCACGGCGCCGTAGCTGATGCGCCATTACTAGCGATTCCAGCTTCATGTCGTCGAGTTGCAGACGACAATCTGAACTGGGCCCGGTTTTCTGGGATTTGCTCCACCTGACGGTCTTGCTTCCCTTTGTGCCGGGCATTGTAGTACGTGTGCAGCCCTGGCCGTAAGGGCCATACTGACTTGACTTCATCCCCACCTTCCTCCTCGTTGAAGCGAGGCAGTCTGTCCAGAGTGCTCCCAGTTAAGGGGTGGCAACAGGACACAGGGGTTGCGCTCGTTGCGGGACTTAACCCAACATCTCACGACACGAGCTGACGACAGCCATGCAGCACCTGTGCATACTGGTATTGCTACCTCGTTAGGCTTTCACCCTTNTACTACATGCAT
>8TW_6213
TAGCCCCAATTACCGGTTTTACCCTAGGCCGCTCCTTGCGGTGACAGACTTCAGGTTCCCCCAGCTTTCATGGCTTGACGGGCGGTGTGTACAAGGCCCGGGAACGTATTCACCGCATCATTGCTGATATGCGATTACTAGCGAATCCAACTTCATGAGGTCGAGTTGCAGACCTCAATCCGAACTGTGATTGGCTTTTGGAGATTAGCTTACTGTTACCAGCTTGCAGCCCTCTGTACCAACCATTGTAGCACGTGTGTAGCCCCGGACGTAAGGGCCATGATGACTTGACGTCGTCCCCTCCTTCCTCTCTACTTGCGTAGGCAGTCTGTTTAGAGTCCCCACCTTAACGTGCTGGCAACTAAACATAGGGGTTGCGCTCGTTGCGGGACTTAACCCAACACCTCACGGCACGAGCTGACGACAGCCATGCAGCACCTAGTTTCGTGTGATTGCTCACTGATCTATTTCTAAATCATTCACTAACTTTCAAGCCCGGGTAAGGTT
>8TW_6219
TCACCCCAGTCATCAACCCCGCCTTCGGCACCCTCCTCCCTTTCGAGTTAGAGTAATGACTTCGGGCGTGGCTCACTTCCATGGTGTGACGGGCGGTGTGTACAAGGCCCGGGAACGGATTCACCGCAGTATGCTGACCTGCGATTACTAGCGATTCCTCCTTCATGCAGGCGAGTTGCAGCCTGCAATCTGAACTGTGCCAGGGTTTGTGAGATTCGCTCTCCCTCGCGGGTTGGCTGCTCTGTGTCCCTCGCATTGTAGTACGTGTGTCGCCCAGGACGTAAGGGCCATGCTGACTTGACGTCATCCTCACCTTCCTCCGGTTTGTCACCGGCAGTCTCGCTAGAGTTCCCAACTTAATGATGGCAACTAACGACGAGGGTTGCGCTCGTTGCGGGACTTAACCCAACATCTCACGACACGAGCTGACGACAGCCATGCAGCACCTGTCTTCTGGTTCCTTACGGCACTCTCCCCTTTCAAGGAGATTCC
>8TW_6225
TCACCCCAGTCGCTGACCCTACCGTGGTCGGCGGCCTCCTTGCGGTTAGCCAACCGGCTTAGGGTAAAACCAACTCCCATGGTGTGACGGGCGGTGTGTACAAGGCCCGGGAACGTATTCACCGCGCCATGCTGATGCGCGATTACTAGCGATTCCACCTTCACGCATCCGAGTTGCAGAATGCGATCTGAACTGAGACGGCTTTTCAGGATCGGCTCGGCCTCGCGACCTGGCTTCCCACTGTCACCGCCATTGTAGCACGTGTGTAGCCCAGCCCATAAGGGCCATGAGGACTTGACGTCATCCCCACCTTCCTCCGGCTTGTCACCGGCAGTTCCTCTAGAGTGCCCACCCAAACATGCTGGCAACTAAAGGCGAGGGTTGCGCTCGTTGCGGGACTTAACCCAACATCTCACGACACGAGCTGACGACAGCCATGCAGCACCTGTGCGGCAGGTCCCTTGCGGGAAAAGTCCATCTCTGGACCGGTCCTGCCC
>8TW_6237
TTTACTTCCTCTAAGCGCTACAGTTTGGTCGTCTTTCCACTAGCGAGGCAGCGTTAACCGCCAGGCCAACAGTCCGAGGACCTCACTAAAACGCTCAATCGGTAGTAGCGACGGGCGGTGTGTACAAAGGGCAGGGACGTAATCGACGCAAGCTTATGACTTGCGCCTACTGGGAATTCCTGGTTCACGGAGAACAATTGCAAGCTCCGATCCCTACCACGAATGGGGTTCAACAGTTTACCCGCTCCTCTCGGAGAGGGAAAAACTAGCTGATCCATTCAGTGTAGCGCGTGTGCGGCCCAGAACATCTAAGGGCATCACAGACCTGTTATTGCTCAATCTCGTGTAGCTAAGAGCTACCAGTCCCTCTAAGAAGAATAATCTGCTCAGAAAAGAAGCAGACACTAGTTAGCAGGACAGAGTCTCGTTCGTTATCGGAATTAACCAGACAAATCACTCCACCAACTAAGAACGGCCATGCACCACCACCCACGAAATCAAGAAAGAGCTA
>8TW_6276
TAGTCCCAATCACCAAGTTCGCCTTCGGCGCCGCCCTCCTTACGGTTGGGCTAACGACTTCGGGCGCTCTCAGCTTTCGTGGCTTGACGGGCGGTGTGTACAAGGCTCAGGAACATATTCACCGCGGCGTAGCTGATCCGCGATTACTAGCGATTCCAACTTCATGCAGGCGAGTTGCAGCCTGCAATCCGAACTGGGGTCGGCTTTCTGGGGTCCGCTTCACTTCGCAGCTCTGCTTCCCTCTGTACCGACCATTGTAGCACGTGTGTAGCCCCAGGCGTAAGGGCCATGATGACTTGACGTCGTCCCCACCTTCCTCCGTTTTGACAACGGCAGTCCCACTAAAGTGCCCGGCTTTACCCGCTGGTAACTAGTGGCAAGGGTTTCGCTCGTTAAGGGACTTAACCCGACATCTCACGACACGAGCTGACGACAGCCATGCAACACCTGTGCAGGTTACACCCGAAGGCAATCATCCGGCTTTCACCGAACTAATCCCTGCATGTC
>8TW_6323
TCACCCCAGTCATCAACCCCGCCTTCGGCACCCTCCTCCCCCGAAAGGGTTAGAGTAATGACTTCGGGCGTGGCTCACTTCCATGGTGTGACGGGCGGTGTGTACAAGGCCCGGGAACGGATTCACCGCAGTATGCTGACCTGCGATTACTAGCGATTCCTCCTTCATGCAGGCGAGTTGCAGCCTGCAATCTGAACTGTGCCAGGGTTTGTGAGATTCGCTCTCCCTCGCGGGTTGGCTGCTCTGTGTCCCTCGCATTGTAGTACGTGTGTCGCCCAGGACGTAAGGGCCATGCTGACTTGACGTCATCCTCACCTTCCTCCGGTTTGTCACCGGCAGTCTCGCTAGAGTTCCCAACTTAATGATGGCAACTAACGACGAGGGTTGCGCTCGTTGCGGGACTTAACCCAACATCTCACGACACGAGCTGACGACAGCCATGCAGCACCTCTATTAACGAGTTCCTTCGGATTTACCGAGTCCTATTTAGGACTTCACT
>8TW_6337
TCACCCCAGTCATCAACCCCGCCTTCGGCACCCTCCTCCCCCGAAAGGGTTAGAGTAATGACTTCGGGCGTGGCTCACTTCCATGGTGTGACGGGCGGTGTGTACAAGGCCCGGGAACGGATTCACCGCAGTATGCTGACCTGCGATTACTAGCGATTCCTCCTTCATGCAGGCGAGTTGCAGCCTGCAATCTGAACTGTGCCAGGGTTTGTGAGATTCGCTCTCCCTCGCGGGTTGGCTGCTCTGTGTCCCTCGCATTGTAGTACGTGTGTCGCCCAGGACGTAAGGGCCATGCTGACTTGACGTCATCCTCACCTTCCTCCGGTTTGTCACCGGCAGTCTCGCTAGAGTTCCCAACTTAATGATGGCAACTAACGACGAGGGTTGCGCTCGTTGCGGGACTTAACCCAACATCTCACGACACGAGCTGACGACAGCCATGCAGCACCTGTCTTCCGGTTCCTTACGGCACTCTCCCCTTTCAAGGAGATT
>8TW_6400
TCACCCCAGTCACCAGCCCTGCCTTAGGCGCCTCCCTCCCTTACGGGTTGAGATAACGACTTCGGGCGTGACCAGCTTCCATGGTGTGACGGGCGGTGTGTACAAGGCCCGGGAACGTATTCACCGCAGTATGCTGACCTGCGATTACTAGCGATTCCGCCTTCATGCAGGCGAGTTGCAGCCTGCAATCTGAACTAAGACCGGGTTTATGAGATTAGCTTGCATTCGCATGCTTGCGACTCTTTGTCCCGGCCATTGTAGTACGTGTGTAGCCCAAGGCGTAAGGGGCATGATGACTTGACGTCATCCCCACCTTCCTCCGGTTTGTCACCGGCAGTCTCTCTAGAGTGCCCAACTTAATGATGGCAACTAAAAACGAGGGTTGCGCTCGTTGCGGGACTTAACCCAACATCTCACGACACGAGCTGACGACAGCCATGCACCACCTGTGTTCGTGCTCCCGAAGGCACTCCTCCCTTTCAAGAGGATTCACGACA
>8TW_6424
TCTCCTTCCTCTAAGTGATAAGGTTCACTTAACTTTCCGTAACAACGTTCAGGAACCGAACACTGTCACAGTCCGAAATATTCACCGGATCACTCAATCGGTAGGAGCGACGGGCGGTGTGTACAAAGGGCAGGGACGTAATCAGCACGAGCTGATGACTCGCGCTTACTAGGAATTCCTCGTTGAAGATTAATAATTGCAATAATCTATCCCCATCACGATGTGCTTTGAAAGGATTACCCAACCCTCTCGGGCAAGGTCGAACCCGATGAGCACATCAGTGTAGCGCGCGTGCAGCCCAGAACATCTAAGGGCATCACAGACCTGTTATTGCCTCAAACTTCCTTGCGTTAGACACACAAAGTCCCTCTAAGAAGCTGCCCACCTAACCGAGATTAGGTGTAACTATTTAGCAGGTTAAGGTCTCGTTCGTTAACGGAATTAACCAGACAAATCACTCCACCAACTAAGAACGGCCATGCACCACCACCCATAGAATCAAGAAAGAGCATCAA
>8TW_6459
TAGCCCCAGTTACTGGTTTTGCCCTAGGCGGCTCCTTACGGTAACCGACTTTAGGCACCCCCAACTTCCATGGCTTGACGGGCGGTGTGTACAAGGCCCGGGAACGTATTCACCGCATCATGGCTGATATGCGATTACTAGCGATTCCAGCTTCACGAGGTCGGGTTGCAGACCTCGATCCGAACTGAGATAGGGTTTGTAGATTAGCTTACCGTTACCGGCTTGCAACTCACTGTCCCTACCATTGTAGCACGTGTGTCGCCCTGGACGTAAGGGCCGTGATGACTTGACGTCGTCCCCACCTTCCTCACCGCTTACGCGGGCAGTTTCTCTAGAGTCCCCGACATTACTCGCTGGCAACTAGAAATAGGGGTTGCGCTCGTTATGGAACTTAATCCGACACCTCACGGCACGAGCTGACGACAGCCATGCAGCACCTAGTTTCGTGTCCTTGCGGAAAGCTCCCTTTCAGGAGCGGTCACTAACTTTCAAGCCCAGGTAAGGTTCCTCGCGTATCATCGAATTAAACCA
>8TW_6489
TCACCCCAGTCATCAACCCCGCCTTCGGCACCCTCCTCCCCCGAAAGGGTTAGAGTAATGACTTCGGGCGTGGCTCACTTCCATGGTGTGACGGGCGGTGTGTACAAGGCCCGGGAACGGATTCACCGCAGTATGCTGACCTGCGATTACTAGCGATTCCTCCTTCATGCAGGCGAGTTGCAGCCTGCAATCTGAACTGTGCCAGGGTTTGTGAGATTCGCTCTCCCTCGCGGGTTGGCTGCTCTGTGTCCCTCGCATTGTAGTACGTGTGTCGCCCAGGACGTAAGGGCCATGCTGACTTGACGTCATCCTCACCTTCCTCCGGTTTGTCACCGGCAGTCTCGCTAGAGTTCCCAACTTAATGATGGCAACTAACGACGAGGGTTGCGCTCGTTGCGGGACTTAACCCAACATCTCACGACACGAGCTGACGACAGCCATGCAGCACCTGTCTTCTGGTTCCTTACGGCACTCTCCCCTTTCAAGGAGATT
>8TW_6519
TCACCCCAGTCACGAATCCTACCGTGGTAAGCGCCCTCCTTGCGGTTAAGCTACCTACTTCTGGTAAAACCCGCTCCCATGGTGTGACGGGCGGTGTGTACAAGACCCGGGAACGTATTCACCGCGACATGCTGATCCGCGATTACTAGCGATTCCAACTTCATGTAGTCGAGTTGCAGACTACAATCCGGACTACGATACACTTTCTGGGATTAGCTCCCCCTCGCGGGTTGGCGGCCCTCTGTATGTACCATTGTATGACGTGTGAAGCCCTACCCATAAGGGCCATGAGGACTTGACGTCATCCCCACCTTCCTCCGGTTTGTCACCGGCAGTCTCATTAGAGTGCCCTTTCGTAGCAACTAATGACAAGGGTTGCGCTCGTTGCGGGACTTAACCCAACATCTCACGACACGAGCTGACGACAGCCATGCAGCACCTGTGTTACGGCTCTCTTTCGAGCACTTCCACCTCTCAGTAGAATTCCGTACATGTCAAGGGTAGGTAAGGTTTTCGCGTTG
>8TW_6527
TAGTCCCAGTCACCAGCCTTGCCGTGGGCACGCATGAAATTGCGCGACTTCGGGCACTGCCAGCTCCCATGACTTGACGGGCGGTGTGTACAAGGCTCAGGAACATATTCACCGCGGCGTAGCTGATCCGCGATTACTAGCGATTCCAACTTCATGCGGGCGAATTTCAGCCCGCAATCTGAACTGGGGTATGCTTTAGCGATTTGCTCCACCTTGCGGTCTTGCATCGTTCTGTACATACCATTGTAGCACGTGTGCAGCCCTAGACATAAAGGCCATGAGGACTTGACGTCATCCCCACCTTCCTCCGGTTTGACACCGGCAGTCTCGCTACAGTCCTCGCCATTACGCGTTAGCAAGTAGCGACAGGGGTTGCGCTCGTTGAGGGACTTAACCCGACACTTCACAGCACGAGCTGACGACAGCCATGCAGCACCTGTTCACGTTCCGCCCTTGCGGGTGTACCTCTACTTTCAT
>8TW_6545
TCACCCCAGTCATCAACCCCGCCTTCGGCACCCTCCTCCCCCGAAAGGGTTAGAGTAATGACTTCGGGCGTGGCTCACTTCCATGGTGTGACGGGCGGTGTGTACAAGGCCCGGGAACGGATTCACCGCAGTATGCTGACCTGCGATTACTAGCGATTCCTCCTTCATGCAGGCGAGTTGCAGCCTGCAATCTGAACTGTGCCAGGGTTTGTGAGATTCGCTCTCCCTCGCGGGTTGGCTGCTCTGTGTCCCTCGCATTGTAGTACGTGTGTCGCCCAGGACGTAAGGGCCATGCTGACTTGACGTCATCCTCACCTTCCTCCGGTTTGTCACCGGCAGTCTCGCTAGAGTTCCCAACTTAATGATGGCAACTAACGACGAGGGTTGCGCTCGTTGCGGGACTTAACCCAACATCTCACGACACGAGCTGACGACAGCCATGCAGCACCTGTCTTCTGTTTCCTTACGGCACTCTCCCCTTTCAAGGAGATT
>8TW_6572
TCACCCCAGTCATCAACCCCGCCTTCGGCACCCTCCTCCCCCGAAAGGGTTAGAGTAATGACTTCGGGCGTGGCTCACTTCCATGGTGTGACGGGCGGTGTGTACAAGGCCCGGGAACGGATTCACCGCAGTATGCTGACCTGCGATTACTAGCGATTCCTCCTTCATGCAGGCGAGTTGCAGCCTGCAATCTGAACTGTGCCAGGGTTTGTGAGATTCGCTCTCCCTCGCGGGTTGGCTGCTCTGTGTCCCTCGCATTGTAGTACGTGTGTCGCCCAGGACGTAAGGGCCATGCTGACTTGACGTCATCCTCACCTTCCTCCGGTTTGTCACCGGCAGTCTCGCTAGAGTTCCCAACTTAATGATGGCAACTAACGACGAGGGTTGCGCTCGTTGCGGGACTTAACCCAACATCTCACGACACGAGCTGACGACAGCCATGCAGCACCTGTCTTCCGGTTCCTTACGGCACTCTCCCCTTTCAAGGAGATT
>8TW_6581
TCATCCCAATCACCGATCCCACCTTTGGCAGCTCCCTCCTTGCGGTTGGGCCACTGACTTTGGGTGTTACCGACTTTCGTGATGTGACGGGCGGTGTGTACAAGGCCCGGGAACGTATTCACCGCGTCATTGCTGATACGCGATTACTAGCGAATCCAGCTTCATGAGGTCGAGTTGCAGACCTCAATCCGAACTGAGAATGGTTTTAGAGATTAGCATCATGTTACCATGTAGCAACCCGTTGTACCATCCATTGTAGCACGTGTGTAGCCCTGGACGTAAGGGCCGTGATGACTTGACGTCGTCCCCGACCTTCCTCACTGCTTGCGCAGGCAGTCTGTCTAGAGTCCCCACCATTACGTGCTGGCAACTAAACATAGGGGTTGCGCTCGTTGCGGGACTTAACCCGAACACCTCACGGCACGAGCTGACGACAGCCATGCAGCACCTAGTTTCGTGTCCTTTCGGCCTCCCGCGTTTCTGCGGAATTCACTAACTTTCAACG
>8TW_6586
TCACCCCAGTCATCAACCCCGCCTTCGGCACCCTCCTCCCCCGAAAGGGTTAGAGTAATGACTTCGGGCGTGGCTCACTTCCATGGTGTGACGGGCGGTGTGTACAAGGCCCGGGAACGGATTCACCGCAGTATGCTGACCTGCGATTACTAGCGATTCCTCCTTCATGCAGGCGAGTTGCAGCCTGCAATCTGAACTGTGCCAGGGTTTGTGAGATTCGCTCTCCCTCGCGGGTTGGCTGCTCTGTGTCCCTCGCATTGTAGTACGTGTGTCGCCCAGGACGTAAGGGCCATGCTGACTTGACGTCATCCTCACCTTCCTCCGGTTTGTCACCGGCAGTCTCGCTAGAGTTCCCAACTTAATGATGGCAACTAACGACGAGGGTTGCGCTCGTTGCGGGACTTAACCCAACATCTCACGACACGAGCTGACGACAGCCATGCAGCACCTGTCTTTCGTCGGTTTCCGTTACGGCTCTCCTTCCCCTTTACGAAGGAGTACTT
>8TW_6602
TAGCCCCAGTTACTAGTATCGCCTTAGGCCGCTCCTTGCGGTTACGGACTTCAGGCGCTCCCAACTTCCATGGCTTGACGGGCGGTGTGTACAAGGCCCAGGAACGTATTCACCGGATCATTGCTGATATCCGATTACTAGCGAATCCAACTTCATGAGGTCGAGTTGCAGACCTCAATCCGAACTGAGAATACTTTTTAGGGATTAGCGCCTTATTACTAAGTGGCAACCCTTTGTAGTACCCATTGTAGCACGTGTGTAGCCCTGGACGTAAGGGCCATGATGACTTGACGTCGTCCCCACCTTCCTCACTACTTACGTAGGCAGTCTTTTTAGAGTCCCCAGCTTAACCTGATGGCAACTAAAAATAGGGGTTGCGCTCGTTGCGGGACTTAACCCAACACCTCACGGCACGAGCTGACGACAGCCATGCAGCACCTTGTTTTGTGTCCCTTGCGGGAAAAGTACCTTTCGGCACCGGTCACTCACATTCAAGCCCAGGTAAGGTTTCTCGCGTATCATCGAATTAAACCA
>8TW_6619
TCACCCCAGTCACCAGCCCTGCCTTAGGCGCCTCCCTCCCTTACGGGTTGAGATAACGACTTCGGGCGTGACCAGCTTCCATGGTGTGACGGGCGGTGTGTACAAGGCCCGGGAACGTATTCACCGCAGTATGCTGACCTGCGATTACTAGCGATTCCGCCTTCATGCAGGCGAGTTGCAGCCTGCAATCTGAACTAAGACCGGGTTTATGAGATTAGCTTGCATTCGCATGCTTGCGACTCTTTGTCCCGGCCATTGTAGTACGTGTGTAGCCCAAGGCGTAAGGGGCATGATGACTTGACGTCATCCCCACCTTCCTCCGGTTTGTCACCGGCAGTCTCTCTAGAGTGCCCAACTTAATGATGGCAACTAAAAACGAGGGTTGCGCTCGTTGCGGGACTTAACCCAACATCTCACGACACGAGCTGACGACAGCCATGCACCACCTGTGTTCGTGCTCCCGAAGGCACTCCTCTCTTTCAAGAGGATTCACGA
>8TW_6682
TCACCCCAGTCACCAGCCCTGCCTTAGGCGCCTCCCTCCCTTGCGGGTTGAGATAACGACTTCGGGCGTGACCAGCTTCCATGGTGTGACGGGCGGTGTGTACAAGGCCCGGGAACGTATTCACCGCAGTATGCTGACCTGCGATTACTAGCGATTCCGCCTTCATGCAGGCGAGTTGCAGCCTGCAATCTGAACTAAGACCGGGTTTATGAGATTAGCTTGCATTCGCATGCTTGCGACTCTTTGTCCCGGCCATTGTAGTACGTGTGTAGCCCAAGGCGTAAGGGGCATGATGACTTGACGTCATCCCCACCTTCCTCCGGTTTGTCACCGGCAGTCTCTCTAGAGTGCCCAACTTAATGATGGCAACTAAAAACGAGGGTTGCGCTCGTTGCGGGACTTAACCCAACATCTCACGACACGAGCTGACGACAGCCATGCACCACCTGTGTTCGTGCTCCCGAAGGCACTCCTCCCTTTCAAGAGGATTCACGA
>8TW_6695
TCACCCCAGTCATCAGTCCTACCTTAGGCATCCCCCTCCTTGCGGTTGGGGTAACGACTTCGGGCGTGACCAACTTCCATGGTGTGACGGGCGGTGTGTACAAGGCCCGGGAACGAATTCACTGCAGTATGCTGACCTGCAATTACTAGCGATTCCTCCTTCACGAAGGCGAGTTGCAGCCTTCGATCTGAACTGAGCTACGGTTTATGAGATTCGCATCACATCGCTGTGTAGCTGCCCTTTGTCCGTAGCATTGTAGTACGTGTGTAGCCCAAGACGTAAGGGGCATGCTGACTTGACGTCATCCCCACCTTCCTCCGGTTTGTCACCGGCAGTCTCTCTAGAGTGCCCAACTTAATGATGGCAACTAAAAACGAGGGTTGCGCTCGTTGCGGGACTTAACCCAACATCTCACGACACGAGCTGACGACAGCCATGCAGCACCTGTCTCACGGTTCCTTGCGGCACTCCCGCATCTCTGCAGGATTCCGG
>8TW_6708
TCACCCCAGTCACCAGCCCTGCCTTAGGCGCCTCCCTCCCTTACGGGTTGAGATAACGACTTCGGGCGTGACCAGCTTCCATGGTGTGACGGGCGGTGTGTACAAGGCCCGGGAACGTATTCACCGCAGTATGCTGACCTGCGATTACTAGCGATTCCGCCTTCATGCAGGCGAGTTGCAGCCTGCAATCTGAACTAAGACCGGGTTTATGAGATTAGCTTGCATTCGCATGCTTGCGACTCTTTGTCCCGGCCATTGTAGTACGTGTGTAGCCCAAGGCGTAAGGGGCATGATGACTTGACGTCATCCCCACCTTCCTCCGGTTTGTCACCGGCAGTCTCTCTAGAGTGCCCAACTTAATGATGGCAACTAAAAACGAGGGTTGCGCTCGTTGCGGGACTTAACCCAACATCTCACGACACGAGCTGACGACAGCCATGCACCACCTGTGTTCGTGCTCCCGAAGGCACTCCTCCCTTTCAAGAGGATTCACGACA
>8TW_6715
TCACCCCAGTCACTAGCCCTGCCTTAGGCATCCTCCTCCTCTAAAGGTTGGAGTAACGACTTCGGGCGTGACCAGCTCCCATGGTGTGACGGGCGGTGTGTACAAGGCCCGGGAACGAATTCACCGCAGTATGCTGACCTGCGATTACTAGCGATTCCTCCTTCATGCAGGCGAGTTTCAGCCTGCAATCTGAACTGAGGCCGGGTTTGTTGGGATTCGCTTGTCCTCGCGGATTAGCTGCCCGTTGTCCCGACCATTGTAGTACGTGTGTAGCCCAAGACGTAAGGGGCATGCTGACTTGACGTCATCCCCACCTTCCTCCGGTTTGTCACCGGCAGTCTCTCTAGAGTTCCCAACTTAATGATGGCAACTAAAGACGAGGGTTGCGCTCGTTGCGGGACTTAACCCAACATCTCACGACACGAGCTGACGACAGCCATGCACCACCTGTGTTCTGGTTCCCTAAGGCACTCTCAACTTTCATCAAGATTCCAGACATGT
>8TW_6759
TCACCCCAGTCATCAACCCCGCCTTCGGCACCCTCCTCCCCGTTAAGGGTTAGAGTAATGACTTCGGGCGTGGCTCACTTCCATGGTGTGACGGGCGGTGTGTACAAGGCCCGGGAACGGATTCACCGCAGTATGCTGACCTGCGATTACTAGCGATTCCTCCTTCATGCAGGCGAGTTGCAGCCTGCAATCTGAACTGTGCCAGGGTTTGTGAGATTCGCTCTCCCTCGCGGGTTGGCTGCTCTGTGTCCCTCGCATTGTAGTACGTGTGTCGCCCAGGACGTAAGGGCCATGCTGACTTGACGTCATCCTCACCTTCCTCCGGTTTGTCACCGGCAGTCTCGCTAGAGTTCCCAACTTAATGATGGCAACTAACGACGAGGGTTGCGCTCGTTGCGGGACTTAACCCAACATCTCACGACACGAGCTGACGACAGCCATGCAGCACCTGTCTTCTGGTTCCTTACGGCACTCTCCCCTTTCAAGGAGATT
>8TW_6911
TCACCCCAGTCACCAGCCCTGCCTTAGGCGCCTCCCTCCCTTACGGGTTGAGATAACGACTTCGGGCGTGACCAGCTTCCATGGTGTGACGGGCGGTGTGTACAAGGCCCGGGAACGTATTCACCGCAGTATGCTGACCTGCGATTACTAGCGATTCCGCCTTCATGCAGGCGAGTTGCAGCCTGCAATCTGAACTAAGACCGGGTTTATGAGATTAGCTTGCATTCGCATGCTTGCGACTCTTTGTCCCGGCCATTGTAGTACGTGTGTAGCCCAAGGCGTAAGGGGCATGATGACTTGACGTCATCCCCACCTTCCTCCGGTTTGTCACCGGCAGTCTCTCTAGAGTGCCCAACTTAATGATGGCAACTAAAAACGAGGGTTGCGCTCGTTGCGGGACTTAACCCAACATCTCACGACACGAGCTGACGACAGCCATGCAGCACCTGTCTTCTGGTTCCTTACGGCACTCTCCCCTTTCAAGGAGATT
>8TW_6916
TCACCCCAGTCACCAGCCCTGCCTTAGGCGCCTCCCTCCCTTACGGGTTGAGATAACGACTTCGGGCGTGACCAGCTTCCATGGTGTGACGGGCGGTGTGTACAAGGCCCGGGAACGTATTCACCGCAGTATGCTGACCTGCGATTACTAGCGATTCCTCCTTCATGCAGGCGAGTTGCAGCCTGCAATCTGAACTGTGCCAGGGTTTGTGAGATTCGCTCTCCCTCGCGGGTTGGCTGCTCTGTGTCCCTCGCATTGTAGTACGTGTGTCGCCCAGGACGTAAGGGCCATGCTGACTTGACGTCATCCTCACCTTCCTCCGGTTTGTCACCGGCAGTCTCGCTAGAGTTCCCAACTTAATGATGGCAACTAACGACGAGGGTTGCGCTCGTTGCGGGACTTAACCCAACATCTCACGACACGAGCTGACGACAGCCATGCAGCACCTGTGTTACGGTTCTCTTTCGAGCACAAATCCATCTCTGGGTT
>8TW_6922
TCACCCCAATCACCGACCCCACCTTCGACGGCTCCTTCCTTTCGGTTAGGCCACCGGCTTCGGGTGTTGCCGACTTTCGTGGTGTGACGGGCGGTGTGTACAAGGCCCGGGAACGTATTCACCCCGGCGTGCTGATCCGGGATTACTAGCAACTCCAGCTTCATGAAGTCGAGTTGCAGACTTCAATCCGAACTGAGACCGACTTTATGGGATTGGCCAACCCTCGCGGGCAAGCGACCCTTTGTATCGGCCATTGTAGCGTGTTTGCAGCCCTGGACATAAGGGGCATGAGGACTTGACGTCATCCCCACCTTCCTCCGAGTTGACCCCGGCGGTCTTCCATGAGTCCCCAACATTACTTGCTGGCAACATAGAATAAGGGTTGCGCTCGTTGCGGGACTTAACCCAACATCTCACGACACGAGCTGACGACAGCCATGCACCACCTGTGTTTGGCCCTTGCGGACACCACATCTCTGTGGCTTTTCCAAACATGTCAAACCCNGGTAAGGTTCTTCGCGTAGC
>8TW_6996
TAGCCCCAGTTACTGGTTTTGCCCTAGGCGGCTCCTTACGGTAACCGACTTTAGGCACCCCCAACTTCCATGGCTTGACGGGCGGTGTGTACAAGGCCCGGGAACGTATTCACCGCATCATGGCTGATATGCGATTACTAGCGATTCCAGCTTCACGAGGTCGGGTTGCAGACCTCGATCCGAACTGAGATAGGGTTTGTAGATTAGCTTACCGTTACCGGCTTGCAACTCACTGTCCCTACCATTGTAGCACGTGTGTCGCCCTGGACGTAAGGGCCGTGATGACTTGACGTCGTCCCCACCTTCCTCACCGCTTACGCGGGCAGTTTCTCTAGAGTCCCCGACATTACTCGCTGGCAACTAGAAATAGGGGTTGCGCTCGTTATGGAACTTAATCCGACACCTCACGGCACGAGCTGACGACAGCCATGCAGCACCTAGTTTCGTGTCCTTGCGGAAAGCTCCCTTTCAGGAGCGGTCACTAACTTTCAAGCCCAGGTAAGGTTCCTCGCGTATCATCGAATTAAACCA
>8TW_7039
TAGTCCCAATCGCAGAGTTCATCTTAGGCGCCTGGCTCCTTGCGGTTACCTCAGCGACTTCGGATGCCCCCCACTTTCGTGGCTTGACGGGCGGTGTGTACAAGGCTCAGGAACACATTCACCGCGGTATGCTGACCCGCGATTACTAGCGATTCCAGCTTCATGTAGGCGAGTTGCAGCCTACAATCCGAACTAGGGAGCGTTTTTTGGGATTTGCTCGACCTCGCGGCTTTGCTTCCCTTTGTGCGCTCCATTGTAGGACGTGTGCAGCCCTAGTCATAAGGGCCATGAGGACTTGACGTCATCCCCACCTTCCTCCGGCTTAACGCCGGCGGTCTCTCTAGAGTCCCCGGCTTTACCCGCTGGCAACTAGAGACAAGGGTTTCGCTCGTTAAGCGACTTAACGCGACATCTCACGACACGAGCTGACGACAGCCATGCAGCACCTGTGCACGTTGTACCCGAAGGCCTGGCTCGGCTTTCACCGAGTTAATCCGTGC
>8TW_7097
TCACCCCAGTCATGAAGCTCACCGTGGTAGGCGCCCTCCTTGCGGTTAGGCAACCTGCTTCTGGTGAACCCCACTCCCATGGTGTGACGGGCGGTGTGTACAAGGCCCGGGAACGTATTCACCGCGACATGCTGATCCGCGATTACTAGCGATTCCGACTTCATGGAGTCGAGTTGCAGACTCCAATCCGGACTACGACGGACTTTCTGGGATTAGCTCCCCCTCGCGGGTTGGCAACCCTCTGTATCCGCCATTGTATGACGTGTGTAGCCCTACCCATAAGGGCCATGAGGACTTGACGTCATCCCCACCTTCCTCCGGTTTGTCACCGGCAGTCCCATTAGAGTGCTCAACTGAATGTAGCAACTAATGGCAAGGGTTGCGCTCGTTGCGGGACTTAACCCAACATCTCACGACACGAGCTGACGACAGCCATGCAGCACCTGTGTTACGGCTCCCTTTCGGGCACACCCAACTTTCATCGGGCTTCCGTACATGTCAAGGGTAGGTTAA
>8TW_7110
TCACCCCAGTCACCAGCCCTGCCTTAGGCGCCTCCCTCCCTTGCGGGTTGAGATAACGACTTCGGGCGTGACCAGCTTCCATGGTGTGACGGGCGGTGTGTACAAGGCCCGGGAACGTATTCACCGCAGTATGCTGACCTGCGATTACTAGCGATTCCGCCTTCATGCAGGCGAGTTGCAGCCTGCAATCTGAACTAAGACCGGGTTTATGAGATTAGCTTGCATTCGCATGCTTGCGACTCTTTGTCTCGGCCATTGTAGTACGTGTGTAGCCCAAGGCGTAAGGGGCATGATGACTTGACGTCATCCCCACCTTCCTCCGGTTTGTCACCGGCAGTCTCTCTAGAGTGCCCAACTTAATGATGGCAACTAAAACGAGGGTTGCGCTCGTGCGGTACTTAACCAACATCTCACGACACGAGCTGACGACACGCCAGTCGCACCACCGTGTGTTCGTGCCGTACCCGGAAGGCCACCTCCCTTCCCTTTACAAGGAGGACTTCAACG
>8TW_7121
TCACCCCAGTCATCAACCCCGCCTTCGGCACCCTCCTCCCCCGAAAGGGTTAGAGTAATGACTTCGGGCGTGGCTCACTTCCATGGTGTGACGGGCGGTGTGTACAAGGCCCGGGAACGGATTCACCGCAGTATGCTGACCTGCGATTACTAGCGATTCCTCCTTCATGCAGGCGAGTTGCAGCCTGCAATCTGAACTGTGCCAGGGTTTGTGAGATTCGCTCTCCCTCGCGGGTTGGCTGCTCTGTGTCCCTCGCATTGTAGTACGTGTGTCGCCCAGGACGTAAGGGCCATGCTGACTTGACGTCATCCTCACCTTCCTCCGGTTTGTCACCGGCAGTCTCGCTAGAGTTCCCAACTTAATGATGGCAACTAACGACGAGGGTTGCGCTCGTTGCGGGACTTAACCCAACATCTCACGACACGAGCTGACGACAGCCATGCAGCACCTGTCTTCTGGTTCCTTACGGCACTCTCCCCTTTCAAGGAGATT
>8TW_7130
TAGCCCCAGTCACCTGTTTTACCTTAGACAGCTCCCCGTAAAGTCACCGTCTTCAGGCACCCCAAGCTCCCATGGCTTGACGGGCGGTGTGTACAAGGTCCGGGAACGTATTCACCGCGCCATGGCTGATGCGCGATTACTAGCGATTCCACCTTCATGGAGTCGGGTTGCAGACTCCAATCCGAACTGGGATAGGGTTTGAGAGATTCGCATCGCCTCGCGACGTAGCTGCCCTCTGTCCCTACCATTGTAGCACGTGTGTAGCCCTGGGCATAAAGGCCATGATGACTTGACGTCGTCCCCACCTTCCTCACACCTTACGGCGGCAGTATGTTCAGAGTCCCCGACATTACTCGCTGGCAACTGAACAAGGGGGTTGCGCTCGTTGCGGGACTTAACCCAACATCTCACGACACGAGCTGACGACAGCCATGCAGCACCTTGCACTCTGTTCTTGCGACCGGCGAGCTTTCACCCGCATTCAAAGCACATT
>8TW_7148
TAACACCAGTTACTAGTTTTACCCTAGGCAGCTCCTTACGGTTACCGACTTCAGGCACCCCCAGCTTCCATTGTTTGACGGGCGGTGTGTACAAGGCCCGGGAACGTATTCACCGCGCCATGGCTGATGCGCGATTACTAGCGATTCCAGCTTCATGGAGTCGAGTTGCAGACTCCAATCCGAACTGAGATTGGCTTTAGAGATTCGCATCCCCTCGCGGGGTAGCTGCCCTCTGTACCAACCATTGTAGCACGTGTGTGGCCCAGGACGTAAGGGCCGTGATGACTTGACGTCGTCCCCGCCTTCCTCACTACTTGCGTAGGCAGTTTCTTTAGAGTCCCCGACATTACTCGCTGGCAACTAAAGATAGGGGTTGCGCTCGTTGCGGGACTTAACCCAACACCTCACGGCACGAGCTGACGACAGCCATGCAGCACCTTGTAGACGGTCCGAAGACTGATCTGTTTCCAAATCATTCCCTCTACATTTAAGCCCTGGTAAGGTTCCTCGCGTATCA
>8TW_7152
TCACCCCAGTCATCAACCCCGCCTTCGGCACCCTCCTCCCCCGAAAGGGTTAGAGTAATGACTTCGGGCGTGGCTCACTTCCATGGTGTGACGGGCGGTGTGTACAAGGCCCGGGAACGGATTCACCGCAGTATGCTGACCTGCGATTACTAGCGATTCCTCCTTCATGCAGGCGAGTTGCAGCCTGCAATCTGAACTGTGCCAGGGTTTGTGAGATTCGCTCTCCCTCGCGGGTTGGCTGCTCTGTGTCCCTCGCATTGTAGTACGTGTGTCGCCCAGGACGTAAGGGCCATGCTGACTTGACGTCATCCTCACCTTCCTCCGGTTTGTCACCGGCAGTCTCGCTAGAGTTCCCAACTTAATGATGGCAACTAACGACGAGGGTTGCGCTCGTTGCGGGACTTAACCCAACATCTCACGACACGAGCTGACGACAGCCATGCAGCACCTGTCTTCTGGTTCCTTACGGCACTCTCCCCTTTCAAGGAGATT
>8TW_7210
TCACCCCAGTCATCAACCCCGCCTTCGGCACCCTCCTCCCCCGAAAGGGTTAGAGTAATGACTTCGGGCGTGGCTCACTTCCATGGTGTGACGGGCGGTGTGTACAAGGCCCGGGAACGGATTCACCGCAGTATGCTGACCTGCGATTACTAGCGATTCCTCCTTCATGCAGGCGAGTTGCAGCCTGCAATCTGAACTGTGCCAGGGTTTGTGAGATTCGCTCTCCCTCGCGGGTTGGCTGCTCTGTGTCCCTCGCATTGTAGTACGTGTGTCGCCCAGGACGTAAGGGCCATGCTGACTTGACGTCATCCTCACCTTCCTCCGGTTTGTCACCGGCAGTCTCGCTAGAGTTCCCAACTTAATGATGGCAACTAACGACGAGGGTTGCGCTCGTTGCGGGACTTAACCCAACATCTCACGACACGAGCTGACGACAGCCATGCAGCACCTGTCTTCTGGTTCCTTACGGCACTCTCCCCTTTCAAGGAGATT
>8TW_7218
TAGCCCTAGTTACCAGTTTTACCCTAGGCAGCTCCTTGCGGTCACCGACTTCAGGTACCCCCAGCTTCCATGGCTTGACGGGCGGTGTGTACAAGGCCCGGGAACGTATTCACCGGATCATGGCTGATATCCGATTACTAGCGATTCCAGCTTCACGGAGTCGAGTTGCAGACTCCGATCCGAACTGAGAACGGTTTTATAGATTCGCTCCTACTTGCGTAGTGGCTGCTCTCTGTACCGTCCATTGTAGCACGTGTGTAGCCCAAGGCGTAAGGGCCGTGATGATTTGACGTCATCCCCACCTTCCTCACAGTTTACACTGGCAGTCTTGTTAGAGTTCCCGACATGACTCGCTGGCAACTAACAACAGGGGTTGCGCTCGTTATAGGACTTAACCTGACACCTCACGGCACGAGCTGACGACAACCATGCAGCACCTTGTAATTTGTCCGAAGAAAAATCTGTTTCCAAACCTGTCAAACTACATTTAAGCCTTGGTAAGGTTCCTCGCGTATCA
>8TW_7224
TCACCCCAGTCATCAACCCCGCCTTCGGCACCCTCCTCCCTTTCGAGTTAGAGTAATGACTTCGGGCGTGGCTCACTTCCATGGTGTGACGGGCGGTGTGTACAAGGCCCGGGAACGGATTCACCGCAGTATGCTGACCTGCGATTACTAGCGATTCCTCCTTCATGCAGGCGAGTTGCAGCCTGCAATCTGAACTGTGCCAGGGTTTGTGAGATTCGCTCTCCCTCGCGGGTTGGCTGCTCTGTGTCCCTCGCATTGTAGTACGTGTGTCGCCCAGGACGTAAGGGCCATGCTGACTTGACGTCATCCTCACCTTCCTCCGGTTTGTCACCGGCAGTCTCGCTAGAGTTCCCAACTTAATGATGGCAACTAACGACGAGGGTTGCGCTCGTTGCGGGACTTAACCCAACATCTCACGACACGAGCTGACGACAGCCATGCAGCACCTGTCTTCTGGTTCCTTACGGCACTCTCCCCTTTCAAGGAGATTCC
>8TW_7306
TCACCCCAGTCATGAATACTACCGTGGTAAGCGTCCTCCCGAAGGTTAGACTACCTACTTCTGGTAAAACCCACTCCCATGGTGTGACGGGCGGTGTGTACAAGGCCCGGGAACGTATTCACCGCGACATGCTGATCCGCGATTACTAGCGATTCCGACTTCATGTAGTCGAGTTGCAGACTACAATCCGGACTACGATCGGCTTTCTGGGATTGGCTCCACCTCGCGGCTTGGCAACCCTCTGTACCGACCATTGTATTACGTGTGAAGCCCTGGCCATAAGGGCCATGAGGACTTGACGTCATCCCCACCTTCCTCCGGTTTGTCACCGGCAGTCCCATTAAAGTGCCCAACTAAATGATGGCAATTAATGGCAAGGGTTGCGCTCGTTGCGGGACTTAACCCAACATCTCACGACACGAGCTGACGACAGCCATGCAGCACCTGTGTTAACGCTCTCTTTCGAGCACCAATCCATCTCTGGAAAGTTCGTTACATGTCAAGGCCAGGTTAA
>8TW_7335
TAACACCAGTTACTAGTTTTACCCTAGGCAGCTCCTTGCGGTTACCGACTTCAGGCACCCCCAGCTTCCATTGTTTGACGGGCGGTGTGTACAAGGCCCGGGAACGTATTCACCGCGCCATGGCTGATGCGCGATTACTAGCGATTCCAGCTTCACGGAGTCGAGTTGCAGACTCCGATCCGAACTGAGATAGGCTTTAGAGATTCGCATCCGGGTCACCCGGTAGCTGCCCTCTGTACCTACCATTGTAGCACGTGTGTGGCCCAGGACGTAAGGGCCGTGATGACTTGACGTCGTCCCCGCCTTCCTCACTACTTGCGTAGGCAGTTTTCTTTAGAGTCCTCAGCATTACCTGCTAGCAACTAAAGATGGGGGGTTTGCGCTCGTTGCGGGACTTAACCCAACACCTCACGGCACGAGCTGACGACAGCCATGCAGCACCTTGCAGATTGTCCGAAGACTGACATGTTTCCACATCATGCAATCTGCATTTAAGCCC
>8TW_7342
TCACCCCAGTCATCAACCCCGCCTTCGGCACCCTCCTCCCCCGAAAGGGTTAGAGTAATGACTTCGGGCGTGGCTCACTTCCATGGTGTGACGGGCGGTGTGTACAAGGCCCGGGAACGGATTCACCGCAGTATGCTGACCTGCGATTACTAGCGATTCCTCCTTCATGCAGGCGAGTTGCAGCCTGCAATCTGAACTGTGCCAGGGTTTGTGAGATTCGCTCTCCCTCGCGGGTTGGCTGCTCTGTGTCCCTCGCATTGTAGTACGTGTGTCGCCCAGGACGTAAGGGCCATGCTGACTTGACGTCATCCTCACCTTCCTCCGGTTTGTCACCGGCAGTCTCGCTAGAGTTCCCAACTTAATGATGGCAACTAACGACGAGGGTTGCGCTCGTTGCGGGACTTAACCCAACATCTCACGACACGAGCTGACGACAGCCATGCAGCACCTGTCTTCCGTCGTTACGTCGCTCTCCTTCCTAGAGAT
>8TW_7344
TCACCCCAGTCACCAGCCCTGCCTTAGGCGCCTCCCTCCCTTGCGGGTTGAGATAACGACTTCGGGCGTGACCAGCTTCCATGGTGTGACGGGCGGTGTGTACAAGGCCCGGGAACGTATTCACCGCAGTATGCTGACCTGCGATTACTAGCGATTCCGCCTTCATGCAGGCGAGTTGCAGCCTGCAATCTGAACTAAGACCGGGTTTATGAGATTAGCTTGCATTCGCATGCTTGCGACTCTTTGTCCCGGCCATTGTAGTACGTGTGTAGCCCAGAGCGTAAGGGGCATGCTGACTTGACGTCATCCTCACCTTCCTCCGATTTATCACCGGCAGTCTCTTTAGTTAGAATATATTCTGTAACAAAAGATAAGGGTTGCGCTCGTTGCGGGACTTAACCCAACATCTCACGACACGAGCTGACGACAGCCATGCACCACCTGTATTTTCATTTGGACTTTCTTTTTCAAAGAATGTGAAATATGTC
>8TW_7350
TCATCCCAGTCATCAGTCCTACCTTAGGCATCCCCCTCCTTGCGGTTGGGGTAACGACTTCGGGCGTGACCAACTTCCATGGTGTGACGGGCGGTGTGTACAAGGCCCGGGAACGAATTCACTGCAGTATGCTGACCTGCAATTACTAGCGATTCCTCCTTCACGAAGGCGAGTTGCAGCCTTCGATCTGAACTGAGCTACGGTTTATGAGATTCGCATCACATCGCTGTGTAGCTGCCCTTTGTCCGTAGCATTGTAGTACGTGTGTAGCCCAAGACGTAAGGGGCATGCTGACTTGACGTCATCCCCACCTTCCTCCGGTTTGTCACCGGCAGTCTCTCTAGAGTGCCCAACTTAATGCTGGCAACTAAAAACGAGGGTTGCGCTCGTTGCGGGACTTAACCCAACATCTCACGACACGAGCTGACGACAGCCATGCACCACCTGTGTTCACGCTCCCGAAGGCACTTCCATCTTTCAACGGAATTCGTGACA
>8TW_7372
TCACCCCAATCACCGACCCCACCTTCGACGGCTCCTTCCTTACGGTTAGGCCACCGGCTTCGGGTGTTGCCGACTTTCGTGGTGTGACGGGCGGTGTGTACAAGGCCCGGGAACGTATTCACCCCGGCGTGCTGATCCGGGATTACTAGCAACTCCAGCTTCATGCAGGCGAGTTGCAGCCTACAATCCGAACTGAGACCGGCTTTGTGGGATTCGCTTACTCTCGCGAGTTTGCAGCCCTCTGTACCGGCCATTGTAGCGTGTTTGCAGCCCTGGACATAAGGGGCATGATGACTTGACGTCGTCCCCACCTTCCTCCGAGTTGACCCCGGCAGTCTCCTACGAGTCCCCGGCATTACCCGCTGGCAACATAGAATAAGGGTTGCGCTCGTTGCGGGACTTAACCCAACATCTCACGACACGAGCTGACGACAGCCATGCACCACCTGTGTACGACCCCGAAGGACACCGTATCTCTACGGCTTTTCCGTACATGTCAAGCCCAGGTAAGGTTCTTCGCGTTGC
>8TW_7373
TCACCCCAGTCACGAATCCTACCGTGGTAAGCGCCCTCCTTGCGGTTAAGCTACCTACTTCTGGTAAAACCCGCTCCCATGGTGTGACGGGCGGTGTGTACAAGACCCGGGAACGTATTCACCGCGACATGCTGATCCGCGATTACTAGCGATTCCAACTTCATGTAGTCGAGTTGCAGACTACAATCCGGACTACGATACACTTTCTGGGATTAGCTCCCCCTCGCGGGTTGGCGGCCCTCTGTATGTACCATTGTATGACGTGTGAAGCCCTACCCATAAGGGCCATGAGGACTTGACGTCATCCCCACCTTCCTCCGGTTTGTCACCGGCAGTCTCATTAGAGTGCCCTTTCGTAGCAACTAATGACAAGGGTTGCGCTCGTTGCGGGACTTAACCCAACATCTCACGACACGAGCTGACGACAGCCATGCAGCACCTGTGTTACGGCTCTCTTTCGAGCACCCCCACCTCTCAGCAGGGTTCCGTACATGTCAAGGGTAGGTAAGGTTTTTCGCGTTG
>8TW_7375
TCATCCCAGTTACCATCCATACCTTAGGCACCTGCCTCCCTTGCGGGTTGGCGCAGCGACTTCGGGTACAAACGACTTCCATGATGTGACGGGCGGTGTGTACAAGGCCCGGGAACGTATTCACGGCGCCGTAGCTGATGCGCCATTACTAGCGATTCCAACTTCATGAAGGCGAGTTGCAGCCTTCAATCCGAACTGGGCCCAGGTTTAGTGATTTCCTCCACCTCGCGGTTTCGGTTCCTTCTGTCCTGGGCATTGTAGTACGTGTGCAGCCCTGGCCGTAAGGGCCATACTGACTTGACGTCGTCCCCACCTTCCTCCCCGTTTCACAGGGCAGTCTGATCAGAGTGCTCGGCTTGCGCCGGTGGCAACAGATCACAGGGGTTGCGCTCGTTGCGGGACTTAACCCAACATCTCACGACACGAGCTGACGACAGCCATGCAGCACCTGTGCAAATTGTGTATTGCTACACTCGCTGGCTTTCACCAA
>8TW_7401
TCACCCCAGTCACCAGCCCTGCCTTAGGCGCCTCCCTCCCTTACGGGTTGAGATAACGACTTCGGGCGTGACCAGCTTCCATGGTGTGACGGGCGGTGTGTACAAGGCCCGGGAACGTATTCACCGCAGTATGCTGACCTGCGATTACTAGCGATTCCGCCTTCATGCAGGCGAGTTGCAGCCTGCAATCTGAACTAAGACCGGGTTTATGAGATTAGCTTGCATTCGCATGCTTGCGACTCTTTGTCCCGGCCATTGTAGTACGTGTGTAGCCCAAGGCGTAAGGGGCATGATGACTTGACGTCATCCCCACCTTCCTCCGGTTTGTCACCGGCAGTCTCTCTAGAGTGCCCAACTTAATGATGGCAACTAAAAACGAGGGTTGCGCTCGTTGCGGGACTTAACCCAACATCTCACGACACGAGCTGACGACAGCCATGCACCACCTGTGTTCGTGCTCCCGAAGGCACTCCTCTCTTTCAAGAGGATTCACGA
>8TW_7440
TAGTCCCAGTCACCAGCCTTGCCGTGGGCACGCATGAAATTGCGCGACTTCGGGCACTGCCAGCTCCCATGACTTGACGGGCGGTGTGTACAAGGCTCAGGAACATATTCACCGCGGCGTAGCTGATCCGCGATTACTAGCGATTCCAACTTCATGCGGGCGAATTTCAGCCCGCAATCTGAACTGGGGTATGCTTTAGCGATTTGCTCCACCTTGCGGTCTTGCATCGTTCTGTACATACCATTGTAGCACGTGTGCAGCCCTAGACATAAAGGCCATGAGGACTTGACGTCATCCCCACCTTCCTCCGGTTTGACACCGGCAGTCTCGCTACAGTCCTCGCCATTACGCGTTAGCAAGTAGCGACAGGGGTTGCGCTCGTTGAGGGACTTAACCCGACACTTCACAGCACGAGCTGACGACAGCCATGCAGCACCTGTTCACGTTCCGCCCTTGCGGGTGTACCTCTACTTTCAT
>8TW_7447
TAGCCCCAGTTACTAGTATAACCCTAGGCGACTCCTTGCGGTTATCGACTTCAGGTTCTCCCAGCTTCCATGGCTTGACGGGCGGTGTGTACAAGGCCCGGGAACGTATTCACCGAATCAATGCTGATATTCGATTACTAGCGAATCCAGCTTCATGAGGTCGAGTTGCAGACCTCAATCCGAACTGAGAATGGCTTTTTGAGGTTTGCGCCTTGTTACCAAGTGGCGTCTCATTGTACCATCCATTGTAGCACGTGTGTAGCCCTGGGCGTAAGGGCCATGATGACTTGACGTCGTCCCCGCCTTCCTCACTACTTGCGTAGGCAGTTTCTCTAGAGTCCCCAGCATAACCTGATGGCAACTAAAGATAGGGGTTGCGCTCGTTGCGGGACTTAACCCAACACCTCACGGCACGAGCTGACGACAGCCATGCAGCACCTTGCCAGTTGCCCCGAAGGGAAGCCACCTTTCGGCAGCGGTCACCTGACATTTAAGCCCAGGTAAGGTTT
>8TW_7465
TCACCCCAGTCACTAGCCCTGCCTTAGGCATCCCCCTCCAGTTGGTTGGGGTAACGACTTTGGGCATAGCCAGCTCCCATGGTGTGACGGGCGGTGTGTACAAGGCCCGGGAACGTATTCACCGCCGTATGGCTGACCGGCGATTACTAGCGATTCCGACTTCATGCAGGCGAGTTGCAGCCTGCAATCCGAACTGAGACCGGGTTTTTGAGGTTGGCTAACCCTCGCGGGATTGCATCTCTTTGTCCCGGCCATTGTAGCACGTGTGTCGCCCAGGACGTAAGGGGCATGCTGACTTGACGTCATCCTCACCTTCCTCCGGCTTATCACCGGCAGTCTCGCTAGAGTTCCCAACTTAATGATGGCAACTAACGACGAGGGTTGCGCTCGTTGCGGGACTTAACCCAACATCTCACGACACGAGCTGACGACAGCCATGCAGCACCTGTCTTCTGGTTCCTTACGGCACCCTCCCCTTTCAAGGAGATTCCAGAGATGTC
>8TW_7516
TCACCCCAGTCATGAACCACACCGTGGCAAACGTCCCCCTTTCGGTTAGACTATCTGCTTCTGGTGCAGCCCACTCCCATGGTGTGACGGGCGGTGTGTACAAGGCCCGGGAACGTATTCACCGCAACATGCTGATTTGCGATTACTAGCGATTCCGACTTCATGGAGTCGAGTTGCAGACTCCAATCCGGACTACGACCAGCTTTATAAGATTCGCTCCAAGTCACCCCTTCGCTTCCCTCTGTACTGGCCATTGTAGCACGTGTGTAGCCCTACCCATAAGGGCCATGATGACTTGACGTCGTCCCCGCCTTCCTCCGGTTTGTCACCGGCAGTCTTCTTAGAGTTCCCGCCTTTACGCGCTGGCAACTAAGAATAAGGGTTGCGCTCGTTACGGGACTTAACCCAACATCTCACGACACGAGCTGACGACAGCCATGCAGCACCTGTATCAGTGCTCCTTTCGGCACTCCCTCATCTCTGAAGGATTCA
>8TW_7524
TCACCCCAGTCATCAACCCCGCCTTCGGCACCCTCCTCCCCCGAAAGGGTTAGAGTAATGACTTCGGGCGTGGCTCACTTCCATGGTGTGACGGGCGGTGTGTACAAGGCCCGGGAACGGATTCACCGCAGTATGCTGACCTGCGATTACTAGCGATTCCTCCTTCATGCAGGCGAGTTGCAGCCTGCAATCTGAACTGTGCCAGGGTTTGTGAGATTCGCTCTCCCTCGCGGGTTGGCTGCTCTGTGTCCCTCGCATTGTAGTACGTGTGTCGCCCAGGACGTAAGGGCCATGCTGACTTGACGTCATCCTCACCTTCCTCCGGTTTGTCACCGGCAGTCTCGCTAGAGTTCCCAACTTAATGATGGCAACTAACGACGAGGGTTGCGCTCGTTGCGGGACTTAACCCAACATCTCACGACACGAGCTGACGACAGCCATGCAGCACCTGTCTTCTGGTTCCTTACGGCACTCTCCCCTTTCAAGGAGATT
>8TW_7543
TCACCCCAGTCATCAACCCCGCCTTCGGCACCCTCCTCCCCCGAAAGGGTTAGAGTAATGACTTCGGGCGTGGCTCACTTCCATGGTGTGACGGGCGGTGTGTACAAGGCCCGGGAACGGATTCACCGCAGTATGCTGACCTGCGATTACTAGCGATTCCTCCTTCATGCAGGCGAGTTGCAGCCTGCAATCTGAACTGTGCCAGGGTTTGTGAGATTCGCTCTCCCTCGCGGGTTGGCTGCTCTGTGTCCCTCGCATTGTAGTACGTGTGTCGCCCAGGACGTAAGGGCCATGCTGACTTGACGTCATCCTCACCTTCCTCCGGTTTGTCACCGGCAGTCTCGCTAGAGTTCCCAACTTAATGATGGCAACTAACGACGAGGGTTGCGCTCGTTGCGGGACTTAACCCAACATCTCACGACACGAGCTGACGACAGCCATGCAGCACCTGTCTTCTGGTTCCTTACGGCACTCTCCCCTTTCAAGGAGATT
>8TW_7564
TCACCCCAGTCATCAACCCCGCCTTCGGCACCCTCCTCCCCCGAAAGGGTTAGAGTAATGACTTCGGGCGTGGCTCACTTCCATGGTGTGACGGGCGGTGTGTACAAGGCCCGGGAACGGATTCACCGCAGTATGCTGACCTGCGATTACTAGCGATTCCTCCTTCATGCAGGCGAGTTGCAGCCTGCAATCTGAACTGTGCCAGGGTTTGTGAGATTCGCTCTCCCTCGCGGGTTGGCTGCTCTGTGTCCCTCGCATTGTAGTACGTGTGTCGCCCAGGACGTAAGGGCCATGCTGACTTGACGTCATCCTCACCTTCCTCCGGTTTGTCACCGGCAGTCTCGCTAGAGTTCCCAACTTAATGATGGCAACTAACGACGAGGGTTGCGCTCGTTGCGGGACTTAACCCAACATCTCACGACACGAGCTGACGACAGCCATGCAGCACCTGTCTTCTGGTTCCTTACGGCACTCTCCCCTTTNAAGGAGATT
>8TW_7597
TCACCCCAGTCATGGACCACACCGTGGTAGGCGCCCCCCTTGCGGTCAGGCTACCTGCTTCTGGTGCAATACACTCCCATGGTGTGACGGGCGGTGTGTACAAGACCCGGGAACGTATTCACCGCAGCAATGCTGATCTGCGATTACTAGCGATTCCGACTTCATGGAGTCGAGTTGCAGACTCCAATCCGGACTACGACAAGTTTTCTGGGATTGGCTCCCCGTCGCCGGTTGGCTTCCCTCTGTACTTGCCATTGTAGCACGTGTGTAGCCCTGGTCATAAAGGCCATGATGACTTGACGTCATCCCCACCTTCCTCCGGTTTGTCACCGGCGGTCTCCTTAGAGTTCCCAACTTAATGATGGCAACTAAGGACAAGGGTTGCGCTCGTTGCGGGACTTAACCCAACATCTCACGACACGAGCTGACGACAGCCATGCAGCACCTGTCTCACGGTTCCTTGCGGCACTCCCGCATCTCTGCAGGATT
>8TW_7623
TAGCCCTAGTTACCAGTTTTACCCTAGGCAGCTCCTTGCGGTCACCGACTTCAGGTACCCCCAGCTTCCATGGCTTGACGGGCGGTGTGTACAAGGCCCGGGAACGTATTCACCGGATCATGGCTGATATCCGATTACTAGCGATTCCAGCTTCACGGAGTCGAGTTGCAGACTCCGATCCGAACTGAGAACGGTTTTATAGATTTGCTCCTGCTTGCGCAGTGGCTGCTCTCTGTACCGTCCATTGTAGCACGTGTGTAGCCCAAGGCGTAAGGGCCGTGATGATTTGACGTCATCCCCACCTTCCTCACAGTTTACACTGGCAGTCTTGTTAGAGTTCCCGACTTGACTCGCTGGCAACTAACAACAGGGGTTGCGCTCGTTATAGGACTTAACCTGACACCTCACGGCACGAGCTGACGACAACCATGCAGCACCTTGTAATTTGTCTTGCGAAAGATCTGTTTCCAAATCGGTCAAACTACATTTAAGCCTTGGTAAGGTTCCTCGCG
>8TW_7638
TAGTCCCAGTCACCAGCCTTGCCGTGGGCACGCATGAAATTGCGCGACTTCGGGCACTGCCAGCTCCCATGACTTGACGGGCGGTGTGTACAAGGCTCAGGAACATATTCACCGCGGCGTAGCTGATCCGCGATTACTAGCGATTCCAACTTCATGCGGGCGAATTTCAGCCCGCAATCTGAACTGGGGTATGCTTTAGCGATTTGCTCCACCTTGCGGTCTTGCATCGTTCTGTACATACCATTGTAGCACGTGTGCAGCCCTAGACATAAAGGCCATGAGGACTTGACGTCATCCCCACCTTCCTCCGGTTTGACACCGGCAGTCTCGCTACAGTCCTCGCCATTACGCGTTAGCAAGTAGCGACAGGGGTTGCGCTCGTTGAGGGACTTAACCCGACACTTCACAGCACGAGCTGACGACAGCCATGCAGCACCTGTTCACGTTCCGCCCTTGCGGGTGTACCTCTACTTTCAT
>8TW_7655
TAGCCCCAGTCACTAGTTTTACCCTAGGCAGCTCCTTGCGGTTACCGACTTCAGGCACCCCCAGCTCCCATGGCTTGACGGGCGGTGTGTACAAGGCCCGGGAACGTATTCACCGCGCCATGGCTGATGCGCGATTACTAGCGATTCCAGCTTCATAGAGTCGAGTTGCAGACTCCAATCCGAACTGAGATAGGCTTTAGAGATTCGCATCCGGTCACCCGGTAGCTGCCCTCTGTACCTACCATTGTAGCACGTGTGTGGCCCAGGACGTAAGGGCCGTGATGACTTGACGTCGTCCCCGCCTTCCTCACTACTTGCGTAGGCAGTTTCTTTAGAGTCCTCAGCATTACCTGCTAGCAACTAAAGATAGGGGTTGCGCTCGTTGCGGGACTTAACCCAACACCTCACGGCACGAGCTGACGACAGCCATGCAGCACCTTGCAAATTGTCCGAAGACTAATCTGTTTCCAAATTATGCAATCTGCATTTAAGCCCT
>8TW_7677
TCACCCCAGTCATCAACCCCGCCTTCGGCACCCTCCTCCCCCGAAAGGGTTAGAGTAATGACTTCGGGCGTGGCTCACTTCCATGGTGTGACGGGCGGTGTGTACAAGGCCCGGGAACGGATTCACCGCAGTATGCTGACCTGCGATTACTAGCGATTCCTCCTTCATGCAGGCGAGTTGCAGCCTGCAATCTGAACTGTGCCAGGGTTTGTGAGATTCGCTCTCCCTCGCGGGTTGGCTGCTCTGTGTCCCTCGCATTGTAGTACGTGTGTCGCCCAGGACGTAAGGGCCATGCTGACTTGACGTCATCCTCACCTTCCTCCGGTTTGTCACCGGCAGTCTCGCTAGAGTTCCCAACTTAATGATGGCAACTAACGACGAGGGTTGCGCTCGTTGCGGGACTTAACCCAACATCTCACGACACGAGCTGACGACAGCCATGCAGCACCTGTCTTCTGGTTCCTTACGGCACTCTCCCCTTTCAAGGAGATT
>8TW_7714
TAGCCCCAATTACCGGTTTTACCCTAGGCCGCTCCTTGCGGTGACAGACTTCAGGTTCCCCCAGCTTTCATGGCTTGACGGGCGGTGTGTACAAGGCCCGGGAACGTATTCACCGCATCATTGCTGATATGCGATTACTAGCGAATCCAACTTCATGAGGTCGAGTTGCAGACCTCAATCCGAACTGTGATTGGCTTTTGGAGATTAGCTTACTGTTACCAGCTTGCAGCCCTCTGTACCAACCATTGTAGCACGTGTGTAGCCCCGGACGTAAGGGCCATGATGACTTGACGTCGTCCCCTCCTTCCTCTCTACTTGCGTAGGCAGTCTGTTTAGAGTCCCCACCTTAACGTGCTGGCAACTAAACATAGGGGTTGCGCTCGTTGCGGGACTTAACCCAACACCTCACGGCACGAGCTGACGACAGCCATGCAGCACCTAGTTTCGTGTGATTGCTCACTGATCTATTTCTAAATCATTCACTAACTTTCAAGCCCGGGTAAGGTT
>8TW_7765
TAGTCCCAGTCACCAGCCTTGCCGTGGGCACGCATGAAATTGCGCGACTTCGGGCACTGCCAGCTCCCATGACTTGACGGGCGGTGTGTACAAGGCTCAGGAACATATTCACCGCGGCGTAGCTGATCCGCGATTACTAGCGATTCCAACTTCATGCGGGCGAATTTCAGCCCGCAATCTGAACTGGGGTATGCTTTAGCGATTTGCTCCACCTTGCGGTCTTGCATCGTTCTGTACATACCATTGTAGCACGTGTGCAGCCCTAGACATAAAGGCCATGAGGACTTGACGTCATCCCCACCTTCCTCCGGTTTGACACCGGCAGTCTCGCTACAGTCCTCGCCATTACGCGTTAGCAAGTAGCGACAGGGGTTGCGCTCGTTGAGGGACTTAACCCGACACTTCACAGCACGAGCTGACGACAGCCATGCAGCACCTGTTCACGTTCCGCCCTTGCGGGTGTACCTCTACTTTCAT
>8TW_7790
TCACCCCAGTCATCAACCCCGCCTTCGGCACCCTCCTCCCCCGAAAGGGTTAGAGTAATGACTTCGGGCGTGGCTCACTTCCATGGTGTGACGGGCGGTGTGTACAAGGCCCGGGAACGGATTCACCGCAGTATGCTGACCTGCGATTACTAGCGATTCCTCCTTCATGCAGGCGAGTTGCAGCCTGCAATCTGAACTGTGCCAGGGTTTGTGAGATTCGCTCTCCCTCGCGGGTTGGCTGCTCTGTGTCCCTCGCATTGTAGTACGTGTGTCGCCCAGGACGTAAGGGCCATGCTGACTTGACGTCATCCTCACCTTCCTCCGGTTTGTCACCGGCAGTCTCGCTAGAGTTCCCAACTTAATGATGGCAACTAACGACGAGGGTTGCGCTCGTTGCGGGACTTAACCCAACATCTCACGACACGAGCTGACGACAGCCATGCAGCACCTGTCTTCTGGTTCCTTACGGCACTCTCCCCTTTCAAGGAGATT
>8TW_7799
TCACCCCAGTCATCAACCCCGCCTTCGGCACCCTCCTCCCCCGAAAGGGTTAGAGTAATGACTTCGGGCGTGGCTCACTTCCATGGTGTGACGGGCGGTGTGTACAAGGCCCGGGAACGGATTCACCGCAGTATGCTGACCTGCGATTACTAGCGATTCCTCCTTCATGCAGGCGAGTTGCAGCCTGCAATCTGAACTGTGCCAGGGTTTGTGAGATTCGCTCTCCCTCGCGGGTTGGCTGCTCTGTGTCCCTCGCATTGTAGTACGTGTGTCGCCCAGGACGTAAGGGCCATGCTGACTTGACGTCATCCTCACCTTCCTCCGGTTTGTCACCGGCAGTCTCGCTAGAGTTCCCAACTTAATGATGGCAACTAACGACGAGGGTTGCGCTCGTTGCGGGACTTAACCCAACATCTCACGACACGAGCTGACGACAGCCATGCAGCACCTGTCTTCTGGTTCCTTACGGCACTCTCCCCTTTCAAGGAGATT
>8TW_7814
TCACCCCAGTTACCAACCACTCCTTGGGGGCTGCCTCCTTACGGTTGGCTTACCCACTTCTGGAGCAATCGACTCCCATGGTGTGACGGGCGGTGTGTACAAGGCCCGGGAACGTATTCACCCCTGCCTGCTGATCAGGGATTACTAGCGATTCCAACTTCAAAGAGTCGAGTTGCAGACTCTTATCTGTACTGAGGCCACTTTTTTGCGATTGGCTCCCTCTCGCGAGTTCGCTGCGCTTTGTAGTGACCATTGTAGCACGTGTGTAGCCCTGGACATAAGGGCCATGAGGACTTGACGTCATCCCCACCTTCCTCCGACTTAATATCGGCAGTCTCGTTAGAGTGCCCAACTTAATGGTGGCAACTAACGACAGGGGTTGCGCTCGTTGCGGGACTTAACCCAACATCTCACGACACGAGCTGACGACAGCCATGCAGCACCTAACTACGAGTTCTCCGAAGAGCACCCCGACCTTTCAACCAGGTTCTCGCATTTTCTAGCCCAGGTAAGGTT
>8TW_7821
TCACCCCAGTCATCAACCCCGCCTTCGGCACCCTCCTCCCCCGAAAGGGTTAGAGTAATGACTTCGGGCGTGGCTCACTTCCATGGTGTGACGGGCGGTGTGTACAAGGCCCGGGAACGGATTCACCGCAGTATGCTGACCTGCGATTACTAGCGATTCCTCCTTCATGCAGGCGAGTTGCAGCCTGCAATCTGAACTGTGCCAGGGTTTGTGAGATTCGCTCTCCCTCGCGGGTTGGCTGCTCTGTGTCCCTCGCATTGTAGTACGTGTGTCGCCCAGGACGTAAGGGCCATGCTGACTTGACGTCATCCTCACCTTCCTCCGGTTTGTCACCGGCAGTCTCGCTAGAGTTCCCAACTTAATGATGGCAACTAACGACGAGGGTTGCGCTCGTTGCGGGACTTAACCCAACATCTCACGACACGAGCTGACGACAGCCATGCAGCACCTGTCTTCCGGTTCCTTACGGCACTCTCCCCTTT
>8TW_7827
TCACCCCAGTCATCAACCCCGCCTTCGGCACCCTCCTCCCCCGAAAGGGTTAGAGTAATGACTTCGGGCGTGGCTCACTTCCATGGTGTGACGGGCGGTGTGTACAAGGCCCGGGAACGGATTCACCGCAGTATGCTGACCTGCGATTACTAGCGATTCCTCCTTCATGCAGGCGAGTTGCAGCCTGCAATCTGAACTGTGCCAGGGTTTGTGAGATTCGCTCTCCCTCGCGGGTTGGCTGCTCTGTGTCCCTCGCATTGTAGTACGTGTGTCGCCCAGGACGTAAGGGCCATGCTGACTTGACGTCATCCTCACCTTCCTCCGGTTTGTCACCGGCAGTCTCGCTAGAGTTCCCAACTTAATGATGGCAACTAACGACGAGGGTTGCGCTCGTTGCGGGACTTAACCCAACATCTCACGACACGAGCTGACGACAGCCATGCAGCACCTGTCTTCTGGTTCCTTACGGCACTCTCCCCTTTCAAGGAGATT
>8TW_7854
TCACCCCAGTCATCAACCCCGCCTTCGGCACCCTCCTCCCCCGAAAGGGTTAGAGTAATGACTTCGGGCGTGGCTCACTTCCATGGTGTGACGGGCGGTGTGTACAAGGCCCGGGAACGGATTCACCGCAGTATGCTGACCTGCGATTACTAGCGATTCCTCCTTCATGCAGGCGAGTTGCAGCCTGCAATCTGAACTGTGCCAGGGTTTATGAGATTCGCTCTCCCTCGCGGGTTGGCTGCTCTGTGTCCCTCGCATTGTAGTACGTGTGTCGCCCAGGACGTAAGGGCCATGCTGACTTGACGTCATCCTCACCTTCCTCCGGTTTGTCACCGGCAGTCTCGCTAGAGTTCCCAACTTAATGATGGCAACTAACGACGAGGGTTGCGCTCGTTGCGGGACTTAACCCAACATCTCACGACACGAGCTGACGACAGCCATGCAGCACCTGTCTTCTGGTTCCTTACGGCACCTCTCCCCTTTCAAGGAGATT
>8TW_7856
TCACCCCAGTCATCAACCCCGCCTTCGGCACCCTCCTCCCCCGAAAGGGTTAAGAGTAATGACTTCGGGCGTGGCTCACTTCCATGGTGTGACGGGCGGTGTGTACAAGGCCCGGGAACGGATTCACCGCAGTATGCTGACCTGCGATTACTAGCGATTCCTCCTTCATGCAGGCGAGTTGCAGCCTGCAATCTGAACTGTGCCAGGGTTTGTGAGATTCGCTCTCCCTCGCGGGTTGGCTGCTCTGTGTCCCTCGCATTGTAGTACGTGTGTCGCCCAGGACGTAAGGGCCATGCTGACTTGACGTCATCCTCACCTTCCTCCGGTTTGTCACCGGCAGTCTCGCTAGAGTTCCCAACTTAATGATGGCAACTAACGACGAGGGTTGCGCTCGTTGCGGGACTTAACCCAACATCTCACGACACGAGCTGACGACAGCCATGCAGCACCTGTCTTCCGGTTCCTTACGGCACTCTCCCCTTTNAAGGAGATT
>8TW_7884
TCACCCCAGTCATCAACCCCGCCTTCGGCACCCTCCTCCCCCGAAAGGGTTAGAGTAATGACTTCGGGCGTGGCTCACTTCCATGGTGTGACGGGCGGTGTGTACAAGGCCCGGGAACGGATTCACCGCAGTATGCTGACCTGCGATTACTAGCGATTCCTCCTTCATGCAGGCGAGTTGCAGCCTGCAATCTGAACTGTGCCAGGGTTTGTGAGATTCGCTCTCCCTCGCGGGTTGGCTGCTCTGTGTCCCTCGCATTGTAGTACGTGTGTCGCCCAGGACGTAAGGGCCATGCTGACTTGACGTCATCCTCACCTTCCTCCGGTTTGTCACCGGCAGTCTCGCTAGAGTTCCCAACTTAATGATGGCAACTAACGACGAGGGTTGCGCTCGTTGCGGGACTTAACCCAACATCTCACGACACGAGCTGACGACAGCCATGCAGCACCTGTCTTCCGGTTCCTTACGGCACTCTCCCCTTTCAAGGAGATT
>8TW_7912
TCACCCCAGTCATTGGCCACACCGTGGTAAGCGCCCTCCTTGCGGTTAAGCTACCTACTTCTGGTGCAGTCAACTCCCATGGTGTGACGGGCGGTGTGTACAAGGCCCGGGAACGTATTCACCGCGACATTCTGATTCGCGATTACTAGCGATTCCGACTTCACGGAGTCGAGTTGCAGACTCCGATCCGGACTACGACCGGTTTTAAAGGATTCGCTCCGCCTCGCGACTTCGCTGCCCTCTGTACCGGCCATTGTAGCACGTGTGTAGCCCAGGTCGTAAGGGCCATGATGACTTGACGTCGTCCCCACCTTCCTCCGGTTTGTCACCGGCAGTCTCCCTAGAGTGCTCAGCCGAACTGCTAGCAACTAAGGACAAGGGTTGCGCTCGTTACGGGACTTAACCCAACATCTCACGACACGAGCTGACGACAGCCATGCAGCACCTGTCTCAGAGTTCCCGAAGGCACCCGCCCATCTCTGGGCAGTTCTCTGGATGTCAAGACCT
>8TW_7921
TAGTCCCAGTCACCAGCCTTGCCGTGGGCACGTATGAAATTGCGCGACTTCGGGCACTGCCAGCTCCCATGACTTGACGGGCGGTGTGTACAAGGCTCAGGAACATATTCACCGCGGCGTAGCTGATCCGCGATTACTAGCGATTCCAACTTCATGCGGGCGAATTTCAGCCCGCAATCTGAACTGGGGTATGCTTTAGCGATTTGCTCCACCTTGCGGTCTTGCATCGTTCTGTACATACCATTGTAGCACGTGTGCAGCCCTAGACATAAAGGCCATGAGGACTTGACGTCATCCCCCACCTTCCTCCGGTTTGACACCGGCAGTCTCGCTACAGTCCTCGCCATTACGCGTTAGCAAGTAGCGACAGGGGTTGCGCTCGTTGAGGGACTTAACCCGACACTTCACAGCACGAGCTGACGACAGCCATGCAGCACCTGTTCACGTTCCGCCCTTGCGGGTGTACCTCTACTTTCA
>8TW_7926
TCACCCCAGTCATCAACCCCGCCTTCGGCACCCTCCTCCCCCGAAAGGGTTAGAGTAATGACTTCGGGCGTGGCTCACTTCCATGGTGTGACGGGCGGTGTGTACAAGGCCCGGGAACGGATTCACCGCAGTATGCTGACCTGCGATTACTAGCGATTCCTCCTTCATGCAGGCGAGTTGCAGCCTGCAATCTGAACTGTGCCAGGGTTTGTGAGATTCGCTCTCCCTCGCGGGTTGGCTGCTCTGTGTCCCTCGCATTGTAGTACGTGTGTCGCCCAGGACGTAAGGGCCATGCTGACTTGACGTCATCCTCACCTTCCTCCGGTTTGTCACCGGCAGTCTCGCTAGAGTTCCCAACTTAATGATGGCAACTAACGACGAGGGTTGCGCTCGTTGCGGGACTTAACCCAACATCTCACGACACGAGCTGACGACAGCCATGCAGCACCTGTCTTCTGGTTCCTTACGGCACTCTCCCCTTTCAAGGAGATT
>8TW_7930
TCACCCCAGTCATCAACCCCGCCTTCGGCACCCTCCTCCCCCGAAAGGGTTAGAGTAATGACTTCGGGCGTGGCTCACTTCCATGGTGTGACGGGCGGTGTGTACAAGGCCCGGGAACGGATTCACCGCAGTATGCTGACCTGCGATTACTAGCGATTCCTCCTTCATGCAGGCGAGTTGCAGCCTGCAATCTGAACTGTGCCAGGGTTTGTGAGATTCGCTCTCCCTCGCGGGTTGGCTGCTCTGTGTCCCTCGCATTGTAGTACGTGTGTCGCCCAGGACGTAAGGGCCATGCTGACTTGACGTCATCCTCACCTTCCTCCGGTTTGTCACCGGCAGTCTCGCTAGAGTTCCCAACTTAATGATGGCAACTAACGACGAGGGTTGCGCTCGTTGCGGGACTTAACCCAACATCTCACGACACGAGCTGACGACAGCCATGCAGCACCTGTCTTCTGGTTCCTTACGGCACTCTCCCCTTTCAAGGAGATT
>8TW_7977
TCACCCCAGTCATCAACCCCGCCTTCGGCACCCTCCTCCCCCGAAAGGGTTAGAGTAATGACTTCGGGCGTGGCTCACTTCCATGGTGTGACGGGCGGTGTGTACAAGGCCCGGGAACGGATTCACCGCAGTATGCTGACCTGCGATTACTAGCGATTCCTCCTTCATGCAGGCGAGTTGCAGCCTGCAATCTGAACTGTGCCAGGGTTTGTGAGATTCGCTCTCCCTCGCGGGTTGGCTGCTCTGTGTCCCTCGCATTGTAGTACGTGTGTCGCCCAGGACGTAAGGGCCATGCTGACTTGACGTCATCCTCACCTTCCTCCGGTTTGTCACCGGCAGTCTCGCTAGAGTTCCCAACTTAATGATGGCAACTAACGACGAGGGTTGCGCTCGTTGCGGGACTTAACCCAACATCTCACGACACGAGCTGACGACAGCCATGCAGCACCTGTCTTCTGGTTCCTTACGGCACTCTCCCCTTTCAAGGAGATT
>8TW_7984
TCACCCCAGTCATCAACCCCGCCTTCGGCACCCTCCTCCCCCGAAAGGGTTAGAGTAATGACTTCGGGCGTGGCTCACTTCCATGGTGTGACGGGCGGTGTGTACAAGGCCCGGGAACGGATTCACCGCAGTATGCTGACCTGCGATTACTAGCGATTCCTCCTTCATGCAGGCGAGTTGCAGCCTGCAATCTGAACTGTGCCAGGGTTTGTGAGATTCGCTCTCCCTCGCGGGTTGGCTGCTCTGTGTCCCTCGCATTGTAGTACGTGTGTCGCCCAGGACGTAAGGGCCATGCTGACTTGACGTCATCCTCACCTTCCTCCGGTTTGTCACCGGCAGTCTCGCTAGAGTTCCCAACTTAATGATGGCAACTAACGACGAGGGTTGCGCTCGTTGCGGGACTTAACCCAACATCTCACGACACGAGCTGACGACAGCCATGCAGCACCTGTCTTCTGGTTCCTTACGGCACTCTCCCCTTTCAAGGAGATT
>8TW_7999
TCACCCCAGTCATCAACCCCGCCTTCGGCACCCTCCTCCCCCGAAAGGGTTAGAGTAATGACTTCGGGCGTGGCTCACTTCCATGGTGTGACGGGCGGTGTGTACAAGGCCCGGGAACGGATTCACCGCAGTATGCTGACCTGCGATTACTAGCGATTCCTCCTTCATGCAGGCGAGTTGCAGCCTGCAATCTGAACTGTGCCAGGGTTTGTGAGATTCGCTCTCCCTCGCGGGTTGGCTGCTCTGTGTCCCTCGCATTGTAGTACGTGTGTCGCCCAGGACGTAAGGGCCATGCTGACTTGACGTCATCCTCACCTTCCTCCGGTTTGTCACCGGCAGTCTCGCTAGAGTTCCCAACTTAATGATGGCAACTAACGACGAGGGTTGCGCTCGTTGCGGGACTTAACCCAACATCTCACGACACGAGCTGACGACAGCCATGCAGCACCTGTCTTCTGGTTCCTTACGGCACTCTCCCCTTTCAAGGAGATT
>8TW_8006
TCACCCCAGTCATCAACCCCGCCTTCGGCACCCTCCTCCCCCGAAAGGGTTAGAGTAATGACTTCGGGCGTGGCTCACTTCCATGGTGTGACGGGCGGTGTGTACAAGGCCCGGGAACGGATTCACCGCAGTATGCTGACCTGCGATTACTAGCGATTCCTCCTTCATGCAGGCGAGTTGCAGCCTGCAATCTGAACTGTGCCAGGGTTTGTGAGATTCGCTCTCCCTCGCGGGTTGGCTGCTCTGTGTCCCTCGCATTGTAGTACGTGTGTCGCCCAGGACGTAAGGGCCATGCTGACTTGACGTCATCCTCACCTTCCTCCGGTTTGTCACCGGCAGTCTCGCTAGAGTTCCCAACTTAATGATGGCAACTAACGACGAGGGTTGCGCTCGTTGCGGGACTTAACCCAACATCTCACGACACGAGCTGACGACAGCCATGCAGCACCTGTCTTCCGGTTCCTTACGGCACTCTCCCCTTTCAAGGAGATT
>8TW_8007
TCACCCCAGTCACCAGCCCTGCCTTAGGCGCCTCCCTCCCTTGCGGGTTGAGATAACGACTTCGGGCGTGACCAGCTTCCATGGTGTGACGGGCGGTGTGTACAAGGCCCGGGAACGTATTCACCGCAGTATGCTGACCTGCGATTACTAGCGATTCCGCCTTCATGCAGGCGAGTTGCAGCCTGCAATCTGAACTAAGACCGGGTTTATGAGATTAGCTTGCATTCGCATGCTTGCGACTCTTTGTCCCGGCCATTGTAGTACGTGTGTAGCCCAAGGCGTAAGGGGCATGATGACTTGACGTCATCCCCACCTTCCTCCGGTTTGTCACCGGCAGTCTCTCTAGAGTGCCCAACTTAATGATGGCAACTAAAAACGAGGGTTGCGCTCGTTGCGGGACTTAACCCAACATCTCACGACACGAGCTGACGACAGCCATGCACCACCTGTGTTCGTGCTCCCGAAGGCACTCCTCCCTTTCAAGAGGATTCACGA
>8TW_8032
TCACCCCAGTCATCAACCCCGCCTTCGGCACCCTCCTCCCCCGAAAGGGTTAGAGTAATGACTTCGGGCGTGGCTCACTTCCATGGCTTGACGGGCGGTGTGTACAAGGTCCGGGAACGTATTCACCGCGCCATGGCTGATGCGCGATTACTAGCGATTCCAGCTTCATGAGGTCGAGTTGCAGACCTCAATCCGAACTGAGACGCACTTTTAGAGGTTGGCTTACCGTTACCGGCTTGCGACCCGCTGTATGCGCCATTGTAGCACGTGTGTCGCCCTGGGCGTAAGGGCCATGATGACTTGACGTCGTCCCCTCCTTCCTCTCTGCTTGCGCAGGCAGTCTGTCTAGAGTCCCCACCATTACGTGCTGGCAACTAAACATAGGGGTTGCGCTCGTTGCGGGACTTAACCCAACACCTCACGGCACGAGCTGACGACAGCCATGCAGCACCTTGTTTCAGGTCATTGCTGACTGATCTATCTCTAAATCTA
>8TW_8055
TCACCCCAGTCATCAACCCCGCCTTCGGCACCCTCCTCCCCCGAAAGGGTTAGAGTAATGACTTCGGGCGTGGCTCACTTCCATGGTGTGACGGGCGGTGTGTACAAGGCCCGGGAACGGATTCACCGCAGTATGCTGACCTGCGATTACTAGCGATTCCTCCTTCATGCAGGCGAGTTGCAGCCTGCAATCTGAACTGTGCCAGGGTTTGTGAGATTCGCTCTCCCTCGCGGGTTGGCTGCTCTGTGTCCCTCGCATTGTAGTACGTGTGTCGCCCAGGACGTAAGGGCCATGCTGACTTGACGTCATCCTCACCTTCCTCCGGTTTGTCACCGGCAGTCTCGCTAGAGTTCCCAACTTAATGATGGCAACTAACGACGAGGGTTGCGCTCGTTGCGGGACTTAACCCAACATCTCACGACACGAGCTGACGACAGCCATGCAGCACCTGTCTTCTGGTTCCTTACGGCACTCTCCCCTTTCAAGGAGATT
>8TW_8104
TCACCCCAGTCATCAACCCCGCCTTCGGCACCCTCCTCCCCCGAAAGGGTTAGAGTAATGACTTCGGGCGTGGCTCACTTCCATGGTGTGACGGGCGGTGTGTACAAGGCCCGGGAACGGATTCACCGCAGTATGCTGACCTGCGATTACTAGCGATTCCTCCTTCATGCAGGCGAGTTGCAGCCTGCAATCTGAACTGTGCCAGGGTTTGTGAGATTCGCTCTCCCTCGCGGGTTGGCTGCTCTGTGTCCCTCGCATTGTAGTACGTGTGTCGCCCAGGACGTAAGGGCCATGCTGACTTGACGTCATCCTCACCTTCCTCCGGTTTGTCACCGGCAGTCTCGCTAGAGTTCCCAACTTAATGATGGCAACTAACGACGAGGGTTGCGCTCGTTGCGGGACTTAACCCAACATCTCACGACACGAGCTGACGACAGCCATGCAGCACCTGTCACTAATCCAGCCGAACTGAAGGTAATCATCTCTGAAAACCCG
>8TW_8114
TCACCCAGTCATCAACCCCGCCTTCGGCACCCTCCTCCCCCGAAAGGGTTAGAGTAATGACTTCGGGCGTGGCTCACTTCCATGGTGTGACGGGCGGTGTGTACAAGGCCCGGGAACGGATTCACCGCAGTATGCTGACCTGCGATTACTAGCGATTCCTCCTTCATGCAGGCGAGTTGCAGCCTGCAATCTGAACTGTGCCAGGGTTTGTGAGATTCGCTCTCCCTCGCGGGTTGGCTGCTCTGTGTCCCTCGCATTGTAGTACGTGTGTCGCCCAGGACGTAAGGGCCATGCTGACCTTGACGTCATCCTCACCTTCCTCCGGTTTGTCACCGGCAGTCTCGCTAGAGTTCCCAACTTAATGATGGCAACTAACGACGAGGGTTGCGCTCGTTGCGGGACTTAACCCAACATCTCACGACACGAGCTGACGACAGCCATGCAGCACCTGTCTTCTGGTTCCTTACGGCACTCTCCCCTTTCAAGGAGATT
>8TW_8128
TCACCCCAATCACCGACCCCACCTTCGACGGCTCCTTCCTTGCGGTTAGGCCACCGGCTTCGGGTGTTGCCGACTTTCGTGGTGTGACGGGCGGTGTGTACAAGGCCCGGGAACGTATTCACCCCGGCGTGCTGATCCGGGATTACTAGCAACTCCAGCTTCATGCAGGCGAGTTGCAGCCTACAATCCGAACTGAGACCGGCTTTATGGGATTCGCTCACCCTCACGAGTTTGCAGCCCTTTGTACCGGCCATTGTAGCGTGTTTGCAGCCCTGGACATAAGGGGCATGATGACTTGACGTCGTCCCCACCTTCCTCCGAGTTGACCCCGGCAGTCTCCTACGAGTCCCCGGCATTACCCGCTGGCAACATAGAATAAGGGTTGCGCTCGTTGCGGGACTTAACCCAACATCTCACGACACGAGCTGACGACAGCCATGCACCACCTGTGTACGACCCCGAAGGACACCGTATCTCTACGGCTTTTCCGTACATGTCAAGCCCAGGTAAGGTTCTTCGCGTTGC
>8TW_8137
TAGCCCCAGTCATCTGTTTCACCTTAGACAGCTCCCCGTAAAGTCACCGTCTTCAGGCGCCCCAAACTCCCATGGCTTGACGGGCGGTGTGTACAAGGTCCGGGAACGTATTCACCGCGCCATGGCTGATGCGCGATTACTAGCGATTCCACCTTCATGGAGTCGGGTTGCAGACTCCAATCCGAACTGGGATAGGGTTTGAGAGATTCGCATCCCCTCGCGGAGTAGCTGCCCTCTGTCCCTACCATTGTAGCACGTGTGTAGCCCTGGACATAAAGGCCATGATGACTTGACGTCGTCCACACCTTCCTCACACCTTACGGCGGCAGTCTATTCAGAGTCCCCGGCATTACCCGCTGGCAACTGAATACGTGGGTTGCGCTCGTTGCGGGACTTAACCCAACATCTCACGACACGAGCTGACGACAGCCATGCAGCACCTTGGAAGCAGACCCGAAGGTCGATCAACTTTCATATCACTCCCACTCCCATTCTACG
>8TW_8140
TCATCCCAGTTACCGCTCATAGCGTAGGGCGCTGCCTCCTTGCGGTTGGCTTACGCACTTCGGCTACAAACGACTTCCATGATGTGACGGGCGGTGTGTACAAGGCCCGGGAACGTATTCACGGCGCCGTAGCTGATGCGCCATTACTAGCGATTCCGGCTTCATGGAGGCGAGTTGCAGCCTCCAATCCGAACTGGGCCCAGTTTTTGAGATTTCCTCCACCTCGCGGATTCGGATCATTCTGTACTGGGCATTGTAGTACGTGTGCAGCCCTGGTCGTAAGGGCCATACTGACTTGACGTCATCCCCACCTTCCTCCCCGTTTCACAGGGCAGTCTGTCCAGAGAGCCCGAAGGCAACAGGACACAGGGGTTGCGCTCGTTGCGGGACTTAACCCAACATCTCACGACACGAGCTGACGACAGCCATGCAGCACCTGTGCAAATTATCGGTATTGCTACCGACTCGCTAACTTTCATTAA
>8TW_8149
TCACCCCAGTCATCAACCCCGCCTTCGGCACCCTCCTCCCCCGAAAGGGTTAGAGTAATGACTTCGGGCGTGGCTCACTTCCATGGTGTGACGGGCGGTGTGTACAAGGCCCGGGAACGGATTCACCGCAGTATGCTGACCTGCGATTACTAGCGATTCCTCCTTCATGCAGGCGAGTTGCAGCCTGCAATCTGAACTGTGCCAGGGTTTGTGAGATTCGCTCTCCCTCGCGGGTTGGCTGCTCTGTGTCCCTCGCATTGTAGTACGTGTGTCGCCCAGGACGTAAGGGCCATGCTGACTTGACGTCATCCTCACCTTCCTCCGGTTTGTCACCGGCAGTCTCGCTAGAGTTCCCAACTTAATGATGGCAACTAACGACGAGGGTTGCGCTCGTTGCGGGACTTAACCCAACATCTCACGACACGAGCTGACGACAGCCATGCAGCACCTGTCTTCTGGTTCCTTACGGCACTCTCCCCTTTCAAGGAGATT
>8TW_8166
TCACCCCAGTCATCAACCCCGCCTTCGGCACCCTCCTCCCCCGAAAGGGTTAGAGTAATGACTTCGGGCGTGGCTCACTTCCATGGTGTGACGGGCGGTGTGTACAAGGCCCGGGAACGGATTCACCGCAGTATGCTGACCTGCGATTACTAGCGATTCCTCCTTCATGCAGGCGAGTTGCAGCCTGCAATCTGAACTGTGCCAGGGTTTGTGAGATTCGCTCTCCCTCGCGGGTTGGCTGCTCTGTGTCCCTCGCATTGTAGTACGTGTGTCGCCCAGGACGTAAGGGCCATGCTGACTTGACGTCATCCTCACCTTCCTCCGGTTTGTCACCGGCAGTCTCGCTAGAGTTCCCAACTTAATGATGGCAACTAACGACGAGGGTTGCGCTCGTTGCGGGACTTAACCCAACATCTCACGACACGAGCTGACGACAGCCATGCAGCACCTGTCTTCTGGTTCCTTACGGCACTCTCCCCTTTCAAGGAGATT
>8TW_8167
TCACCCCAGTCATCAACCCCGCCTTCGGCACCCTCCTCCCCCGAAAGGGTTAGAGTAATGACTTCGGGCGTGGCTCACTTCCATGGTGTGACGGGCGGTGTGTACAAGGCCCGGGAACGGATTCACCGCAGTATGCTGACCTGCGATTACTAGCGATTCCTCCTTCATGCAGGCGGGTTGCAGCCTGCAATCTGAACTGTGCCAGGGTTTGTGAGATTCGCTCTCCCTCGCGGGTTGGCTGCTCTGTGTCCCTCGCATTGTAGTACGTGTGTCGCCCAGGACGTAAGGGCCATGCTGACTTGACGTCATCCTCACCTTCCTCCGGTTTGTCACCGGCAGTCTCGCTAGAGTTCCCAACTTAATGATGGCAACTAACGACGAGGGTTGCGCTCGTTGCGGGACTTAACCCAACATCTCACGACACGAGCTGACGACAGCCATGCAGCACCTGTCTTCTGGTTCCTTACGGCACTCTCCCCTTTCAAGGAGATT
>8TW_8168
TCACCCCAGTCATCAACCCCGCCTTCGGCACCCTCCTCCCCCGAAAGGGTTAGAGTAATGACTTCGGGCGTGGCTCACTTCCATGGTGTGACGGGCGGTGTGTACAAGGCCCGGGAACGGATTCACCGCAGTATGCTGACCTGCGATTACTAGCGATTCCTCCTTCATGCAGGCGAGTTGCAGCCTGCAATCTGAACTGTGCCAGGGTTTGTGAGATTCGCTCTCCCTCGCGGGTTGGCTGCTCTGTGTCCCTCGCATTGTAGTACGTGTGTCGCCCAGGACGTAAGGGCCATGCTGACTTGACGTCATCCTCACCTTCCTCCGGTTTGTCACCGGCAGTCTCGCTAGAGTTCCCAACTTAATGATGGCAACTAACGACGAGGGTTGCGCTCGTTGCGGGACTTAACCCAACATCTCACGACACGAGCTGACGACAGCCATGCAGCACCTGTCTTCTGGTTCCTTACGGCACTCTCCCCTTTCAAGGAGATT
>8TW_8183
TCACCCCAGTCATCAACCCCGCCTTCGGCACCCTCCTCCCCCGAAAGGGTTAGAGTAATGACTTCGGGCGTGGCTCACTTCCATGGTGTGACGGGCGGTGTGTACAAGGCCCGGGAACGGATTCACCGCAGTATGCTGACCTGCGATTACTAGCGATTCCTCCTTCATGCAGGCGAGTTGCAGCCTGCAATCTGAACTGTGCCAGGGTTTGTGAGATTCGCTCTCCCTCGCGGGTTGGCTGCTCTGTGTCCCTCGCATTGTAGTACGTGTGTCGCCCAGGACGTAAGGGCCATGCTGACTTGACGTCATCCTCACCTTCCTCCGGTTTGTCACCGGCAGTCTCGCTAGAGTTCCCAACTTAATGATGGCAACTAACGACGAGGGTTGCGCTCGTTGCGGGACTTAACCCAACATCTCACGACACGAGCTGACGACAGCCATGCAGCACCTGTCTTCTGGTTCCTTACGGCACTCTCCCCTTTCAAGGAGATT
>8TW_8186
TCACCCCAATCACCGATCCCACCTTCGACGGCTCCTTCCTTACGGTTAGGCCACCGGCTTCGGGTGTTACCGACTTTCGTGGTGTGACGGGCGGTGTGTACAAGGCCCGGGAACGTATTCACCCCGGCGTGCTGATCCGGGATTACTAGCAACTCCAGCTTCATGGAGGCGAGTTGCAGCCTCCAATCCGAACTGAGACCGGCTTTATGGGATTCGCTAAACCTCGCGGTTTCGCAGCCCTTTGTACCGGCCATTGTAGCGTGTTTGCAGCCCTAGACATAAGGGGCATGATGACTTGACGTCATCCCCACCTTCCTCCGAGTTGACCCCGGCAGTCTCCTACGAGTCCCCACCATTACGTGCTGGCAACATAGAATAAGGGTTGCGCTCGTTGCGGGACTTAACCCAACATCTCACGACACGAGCTGACGACAGCCATGCACCACCTTCATTGAGCCCCGAAGGACACCACATCTCTGTGGCTTTTCCCAATGATTTAACCTAGGTAAGGTTCTTCGCGTAGCATCGAA
>8TW_8216
TAGCCCCAGTCACCAGTTTCACCTTAAACGTATAAACGTCTTTGGGTGCGCCTGATTCCCATGGCTTGACGGGCGGTGTGTACAAGGCCCGGGAACGTATTCACCGCGGCATTCTGATCCGCGATTACTAGCGATTCCAACTTCACGAAGTCGAGTTTCAGACTTCGATCTGAACTGAGATTGCGTTTAGAGATTATCTCCTGCTTGCGCATTCGCTCTCTGTAGCAACCATTGTATCACGTGTGTAGCCCTGGACGTAAGGGCCATGATGACTTGACGTCATCCCCACCTTCCTCTCTACTTGCGTAGGCAGTCTCCTTAAAGTGCTCAACTGAATGTTAGCAACTAAGGATAGGGGTTGCGCTCGTTGCGGGACTTAACCCAACACCTCACAGCACGAGCTGACGACAGCCATGCAGCACCTCTATAAGATCTCGATTTTACGAGTCATTTGACTTTCATCTCCTTACTTCTTACTGTTCAAGCCCAGGTTAA
>8TW_8259
TCACTCCAGTCACCGACCCCACCCTAAACATTACTCTCCTCGCGGTTAAGCCAATGTCTTTAGGTGTTACCAGCTCCCATAGTGTGACGGGCGGTGTGTACAAGACCCGGGAACGTATTCAACGCACTATAGCTGACGCGCGTTTACTAGCAACTCCAACTTCATGCAGGCGAGTTGCAGCCTGCAATCTGAACTGAGGAATGTTTTACTAGGATTTGCTCCGCCTCACGGCTTGGCTTCCCATTGTTCCATCCCATTGTAGCGTGTGTGTAGCCCCGGACATAAAGGCCATGCTGACTTGACGTCATCCCCGCCTTCCTCCGGCTTGCGGCCGGCAGTCTCGCCAGACACTTGTAACTGGCAATGAGGGTTGCGCTCGTTAGCGTACTTAAACGAACATCTCACGACACGAGCTGACGACAGCCATGCAACACCTGTATAAACTCTCTTGCGAGTCGATCCAATTTCTCTTCTCTACCATCTATAT
>8TW_8294
TCACCCCAGTCATGGACCACACCGTGGTAGGCGCCCCCCTTGCGGTCAGGCTACCTGCTTCTGGTGCAATACACTCCCATGGTGTGACGGGCGGTGTGTACAAGACCCGGGAACGTATTCACCGCAGCAATGCTGATCTGCGATTACTAGCGATTCCGACTTCATGGAGTCGAGTTGCAGACTCCAATCCGGACTACGACAAGTTTTCTGGGATTGGCTCCCCGTCGCCGGTTGGCTTCCCTCTGTACTTGCCATTGTAGCACGTGTGTAGCCCTGGTCATAAAGGCCATGATGACTTGACGTCATCCCCACCTTCCTCCGGTTTGTCACCGGCGGTCTCCTTAGAGTTCCCAACTTAATGATGGCAACTAAGGACAAGGGTTGCGCTCGTTGCGGGACTTAACCCAACATCTCACGACACGAGCTGACGACAGCCATGCAGCACCTGTCTCACGGTTCCTTGCGGCACTCCCGCATCTCTGCAGGATT
>8TW_8298
TCACCCCAATCATGAACCATACCGTGGACGTCTGCCTCCTTGCGGTTAGCTCAACGTCTTCTAGTACAGCCCACTTTCGTGATGTGACGGGCGGTGTGTACAAGACCCGGGAACGTATTCACCGCAGCATGCTGATCTGCGATTACTAGCGATTCCTCCTTCATGCAGGCGAGTTGCAGCCTGCAATCTGAACTGTGCCAGGGTTTGTGAGATTCGCTCTCCCTCGCGGGTTGGCTGCTCTGTGTCCCTCGCATTGTAGTACGTGTGTCGCCCAGGACGTAAGGGCCATGCTGACTTGACGTCATCCTCACCTTCCTCCGGTTTGTCACCGGCAGTCTCGCTAGAGTTCCCAACTTAATGATGGCAACTAACGACGAGGGTTGCGCTCGTTGCGGGACTTAACCCAACATCTCACGACACGAGCTGACGACAGCCATGCAGCACCTGTCTTCTGGTTCCTTACGGCACTCTCCCCTTTCAA
>8TW_8302
TAGTCCCAGTCACCAGCCTCGCCGTGGGCACCCATGAATTTGGGCGACTTCGGGCGCTGCCAGCTCCCATGACTTGACGGGCGGTGTGTACAAGGCTCAGGAACATATTCACCGCGGCGTAGCTGATCCGCGATTACTAGCGATTCCGACTTCAAGGAGGCGGGTTGCAGCCTCCTATCTGAACTGGGGCGGACTTTAAGCGATTTGCTCCACCTTGCGGTCTTGCATCGTTCTGTATCCGCCATTGTAGCACGTGTGCAGCCCCAGGCATAAGGGCCATGAGGACTTGACGTCATCCCCACCTTCCTCCGGTTTGACACCGGCAGTCTCGCTAGAGTCCTCAGCATTACCTGTTAGCAACTAACGATAGGGGTTTCGCTCGTTGAGGGACTTAACCCGACACTTCACAGCACGAGCTGACGACAGCCATGCAGCACCTGTCCAAGTTCCGGTCTTGCGACTGTTATCCTAATTTCATAGGACTAATCCTT
>8TW_8306
TCACCCCAGTCACCAGCTCCGCCTTCGACCGCTCCCTCCCTTGCGGGTTGGGACACGGGCTTCGGGCGTATCCGACTTCCGTGGTGTGACGGGCGGTGTGTACAAGGCCCGGGAACGTATTCACCGCGACGTTGCTGATTCGCGATTACTAGCAACTCCGACTTCATGGAGGCGAGTTGCAGCCTCCAATCCGAACTGGGACCGGCTTTTTGAGATTCGCTTGGCCTCGCGACCTCGCAGCTCTCTGTACCGGCCATTGTAGCACGTTTGTAGCCCAAGACGTAAGGGGCATGATGACTTGACGTCGTCCCCACCTTCCTCCGGTTTGTCACCGGCAGTCTCCCGTGAGTCCCCGGCATTATCCGCTGGCAACACAGGACAGGGGTTGCGCTCGTTGCGGGACTTAACCCAACATCTCACGACACGAGCTGACGACAGCCATGCACCACCTGTGTACAAGCTCCTAAGAGGGAATCCGTTTCTGGATTTTACAAGTACATGTCAAGCCTTGGTAAGGTTCTTCGCG
>8TW_8312
TCACTCCAGTCACCGACCCCACCCTAAACATTACTCTCCTCGCGGTTAAGCCAATGTCTTTAGGTGTTACCAGCTCCCATAGTGTGACGGGCGGTGTGTACAAGACCCGGGAACGTATTCAACGCACTATAGCTGACGCGCGTTTACTAGCAACTCCAACTTCATGCAGGCGAGTTGCAGCCTGCAATCTGAACTGAGGAATGTTTTACTAGGATTTGCTCCGCCTCACGGCTTGGCTTCCCATTGTTCCATCCCATTGTAGCGTGTGTGTAGCCCCGGACATAAAGGCCATGCTGACTTGACGTCATCCCCGCCTTCCTCCGGCTTGCGGCCGGCAGTCTCGCCAGACACTTGTAACTGGCAATGAGGGTTGCGCTCGTTAGCGTACTTAAACGAACATCTCACGACACGAGCTGACGACAGCCGTGCAACACCTGTATAAACTCTCTTGCGAGTCGATCCCAATTTTCTCTTCTCTACCATCTATATGTCAA
>8TW_8327
TCACCCCAGTCATCAACCCCGCCTTCGGCACCCTCCTCCCCCGAAAGGGTTAGAGTAATGACTTCGGGCGTGGCTCACTTCCATGGTGTGACGGGCGGTGTGTACAAGGCCCGGGAACGGATTCACCGCAGTATGCTGACCTGCGATTACTAGCGATTCCTCCTTCATGCAGGCGAGTTGCAGCCTGCAATCTGAACTGTGCCAGGGTTTGTGAGATTCGCTCTCCCTCGCGGGTTGGCTGCTCTGTGTCCCTCGCATTGTAGTACGTGTGTCGCCCAGGACGTAAGGGCCATGCTGACTTGACGTCATCCTCACCTTCCTCCGGTTTGTCACCGGCAGTCTCGCTAGAGTTCCCAACTTAATGATGGCAACTAACGACGAGGGTTGCGCTCGTTGCGGGACTTAACCCAACATCTCACGACACGAGCTGACGACAGCCATGCAGCACCTGTCTTCCGGTTCCTTACGGCACTCTCCCCTTTCAAGGAGATT
>8TW_8370
TCACCCCAATCACCGACCCCACCTTCGACGGCTCCTTCCTTGCGGTTAGGCCACCGGCTTCGGGTGTTGCCGACTTTCGTGGTGTGACGGGCGGTGTGTACAAGGCCCGGGAACGTATTCACCCCGGCGTGCTGATCCGGGATTACTAGCAACTCCAGCTTCATGAAGTCGAGTTGCAGACTTCAATTCGAACTGAGACCGACTTTATGGGATTGGCCAACCCTCGCGGGCAAGCGACCCTTTGTATCGGCCATTGTAGCGTGTTTGCAGCCCTGGACATAAGGGGCATGAGGACTTGACGTCATCCCCACCTTCCTCCGAGTTGACCCCGGCGGTCTTCTATGAGTCCCCAACTTTACTTGCTGGCAACATAGAATAGGGGTTGCGCTCGTTGCGGGACTTAACCCAACATCTCACGACACGAGCTGACGACAGCCATGCACCACCTGTGTTTGGCCCTTGCGGACACCACATCTCTGTGGCTTTTCCAAACATGTCAAACCCAGGTAAGGTTCTTCGCGTAGC
>8TW_8400
TAGCCCCAATTACCGGTTTTACCCTAGGCCGCTCCTTGCGGTGACAGACTTCAGGTTCCCCCAGCTTTCATGGCTTGACGGGCGGTGTGTACAAGGCCCGGGAACGTATTCACCGCATCATTGCTGATATGCGATTACTAGCGAATCCAACTTCATGAGGTCGAGTTGCAGACCTCAATCCGAACTGTGATTGGCTTTTGGAGATTAGCTTACTGTTACCAGCTTGCAGCCCTCTGTACCAACCATTGTAGCACGTGTGTAGCCCCGGACGTAAGGGCCATGATGACTTGACGTCGTCCCCTCCTTCCTCTCTACTTGCGTAGGCAGTCTGTTTAGAGTCCCCACCTTAACGTGCTGGCAACTAAACATAGGGGTTGCGCTCGTTGCGGGACTTAACCCAACACCTCACGGCACGAGCTGACGACAGCCATGCAGCACCTAGTTTCGTGTGATTGCTCACTGATCTATTTCTAAATCATTCACTAACTTTCAAGCCCGGGTAAGGTT
>8TW_8412
TCACCCCAGTCATTGAGCACACCGTGGTAAGCGCCCTCCTTACGGTTAGGCTACCTACTTCTGGTGCAATCAACTCCCATGGTGTGACGGGCGGTGTGTACAAGACCCGGGAACGTATTCACCGTAGCAATGCTGATCTACGATTACTAGCGATTCCAACTTCACGGAGTCGAGTTGCAGACTCCGATCCGGACTACGATCGGCTTTATGGGATTGGCTCCACCTCGCGGCTTAGCTGCCCTTTGTACCGACCATTGTAGCACGTGTGTAGCCCTGGTCATAAGGGCCATGATGACTTGACGTCGTCCCCACCTTCCTCCGGTTTGTCACCGGCGGTCTCCTTAGAGTTCCCACCATTACGTGCTGGCAACTAAGGACAAGGGTTGCGCTCGTTGCGGGACTTAACCCAACATCTCACGACACGAGCTGACGACAGCCATGCAGCACCTGTCTTGTCGTTCCCGAAGGCACTCCCGCATTTCTGCAGGATTCGACAGATGTC
>8TW_8428
TCACCCCAGTCATCAACCCCGCCTTCGGCACCCTCCTCCCCCGAAAGGGTTAGAGTAATGACTTCGGGCGTGGCTCACTTCCATGGTGTGACGGGCGGTGTGTACAAGGCCCGGGAACGTATTCACCGGATCATTGCTGATATCCGATTACTAGCGAATCCAACTTCATGAGGTCGAGTTGCAGACCTCAATCCGAACTGAGCGCACCTTTTAGGGATTGGCTTCATGTTACCATGTTGCAACCCTTTGTAATGCGCATTGTAGCACGTGTGTAGCCCTGGACGTAAGGGCCATGATGACTTGACGTCATCCCCACCTTCCTCACTACTTACGTAGGCAGTCTCTTTAGAGTCCCCAGCTTAACCTGATGGCAACTAAAGATAGGGGTTGCGCTCGTTGCGGGACTTAACCCAACACCTCACGGCACGAGCTGACGACAGCCATGCAGCACCTTGTTTTGTGCCCCGAAGGGAAAGTACCTTTCGGCACCGGTCACTCACATTCAAGCCCAGGTAAGGTT
>8TW_8432
TAGTCCCAGTCACCAGCCTTGCCGTGGGCACGCATGAAATTGCGCGACTTCGGGCACTGCCAGCTCCCATGACTTGACGGGCGGTGTGTACAAGGCTCAGGAACATATTCACCGCGGCGTAGCTGATCCGCGATTACTAGCGATTCCAACTTCATGCGGGCGAATTTCAGCCCGCAATCTGAACTGGGGTATGCTTTAGCGATTTGCTCCACCTTGCGGTCTTGCATCGTTCTGTACATACCATTGTAGCACGTGTGCAGCCCTAGACATAAAGGCCATGAGGACTTGACGTCATCCCCACCTTCCTCCGGTTTGACACCGGCAGTCTCGCTACAGTCCTCGCCATTACGCGTTAGCAAGTAGCGACAGGGGTTGCGCTCGTTGAGGGACTTAACCCGACACTTCACAGCACGAGCTGACGACAGCCATGCAGCACCTGTTCACGTTCCGCCCTTGCGGGTGTACCTCTACTTTCAT
>8TW_8476
TCACCCCAGTCATCAACCCCGCCTTCGGCACCCTCCTCCCCCGAAAGGGTTAGAGTAATGACTTCGGGCGTGGCTCACTTCCATGGTGTGACGGGCGGTGTGTACAAGGCCCGGGAACGGATTCACCGCAGTATGCTGACCTGCGATTACTAGCGATTCCTCCTTCATGCAGGCGAGTTGCAGCCTGCAATCTGAACTGTGCCAGGGTTTGTGAGATTCGCTCTCCCTCGCGGGTTGGCTGCTCTGTGTCCCTCGCATTGTAGTACGTGTGTCGCCCAGGACGTAAGGGCCATGCTGACTTGACGTCATCCTCACCTTCCTCCGGTTTGTCACCGGCAGTCTCGCTAGAGTTCCCAACTTAATGATGGCAACTAACGACGAGGGTTGCGCTCGTTGCGGGACTTAACCCAACATCTCACGACACGAGCTGACGACAGCCATGCAGCACCTGTCTTCCGGTTCCTTACGGCACTCTCCCCTTTCAAGGAGATT
>8TW_8479
TAGCCCTAGTTACCAGTTTTACCCTAGGCAGCTCCTTGCGGTCACCGACTTCAGGCACCCCCAGCTTCCATGGCTTGACGGGCGGTGTGTACAAGGCCCGGGAACGTATTCACCGGATCATGGCTGATATCCGATTACTAGCGATTCCAGCTTCACGGAGTCGAGTTGCAGACTCCGATCCGAACTGAGAACGGTTTTGTAGATTCGCTCCTGGTCACCCAGTGGCTGCTCTCTGTACCGTCCATTGTAGCACGTGTGTAGCCCAAGGCGTAAGGGCCGTGATGATTTGACGTCATCCCCACCTTCCTCACAGTTTACACTGGCAGTCTTGTTAGAGTTCCCGACACTACTCGCTGGCAACTAACAACAGGGGTTGCGCTCGTTATAGGACTTAACCTGACACCTCACGGCACGAGCTGACGACAACCATGCAGCACCTTGTAAATTGTCTTGCGAAAAATCTGTTTCCAAATCGGGCAATCTACATTTAAGCCTTGGTAAGGTTCCTCGCGTA
>8TW_8496
TCACCCCAGTCATCAACCCCGCCTTCGGCACCCTCCTCCCCCGAAAGGGTTAGAGTAATGACTTCGGGCGTGGCTCACTTCCATGGTGTGACGGGCGGTGTGTACAAGGCCCGGGAACGGATTCACCGCAGTATGCTGACCTGCGATTACTAGCGATTCCTCCTTCATGCAGGCGAGTTGCAGCCTGCAATCTGAACTGTGCCAGGGTTTGTGAGATTCGCTCTCCCTCGCGGGTTGGCTGCTCTGTGTCCCTCGCATTGTAGTACGTGTGTCGCCCAGGACGTAAGGGCCATGCTGACTTGACGTCATCCTCACCTTCCTCCGGTTTGTCACCGGCAGTCTCGCTAGAGTTCCCAACTTAATGATGGCAACTAACGACGAGGGTTGCGCTCGTTGCGGGACTTAACCCAACATCTCACGACACGAGCTGACGACAGCCATGCACCACCTGTGTTCGTGCTCCCGAAGGCACTCCTCCCTTTCAAGAGGATTCACGA
>8TW_8584
TCACCCCAGTCATCAACCCCGCCTTCGGCACCCTCCTCCCCCGAAAGGGTTAGAGTAATGACTTCGGGCGTGGCTCACTTCCATGGTGTGACGGGCGGTGTGTACAAGGCCCGGGAACGGATTCACCGCAGTATGCTGACCTGCGATTACTAGCGATTCCTCCTTCATGCAGGCGAGTTGCAGCCTGCAATCTGAACTGTGCCAGGGTTTGTGAGATTCGCTCTCCCTCGCGGGTTGGCTGCTCTGTGTCCCTCGCATTGTAGTACGTGTGTCGCCCAGGACGTAAGGGCCATGCTGACTTGACGTCATCCTCACCTTCCTCCGGTTTGTCACCGGCAGTCTCGCTAGAGTTCCCAACTTAATGATGGCAACTAACGACGAGGGTTGCGCTCGTTGCGGGACTTAACCCAACATCTCACGACACGAGCTGACGACAGCCATGCAGCACCTGTCTTCTGGTTCCTTACGGCACTCTCCCCTTTCAAGGAGATT
>8TW_8599
TCACCCCAGTCGCTAATCTTACCGTGGTTGACTGCCTCTTACGTTAGCTCATCACCTTAAGGTAAAACCAACTCCCATGGCGTGACGGGCAGTGTGTACAAGGCCCGAGAACGTATTCACCGCGGCATGCTGATCCGCGATTACTAGCGATTCCAACTTCATGCTCTCGAGTTGCAGAGAGCAATCCGAACTGAGATATCTTTTAGGGATTTGCTCCACGTCGCCGTATTGCTTCCCTCTGTAGATACCATTGTAGCACGCGTGTAGCCCAGCCCATAAGGGCCATGATGACTTGACATCATCCCCACCTTCCTCCGGCTTATCACCGGCAGTTTCCTTATAGTTCCCGACATAACTCGCTGGCAAATAAGAATAGGGGTTGCGCTCGTTGCGGGACTTAACCCAACATCTCACGACACGAGCTGACGACAGCCATGCAACACCTGTGTGTGGTCCAGCCGAACTGAAAGGATGTATCCTCTACTT
>8TW_8625
TCACCCCAGTCACCAGCCCTGCCTTAGGCGCCTCCCTCCCTTGCGGGTTGAGATAACGACTTCGGGCGTGACCAGCTTCCATGGTGTGACGGGCGGTGTGTACAAGACCCGGGAACGTATTCACGGCGCCGTAGCTGATGCGCCATTACTAGCGATTCCGGCTTCATGGAGGCGAGTTGCAGCCTCCAATCCGAACTGGGCCCGACTTTGGTGATTTCCTCCACCTTGCGGTCTCGGATCCTTCTGTGTCGGGCATTGTAGTACGTGTGCAGCCCTGGCCGTAAGGGCCATACTGACTTGACGTCGTCCCCACCTTCCTCCCCGTTGAACAGGGCAGTCTGAACAGAGTGCCGGAGACTCACGTCTCCATGGCAACAGTTCACAGGGGTTGCGCTCGTTGCGGGACTTAACCCAACATCTCACGACACGAGCTGACGACAGCCATGCAGCACCTGTGCAAATTGTGTATTGCTACACTCACCGGCTTTCACCGGATTAG
>8TW_8655
TCACCCCAGTCATCAACCCCGCCTTCGGCACCCTCCTCCCCCGAAAGGGTTAGAGTAATGACTTCGGGCGTGGCTCACTTCCATGGTGTGACGGGCGGTGTGTACAAGGCCCGGGAACGGATTCACCGCAGTATGCTGACCTGCGATTACTAGCGATTCCTCCTTCATGCAGGCGAGTTGCAGCCTGCAATCTGAACTGTGCCAGGGTTTGTGAGATTCGCTCTCCCTCGCGGGTTGGCTGCTCTGTGTCCCTCGCATTGTAGTACGTGTGTCGCCCAGGACGTAAGGGCCATGCTGACTTGACGTCATCCTCACCTTCCTCCGGTTTGTCACCGGCAGTCTCGCTAGAGTTCCCAACTTAATGATGGCAACTAACGACGAGGGTTGCGCTCGTTGCGGGACTTAACCCAACATCTCACGACACGAGCTGACGACAGCCATGCAGCACCTGTCTTCTGGTTCCTTACGGCACTCTCCCCTTTCAAGGAGATT
>8TW_8663
TCACCCCAGTCATCAACCCCGCCTTCGGCACCCTCCTCCCCCGAAAGGGTTAGAGTAATGACTTCGGGCGTGGCTCACTTCCATGGTGTGACGGGCGGTGTGTACAAGGCCCGGGAACGGATTCACCGCAGTATGCTGACCTGCGATTACTAGCGATTCCTCCTTCATGCAGGCGAGTTGCAGCCTGCAATCTGAACTGTGCCAGGGTTTGTGAGATTCGCTCTCCCTCGCGGGTTGGCTGCTCTGTGTCCCTCGCATTGTAGTACGTGTGTCGCCCAGGACGTAAGGGCCATGCTGACTTGACGTCATCCTCACCTTCCTCCGGTTTGTCACCGGCAGTCTCGCTAGAGTTCCCAACTTAATGATGGCAACTAACGACGAGGGTTGCGCTCGTTGCGGGACTTAACCCAACATCTCACGACACGAGCTGACGACAGCCATGCAGCACCTGTCTTCCGGTTCCTTACGGCACTCTCCCCTTTCAAGGAGATT
>8TW_8665
TCACCCCAGTCATCAACCCCGCCTTCGGCACCCTCCTCCCCCGAAAGGGTTAGAGTAATGACTTCGGGCGTGGCTCACTTCCATGGTGTGACGGGCGGTGTGTACAAGGCCCGGGAACGGATTCACCGCAGTATGCTGACCTGCGATTACTAGCGATTCCTCCTTCATGCAGGCGAGTTGCAGCCTGCAATCTGAACTGTGCCAGGGTTTGTGAGATTCGCTCTCCCTCGCGGGTTGGCTGCTCTGTGTCCCTCGCATTGTAGTACGTGTGTCGCCCAGGACGTAAGGGCCATGCTGACTTGACGTCATCCTCACCTTCCTCCGGTTTGTCACCGGCAGTCTCGCTAGAGTTCCCAACTTAATGATGGCAACTAACGCGAGGGTTGCGCTCGTTGCGGGACTTAACCCACATCTCACGACACGAGCTGACGACAGCCATGCAGCACCTGTCTTCTGGTTCCCTTAGGCACTCTCCCCGTTTCAAGGNGATT
>8TW_8666
TAGCCCCAATTACCGGTTTTACCCTAGGCCGCTCCTTGCGGTGACAGACTTCAGGTTCCCCCAGCTTTCATGGCTTGACGGGCGGTGTGTACAAGGCCCGGGAACGTATTCACCGCATCATTGCTGATATGCGATTACTAGCGAATCCAACTTCATGAGGTCGAGTTGCAGACCTCAATCCGAACTGTGATTGGCTTTTGGAGATTAGCTTACTGTTACCAGCTTGCAGCCCTCTGTACCAACCATTGTAGCACGTGTGTAGCCCCGGACGTAAGGGCCATGATGACTTGACGTCGTCCCCTCCTTCCTCTCTACTTGCGTAGGCAGTCTGTTTAGAGTCCCCACCTTAACGTGCTGGCAACTAAACATAGGGGTTGCGCTCGTTGCGGGACTTAACCCAACACCTCACGGCACGAGCTGACGACAGCCATGCAGCACCTAGTTTCGTGTGATTGCTCACTGATCTATTTCTAAATCATTCACTAACTTTCAAGCCCGGGTAAGGTT
>8TW_8667
TCATCCCAGTTACCATCCATACCTTAGGCACCTGCCTCCCTTGCGGGTTGGCGCAGCGACTTCGGGTACAAACGACTTCCATGATGTGACGGGCGGTGTGTACAAGGCCCGGGAACGTATTCACGGCGCCGTAGCTGATGCGCCATTACTAGCGATTCCAACTTCATGAAGGCGAGTTGCAGCCTTCAATCCGAACTGGGCCCAGGTTTAGTGATTTCCTCCACCTCGCGGTTTCGGTTCCTTCTGTCCTGGGCATTGTAGTACGTGTGCAGCCCTGGCCGTAAGGGCCATACTGACTTGACGTCGTCCCCACCTTCCTCCCCGTTTCACAGGGCAGTCTGATCAGAGTGCTCGGCTTGCGCCGGTGGCAACAGATCACAGGGGTTGCGCTCGTTGCGGGACTTAACCCAACATCTCACGACACGAGCTGACGACAGCCATGCAGCACCTGTGCAAATTGTGTATTGCTACACTCGCTGGCTTTCACCAA
>8TW_8704
TCACCCCAGTCATCAACCCCGCCTTCGGCACCCTCCTCCCCCGAAAGGGTTAGAGTAATGACTTCGGGCGTGGCTCACTTCCATGGTGTGACGGGCGGTGTGTACAAGGCCCGGGAACGGATTCACCGCAGTATGCTGACCTGCGATTACTAGCGATTCCTCCTTCATGCAGGCGAGTTGCAGCCTGCAATCTGAACTGTGCCAGGGTTTGTGAGATTCGCTCTCCCTCGCGGGTTGGCTGCTCTGTGTCCCTCGCATTGTAGTACGTGTGTCGCCCAGGACGTAAGGGCCATGCTGACTTGACGTCATCCTCACCTTCCTCCGGTTTGTCACCGGCAGTCTCGCTAGAGTTCCCAACTTAATGATGGCAAACTAACGACGAGGGTTGCGCTCGTTGCGGGACTTAACCCAACATCTCACGACACGAGCTGACGACAGCCATGCAGCACCTGTCTTCTGGTTCCTTACGGCACTCTCCCCTTTCAAGGAGATT
>8TW_8740
TCACCCCAGTCATCAACCCCGCCTTCGGCACCCTCCTCCCCCGAAAGGGTTAGAGTAATGACTTCGGGCGTGGCTCACTTCCATGGTGTGACGGGCGGTGTGTACAAGGCCCGGGAACGGATTCACCGCAGTATGCTGACCTGCGATTACTAGCGATTCCTCCTTCATGCAGGCGAGTTGCAGCCTGCAATCTGAACTGTGCCAGGGTTTGTGAGATTCGCTCTCCCTCGCGGGTTGGCTGCTCTGTGTCCCTCGCATTGTAGTACGTGTGTCGCCCAGGACGTAAGGGCCATGCTGACTTGACGTCATCCTCACCTTCCTCCGGTTTGTCACCGGCAGTCTCGCTAGAGTTCCCAACTTAATGATGGCAACTAACGACGAGGGTTGCGCTCGTTGCGGGACTTAACCCAACATCTCACGACACGAGCTGACGACAGCCATGCAGCACCTGTCTTCTGGTTCCTTACGGCACTCTCCCCTTTCAAGGAGATT
>8TW_8759
TCACCCCAGTCATGAATCCTACCGTGGTAATCGTCTTCCTTGCGGTTAGACTAACTACTTCTGGTAAAACCCACTCCCATGGTGTGACGGGCGGTGTGTACAAGGCCCGGGAACGTATTCACCGCGACATGCTGATCCGCGATTACTAGCGATTCCGACTTCATGCAGTCGAGTTGCAGACTACAATCCGGACTACGATCGGCTTTCTGGGATTGGCTCCCCCTCGCGGGTTGGCAACCCTCTGTACCGACCATTGTATTACGTGTGAAGCCCTGGCCATAAGGGCCATGAGGACTTGACGTCATCCCCACCTTCCTCCGGTTTGTCACCGGCAGTCCCATTAAAGTGCCCAACTAAATGATGGCAATTAATGGCAAGGGTTGCGCTCGTTGCGGGACTTAACCCAACATCTCACGACACGAGCTGACGACAGCCATGCAGCACCTGTGTTACCGTTCTCTTTCGAGCACTTGAACATCTCTGCTCAATTCGGTACATGTCAAGGCCA
>8TW_8785
TAGTCCCAATCACGAAGTTTGCCCTAGGCACCTGCCCCCTTTCGGTTAGCACAGCGACTTCAGGCACCCCCCGCTTTCGTGGCTTGACGGGCGGTGTGTACAAGGCTCAGGAACATATTCACCGCAGCATAGCTGATCTGCGATTACTAGCGATTCCAGCTTCATGCAGGCGAGTTGCAGCCTGCAATCCGAACTGAGCGACGCTTTTTGAGATTAGCTCCCCCTCGCGGGTTTGCTGCCCTTTGTACGCCGCATTGTATGACGTGTGCAGCCCTGGACATAAAGGCCATGATGACTTGACGTCGTCCCCACCTTCCTCCGGTTTGACACCGGCGGTCTCCTTAGAGTCCCCAACTGAATGCTGGCAACTAAGGACAAGGGTTGCGCTCGTTAAGCGACTTAACGCGACGTCTCACGACACGAGCTGACGACAGCCATGCAGCACCTGTGCATGTTCCACCCGAAGGCGTGGCCCTGCTTTCACA
>8TW_8801
TCACCCCAGTCATCAACCCCGCCTTCGGCACCCTCCTCCCCCGAAAGGGTTAGAGTAATGACTTCGGGCGTGGCTCACTTCCATGGTGTGACGGGCGGTGTGTACAAGGCCCGGGAACGGATTCACCGCAGTATGCTGACCTGCGATTACTAGCGATTCCTCCTTCATGCAGGCGAGTTGCAGCCTGCAATCTGAACTGTGCCAGGGTTTGTGAGATTCGCTCTCCCTCGCGGGTTGGCTGCTCTGTGTCCCTCGCATTGTAGTACGTGTGTCGCCCAGGACGTAAGGGCCATGCTGACTTGACGTCATCCTCACCTTCCTCCGGTTTGTCACCGGCAGTCTCGCTAGAGTTCCCAACTTAATGATGGCAACTAACGACGAGGGTTGCGCTCGTTGCGGGACTTAACCCAACATCTCACGACACGAGCTGACGACAGCCATGCAGCACCTGTCTTCTGGTTCCTTACGGCACTCTCCCCTTTCAAGGAGATT
>8TW_8802
TCACCCCAGTCATCAACCCCGCCTTCGGCACCCTCCTCCCCCGAAAGGGTTAGAGTAATGACTTCGGGCGTGGCTCACTTCCATGGTGTGACGGGCGGTGTGTACAAGGCCCGGGAACGGATTCACCGCAGTATGCTGACCTGCGATTACTAGCGATTCCTCCTTCATGCAGGCGAGTTGCAGCCTGCAATCTGAACTGTGCCAGGGTTTGTGAGATTCGCTCTCCCTCGCGGGTTGGCTGCTCTGTGTCCCTCGCATTGTAGTACGTGTGTCGCCCAGGACGTAAGGGCCATGCTGACTTGACGTCATCCTCACCTTCCTCCGGTTTGTCACCGGCAGTCTCGCTAGAGTTCCCAACTTAATGATGGCAACTAACGACGAGGGTTGCGCTCGTTGCGGGACTTAACCCAACATCTCACGACACGAGCTGACGACAGCCATGCAGCACCTGTCTTCTGGTTCCTTACGGCACTCTCCCCTTTCAAGGAGATT
>8TW_8882
TCACCCCAGTCATCAACCCCGCCTTCGGCACCCTCCTCCCCCGAAAGGGTTAGAGTAATGACTTCGGGCGTGGCTCACTTCCATGGTGTGACGGGCGGTGTGTACAAGGCCCGGGAACGGATTCACCGCAGTATGCTGACCTGCGATTACTAGCGATTCCTCCTTCATGCAGGCGAGTTGCAGCCTGCAATCTGAACTGTGCCAGGGTTTGTGAGATTCGCTCTCCCTCGCGGGTTGGCTGCTCTGTGTCCCTCGCATTGTAGTACGTGTGTCGCCCAGGACGTAAGGGCCATGCTGACTTGACGTCATCCTCACCTTCCTCCGGTTTGTCACCGGCAGTCTCGCTAGAGTTCCCAACTTAATGATGGCAACTAACGACGAGGGTTGCGCTCGTTGCGGGACTTAACCCAACATCTCACGACACGAGCTGACGACAGCCATGCAGCACCTGTCTTCTGGTTCCTTACGGCACTCTCCCCTTTCAAGGAGATT
>8TW_8903
TAGTCCCAATCACGAAGTTTGCCCTAGGCACCTGCCCCCTTTCGGTTAGCACAGCGACTTCAGGCACCCCCCGCTTTCGTGGCTTGACGGGCGGTGTGTACAAGGCTCAGGAACATATTCACCGCAGCATAGCTGATCTGCGATTACTAGCGATTCCGCCTTCATGCAGGCGAGTTGCAGCCTGCAATCCGAACTGAGGCCGGGTTTTTGAGGTTGGCTTGCCCTCGCGGGGTAGCATCCCATTGTCCCGACCATTGTAGCACGTGTGTCGCCCAGGGCGTAAGGGGCATGCTGACTTGACGTCATCCTCACCTTCCTCCGGCTTATCACCGGCAGTCTGTCTAGAGTTCCTTCTGTGGCAACTAAACACGAGGGTTGCGCTCGTTGCGGGACTTAACCCAACACCTCACGGCACGAGCTGACGACAGCCATGCACCACCTGTGTCCGCGCTCCCGAAGGCCACTCCCCCCTTTNAGGGGGATACGCGGCATGTCAAGCCCG
>8TW_8994
TCACCCCAGTCATCAACCCCGCCTTCGGCACCCTCCTCCCCCGAAAGGGTTAGAGTAATGACTTCGGGCGTGGCTCACTTCCATGGTGTGACGGGCGGTGTGTACAAGGCCCGGGAACGGATTCACCGCAGTATGCTGACCTGCGATTACTAGCGATTCCTCCTTCATGCAGGCGAGTTGCAGCCTGCAATCTGAACTGTGCCAGGGTTTGTGAGATTCGCTCTCCCTCGCGGGTTGGCTGCTCTGTGTCCCTCGCATTGTAGTACGTGTGTCGCCCAGGACGTAAGGGCCATGCTGACTTGACGTCATCCTCACCTTCCTCCGGTTTGTCACCGGCAGTCTCGCTAGAGTTCCCAACTTAATGATGGCAACTAACGACGAGGGTTGCGCTCGTTGCGGGACTTAACCCAACATCTCACGACACGAGCTGACGACAGCCATGCAGCACCTGTCTTCCGGTTCCTTACGGCACTCTCCCCTTTCAAGGAGATT
>8TW_9020
TCACCCCAGTCATCAACCCCGCCTTCGGCACCCTCCTCCCCCGAAAGGGTTAGAGTAATGACTTCGGGCGTGGCTCACTTCCATGGTGTGACGGGCGGTGTGTACAAGGCCCGGGAACGGATTCACCGCAGTATGCTGACCTGCGATTACTAGCGATTCCTCCTTCATGCAGGCGAGTTGCAGCCTGCAATCTGAACTGTGCCAGGGTTTGTGAGATTCGCTCTCCCTCGCGGGTTGGCTGCTCTGTGTCCCTCGCATTGTAGTACGTGTGTCGCCCAGGACGTAAGGGCCATGCTGACTTGACGTCATCCTCACCTTCCTCCGGTTTGTCACCGGCAGTCTCGCTAGAGTTCCCAACTTAATGATGGCAACTAACGACGAGGGTTGCGCTCGTTGCGGGACTTAACCCAACATCTCACGACACGAGCTGACGACAGCCATGCAGCACCTGTCTTCTGGTTCCTTACGGCACTCTCCCCTTTCAAGGAGATT
>8TW_9051
TAACACCAGTTACTAGTTTTACCCTAGGCAGCTCCTTGCGGTTACCGACTTCAGGCACCCCCAGCTTCCATTGTTTGACGGGCGGTGTGTACAAGGCCCGGGAACGTATTCACCGCGCCATGGCTGATGCGCGATTACTAGCGATTCCAGCTTCACGGAGTCGAGTTGCAGACTCCGATCCGAACTGAGATAGGCTTTAGAGATTCGCATCCGGTCACCCGGTAGCTGCCCTCTGTACCTACCATTGTAGCACGTGTGTGGCCCAGGACGTAAGGGCCGTGATGACTTGACGTCGTCCCCGCCTTCCTCACTACTTGCGTAGGCAGTTTCTTTAGAGTCCCCGACATTACTCGCTGGCAACTAAAGATGGGGGGTTGCGCTCGTTGCGGGACTTAACCCAACACCTCACGGCACGAGCTGACGACAGCCATGCAGCACCTAGTTTCGTGTCATTGCTGACGAACATGTTTCCACATTCTTCACTAACTTTCAAGCCCTGGTAAGGTTCCTCGCGTA
>8TW_9100
TCACCCCAGTCATCAACCCCGCCTTCGGCACCCTCCTCCCCCGAAAGGGTTAGAGTAATGACTTCGGGCGTGGCTCACTTCCATGGTGTGACGGGCGGTGTGTACAAGGCCCGGGAACGGATTCACCGCAGTATGCTGACCTGCGATTACTAGCGATTCCTCCTTCATGCAGGCGAGTTGCAGCCTGCAATCTGAACTGTGCCAGGGTTTGTGAGATTCGCTCTCCCTCGCGGGTTGCTGCTCTGTGTCCCTCGCATTGTAGTACGTGTGTCGCCCAGGACGTAAGGGCCATGCTGACTTGACGTCATCCTCACCTTCCTCCGGTTTGTCACCGGCAGTCTCGCTAGAGTTCCCAACTTAATGATGGCAACTAACGACGAGGGTTGCGCTCGTTGCGGGACTTAACCCAACATCTCACGACACGAGCTGACGACAGCCATGCAGCACCTGTCTTCTGGTTCCTTACGGCACTCTCCCCTTTCAAGGAGATT
>8TW_9118
TAGCCCCAGTTACTAGTTTTACCCTAGGCGGCTCCTTGCGGTTACCGACTTTAGGTACACCCAGCTTCCATGGCTTGACGGGCGGTGTGTACAAGGTCCGGGAACGTATTCACCGTATCATTGCTGATATACGATTACTAGCGATTCCAGCTTCATGGGGTCGAGTTGCAGACCCCAATTCGAACTGAGACGAGTTTTTTGAGATTAGCATCCTGTTACCAGGTAGCTGCCCTTTGTACTCGCCATTGTAGCACGTGTGTAGCCCTGGGCATAAAGGCCATGATGACTTGACATCATCCCCTCCTTCCTCACGCCTTACGGCGGCAGTTTCACTAGAGTTCCCAGCATTACCTGATGGCAACTAGTGATAGGGGTTGCGCTCGTTGCGGGACTTAACCCAACACCTCACGGCACGAGCTGACGACAGCCATGCAGCACCTTACGATCTGTGTATTGCTACAAAATGAGCTTTCACTCACGGTCAAACCGCATTCTAGCCCA
>8TW_9136
TAGCCCCAGTCATCTGTTTCACCTTAGACAGCTCCCCGTAAAGTCACCGTCTTCAGGCGCCCCAAACTCCCATGGCTTGACGGGCGGTGTGTACAAGGTCCGGGAACGTATTCACCGCGCCATGGCTGATGCGCGATTACTAGCGATTCCACCTTCATGGAGTCGGGTTGCAGACTCCAATCCGAACTGGGATAGGGTTTGAGAGATTCGCATCCCCTCGCGGAGTAGCTGCCCTCTGTCCCTACCATTGTAGCACGTGTGTAGCCCTGGACATAAAGGCCATGATGACTTGACGTCGTCCACACCTTCCTCACACCTTACGGCGGCAGTCTATTCAGAGTCCCCGGCATTACCCGCTGGCAACTGAATACGTGGGTTGCGCTCGTTGCGGGACTTAACCCAACATCTCACGACACGAGCTGACGACAGCCATGCAGCACCTTGGAAGCAGACCCGAAGGTCGATCAACTTTCATATCACTCCCACTCCCATTCTACG
>8TW_9151
TCACCCCAGTCATCAACCCCGCCTTCGGCACCCTCCTCCCCCGAAAGGGTTAGAGTAATGACTTCGGGCGTGGCTCACTTCCATGGTGTGACGGGCGGTGTGTACAAGGCCCGGGAACGGATTCACCGCAGTATGCTGACCTGCGATTACTAGCGATTCCTCCTTCATGCAGGCGAGTTGCAGCCTGCAATCTGAACTGTGCCAGGGTTTGTGAGATTCGCTCTCCCTCGCGGGTTGGCTGCTCTGTGTCCCTCGCATTGTAGTACGTGTGTCGCCCAGGACGTAAGGGCCATGCTGACTTGACGTCATCCTCACCTTCCTCCGGTTTGTCACCGGCAGTCTCGCTAGAGTTCCCAACTTAATGATGGCAACTAACGACGAGGGTTGCGCTCGTTGCGGGACTTAACCCAACATCTCACGACACGAGCTGACGACAGCCATGCAGCACCTGTCTTCTGGTTCCTTACGGCACTCTCCCCTTTCAAGGAAATT
>8TW_9156
TCACCCCAATCACGAACCCCACCTTAGACGGCTCCCTCCAAAAGGTTAGGCCACCGGCTTCGGGTGTTGCTCGCTTTCGTGGTGTGACGGGCGGTGTGTACAAGGCCCGGGAACGTATTCACCGCAGCATTGCTGATCTGCGATTACTAGCAACTCCACCTTCATGGAGGCGAATTGCAGCCTCCAATCCGAACCGAGACGCACTTTTTGGGATTAGCTCCACCTCACGGTATCGCAACCCTCTGTATGCGCCAATGTAGCACGTGTGTAGCCCTGGACATAAGGGGCATGATGACTTGACGTCGTCCCCACCTTCCTCCGGTTTGTCACCGGCAGTCTCCTATGAGTCCCCAACTAAATGCTGGCAACATAGGACAGGGGTTGCGCTCGTTGCGGGACTTAACCCAACATCTCACGACACGAGCTGACGACAGCCATGCACCACCTGTGAATGTGTCCCGAAGGAAAGCCGTATCTCTACGGCGGTCACAAACATGCAAGCCCA
>8TW_9160
TCACCCCAGTCATCAACCCCGCCTTCGGCACCCTCCTCCCCCGAAAGGGTTAGAGTAATGACTTCGGGCGTGGCTCACTTCCATGGTGTGACGGGCGGTGTGTACAAGGCCCGGGAACGGATTCACCGCAGTATGCTGACCTGCGATTACTAGCGATTCCTCCTTCATGCAGGCGAGTTGCAGCCTGCAATCTGAACTGTGCCAGGGTTTGTGAGATTCGCTCTCCCTCGCGGGTTGGCTGCTCTGTGTCCCTCGCATTGTAGTACGTGTGTCGCCCAGGACGTAAGGGCCATGCTGACTTGACGTCATCCTCACCTTCCTCCGGTTTGTCACCGGCAGTCTCGCTAGAGTTCCCAACTTAATGATGGCAACTAACGACGAGGGTTGCGCTCGTTGCGGGACTTAACCCAACATCTCACGACACGAGCTGACGACAGCCATGCAGCACCTGTCTTCTGGTTCCTTACGGCACTCTCCCCTTTCAAGGAGATT
>8TW_9185
TCACCCCAGTCACCAGCCCTGCCTTAGGCGCCTCCCTCCCTTACGGGTTGAGATAACGACTTCGGGCGTGACCAGCTTCCATGGTGTGACGGGCGGTGTGTACAAGGCCCGGGAACGTATTCACCGCAGTATGCTGACCTGCGATTACTAGCGATTCCGCCTTCATGCAGGCGAGTTGCAGCCTGCAATCTGAACTAAGACCGGGTTTATGAGATTAGCTTGCATTCGCATGCTTGCGACTCTTTGTCCCGGCCATTGTAGTACGTGTGTAGCCCAAGGCGTAAGGGGCATGATGACTTGACGTCATCCCCACCTTCCTCCGGTTTGTCACCGGCAGTCTCTCTAGAGTGCCCAACTTAATGATGGCAACTAAAAACGAGGGTTGCGCTCGTTGCGGGACTTAACCCAACATCTCACGACACGAGCTGACGACAGCCATGCACCACCTGTGTTCGTGCTCCCGAAGGCACTCCTCTCTTTCAAGAGGATTCACGA
>8TW_9219
TCATCCCAATCACCGATCCCACCTTTGGCAGCTCCCTCCTTGCGGTTGGGCCACTGACTTTGGGTGTTACCGACTTTCGTGATGTGACGGGCGGTGTGTACAAGCCCCGGGAACGTATTCACCGTAGCGTTGCTGATCTACGATTACTAGCAACTCCGACTTCATGGGGTCGAGTTGCAGACCCCAATCCGAACTGAGACTGGCTTTATCGGATTCGCTCCACCTTGCGGTATCGCAGCCGTTTGTACCAGCCATTGTAGCATGCGTGCAGCCCAAGACATAAGGGGCATGATGATTTGACGTCATCCCCACCTTCCTCCGAGTTAACCCCGGCAGTCTCCTGTGAGTCCCCAACTAAATGCTGGCAACACAGAACGAGGGTTGCGCTCGTTGCGGGACTTAACCCAACATCTCACGACACGAGCTGACGACAACCATGCACCACCTGTATACAGACCTTGCGGCTATGACATCTCTGCCATATTCCTGTATA
>8TW_9238
TCATCCCAGTTACCGCTCATAGCGTAGGGCGCTGCCTCCTTGCGGTTGGCGTACGCACTTCGGCTACAAACGACTTCCATGATGTGACGGGCGGTGTGTACAAGGCCCGGGAACGTATTCACGGCGCCGTAGCTGATGCGCCATTACTAGCGATTCCGGCTTCATGGAGGCGAGTTGCAGCCTCCAATCCGAACTGGGCCCAGTTTTTGAGATTTCCTCCACCTTGCGGATTCGGATCATTCTGTACTGGGCATTGTAGTACGTGTGCAGCCCTGGTCGTAAGGGCCATACTGACTTGACGTCGTCCCCACCTTCCTCCCCGTTTCACAGGGCAGTCTGTCCAGAGAGCCTTTGCAGGCAACAGGACACAGGGGTTGCGCTCGTTGCGGGACTTAACCCAACATCTCACGACACGAGCTGACGACAGCCATGCAGCACCTGTGCAAATTCTTGATATTGCTACCAAGTCGCTAGCTTTCACTAA
>8TW_9281
TCACCCCAGTCACCAGCCCTGCCTTAGGCGCCTCCCTCCCTTACGGGTTGAGATAACGACTTCGGGCGTGACCAGCTTCCATGGTGTGACGGGCGGTGTGTACAAGGCCCGGGAACGTATTCACCGCAGTATGCTGACCTGCGATTACTAGCGATTCCGCCTTCATGCAGGCGAGTTGCAGCCTGCAATCTGAACTAAGACCGGGTTTATGAGATTAGCTTGCATTCGCATGCTTGCGACTCTTTGTCCCGGCCATTGTAGTACGTGTGTAGCCCAAGGCGTAAGGGGCATGATGACTTGACGTCATCCCCACCTTCCTCCGGTTTGTCACCGGCAGTCTCTCTAGAGTGCCCAACTTAATGATGGCAACTAAAAACGAGGGTTGCGCTCGTTGCGGGACTTAACCCAACATCTCACGACACGAGCTGACGACAGCCATGCACCACCTGTGTTCGTGCTCCCGAAGGCACTCCTCTCTTTCAAGAGGATTCACGA
>8TW_9325
TAGTCCCAGTCACCAGCCTTGCCGTGGGCACGCATGAAATTGCGCGACTTCGGGCACTGCCAGCTCCCATGACTTGACGGGCGGTGTGTACAAGGCTCAGGAACATATTCACCGCGGCGTAGCTGATCCGCGATTACTAGCGATTCCAACTTCATGCGGGCGAATTTCAGCCCGCAATCTGAACTGGGGTATGCTTTAGCGATTTGCTCCACCTTGCGGTCTTGCATCGTTCTGTACATACCATTGTAGCACGTGTGCAGCCCTAGACATAAAGGCCATGAGGACTTGACGTCATCCCCACCTTCCTCCGGTTTGACACCGGCAGTCTCGCTACAGTCCTCGCCATTACGCGTTAGCAAGTAGCGACAGGGGTTGCGCTCGTTGAGGGACTTAACCCGACACTTCACAGCACGAGCTGACGACAGCCATGCAGCACCTGTTCACGTTCCGCCCTTGCGGGTGTACCTCTACTTTCAT
>8TW_9354
TCACCCCAATCACCGGTCAGACCTTTGGCGCCTACTTCCTTGCGGTTGGTCTAGCGACTTCTGGTCCAACAGGCTTTCGTGGTGTGACGGGCGGTGTGTACAAGGCCCGGGAACGTATTCACCGTGGCGTTCTGATCCACGATTACTAGCGATTCCGCCTTCATGGAGTCGAGTTGCAGACTCCAATCCGAACTGAGACCGGTTTTTTGGGATTGGCTTGACGTCGCCGTTTTGCTTCCCTTTGTACCGGCCATTGTAGCACGTGTGTAGCCCTGGGCATAAGGGCCATGAGGACTTGACGTCATCCCCACCTTCCTCCGGTTTATCACCGGCAGTCCTTTTAGAGTGCCCAACTTAATGCTGGCAACTAAAAGCAGGGGTTGCGCTCGTTGCGGGACTTAACCCAACATCTCACGACACGAGCTGACGACAGCCATGCAGCACCTGTCTCCGAGTTCTTCTTGCGAAGCACCCAATCCTTTCAAGTCAGTTCTCGGGATGTCAAGCCCAGGTAAGGTTCTGCGCG
>8TW_9361
TCACCCCAGTCATCAACCCCGCCTTCGGCATCCTCCTCCCCCGAAAGGGTTAGAGTAATGACTTCGGGCGTGGCTCACTTCCATGGTGTGACGGGCGGTGTGTACAAGGCCCGGGAACGGATTCACCGCAGTATGCTGACCTGCGATTACTAGCGATTCCTCCTTCATGCAGGCGAGTTGCAGCCTGCAATCTGAACTGTGCCAGGGTTTGTGAGATTCGCTCTCCCTCGCGGGTTGGCTGCTCTGTGTCCCTCGCATTGTAGTACGTGTGTCGCCCAGGACGTAAGGGCCATGCTGACTTGACGTCATCCTCACCTTCCTCCGGTTTGTCACCGGCAGTCTCGCTAGAGTTCCCAACTTAATGATGGCAACTAACGACGAGGGTTGCGCTCGTTGCGGGACTTAACCCAACATCTCACGACACGAGCTGACGACAGCCATGCACCACCTGTGTTCACGCTCCCGAAGGCACTTCCATCTTTCAACGGAATT
>8TW_9366
TAACACCAGTTACTAGTTTTACCCTAGGCAGCTCCTTGCGGTTACCGACTTCAGGCACCCCCAGCTTCCATTGTTTGACGGGCGGTGTGTACAAGGCCCGGGAACGTATTCACCGCGCCATGGCTGATGCGCGATTACTAGCGATTCCAGCTTCACGGAGTCGAGTTGCAGACTCCGATCCGAACTGAGATAGGCTTTAGAGATTCGCATCCGGTCACCCGGTAGCTACCCTCTGTACCTACCATTGTAGCACGTGTGTGGCCCAGGACGTAAGGGCCGTGATGACTTGACGTCGTCCCCGCCTTCCTCACTACTTGCGTAGGCAGTTTCTTTAGAGTCCTCAGCATTACCTGCTAGCAACTAAAGATGGGGGGTTGCGCTCGTTGCGGGACTTAACCCAACACCTCACGGCACGAGCTGACGACAGCCATGCAGCACCTTGCAAATTGTCCGAAGACTGACATGTTTCCACATCATTCAACTTGCATTTAAGCCCTGGTAAGGTTCCTCG
>8TW_9440
TCACCCCAGTCATCAACCCCGCCTTCGGCACCCTCCTCCCTTTCGGGTTAGAGTAATGACTTCGGGCGTGGCTCACTTCCATGGTGTGACGGGCGGTGTGTACAAGGCCCGGGAACGGATTCACCGCAGTATGCTGACCTGCGATTACTAGCGATTCCTCCTTCATGCAGGCGAGTTGCAGCCTGCAATCTGAACTGTGCCAGGGTTTGTGAGATTCGCTCTCCCTCGCGGGTTGGCTGCTCTGTGTCCCTCGCATTGTAGTACGTGTGTCGCCCAGGACGTAAGGGCCATGCTGACTTGACGTCATCCTCACCTTCCTCCGGTTTGTCACCGGCAGTCTCGCTAGAGTTCCCAACTTAATGATGGCAACTAACGACGAGGGTTGCGCTCGTTGCGGGACTTAACCCAACATCTCACGACACGAGCTGACGACAGCCATGCAGCACCTGTCTTCTGGTTCCTTACGGCACTCTCCCCTTTCAAGGAGATT
>8TW_9542
TAGTCCCAGTCACCAGCCTTGCCGTGGGCACGCATGAAATTGCGCGACTTCGGGCACTGCCAGCTCCCATGACTTGACGGGCGGTGTGTACAAGGCTCAGGAACATATTCACCGCGGCGTAGCTGATCCGCGATTACTAGCGATTCCAACTTCATGCGGGCGAATTTCAGCCCGCAATCTGAACTGGGGTATGCTTTAGCGATTTGCTCCACCTCGCGGGTTGGCAACTCTCTGTCCCCACCATTGTAGCACGTGTGTGGCCCAGGACGTAAGGGCCGTGATGATTTGACGTCATCCCCACCTTCCTCACAGCTTACGCTGGCAGTTTCACTAGAGTCCCCGGCCGAACCGCTGGCAACTAGTAATGGGGGTTGCGCTCGTTATGGGACTTAACCCGACACTTCACAGCACGAGCTGACGACAACCATGCAGCACCTTGTAGACGGTCCGAAGAAAGGGATGTTTCCATCCCGGTCCCTCTACATTCAAGCCCTGGTAAC
>8TW_9590
TCACCCCAGTCATCAACCCCGCCTTCGGCACCCTCCTCCCCCGAAAGGGTTAGAGTAATGACTTCGGGCGTGGCTCACTTCCATGGTGTGACGGGCGGTGTGTACAAGGCCCGGGAACGGATTCACCGCAGTATGCTGACCTGCGATTACTAGCGATTCCTCCTTCATGCAGGCGAGTTGCAGCCTGCAATCTGAACTGTGCCAGGGTTTGTGAGATTCGCTCTCCCTCGCGGGTTGGCTGCTCTGTGTCCCTCGCATTGTAGTACGTGTGTCGCCCAGGACGTAAGGGCCATGCTGACTTGACGTCATCCTCACCTTCCTCCGGTTTGTCACCGGCAGTCTCGCTAGAGTTCCCAACTTAATGATGGCAACTAACGACGAGGGTTGCGCTCGTTGCGGGACTTAACCCAACATCTCACGACACGAGCTGACGACAGCCATGCAGCACCTGTCTTCTGGTTCCTTACGGCACTCTCCCCTTTCAAGGAGATT
>8TW_9625
TCATCCCAATCACCATCCATACCTTAGGCGCATGCTTCCTTGCGGTTGGCTCAGCGATTTTGGGTACAGACGGCTTTCATGATGTGACGGGCGGTGTGTACAAGGCCTGGGAACGTATTCACGGCGCCGTAGCTGATGCGCCATTACTAGCGATTCCGGCTTCATGCTGTCGAGTTGCAGACAGCAATCTGAACTGGGCCCGATTTTTAGGATTTGCTCCCCGTCGCCGGTTTGCGCCCCTTTGTATCGGGCATTGTAGTACGTGTGCAGCCCTAGCCGTAAGGGCCATACTGACTTGACGTCATCCCCACCTTCCTCCCCGTTGAAGCGAGGCAGTCCGTCCAGAGTGCTCCATCCTTTCGAATGGGTGGCAACAGGACGTAGGGGTTGCGCTCGTTGCGGGACTTAACCCAACATCTCACGACACGAGCTGACGACAGCCATGCAGCACCTGTGCAAACTGGTATTGCTACCTCGTCACCCTTTCAGG
>8TW_9661
TCACCCCAGTCATCAACCCCGCCTTCGGCACCCTCCTCCCCCGTAAGGGTTAGAGTAATGACTTCGGGCGTGGCTCACTTCCATGGTGTGACGGGCGGTGTGTACAAGGCCCGGGAACGGATTCACCGCAGTATGCTGACCTGCGATTACTAGCGATTCCTCCTTCATGCAGGCGAGTTGCAGCCTGCAATCTGAACTGTGCCAGGGTTTGTGAGATTCGCTCTCCCTCGCGGGTTGGCTGCTCTGTGTCCCTCGCATTGTAGTACGTGTGTCGCCCAGGACGTAAGGGCCATGCTGACTTGACGTCATCCTCACCTTCCTCCGGTTTGTCACCGGCAGTCTCGCTAGAGTTCCCAACTTAATGATGGCAACTAACGACGAGGGTTGCGCTCGTTGCGGGACTTAACCCAACATCTCACGACACGAGCTGACGACAGCCATGCAGCACCTGTCTTCCGTGGTTCCGTACGGCTCTCCTCCCTTACGAAGGAGACTT
>8TW_9731
TAGCCCCAGTCACCAGTTTCACCTTAAACGTATAAACGTCTTTGGGTGCGCCTGATTCCCATGGCTTGACGGGCGGTGTGTACAAGGCCCGGGAACGTATTCACCGCGGCATTCTGATCCGCGATTACTAGCGATTCCAACTTCACGAAGTCGAGTTTCAGACTTCGATCTGAACTGAGATTGCGTTTAGAGATTATCTCCTGCTTGCGCATTCGCTCTCTGTAGCAACCATTGTATCACGTGTGTAGCCCTGGACGTAAGGGCCATGATGACTTGACGTCATCCCCACCTTCCTCTCTACTTGCGTAGGCAGTCTCCTTAAAGTGCTCAACTGAATGTTAGCAACTAAGGATAGGGGTTGCGCTCGTTGCGGGACTTAACCCAACACCTCACAGCACGAGCTGACGACAGCCATGCAGCACCTCTATAAGATCTCGATTTTACGAGTCATTTGACTTTCATCTCCTTACTTCTTACTGTTCAAGCCCAGGTTAA
>8TW_9790
TCACCCCAGTCACCAGCCCTGCCTTAGGCGCCTCCCTCCCTTGCGGGTTGAGATAACGACTTCGGGCGTGACCAGCTTCCATGGTGTGACGGGCGGTGTGTACAAGGCCCGGGAACGTATTCACCGCAGTATGCTGACCTGCGATTACTAGCGATTCCGCCTTCATGCAGGCGAGTTGCAGCCTGCAATCTGAACTAAGACCGGGTTTATGAGATTAGCTTGCATTCGCATGCTTGCGACTCTTTGTCCCGGCCATTGTAGTACGTGTGTAGCCCAAGGCGTAAGGGGCATGATGACTTGACGTCATCCCCACCTTCCTCCGGTTTGTCACCGGCAGTCTCTCTAGAGTGCCCAACTTAATGATGGCAACTAAAAACGAGGGTTGCGCTCGTTGCGGGACTTAACCCAACATCTCACGACACGAGCTGACGACAGCCATGCACCACCTGTGTTCGTGCTCCCGAAGGCACTCCTCCCTTTCAAGAGGATTCACGA
>8TW_9795
TCACCTCGGTCACTAATTTTACCTTAGGCACCTCCCTCCAAAAGGTTAGGATAATGACTTTGGGTACAACCAGCTCCCATGGTGTGACGGGCGGTGTGTACAAGGCCCGGGAACGAATTCACCGCTGTGTAGCTGACCAGCGATTACTAGCGATTCCACCTTCATGTAGGCGAGTTGCAGCCTACAATCTGAACTTGGAGTAAGTTTAAGAGATTGGCTAGCCTTCGCAGGTTTGCGACTCATTGTCTTACCCATTGTAGTACGTGTGTAGCCCAGGGTGTAAGGGGCATGATGACTTGACGTCGTCCCCACCTTCCTCCGGTTTGTCACCGGCAGTCTTTCTAGAAATATTAACTAAAAACGAGGGTTGCGCTCGTTGCGGGACTTAACCCAACATCTCACGACACGAGCTGACGACAGCCATGCACCACCTGTGTGCGTGTTTTTGTAATCCTTCTTTCAAAAGATATCACGCCATGTCAAACCCTGGTAAGGTTCTTCGCGTTGCATCGAATTAAACCACATACT
>8TW_9817
TCACCCCAGTCATCAACCCCGCCTTCGGCACCCTCCTCCCCCGAAAGGGTTAGAGTAATGACTTCGGGCGTGGCTCACTTCCATGGTGTGACGGGCGGTGTGTACAAGGCCCGGGAACGGATTCACCGCAGTATGCTGACCTGCGATTACTAGCGATTCCTCCTTCATGCAGGCGAGTTGCAGCCTGCAATCTGAACTGTGCCAGGGTTTGTGAGATTCGCTCTCCCTCGCGGGTTGGCTGCTCTGTGTCCCTCGCATTGTAGTACGTGTGTCGCCCAGGACGTAAGGGCCATGCTGACTTGACGTCATCCTCACCTTCCTCCGGTTTGTCACCGGCAGTCTCGCTAGAGTTCCCAACTTAATGATGGCAACTAACGACGAGGGTTGCGCTCGTTGCGGGACTTAACCCAACATCTCACGACACGAGCTGACGACAGCCATGCAGCACCTGTCTTCTGGTTCCTTACGGCACTCTCCCCTTTCAAGGAGATT
>8TW_9822
TCACCCCAGTCACGAACCCTGCCGTGGTAATCGCCCTCCTTACGGTTAGGCTAACTACTTCTGGCAGAACCCGCTCCCATGGTGTGACGGGCGGTGTGTACAAGACCCGGGAACGTATTCACCGTGACATTCTGATCCACGATTACTAGCGATTCCGACTTCACGCAGTCGAGTTGCAGACTGCGATCCGGACTACGACTGGTTTTATGGGATTAGCTCCCCCTCGCGGGTTGGCAACCCTTTGTACCAGCCATTGTATGACGTGTGTAGCCCCACCCTATAAGGGCCATGAGGACTTGACGTCATCCCCCACCTTCCTCCGGTTTGTCACCGGCAGTCTCATTAGAGTGCCCAACTAAATGTAGCAACTAATGACGAGGGTTGCGCTCGTTGCGGGACTTAACCCAACATCTCACGACACGAGCTGACGACAGCCATGCAGCACCTGTCTTCTGGTTCCTCACGGCACTCTCCCCTTTCAAAGGAAATTCCAGAGATGTCAAGTCCTGGTAAGGTTCTTCGCG
>8TW_9826
TCACCCCAGTCATCAACCCCGCCTTCGGCACCCTCCTCCCCCGAAAGGGTTAGAGTAATGACTTCGGGCGTGGCTCACTTCCATGGTGTGACGGGCGGTGTGTACAAGGCCCGGGAACGGATTCACCGCAGTATGCTGACCTGCGATTACTAGCGATTCCTCCTTCATGCAGGCGAGTTGCAGCCTGCAATCTGAACTGTGCCAGGGTTTGTGAGATTCGCTCTCCCTCGCGGGTTGGCTGCTCTGTGTCCCTCGCATTGTAGTACGTGTGTCGCCCAGGACGTAAGGGCCATGCTGACTTGACGTCATCCTCACCTTCCTCCGGTTTGTCACCGGCAGTCTCGCTAGAGTTCCCAACTTAATGATGGCAACTAACGACGAGGGTTGCGCTCGTTGCGGGACTTAACCCAACATCTCACGACACGAGCTGACGACAGCCATGCAGCACCTGTCTTCTGGTTCCTTACGGCACTCTCCCCTTTCAAGGAGATT
>8TW_9904
TCACCCCAGTCATCAACCCCGCCTTCGGCACCCTCCTCCCCCGAAAGGGTTAGAGTAATGACTTCGGGCGTGGCTCACTTCCATGGTGTGACGGGCGGTGTGTACAAGGCCCGGGAACGGATTCACCGCAGTATGCTGACCTGCGATTACTAGCGATTCCTCCTTCATGCAGGCGAGTTGCAGCCTGCAATCTGAACTGTGCCAGGGTTTGTGAGATTCGCTCTCCCTCGCGGGTTGGCTGCTCTGTGTCCCTCGCATTGTAGTACGTGTGTCGCCCAGGACGTAAGGGCCATGCTGACTTGACGTCATCCTCACCTTCCTCCGGTTTGTCACCGGCAGTCTCGCTAGAGTTCCCAACTTAATGATGGCAACTAACGACGAGGGTTGCGCTCGTTGCGGGACTTAACCCAACATCTCACGACACGAGCTGACGACAGCCATGCAGCACCTGTCTTCTGGTTCCTTACGGCACTCTCCCCTTTCAAGGAGATT
>8TW_9922
TCACCCCAGTCATCAACCCCGCCTTCGGCACCCTCCTCCCCCGAAAGGGTTAGAGTAATGACTTCGGGCGTGGCTCACTTCCATGGTGTGACGGGCGGTGTGTACAAGGCCCGGGAACGGATTCACCGCAGTATGCTGACCTGCGATTACTAGCGATTCCTCCTTCATGCAGGCGAGTTGCAGCCTGCAATCTGAACTGTGCCAGGGTTTGTGAGATTCGCTCTCCCTCGCGGGTTGGCTGCTCTGTGTCCCTCGCATTGTAGTACGTGTGTCGCCCAGGACGTAAGGGCCATGCTGACTTGACGTCATCCTCACCTTCCTCCGGTTTGTCACCGGCAGTCTCGCTAGAGTTCCCAACTTAATGATGGCAACTAACGACGAGGGTTGCGCTCGTTGCGGGACTTAACCCAACATCTCACGACACGAGCTGACGACAGCCATGCAGCACCTGTCTTCCGGTTCCTTACGGCACTCTCCCCTTTCAAGGAGATT
>8TW_10016
TCACCCCAGTCATCAACCCCGCCTTCGGCACCCTCCTCCCCCGAAAGGGTTAGAGTAATGACTTCGGGCGTGGCTCACTTCCATGGTGTGACGGGCGGTGTGTACAAGGCCCGGGAACGGATTCACCGCAGTATGCTGACCTGCGATTACTAGCGATTCCTCCTTCATGCAGGCGAGTTGCAGCCTGCAATCTGAACTGTGCCAGGGTTTATGAGATTCGCTCTCCCTCGCGGGTTGGCTGCTCTCTGTCCCTCGCATTGTAGTACGTGTGTCGCCCAGGACGTAAGGGCCATGCTGACTTGACGTCATCCTCACCTTCCTCCGGTTTGTCACCGGCAGTCTCGCTAGAGTTCCCAACTTAATGATGGCAACTAACGACGAGGGTTGCGCTCGTTGCGGGACTTAACCCAACATCTCACGACACGAGCTGACGACAGCCATGCAGCACCTGTCTTCTGGTTCCTTACGGCACTCTCCCCTTTCAAGGAGATT
>8TW_10059
TCACCCCAGTCATGAATCCTACCGTGGTAATCGTCTTCCTTGCGGTTAGACTAACTACTTCTGGTAAAACCCACTCCCATGGTGTGACGGGCGGTGTGTACAAGGCCCGGGAACGTATTCACCGCGACATGCTGATCCGCGATTACTAGCGATTCCGACTTCATGCAGTCGAGTTGCAGACTACAATCCGGACTACGATCGGCTTTCTGGGATTGGCTCCCCCTCGCGGGTTGGCAACCCTCTGTACCGACCATTGTATTACGTGTGAAGCCCTGGCCATAAGGGCCATGAGGACTTGACGTCATCCCCACCTTCCTCCGGTTTGTCACCGGCAGTCCCATTAAAGTGCCCAACTAAATGATGGCAATTAATGGCAAGGGTTGCGCTCGTTGCGGGACTTAACCCAACATCTCACGACACGAGCTGACGACAGCCATGCAGCACCTGTGTTACCGTTCTCTTTCGAGCACTTGAACATCTCTGCTCAATTCGGTACATGTCAAGGCCA
>8TW_10063
TCACCCCAGTCATCAACCCCGCCTTCGGCACCCTCCTCCCCCGAAAGGGTTAGAGTAATGACTTCGGGCGTGGCTCACTTCCATGGTGTGACGGGCGGTGTGTACAAGGCCCGGGAACGGATTCACCGCAGTATGCTGACCTGCGATTACTAGCGATTCCTCCTTCATGCAGGCGAGTTGCAGCCTGCAATCTGAACTGTGCCAGGGTTTGTGAGATTCGCTCTCCCTCGCGGGTTGGCTGCTCTGTGTCCCTCGCATTGTAGTACGTGTGTCGCCCAGGACGTAAGGGCCATGCTGACTTGACGTCATCCTCACCTTCCTCCGGTTTGTCACCGGCAGTCTCGCTAGAGTTCCCAACTTAATGATGGCAACTAACGACGAGGGTTGCGCTCGTTGCGGGACTTAACCCAACATCTCACGACACGAGCTGACGACAGCCATGCAGCACCTGTCTTCCGGTTCCTTACGGCACCTCTCCCCGTTTCAAGGAGATT
>8TW_10065
TAGTCCCAGTCACCAGCCTTGCCGTGGGCACGCATGAAATTGCGCGACTTCGGGCACTGCCAGCTCCCATGACTTGACGGGCGGTGTGTACAAGGCTCAGGAACATATTCACCGCGGCGTAGCTGATCCGCGATTACTAGCGATTCCAACTTCATGCGGGCGAATTTCAGCCCGCAATCTGAACTGGGGTATGCTTTAGCGATTTGCTCCACCTTGCGGTCTTGCATCGTTCTGTACATACCATTGTAGCACGTGTGCAGCCCTAGACATAAAGGCCATGAGGACTTGACGTCATCCCCACCTTCCTCCGGTTTGACACCGGCAGTCTCGCTACAGTCCTCGCCATTACGCGTTAGCAAGTAGCGACAGGGGTTGCGCTCGTTGAGGGACTTAACCCGACACTTCACAGCACGAGCTGACGACAGCCATGCAGCACCTGTTCACGTTCCGCCCTTGCGGGTGTACCTCTACTTTCAT
>8TW_10087
TCACCCCAGTCACCAGCCCTGCCTTAGGCGCCTCCCTCCCTTGCGGGTTGAGATAACGACTTCGGGCGTGACCAGCTTCCATGGTGTGACGGGCGGTGTGTACAAGGCCCGGGAACGTATTCACCGCAGTATGCTGACCTGCGATTACTAGCGATTCCGCCTTCATGCAGGCGAGTTGCAGCCTGCAATCTGAACTAAGACCGGGTTTATGAGATTAGCTTGCATTCGCATGCTTGCGACTCTTTGTCCCGGCCATTGTAGTACGTGTGTAGCCCAAGGCGTAAGGGGCATGATGACTTGACGTCATCCCCACCTTCCTCCGGTTTGTCACCGGCAGTCTCTCTAGAGTGCCCAACTTAATGATGGCAACTAAAAACGAGGGTTGCGCTCGTTGCGGGACTTAACCCAACATCTCACGACACGAGCTGACGACAGCCATGCACCACCTGTGTTCGTGCTCCCGAAGGCACTCCTCCCTTTCAAGAGGATTCACGA
>8TW_10095
TCACCCCAGTCATCAACCCCGCCTTCGGCACCCTCCTCCCCCGAAAGGGTTAGAGTAATGACTTCGGGCGTGGCTCACTTCCATGGTGTGACGGGCGGTGTGTACAAGGCCCGGGAACGGATTCACCGCAGTATGCTGACCTGCGATTACTAGCGATTCCTCCTTCATGCAGGCGAGTTGCAGCCTGCAATCTGAACTGTGCCAGGGTTTGTGAGATTCGCTCTCCCTCGCGGGTTGGCTGCTCTGTGTCCCTCGCATTGTAGTACGTGTGTCGCCCAGGACGTAAGGGCCATGCTGACTTGACGTCATCCTCACCTTCCTCCGGTTTGTCACCGGCAGTCTCTCTAGAGTGCCCAACTTAATGATGGCAAACTAAAAACGAGGGTTGCGCTCGTTGCGGGACTTAACCCAACATCTCACGACACGAGCTGACGACAGCCATGCACCACCTGTGTTCGTGCTCCCGAAGGCACTCCTCCCTTTCAAGAGGATTCACGA
>8TW_10100
TCACCCCAATCACCGACCCCACCTTCGACGGCTCCTTCCTTGCGGTTAGGCCACCGGCTTCGGGTGTTGCCGACTTTCGTGGTGTGACGGGCGGTGTGTACAAGGCCCGGGAACGTATTCACCCCGGCGTGCTGATCCGGGATTACTAGCAACTCCAGCTTCATGAAGTCGAGTTGCAGACTTCAATTCGAACTGAGACCGACTTTATGGGATTGGCCAACCCTCGCGGGCAAGCGACCCTTTGTATCGGCCATTGTAGCGTGTTTGCAGCCCTGGACATAAGGGGCATGAGGACTTGACGTCATCCCCACCTTCCTCCGAGTTGACCCCGGCGGTCTTCCATGAGTCCCCAACATTACTTGCTGGCAACATAGAATAGGGGTTGCGCTCGTTGCGGGACTTAACCCAACATCTCACGACACGAGCTGACGACAGCCATGCACCACCTGTGTTTGGCCCTTGCGGACACCACATCTCTGTGGCTTTTCCAAACATGTCAAACCCAGGTAAGGTTCTTCGCGTAGCA
>8TW_10124
TAGCCCCAGTTACTAGTTTTACCCTAGGCGGCTCCTTGCGGTTACCGACTTTAGGTACACCCAGCTTCCATGGCTTGACGGGCGGTGTGTACAAGGTCCGGGAACGTATTCACCGCAGCATTGCTGATCTGCGATTACTAGCGATTCCAGCTTCATGTAGTCGAGTTGCAGACTACAATCTGAACTGAGAAGAGGTTTTTGAGATTAGCATCCTGTCACCAGGTAGCAACCCTTTGTCCTCCCCATTGTAGCACGTGTGTAGCCCTGGGCATAAAGGCCATGATGACTTGACATCATCCCCTCCTTCCTCACGCCTTACGGCGGCAGTTTCTTTAGAGTTCCCAGCATTACCTGTTGGCAACTAAAGATAGGGGTTGCGCTCGTTGCGGGACTTAACCCAACACCTCACGGCACGAGCTGACGACAGCCATGCAGCACCTTACCATCTGTGTATTGCTACAAAATTCCCTTTCAGGAACGGTCAAATGGCATTCTAGCCCAGGTAAC
>8TW_10149
TCACCCCAGTTGCTGACTATACCTTGGTCAAACGCCTCCTTGCGGTTAGCAATCTGCTTTAAGGTAGAACCAACTTCCATGGTGTGACGGGCGGTGTGTACAAGACCCGGGAACGTATTCACCGTAGCACGCTGATCTACGATTACTAGCGATTCCAGCTTCATGCACTCGAGTTGCAGAGTGCAATCCGAACTGAGGTAGATTTTTGAGTTTAGCTTAGCGTCGCCACTTTGCATCTCATTGTCACTACCATTGTAGCACGTGTGTAGCCCAACCCGTAAGGGCCATGAGGACTTGACGTCATCCCCACCTTCCTCCAGCTTATCACTGGCAGTTCTTTCAGAGTGCCCAGCATGACCTGATGGCAACTAAAAGTAGGGGTTGCGCTCGTTGCGGGACTTAACCCAACATCTCACGACACGAGCTGACGACAGCCATGCAGCACCTGTGTTCTGTCCGGCCGAACCGAAAAGTCTAGTTTCCTAAA
>8TW_10171
TCACCCCAGTCATCAACCCCGCCTTCGGCACCCTCCTCCCCCGAAAGGGTTAGAGTAATGACTTCGGGCGTGGCTCACTTCCATGGTGTGACGGGCGGTGTGTACAAGGCCCGGGAACGGATTCACCGCAGTATGCTGACCTGCGATTACTAGCGATTCCTCCTTCATGCAGGCGAGTTGCAGCCTGCAATCTGAACTGTGCCAGGGTTTGTGAGATTCGCTCTCCCTCGCGGGTTGGCTGCTCTGTGTCCCTCGCATTGTAGTACGTGTGTCGCCCAGGACGTAAGGGCCATGCTGACTTGACGTCATCCTCACCTTCCTCCGGTTTGTCACCGGCAGTCTCGCTAGAGTTCCCAACTTAATGATGGCAACTAACGACGAGGGTTGCGCTCGTTGCGGGACTTAACCCAACATCTCACGACACGAGCTGACGACAGCCATGCAGCACCTGTCTTCTGGTTCCTTACGGCACTCTCCCCTTTCAAGGAGATT
>8TW_10182
TCACCCCAGTCATCAACCCCGCCTTCGGCACCCTCCTCCCCCGAAAGGGTTAGAGTAATGACTTCGGGCGTGGCTCACTTCCATGGTGTGACGGGCGGTGTGTACAAGGCCCGGGAACGGATTCACCGCAGTATGCTGACCTGCGATTACTAGCGATTCCTCCTTCATGCAGGCGAGTTGCAGCCTGCAATCTGAACTGTGCCAGGGTTTGTGAGATTCGCTCTCCCTCGCGGGTTGGCTGCTCTGTGTCCCTCGCATTGTAGTACGTGTGTCGCCCAGGACGTAAGGGCCATGCTGACTTGACGTCATCCTCACCTTCCTCCGGTTTGTCACCGGCAGTCTCGCTAGAGTTCCCAACTTAATGATGGCAACTAACGACGAGGGTTGCGCTCGTTGCGGGACTTAACCCAACATCTCACGACACGAGCTGACGACAGCCATGCAGCACCTGTCTTCTGGTTCCTTACGGCACTCTCCCCTTTCAAGGAGATT
>8TW_10192
TCACCCCAATCACCGACCCCACCTTCGACGGCTCCTTCCTTTCGGTTAGGCCACCGGCTTCGGGTGTTGCCGACTTTCGTGGTGTGACGGGCGGTGTGTACAAGGCCCGGGAACGTATTCACCCCGGCGTGCTGATCCGGGATTACTGGCAACTCCAGCTTCATGAAGTCGAGTTGCAGACTTCAATCCGAACTGAGACCGACTTTATGGGATTGGCCAACCCTCGCGGGCAAGCGACCCTTTGTATCGGCCATTGTAGCGTGTTTGCAGCCCTGGACATAAGGGGCATGAGGACTTGACGTCATCCCCACCTTCCTCCGAGTTGACCCCGGCGGTCTTCCATGAGTCCCCAACATTACTTGCTGGCAACATAGAATAAGGGTTGCGCTCGTTGCGGGACTTAACCCAACATCTCACGACACGAGCTGACGACAGCCATGCACCACCTGTGTTTGGCCCTTGCGGACACCACATCTCTGTGGCTTTTCCAAACATGTCAAACCCAGGTAAGGTTCTTCGCGTAGC
>8TW_10208
TCACCCCAGTCATCAACCCCGCCTTCGGCACCCTCCTCCCTTTCGGGTTAGAGTAATGACTTCGGGCGTGGCTCACTTCCATGGTGTGACGGGCGGTGTGTACAAGGCCCGGGAACGGATTCACCGCAGTATGCTGACCTGCGATTACTAGCGATTCCTCCTTCATGCAGGCGAGTTGCAGCCTGCAATCTGAACTGTGCCAGGGTTTGTGAGATTCGCTCTCCCTCGCGGGTTGGCTGCTCTGTGTCCCTCGCATTGTAGTACGTGTGTCGCCCAGGACGTAAGGGCCATGCTGACTTGACGTCATCCTCACCTTCCTCCGGTTTGTCACCGGCAGTCTCGCTAGAGTTCCCAACTTAATGATGGCAACTAACGACGAGGGTTGCGCTCGTTGCGGGACTTAACCCAACATCTCACGACACGAGCTGACGACAGCCATGCAGCACCTGTCTTCTGGTTCCTTACGGCACTCTCCCCTTTCAAGGAGATT
>8TW_10239
TCACCCCAGTCATCAACCCCGCCTTCGGCACCCTCCTCCCCCGAAAGGGTTAGAGTAATGACTTCGGGCGTGGCTCACTTCCATGGTGTGACGGGCGGTGTGTACAAGGCCCGGGAACGGATTCACCGCAGTATGCTGACCTGCGATTACTAGCGATTCCTCCTTCATGCAGGCGAGTTGCAGCCTGCAATCTGAACTGTGCCAGGGTTTGTGAGATTCGCTCTCCCTCGCGGGTTGGCTGCTCTGTGTCCCTCGCATTGTAGTACGTGTGTCGCCCAGGACGTAAGGGCCATGCTGACTTGACGTCATCCTCACCTTCCTCCGGTTTGTCACCGGCAGTCTCGCTAGAGTTCCCAACTTAATGATGGCAACTAACGACGAGGGTTGCGCTCGTTGCGGGACTTAACCCAACATCTCACGACACGAGCTGACGACAGCCATGCAGCACCTGTCTTCTGGTTCCTTACGGCACTCTCCCCTTTCAAGGAGATT
>8TW_10240
TCACCCCAGTCATCAACCCCGCCTTCGGCACCCTCCTCCCCCGAAAGGGTTAGAGTAATGACTTCGGGCGTGGCTCACTTCCATGGTGTGACGGGCGGTGTGTACAAGGCCCGGGAACGGATTCACCGCAGTATGCTGACCTGCGATTACTAGCGATTCCTCCTTCATGCAGGCGAGTTGCAGCCTGCAATCTGAACTGTGCCAGGGTTTGTGAGATTCGCTCTCCCTCGCGGGTTGGCTGCTCTGTGTCCCTCGCATTGTAGTACGTGTGTCGCCCAGGACGTAAGGGCCATGCTGACTTGACGTCATCCTCACCTTCCTCCGGTTTGTCACCGGCAGTCTCGCTAGAGTTCCCAACTTAATGATGGCAACTAACGACGAGGGTTGCGCTCGTTGCGGGACTTAACCCAACATCTCACGACACGAGCTGACGACAGCCATGCAGCACCTGTCTTCTGGTTCCTTACGGCACTCTCCCCTTTCAAGGAGATT
>8TW_10251
TCACCCCAATCACCGACCCCACCTTCGACGGCTCCTTCCTTACGGTTAGGCCACCGGCTTCGGGTGTTGCCGACTTTCGTGGTGTGACGGGCGGTGTGTACAAGGCCCGGGAACGTATTCACCCCGGCGTGCTGATCCGGGATTACTAGCAACTCCAGCTTCATGGAGGCGAGTTGCAGCCTCCAATCCGAACTGAGACCGGCTTTATGGGATTCGCTAAACCTCGCGGTTTCGCAGCCCTTTGTACCGGCCATTGTAGCGTGTTTGCAGCCCTAGACATAAGGGGCATGATGACTTGACGTCATCCCCACCTTCCTCCGAGTTGACCCCGGCAGTCTCCTACGAGTCCCCCGCCATTACGCGCTGGCAACATAGGATAAGGGTTGCGCTCGTTGCGGGACTTAACCCAACATCTCACGACACGAGCTGACGACAGCCATGCACCACCTTCATTGAGCCCCCGAAGGACACCACATCTCTGTGGCTTTTCCCAATGATTTAACCTAGGTAAGGTTCTTCGCGTAGCATCGAA
>8TW_10301
TCACCCCAGTCATCAACCCCGCCTTCGGCACCCTCCTCCCCCGAAAGGGTTAGAGTAATGACTTCGGGCGTGGCTCACTTCCATGGTGTGACGGGCGGTGTGTACAAGGCCCGGGAACGGATTCACCGCAGTATGCTGACCTGCGATTACTAGCGATTCCTCCTTCATGCAGGCGAGTTGCAGCCTGCAATCTGAACTGTGCCAGGGTTTGTGAGATTCGCTCTCCCTCGCGGGTTGGCTGCTCTGTGTCCCTCGCATTGTAGTACGTGTGTCGCCCAGGACGTAAGGGCCATGCTGACTTGACGTCATCCTCACCTTCCTCCGGTTTGTCACCGGCAGTCTCGCTAGAGTTCCCAACTTAATGATGGCAACTAACGACGAGGGTTGCGCTCGTTGCGGGACTTAACCCAACATCTCACGACACGAGCTGACGACAGCCATGCAGCACCTGTCTTCTGGTTCCTTACGGCACTCTCCCCTTTCAAGGAGATT
>8TW_10314
TAGCCCCAATCACCGGTTTTACCCTAGGCGGCGCCTTGCGGCTACCGACTTTAGATACTCCCAGCTTTCATGGCTTGACGGGCGGTGTGTACAAGGCCCGGGAACGTATTCACCGCGCCATTGCTGATGCGCGATTACTAGCGAATCCAGCTTCATGGGGTCGAGTTGCAGACCCCAATCCGAACTGAGACTATTTTTGAAGATTTGCATCATATTACTATGTAGCTGCCCTCTGTAATAGCCATTGTAGCACGTGTGTAGCCCAGGACGTAAGGGCCGTGATGACTTGACGTCATCCCCACCTTCCTCTCCGCTTGCGCGGGCAGTTCCACTAGAGTCCCCGGCCGAACCGCTGGCAACTAATGGTAGGGGTTGCGCTCGTTGCGGGACTTAACCCAACACCTCACGGCACGAGCTGACGACAGCCATGCAGCACCTAGTTTCGGGTCATTGCTGACTATCTCCTTTCAGAGATATTCCCTAACTTTCAAGCCCTGGTAAGGTTCCTCG
>8TW_10338
TCACCCCAGTCACCAGCCCTGCCTTAGGCGCCTCCCTCCCTTGCGGGTTGAGATAACGACTTCGGGCGTGACCAGCTTCCATGGTGTGACGGGCGGTGTGTACAAGGCCCGGGAACGTATTCACCGCAGTATGCTGACCTGCGATTACTAGCGATTCCGCCTTCATGCAGGCGAGTTGCAGCCTGCAATCTGAACTAAGACCGGGTTTATGAGATTAGCTTGCATTCGCATGCTTGCGACTCTTTGTCCCGGCCATTGTAGTACGTGTGTAGCCCAAGGCGTAAGGGGCATGATGACTTGACGTCATCCCCACCTTCCTCCGGTTTGTCACCGGCAGTCTCTCTAGAGTGCCCAACTTAATGATGGCAACTAAAAACGAGGGTTGCGCTCGTTGCGGGACTTAACCCAACATCTCACGACACGAGCTGACGACAGCCATGCACCACCTGTGTTCGTGCTCCCGAAGGCACTCCTCTCTTTCAAAAGGATTCACGA
>8TW_10371
TAGTGCCAATTAATAGTTTCACCTTAGGCCCCAATCTAGTCGGGGACTTCGGGCGCCCCTATCTTTCATCACTTGACGGGCGGTGAGTACAAGACCCAGGAACATATTCAACGCGCCATTGCTGATGCACGTTTACTAGCGATTCCAACTTCACGAGGGCGAGTTGCAGCCCTCGATCCGAACTGAGGATGGTTTTAAGGGATTGGCTCCGCATTACTGCTTGGCGACCCGTTGTACCACCCATTGTAGCACCTGTGTAGCCCTAGGCATAAGGGCCATGCTGATTTGACGTCATCCTTACCTTCCTCCGACTTGAAGCCGGCAGTCTCCTATGAAAAATGCAACATAGGACAAGGGTTGCGCTCGTTCACGGACTTAACCGAACACCTCAAGGCACGAGCTGACGACAACCATGCAGCACCTGTCACCGAGTTCCAGAAGGCACTCCCCTGTTTCCAAGAGATTCTCGGGATGTCAAGCCTAGGTAAGGTTCCTCGCTTATTATCGAATTAAA
>8TW_10468
TCACCCCAGTCATCAACCCCGCCTTCGGCACCCTCCTCCCCCGAAAGGGTTAGAGTAATGACTTCGGGCGTGGCTCACTTCCATGGTGTGACGGGCGGTGTGTACAAGGCCCGGGAACGGATTCACCGCAGTATGCTGACCTGCGATTACTAGCGATTCCTCCTTCATGCAGGCGAGTTGCAGCCTGCAATCTGAACTGTGCCAGGGTTTGTGAGATTCGCTCTCCCTCGCGGGTTGGCTGCTCTGTGTCCCTCGCATTGTAGTACGTGTGTCGCCCAGGACGTAAGGGCCATGCTGACTTGACGTCATCCTCACCTTCCTCCGGTTTGTCACCGGCAGTCTCGCTAGAGTTCCCAACTTAATGATGGCAACTAACGACGAGGGTTGCGCTCGTTGCGGGACTTAACCCAACATCTCACGACACGAGCTGACGACAGCCATGCAGCACCTGTCTTCTGGTTCCTTACGGCACTCTCCCCTTTCAAGGAGATT
>8TW_10543
TCATCCCAATCACCAGCATCACCTTAGGGCGCCGCATCCATTACTGGTTAGCAAACGCACTTCGGGCGAAACCGGCTTTCATGATGTGACGGGCGGTGTGTACAAGGCCCGGGAACGTATTCACGGCGCCGTAGCTGATGCGCCATTACTAGCGATTCCAACTTCATGTAGTCGAGTTGCAGACTACAATCTGAACTGGGCCTGGTTTTAAGGATTTGCTCAACCTCACGGTATTGCTTCCCTCTGTACCAGGCATTGTAGTACGTGTGCAGCCCTAGCCGTAAGGGCCATCCTGACTTGACGTCATCCTCACCTTCCTCCGGTTTGTCACCGGCAGTCTCGCTAGAGTTCCCAACTTAATGATGGCAACTAACGACGAGGGTTGCGCTCGTTGCGGGACTTAACCCAACATCTCACGACACGAGCTGACGACAGCCATGCAGCACCTGTCTTCTGGTTCCTTACGGCACTCTCCCCTTTCAAGGAGATT
>8TW_10562
TAGCCCCAGTCATCTGTTTCACCTTAGACAGCTCCCCGTAAAGTCACCGTCTTCAGGCGCCCCAAACTCCCATGGCTTGACGGGCGGTGTGTACAAGGTCCGGGAACGTATTCACCGCGCCATGGCTGATGCGCGATTACTAGCGATTCCACCTTCATGGAGTCGGGTTGCAGACTCCGATCCGAACTGAGAACGGTTTTGTAGATTCGCTCCTGGTCACCCAGTGGCTGCTCTCTGTACCGTCCATTGTAGCACGTGTGTAGCCCAAGGCGTAAGGGCCGTGATGATTTGACGTCATCCCCACCTTCCTCACAGTTTACACTGGCAGTCTTGTTAGAGTTCCCGACACTACTCGCTGGCAACTAACAACAGGGGTTGCGCTCGTTATAGGACTTAACCTGACACCTCACGGCACGAGCTGACGACAACCATGCAGCACCTTGTAAATTGTCTTGCGAAAAATCTGTTTCCAAATCGGGCAATCTACATTTAAGCCTTGGTAAGGTTCCTCGCG
>8TW_10597
TCACCCCAGTCATCAACCCCGCCTTCGGCACCCTCCTCCCCCGAAAGGGTTAGAGTAATGACTTCGGGCGTGGCTCACTTCCATGGTGTGACGGGCGGTGTGTACAAGGCCCGGGAACGGATTCACCGCAGTATGCTGACCTGCGATTACTAGCGATTCCTCCTTCATGCAGGCGAGTTGCAGCCTGCAATCTGAACTGTGCCAGGGTTTGTGAGATTCGCTCTCCCTCGCGGGTTGGCTGCTCTGTGTCCCTCGCATTGTAGTACGTGTGTCGCCCAGGACGTAAGGGCCATGCTGACTTGACGTCATCCTCACCTTCCTCCGGTTTGTCACCGGCAGTCTCGCTAGAGTTCCCAACTTAATGATGGCAACTAACGACGAGGGTTGCGCTCGTTGCGGGACTTAACCCAACATCTCACGACACGAGCTGACGACAGCCATGCAGCACCTGTCTTCTGGTTCCTTACGGCACTCTCCCCTTTCAAGGAGATT
>8TW_10615
TCACCCCAATCGCTGATCCCACCTTCGACGGCTCCTTCCCTAAGGTTAGGCCACCGGCTTCGGGTGTTACCAACTTTCGTGGTGTGACGGGCGGTGTGTACAAGGCCCGGGAACGTATTCACCGCAGCAATGCTGATCTGCGATTACTAGCGACTCCGACTTCACGCAGTCGAGTTGCAGACTGCGATCCGAACTGAGACCAGTTTTTTGGGATTGGCGTCTCCTCGCGGAGTAGCAACCCTTTGTACTGGCCATTGTAGCACGTGTGCAGCCCTGGACGTAAGGGGCATGATGACTTGACGTCGTCCCCACCTTCCTCCGGTTTGGCACCGGCAGTCTCCCACGAGTCCCCGGCATAACCCGCTGGCAACATGGGATAGGGGTTGCGCTCGTTGCGGGACTTAACCCAACATCTCACGACACGAGCTGACGACAGCCATGCACCACCTATCGCGGACCCCGAAGGACACAGCATCTCTGCTGCTTTTCCCGCATAGTTCAGCCCAGGTAA
>8TW_10625
TCACCCCAGTCATCAACCCCGCCTTCGGCACCCTCCTCCCCCGAAAGGGTTAGAGTAATGACTTCGGGCGTGGCTCACTTCCATGGTGTGACGGGCGGTGTGTACAAGGCCCGGGAACGGATTCACCGCAGTATGCTGACCTGCGATTACTAGCGATTCCTCCTTCATGCAGGCGAGTTGCAGCCTGCAATCTGAACTGTGCCAGGGTTTGTGAGATTCGCTCTCCCTCGCGGGTTGGCTGCTCTGTGTCCCTCGCATTGTAGTACGTGTGTCGCCCAGGACGTAAGGGCCATGTTGACTTGACGTCATCCTCACCTTCCTCCGGTTTGTCACCGGCAGTCTCGCTAGAGTTCCCAACTTAATGATGGCAACTAACGACGAGGGTTGCGCTCGTTGCGGGACTTAACCCAACATCTCACGACACGAGCTGACGACAGCCATGCAGCACCTGTCTTCTGGTTCCTTACGGCACTCCTCCCCTTCAAGGAGATT
>8TW_10677
TCACCCCAATCATGAACCATACCGTGGACGTCTGCCTCCTTGCGGTTAGCTCAACGTCTTCTAGTACAGCCCACTTTCGTGATGTGACGGGCGGTGTGTACAAGACCCGGGAACGTATTCACCGCAGCATGCTGATCTGCGATTACTAGCGATTCCAGCTTCATGGAGTCGAGTTGCAGACTCCAATCCGAACTGAGACTGGTTTTTTCCGATTGGCTCCGTCTCGCGACTTCGCTACGGTTTGTACCAGCCATTGTAGCACGTGTGTAGCCCTGGACATAAAGGCCATGAGGACTTGACGTCATCCCCACCTTCCTCCGGTTTATCACCGGCAGTTCCGCGAGAGTCCCCAACTTAATGATGGTAACTCACGGTAAGGGTTGCGCTCGTTGCGGGACTTAACCCAACATCTCACGACACGAGCTGACGACAGCCATGCAGCACCTTGCTGGCAGGAGCCGATTACTCGGATCATCTTATCTCTAAGACTTA
>8TW_10680
TCACCCCAGTCATCAACCCCGCCTTCGGCACCCTCCTCCCTTTCGGGTTAGAGTAATGACTTCGGGCGTGGCTCACTTCCATGGTGTGACGGGCGGTGTGTACAAGGCCCGGGAACGGATTCACCGCAGTATGCTGACCTGCGATTACTAGCGATTCCTCCTTCATGCAGGCGAGTTGCAGCCTGCAATCTGAACTGTGCCAGGGTTTATGAGATTCGCTCTCCCTCGCGGGTTGGCTGCTCTGTGTCCCTCGCATTGTAGTACGTGTGTCGCCCAGGACGTAAGGGCCATGCTGACTTGACGTCATCCTCACCTTCCTCCGGTTTGTCACCGGCAGTCTCGCTAGAGTTCCCAACTTAATGATGGCAACTAACGACGAGGGTTGCGCTCGTTGCGGGACTTAACCCAACATCTCACGACACGAGCTGACGACAGCCATGCAGCACCTGTCTTCTGGTTCCTTACGGCACTCTCCCCTTTCAAGGAGATT
>8TW_10689
TAGCCCCAGTTACTGGTTTTGCCCTAGGCGGCTCCTTACGGTAACCGACTTTAGGCACCCCCAACTTCCATGGCTTGACGGGCGGTGTGTACAAGGCCCGGGAACGTATTCACCGCATCATGGCTGATATGCGATTACTAGCGATTCCAGCTTCACGAGGTCGGGTTGCAGACCTCGATCCGAACTGAGATAGGGTTTGTAGATTAGCTTACCGTTACCGGCTTGCAACTCACTGTCCCTACCATTGTAGCACGTGTGTCGCCCTGGACGTAAGGGCCGTGATGACTTGACGTCGTCCCCACCTTCCTCACCGCTTACGCGGGCAGTTTCTCTAGAGTCCCCGACATTACTCGCTGGCAACTAGAAATAGGGGTTGCGCTCGTTATGGAACTTAATCCGACACCTCACGGCACGAGCTGACGACAGCCATGCAGCACCTAGTTTCGTGTCCTTGCGGAAAGCTCCCTTTCAGGAGCGGTCACTAACTTTCAAGCCCAGGTAAGGTTCCTCGCGTATCATCGAATTAAACCA
>8TW_10725
TCACCCCAGTCATCAACCCCGCCTTCGGCACCCTCCTCCCCCGAAAGGGTTAGAGTAATGACTTCGGGCGTGGCTCACTTCCATGGTGTGACGGGCGGTGTGTACAAGGCCCGGGAACGGATTCACCGCAGTATGCTGACCTGCGATTACTAGCGATTCCTCCTTCATGCAGGCGAGTTGCAGCCTGCAATCTGAACTGTGCCAGGGTTTGTGAGATTCGCTCTCCCTCGCGGGTTGGCTGCTCTGTGTCCCTCGCATTGTAGTACGTGTGTAGCCCAAGGCGTAAGGGGCATGATGACTTGACGTCATCCCCACCTTCCTCCGGTTTGTCACCGGCAGTCTCTCTAGAGTGCCCAACTTAATGATGGCAACTAAAAACGAGGGTTGCGCTCGTTGCGGGACTTAACCCAACATCTCACGACACGAGCTGACGACAGCCATGCACCACCTGTGTTCGTGCTCCCCGAAGGCACTCCTCCCTTTCAAGAGGATTCACGACA
>8TW_10733
TCACCCCAGTCATCAACCCCGCCTTCGGCACCCTCCTCCCCCGAAAGGGTTAGAGTAATGACTTCGGGCGTGGCTCACTTCCATGGTGTGACGGGCGGTGTGTACAAGGCCCGGGAACGGATTCACCGCAGTATGCTGACCTGCGATTACTAGCGATTCCTCCTTCATGCAGGCGAGTTGCAGCCTGCAATCTGAACTGTGCCAGGGTTTGTGAGATTCGCTCTCCCTCGCGGGTTGGCTGCTCTGTGTCCCTCGCATTGTAGTACGTGTGTCGCCCAGTACGTAAGGGCCATGCTGACTTGACGTCATCCTCACCTTCCTCCGGTTTGTCACCGGCAGTCTCGCTAGAGTTCCCAACTTAATGATGGCAACTAACGACGAGGGTTGCGCTCGTTGCGGGACTTAACCCAACATCTCACGACACGAGCTGACGACAGCCATGCAGCACCTGTCTTCTGGTTCCTTACGGCACTCTCCCCTTTCAAGGAGATT
>8TW_10887
TAGCCCCAGTTACTAGTTTTACCCTAGGCGGCTCCTTGCGGTTACCGACTTTAGGTACACCCAGCTTCCATGGCTTGACGGGCGGTGTGTACAAGGTCCGGGAACGTATTCACCGTATCATTGCTGATATACGATTACTAGCGATTCCAGCTTCATGGGGTCGAGTTGCAGACCCCAATCCGAACTGAGACGAGTTTTTTGAGATTAGCATCCTGTTGCCAGGTAGCTGCCCTTTGTACTCGCCATTGTAGCACGTGTGTAGCCCTGGGCATAAAGGCCATGATGACTTGACATCATCCCCTCCTTCCTCACGCCTTACGGCGGCAGTTTCACTAGAGTTCCCAGCATTACCTGATGGCAACTAGTGATAGGGGTTGCGCTCGTTGCGGGACTTAACCCAACACCTCACGGCACGAGCTGACGACAGCCATGCAGCACCTTACGATCTGTGTATTGCTACAAAATGAGCTTTCACCCACGATCAAACCGCATTCTAGCCCG
>8TW_10890
TCACCCCAGTCATCAACCCCGCCTTCGGCACCCTCCTCCCCCGAAAGGGTTAGAGTAATGACTTCGGGCGTGGCTCACTTCCATGGTGTGACGGGCGGTGTGTACAAGGCCCGGGAACGGATTCACCGCAGTATGCTGACCTGCGATTACTAGCGATTCCTCCTTCATGCAGGCGAGTTGCAGCCTGCAATCTGAACTGTGCCAGGGTTTGTGAGATTCGCTCTCCCTCGCGGGTTGGCTGCTCTGTGTCCCTCGCATTGTAGTACGTGTGTCGCCCAGGACGTAAGGGCCATGCTGACTTGACGTCATCCTCACCTTCCTCCGGTTTGTCACCGGCAGTCTCGCTAGAGTTCCCAACTTAATGATGCAACTAACGACGAGGGTTGCGCTCGTTGCGGGACTTAACCCAACATCTCACGACACGAGCTGACGACAGCCATGCAGCACCTGTCTTCTGGTTCCTTACGGCACTCTCCCCTTTCAAGGAGATT
>8TW_10896
TCACCCCAGTCATCTGCCCTGCCTTAGACAGCTCCCTCCTTACGGTTGGGCCACTGGCTTCGGGCGTGACAAACTCCCATGGTGTGACGGGCGGTGTGTACAAGACCCGGGAACGCATTCACCGCAGCGTTCTGATCTGCGATTACTAGAGATTCCAACTTCATGTAGTCGAGTTGCAGACTACAATCCGAACTGAGAACAGCTTTATGAGATTTGCATCACCTCGCGGTGTAGCCACCCATTGTACTGCCCATTGTAACACGTGTGTAGCCCTAGGCGTAAGGGCCATGCTGATTTGACGTCATCCCCACCTTCCTCCGGTTTATCACCGGCAGTCTCGCTAGAGTACTCAACTAAATGGTAGTAACTAACGACAAGGGTTGCGCTCGTTGCGGGACTTAACCCAACATCTCACGACACGAGCTGACGACAACCATGCAGCACCTGTGTTCAGGCTCCCTTGCGGGCACTCCTACCTTTCAGTAAGATT
>8TW_10903
TCATCCCAGTTACCGCTCATACCTTAGGGCGCTGCCTCCTTGCGGTTGGCGCGCGCACTTCGGGTACAAACGACTCCCATGATGTGACGGGCGGTGTGTACAAGACCCGGGAACGTATTCACGGCGCCGTAGCTGATGCGCCATTACTAGCGATTCCGGCTTCATGGAGGCGAGTTGCAGCCTCCAATCCGAACTGGGCCCGACTTTGGTGATTTCCTCCACCTTGCGGTCTCGGATCCTTCTGTGTCGGGCATTGTAGTACGTGTGCAGCCCTGGCCGTAAGGGCCATACTGACTTGACGTCGTCCCCACCTTCCTCCCCGTTGAACAGGGCAGTCTGAACAGAGTGCCGGAGACTCACGTCTCCATGGCAACAGTTCACAGGGGTTGCGCTCGTTGCGGGACTTAACCCAACATCTCACGACACGAGCTGACGACAGCCATGCAGCACCTGTGCAAATTGTGTATTGCTACACTCACCGGCTTTCACCGGATT
>8TW_10936
TCACCCCAGTCATCAACCCCGCCTTCGGCACCCTCCTCCCCCGAAAGGGTTAGAGTAATGACTTCGGGCGTGGCTCACTTCCATGGTGTGACGGGCGGTGTGTACAAGGCCCGGGAACGGATTCACCGCAGTATGCTGACCTGCGATTACTAGCGATTCCTCCTTCATGCAGGCGAGTTGCAGCCTGCAATCTGAACTGTGCCAGGGTTTGTGAGATTCGCTCTCCCTCGCGGGTTGGCTGCTCTGTGTCCCTCGCATTGTAGTACGTGTGTCGCCCAGGACGTAAGGGCCATGCTGACTTGACGTCATCCTCACCTTCCTCCGGTTTGTCACCGGCAGTCTCGCTAGAGTTCCCAACTTAATGATGGCAACTAACGACGAGGGTTGCGCTCGTTGCGGGACTTAACCCAACATCTCACGACACGAGCTGACGACAGCCATGCAGCACCTGTCTTCTGGTTCCTTACGGCACTCTCCCCTTTCAAGGAGATT
>8TW_10937
TCACCCCAATCACCGATCCCACCTTCGACGGCTCCTTCCTTACGGTTAGGCCACCGGCTTCGGGTGTTACCGACTTTCGTGGTGTGACGGGCGGTGTGTACAAGGCCCGGGAACGTATTCACCCCGGCGTGCTGATCCGGGATTACTAGCAACTCCAGCTTCATGGAGGCGAGTTGCAGCCTCCAATCCGAACTGAGACCGGCTTTATGGGATTCGCTAAACCTCGCGGTTTCGCAGCCCTTTGTACCGGCCATTGTAGCGTGTTTGCAGCCCTAGACATAAGGGGCATGATGACTTGACGTCATCCCCACCTTCCTCCGAGTTGACCCCGGCAGTCTCCTACGAGTCCCCACCATTACGTGCTGGCAACATAGAATAAGGGTTGCGCTCGTTGCGGGACTTAACCCAACATCTCACGACACGAGCTGACGACAGCCATGCACCACCTTCATTGAGCCCCGAAGGACACCACATCTCTGTGGCTTTTCCCAATGATTTAACCTAGGTAAGGTTCTTCGCGTAGCATCGAA
>8TW_10953
TCACCCCAGTCATCAACCCCGCCTTCGGCACCCTCCTCCCCCGAAAGGGTTAGAGTAATGACTTCGGGCGTGGCTCACTTCCATGGTGTGACGGGCGGTGTGTACAAGGCCCGGGAACGGATTCACCGCAGTATGCTGACCTGCGATTACTAGCGATTCCTCCTTCATGCAGGCGAGTTGCAGCCTGCAATCTGAACTGTGCCAGGGTTTGTGAGATTCGCTCTCCCTCGCGGGTTGGCTGCTCTGTGTCCCTCGCATTGTAGTACGTGTGTCGCCCAGGACGTAAGGGCCATGCTGACTTGACGTCATCCTCACCTTCCTCCGGTTTGTCACCGGCAGTCTCGCTAGAGTTCCCAACTTAATGATGGCAACTAACGACGAGGGTTGCGCTCGTTGCGGGACTTAACCCAACATCTCACGACACGAGCTGACGACAGCCATGCAGCACCTGTCTTCTGGTTCCTTACGGCACTCTCCCCTTTCAAGGAGATT
>8TW_10978
TCACCCCAGTCATCAACCCCGCCTTCGGCACCCTCCTCCCCCGAAAGGGTTAGAGTAATGACTTCGGGCGTGGCTCACTTCCATGGTGTGACGGGCGGTGTGTACAAGGCCCGGGAACGGATTCACCGCAGTATGCTGACCTGCGATTACTAGCGATTCCTCCTTCATGCAGGCGAGTTGCAGCCTGCAATCTGAACTGTGCCAGGGTTTGTGAGATTCGCTCTCCCTCGCGGGTTGGCTGCTCTGTGTCCCTCGCATTGTAGTACGTGTGTCGCCCAGGACGTAAGGGCCATGCTGACTTGACGTCATCCTCACCTTCCTCCGGTTTGTCACCGGCAGTCTCGCTAGAGTTCCCAACTTAATGATGGCAACTAACGACGAGGGTTGCGCTCGTTGCGGGACTTAACCCAACATCTCACGACACGAGCTGACGACAGCCATGCAGCACCTGTCTTCTGGTTCCTTACGGCACTCTCCCCTTTCAAGGAGATT
>8TW_10982
TCACCCCAGTCACTAGCCCTGCCTTAGGCATCCTCCTCCTCGAAAGGTTGGAGTAACGACTTCGGGCGTGACCAGCTCCCATGGTGTGACGGGCGGTGTGTACAAGGCCCGGGAACGAATTCACCGCAGTATGCTGACCTGCGATTACTAGCGATTCCTCCTTCATGCAGGCGAGTTTCAGCCTGCAATCTGAACTGAGGCCGGGTTTGCTGGGATTCGCTTGTCCTCGCGGATTAGCTGCCCGTTGTCCCGACCATTGTAGTACGTGTGTAGCCCAAGACGTAAGGGGCATGCTGACTTGACGTCATCCCCACCTTCCTCCGGTTTGTCACCGGCAGTCTCTCTAGAGTTCCCAACTTAATGATGGCAACTAAAGACGAGGGTTGCGCTCGTTGCGGGACTTAACCCAACATCTCACGACACGAGCTGACGACAGCCATGCACCACCTGTGTTCTAGCTCCCTAAGGCACTCTCAACTTTCATCAAGATTCTAGACA
>8TW_11007
TCACCCCAGTCGCTGACCCTACCGTGGTCGCCTGCCCCCTTGCGGTTAGCGCAGCGCCTTCGGGTAGAACCAACTCCCATGGTGTGACGGGCGGTGTGTACAAGGCCCGGGAACGTATTCACCGCGGCATGCTGATCCGCGATTACTAGCGATTCCAACTTCATGCTCTCGAGTTGCAGAGAACAATCCGAACTGAGATGGCTTTTAGGGATTATCCCTCTGTCACCACCATTGTAGCACGTGTGTAGCCCCACGCGTAAGGGCCATGAGGACTTGACGTCATCCCCACCTTCCTCCGGCTTGCCACCGGCAGTTCCACTAGAGTGCCCAGCATAACCTGATGGCAACTAGTAGCGAGGGTTGCGCTCGTTGCGGGACTTAACCCAACATCTCACGACACGAGCTGACGACAGCCATGCAGCACCTGTGTTCTAGCCAGCCGAACTGAAGAAAGTCATCTCTGACGATCAAACTAGACATGTCAAAC
>8TW_11019
TCACCCCAGTCATCAACCCCGCCTTCGGCACCCTCCTCCCCCGAAAGGGTTAGAGTAATGACTTCGGGCGTGGCTCACTTCCATGGTGTGACGGGCGGTGTGTACAAGGCCCGGGAACGGATTCACCGCAGTATGCTGACCTGCGATTACTAGCGATTCCGCCTTCATGCAGGCGAGTTGCAGCCTGCAATCTGAACTAAGACCGGGTTTATGAGATTAGCTTGCATTCGCATGCTTGCGACTCTTTGTCCCGGCCATTGTAGTACGTGTGTAGCCCAAGGCGTAAGGGGCATGATGACTTGACGTCATCCCCACCTTCCTCCGGTTTGTCACCGGCAGTCTCTCTAGAGTGCCCAACTTAATGATGGCAACTAAAAACGAGGGTTGCGCTCGTTGCGGGACTTAACCCAACATCTCACGACACGAGCTGACGACAGCCATGCACCACCTGTGTTCGTGCTCCCGAAGGCACTCCTCCCTTTCAAGAGGATTCACGAC
>8TW_11066
TCACCCCAGTCACCAGCCCTGCCTTAGGCGCCTCCCTCCCTTGCGGGTTGAGATAACGACTTCGGGCGTGACCAGCTTCCATGGTGTGACGGGCGGTGTGTACAAGGCCCGGGAACGTATTCACCGCAGTATGCTGACCTGCGATTACTAGCGATTCCGCCTTCATGCAGGCGAGTTGCAGCCTGCAATCTGAACTAAGACCGGGTTTATGAGATTAGCTTGCATTCGCATGCTTGCGACTCTTTGTCCCGGCCATTGTAGTACGTGTGTAGCCCAAGGCGTAAGGGGCATGATGACTTGACGTCATCCCCACCTTCCTCCGGTTTGTCACCGGCAGTCTCTCTAGAGTGCCCAACTTAATGATGGCAACTAAAAACGAGGGTTGCGCTCGTTGCGGGACTTAACCCAACATCTCACGACACGAGCTGACGACAGCCATGCACCACCTGTGTTCGTGCTCCCGAAGGCACTCCTCCCTTTCAAGAGGATTCACGA
>8TW_11071
TCACCCAGTCATCAACCCCGCCTTCGGCACCCTCCTCCCCCGAAAGGGTTAGAGTAATGACTTCGGGCGTGGCTCACTTCCATGGTGTGACGGGCGGTGTGTACAAGGCCCGGGAACGGATTCACCGCAGTATGCTGACCTGCGATTACTAGCGATTCCTCCTTCATGCAGGCGAGTTGCAGCCTGCAATCTGAACTGTGCCAGGGTTTGTGAGATTCGCTCTCCCTCGCGGGTTGGCTGCTCTGTGTCCCTCGCATTGTAGTACGTGTGTCGCCCAGGACGTAAGGGCCATGCTGACTTGACGTCATCCTCACCTTCCTCCGGTTTGTCACCGGCAGTCTCGCTAGAGTTCCCAACTTAATGATGGCAACTAACGACGAGGGTTGCGCTCGTTGCGGGACTTAACCCAACATCTCACGACACGAGCTGACGACAGCCATGCAGCACCTGTCTTCTGGTTCCTTACGGCACTCTCCCCTTTCAAGGAGATT
>8TW_11086
TCATCCCAGTTACCGCTCATAGCGTAGGGCGCTGCCTCCTTGCGGTTGGCTTACGCACTTCGGCTACAAACGACTTCCATGATGTGACGGGCGGTGTGTACAAGGCCCGGGAACGTATTCACGGCGCCGTAGCTGATGCGCCATTACTAGCGATTCCGGCTTCATGGAGGCGAGTTGCAGCCTCCAATCCGAACTGGGCCCAGTTTTTGAGATTTCCTCCACCTCGCGGATTCGGATCATTCTGTACTGGGCATTGTAGTACGTGTGCAGCCCTGGTCGTAAGGGCCATACTGACTTGACGTCATCCCCACCTTCCTCCCCGTTTCACAGGGCAGTCTGTCCAGAGAGCCCGAAGGCAACAGGACACAGGGGTTGCGCTCGTTGCGGGACTTAACCCAACATCTCACGACACGAGCTGACGACAGCCATGCAGCACCTGTGCAAATTATCGGTATTGCTACCGACTCGCTAACTTTCATTAA
>8TW_11092
TCACCCCAGTCATCAACCCCGCCTTCGGCACCCTCCTCCCCCGAAAGGGTTAGAGTAATGACTTCGGGCGTGGCTCACTTCCATGGTGTGACGGGCGGTGTGTACAAGGCCCGGGAACGGATTCACCGCAGTATGCTGACCTGCGATTACTAGCGATTCCTCCTTCATGCAGGCGAGTTGCAGCCTGCAATCTGAACTGTGCCAGGGTTTGTGAGATTCGCTCTCCCTCGCGGGTTGGCTGCTCTGTGTCCCTCGCATTGTAGTACGTGTGTCGCCCAGGACGTAAGGGCCATGCTGACTTGACGTCATCCTCACCTTCCTCCGGTTTGTCACCGGCAGTCTCGCTAGAGTTCCCAACTTAATGATGGCAACTAACGACGAGGGTTGCGCTCGTTGCGGGACTTAACCCAACATCTCACGACACGAGCTGACGACAGCCATGCAGCACCTGTCTTCTGGTTCCTTACGGCACTCTCCCCTTTCAAGGAGATT
>8TW_11098
TCACCCCAGTCACCAGCCCTGCCTTAGGCGCCTCCCTCCCTTGCGGGTTGAGATAACGACTTCGGGCGTGACCAGCTTCCATGGTGTGACGGGCGGTGTGTACAAGGCCCGGGAACGTATTCACCGCAGTATGCTGACCTGCGATTACTAGCGATTCCGCCTTCATGCAGGCGAGTTGCAGCCTGCAATCTGAACTAAGACCGGGTTTATGAGATTAGCTTGCATTCGCATGCTTGCGACTCTTTGTCTCGGCCATTGTAGTACGTGTGTAGCCCAAGGCGTAAGGGGCATGATGACTTGACGTCATCCCCACCTTCCTCCGGTTTGTCACCGGCAGTCTCTCTAGAGTGCCCAACTTAATGATGGCAACTAAAAACGAGGGTTGCGCTCGTTGCGGGACTTAACCCAACATCTCACGACACGAGCTGACGACAGCCATGCAGCACCTGTCTTCTGGTTCCTTACGGCACTCTCCCCTTTCAAGGAGATTCC
>8TW_11170
TCATCCCAATCACCATCCATACCTTAGGCACCTGCCTCCTTGCGGTTAGCTCGGCGGCTTTGGGTACAGACGGCTTTCATGATGTGACGGGCGGTGTGTACAAGGCCTGGGAACGTATTCACGGCGCCGTAGCTGATGCGCCATTACTAGCGATTCCAGCTTCATGCCGGCGAGTTGCAGCCGACAATCTGAACTGGGCCCGGTTTTAAGGATTTGCTCCCCATTGCTGGATTGCGCCCCTCTGTGCCGGGCATTGTAGTACGTGTGCAGCCCTGGCCGTAAGGGCCATACTGACTTGACGTCATCCCCACCTTCCTCCTCGTTGAAGCGAGGCAGTCCGTCCAGAGTGCTCCAGTCTCTCGACCGGGTGGCAACAGGACGCAGGGGTTGCGCTCGTTGCGGGACTTAACCCAACATCTCACGACACGAGCTGACGACAGCCATGCAGCACCTGTGCACGCTCCCCGTTGCGGGGTCGTTACGCTTTCACG
>8TW_11192
TCATCCCAGTTACCGCTCATACCTTAGGGCGCTGCCTCCTTGCGGTTGGCGCGCGCACTTCGGGTACAAACGACTCCCATGATGTGACGGGCGGTGTGTACAAGACCCGGGAACGTATTCACGGCGCCGTAGCTGATGCGCCATTACTAGCGATTCCGGCTTCATGGAGGCGAGTTGCAGCCTCCAATCCGAACTGGGCCCGACTTTGGTGATTTCCTCCACCTTGCGGTCTCGGATCCTTCTGTGTCGGGCATTGTAGTACGTGTGCAGCCCTGGCCGTAAGGGCCATACTGACTTGACGTCGTCCCCACCTTCCTCCCCGTTGAACAGGGCAGTCTGAACAGAGTGCCGGAGACTCACGTCTCCATGGCAACAGTTCACAGGGGTTGCGCTCGTTGCGGGACTTAACCCAACATCTCACGACACGAGCTGACGACAGCCATGCAGCACCTGTGCAAATTGTGTATTGCTACACTCACCGGCTTTCACCGGATT
>8TW_11206
TAGCCCCAATTATCGGTTTTACTCTAGGCGGCGCCTTACGGCTACCGACTTTAAATACCCCCAACTTTCATGGCTTGACGGGCGGTGTGTACAAGGCCCGGGAACGTATTCACCGCGCCATTGCTGATGCGCGATTACTAGCGAATCCAGCTTCATGGGGTCGAGTTGCAGACCCCAATCCGAACTGAGACTATTTTTGAAGATTTGCATCATGTTGCCATGTAGCTGCCCTCTGTAATAGCCATTGTAGCACGTGTGTAGCCCAGGACGTAAGGGCCGTGATGACTTGACGTCATCCCCACCTTCCTCACCGCTTGCGCGGGCAGTTCCACTAGAGTCCCCGGCCGAACCGCTGGCAACTAATGGTAGGGGTTGCGCTCGTTGCGGGACTTAACCCAACACCTCACGGCACGAGCTGACGACAGCCATGCAGCACCTAGTTTCGGGTCATTGCTGACTAACTCCTTTCAGAGTTATTCCCTAACTTTCAAGCCCTGGTAAGGTTCCTCGCGTATCA
>8TW_11225
TCACCCCAGTCATTGGCCACACCGTGGTAAGCGCCCTCCTTGCGGTTAAGCTACCTACTTCTGGTGCAGTCAACTCCCATGGTGTGACGGGCGGTGTGTACAAGGCCCGGGAACGTATTCACCGCGACATTCTGATTCGCGATTACTAGCGATTCCGACTTCACGGAGTCGAGTTGCAGACTCCGATCCGGACTACGACCGGTTTTAAAGGATTCGCTCCGCCTCGCGACTTCGCTGCCCTCTGTACCGGCCATTGTAGCACGTGTGTAGCCCAGGTCGTAAGGGCCATGATGACTTGACGTCGTCCCCACCTTCCTCCGGTTTGTCACCGGCAGTCTCCCTAGAGTGCTCAGCCGAACTGCTAGCAACTAAGGACAAGGGTTGCGCTCGTTACGGGACTTAACCCAACATCTCACGACACGAGCTGACGACAGCCATGCAGCACCTGTCTCAGAGTTCCCGAAGGCACCCGCCCATCTCTGGGCAGTTCTCTGGATGTCAAGACCT
>8TW_11227
TCACCCCAGTTGCTGACTATACCTTGGTCAAACGCCTCCTTGCGGTTAGCAATCTGCTTTAAGGTAGAACCAACTTCCATGGTGTGACGGGCGGTGTGTACAAGACCCGGGAACGTATTCACCGTAGCACGCTGATCTACGATTACTAGCGATTCCAGCTTCATGCACTCGAGTTGCAGAGTGCAATCCGAACTGAGGTAGATTTTTGAGTTTAGCTTAGCGTCGCCACTTTGCATCTCATTGTCACTACCATTGTAGCACGTGTGTAGCCCAACCCGTAAGGGCCATGAGGACTTGACGTCATCCCCACCTTCCTCCAGCTTATCACTGGCAGTTCTTTCAGAGTGCCCAGCATGACCTGATGGCAACTAAAAGTAGGGGTTGCGCTCGTTGCGGGACTTAACCCAACATCTCACGACACGAGCTGACGACAGCCATGCAGCACCTGTGTTCTGTCCGGCCGAACCGAAAAGTCTAGTTTCCTAAA
>8TW_11245
TCACCCCAGTCACTAGCCCTGCCTTAGGCATCCCCCTCCAAATTGGTTGGGGTAACGACTTTGGGCATAGCCAGCTCCCATGGTGTGACGGGCGGTGTGTACAAGGCCCGGGAACGTATTCACCGCTGTATGGCTGACCAGCGATTACTAGCGATTCCGACTTCATGCAGGCGAGTTGCAGCCTGCAATCCGAACTGAGACCGGGTTTTTGAGGTTAGCTAACCCTCGCGGGATTGCATCTCTTTGTCCCGGCCATTGTAGCACGTGTGTCGCCCAGGACGTAAGGGGCATGCTGACTTGACGTCATCCTCACCTTCCTCCGGCTTATCACCGGCAGTCTTTTGAGTTTCCCAAAATGGCAACTCAAAACAAGGGTTGCGCTCGTTACGGGACTTAACCCAACATCTCACGACACGAGCTGACGACAGCCATGCAGCACCTTGAAAATTGTCCGAAGAAGGACACCTTTCGGCATCTGTCAATTCCCATTTAAAACCCGTGGTAAGGTTCCTCGCGTATCA
>8TW_11270
TCACCCCAGTCATGGACCACACCGTGGTAGGCGCCCCCCTTGCGGTCAGGCTACCTGCTTCTGGTGCAATACACTCCCATGGTGTGACGGGCGGTGTGTACAAGACCCGGGAACGTATTCACCGCAGCAATGCTGATCTGCGATTACTAGCGATTCCGACTTCATGGAGTCGAGTTGCAGACTCCAATCCGGACTACGACAAGTTTTCTGGGATTTGCTCCCCGTCGCCGGTTGGCTTCCCTCTGTACTTGCCATTGTAGCACGTGTGTAGCCCTGGTCATAAAGGCCATGATGACTTGACGTCATCCCCACCTTCCTCCGGTTTGTCACCGGCGGTCTCCTTAGAGTTCCCAACTTAATGATGGCAACTAAGGACAGGGGTTGCGCTCGTTGCGGGACTTAACCCAACATCTCACGACACGAGCTGACGACAGCCATGCAGCACCTGTCTCACGGTTCCTTGCGGCACTCCCGCATCTCTGCAGGATT
>8TW_11278
TCACCCCAGTCACCAGCCCTGCCTTAGGCGCCTCCCTCCCTTACGGGTTGAGATAACGACTTCGGGCGTGACCAGCTTCCATGGTGTGACGGGCGGTGTGTACAAGGCCCGGGAACGTATTCACCGCAGTATGCTGACCTGCGATTACTAGCGATTCCGCCTTCATGCAGGCGAGTTGCAGCCTGCAATCTGAACTAAGACCGGGTTTATGAGATTAGCTTGCATTCGCATGCTTGCGACTCTTTGTCCCGGCCATTGTAGTACGTGTGTAGCCCAAGGCGTAAGGGGCATGATGACTTGACGTCATCCCCACCTTCCTCCGGTTTGTCACCGGCAGTCTCTCTAGAGTGCCCAACTTAATGATGGCAACTAAAAACGAGGGTTGCGCTCGTTGCGGGACTTAACCCAACATCTCACGACACGAGCTGACGACAGCCATGCACCACCTGTGTTCGTGCTCCCGAAGGCACTCCTCTCTTTCAAGAGGATTCACGA
>8TW_11287
TCACCCCAGTCATCAACCCCGCCTTCGGCACCCTCCTCCCCCGAAAGGGTTAGAGTAATGACTTCGGGCGTGGCTCACTTCCATGGTGTGACGGGCGGTGTGTACAAGGCCCGGGAACGGATTCACCGCAGTATGCTGACCTGCGATTACTAGCGATTCCTCCTTCATGCAGGCGAGTTGCAGCCTGCAATCTGAACTGTGCCAGGGTTTGTGAGATTCGCTCTCCCTCGCGGGTTGGCTGCTCTGTGTCCCTCGCATTGTAGTACGTGTGTCGCCCAGGACGTAAGGGCCATGCTGACTTGACGTCATCCTCACCTTCCTCCGGTTTGTCACCGGCAGTCTCGCTAGAGTTCCCAACTTAATGATGGCAACTAACGACGAGGGTTGCGCTCGTTGCGGGACTTAACCCAACATCTCACGACACGAGCTGACGACAGCCATGCAGCACCTGTCTTCCGGTTCCTTACGGCACTCTCCCCTTTCAAGGAGATT
>8TW_11320
TCACCCCAGTCATCAACCCCGCCTTCGGCACCCTCCTCCCCCGAAAGGGTTAGAGTAATGACTTCGGGCGTGGCTCACTTCCATGGTGTGACGGGCGGTGTGTACAAGGCCCGGGAACGGATTCACCGCAGTATGCTGACCTGCGATTACTAGCGATTCCTCCTTCATGCAGGCGAGTTGCAGCCTGCAATCTGAACTGTGCCAGGGTTTGTGAGATTCGCTCTCCCTCGCGGGTTGGCTGCTCTGTGTCCCTCGCATTGTAGTACGTGTGTCGCCCAGGACGTAAGGGCCATGCTGACTTGACGTCATCCTCACCTTCCTCCGGTTTGTCACCGGCAGTCTCGCTAGAGTTCCCAACTTAATGATGGCAACTAACGACGAGGGTTGCGCTCGTTGCGGGACTTAACCCAACATCTCACGACACGAGCTGACGACAGCCATGCAGCACCTGTCTTCTGGTTCCTTACGGCACTCTCCCCTTTCAAGGAGATT
>8TW_11351
TCACCCCAGTCATCAACCCCGCCTTCGGCACCCTCCTCCCCCGAAAGGGTTAGAGTAATGACTTCGGGCGTGGCTCACTTCCATGGTGTGACGGGCGGTGTGTACAAGGCCCGGGAACGGATTCACCACAGTATGCTGACCTGCGATTACTAGCGATTCCTCCTTCATGCAGGCGAGTTGCAGCCTGCAATCTGAACTGTGCCAGGGTTTGTGAGATTCGCTCTCCCTCGCGGGTTGGCTGCTCTGTGTCCCTCGCATTGTAGTACGTGTGTCGCCCAGGACGTAAGGGCCATGCTGACTTGACGTCATCCTCACCTTCCTCCGGTTTGTCACCGGCAGTCTCGCTAGAGTTCCCAACTTAATGATGGCAACTAACGACGAGGGTTGCGCTCGTTGCGGGACTTAACCCAACATCTCACGACACGAGCTGACGACAGCCATGCAGCACCTGTCTTCTGGTTCCTTACGGCACTCTCCCCTTTCAAGGAGATT
>8TW_11364
TAGCCCCAGTCACCGATTTTACCTTGAATGACTCCTTACGGTTATCATCTTCAGGTACACCCGGCTTCCATGGCTTGACGGGCGGTGTGTACAAGGTCCGGGAACGTATTCACCGCGCCATTGCTGATGCGCGATTACTAGCGATTCCAGCTTCATGGAGTCGAGTTGCAGACTCCAATCCGAACTGAGACGAGTTTTTTGAGATTGGCTTCATATTGCTATGTTGCGACCCTTTGTACTCGCCATTGTAGCACGTGTGTAGCCCTGGACATAAAGGCCGTGATGACTTGACGTCGTCCCCTCCTTCCTCACTGCTTACGCAGGCAGTTTCACTAGAGTCCCCAGCATAACCTGATGGCAACTAATGATGGGGGTTGCGCTCGTTGCGGGACTTAACCCAACACCTCACGGCACGAGCTGACGACAGCCATGCAGCACCTTACTAGCAGTGTATTGCTACAAAATGAGCTTTCACCCATGAT
>8TW_11396
TCACCCCAGTCATCAACCCCGCCTTCGGCACCCTCCTCCCCCGAAAGGGTTAGAGTAATGACTTCGGGCGTGGCTCACTTCCATGGTGTGACGGGCGGTGTGTACAAGGCCCGGGAACGGATTCACCGCAGTATGCTGACCTGCGATTACTAGCGATTCCTCCTTCATGCAGGCGAGTTGCAGCCTGCAATCTGAACTGTGCCAGGGTTTGTGAGATTCGCTCTCCCTCGCGGGTTGGCTGCTCTGTGTCCCTCGCATTGTAGTACGTGTGTCGCCCAGGACGTAAGGGCCATGCTGACTTGACGTCATCCTCACCTTCCTCCGGTTTGTCACCGGCAGTCTCGCTAGAGTTCCCAACTTAATGATGGCAACTAACGACGAGGGTTGCGCTCGTTGCGGGACTTAACCCAACATCTCACGACACGAGCTGACGACAGCCATGCAGCACCTGTCTTCCGGTTCCTTACGGCACTCTCCCCTTTCAAGGAGATT
>8TW_11408
TCACCCCAGTCATCAACCCCGCCTTCGGCACCCTCCTCCCCCGAAAGGGTTAGAGTAATGACTTCGGGCGTGGCTCACTTCCATGGTGTGACGGGCGGTGTGTACAAGGCCCGGGAACGGATTCACCGCAGTATGCTGACCTGCGATTACTAGCGATTCCTCCTTCATGCAGGCGAGTTGCAGCCTGCAATCTGAACTGTGCCAGGGTTTGTGAGATTCGCTCTCCCTCGCGGGTTGGCTGCTCTGTGTCCCTCGCATTGTAGTACGTGTGTCGCCCAGGACGTAAGGGCCATGCTGACTTGACGTCATCCTCACCTTCCTCCGGTTTGTCACCGGCAGTCTCGCTAGAGTTCCCAACTTAATGATGGCAACTAACGACGAGGGTTGCGCTCGTTGCGGGACTTAACCCAACATCTCACGACACGAGCTGACGACAGCCATGCAGCACCTGTCTTCTGGTTCCTTACGGCACTCTCCCCTTTCAAGGAGATT
>8TW_11422
TAACACCAGTTACTAGTTTTACCCTAGGCAGCTCCTTACGGTTACCGACTTCAGGCACCCCCAGCTTCCATTGTTTGACGGGCGGTGTGTACAAGGCCCGGGAACGTATTCACCGCGCCATGGCTGATGCGCGATTACTAGCGATTCCAGCTTCATGGAGTCGAGTTGCAGACTCCAATCCGAACTGAGATTGGCTTTAGAGATTCGCATCCCCTCGCGGGGTAGCTGCCCTCTGTACCAACCATTGTAGCACGTGTGTGGCCCAGGACGTAAGGGCCGTGATGACTTGACGTCGTCCCCGCCTTCCTCACTACTTGCGTAGGCAGTTTCTTTAGAGTCCCCGACATTACTCGCTGGCAACTAAAGATAGGGGTTGCGCTCGTTGCGGGACTTAACCCAACACCTCACGGCACGAGCTGACGACAGCCATGCAGCACCTTGTAGACGGTCCGAAGACTGATCTGTTTCCAAATCATTCCCTCTACATTTAAGCCCTGGTAAGGTTCCTCGCGTATCA
>8TW_11438
TCACTCCAGTCACCGACCCCACCCTAAACATTACTCTCCTCGCGGTTAAGCCAATGTCTTTAGGTGTTACCAGCTCCCATAGTGTGACGGGCGGTGTGTACAAGACCCGGGAACGTATTCAACGCACTATAGCTGACGCGCGTTTACTAGCAACTCCAACTTCATGCAGGCGAGTTGCAGCCTGCAATCTGAACTGAGGAATGTTTTACTAGGATTTGCTCCGCCTCGCGGCTTGGCTTCCCATTGTTCCATCCCATTGTAGCGTGTGTGTAGCCCCGGACATAAAGGCCATGCTGACTTGACGTCATCCCCGCCTTCCTCCGGCTTGCGGCCGGCAGTCTCGCCAGACACTTGTAACTGGCAATGAGGGTTGCGCTCGTTAGCGTACTTAAACGAACATCTCACGACACGAGCTGACGACAGCCATGCAACACCTGTATAAACTCTCTTGCGAGTCGATCCAATTTCTCTTCTCTACCATCTATAT
>8TW_11458
TCACCCCAGTCATCAACCCCGCCTTCGGCACCCTCCTCCCCCGAAAGGGTTAGAGTAATGACTTCGGGCGTGGCTCACTTCCATGGTGTGACGGGCGGTGTGTACAAGGCCCGGGAACGGATTCACCGCAGTATGCTGACCTGCGATTACTAGCGATTCCTCCTTCATGCAGGCGAGTTGCAGCCTGCAATCTGAACTGTGCCAGGGTTTGTGAGATTCGCTCTCCCTCGCGGGTTGGCTGCTCTGTGTCCCTCGCATTGTAGTACGTGTGTCGCCCAGGACGTAAGGGCCATGCTGACTTGACGTCATCCTCACCTTCCTCCGGTTTGTCACCGGCAGTCTCGCTAGAGTTCCCAACTTAATGATGGCAACTAACGACGAGGGTTGCGCTCGTTGCGGGACTTAACCCAACATCTCACGACACGAGCTGACGACAGCCATGCAGCACCTGTCTTCTGGTTCCTTACGGCACTCTCCCCTTTCAAGGAGATT
>8TW_11531
TCACCCCAATCACCGACCCCACCTTCGACGGCTCCTTCCTTACGGTTAGGCCACCGGCTTCGGGTGTTGCCGACTTTCGTGGTGTGACGGGCGGTGTGTACAAGGCCCGGGAACGTATTCACCCCGGCGTGCTGATCCGGGATTACTAGCAACTCCAGCTTCATGGAGGCGAGTTGCAGCCTCCAATCCGAACTGAGACCGGCTTTATGGGATTCGCTAAACCTCGCGGTTTCGCAGCCCTTTGTACCGGCCATTGTAGCGTGTTTGCAGCCCTAGACATAAGGGGCATGATGACTTGACGTCATCCCCACCTTCCTCCGAGTTGACCCCGGCAGTCTCCTACGAGTCCCCGCCATTACGCGCTGGCAACATAGGATAAGGGTTGCGCTCGTTGCGGGACTTAACCCAACATCTCACGACACGAGCTGACGACAGCCATGCACCACCTTCATTGAGCCCCGAAGGACACCACATCTCTGTGGCTTTTCCCAATGATTTAACCTAGGTAAGGTTCTTCGCGTAGCATCGAAA
>8TW_11558
TCACCCCAGTCATCAACCCCGCCTTCGGCACCCTCCTCCCCCGAAAGGGTTAGAGTAATGACTTCGGGCGTGGCTCACTTCCATGGTGTGACGGGCGGTGTGTACAAGGCCCGGGAACGGATTCACCGCAGTATGCTGACCTGCGATTACTAGCGATTCCTCCTTCATGCAGGCGAGTTGCAGCCTGCAATCTGAACTGTGCCAGGGTTTGTGAGATTCGCTCTCCCTCGCGGGTTGGCTGCTCTGTGTCCCTCGCATTGTAGTACGTGTGTCGCCCAGGACGTAAGGGCCATGCTGACTTGACGTCATCCTCACCTTCCTCCGGTTTGTCACCGGCAGTCTCGCTAGAGTTCCCAACTTAATGATGGCAACTAACGACGAGGGTTGCGCTCGTTGCGGGACTTAACCCAACATCTCACGACACGAGCTGACGACAGCCATGCAGCACCTGTCTTCTGGTTCCTTACGGCACTCTCCCCTTTCAAGGAGATT
>8TW_11564
TAACCCCAGTCACCAGCCTCACCTTATTCGAATGCCTCCCTTTCGGGTTAGCCCATCGCTTTAAGGCAAGACCAACTTCCATGGCTTGACGGGCGGTGTGTACAAGGCCCGTTTACGTATTCACCGCGGCATGCTTATCCGCGATTACTAGTGATTCCAACTTCATGTTCTCGAGTTGCAGAGAACAATCCGAACTTAGACGATTTTTGAAGGATTGACTCAGAGTCGCCTCTTTGTTACCCGTTGTAATCGCCATTGTAGCACGTGTGTAGCCCAGCCCATAAGGGCCATGAGGACTTGACGTCATCCCATCCTTCCTCCGGCTTATCACCGGCAGTATCCCTAAAGTACCCAACTTAATGCTGGCAATAAGGGAAAGGGTTTCGCTCGTTGCGGGACTTAACCCAACATCTCACGACACGAGCTGACGACAGCCATGCAACACCTGTAATAGGCCGGCCGAACCGAAGGAGCAAGTTTCCAAGCTCCACACCTAATATGTCAAAGGACTGGTAAGTTTCTTCGCGT
>8TW_11614
TCATCCCAATCACCGATCCCACCTTCGGCAGCTCCCTCCTTGCGGTTGGGCCACTGACTTCGGGTGTTACCGACTTTCGTGATGTGACGGGCGGTGTGTACAAGCCCCGGGAACGTATTCACCGTAGCGTTGCTGATCTACGATTACTAGCAACTCCGACTTCATGGGGTCGAGTTGCAGACCCCAATCCGAACTGAGACTGGCTTTTTGGGATTCGCTCCACTTTGCAGTATTGCAGCCCTTTGTACCAGCCATTGTAGCATGCGTGCAGCCCAAGACATAAGGGGCATGATGATTTGACGTCATCCCCACCTTCCTCCGAGTTAACCCCGGCAGTCTCCTGTGAGTCCCCAACTAAATGCTGGCAACACAGAACGAGGGTTGCGCTCGTTGCGGGACTTAACCCAACATCTCACGACACGAGCTGACGACAACCATGCACCACCTGTATACAGACGTTTAAACCGCTACGACATCTCTGCCGTATTCCTGTATATGTC
>8TW_11625
TAGTCCCAGTCACCAGCCTTGCCGTGGGCACGCATGAAATTGCGCGACTTCGGGCACTGCCAGCTCCCATGACTTGACGGGCGGTGTGTACAAGGCTCAGGAACATATTCACCGCGGCGTAGCTGATCCGCGATTACTAGCGATTCCAACTTCATGCGGGCGAATTTCAGCCCGCAATCTGAACTGGGGTATGCTTTAGCGATTTGCTCCACCTTGCGGTCTTGCATCGTTCTGTACATACCATTGTAGCACGTGTGCAGCCCTAGACATAAAGGCCATGAGGACTTGACGTCATCCCCACCTTCCTCCGGTTTGACACCGGCAGTCTCGCTACAGTCCTCGCCATTACGCGTTAGCAAGTAGCGACAGGGGTTGCGCTCGTTGAGGGACTTAACCCGACACTTCACAGCACGAGCTGACGACAGCCATGCAGCACCTGTTCACGTTCCGCCCTTGCGGGTGTACCTCTACTTTCAT
>8TW_11627
TAGCCCCAGTTACTAGTTTTACCCTAGGCGACTCCTTGCGGTTATCGACTTTAGGTACACCCAGCTTCCATGGCTTGACGGGCGGTGTGTACAAGGTCCGGGAACGTATTCACCGTATCATTGCTGATATACGATTACTAGCGATTCCAGCTTCATGGGGTCGAGTTGCAGACCCCAATCTGAACTGAGACGAGTTTTTTGAGATTAGCATCCTGTTACCAGGTAGCAACCCTTTGTACTCGCCATTGTAGCACGTGTGTAGCCCTGGGCATAAAGGCCATGATGACTTGACATCATCCCCTCCTTCCTCACGCCTTACGGCGGCAGTTTCACTAGAGTTCCCAGCATTACCTGATGGCAACTAGTGATAGGGGTTGCGCTCGTTGCGGGACTTAACCCAACACCTCACGGCACGAGCTGACGACAGCCATGCAGCACCTTACTGGCAGTGTATTGCTACAAAGTGAGCTTTCACCCACGGTCTCCCAGCATTCTAGCCCG
>8TW_11642
TCACCTTCCTCTAAATGGTAAGGTTTAAACAACTTCCCACGGCGACGCTCCAATGAAGCAACGTTGCCACAGTCCGAAGGTTTCACCGGACCATTCAATCGGTAGGTGCGACGGGCGGTGTGTACAAAGGGCAGGGACGTAATCAATGCAAGCTGATGACTTGCGTTTACTAGGAATTCCTCGTTGAAGATTAATAATTGCAATAATCTATCCCTATCACGACACGATTTCAAAAGATTTCCCAAACCTCTCGGCCCAGGCAACAACTCGTTGAACGTGTCAGTGTAGCGCGCGTGCAGCCCAGAACATCTAAGGGCATCACAGACCTGTTATTGCCTCCAACTTCCTCATGCTAGAACGCATGAAGTCCCTCTAAGAAGTTGCCCACCAATGCCGAAGCATTCGTGTAACTATTTAGCAGGCGGAGGTCTCGTTCGTTATCGGAATTAACCAGACAAATCACTCCACCAACTAAGAACGGCCATGCACCACCACCCATAGAATCAAGAAAG
>8TW_11659
TCACCCCAGTCATCAACCCCGCCTTCGGCACCCTCCTCCCCCGAAAGGGTTAGAGTAATGACTTCGGGCGTGGCTCACTTCCATGGTGTGACGGGCGGTGTGTACAAGGCCCGGGAACGGATTCACCGCAGTATGCTGACCTGCGATTACTAGCGATTCCTCCTTCATGCAGGCGAGTTGCAGCCTGCAATCTGAACTGTGCCAGGGTTTGTGAGATTCGCTCTCCCTCGCGGGTTGGCTGCTCTGTGTCCCTCGCATTGTAGTACGTGTGTCGCCCAGGACGTAAGGGCCATGCTGACTTGACGTCATCCTCACCTTCCTCCGGTTTGTCACCGGCAGTCTCGCTAGAGTTCCCAACTTAATGATGGCAACTAACGACGAGGGTTGCGCTCGTTGCGGGACTTAACCCAACATCTCACGACACGAGCTGACGACAGCCATGCAGCACCTGTCTTCTGGTTCCTTACGGCACTCTCCCCTTTCAAGGAGATT
>8TW_11665
TCACCCCAGTTGCTGACTATACCTTGGTCAAACGCCTCCTTGCGGTTAGCAATCTGCTTTAAGGTAGAACCAACTTCCATGGTGTGACGGGCGGTGTGTACAAGACCCGGGAACGTATTCACCGTAGCACGCTGATCTACGATTACTAGCGATTCCAGCTTCATGCACTCGAGTTGCAGAGTGCAATCCGAACTGAGGTAGATTTTTGAGTTTAGCTTAGCGTCGCCACTTTGCATCTCATTGTCACTACCATTGTAGCACGTGTGTAGCCCAACCCGTAAGGGCCATGAGGACTTGACGTCATCCCCACCTTCCTCCAGCTTATCACTGGCAGTTCTTTCAGAGTGCCCAGCATGACCTGATGGCAACTAAAAGTAGGGGTTGCGCTCGTTGCGGGACTTAACCCAACATCTCACGACACGAGCTGACGACAGCCATGCAGCACCTGTGTTCTGTCCGGCCGAACCGAAAAGTCTAGTTTCCTAAA
>8TW_11681
TCACCCCAGTCATCAACCCCGCCTTCGGCACCCTCCTCCCCCGAAAGGGTTAGAGTAATGACTTCGGGCGTGGCTCACTTCCATGGTGTGACGGGCGGTGTGTACAAGGCCCGGGAACGGATTCACCGCAGTATGCTGACCTGCGATTACTAGCGATTCCTCCTTCATGCAGGCGAGTTGCAGCCTGCAATCTGAACTGTGCCAGGGTTTGTGAGATTCGCTCTCCCTCGCGGGTTGGCTGCTCTGTGTCCCTCGCATTGTAGTACGTGTGTCGCCCAGGACGTAAGGGCCATGCTGACTTGACGTCATCCTCACCTTCCTCCGGTTTGTCACCGGCAGTCTCGCTAGAGTTCCCAACTTAATGATGGCAACTAACGACGAGGGTTGCGCTCGTTGCGGGACTTAACCCAACATCTCACGACACGAGCTGACGACAGCCATGCAGCACCTGTCTTCTGGTTCCTTACGGCACTCTCCCCTTTCAAGGAGATT
>8TW_11689
TCACCCCAGTCACCAGCCCTGCCTTAGGCGCCTCCCTCCCTTGCGGGTTGAGATAACGACTTCGGGCGTGACCAGCTTCCATGGTGTGACGGGCGGTGTGTACAAGGCCCGGGAACGTATTCACCGCAGTATGCTGACCTGCGATTACTAGCGATTCCGCCTTCATGCAGGCGAGTTGCAGCCTGCAATCTGAACTAAGACCGGGTTTATGAGATTAGCTTGCATTCGCATGCTTGCGACTCTTTGTCCCGGCCATTGTAGTACGTGTGTAGCCCAAGGCGTAAGGGGCATGATGACTTGACGTCATCCCCACCTTCCTCCGGTTTGTCACCGGCAGTCTCTCTAGAGTGCCCAACTTAATGATGGCAACTAAAAACGAGGGTTGCGCTCGTTGCGGGACTTAACCCAACATCTCACGACACGAGCTGACGACAGCCATGCACCACCTGTGTTCGTGCTCCCGAAGGCACTCCTCCCTTTCAAGAGGATTCACGA
>8TW_11707
TAGTCCCAGTCACCAGCCTTGCCGTGGGCACGCATGAAATTGCGCGACTTCGGGCACTGCCAGCTCCCATGACTTGACGGGCGGTGTGTACAAGGCTCAGGAACATATTCACCGCGGCGTAGCTGATCCGCGATTACTAGCGATTCCAACTTCATGCGGGCGAATTTCAGCCCGCAATCTGAACTGGGGTATGCTTTAGCGATTTGCTCCACCTTGCGGTCTTGCATCGTTCTGTACATACCATTGTAGCACGTGTGCAGCCCTAGACATAAAGGCCATGAGGACTTGACGTCATCCCCACCTTCCTCCGGTTTGACACCGGCAGTCTCGCTACAGTCCTCGCCATTACGCGTTAGCAAGTAGCGACAGGGGTTGCGCTCGTTGAGGGACTTAACCCGACACTTCACAGCACGAGCTGACGACAGCCATGCAGCACCTGTTCACGTTCCGCCCTTGCGGGTGTACCTCTACTTTCAT
>8TW_11711
TCATCCCAATCACCGATCCCACCTTCGGCAGCTCCCTCCTTGCGGTTGGGCCACTGACTTCGGGTGTTACCGACTTTCGTGATGTGACGGGCGGTGTGTACAAGCCCCGGGAACGTATTCACCGTAGCGTTGCTGATCTACGATTACTAGCAACTCCGACTTCATGGGGTCGAGTTGCAGACCCCAATCCGAACTGAGACTGGCTTTTTGGGATTCGCTCCACTTTGCAGTATTGCAGCCCTTTGTACCAGCCATTGTAGCATGCGTGCAGCCCAAGACATAAGGGGCATGATGATTTGACGTCATCCCCCACCTTCCTCCGAGTTAACCCCGGCAGTCTCCTGTGAGTCCCCAACTAAATGCTGGCAACACAGAACGAGGGTTGCGCTCGTTGCGGGACTTAACCCAACATCTCACGACACGAGCTGACGACAACCATGCACCACCTGTATACAGACGTTTAACCGCTACGACATCTCTGCCGTATTCCTGTATATGTCAACG
>8TW_11758
TCACCCCAATCGCTAACCCCACCTTCGGCAGCTCCGTCCCAGAGGGTTCGGCCACTGACTTCGGGTGTTGCCAACTTTCGTGGTGTGACGGGCGGTGTGTACAAGGCCCGGGAACGTATTCACCCCGGCGTTGCTGATCCGGGATTACTAGCGACTCCAGCTTCATGAAGTCGAGTTGCAGACTTCAATCCGAACTGAGACCGGCTTTTTGGGATTCGCTCGACCTCGCGGTTTCGCAGCCCTCTGTACCGGCCATTGTAGCATGTTTGCAGCCCTAGACATAAGGGGCATGATGACTTGACGTCGTCCCCACCTTCCTCCGAGTTGACCCCGGCAGTCTCCTACGAGTCCCCGGCATTACCCGCTGGCAACATAGGATAAGGGTTGCGCTCGTTGCGGGACTTAACCCAACATCTCACGACACGAGCTGACGACAGCCATGCACCACCTATCGCAGGCCCCGAAGGACACCACATCTCTGTGGCTTTTCCTGCGTAGTTCAACCTAGGTAAGGTTCTTCGCGTTG
>8TW_11859
TCACCCCAGTCATCAACCCCGCCTTCGGCACCCTCCTCCCCCGAAAGGGTTAGAGTAATGACTTCGGGCGTGGCTCACTTCCATGGTGTGACGGGCGGTGTGTACAAGGCCCGGGAACGGATTCACCGCAGTATGCTGACCTGCGATTACTAGCGATTCCTCCTTCATGCAGGCGAGTTGCAGCCTGCAATCTGAACTGTGCCAGGGTTTGTGAGATTCGCTCTCCCTCGCGGGTTGGCTGCTCTGTGTCCCTCGCATTGTAGTACGTGTGTCGCCCAGGACGTAAGGGCCATGCTGACTTGACGTCATCCTCACCTTCCTCCGGTTTGTCACCGGCAGTCTCGCTAGACGTTCCCAACTTAATGATGGCAACTAACGACGAGGGTTGCGCTCGTTGCGGGACTTAACCCAACATCTCACGACACGAGCTGACGACAGCCATGCAGCACCTGTCTTCTGGTTCCTTACGGCACTCTCCCCTTTCAAGGAGATT
>8TW_11890
TCACCCCAGTCATCAACCCCGCCTTCGGCACCCTCCTCCCCCGAAAGGGTTAGAGTAATGACTTCGGGCGTGGCTCACTTCCATGGTGTGACGGGCGGTGTGTACAAGGCCCGGGAACGGATTCACCGCAGTATGCTGACCTGCGATTACTAGCGATTCCTCCTTCATGCAGGCGAGTTGCAGCCTGCAATCTGAACTGTGCCAGGGTTTGTGAGATTCGCTCTCCCTCGCGGGTTGGCTGCTCTGTGTCCCTCGCATTGTAGTACGTGTGTCGCCCAGGACGTAAGGGCCATGCTGACTTGACGTCATCCTCACCTTCCTCCGGTTTGTCACCGGCAGTCTCGCTAGAGTTCCCAACTTAATGATGGCAACTAACGACGAGGGTTGCGCTCGTTGCGGGACTTAACCCAACATCTCACGACACGAGCTGACGACAGCCATGCAGCACCTGTCTTCTGGTTCCTTACGGCACTCTCCCCTTTCAAGGAGATT
>8TW_11892
TAGCCCCAATTACCGGTTTTACCCTAGGCCGCTCCTTGCGGTGACAGACTTCAGGTTCCCCCAGCTTTCATGGCTTGACGGGCGGTGTGTACAAGGCCCGGGAACGTATTCACCGCATCATTGCTGATATGCGATTACTAGCGAATCCAACTTCATGAGGTCGAGTTGCAGACCTCAATCCGAACTGTGATTGGCTTTTGGAGATTAGCTTACTGTTACCAGCTTGCAGCCCTCTGTACCAACCATTGTAGCACGTGTGTAGCCCCGGACGTAAGGGCCATGATGACTTGACGTCGTCCCCTCCTTCCTCTCTACTTGCGTAGGCAGTCTGTTTAGAGTCCCCACCTTAACGTGCTGGCAACTAAACATAGGGGTTGCGCTCGTTGCGGGACTTAACCCAACACCTCACGGCACGAGCTGACGACAGCCATGCAGCACCTAGTTTCGTGTGATTGCTCACTGATCTATTTCTAAATCATTCACTAACTTTCAAGCCCGGGTAAGGTT
>8TW_11897
TCACCCCAGTCATCAACCCCGCCTTCGGCACCCTCCTCCCCCGAAAGGGTTAGAGTAATGACTTCGGGCGTGGCTCACTTCCATGGTGTGACGGGCGGTGTGTACAAGGCCCGGGAACGGATTCACCGCAGTATGCTGACCTGCGATTACTAGCGATTCCTCCTTCATGCAGGCGAGTTGCAGCCTGCAATCTGAACTGTGCCAGGGTTTGTGAGATTCGCTCTCCCTCGCGGGTTGGCTGCTCTGTGTCCCTCGCATTGTAGTACGTGTGTCGCCCAGGACGTAAGGGCCATGCTGACTTGACGTCATCCTCACCTTCCTCCGGTTTGTCACCGGCAGTCTCGCTAGAGTTCCCAACTTAATGATGGCAACTAACGACGAGGGTTGCGCTCGTTGCGGGACTTAACCCAACATCTCACGACACGAGCTGACGACAGCCATGCAGCACCTGTCTTCTGGTTCCTTACGGCACTCTCCCCTTTCAAGGAGATT
>8TW_11912
TCACCCCAGTCATCAACCCCGCCTTCGGCACCCTCCTCCCCCGAAAGGGTTAGAGTAATGACTTCGGGCGTGGCTCACTTCCATGGTGTGACGGGCGGTGTGTACAAGGCCCGGGAACGGATTCACCGCAGTATGCTGACCTGCGATTACTAGCGATTCCTCCTTCATGCAGGCGAGTTGCAGCCTGCAATCTGAACTGTGCCAGGGTTTGTGAGATTCGCTCTCCCTCGCGGGTTGGCTGCTCTGTGTCCCTCGCATTGTAGTACGTGTGTCGCCCAGGACGTAAGGGCCATGCTGACTTGACGTCATCCTCACCTTCCTCCGGTTTGTCACCGACAGTCTCGCTAGAGTTCCCAACTTAATGATGGCAACTAACGACGAGGGTTGCGCTCGTTGCGGGACTTAACCCAACATCTCACGACACGAGCTGACGACAGCCATGCAGCACCTGTCTTCTGGTTCCTTACGGCACTCTCCCCTTTCAAGGAGATT
>8TW_11952
TCATCCCAATCACCGATCCCACCTTCGGCAGCTCCCTCCTTGCGGTTGGGCCACTGACTTCGGGTGTTACCGACTTTCGTGATGTGACGGGCGGTGTGTACAAGCCCCGGGAACGTATTCACCGTAGCGTTGCTGATCTACGATTACTAGCAACTCCGACTTCATGGGGTCGAGTTGCAGACCCCAATCCGAACTGAGACTGGCTTTTTGGGATTCGCTCCACTTTGCAGTATTGCAGCCCTTTGTACCAGCCATTGTAGCATGCGTGCAGCCCAAGACATAAGGGGCATGATGATTTGACGTCATCCCCACCTTCCTCCGAGTTAACCCCGGCAGTCTCCTGTGAGTCCCCAACTAAATGCTGGCAACACAGAACGAGGGTTGCGCTCGTTGCGGGACTTAACCCAACATCTCACGACACGAGCTGACGACAACCATGCACCACCTGTATACAGACGTTTAAACCGCTACGACATCTCTGCCGTATTCCTGTATATGTCAA
>8TW_11994
TAGCCCCAGTTACTAGTATTGCCCTAGGCCGCTCCTTACGGTTACAGACTTTAGGCACTCCCAGCTTCCATGGCTTGACGGGCGGTGTGTACAAGGCCCGGGAACGTATTCACCGGATCATTGCTGATATCCGATTACTAGCGAATCCAACTTCATGAGGTCGAGTTGCAGACCTCAATCCGAACTGAGCGCACCTTTTAGGGATTGGCTTCATGTTACCATGTTGCAACCCTTTGTAATGCGCATTGTAGCACGTGTGTAGCCCTGGACGTAAGGGCCATGATGACTTGACGTCATCCCCACCTTCCTCACTACTTACGTAGGCAGTCTCTTTAGAGTCCCCAACATAACTTGCTGGCAACATTGGATAAGGGTTGCGCTCGTTGCGGGACTTAACCCAACATCTCACGACACGAGCTGACGACAGCCATGCACCACCTGTGTTTGGCCCTTGCGGACACAACATCTCTGTTGCTTTTCCAAACATGTCAAACCTAGGTTAA
>8TW_12012
TAGCCCCAGTTACTAGTTTTACCCTAGGCGGCTCCTTTCGGTTACCGACTTTAGGTACACCCAGCTTCCATGGCTTGACGGGCGGTGTGTGCAAGGTCCGGGAACGTATTCACCGTATCATTGCTGATATACGATTACTAGCGATTCCAGCTTCATGGAGTCGAGTTGCAGACTCCAATCTGAACTGAGAGAAGGTTTTTGGGATTGGCTTCATATCACTATGTTGCGACCCTTTGTCCTTCCCATTGTAGCACGTGTGTAGCCCTAGGCATAAAGGCCATGATGACTTGACATCATCCCCTCCTTCCTCACGTCTTACGACGGCAGTTTCACTAGAGTTCCCAGCGTTACCTGATGGCAACTAGTGATGGGGGTTGCGCTCGTTGCGGGACTTAACCCAACACCTCACGGCACGAGCTGACGACAGCCATGCAGCACCTTACAAATTGTGTATTGCTACAAAGAGAGCTTTCACCCTCGGTCAAAATGCATTCTAGCCTA
>8TW_12067
TCATCCCAGTTACCGCTCATAGCGTAGGGCGCTGCCTCCTTGCGGTTGGCTTACGCACTTCGGCTACAAACGACTTCCATGATGTGACGGGCGGTGTGTACAAGGCCCGGGAACGTATTCACGGCGCCGTAGCTGATGCGCCATTACTAGCGATTCCGGCTTCATGGAGGCGAGTTGCAGCCTCCAATCCGAACTGGGCCCAGTTTTTGAGATTTCCTCCACCTCGCGGATTCGGATCATTCTGTACTGGGCATTGTAGTACGTGTGCAGCCCTGGTCGTAAGGGCCATACTGACTTGACGTCATCCCCACCTTCCTCCCCGTTTCACAGGGCAGTCTGTCCAGAGAGCCCGAAGGCAACAGGACACAGGGGTTGCGCTCGTTGCGGGACTTAACCCAACATCTCACGACACGAGCTGACGACAGCCATGCAGCACCTGTGCAAATTATCGGTATTGCTACCGACTCGCTAACTTTCATTAA
>8TW_12087
TCACCCCAGTCACCAGCCCTGCCTTAGGCGCCTCCCTCCCTTGCGGGTTGAGATAACGACTTCGGGCGTGACCAGCTTCCATGGTGTGACGGGCGGTGTGTACAAGGCCCGGGAACGTATTCACCGCAGTATGCTGACCTGCGATTACTAGCGATTCCGCCTTCATGCAGGCGAGTTGCAGCCTGCAATCTGAACTAAGACCGGGTTTATGAGATTAGCTTGCATTCGCATGCTTGCGACTCTTTGTCCCGGCCATTGTAGTACGTGTGTAGCCCAAGGCGTAAGGGGCATGATGACTTGACGTCATCCCCACCTTCCTCCGGTTTGTCACCGGCAGTCTCTCTAGAGTGCCCAACTTAATGATGGCAACTAAAAACGAGGGTTGCGCTCGTTGCGGGACTTAACCCAACATCTCACGACACGAGCTGACGACAGCCATGCACCACCTGTGTTCGTGCTCCCGAAGGCACTCCTCCCTTTCAAGAGGATTCACGA
>8TW_12090
TCACCCCAGTCATGGACCACACCGTGGTAGGCGCCCTCCTTGCGGTCAGGCTACCTGCTTCTGGTGCAATACACTCCCATGGTGTGACGGGCGGTGTGTACAAGACCCGGGAACGTATTCACCGCAGCAATGCTGATCTGCGATTACTAGCGATTCCGACTTCATGGAGTCGAGTTGCAGACTCCAATCCGGACTACGACAAGTTTTCTGGGATTGGCTCCCCGTCGCCGGTTGGCTTCCCTCTGTACTTGCCATTGTAGCACGTGTGTAGCCCTGGTCATAAAGGCCATGATGACTTGACGTCATCCCCACCTTCCTCCGGTTTGTCACCGGCGGTCTCCTTAGAGTTCCCAACTTAATGATGGCAACTAAGGACAAGGGTTGCGCTCGTTGCGGGACTTAACCCAACATCTCACGACACGAGCTGACGACAGCCATGCAGCACCTGTCTCACGGTTCCTTGCGGCACTCCCGCATCTCTGCAGGATTCCGT
>8TW_12097
TAGTCCCAGTCACCAGCCTTGCCGTGGGCACGCATGAAATTGCGCGACTTCGGGCACTGCCAGCTCCCATGACTTGACGGGCGGTGTGTACAAGGCTCAGGAACATATTCACCGCGGCGTAGCTGATCCGCGATTACTAGCGATTCCAACTTCATGCGGGCGAATTTCAGCCCGCAATCTGAACTGGGGTATGCTTTAGCGATTTGCTCCACCTTGCGGTCTTGCATCGTTCTGTACATACCATTGTAGCACGTGTGCAGCCCTAGACATAAAGGCCATGAGGACTTGACGTCATCCCCACCTTCCTCCGGTTTGACACCGGCAGTCTCGCTACAGTCCTCGCCATTACGCGTTAGCAAGTAGCGACAGGGGTTGCGCTCGTTGAGGGACTTAACCCGACACTTCACAGCACGAGCTGACGACAGCCATGCAGCACCTGTTCACGTTCCGCCCTTGCGGGTGTACCTCTACTTTCAT
>8TW_12154
TCACCCCAGTCATCAACCCCGCCTTCGGCACCCTCCTCCCCCGAAAGGGTTAGAGTAATGACTTCGGGCGTGGCTCACTTCCATGGTGTGACGGGCGGTGTGTACAAGGCCCGGGAACGGATTCACCGCAGTATGCTGACCTGCGATTACTAGCGATTCCTCCTTCATGCAGGCGAGTTGCAGCCTGCAATCTGAACTGTGCCAGGGTTTGTGAGATTCGCTCTCCCTCGCGGGTTGGCTGCTCTGTGTCCCTCGCATTGTAGTACGTGTGTCGCCCAGGACGTAAGGGCCATGCTGACTTGACGTCATCCTCACCTTCCTCCGGTTTGTCACCGGCAGTCTCGCTAGAGTTCCCAACTTAATGATGGCAACTAACGACGAGGGTTGCGCTCGTTGCGGGACTTAACCCAACATCTCACGACACGAGCTGACGACAGCCATGCAGCACCTGTCTTCTGGTTCCTTACGGCACTCTCCCCTTTCAAGGAGATT
>8TW_12170
TAGCCCCAGTCACCGGTTTTGCCCTAGGCAGCTCCTTGCGGAAACCGACTTCAGGCACCCCCAGCTCCCATGGCTTGACGGGCGGTGTGTACAAGGCCCGGGAACGTATTCACCGCGCCATGGCTGATGCGCGATTACTAGCGATTCCAACTTCATGGGGTCGAGTTGCAGACCCCAATCCGAACTGAGATTGGCTTTATGAGATTTGCTTCACATTGCTGTGTCGCTGCCCTCTGTACCAACCATTGTAGCACGTGTGTAGCCCTGGGCGTAAGGGCCATGATGACTTGACGTCATCCCCACCTTCCTCACTGCTTGCGCAGGCAGTCTCATTAGAGTCCCCGACTTGAATCGCTGGCAACTAATGATAGGGGTTGCGCTCGTTGCGGGACTTAACCCAACACCTCACGGCACGAGCTGACGACAGCCATGCAGCACCTTGCTTCTCGTCCCTTGCGGGAAGGTAACCTTTCGGCTACCGGCGATCGCA
>8TW_12204
TCACTCCAGTCACCGACCCCACCCTAAACATTACTCTCCTCGCGGTTAAGCCAATGTCTTTAGGTGTTACCAGCTCCCATAGTGTGACGGGCGGTGTGTACAAGACCCGGGAACGTATTCAACGCACTATAGCTGACGCGCGTTTACTAGCAACTCCAACTTCATGCAGGCGAGTTGCAGCCTGCAATCTGAACTGAGGAATGTTTTACTAGGATTTGCTCCGCCTCGCGGCTTGGCTTCCCATTGTTCCATCCCATTGTAGCGTGTGTGTAGCCCCGGACATAAAGGCCATGCTGACTTGACGTCATCCCCGCCTTCCTCCGGCTTGCGGCCGGCAGTCTCGCCAGACACTTGTAACTGGCAATGAGGGTTGCGCTCGTTAGCGTACTTAAACGAACATCTCACGACACGAGCTGACGACAGCCATGCAACACCTGTATAAACTCTCTTGCGAGTCGATCCAATTTCTCTTCTCTACCATCTATAT
>8TW_12208
TCACCCCAGTCATCAACCCCGCCTTCGGCACCCTCCTCCCCCGAAAGGGTTAGAGTAATGACTTCGGGCGTGGCTCACTTCCATGGTGTGACGGGCGGTGTGTACAAGGCCCGGGAACGGATTCGACCGCAGTATGCTGACCTGCGATTACTAGCGATTCCTCCTTCATGCAGGCGAGTTGCAGCCTGCAATCTGAACTGTGCCAGGGTTTGTGAGATTCGCTCTCCCTCGCGGGTTGGCTGCTCTGTGTCCCTCGCATTGTAGTACGTGTGTCGCCCAGGACGTAAGGGCCATGCTGACTTGACGTCATCCTCCACCTTCCTCCGGTTTGTCACCGGCAGTCTCGCTAGAGTTCCCAACTTAATGATGGCAACTAACGACGAGGGTTGCGCTCGTTGCGGGACTTAACCCAACATCTCACGACACGACGCTGACGACAGCCATGCACGCACCTCGTTCTTCGTTCGGTTTCCGTTACCGGTCCTACCTCCTTCCCCTTTACCGAACGGACGTACTT
>8TW_12243
TCACCCCAGTCATCAACCCCGCCTTCGGCACCCTCCTCCCCCGAAAGGGTTAGAGTAATGACTTCGGGCGTGGCTCACTTCCATGGTGTGACGGGCGGTGTGTACAAGGCCCGGGAACGGATTCACCGCAGTATGCTGACCTGCGATTACTAGCGATTCCCCCTTCATGCAGGCGAGTTGCAGCCTGCAATCTGAACTGTGCCAGGGTTTGTGAGATTCGCTCTCCCTCGCGGGTTGGCTGCTCTGTGTCCCTCGCATTGTAGTACGTGTGTCGCCCAGGACGTAAGGGCCATGCTGACTTGACGTCATCCTCACCTTCCTCCGGTTTGTCACCGGCAGTCTCGCTAGAGTTCCCAACTTAATGATGGCAACTAACGACGAGGGTTGCGCTCGTTGCGGGACTTAACCCAACATCTCACGACACGAGCTGACGACAGCCATGCAGCACCTGTCTTCTGGTTCCTTACGGCACTCTCCCCTTTCAAGGAGATT
>8TW_12250
TCACCCCAGTCATCAACCCCGCCTTCGGCACCCTCCTCCCTTTCGAGTTAGAGTAATGACTTCGGGCGTGGCTCACTTCCATGGTGTGACGGGCGGTGTGTACAAGGCCCGGGAACGGATTCACCGCAGTATGCTGACCTGCGATTACTAGCGATTCCTCCTTCATGCAGGCGAGTTGCAGCCTGCAATCTGAACTGTGCCAGGGTTTGTGAGATTCGCTCTCCCTCGCGGGTTGGCTGCTCTGTGTCCCTCGCATTGTAGTACGTGTGTCGCCCAGGACGTAAGGGCCATGCTGACTTGACGTCATCCTCACCTTCCTCCGGTTTGTCACCGGCAGTCTCGCTAGAGTTCCCAACTTAATGATGGCAACTAACGACGAGGGTTGCGCTCGTTGCGGGACTTAACCCAACATCTCACGACACGAGCTGACGACAGCCATGCAGCACCTGTCTTCTGGTTCCTTACGGCACTCTCCCCTTTCAAGGAGATTCC
>8TW_12252
TCACTCCAGTCACCGACCCCACCCTAAACATTACTCTCCTCGCGGTTAAGCCAATGTCTTTAGGTGTTACCAGCTCCCATAGTGTGACGGGCGGTGTGTACAAGACCCGGGAACGTATTCAACGCACTATAGCTGACGCGCGTTTACTAGCAACTCCAACTTCATGCAGGCGAGTTGCAGCCTGCAATCTGAACTGAGGAATGTTTTACTAGGATTTGCTCCGCCTCGCGGCTTGGCTTCCCATTGTTCCATCCCATTGTAGCGTGTGTGTAGCCCCGGACATAAAGGCCATGCTGACTTGACGTCATCCCCGCCTTCCTCCGGCTTGCGGCCGGCAGTCTCGCCAGACACTTGTAACTGGCAATGAGGGTTGCGCTCGTTAGCGTACTTAAACGAACATCTCACGACACGAGCTGACGACAGCCATGCAACACCTGTATAAACTCTCTTGCGAGTCGATCCAATTTCTCTTCTCTACCATCTATAT
>8TW_12259
TAGCCCTAGTTACTAGTTTTACCCTAGGCAGCTCCTTGCGGTTACCGACTTCAGGTACCCCCAGCTTCCATGGCTTGACGGGCGGTGTGTACAAGGCCCGGGAACGTATTCACCGCGCCATGGCTGATGCGCGATTACTAGCGATTCCAGCTTCACGGAGTCGAGTTGCAGACTCCGATCCGAACTGAGATAGTGTTTAAGGGATTCGCTCCTGGTCACCCAGTGGCTGCCCTCTGTCACTACCATTGTAGCACGTGTGTGGCCCAGGATGTAAGGGCCGTGATGACTTGACGTCGTCCCCACCTTCCTCACAGCTTACGCTGGCAGTTCTGCTAGAGTCCCCGGCATTACCCGTTGGCAACTAACAGTAGGGGTTGCGCTCGTTGCGGGACTTAACCCAACACCTCACGGCACGAGCTGACGACAGCCATGCAGCACCTTGAAAATTGTCCGAAGAAGGACACCTTTCGGCATCTGTCAATTCCCATTTAAACCCGTGGTAAGGTTCCTCGCGT
>8TW_12280
TCACCCCAGTCATCAACCCCGCCTTCGGCACCCTCCTCCCCCGAAAGGGTTAGAGTAATGACTTCGGGCGTGGCTCACTTCCATGGTGTGACGGGCGGTGTGTACAAGGCCCGGGAACGGATTCACCGCAGTATGCTGACCTGCGATTACTAGCGATTCCTCCTTCATGCAGGCGAGTTGCAGCCTGCAATCTGAACTGTGCCAGGGTTTGTGAGATTCGCTCTCCCTCGCGGGTTGGCTGCTCTGTGTCCCTCGCATTGTAGTACGTGTGTCGCCCAGGACGTAAGGGCCATGCTGACTTGACGTCATCCTCACCTTCCTCCGGTTTGTCACCGGCAGTCTCGCTAGAGTTCCCAACTTAATGATGGCAACTAACGACGAGGGTTGCGCTCGTTGCGGGACTTAACCCAACATCTCACGACACGAGCTGACGACAGCCATGCAGCACCTGTCTTCTGGTTCCTTACGGCACTCTCCCCTTTCAAGGAGATT
>8TW_12283
TCACCCCAGTCATCAACCCCGCCTTCGGCACCCTCCTCCCCCGAAAGGGTTAGAGTAATGACTTCGGGCGTGGCTCACTTCCATGGTGTGACGGGCGGTGTGTACAAGGCCCGGGAACGGATTCACCGCAGTATGCTGACCTGCGATTACTAGCGATTCCTCCTTCATGCAGGCGAGTTGCAGCCTGCAATCTGAACTGTGCCAGGGTTTGTGAGATTCGCTCTCCCTCGCGGGTTGGCTGCTCTGTGTCCCTCGCATTGTAGTACGTGTGTCGCCCAGGACGTAAGGGCCATGCTGACTTGACGTCATCCTCACCTTCCTCCGGTTTGTCACCGGCAGTCTCGCTAGAGTTCCCAACTTAATGATGGCAACTAACGACGAGGGTTGCGCTCGTTGCGGGACTTAACCCAACATCTCACGACACGAGCTGACGACAGCCATGCAGCACCTGTCTTCTGGTTCCTTACGGCACTCTCCCCTTTCAAGGAGATT
>8TW_12292
TCACCCCAGTCATCAACCCCGCCTTCGGCACCCTCCTCCCCCGAAAGGGTTAGAGTAATGACTTCGGGCGTGGCTCACTTCCATGGTGTGACGGGCGGTGTGTACAAGGCCCGGGAACGGATTCACCGCAGTATGTTGACCTGCGATTACTAGCGATTCCTCCTTCATGCAGGCGAGTTGCAGCCTGCAATCTGAACTGTGCCAGGGTTTGTGAGATTCGCTCTCCCTCGCGGGTTGGCTGCTCTGTGTCCCTCGCATTGTAGTACGTGTGTCGCCCAGGACGTAAGGGCCATGCTGACTTGACGTCATCCTCACCTTCCTCCGGTTTGTCACCGGCAGTCTCGCTAGAGTTCCCAACTTAATGATGGCAACTAACGACGAGGGTTGCGCTCGTTGCGGGACTTAACCCAACATCTCACGACACGAGCTGACGACAGCCATGCAGCACCTGTCTTCTGGTTCCTTACGGCACTCTCCCCTTTCAAGGAGATT
>8TW_12310
TCACCCCAGTCATCAACCCCGCCTTCGGCACCCTCCTCCCCCGAAAGGGTTAGAGTAATGACTTCGGGCGTGGCTCACTTCCATGGTGTGACGGGCGGTGTGTACAAGGCCCGGGAACGGATTCACCGCAGTATGCTGACCTGCGATTACTAGCGATTCCTCCTTCATGCAGGCGAGTTGCAGCCTGCAATCTGAACTGTGCCAGGGTTTGTGAGATTCGCTCTCCCTCGCGGGTTGGCTGCTCTGTGTCCCTCGCATTGTAGTACGTGTGTCGCCCAGGACGTAAGGGCCATGCTGACTTGACGTCATCCTCACCTTCCTCCGGTTTGTCACCGGCAGTCTCGCTAGAGTTCCCAACTTAATGATGGCAACTAACGACGAGGGTTGCGCTCGTTGCGGGACTTAACCCAACATCTCACGACACGAGCTGACGACAGCCATGCAGCACCTGTCTTCTGGTTCCTTACGGCACTCTCCCCTTTCAAGGAGATT
>8TW_12323
TAGCCCTAGTTACCAGTTTTACCCTAGGCAGCTCCTTGCGGTCACCGACTTCAGGTACCCCCAGCTTCCATGGCTTGACGGGCGGTGTGTACAAGGCCCGGGAACGTATTCACCGGATCATGGCTGATATCCGATTACTAGCGATTCCAGCTTCACGGAGTCGAGTTGCAGACTCCGATCCGAACTGAGAACGGTTTTATAGATTTGCTCCCCCTTGCGAGGTGGCTGCTCTCTGTACCGTCCATTGTAGCACGTGTGTAGCCCAAGGCGTAAGGGCCGTGATGATTTGACGTCATCCCCACCTTCCTCACAGTTTACACTGGCAGTCTTGTTAGAGTTCCCGACTTGACTCGCTGGCAACTAACAACAGGGGTTGCGCTCGTTATAGGACTTAACCTGACACCTCACGGCACGAGCTGACGACAACCATGCAGCACCTTGTAATTTGTCTTGCGAAAGATCTGTTTCCAAATCGGTCAAACTACATTTAAGCCTTGGTAAGGTTCCTCGCGTATCA
>8TW_12334
TCACCCCAGTTACCGAGCACTCCTTGGGGACTTGCCTCCTTTGCAGGTTGGCTCAGCCACTTCTGGAGCAATCGACTCCCATGGTGTGACGGGCGGTGTGTACAAGGCCCGGGAACGTATTCACCGCTGCCTGCTGATCAGCGATTACTAGCGATTCCAGCTTCATGCAGTCGAGTTGCAGACTGCAATCCGTACTGAGGTCGGCTTTTGCCGATTAGCTCCCCCTCGCGGGTTTGCGACGTTTTGTACCGACCATTGTAGCACGTGTGTAGCCCCGGACATAAGGGCCATGAGGACTTGACGTCATCCCCACCTTCCTCCGACTTGACGTGGCAGTCCCATTAGAGTGCCCAGCCGAACTGGTGGCAACTAATGGTAGGGGTTGCGCTCGTTGCGGGACTTAACCCAACATCTCACGACACGAGCTGACGACAGCCATGCAGCACCTGGATTACGGCTCTCTTGCGAGCACATCTCTATTTCTAAAGTA
>8TW_12403
TCACCCCAGTCATCAACCCCGCCTTCGGCACCCTCCTCCCCCGAAAGGGTTAGAGTAATGACTTCGGGCGTGGCTCACTTCCATGGTGTGACGGGCGGTGTGTACAAGGCCCGGGAACGGATTCACCGCAGTATGCTGACCTGCGATTACTAGCGATTCCTCCTTCATGCAGGCGAGTTGCAGCCTGCAATCTGAACTGTGCCAGGGTTTGTGAGATTCGCTCTCCCTCGCGGGTTGGCTGCTCTGTGTCCCTCGCATTGTAGTACGTGTGTCGCCCAGGACGTAAGGGCCATGCTGACTTGACGTCATCCTCACCTTCCTCCGGTTTGTCACCGGCAGTCTCGCTAGAGTTCCCAACTTAATGATGGCAACTAACGACGAGGGTTGCGCTCGTTGCGGGACTTAACCCAACATCTCACGACACGAGCTGACGACAGCCATGCAGCACCTGTCTTCTGGTTCCTTACGGCACTCTCCCCTTTCAAGGAGATT
>8TW_12452
TCACCCCAGTCACCAGCCCTGCCTTAGGCGCCTCCCTCCCTTGCGGGTTGAGATAACGACTTCGGGCGTGACCAGCTTCCATGGTGTGACGGGCGGTGTGTACAAGGCCCGGGAACGTATTCACCGCAGTATGCTGACCTGCGATTACTAGCGATTCCGCCTTCATGCAGGCGAGTTGCAGCCTGCAATCTGAACTAAGACCGGGTTTATGAGATTAGCTTGCATTCGCATGCTTGCGACTCTTTGTCCCGGCCATTGTAGTACGTGTGTAGCCCAAGGCGTAAGGGGCATGATGACTTGACGTCATCCCCACCTTCCTCCGGTTTGTCACCGGCAGTCTCTCTAGAGTGCCCAACTTAATGATGGCAACTAAAAACGAGGGTTGCGCTCGTTGCGGGACTTAACCCAACATCTCACGACACGAGCTGACGACAGCCATGCACCACCTGTGTTCGTGCTCCCGAAGGCACTCCTCCCTTTCAAGAGGATTCACGA
>8TW_12477
TCACTCCAGTCACCGACCCCACCCTAAACATTACTCTCCTCGCGGTTAAGCCAATGTCTTTAGGTGTTACCAGCTCCCATAGTGTGACGGGCGGTGTGTACAAGACCCGGGAACGTATTCAACGCACTATAGCTGACGCGCGTTTACTAGCAACTCCAACTTCATGCAGGCGAGTTGCAGCCTGCAATCTGAACTGAGGAATGTTTTACTAGGATTTGCTCCGCCTCACGGCTTGGCTTCCCATTGTTCCATCCCATTGTAGCGTGTGTGTAGCCCCGGACATAAAGGCCATGCTGACTTGACGTCATCCCCGCCTTCCTCCGGCTTGCGGCCGGCAGTCTCGCCAGACACTTGTAACTGGCAATGAGGGTTGCGCTCGTTAGCGTACTTAAACGAACATCTCACGACACGAGCTGACGACAGCCATGCAACACCTGTATAAACCTCTCTTGCGAGTCGATCCAATTTCTCTTCTCTACCATCTATAT
>8TW_12495
TCACCCCAGTCATCAACCCCGCCTTCGGCACCCTCCTCCCCCGAAAGGGTTAGAGTAATGACTTCGGGCGTGGCTCACTTCCATGGTGTGACGGGCGGTGTGTACAAGGCCCGGGAACGGATTCACCGCAGTATGCTGACCTGCGATTACTAGCGATTCCTCCTTCATGCAGGCGAGTTGCAGCCTGCAATCTGAACTGTGCCAGGGTTTGTGAGATTCGCTCTCCCTCGCGGGTTGGCTGCTCTGTGTCCCTCGCATTGTAGTACGTGTGTCGCCCAGGACGTAAGGGCCATGCTGACTTGACGTCATCCTCACCTTCCTCCGGTTTGTCACCGGCAGTCTCGCTAGAGTTCCCAACTTAATGATGGCAACTAACGACGAGGGTTGCGCTCGTTGCGGGACTTAACCCAACATCTCACGACACGAGCTGACGACAGCCATGCAGCACCTGTCTTCTGGTTCCTTACGGCACTCTCCCCTTTCAAGGAGATT
>8TW_12505
TCACCCCAGTCATCAACCCCGCCTTCGGCACCCTCCTCCCCCGAAAGGGTTAGAGTAATGACTTCGGGCGTGGCTCACTTCCATGGTGTGACGGGCGGTGTGTACAAGGCCCGGGAACGGATTCACCGCAGTATGCTGACCTGCGATTACTAGCGATTCCTCCTTCATGCAGGCGAGTTGCAGCCTGCAATCTGAACTGTGCCAGGGTTTGTGAGATTCGCTCTCCCTCGCGGGTTGGCTGCTCTGTGTCCCTCGCATTGTAGTACGTGTGTCGCCCAGGACGTAAGGGCCATGCTGACTTGACGTCATCCTCACCTTCCTCCGGTTTGTCACCGGCAGTCTCGCTAGAGTTCCCAACTTAATGATGGCAACTAACGACGAGGGTTGCGCTCGTTGCGGGACTTAACCCAACATCTCACGACACGAGCTGACGACAGCCATGCAGCACCTGTCTTCTGGTTCCTTACGGCACTCTCCCCTTTCAAGGAGATT
>8TW_12548
TCACCCCAGTCATCAACCCCGCCTTCGGCACCCTCCTCCCCCGAAAGGGTTAGAGTAATGACTTCGGGCGTGGCTCACTTCCATGGTGTGACGGGCGGTGTGTACAAGGCCCGGGAACGGATTCACCGCAGTATGCTGACCTGCGATTACTAGCGATTCCTCCTTCATGCAGGCGAGTTGCAGCCTGCAATCTGAACTGTGCCAGGGTTTGTGAGATTCGCTCTCCCTCGCGGGTTGGCTGCTCTGTGTCCCTCGCATTGTAGTACGTGTGTCGCCCAGGACGTAAGGGCCATGCTGACTTGACGTCATCCTCACCTTCCTCCGGTTTGTCACCGGCAGTCTCGCTAGAGTTCCCAACTTAATGATGGCAACTAACGACGAGGGTTGCGCTCGTTGCGGGACTTAACCCAACATCTCACGACACGAGCTGACGACAGCCATGCAGCACCTGTCTTCTGGTTCCTTACGGCACTCTCCCCTTTCAAGGAGATT
>8TW_12566
TAGCCCTAGTTACCAGTTTTACCCTAGGCAGCTCCTTGCGGTCACCGACTTCAGGCACCCCCAGCTTCCATGGCTTGACGGGCGGTGTGTACAAGGCCCGGGAACGTATTCACCGGATCATGGCTGATATCCGATTACTAGCGATTCCAGCTTCACGGAGTCGAGTTGCAGACTCCGATCCGAACTGAGAACGGTTTTGTAGATTCGCTCCCTCTCACGAGGTGGCTGCTCTCTGTACCGCCCATTGTAGCACGTGTGTAGCCCAAGGCGTAAGGGCCGTGATGATTTGACGTCATCCCCACCTTCCTCACAGTTTGCACTGGCAGTCTTGTTAGAGTTCCCGACACTACTCGCTGGCAACTAACAACAGGGGTTGCGCTCGTTATAGGACTTAACCTGACACCTCACGGCACGAGCTGACGACAACCATGCAGCACCTTGTAAATTGTCTTGCGAAAGATCTGTTTCCAAATCGGTCAATCTACATTTAAGCCTTGGTAAGGTT
>8TW_12632
TAGCCCCAGTCACTAGTTTCACCTTAGACAGCTCCCTGTTAAGTCACCGTCTTCAGGCGCCCCCAGCTCCCATGGCTTGACGGGCGGTGTGTACAAGGTCCGGGAACGTATTCACCGCGCCATGGCTGATGCGCGATTACTAGCGATTCCACCTTCATGGAGTCGGGTTGCAGACTCCAATCCGAACTGGGATAGGGTTTAAGAGATTCGCATCCGCTCGCGCGGTAGCTGCCCTCTGTCCCTACCATTGTAGCACGTGTGTAGCCCTGGACATAAAGGCCATGATGACTTGACGTCATCCCCACCTTCCTCACGGCTTACGCCGGCAGTATGTTCAGAGTCCCCAACTTTACTTGCTGGCAACTGAACAAGGGGGTTGCGCTCGTTGCGGGACTTAACCCAACATCTCACGACACGAGCTGACGACAGCCATGCAGCACCTTGTATCGAGCCCCGAAGGGCGTTCAACTTTCATCTCACTCCCCGACACATTCTAGCCCG
>8TW_12657
TCACCCCAGTCACTAATTCTACCTTAGGCATCCTCCTCCAAAAGGTTAGAGTAACGACTTCGGGTATAACCAGCTTCCATGGTGTGACGGGCGGTGTGTACAAGGCCCGGGAACGGATTCACCGCTGTATAGCTGACCAGCGATTACTAGCGATTCCACCTTCATGCAGGCGAGTTGCAGCCTGCAATCTGAACTGTGCCAGGGTTTGTGAGATTCGCTCTCCCTCGCGGGTTGGCCGCTCTGTGTCCCTCGCATTGTAGTACGTGTGTCGCCCAGGACGTAAGGGCCATGCTGACTTGACGTCATCCTCACCTTCCTCCGGTTTGTCACCGGCAGTCTCTCTAGAGTGCCCAACTTAATGATGGCAACTAAAAACGAGGGTTGCGCTCGTTGCGGGACTTAACCCAACATCTCACGACACGAGCTGACGACAGCCATGCACCACCTGTGTTCGTGCTCCCGAAGGCACTCCTCTCTTTCAAGAGGATTCACGACA
>8TW_12701
TAGTCCCAATCACGAAGTTTGCCCTAGGCACCTGCCCCCTTTCGGTTAGCACAGCGACTTCAGGCACCCCCCGCTTTCGTGGCTTGACGGGCGGTGTGTACAAGGCTCAGGAACATATTCACCGCAGCATAGCTGATCTGCGATTACTAGCGATTCCGAGCTTCATGCAGGCGAGTTGCAGCCTGCAATCCGAACTGAGCGACGTCTTTTTGAGATTAGCCTCCCCCTCGGCGGGTTTGCTCGTCCCTTTGTACGCCGCATTGTATGACGTGTGCAGCCCTGGACATAAAGGCCATGATGACTTGACGTCGTCCCCACCTTCCTCCGGTTTGACACCGGCGGTCTCCTTAGACGTCCCCAACTGAATGCTGGCAACTAAGGACAAGGGTTGCGCTCGTTAAGCGACTTAACGCGACGTCTCACGACACGAGCTGACGACAGCCATGCAGCACCTGTGCATGTTCCACCCGAAGGCGTGGCCCTGCTTTCACTAA
>8TW_12702
TCACCCCAGTCATCAACCCCGCCTTCGGCACCCTCCTCCCCCGAAAGGGTTAGAGTAATGACTTCGGGCGTGGCTCACTTCCATGGTGTGACGGGCGGTGTGTACAAGGCCCGGGAACGGATTCACCGCAGTATGCTGACCTGCGATTACTAGCGATTCCTCCTTCATGCAGGCGAGTTGCAGCCTGCAATCTGAACTGTGCCAGGGTTTGTGAGATTCGCTCTCCCTCGCGGGTTGGCTGCTCTGTGTCCCTCGCATTGTAGTACGTGTGTCGCCCAGGACGTAAGGGCCATGCTGACTTGACGTCATCCTCACCTTCCTCCGGTTTGTCACCGGCAGTCTCGCTAGAGTTCCCAACTTAATGATGGCAACTAACGACGAGGGTTGCGCTCGTTGCGGGACTTAACCCAACATCTCACGACACGAGCTGACGACAGCCATGCAGCACCTGTCTTCTGGTTCCTTACGGCACTCTCCCCTTTCAAGGAGATT
>8TW_12739
TCACCCCAGTCATCAACCCCGCCTTCGGCACCCTCCTCCCCCGAAAGGGTTAGAGTAATGACTTCGGGCGTGGCTCACTTCCATGGTGTGACGGGCGGTGTGTACAAGGCCCGGGAACGGATTCACCGCAGTATGCTGACCTGCGATTACTAGCGATTCCTCCTTCATGCAGGCGAGTTGCAGCCTGCAATCTGAACTGTGCCAGGGTTTGTGAGATTCGCTCTCCCTCGCGGGTTGGCTGCTCTGTGTCCCTCGCATTGTAGTACGTGTGTCGCCCAGGACGTAAGGGCCATGCTGACTTGACGTCATCCTCACCTTCCTCCGGTTTGTCACCGGCAGTCTCGCTAGAGTTCCCAACTTAATGATGGCAACTAACGACGAGGGTTGCGCTCGTTGCGGGACTTAACCCAACATCTCACGACACGAGCTGACGACAGCCATGCAGCACCTGTCTTCTGGTTCCTTACGGCACTCTCCCCTTTCAAGGAGATT
>8TW_12751
TCACCCCAGTCATCAACCCCGCCTTCGGCACCCTCCTCCCCCGAAAGGGTTAGAGTAATGACTTCGGGCGTGGCTCACTTCCATGGTGTGACGGGCGGTGTGTACAAGGCCCGGGAACGGATTCACCGCAGTATGCTGACCTGCGATTACTAGCGATTCCTCCTTCATGCAGGCGAGTTGCAGCCTGCAATCTGAACTGTGCCAGGGTTTGTGAGATTCGCTCTCCCTCGCGGGTTGGCTGCTCTGTGTCCCTCGCATTGTAGTACGTGTGTCGCCCAGGACGTAAGGGCCATGCTGACTTGACGTCATCCTCACCTTCCTCCGGTTTGTCACCGGCAGTCTCGCTAGAGTTCCCAACTTAATGATGGCAACTAACGACGAGGGTTGCGCTCGTTGCGGGACTTAACCCAACATCTCACGACACGAGCTGACGACAGCCATGCAGCACCTGTCTTCTGGTTCCTTACGGCACTCTCCCCTTTCAAGGAGATT
>8TW_12768
TCACCCCAGTCATCAACCCCGCCTTCGGCACCCTCCTCCCCCGAAAGGGTTAGAGTAATGACTTCGGGCGTGGCTCACTTCCATGGTGTGACGGGCGGTGTGTACAAGGCCCGGGAACGGATTCACCGCAGTATGCTGACCTGCGATTACTAGCGATTCCTCCTTCATGCAGGCGAGTTGCAGCCTGCAATCTGAACTGTGCCAGGGTTTGTGAGATTCGCTCTCCCTCTCGGGTTGGCTGCTCTGTGTCCCTCGCATTGTAGTACGTGTGTCGCCCAGGACGTAAGGGCCATGCTGACTTGACGTCATCCTCACCTTCCTCCGGTTTGTCACCGGCAGTCTCGCTAGAGTTCCCAACTTAATGATGGCAACTAACGACGAGGGTTGCGCTCGTTGCGGGACTTAACCCAACATCTCACGACACGAGCTGACGACAGCCATGCAGCACCTGTCTTCTGGTTCCTTACGGCACTCTCCCCTTTCAAGGAGATT
>8TW_12782
TCACCCCAGTCATCAACCCCGCCTTCGGCACCCTCCTCCCCCGAAAGGGTTAGAGTAATGACTTCGGGCGTGGCTCACTTCCATGGTGTGACGGGCGGTGTGTACAAGGCCCGGGAACGGATTCACCGCAGTATGCTGACCTGCGATTACTAGCGATTCCTCCTTCATGCAGGCGAGTTGCAGCCTGCAATCTGAACTGTGCCAGGGTTTGTGAGATTCGCTCTCCCTCGCGGGTTGGCTGCTCTGTGTCCCTCGCATTGTAGTACGTGTGTCGCCCAGGACGTAAGGGCCATGCTGACTTGACGTCATCCTCACCTTCCTCCGGTTTGTCACCGGCAGTCTCGCTAGAGTTCCCAACTTAATGATGGCAACTAACGACGAGGGTTGCGCTCGTTGCGGGACTTAACCCAACATCTCACGACACGAGCTGACGACAGCCATGCAGCACCTGTCTTCTGGTTCCTTACGGCACTCTCCCCTTTCAAGGAAATT
>8TW_12821
TCACCCCAGTCACCAGCCCTGCCTTAGGCGCCTCCCTCCCTTGCGGGTTGAGATAACGACTTCGGGCGTGACCAGCTTCCATGGTGTGACGGGCGGTGTGTACAAGGCCCGGGAACGTATTCACCGCAGTATGCTGACCTGCGATTACTAGCGATTCCGCCTTCATGCAGGCGAGTTGCAGCCTGCAATCTGAACTAAGACCGGGTTTATGAGATTAGCTTGCATTCGCATGCTTGCGACTCTTTGTCCCGGCCATTGTAGTACGTGTGTAGCCCAAGGCGTAAGGGGCATGATGACTTGACGTCATCCCCACCTTCCTCCGGTTTGTCACCGGCAGTCTCTCTAGAGTGCCCAACTTAATGATGGCAACTAAAAACGAGGGTTGCGCTCGTTGCGGGACTTAACCCAACATCTCACGACACGAGCTGACGACAGCCATGCACCACCTGTGTTCGTGCTCCCGAAGGCACTCCTCCCTTTCAAGAGGATTCACGA
>8TW_12827
TCACCCCAGTCATCAACCCCGCCTTCGGCACCCTCCTCCCCCGAAAGGGTTAGAGTAATGACTTCGGGCGTGGCTCACTTCCATGGTGTGACGGGCGGTGTGTACAAGGCCCGGGAACGGATTCACCGCAGTATGCTGACCTGCGATTACTAGCGATTCCTCCTTCATGCAGGCGAGTTGCAGCCTGCAATCTGAACTGTGCCAGGGTTTGTGAGATTCGCTCTCCCTCGCGGGTTGGCTGCTCTGTGTCCCTCGCATTGTAGTACGTGTGTCGCCCAGGACGTAAGGGCCATGCTGACTTGACGTCATCCTCACCTTCCTCCGGTTTGTCACCGGCAGTCTCGCTAGAGTTCCCAACTTAATGATGGCAACTAACGACGAGGGTTGCGCTCGTTGCGGGACTTAACCCAACATCTCACGACACGAGCTGACGACAGCCATGCAGCACCTGTCTTCCGTTCGTTACGTCGCTCTCCTTCCTAGAGAGT
>8TW_12855
TCACCCCAGTCATCAACCCCGCCTTCGGCACCCTCCTCCCCCGAAAGGGTTAGAGTAATGACTTCGGGCGTGGCTCACTTCCATGGTGTGACGGGCGGTGTGTACAAGGCCCGGGAACGGATTCACCGCAGTATGCTGACCTGCGATTACTAGCGATTCCTCCTTCATGCAGGCGAGTTGCAGCCTGCAATCTGAACTGTGCCAGGGTTTGTGAGATTCGCTCTCCCTCGCGGGTTGGCTGCTCTGTGTCCCTCGCATTGTAGTATGTGTGTCGCCCAGGACGTAAGGGCCATGCTGACTTGACGTCATCCTCACCTTCCTCCGGTTTGTCACCGGCAGTCTCGCTAGAGTTCCCAACTTAATGATGGCAACTAACGACGAGGGTTGCGCTCGTTGCGGGACTTAACCCAACATCTCACGACACGAGCTGACGACAGCCATGCAGCACCTGTCTTCTGGTTCCTTACGGCACTCTCCCCTTTCAAGGAGATTCC
>8TW_12856
TCACCCCAGTCATCAACCCCGCCTTCGGCACCCTCCTCCCCCGAAAGGGTTAGAGTAATGACTTCGGGCGTGGCTCACTTCCATGGTGTGACGGGCGGTGTGTACAAGGCCCGGGAACGGATTCACCGCAGTATGCTGACCTGCGATTACTAGCGATTCCTCCTTCATGCAGGCGAGTTGCAGCCTGCAATCTGAACTGTGCCAGGGTTTGTGAGATTCGCTCTCCCTCGCGGGTTGGCTGCTCTGTGTCCCTCGCATTGTAGTACGTGTGTCGCCCAGGACGTAAGGGCCATGCTGACTTGACGTCATCCTCACCTTCCTCCGGTTTGTCACCGGCAGTCTCGCTAGAGTTCCCAACTTAATGATGGCAACTAACGACGAGGGTTGCGCTCGTTGCGGGACTTAACCCAACATCTCACGACACGAGCTGACGACAGCCATGCAGCACCTGTCTTCTGGTTCCTTACGGCACTCTCCCCTTTCAAGGAGATT
>8TW_12883
TCACCCCAGTCACCAGCCCTGCCTTAGGCGCCTCCCTCCCTTGCGGGTTGAGATAACGACTTCGGGCGTGACCAGCTTCCATGGTGTGACGGGCGGTGTGTACAAGGCCCGGGAACGTATTCACCGCAGTATGCTGACCTGCGATTACTAGCGATTCCGCCTTCATGCAGGCGAGTTGCAGCCTGCAATCTGAACTAAGACCGGGTTTATGAGATTAGCTTGCATTCGCATGCTTGCGACTCTTTGTCCCGGCCATTGTAGTACGTGTGTAGCCCAAGGGCGTAAGGGGCATGATGACTTGACGTCCATCCCCACCTTCCTCCGGTTTGTCACCGGCAGTCTCTCTAGAGTGCCCAACTTAATGATGGCAACTAAAAACGAGGGTTGCGCTCGTTGCGGGACTTAACCCAACATCTCACGACACGAGCTGACGACAGCCATGCACCACCTGTGTTCGTGCTCCCGAAGGCACTCCTCCCTTTCAAGAGGATTCACGA
>8TW_12891
TCACCCCAGTCACGAACCCTGCCGTGGTAATCGCCCTCCTTGCGGTTAGGCTAACTACTTCTGGCAGAACCCGCTCCCATGGTGTGACGGGCGGTGTGTACAAGACCCGGGAACGTATTCACCGCGACATTCTGATCCGCGATTACTAGCGATTCCGACTTCACGCAGTCGAGTTGCAGACTGCGATCCGGACTACGACTGGTTTTATGGGATTGGCTCCCCCTCGCGGGTTGGCAACCCTCTGTACCAGCCATTGTATGACGTGTGTAGCCCCACCTATAAGGGCCATGAGGACTTGACGTCATCCCCACCTTCCTCCGGTTTGTCACCGGCAGTCTCATTAGAGTGCCCTTTCGTAGCAACTAATGACAAGGGTTGCGCTCGTTGCGGGACTTAACCCAACATCTCACGACACGAGCTGACGACAGCCATGCAGCACCTGTGTTACGGTTCTCTTTCGAGCACGAAACCATCTCTGGTAACTTCCGTACATGTCAAAGGTGGTAAGGTTTTCGCGTTG
>8TW_12924
TCACCCCAGTCATCAACCCCGCCTTCGGCACCCTCCTCCCCCGAAAGGGTTAGAGTAATGACTTCGGGCGTGGCTCACTTCCATGGTGTGACGGGCGGTGTGTACAAGGCCCGGGAACGGATTCACCGCAGTATGCTGACCTGCGATTACTAGCGATTCCTCCTTCATGCAGGCGAGTTGCAGCCTGCAATCTGAACTGTGCCAGGGTTTGTGAGATTCGCTCTCCCTCGCGGGTTGGCTGCTCTGTGTCCCTCGCATTGTAGTACGTGTGTCGCCCAGGACGTAAGGGCCATGCTGACTTGACGTCATCCTCACCTTCCTCCGGTTTGTCACCGGCAGTCTCGCTAGAGTTCCCAACTTAATGATGGCAACTAACGACGAGGGTTGCGCTCGTTGCGGGACTTAACCCAACATCTCACGACACGAGCTGACGACAGCCATGCAGCACCTGTCTTCTGGTTCCTTACGGCACTCTCCCCTTTCAAGGAGATT
>8TW_12961
TAGCCCCAGTCACCAGTTTCACCTTAAACGTATAAACGTCTTTGGGTGCGCCTGATTCCCATGGCTTGACGGGCGGTGTGTACAAGGCCCGGGAACGTATTCACCGCGGCATTCTGATCCGCGATTACTAGCGATTCCAACTTCACGAAGTCGAGTTTCAGACTTCGATCTGAACTGAGATTGCGTTTAGAGATTATCTCCTGCTTGCGCATTCGCTCTCTGTAGCAACCATTGTATCACGTGTGTAGCCCTGGACGTAAGGGCCATGATGACTTGACGTCATCCCCACCTTCCTCTCTACTTGCGTAGGCAGTCTCCTTAAAGTGCTCAACTGAATGTTAGCAACTAAGGATAGGGGTTGCGCTCGTTGCGGGACTTAACCCAACACCTCACAGCACGAGCTGACGACAGCCATGCAGCACCTCTATAAGATCTCGATTTTACGAGTCATTTGACTTTCATCTCCTTACTTCTTACTGTTCAAGCCCAGGTTAA
>8TW_13057
TCACCCCAATCACCGGTCAGACCTTTGGCGCCTACTTCCTTGCGGTTGGTCTAGCGACTTCTGGTCCAACAGGCTTTCGTGGTGTGACGGGCGGTGTGTACAAGGCCCGGGAACGTATTCACCGTGGCGTTCTGATCCACGATTACTAGCGATTCCGACTTCACGCAGTCGAGTTGCAGACTGCGATCCGGACTACGACTGGTTTTATGGGATTAGCTCCCCCTCGCGGGTTGGCAACCCTTTGTACCAGCCATTGTATGACGTGTGTAGCCCCACCTATAAGGGCCATGAGGACTTGACGTCATCCCCACCTTCCTCCGGTTTGTCACCGGCAGTCTCATTAGAGTGCCCAACTAAATGTAGCAACTAATGACAAGGGTTGCGCTCGTTGCGGGACTTAACCCAACATCTCACGACACGAGCTGACGACAGCCATGCAGCACCTGTGTTACGGTTCTCTTTCGAGCACAAATCCATCTCTGGATCCTTCCGTACATGTCAAAGGTGGGTAAGGTTTTTCGCG
>8TW_13116
TCATCCCAGTTACCGCTCATACCTTAGGGCGCTGCCTCCTTGCGGTTGGCGCGCGCACTTCGGGTACAAACGACTCCCATGATGTGACGGGCGGTGTGTACAAGACCCGGGAACGTATTCACGGCGCCGTAGCTGATGCGCCATTACTAGCGATTCCGGCTTCATGGAGGCGAGTTGCAGCCTCCAATCCGAACTGGGCCCGACTTTGGTGATTTCCTCCACCTTGCGGTCTCGGATCCTTCTGTGTCGGGCATTGTAGTACGTGTGCAGCCCTGGCCGTAAGGGCCATACTGACTTGACGTCGTCCCCACCTTCCTCCCCGTTGAACAGGGCAGTCTGAACAGAGTGCCGGAGACTCACGTCTCCATGGCAACAGTTCACAGGGGTTGCGCTCGTTGCGGGGACTTAACCCAACATCTCACGACACGAGCTGACGACAGCCATGCAGCACCCTGTGCAAAATTGTGTATTGCTACACTCACCGGCTTTCACCGGATT
>8TW_13152
TCACCCCAGTCATCAACCCCGCCTTCGGCACCCTCCTCCCCCGAAAGGGTTAGAGTAATGACTTCGGGCGTGGCTCACTTCCATGGTGTGACGGGCGGTGTGTACAAGGCCCGGGAACGGATTCACCGCAGTATGCTGACCTGCGATTACTAGCGATTCCTCCTTCATGCAGGCGAGTTGCAGCCTGCAATCTGAACTGTGCCAGGGTTTGTGAGATTCGCTCTCCCTCGCGGGTTGGCTGCTCTGTGTCCCTCGCATTGTAGTACGTGTGTCGCCCAGGACGTAAGGGCCATGCTGACTTGACGTCATCCTCACCTTCCTCCGGTTTGTCACCGGCAGTCTCGCTAGAGTTCCCAACTTAATGATGGCAACTAACGACGAGGGTTGCGCTCGTTGCGGGACTTAACCCAACATCTCACGACACGAGCTGACGACAGCCATGCAGCACCTGTCTTCCGTCGTTACGTACGCTCTCCTTCCCTAGAGAT
>8TW_13163
TCACCCCAGTCATCAACCCCGCCTTCGGCACCCTCCTCCCCCGAAAGGGTTAGAGTAATGACTTCGGGCGTGGCTCACTTCCATGGTGTGACGGGCGGTGTGTACAAGGCCCGGGAACGGATTCACCGCAGTATGCTGACCTGCGATTACTAGCGATTCCTCCTTCATGCAGGCGAGTTGCAGCCTGCAATCTGAACTGTGCCAGGGTTTGTGAGATTCGCTCTCCCTCGCGGGTTGGCTGCTCTGTGTCCCTCGCATTGTAGTACGTGTGTCGCCCAGGACGTAAGGGCCATGCTGACTTGACGTCATCCTCACCTTCCTCCGGTTTGTCACCGGCAGTCTCGCTAGAGTTCCCAACTTAATGATGGCAACTAACGGACGAGGGTTGCGCTCGTTGCGGGACTTAACCCAACATCTCACGACACGAGCTGACGACAGCCATGCAGCACCTGTCTTCTGGTTCCTTACGGCACTCTCCCCTTTAGAAGGAGATT
>8TW_13169
TCACTCCAGTCACCGACCCCACCCTAAACATTACTCTCCTCGCGGTTAAGCCAATGTCTTTAGGTGTTACCAGCTCCCATAGTGTGACGGGCGGTGTGTACAAGACCCGGGAACGTATTCAACGCACTATAGCTGACGCGCGTTTACTAGCAACTCCAACTTCATGCAGGCGAGTTGCAGCCTGCAATCTGAACTGAGGAATGTTTTACTAGGATTTGCTCCGCCTCGCGGCTTGGCTTCCCATTGTTCCATCCCATTGTAGCGTGTGTGTAGCCCCGGACATAAAGGCCATGCTGACTTGACGTCATCCCCGCCTTCCTCCGGCTTGCGGCCGGCAGTCTCGCCAGACACTTGTAACTGGCAATGAGGGTTGCGCTCGTTAGCGTACTTAAACGAACATCTCACGACACGAGCTGACGACAGCCATGCAACACCTGTATAAACTCTCTTGCGAGTCGATCCAATTTCTCTTCTCTACCATCTATAT
>8TW_13212
TCACCCCAGTCATCAACCCCGCCTTCGGCACCCTCCTCCCCCGAAAGGGTTAGAGTAATGACTTCGGGCGTGGCTCACTTCCATGGTGTGACGGGCGGTGTGTACAAGGCCCGGGAACGGATTCACCGCAGTATGCTGACCTGCGATTACTAGCGATTCCTCCTTCATGCAGGCGAGTTGCAGCCTGCAATCTGAACTGTGCCAGGGTTTGTGAGATTCGCTCTCCCTCGCGGGTTGGCTGCTCTGTGTCCCTCGCATTGTAGTACGTGTGTCGCCCAGGACGTAAGGGCCATGCTGACTTGACGTCATCCTCACCTTCCTCCGGTTTGTCACCGGCAGTCTCGCTAGAGTTCCCAACTTAATGATGGCAACTAACGACGAGGGTTGCGCTCGTTGCGGGACTTAACCCAACATCTCACGACACGAGCTGACGACAGCCATGCAGCACCTGTCTTCTGGTTCCTTACGGCACTCTCCCCTTTCAAGGAGATT
>8TW_13216
TCACCCCAGTCACCAGCCCTGCCTTAGGCGCCTCCCTCCCTTACGGGTTGAGATAACGACTTCGGGCGTGACCAGCTTCCATGGTGTGACGGGCGGTGTGTACAAGGCCCGGGAACGTATTCACCGCAGTATGCTGACCTGCGATTACTAGCGATTCCGCCTTCATGCAGGCGAGTTGCAGCCTGCAATCTGAACTAAGACCGGGTTTATGAGATTAGCTTGCATTCGCATGCTTGCGACTCTTTGTCCCGGCCATTGTAGTACGTGTGTAGCCCAAGGCGTAAGGGGCATGATGACTTGACGTCATCCCCACCTTCCTCCGGTTTGTCACCGGCAGTCTCTCTAGAGTGCCCAACTTAATGATGGCAACTAAAAACGAGGGTTGCGCTCGTTGCGGGACTTAACCCAACATCTCACGACACGAGCTGACGACAGCCATGCACCACCTGTGTTCGTGCTCCCGAAGGCACTCCTCTCTTTCAAAAGGATTCACGACA
>8TW_13224
TCACCCCAGTCACCAGCCCTGCCTTAGGCGCCTCCCTCCCTTACGGGTTGAGATAACGACTTCGGGCGTGACCAGCTTCCATGGTGTGACGGGCGGTGTGTACAAGGCCCGGGAACGTATTCACCGCAGTATGCTGACCTGCGATTACTAGCGATTCCGCCTTCATGCAGGCGAGTTGCAGCCTGCAATCTGAACTGTGCCAGGGTTTATGAGATTCGCTCTCCCTCGCGGGTTGGCTGCTCTCTGTCCCTCGCATTGTAGTACGTGTGTCGCCCAGGACGTAAGGGCCATGCTGACTTGACGTCATCCTCACCTTCCTCCGGTTTGTCACCGGCAGTCTCGCTAGAGTTCCCAACTTAATGATGGCAACTAACGACGAGGGTTGCGCTCGTTGCGGGACTTAACCCAACATCTCACGACACGAGCTGACGACAGCCATGCAGCACCTGTCTTCTGGTTCCTTACGGCACTCTCCCCTTTCAAGGAGATTCC
>8TW_13231
TCATCCCAGTTACCGCTCATACCTTAGGGCGCTGCCTCCTTGCGGTTGGCGCGCGCACTTCGGGTACAAACGACTCCCATGATGTGACGGGCGGTGTGTACAAGACCCGGGAACGTATTCACGGCGCCGTAGCTGATGCGCCATTACTAGCGATTCCGGCTTCATGGAGGCGAGTTGCAGCCTCCAATCCGAACTGGGCCCGACTTTGGTGATTTCCTCCACCTTGCGGTCTCGGATCCTTCTGTGTCGGGCATTGTAGTACGTGTGCAGCCCTGGCCGTAAGGGCCATACTGACTTGACGTCGTCCCCACCTTCCTCCCCGTTGAACAGGGCAGTCTGAACAGAGTGCCGGAGACTCACGTCTCCATGGCAACAGTTCACAGGGGTTGCGCTCGTTGCGGGACTTAACCCAACATCTCACGACACGAGCTGACGACAGCCATGCAGCACCTGTGCAAAATTGTGTATTGCTACACTCACCGGCTTTCACCGGATT
>8TW_13233
TCACCCCAGTCATCAACCCCGCCTTCGGCACCCTCCTCCCCCGAAAGGGTTAGAGTAATGACTTCGGGCGTGGCTCACTTCCATGGTGTGACGGGCGGTGTGTACAAGGCCCGGGAACGGATTCACCGCAGTATGCTGACCTGCGATTACTAGCGATTCCTCCTTCATGCAGGCGAGTTGCAGCCTGCAATCTGAACTGTGCCAGGGTTTGTGAGATTCGCTCTCCCTCGCGGGTTGGCTGCTCTGTGTCCCTCGCATTGTAGTACGTGTGTCGCCCAGGACGTAAGGGCCATGCTGACTTGACGTCATCCTCACCTTCCTCCGGTTTGTCACCGGCAGTCTCGCCAGACACTTGTAACTGGCAATGAGGGTTGCGCTCGTTAGCGTACTTAAACGAACATCTCACGACACGAGCTGACGACAGCCATGCAACACCTGTATAAACTCTCTTGCGAGTCGATCCAATTTCTCTTCTCTACCATCTATTA
>8TW_13234
TCACCCCAGTCATCAACCCCGCCTTCGGCACCCTCCTCCCCCGAAAGGGTTAGAGTAATGACTTCGGGCGTGGCTCACTTCCATGGTGTGACGGGCGGTGTGTACAAGGCCCGGGAACGGATTCACCGCAGTATGCTGACCTGCGATTACTAGCGATTCCTCCTTCATGCAGGCGAGTTGCAGCCTGCAATCTGAACTGTGCCAGGGTTTGTGAGATTCGCTCTCCCTCGCGGGTTGGCTGCTCTGTGTCCCTCGCATTGTAGTACGTGTGTCGCCCAGGACGTAAGGGCCATGCTGACTTGACGTCATCCTCACCTTCCTCCGGTTTGTCACCGGCAGTCTCGCTAGAGTTCCCAACTTAATGATGGCAACTAACGACGAGGGTTGCGCTCGTTGCGGGACTTAACCCAACATCTCACGACACGAGCTGACGACAGCCATGCAGCACCTGTCTTCTGGTTCCTTACGGCACTCTCCCCTTTCAAGGAGATT
>8TW_13243
TCACCCCAATCAAAAGCCCTACCTTAGGTACCTGCCTCCGTAAACGGTTAGCTCAGTAACTTCGGGCATGACCCTCTTTCGTGGTGTGACGGGCGGTGTGTACAAGACCCGGGAACGTATTCAATGCAGCGTGCTGATCTGCATTTACTAGCGATTCCAGCTTCACGTAGTCGAGTTGCAGACTACGATCCGAACTGAGGGTGGGTTTGTAGATTAGCCAAGCCTCGCGACTCAGCAACTTATTGTCCCATCCCATTGTAACACGTGTGTAGCCCTGGGCATAAGGGGCATGATGATTTGACGTCATCCACACCTTCCTCCGGCTTGTCACCGGCAGTCTGGCTAGAGGGTTCAGCATCCTACGATCTGTAACAACTAACCACGTGGGTTGCGCTCGTTGCGGGACTTAACCCAACATCTCACGACACGAGCTGACGACAACCGTGCACCACCTGTCTCTTAGCTCCCTTGCGGGCACCCCTAACTTTCGCTAAGGTTCTAAGGATGTCAACG
>8TW_13278
TCACCCCAGTCATCAACCCCGCCTTCGGCACCCTCCTCCCCCGAAAGGGTTAGAGTAATGACTTCGGGCGTGGCTCACTTCCATGGTGTGACGGGCGGTGTGTACAAGGCCCGGGAACGGATTCACCGCAGTATGCTGACCTGCGATTACTAGCGATTCCTCCTTCATGCAGGCGAGTTGCAGCCTGCAATCTGAACTGTGCCAGGGTTTGTGAGATTCGCTCTCCCTCGCGGGTTGGCTGCTCTGTGTCCCTCGCATTGTAGTACGTGTGTCGCCCAGGACGTAAGGGCCATGCTGACTTGACGTCATCCTCACCTTCCTCCGGTTTGTCACCGGCAGTCTCGCTAGAGTTCCCAACTTAATGATGGCAACTAACGACGAGGGTTGCGCTCGTTGCGGGACTTAACCCAACATCTCACGACACGAGCTGACGACAGCCATGCAGCACCTGTCTTCTGGTTCCTTACGGCACTCTCCCCTTTCAAGGAGATT
>8TW_13293
TCACCCCAGTCATCAACCCCGCCTTCGGCACCCTCCTCCCCCGAAAGGGTTAGAGTAATGACTTCGGGCGTGGCTCACTTCCATGGTGTGACGGGCGGTGTGTACAAGGCCCGGGAACGGATTCACCGCAGTATGCTGACCTGCGATTACTAGCGATTCCTCCTTCATGCAGGCGAGTTGCAGCCTGCAATCTGAACTGTGCCAGGGTTTGTGAGATTCGCTCTCCCTCGCGGGTTGGCTGCTCTGTGTCCCTCGCATTGTAGTACGTGTGTCGCCCAGGACGTAAGGGCCATGCTGACTTGACGTCATCCTCACCTTCCTCCGGTTTGTCACCGGCAGTCTCGCTAGAGTTCCCAACTTAATGATGGCAACTAACGACGAGGGTTGCGCTCGTTGCGGGACTTAACCCAACATCTCACGACACGAGCTGACGACAGCCATGCAGCACCTGTCTTCTGGTTCCTTACGGCACTCTCCCCTTTCAAGGAGATT
>8TW_13299
TAGTCCCAGTCACCAGCCTTGCCGTGGGCACGCATGAAATTGCGCGACTTCGGGCACTGCCAGCTCCCATGACTTGACGGGCGGTGTGTACAAGGCTCAGGAACATATTCACCGCGGCGTAGCTGATCCGCGATTACTAGCGATTCCAACTTCATGCGGGCGAATTTCAGCCCGCAATCTGAACTGGGGTATGCTTTAGCGATTTGCTCCACCTTGCGGTCTTGCATCGTTCTGTACATACCATTGTAGCACGTGTGCAGCCCTAGACATAAAGGCCATGAGGACTTGACGTCATCCCCACCTTCCTCCGGTTTGACACCGGCAGTCTCGCTACAGTCCTCGCCATTACGCGTTAGCAAGTAGCGACAGGGGTTGCGCTCGTTGAGGGACTTAACCCGACACTTCACAGCACGAGCTGACGACAGCCATGCAGCACCTGTTCACGTTCCGCCCTTGCGGGTGTACCTCTACTTTCAT
>8TW_13303
TAGCCCCAGTCATTGGTTTTACCCTAGGCGACTCCTTGCGGTTATCGACTTCAGGTTCCCCCAACTCCCATGGCTTGACGGGCGGTGTGTACAAGGCCCGGGAACGTATTCACCGCGTCATTGCTGATACGCGATTACTAGCGAATCCAGCCTTCATGAGGTCGAGTTGCAGACCTCAATCCGAACTGAGAATGAGTTTAGAGATTTGCATCACATTACTGTGTAGCTGCCCGTTGTCTCATCCATTGTAGCACGTGTGTAGCCCTGGACGTAAGGGCCGTGATGACTTGACGTCATCCCCACCTTCCTCACTGCTTGCGCAGGCAGTCTCATTAGAGTCCCCAGCATAACCTGATGGCAACTAATGATAGGGGTTGCGCTCGTTGCGGGACTTAACCCAACACCTCACGGCACGAGCTGACGACAGCCATGCAGCACCTAGTTTCGTGTCCTTTCGGCCTCTCCCCTTTCAGGAAGATTCACTAACTTTCAACG
>8TW_13304
TCACTCCAGTCACCGACCCCACCCTAAACATTACTCCCCTCGCGGTTAAGCCAATGTCTTTAGGTGTTACCAGCTCCCATAGTGTGACGGGCGGTGTGTACAAGACCCGGGAACGTATTCAACGCACTATAGCTGACGCGCGTTTACTAGCAACTCCAACTTCATGCAGGCGGGTTGCAGCCTGCAATCTGAACTGAGGAATGTTTTACTAGGATTTGCTCCACCTCGCGGCTTGGCTTCCCATTGTTCCATCCCATTGTAGCGTGTGTGTAGCCCCGGACATAAAGGCCATGCTGACTTGACGTCATCCCCGCCTTCCTCCGGCTTGCGGCCGGCAGTCTCGCCAGACACTTGTAACTGGCAATGAGGGTTGCGCTCGTTAGCGTACTTAAACGAACATCTCACGACACGAGCTGACGACAGCCATGCAACACCTGTATAAACTCTCTTGCGAGTCGATCCAATTTCTCTTCTCTACCATCTATATGTCAAGTTACC
>8TW_13317
TAGCCCCAATTATCGGTTTTACTCTAGGAGGCGCCTTGCGGCTACCTACTTTAAATACTCCCAACTTTCATGGCTTGACGGGCGGTGTGTACAAGGCCCGGGAACGTATTCACCGCGCCATTGCTGATGCGCGATTACTAGCGAATCCAGCTTCATGAGGTCGAGTTGCAGACCTCAATCCGAACTGAGGATACCTTTCGAGATTTGCATCATGTTACCATGTAGCTGCCCTCTGTAGTACCCATTGTAGCACGTGTGTAGCCCAGGACGTAAGGGCCGTGATGACTTGACGTCATCCCCACCTTCCTCACCGTTTGCACGGGCAGTTCCTCTAGAGTCCTCAACTTAATGGTAGCAACTAGAAGTAGGGGTTGCGCTCGTTGCGGGACTTAACCCAACACCTCACGGCACGAGCTGACGACAGCCATGCAGCACCTAGTTTTAGGTCATTGCTGACTGACTACTTTCATAATCATTCCTTAACTTTCAAGCCCTGGTAAGGTTCCTCG
>8TW_13318
TAGCCCTAGTTACTAGTTTTACCCTAGGCAGCTCCTTGCGGTTACCGACTTCAGGTACCCCCAGCTTCCATGGCTTGACGGGCGGTGTGTACAAGGCCCGGGAACGTATTCACCGCGCCATGGCTGATGCGCGATTACTAGCGATTCCAGCTTCACGGAGTCGAGTTGCAGACTCCGATCCGAACTGAGATAGTGTTTAAGGGATTCGCTCCTGGTCACCCAGTGGCTGCCCTCTGTCACTACCATTGTAGCACGTGTGTGGCCCAGGATGTAAGGGCCGTGATGACTTGACGTCGTCCCCACCTTCCTCACAGCTTACGCTGGCAGTTCTGCTAGAGTCCCCGGCATTACCCGTTGGCAACTAACAGTAGGGGTTGCGCTCGTTGCGGGACTTAACCCAACACCTCACGGCACGAGCTGACGACAGCCATGCAGCACCTTGAAAATTGTCCGAAGAAGGACACCTTTCGGCATCTGTCAATTCCCATTTAAAACCCTGGTAAGGTTCCTCGCGTAT
>8TW_13329
TCACCCCAGTCATCAACCCCGCCTTCGGCACCCTCCTCCCCCGAAAGGGTTAGAGTAATGACTTCGGGCGTGGCTCACTTCCATGGTGTGACGGGCGGTGTGTACAAGGCCCGGGAACGGATTCACCGCAGTATGCTGACCTGCGATTACTAGCGATTCCTCCTTCATGCAGGCGAGTTGCAGCCTGCAATCTGAACTGTGCCAGGGTTTGTGAGATTCGCTCTCCCTCGCGGGTTGGCTGCTCTGTGTCCCTCGCATTGTAGTACGTGTGTCGCCCAGGACGTAAGGGCCATGCTGACTTGACGTCATCCTCACCTTCCTCCGGTTTGTCACCGGCAGTCTCGCTAGAGTTCCCAACTTAATGATGGCAACTAACGACGAGGGTTGCGCTCGTTGCGGGACTTAACCCAACATCTCACGACACGAGCTGACGACAGCCATGCAGCACCTGTCTTCTGGTTCCTTACGGCACTCTCCCCTTTCAAGGAGATT
>8TW_13372
TCACCCCAATCACTGACCATACCTTAGGCGCCTGCCCCCCTTGCGGGTTGGCTCAGCGACTTCTAGTACAGCCAGCTTTCGTGATGTGACGGGCGGTGTGTACAAGGCCCGGGAACGTATTCACCGCAGTATGCTGACCTGCGATTACTAGCGATTCCGCCTTCATGCAGGCGAGTTGCAGCCTGCAATCTGAACTAAGACCGGGTTTATGAGATTAGCTTGCATTCGCATGCTTGCGACTCTTTGTCCCGGCCATTGTAGTACGTGTGTAGCCCAAGGCGTAAGGGGCATGATGACTTGACGTCATCCCCACCTTCCTCCGGTTTGTCACCGGCAGTCTCTCTAGAGTGCCCAACTTAATGATGGCAACTAAAAACGAGGGTTGCGCTCGTTGCGGGACTTAACCCAACATCTCACGACACGAGCTGACGACAGCCATGCACCACCTGTGTTCGTGCTCCCGAAGGCACTCCTCCCTTTCAAGAGGATT
>8TW_13376
TAGCCCTAGTTACTAGTTTTACCCTAGGCAGCTCCTTGCGGTTACCGACTTCAGGTACCCCCAGCTTCCATGGCTTGACGGGCGGTGTGTACAAGGCCCGGGAACGTATTCACCGCGCCATGGCTGATGCGCGATTACTAGCGATTCCAGCTTCACGGAGTCGAGTTGCAGACTCCGATCCGAACTGAGATAGTGTTTAAGGGATTCGCTCCTGGTCACCCAGTGGCTGCCCTCTGTCACTACCATTGTAGCACGTGTGTGGCCCAGGATGTAAGGGCCGTGATGACTTGACGTCGTCCCCACCTTCCTCACAGCTTACGCTGGCAGTTCTGCTAGAGTCCCCGGCATTACCCGTTGGCAACTAACAGTAGGGGTTGCGCTCGTTGCGGGACTTAACCCAACACCTCACGGCACGAGCTGACGACAGCCATGCAGCACCTTGAAAATTGTCCGAAGAAGGACACCTTTCGGCATCTGTCAATTCCCATTTAAAACCCTGGTAAGGTTCCTCGCGTAT
>8TW_13386
TCACCCCAGTCATCAACCCCGCCTTCGGCACCCTCCTCCCCCGAAAGGGTTAGAGTAATGACTTCGGGCGTGGCTCACTTCCATGGTGTGACGGGCGGTGTGTACAAGGCCCGGGAACGGATTCACCGCAGTATGCTGACCTGCGATTACTAGCGATTCCTCCTTCATGCAGGCGAGTTGCAGCCTGCAATCTGAACTGTGCCAGGGTTTGTGAGATTCGCTCTCCCTCGCGGGTTGGCTGCTCTGTGTCCCTCGCATTGTAGTACGTGTGTCGCCCAGGACGTAAGGGCCATGCTGACTTGACGTCATCCTCACCTTCCTCCGGTTTGTCACCGGCAGTCTCGCTAGAGTTCCCAACTTAATGATGGCAACTAACGACGAGGGTTGCGCTCGTTGCGGGACTTAACCCAACATCTCACGACACGAGCTGACGACAGCCATGCAGCACCTGTCTTCCGGTTCCTTACGGCACTCTCCCCTTTCAAGGAGATT
>8TW_13387
TCACCCCAGTCATCAACCCCGCCTTCGGCACCCTCCTCCCCCGAAAGGGTTAGAGTAATGACTTCGGGCGTGGCTCACTTCCATGGTGTGACGGGCGGTGTGTACAAGGCCCGGGAACGGATTCACCGCAGTATGCTGACCTGCGATTACTAGCGATTCCTCCTTCATGCAGGCGAGTTGCAGCCTGCAATCTGAACTGTGCCAGGGTTTGTGAGATTCGCTCTCCCTCGCGGGTTGGCCGCTCTGTGTCCCTCGCATTGTAGTACGTGTGTCGCCCAGGACGTAAGGGCCATGCTGACTTGACGTCATCCTCACCTTCCTCCGGTTTGTCACCGGCAGTCTCGCTAGAGTTCCCAACTTAATGATGGCAACTAACGACGAGGGTTGCGCTCGTTGCGGGACTTAACCCAACATCTCACGACACGAGCTGACGACAGCCATGCAGCACCTGTCTTCTGGTTCCTTACGGCACTCTCCCCTTTCAAGGAGATT
>8TW_13395
TCACCCCAGTCATCAACCCCGCCTTCGGCACCCTCCTCCCCCGAAAGGGTTAGAGTAATGACTTCGGGCGTGGCTCACTTCCATGGTGTGACGGGCGGTGTGTACAAGGCCCGGGAACGGATTCACCGCAGTATGCTGACCTGCGATTACTAGCGATTCCTCCTTCATGCAGGCGAGTTGCAGCCTGCAATCTGAACTGTGCCAGGGTTTAGTGAGATTCGCTCTCCCTCGCGGGTTGGCTGCTCTGTGTCCCTCGCATTGTAGTACGTGTGTCGCCCAGGACGTAAGGGCCATGCTGACTTGACGTCATCCTCACCTTCCTCCGGTTTGTCACCGGCAGTCTCGCTAGAGTTCCCAACTTAATGATGGCAACTAACGACGAGGGTTGCGCTCGTTGCGGGACTTAACCCAACATCTCACGACACGAGCTGACGACAGCCATGCAGCACCTGTCTTCTGGTTCCTTACGGCACTCTCCCCTTTCAAGGAGATT
>8TW_13410
TCACTCCAGTCACCGACCCCACCCTAAACATTACTCTCCTCGCGGTTAAGCCAATGTCTTTAGGTGTTACCAGCTCCCATAGTGTGACGGGCGGTGTGTACAAGACCCGGGAACGTATTCAACGCACTATAGCTGACGCGCGTTTACTAGCAACTCCAACTTCATGCAGGCGAGTTGCAGCCTGCAATCTGAACTGAGGAATGTTTTACTAGGATTTGCTCCGCCTCGCGGCTTGGCTTCCCATTGTTCCATCCCATTGTAGCGTGTGTGTAGCCCCGGACATAAAGGCCATGCTGACTTGACGTCATCCCCGCCTTCCTCCGGCTTGCGGCCGGCAGTCTCGCCAGACACTTGTAACTGGCAATGAGGGTTGCGCTCGTTAGCGTACTTAAACGAACATCTCACGACACGAGCTGACGACAGCCATGCAACACCTGTATAAACTCTCTTGCGAGTCGATCCAATTTCTCTTCTCTACCATCTATAT
>8TW_13428
TCACCCCAGTCACCAGCCCTGCCTTAGGCGCCTCCCTCCCTTGCGGGGTTGAGATAACGACTTCGGGCGTGACCAGCTTCCATGGTGTGACGGGCGGTGTGTACAAGGCCCGGGAACGTATTCACCGCAGTATGCTGACCTGCGATTACTAGCGATTCCGCCTTCATGCAGGCGAGTTGCAGCCTGCAATCTGAACTAAGACCGGGTTTATGAGATTAGCTTGCATTCGCATGCTTGCGACTCTTTGTCCCGGCCATTGTAGTACGTGTGTAGCCCAAGGCGTAAGGGGCATGATGACTTGACGTCATCCCCACCTTCCTCCGGTTTGTCACCGGCAGTCTCGCTAGAGTTCCCAACTTAATGATGGCAACTAACGACGAGGGTTGCGCTCGTTGCGGGACTTAACCCAACATCTCACGACACGAGCTGACGACAGCCATGCAGCACCTGTCTTCTGGTTCCTTACGGCACTCTCCCCTTTCAAGGAGATT
>8TW_13429
TCACCCCAGTCATCAACCCCGCCTTCGGCACCCTCCTCCCCCGAAAGGGTTAGAGTAATGACTTCGGGCGTGGCTCACTTCCATGGTGTGACGGGCGGTGTGTACAAGGCCCGGGAACGGATTCACCGCAGTATGCTGACCTGCGATTACTAGCGATTCCTCCTTCATGCAGGCGAGTTGCAGCCTGCAATCTGAACTGTGCCAGGGTTTGTGAGATTCGCTCTCCCTCGCGGGTTGGCTGCTCTGTGTCCCTCGCATTGTAGTACGTGTGTCGCCCAGGACGTAAGGGCCATGCTGACTTGACGTCATCCTCACCTTCCTCCGGTTTGTCACCGGCAGTCTCGCTAGAGTTCCCAACTTAATGATGGCAACTAACGACGAGGGTTGCGCTCGTTGCGGGACTTAACCCAACATCTCACGACACGAGCTGACGACAGCCATGCAGCACCTGTCTTCTGGTTCCTTACGGCACTCTCCCCTTTCAAGGAGATT
>8TW_13449
TCACCCCAATCATGAACCATACCGTGGACGTCTGCCTCCTTGCGGTTAGCTCAACGTCTTCTAGTACAGCCCACTTTCGTGATGTGACGGGCGGTGTGTACAAGACCCGGGAACGTATTCACCGCAGCATGCTGATCTGCGATTACTAGCGATTCCAGCTTCATGGAGTCGAGTTGCAGACTCCAATCCGAACTGAGACTGGTTTTTCCGATTGGCTCCGTCTCGCGACTTCGCTACGGTTTGTACCAGCCATTGTAGCACGTGTGTAGCCCTGGACATAAAGGCCATGAGGACTTGACGTCATCCCCACCTTCCTCCGGTTTATCACCGGCAGTTCCGCGAGAGTCCCCAACTTAATGATGGTAACTCACGGTAAGGGTTGCGCTCGTTGCGGGACTTAACCCAACATCTCACGACACGAGCTGACGACAGCCATGCAGCACCTTGCTGGCAGGAGCCGATTACTCGGATCATCTTATCTCTAAGACTTA
>8TW_13457
TCACCCCAGTCATCAACCCCGCCTTCGGCATCCTCCTCCCCCGAAAGGGTTAGAGTAATGACTTCGGGCGTGGCTCACTTCCATGGTGTGACGGGCGGTGTGTACAAGGCCCGGGAACGGATTCACCGCAGTATGCTGACCTGCGATTACTAGCGATTCCTCCTTCATGCAGGCGAGTTGCAGCCTGCAATCTGAACTGTGCCAGGGTTTGTGAGATTCGCTCTCCCTCGCGGGTTGGCTGCTCTGTGTCCCTCGCATTGTAGTACGTGTGTCGCCCAGGACGTAAGGGCCATGCTGACTTGACGTCATCCTCACCTTCCTCCGGTTTGTCACCGGCAGTCTCGCTAGAGTTCCCAACTTAATGATGGCAACTAACGACGAGGGTTGCGCTCGTTGCGGGACTTAACCCAACATCTCACGACACGAGCTGACGACAGCCATGCAGCACCTGTCTTCTGGTTCCTTACGGCACTCTCCCCTTTCAAGGAGATTCC
>8TW_13461
TAGCCCCAGTTATCGGTTTTGCCCTAAACAGCTCCTTGCGGCTACTGTCTTCAGGCACCCCCAACTTCCATGGCTTGACGGGCGGTGTGTACAAGGCCCGGGAACGTATTCACCGCGTCATTGCTGATACGCGATTACTAGCGATTCCAACTTCATGAGGTCGAGTTGCAGACCTCAATCCGAACTGAGACCGGCTTTGGAGATTCGCATCACATTGCTGTGTAGCAGCCCTCTGTACCGGCCATTGTAGCACGTGTGTAGCCCTGGGCGTAAGGGCCATGATGACTTGACGTCATCCCCACCTTCCTCTCTGCTTGCGCAGGCAGTCTCTCTAGAGTCCCCACCATTACGTGCTGGCAACTAAAGATAGGGGTTGCGCTCGTTGCGGGACTTAACCCAACACCTCACGGCACGAGCTGACGACAGCCATGCAGCACCTTGAAATCGGCCCCGAAGGGAGATCACATTTCTGCAACTGTCCGAT
>8TW_13470
TCACCCCAGTCACCAGCCCTGCCTTAGGCGCCTCCCTCCCTTACGGGTTGAGATAACGACTTCGGGCGTGACCAGCTTCCATGGTGTGACGGGCGGTGTGTACAAGGCCCGGGAACGTATTCACCGCAGTATGCTGACCTGCGATTACTAGCGATTCCGCCTTCATGCAGGCGAGTTGCAGCCTGCAATCTGAACTAAGACCGGGTTTATGAGATTAGCTTGCATTCGCATGCTTGCGACTCTTTGTCCCGGCCATTGTAGTACGTGTGTAGCCCAAGGCGTAAGGGGCATGATGACTTGACGTCATCCCCACCTTCCTCCGGTTTGTCACCGGCAGTCTCTCTAGAGTGCCCAACTTAATGATGGCAACTAACGACGAGGGTTGCGCTCGTTGCGGGACTTAACCCAACATCTCACGACACGAGCTGACGACAGCCATGCAGCACCTGTCTTCTGGTTCCTTACGGCACTCTCCCCTTTCAAGGAGATT
>8TW_13476
TCACTCCAGTCACCGACCCCACCCTAAACATTACTCTCCTCGCGGTTAAGCCAATGTCTTTAGGTGTTACCAGCTCCCATAGTGTGACGGGCGGTGTGTACAAGACCCGGGAACGTATTCAACGCACTATAGCTGACGCGCGTTTACTAGCAACTCCAACTTCATGCAGGCGAGTTGCAGCCTGCAATCTGAACTGAGGAATGTTTTACTAGGATTTGCTCCGCCTCGCGGCTTGGCTTCCCATTGTTCCATCCCATTGTAGCGTGTGTGTAGCCCCGGACATAAAGGCCATGCTGACTTGACGTCATCCCCGCCTTCCTCCGGCTTGCGGCCGGCAGTCTCGCCAGACACTTGTAACTGGCAATGAGGGTTGCGCTCGTTAGCGTACTTAAACGAACATCTCACGACACGAGCTGACGACAGCCATGCAACACCTGTATAAACTCTCTTGCGAGTCGATCCAATTTCTCTTCTCTACCATCTATAT
>8TW_13534
TCACCCCAGTCATCAACCCCGCCTTCGGCACCCTCCTCCCCCGAAAGGGTTAGAGTAATGACTTCGGGCGTGGCTCACTTCCATGGTGTGACGGGCGGTGTGTACAAGGCCCGGGAACGGATTCACCGCAGTATGCTGACCTGCGATTACTAGCGATTCCTCCTTCATGCAGGCGAGTTGCAGCCTGCAATCTGAACTGTGCCAGGGTTTGTGAGATTCGCTCTCCCTCGCGGGTTGGCTGCTCTGTGTCCCTCGCATTGTAGTACGTGTGTCGCCCAGGACGTAAGGGCCATGCTGACTTGACGTCATCCTCACCTTCCTCCGGTTTGTCACCGGCAGTCTCGCTAGAGTTCCCAACTTAATGATGGCAACTAACGACGAGGGTTGCGCTCGTTGCGGGACTTAACCCAACATCTCACGACACGAGCTGACGACAGCCATGCAGCACCTGTCTTCTGGTTCCTTACGGCACTCTCCCCTTTCAAGGAGATT
>8TW_13574
TCACCCCAGTCATCAACCCCGCCTTCGGCACCCTCCTCCCCCGAAAGGGTTAGAGTAATGACTTCGGGCGTGGCTCACTTCCATGGTGTGACGGGCGGTGTGTACAAGGCCCGGGAACGGATTCACCGCAGTATGCTGACCTGCGATTACTAGCGATTCCTCCTTCATGCAGGCGAGTTGCAGCCTGCAATCTGAACTGTGCCAGGGTTTGTGAGATTCGCTCTCCCTCGCGGGTTGGCTGCTCTGTGTCCCTCGCATTGTAGTACGTGTGTCGCCCAGGACGTAAGGGCCATGCTGACTTGACGTCATCCTCACCTTCCTCCGGTTTGTCACCGGCAGTCTCGCTAGAGTTCCCAACTTAATGATGGCAACTAACGACGAGGGTTGCGCTCGTTGCGGGACTTAACCCAACATCTCACGACACGAGCTGACGACAGCCATGCAGCACCTGTCTTCTGGTTCCTTACGGCACTCTCCCCTTTCAAGGAGATT
>8TW_13611
TCACCCCAATCACCGACCCCACCTTAGACGGCTCCTTCCTTGCGGTTAGGCCACCGGCTTTGGGTGTTGCCGACTTTCGTGGTGTGACGGGCGGTGTGTACAAGGCCCGGGAACGTATTCACCCCGGCGTGCTGATCCGGGATTACTAGCAACTCCAGCTTCATGAAGTCGAGTTGCAGACTTCAATTCGAACTGAGACCGACTTTACGGGATTAGCTAACTCTCGCGAGCAGGCAACCCTTTGTATCGGCCATTGTAGCGTGTTTGCAGCCCTAGACATAAGGGGCATGAGGACTTGACGTCATCCCCACCTTCCTCCGAGTTAACCCCGGCAGTCTCCAATGAGTCCCCAACATAACTTGCTGGCAACATTGGATAAGGGTTGCGCTCGTTGCGGGACTTAACCCAACATCTCACGACACGAGCTGACGACAGCCATGCACCACCTGTGTTTGGCCCTTGCGGACACAACATCTCTGTTGCTTTTCCAAACATGTCAAAACCTAGGTAAGGTTCTTCGCGT
>8TW_13620
TAGTCCCAGTCACCAGCCTTGCCGTGGGCACGCATGAAATTGCGCGACTTCGGGCACTGCCAGCTCCCATGACTTGACGGGCGGTGTGTACAAGGCTCAGGAACATATTCACCGCGGCGTAGCTGATCCGCGATTACTAGCGATTCCAACTTCATGCGGGCGAATTTCAGCCCGCAATCTGAACTGGGGTATGCTTTAGCGATTTGCTCCACCTTGCGGTCTTGCATCGTTCTGTACATACCATTGTAGCACGTGTGCAGCCCTAGACATAAAGGCCATGAGGACTTGACGTCATCCCCACCTTCCTCCGGTTTGACACCGGCAGTCTCGCTACAGTCCTCGCCATTACGCGTTAGCAAGTAGCGACAGGGGTTGCGCTCGTTGAGGGACTTAACCCGACACTTCACAGCACGAGCTGACGACAGCCATGCAGCACCTGTTCACGTTCCGCCCTTGCGGGTGTACCTCTACTTTCAT
>8TW_13628
TCACCCCAGTCATCAACCCCGCCTTCGGCACCCTCCTCCCCCGAAAGGGTTAGAGTAATGACTTCGGGCGTGGCTCACTTCCATGGTGTGACGGGCGGTGTGTACAAGGCCCGGGAACGGATTCACCGCAGTATGCTGACCTGCGATTACTAGCGATTCCTCCTTCATGCAGGCGAGTTGCAGCCTGCAATCTGAACTGTGCCAGGGTTTGTGAGATTCGCTCTCCCTCGCGGGTTGGCTGCTCTGTGTCCCTCGCATTGTAGTACGTGTGTCGCCCAGGACGTAAGGGCCATGCTGACTTGACGTCATCCTCACCTTCCTCCGGTTTGTCACCGGCAGTCTCGCTAGAGTTCCCAACTTAATGATGGCAACTAACGACGAGGGTTGCGCTCGTTGCGGGACTTAACCCAACATCTCACGACACGAGCTGACGACAGCCATGCAGCACCTGTCTTCCGGTTCCTTACGGCACTCTCCCCTTTCAAGGAGATT
>8TW_13655
TCACCCCAGTTGCTGACTATACCTTGGTCAAACGCCTCCTTGCGGTTAGCAATCTGCTTTAAGGTAGAACCAACTTCCATGGTGTGACGGGCGGTGTGTACAAGACCCGGGAACGTATTCACCGTAGCACGCTGATCTACGATTACTAGCGATTCCAGCTTCATGCACTCGAGTTGCAGAGTGCAATCCGAACTGAGGTAGATTTTTGAGTTTAGCTTAGCGTCGCCACTTTGCATCTCATTGTCACTACCATTGTAGCACGTGTGTAGCCCAACCCGTAAGGGCCATGAGGACTTGACGTCATCCCCACCTTCCTCCAGCTTATCACTGGCAGTTCTTTCAGAGTGCCCAGCATGACCTGATGGCAACTAAAAGTAGGGGTTGCGCTCGTTGCGGGACTTAACCCAACATCTCACGACACGAGCTGACGACAGCCATGCAGCACCTGTGTTCTGTCCGGCCGAACCGAAAAGTCTAGTTTCCTAAA
>8TW_13747
TCACCCCAGTCATCAACCCCGCCTTCGGCACCCTCCTCCCCCGAAAGGGTTAGAGTAATGACTTCGGGCGTGGCTCACTTCCATGGTGTGACGGGCGGTGTGTACAAGGCCCGGGAACGGATTCACCGCAGTATGCTGACCTGCGATTACTAGCGATTCCTCCTTCATGCAGGCGAGTTGCAGCCTGCAATCTGAACTGTGCCAGGGTTTGTGAGATTCGCTCTCCCTCGCGGGTTGGCTGCTCTGTGTCCCTCGCATTGTAGTACGTGTGTCGCCCAGGACGTAAGGGCCATGCTGACTTGACGTCATCCTCACCTTCCTCCGGTTTGTCACCGGCAGTCTCGCTAGAGTTCCCAACTTAATGATGGCAAACTAACGACGAGGGTTGCGCTCGTTGCGGGACTTAACCCAACATCTCACGACACGAGCTGACGACAGCCATGCAGCACCTGTCTTCTGGTTCCTTACGGCACTCTCCCCTTTCAAGGAGATT
>8TW_13752
TCACCCCAGTCATCAACCCCGCCTTCGGCACCCTCCTCCCCCGAAAGGGTTAGAGTAATGACTTCGGGCGTGGCTCACTTCCATGGTGTGACGGGCGGTGTGTACAAGGCCCGGGAACGGATTCACCGCAGTATGCTGACCTGCGATTACTAGCGATTCCTCCTTCATGCAGGCGAGTTGCAGCCTGCAATCTGAACTGTGCCGGGGTTTGTGAGATTCGCTCTCCCTCGCGGGTTGGCTGCTCTGTGTCCCTCGCATTGTAGTACGTGTGTCGCCCAGGACGTAAGGGCCATGCTGACTTGACGTCATCCTCACCTTCCTCCGGTTTGTCACCGGCAGTCTCGCTAGAGTTCCCAACTTAATGATGGCAACTAACGACGAGGGTTGCGCTCGTTGCGGGACTTAACCCAACATCTCACGACACGAGCTGACGACAGCCATGCAGCACCTGTCTTCTGGTTTCTTACGGCACTCTCCCCTTTCAAGGAGATT
>8TW_13766
TCATCCCAATCACCGATCCCACCTTTGGCAGCTCCCTCCTTGCGGTTGGGCCACTGACTTTGGGTGTTACCGACTTTCGTGATGTGACGGGCGGTGTGTACAAGCCCCGGGAACGTATTCACCGTAGCGTTGCTGATCTACGATTACTAGCAACTCCGACTTCATGGGGTCGAGTTGCAGACCCCAATCCGAACTGAGACTGGCTTTATCGGATTCGCTCCACCTTGCGGTATCGCAGCCGTTTGTACCAGCCATTGTAGCATGCGTGCAGCCCAAGACATAAGGGGCATGATGATTTGACGTCATCCCCACCTTCCTCCGAGTTAACCCCGGCAGTCTCCTGTGAGTCCCCAACTAAATGCTGGCAACACAGAACGAGGGTTGCGCTCGTTGCGGGACTTAACCCAACATCTCACGACACGAGCTGACGACAACCATGCACCACCTGTATACAGACCTTGCGGCTATGACATCTCTGCCATATTCCTGTATA
>8TW_13815
TAGCCCCAATTACCGGTTTTACCCTAGGCCGCTCCTTGCGGTGACAGACTTCAGGTTCCCCCAGCTTTCATGGCTTGACGGGCGGTGTGTACAAGGCCCGGGAACGTATTCACCGCATCATTGCTGATATGCGATTACTAGCGAATCCAACTTCATGAGGTCGAGTTGCAGACCTCAATCCGAACTGTGATTGGCTTTTGGAGATTAGCTTACTGTTACCAGCTTGCAGCCCTCTGTACCAACCATTGTAGCACGTGTGTAGCCCCGGACGTAAGGGCCATGATGACTTGACGTCGTCCCCTCCTTCCTCTCTACTTGCGTAGGCAGTCTGTTTAGAGTCCCCACCTTAACGTGCTGGCAACTAAACATAGGGGTTGCGCTCGTTGCGGGACTTAACCCAACACCTCACGGCACGAGCTGACGACAGCCATGCAGCACCTAGTTTCGTGTGATTGCTCACTGATCTATTTCTAAATCATTCACTAACTTTCAAGCCCGGGTAAGGTT
>8TW_13820
TCACCCCAGTCATCAACCCCGCCTTCGGCACCCTCCTCCCCCGAAAGGGTTAGAGTAATGACTTCGGGCGTGGCTCACTTCCATGGTGTGACGGGCGGTGTGTACAAGGCCCGGGAACGGATTCACCGCAGTATGCTGACCTGCGATTACTAGCGATTCCTCCTTCATGCAGGCGAGTTGCAGCCTGCAATCTGAACTGTGCCAGGGTTTGTGAGATTCGCTCTCCCTCGCGGGTTGGCTGCTCTGTGTCCCTCGCATTGTAGTACGTGTGTCGCCCAGGACGTAAGGGCCATGCTGACTTGACGTCATCCTCACCTTCCTCCGGTTTGTCACCGGCAGTCTCGCTAGAGTTCCCAACTTAATGATGGCAACTAACGACGAGGGTTGCGCTCGTTGCGGGACTTAACCCAACATCTCACGACACGAGCTGACGACAGCCATGCAGCACCTGTCTTCCGGTTCCTTACGGCACTCTCCCCTTTCAAGGAGATT
>8TW_13821
TAGTCCCAATCACGAAGTTTGCCCTAGGCACCTGCCCCCTTTCGGTTAGCACAGCGACTTCAGGCACCCCCCGCTTTCGTGGCTTGACGGGCGGTGTGTACAAGGCTCAGGAACATATTCACCGCAGCATAGCTGATCTGCGATTACTAGCGATTCCAGCTTCATGCAGGCGAGTTGCAGCCTGCAATCCGAACTGAGCGACGCTTTTTGAGATTAGCTCCCCCTCGCGGGTTTGCTGCCCTTTGTACGCCGCATTGTATGACGTGTGCAGCCCTGGACATAAAGGCCATGATGACTTGACGTCGTCCCCACCTTCCTCCGGTTTGACACCGGCGGTCTCCTTAGAGTCCCCAACTGAATGCTGGCAACTAAGGACAAGGGTTGCGCTCGTTAAGCGACTTAACGCGACGTCTCACGACACGAGCTGACGACAGCCATGCAGCACCTGTGCATGTTCCACCCGAAGGCGTGGCCCTGCTTTCACA
>8TW_13830
TAGTCCCAATCACCGAGCTCGCCTTCGGCGCCGCCCCCCTTTCGGTTGGACTAGCGACTTCGGGCGCTCTCAGCTCTCGTGGCTTGACGGGCGGTGTGTACAAGGCTCAGGAACATATTCACCGCGGCGTAGCTGATCCGCGATTACTAGCGATTCCAACTTCATGCAGGCGAGTTGCAGCCTGCAATCCGAACTGGGGTTGGCTTTCTGAGGTCTGCTTCGCCTCGCGGTTCTGCTTCTCTCTGTACCAACCATTGTAGCACGTGTGTAGCCCCAGGCGTAAGGGCCATGATGACTTGACGTCGTCCCCACCTTCCTCCGTTTTGACAACGGCAGTCCCACTAAAGTGCCCGGCTTTACCCGTTGGTAACTAATGGTAGGGGTTTCGCTCGTTAAGGGACTTAACCCGACATCTCACGACACGAGCTGACGACAGCCATGCAACACCTGTGCAGGTCACACCCGAAGGTAATCAGCCAGCTTTCACCGGCCTAG
>8TW_13845
TCACCCCAGTCATCAACCCCGCCTTCGGCACCCTCCTCCCCCGAAAGGGTTAGAGTAATGACTTCGGGCGTGGCTCACTTCCATGGTGTGACGGGCGGTGTGTACAAGGCCCGGGAACGGATTCACCGCAGTATGCTGACCTGCGATTACTAGCGATTCCTCCTTCATGCAGGCGAGTTGCAGCCTGCAATCTGAACTGTGCCAGGGTTTGTGAGATTCGCTCTCCCTCGCGGGTTGGCTGCTCTGTGTCCCTCGCATTGTAGTACGTGTGTCGCCCAGGACGTAAGGGCCATGCTGACTTGACGTCATCCTCACCTTCCTCCGGTTTGTCACCGGCAGTCTCGCTAGAGTTCCCAACTTAATGATGGCAACTAACGACGAGGGTTGCGCTCGTTGCGGGACTTAACCCAACATCTCACGACACGAGCTGACGACAGCCATGCAGCACCTGTCTTCTGGTTCCTTACGGCACTCTCCCCTTTCAAGGAGATT
>8TW_13853
TCACCCCAGTCATCAACCCCGCCTTCGGCACCCTCCTCCCTTTCGGGTTAGAGTAATGACTTCGGGCGTGGCTCACTTCCATGGTGTGACGGGCGGTGTGTACAAGGCCCGGGAACGGATTCACCGCAGTATGCTGACCTGCGATTACTAGCGATTCCTCCTTCATGCAGGCGAGTTGCAGCCTGCAATCTGAACTGTGCCAGGGTTTATGAGATTCGCTCTCCCTCGCGGGTTGGCTGCTCTCTGTCCCTCGCATTGTAGTACGTGTGTCGCCCAGGACGTAAGGGCCATGCTGACTTGACGTCATCCTCACCTTCCTCCGGTTTGTCACCGGCAGTCTCGCTAGAGTTCCCAACTTAATGATGGCAACTAACGACGAGGGTTGCGCTCGTTGCGGGACTTAACCCAACATCTCACGACACGAGCTGACGACAGCCATGCAGCACCTGTCTTCTGGTTCCTTACGGCACTCTCCCCTTTCAAGGAGATT
>8TW_13854
TAGCCCTAGTTACCAGTTTTACCCTAGATAGCTCCTCGTTAGGTCACCATCTTCAGGCACCCCCGACTTCCATGGCTTGACGGGCGGTGTGTACAAGGTCCGGGAACGTATTCACCGCGCCATAGCTGATGCGCGATTACTAGCGATTCCAACTTCATGGAGTCGAGTTGCAGACTCCAATCCGAACTGGGATAGGCTTTCTGAGATTCGCTCCGCCTCACGACTTTGCTCCCCTCTGTACCTACCATTGTAGCACGTGTGTAGCCCTGGGCATAAAGGCCATGATGACTTGACGTCGTCCCTTCCTTCCTCACTCCTTACGGAGGCAGTCTCTTCAGAGTCCCCAGCATTACCTGTTGGCAACTGAAGATAGGGGTTGCGCTCGTTGCGGGACTTAACCCAACATCTCACGACACGAGCTGACGACAGCCATGCAGCACCTGTGCAAGCTCCTCTTGCGAGGTCGTTACCCTTTCAGGCTTCTACCACATG
>8TW_13917
TCACCCCAGTCATCAACCCCGCCTTCGGCACCCTCCTCCCCCGAAAGGGTTAGAGTAATGACTTCGGGCGTGGCTCACTTCCATGGTGTGACGGGCGGTGTGTACAAGGCCCGGGAACGGATTCACCGCAGTATGCTGACCTGCGATTACTAGCGATTCCTCCTTCATGCAGGCGAGTTGCAGCCTGCAATCTGAACTGTGCCAGGGTTTGTGAGATTCGCTCTCCCTCGCGGGTTGGCTGCTCTGTGTCCCTCGCATTGTAGTACGTGTGTCGCCCAGGACGTAAGGGCCATGCTGACTTGACGTCATCCTCACCTTCCTCCGGTTTGTCACCGGCAGTCTCGCTAGAGTTCCCAACTTAATGATGGCAACTAACGACGAGGGTTGCGCTCGTTGCGGGACTTAACCCAACATCTCACGACACGAGCTGACGACAGCCATGCAGCACCTGTCTTCTGGTTCCTTACGGCACTCTCCCCTTTCAAGGAGATT
>8TW_13923
TCACCCCAGTCACCAGCCCTGCCTTAGGCGCCTCCCTCCCTTGCGGGTTGAGATAACGACTTCGGGCGTGGCTCACTTCCATGGTGTGACGGGCGGTGTGTACAAGGCCCGGGAACGGATTCACCGCAGTATGCTGACCTGCGATTACTAGCGATTCCTCCTTCATGCAGGCGAGTTGCAGCCTGCAATCTGAACTGTGCCAGGGTTTGTGAGATTCGCTCTCCCTCGCGGGTTGGCTGCTCTGTGTCCCTCGCATTGTAGTACGTGTGTCGCCCAGGACGTAAGGGCCATGCTGACTTGACGTCATCCTCACCTTCCTCCGGTTTGTCACCGGCAGTCTCGCTAGAGTTCCCAACTTAATGATGGCAACTAACGACGAGGGTTGCGCTCGTTGCGGGACTTAACCCAACATCTCACGACACGAGCTGACGACAGCCATGCAGCACCTGTCTTCTGGTTCCTTACGGCACTCTCCCCTTTCAAGGAGATT
>8TW_13931
TCACCCCAGTCATCAACCCCGCCTTCGGCACCCTCCTCCCCCGAAAGGGTTAGAGTAATGACTTCGGGCGTGGCTCACTTCCATGGTGTGACGGGCGGTGTGTACAAGGCCCGGGAACGGATTCACCGCAGTATGCTGACCTGCGATTACTAGCGATTCCTCCTTCATGCAGGCGAGTTGCAGCCTGCAATCTGAACTGTGCCAGGGTTTGTGAGATTCGCTCTCCCTCGCGGGTTGGCTGCTCTGTGTCCCTCGCATTGTAGTACGTGTGTCGCCCAGGACGTAAGGGCCATGCTGACTTGACGTCATCCTCACCTTCCTCCGGTTTGTCACCGGCAGTCTCGCTAGAGTTCCCAACTTAATGATGGCAACTAACGACGAGGGTTGCGCTCGTTGCGGGACTTAACCCAACATCTCACGACACGAGCTGACGACAGCCATGCAGCACCTGTCTTCTGGTTCCTTACGGCACTCTCCCCGTTTCAAGGAGATT
>8TW_13945
TCACCCCAGTCATCAACCCCGCCTTCGGCACCCTCCTCCCCCGAAAGGGTTAGAGTAATGACTTCGGGCGTGGCTCACTTCCATGGTGTGACGGGCGGTGTGTACAATGCCCGGGAACGGATTCACCGCAGTATGCTGACCTGCGATTACTAGCGATTCCTCCTTCATGCAGGCGAGTTGCAGCCTGCAATCTGAACTGTGCCAGGGTTTGTGAGATTCGCTCTCCCTCGCGGGTTGGCTGCTCTGTGTCCCTCGCATTGTAGTACGTGTGTCGCCCAGGACGTAAGGGCCATGCTGACTTGACGTCATCCTCACCTTCCTCCGGTTTGTCACCGGCAGTCTCGCTAGAGTTCCCAACTTAATGATGGCAACTAACGACGAGGGTTGCGCTCGTTGCGGGACTTAACCCAACATCTCACGACACGAGCTGACGACAGCCATGCAGCACCTGTCTTCTGGTTCCTTACGGCACTCTCCCCTTTCAAGGAGATTCC
>8TW_13994
TCACCCCAGTCATCAACCCCGCCTTCGGCACCCTCCTCCCCCGAAAGGGTTAGAGTAATGACTTCGGGCGTGGCTCACTTCCATGGTGTGACGGGCGGTGTGTACAAGGCCCGGGAACGGATTCACCGCAGTATGCTGACCTGCGATTACTAGCGATTCCTCCTTCATGCAGGCGAGTTGCAGCCTGCAATCTGAACTGTGCCAGGGTTTGTGAGATTCGCTCTCCCTCGCGGGTTGGCTGCTCTGTGTCCCTCGCATTGTAGTACGTGTGTCGCCCAGGACGTAAGGGCCATGCTGACTTGACGTCATCCTCACCTTCCTCCGGTTTGTCACCGGCAGTCTCGCTAGAGTTCCCAACTTAATGATGGCAACTAACGACGAGGGTTGCGCTCGTTGCGGGACTTAACCCAACATCTCACGACACGAGCTGACGACAGCCATGCAGCACCTGTCTTCTGGTTCCTTACGGCACTCTCCCCTTTCAAGGAGATT
>8TW_14006
TAGCCCCAGTTACTAGTTTTACCCTAGGCAGCTCCTTGCGGTCACTGACTTCAGGCCACCCCCAGCTTCCATGGCTTGACGGGCGGTGTGTACAAGGCCCGGGAACGTATTCACCGCGCCATGGCTGATGCGCGATTACTAGCGATTCCAGCTTCACGGAGTCGAGTTGCAGACTCCGATCCGAACTGAGATAGTGTTTAAAGGATTCGCTCCTGGTCACCCAGTGGCTGCCCTCTGTCACTACCATTGTAGCACGTGTGTGGCCCAGGATGTAAGGGCCGTGATGACTTGACGTCGTCCCCACCTTCCTCGCAGCTTGCGCTGGCAGTTCTGCTAGAGTCCCCGGCATGACCCGTTGGCAACTAACAGTAGGGGTTGCGCTCGTTGCGGGACTTAACCCAACACCTCACGGCACGAGCTGACGACAGCCATGCAGCACCTTGAAAAATTGTCCGAAGAAGGACACCTTTCGGCATCTGTCAATTCCCATTTAAACCCTGGTAA
>8TW_14042
TCACCCCAGTCATCAACCCCGCCTTCGGCACCCTCCTCCCTTTCGGGTTAGAGTAATGACTTCGGGCGTGGCTCACTTCCATGGTGTGACGGGCGGTGTGTACAAGGCCCGGGAACGGATTCACCGCAGTATGCTGACCTGCGATTACTAGCGATTCCTCCTTCATGCAGGCGAGTTGCAGCCTGCAATCTGAACTGTGCCAGGGTTTATGAGATTCGCTCTCCCTCGCGGGTTGGCTGCTCTGTGTCCCTCGCATTGTAGTACGTGTGTCGCCCAGGACGTAAGGGCCATGCTGACTTGACGTCATCCTCACCTTCCTCCGGTTTGTCACCGGCAGTCTCGCTAGAGTTCCCAACTTAATGATGGCAACTAACGACGAGGGTTGCGCTCGTTGCGGGACTTAACCCAACATCTCACGACACGAGCTGACGACAGCCATGCAGCACCTGTCTTCTGGTTCCTTACGGCACTCTCCCCTTTCAAGGAGATT
>8TW_14102
TAGCCCTAGTTACCAGTTTTACCCTAGGCAGCTCCTTGCGGTCACCGACTTCAGGTACCCCCAGCTTCCATGGCTTGACGGGCGGTGTGTACAAGGCCCGGGAACGTATTCACCGGATCATGGCTGATATCCGATTACTAGCGATTCCAGCTTCACGGAGTCGAGTTGCAGACTCCGATCCGAACTGAGAACGGTTTTATAGATTTGCTCCCCCTTGCGAGGTGGCTGCTCTCTGTACCGTCCATTGTAGCACGTGTGTAGCCCAAGGCGTAAGGGCCGTGATGATTTGACGTCATCCCCACCTTCCTCACAGTTTACACTGGCAGTCTTGTTAGAGTTCCCGACTTGACTCGCTGGCAACTAACAACAGGGGTTGCGCTCGTTATAGGACTTAACCTGACACCTCACGGCACGAGCTGACGACAACCATGCAGCACCTTGTAATTTGTCTTGCGAAAGATCTGTTTCCAAATCGGTCAAACTACATTTAAGCCTTGGTAAGGTTCCTCGCGTATCA
>8TW_14105
TCACCCCAGTCATCAACCCCGCCTTCGGCACCCTCCTCCCCCGAAAGGGTTAGAGTAATGACTTCGGGCGTGGCTCACTTCCATGGTGTGACGGGCGGTGTGTACAAGGCCCGGGAACGGATTCACCGCAGTATGCTGACCTGCGATTACTAGCGATTCCTCCTTCATGCAGGCGAGTTGCAGCCTGCAATCTGAACTGTGCCAGGGTTTGTGAGATTCGCTCTCCCTCGCGGGTTGGCTGCTCTGTGTCCCTCGCATTGTAGTACGTGTGTCGCCCAGGACGTAAGGGCCATGCTGACTTGACGTCATCCTCACCTTCCTCCGGTTTGTCACCGGCAGTCTCGCTAGAGTTCCCAACTTAATGATGGCAACTAACGACGAGGGTTGCGCTCGTTGCGGGACTTAACCCAACATCTCACGACACGAGCTGACGACAGCCATGCAGCACCTGTCTTCCGGTTCCTTACGGCACTCTCCCCTTTCAAGGAGATT
>8TW_14137
TCACTCCAGTCACTAGCCCCGCCTTCGGCATCCCCCTCCTTGCGGTTGGAGTAACGACTTCGGGCATGGCCAGCTCCCATAGTGTGACGGGCGGTGTGTACAAGGCCCGGGAACGGATTCACCGCAGTATGGCTGACCTGCGATTACTAGCGATTCCGCCTTCATGCAGGCGAGTTGCAGCCTGCAATCCGAACTGAGGCCGGGTTTTTGAGGTTGGCTTGCCCTCGCGGGGTAGCATCCCATTGTCCCGACCATTGTAGCACGTGTGTCGCCCAGGGCGTAAGGGGCATGCTGACTTGACGTCATCCTCACCTTCCTCCGGCTTATCACCGGCAGTCTGTCTAGAGTTCCTTCTGTGGCAACTAACGACGAGGGTTGCGCTCGTTGCGGGACTTAACCCAACATCTCACGACACGAGCTGACGACAGCCATGCAGCACCTGTCTTCCGGTTCCTTACGGCACTCTCCCCTTTCAAGGAGATTCCAGAGATGTC
>8TW_14138
TAGTCCCAGTCACCAGCCTTGCCGTGGGCACGCATGAAATTGCGCGACTTCGGGCACTGCCAGCTCCCATGACTTGACGGGCGGTGTGTACAAGGCTCAGGAACATATTCACCGCGGCGTAGCTGATCCGCGATTACTAGCGATTCCAACTTCATGCGGGCGAATTTCAGCCCGCAATCTGAACTGGGGTATGCTTTAGCGATTTGCTCCACCTTGCGGTCTTGCATCGTTCTGTACATACCATTGTAGCACGTGTGCAGCCCTAGACATAAAGGCCATGAGGACTTGACGTCATCCCCACCTTCCTCCGGTTTGACACCGGCAGTCTCGCTACAGTCCTCGCCATTACGCGTTAGCAAGTAGCGACAGGGGTTGCGCTCGTTGAGGGACTTAACCCGACACTTCACAGCACGAGCTGACGACAGCCATGCAGCACCTGTTCACGTTCCGCCCTTGCGGGTGTACCTCTACTTTCAT
>8TW_14166
TAGCCCCAATTATCGGTTTTACTCTAGGAGGCGCCTTGCGGCTACCTACTTTAAATACTCCCAACTTTCATGGCTTGACGGGCGGTGTGTACAAGGCCCGGGAACGTATTCACCGCGCCATTGCTGATGCGCGATTACTAGCGAATCCAGCTTCATGAGGTCGAGTTGCAGACCTCAATCCGAACTGAGGATACCTTTCGAGATTTGCATCATGTTACCATGTAGCTGCCCTCTGTAGTACCCATTGTAGCACGTGTGTAGCCCAGGACGTAAGGGCCGTGATGACTTGACGTCATCCCCACCTTCCTCACCGTTTGCACGGGCAGTTCCTCTAGAGTCCTCAACTTAATGGTAGCAACTAGAAGTAGGGGTTGCGCTCGTTGCGGGACTTAACCCAACACCTCACGGCACGAGCTGACGACAGCCATGCAGCACCTAGTTTTAGGTCATTGCTGACTGACTACTTTCATAATCATTCCTTAACTTTCAAGCCCTGGTAAGGTTCCTCG
>8TW_14199
TCACCCCAATCATGAACCATACCGTGGACGTCTGCCTCCTTGCGGTTAGCTCAACGTCTTCTAGTACAGCCCACTTTCGTGATGTGACGGGCGGTGTGTACAAGACCCGGGAACGTATTCACCGCAGCATGCTGATCTGCGATTACTAGCGATTCCAGCTTCATGGAGTCGAGTTGCAGACTCCAATCCGAACTGAGACTGGTTTTTTCCGATTGGCTCCGTCTCGCGACTTCGCTACGGTTTGTACCAGCCATTGTAGCACGTGTGTAGCCCTGGACATAAAGGCCATGAGGACTTGACGTCATCCCCACCTTCCTCCGGTTTATCACCGGCAGTTCCGCGAGAGTCCCCAACTTAATGATGGTAACTCACGGTAAGGGTTGCGCTCGTTGCGGGACTTAACCCAACATCTCACGACACGAGCTGACGACAGCCATGCAGCACCTTGCTGGCAGGAGCCGATTACTCGGATCATCTTATCTCTAAGACTTA
>8TW_14245
TCACCCCAGTCATCAACCCCGCCTTCGGCACCCTCCTCCCCCGAAAGGGTTAGAGTAATGACTTCGGGCGTGGCTCACTTCCATGGTGTGACGGGCGGTGTGTACAAGGCCCGGGAACGGATTCACCGCAGTATGCTGACCTGCGATTACTAGCGATTCCTCCTTCATGCAGGCGAGTTGCAGCCTGCAATCTGAACTGTGCCAGGGTTTGTGAGATTCGCTCTCCCTCGCGGGTTGGCTGCTCTGTGTCCCTCGCATTGTAGTACGTGTGTCGCCCAGGACGTAAGGGCCATGCTGACTTGACGTCATCCTCACCTTCCTCCGGTTTGTCACCGGCAGTCTCGCTAGAGTTCCCAACTTAATGATGGCAACTAACGACGAGGGTTGCGCTCGTTGCGGGACTTAACCCAACATCTCACGACACGAGCTGACGACAGCCATGCAGCACCTGTCTTCTGGTTCCTTACGGCACTCTCCCCTTTCAAGGAGATT
>8TW_14289
TCACCCCAATCACCGGTCAGACCTTTGGCGCCTACTTCCTTGCGGTTGGTCTAGCGACTTCTGGTCCAACAGGCTTTCGTGGTGTGACGGGCGGTGTGTACAAGGCCCGGGAACGTATTCACCGTGGCGTTCTGATCCACGATTACTAGCGATTCCGCCTTCATGGAGTCGAGTTGCAGACTCCAATCCGAACTGAGACCGGTTTTTTGGGATTGGCTTGACGTCGCCGTTTTGCTTCCCTTTGTACCGGCCATTGTAGCACGTGTGTAGCCCTGGGCATAAGGGCCATGAGGACTTGACGTCATCCCCACCTTCCTCCGGTTTATCACCGGCAGTCCTTTTAGAGTGCCCAACTTAATGCTGGCAACTAAAAGCAGGGGTTGCGCTCGTTGCGGGACTTAACCCAACATCTCACGACACGAGCTGACGACAGCCATGCAGCACCTGTCTCCGAGTTCTTCTTGCGAAGCACCCAACTCTTTCAAGTCAGTTCTCGGGATGTCAAGCCCAGGTAAGGTTCTGCGCG
>8TW_14354
TCACCCCAGTCATCAACCCCGCCTTCGGCACCCTCCTCCCCCGAAAGGGTTAGAGTAATGACTTCGGGCGTGGCTCACTTCCATGGTGTGACGGGCGGTGTGTACAAGGCCCGGGAACGGATTCACCGCATATGCTGACCTGCGATTACTAGCGATTCCTCCTTCATGCAGGCGAGTTGCAGCCTGCAATCTGAACTGTGCCAGGGTTTGTGAGATTCGCTCTCCCTCGCGGGTTGGCTGCTCTGTGTCCCTCGCATTGTAGTACGTGTGTCGCCCAGGACGTAAGGGCCATGCTGACTTGACGTCATCCTCACCTTCCTCCGGTTTGTCACCGGCAGTCTCGCTAGAGTTCCCAACTTAATGATGGCAACTAACGACGAGGGTTGCGCTCGTTGCGGGACTTAACCCAACATCTCACGACACGAGCTGACGACAGCCATGCAGCACCTGTCTTCTGGTTCCTTACGGCACTCTCCCCTTTCAAGGAGATT
>8TW_14372
TCACCCCAGTCATCAACCCCGCCTTCGGCACCCTCCTCCCCCGAAAGGGTTAGAGTAATGACTTCGGGCGTGGCTCACTTCCATGGTGTGACGGGCGGTGTGTACAAGGCCCGGGAACGGATTCACCGCAGTATGCTGACCTGCGATTACTAGCGATTCCTCCTTCATGCAGGCGAGTTGCAGCCTGCAATCTGAACTGTGCCAGGGTTTGTGAGATTCGCTCTCCCTCGCGGGTTGGCTGCTCTGTGTCCCTCGCATTGTAGTACGTGTGTCGCCCAGGACGTAAGGGCCATGCTGACTTGACGTCATCCTCACCTTCCTCCGGTTTGTCACCGGCAGTCTCGCTAGAGTTCCCAACTTAATGATGGCAACTAACGACGAGGGTTGCGCTCGTTGCGGGACTTAACCCAACATCTCACGACACGAGCTGACGACAGCCATGCAGCACCTGTCTTCCGGTTCCTTACGGCACTCTCCCCTTTCAAGGAGATT
>8TW_14374
TCACCCCAGTCATCAACCCCGCCTTCGGCACCCTCCTCCCCCGAAAGGGTTAGAGTAATGACTTCGGGCGTGGCTCACTTCCATGGTGTGACGGGCGGTGTGTACAAGGCCCGGGAACGGATTCACCGCAGTATGCTGACCTGCGATTACTAGCGATTCCTCCTTCATGCAGGCGAGTTGCAGCCTGCAATCTGAACTGTGCCAGGGTTTGTGAGATTCGCTCTCCCTCGCGGGTTGGCTGCTCTGTGTCCCTCGCATTGTAGTACGTGTGTCGCCCAGGACGTAAGGGCCATGCTGACTTGACGTCATCCTCACCTTCCTCCGGTTTGTCACCGGCAGTCTCGCTAGAGTTCCCAACTTAATGATGGCAACTAACGACGAGGGTTGCGCTCGTTGCGGGACTTAACCCAACATCTCACGACACGAGCTGACGACAGCCATGCAGCACCTGTCTTCTGGTTCCTTACGGCGCTCTCCCTTTCCAGAGATT
>8TW_14384
TAGCCCCAGTTACTAGTTTTACCCTAGGCGGCTCCTTTCGGTTACCGACTTTAGGTACACCCAGCTTCCATGGCTTGACGGGCGGTGTGTGCAAGGTCCGGGAACGTATTCACCGTATCATTGCTGATATACGATTACTAGCGATTCCAGCTTCATGGAGTCGAGTTGCAGACTCCAATCTGAACTGAGAGAAGGTTTTTGGGATTGGCTTCATATCACTATGTTGCGACCCTTTGTCCTTCCCATTGTAGCACGTGTGTAGCCCTAGGCATAAAGGCCATGATGACTTGACATCATCCCCTCCTTCCTCACGTCTTACGACGGCAGTTTCACTAGAGTTCCCAGCGTTACCTGATGGCAACTAGTGATGGGGGTTGCGCTCGTTGCGGGACTTAACCCAACACCTCACGGCACGAGCTGACGACAGCCATGCAGCACCTTACAAATTGTGTATTGCTACAAAGAGAGCTTTCACCCTCGGTCAAAATGCATTCTAGCCTTAA
>8TW_14396
TCACCCCAGTCATCAACCCCGCCTTCGGCACCCTCCTCCCCCGAAAGGGTTAGAGTAATGACTTCGGGCGTGGCTCACTTCCATGGTGTGACGGGCGGTGTGTACAAGGCCCGGGAACGGATTCACCGCAGTATGCTGACCTGCGATTACTAGCGATTCCTCCTTCATGCAGGCGAGTTGCAGCCTGCAATCTGAACTGTGCCAGGGTTTGTGAGATTCGCTCTCCCTCGCGGGTTGGCTGCTCTGTGTCCCTCGCATTGTAGTACGTGTGTCGCCCAGGACGTAAGGGCCATGCTGACTTGACGTCATCCTCACCTTCCTCCGGTTTGTCACCGGCAGTCTCGCTAGAGTTCCCAACTTAATGATGGCAACTAACGACGAGGGTTGCGCTCGTTGCGGGACTTAACCCAACATCTCACGACACGAGCTGACGACAGCCATGCAGCACCTGTCTTCCGGTTCCTTACGGCACTCTCCCCTTTCAAGGAGATT
>8TW_14410
TCACCCCAGTCATCAACCCCGCCTTCGGCACCCTCCTCCCCCGAAAGGGTTAGAGTAATGACTTCGGGCGTGGCTCACTTCCATGGTGTGACGGGCGGTGTGTACAAGGCCCGGGAACGGATTCACCGCAGTATGCTGACCTGCGATTACTAGCGATTCCTCCTTCATGCAGGCGAGTTGCAGCCTGCAATCTGAACTGTGCCAGGGTTTGTGAGATTCGCTCTCCCTCGCGGGTTGGCTGCTCTGTGTCCCTCGCATTGTAGTACGTGTGTCGCCCAGGACGTAAGGGCCATGCTGACTTGACGTCATCCTCACCTTCCTCCGGTTTGTCACCGGCAGTCTCGCTAGAGTTCCCAACTTAATGATGGCAACTAACGACGAGGGTTGCGCTCGTTGCGGGACTTAACCCAACATCTCACGACACGAGCTGACGACAGCCATGCAGCACCTGTCTTCTGGTTCCTTACGGCACTCTCCCCTTTCAAGGAGATT
>8TW_14423
TCACCCCAATCACCGACCCCACCTTCGACGGCTCCTTCCTTTCGGTTAGGCCACCGGCTTCGGGTGTTGCCGACTTTCGTGGTGTGACGGGCGGTGTGTACAAGGCCCGGGAACGTATTCACCCCGGCGTGCTGATCCGGGATTACTAGCAACTCCAGCTTCATGAAGTCGAGTTGCAGACTTCAATCCGAACTGAGACCGACTTTATGGGATTGGCCAACCCTCGCGGGCAAGCGACCCTTTGTATCGGCCATTGTAGCGTGTTTGCAGCCCCGGACATAAGGGGCATGAGGACTTGACGTCATCCCCACCTTCCTCCGAGTTGACCCCGGCGGTCTTCCATGAGTCCCCAACATTACTTGCTGGCAACATAGAATAAGGGTTGCGCTCGTTGCGGGACTTAACCCAACATCTCACGACACGAGCTGACGACAGCCATGCACCACCTGTGTTTGGCCCTTGCGGACACCACATCTCTGTGGCTTTTCCAAACATGTCAAACCCAGGTAAGGTTCTTCGCGTAGCATCGAA
>8TW_14428
TCACCCCAGTTGCTGACTATACCTTGGTCAAACGCCTCCTTGCGGTTAGCAATCTGCTTTAAGGTAGAACCAACTTCCATGGTGTGACGGGCGGTGTGTACAAGACCCGGGAACGTATTCACCGTAGCACGCTGATCTACGATTACTAGCGATTCCAGCTTCATGCACTCGAGTTGCAGAGTGCAATCCGAACTGAGGTAGATTTTTGAGTTTAGCTTAGCGTCGCCACTTTGCATCTCATTGTCACTACCATTGTAGCACGTGTGTAGCCCAACCCGTAAGGGCCATGAGGACTTGACGTCATCCCCACCTTCCTCCAGCTTATCACTGGCAGTTCTTTCAGAGTGCCCAGCATGACCTGATGGCAACTAAAAGTAGGGGTTGCGCTCGTTGCGGGACTTAACCCAACATCTCACGACACGAGCTGACGACAGCCATGCAGCACCTGTGTTCTGTCCGGCCGAACCGAAAAGTCTAGTTTCCTAAA
>8TW_14448
TCACCCCAGTCATCAACCCCGCCTTCGGCACCCTCCTCCCCCGAAAGGGTTAGAGTAATGACTTCGGGCGTGGCTCACTTCCATGGTGTGACGGGCGGTGTGTACAAGGCCCGGGAACGGATTCACCGCAGTATGCTGACCTGCGATTACTAGCGATTCCTCCTTCATGCAGGCGAGTTGCAGCCTGCAATCTGAACTGTGCCAGGGTTTGTGAGATTCGCTCTCCCTCGCGGGTTGGCTGCTCTGTGTCCCTCGCATTGTAGTACGTGTGTCGCCCAGGACGTAAGGGCCATGCTGACTTGACGTCATCCTCACCTTCCTCCGGTTTGTCACCGGCAGTCTCGCTAGAGTTCCCAACTTAATGATGGCAACTAACGACGAGGGTTGCGCTCGTTGCGGGACTTAACCCAACATCTCACGACACGAGCTGACGACAGCCATGCAGCACCTGTCTTCTGGTTCCTTACGGCACTCTCCCCTTTCAAGGAGATT
>8TW_14507
TCACCCCAGTCATCAACCCCGCCTTCGGCACCCTCCTCCCCCGAAAGGGTTAGAGTAATGACTTCGGGCGTGGCTCACTTCCATGGTGTGACGGGCGGTGTGTACAAGGCCCGGGAACGGATTCACCGCAGTATGCTGACCTGCGATTACTAGCGATTCCTCCTTCATGCAGGCGAGTTGCAGCCTGCAATCTGAACTGTGCCAGGGTTTGTGAGATTCGCTCTCCCTCGCGGGTTGGCTGCTCTGTGTCCCTCGCATTGTAGTACGTGTGTCGCCCAGGACGTAAGGGCCATGCTGACTTGACGTCATCCTCACCTTCCTCCGGTTTGTCACCGGCAGTCTCGCTAGAGTTCCCAACTTAATGATGGCAACTAACGACGAGGGTTGCGCTCGTTGCGGGACTTAACCCAACATCTCACGACACGAGCTGACGACAGCCATGCAGCACCTGTCTTCTGGTTCCTTACGGCACTCTCCCCTTTCAAGGAGATT
>8TW_14508
TAGCCCTAGTTACCAGTTTTACCCTAGGCAGCTCCTTGCGGCGACCGACTTCAGGTACCCCCAGCTTCCATGGCTTGACGGGCGGTGTGTACAAGGCCCGGGAACGTATTCACCGGATCATGGCTGATATCCGATTACTAGCGATTCCAGCTTCACGGAGTCGAGTTGCAGACTCCGATCCGAACTGAGACCAGTTTTGAAGATTCGCTCCTTATCACTAAGTGGCTGCTCTCTGTACTGGCCATTGTAGCACGTGTGTGGCCCAAGGCGTAAGGGCCGTGATGATTTGACGTCATCCCCACCTTCCTCACAGTTTACACTGGCAGTCTCGTTAGAGTTCCCGACATGACTCGCTGGCAACTAACGACAGGGGTTGCGCTCGTTATAGGACTTAACCTGACACCTCACGGCACGAGCTGACGACAACCATGCAGCACCTTGAAGATTGTCTTGCGAAAGATCTGTTTCCAAATCGGTCAATCCCCATTTAAGCCTTGGTAAGGTTCC
>8TW_14521
TCACCCCAGTCATCAACCCCGCCTTCGGCACCCTCCTCCCCCGAAAGGGTTAGAGTAATGACTTCGGGCGTGGCTCACTTCCATGGTGTGACGGGCGGTGTGTACAAGGCCCGGGAACGGATTCACCGCAGTATGCTGACCTGCGATTACTAGCGATTCCTCCTTCATGCAGGCGAGTTGCAGCCTGCAATCTGAACTGTGCCAGGGTTTGTGAGATTCGCTCTCCCTCGCGGGTTGGCTGCTCTGTGTCCCTCGCATTGTAGTACGTGTGTCGCCCAGGACGTAAGGGCCATGCTGACTTGACGTCATCCTCACCTTCCTCCGGTTTGTCACCGGCAGTCTCGCTAGAGTTCCCAACTTAATGATGGCAACTAACGACGAGGGTTGCGCTCGTTGCGGGACTTAACCCAACATCTCACGACACGAGCTGACGACAGCCATGCAGCACCTGTCTTCCGGTTCCTTACGGCACTCTCCCCTTTCAAGGAGATT
>8TW_14525
TAGCCCTAGTTACCAGTTTTACCCTAGGCAGCTCCTTGCGGTCACCGACTTCAGGTACCCCCAGCTTCCATGGCTTGACGGGCGGGTGTGTACAAGGCCCGGGAACGTATTCACCGGATCATGGCTGATATCCGATTACTAGCGATTCCAGCTTCACGGAGTCGAGTTGCAGACTCCGATCCGAACTGAGAACGGTTTTGTAGATTCGCTCCTCCTTGCGAAGTGGCTGCTCTCTGTACCGTCCATTGTAGCACGTGTGTAGCCCAAGGCGTAAGGGCCGTGATGATTTGACGTCATCCCCACCTTCCTCACAGTTTGCACTGGCAGTCTCGTTAGAGTTCCCGACATGACTCGCTGGCAACTAACAACAGGGGTTGCGCTCGTTATAGGACTTAACCTGACACCTCACGGCACGAGCTGACGACAACCATGCAGCACCTTGTAAATTGTCTTGCGAAAAGTCTGTTTCCAAAACCGGTCAATCTACATTTAAGCCTTGGTAAGGTTCCTCGCGTA
>8TW_14533
TCACCTCGGTCACTAATTTTACCTTCGGCATCTCCTTCCTTACGGTTAGGATAACGACTTCGGGTACAACCAGCTTCCATGGTGTGACGGGCGGTGTGTACAAGGCCCGGGAACGGATTCACCGCTGTGTAGCTGACCAGCGATTACTAGCGATTCCACCTTCATGCAGGCGAGTTGCAGCCTGCAATCTGTACTTGGAGTAAGTTTCAAAGATTAGCTTATTCTCGCGAATTTGCAACTTATTGTCTTACCCATTGTAGGACGTGTGTAGCCCAGGGTGTAAGGGGCATGATGACTTGACGTCGTCCTCACCTTCCTCCGGTTTGTCACCGGCAGTCTTTCTAGACAATAGAACTAAAAATAAGGGTTGCGCTCGTTGCGGGACTTAACCCAACATCTCACGACACGAGCTGACGACAGCCATGCACCACCTGTAGAAGCGGAATAAGGAATTCTTTTCAGAAAACCAACACTTCTAGCAAACCCTGGTAAGGTTCTTCGCGTTGCATCGAATTAAACCACATCCT
>8TW_14594
TAGTCCCAATCGCGATGTTCATCTTCGGCGCTTACCTCCCTTGCGGGTTGGAACGGCGACTTCGGATGCCCACCACTTTCGTGGCTTGACGGGCGGTGTGTACAAGGCTCAGGAACACATTCACCGCGGTATTCTGACCCGCGATTACTAGCGATTCCAGCTTCATGTAGGCGGGTTTCAGCCTACAATCCGAACTGAGGTATGTTTTTGGGGTTTGCTGGCTCTCGCGAGTTTGCATCCCTTTGTGCATACCATTGTAGGACGTGTGCAGCCCTAGTCATAAGGGCCATGAGGACTTGACGTCATCCCCACCTTCCTCCGGTTTAACACCGGCAGTCTCCTTAGAGTCCCCGGCTTTACCCGCTGGCAACTAAGGACAAGGGTTTCGCTCGTTAAGCGACTTAACGCGACATCTCACGACACGAGCTGACGACAGCCATGCAGCACCTGTGCCAAGGTTCCCTTGCGGGCACTTCGACGTTTCTGTCGAATTCCAAGGCATGTCAAGA
>8TW_14608
TCACCCCAGTCATCAACCCCGCCTTCGGCACCCTCCTCCCCCGAAAGGGTTAGAGTAATGACTTCGGGCGTGGCTCACTTCCATGGTGTGACGGGCGGTGTGTACAAGGCCCGGGAACGGATTCACCGCAGTATGCTGACCTGCGATTACTAGCGATTCCTCCTTCATGCAGGCGAGTTGCAGCCTGCAATCTGAACTGTGCCAGGGTTTGTGAGATTCGCTCTCCCTCGCGGGTTGGCTGCTCTGTGTCCCTCGCATTGTAGTACGTGTGTCGCCCAGGACGTAAGGGCCATGCTGACTTGACGTCATCCTCACCTTCCTCCGGTTTGTCACCGGCAGTCTCGCTAGAGTTCCCAACTTAATGATGGCAACTAACGACGAGGGTTGCGCTCGTTGCGGGACTTAACCCAACATCTCACGACACGAGCTGACGACAGCCATGCAGCACCTGTCTTCTGGTTCCTTACGGCACTCTCCCCTTTCAAGGAGATT
>8TW_14620
TCACCCCAGTTGCTGACTATACCTTGGTCAAACGCCTCCTTGCGGTTAGCAATCTGCTTTAAGGTAGAACCAACTTCCATGGTGTGACGGGCGGTGTGTACAAGACCCGGGAACGTATTCACCGTAGCACGCTGATCTACGATTACTAGCGATTCCAGCTTCATGCACTCGAGTTGCAGAGTGCAATCCGAACTGAGGTAGATTTTTGAGTTTAGCTTAGCGTCGCCACTTTGCATCTCATTGTCACTACCATTGTAGCACGTGTGTAGCCCAACCCGTAAGGGCCATGAGGACTTGACGTCATCCCCACCTTCCTCCAGCTTATCACTGGCAGTTCTTTCAGAGTGCCCAGCATGACCTGATGGCAACTAAAAGTAGGGGTTGCGCTCGTTGCGGGACTTAACCCAACATCTCACGACACGAGCTGACGACAGCCATGCAGCACCTGTGTTCTGTCCGGCCGAACCGAAAAGTCTAGTTTCCTAAA
>8TW_14625
TCACCCCAATCACCGACCCCACCTTAGACGGCTCCTTCCTTGCGGTTAGGCCACCGGCTTTGGGTGTTGCCGACTTTCGTGGTGTGACGGGCGGTGTGTACAAGGCCCGGGAACGTATTCACCCCGGCGTGCTGATCCGGGATTACTAGCAACTCCAGCTTCATGAAGTCGAGTTGCAGACTTCAATTCGAACTGAGACCGACTTTACGGGATTAGCTAACTCTCGCGAGCAGGCAACCCTTTGTATCGGCCATTGTAGCGTGTTTGCAGCCCTAGACATAAGGGGCATGAGGACTTGACGTCATCCCCACCTTCCTCCGAGTTAACCCCGGCAGTCTCCAATGAGTCCCCAACATAACTTGCTGGCAACATTGGATAAGGGTTGCGCTCGTTGCGGGACTTAACCCAACATCTCACGACACGAGCTGACGACAGCCATGCACCACCTGTGTTTGGCCCTTGCGGACACAACATCTCTGTTGCTTTTCCAAACATGTCAAGTCCGGGTAAGGTTCTTCGTGT
>8TW_14677
TAGTCCCAATCGCAGAGTTCATCTTAGGCGCCTGGCTCCTTGCGGTTACCTCAGCGACTTCGGATGCCCCCCACTTTCGTGGCTTGACGGGCGGTGTGTACAAGGCTCAGGAACACATTCACCGCGGTATGCTGACCCGCGATTACTAGCGATTCCAGCTTCATGTAGGCGAGTTGCAGCCTACAATCCGAACTAGGGAGCGTTTTTTGGGATTTGCTCGACCTCGCGGCTTTGCTTCCCTTTGTGCGCTCCATTGTAGGACGTGTGCAGCCCTAGTCATAAGGGCCATGAGGACTTGACGTCATCCCCACCTTCCTCCGGCTTAACGCCGGCGGTCTCTCTAGAGTCCCCGGCTTTACCCGCTGGCAACTAGAGACAAGGGTTTCGCTCGTTAAGCGACTTAACGCGACATCTCACGACACGAGCTGACGACAGCCATGCAGCACCTGTGCACGTTGTACCCGAAGGCCTGGCTCGGCTTTCACCGAGTTAATCCGTGC
>8TW_14780
TCATCCCAATCACCACCCCTGCCTTAGGACCCTGCCCCCTTGCGGTTGGCTCGGATACTTCGGGCGTGGCTCACTTCCATGGTGTGACGGGCGGTGTGTACAAGGCCCGGGAACGGATTCACCGCAGTATGCTGACCTGCGATTACTAGCGATTCCTCCTTCATGCAGGCGAGTTGCAGCCTGCAATCTGAACTGTGCCAGGGTTTGTGAGATTCGCTCTCCCTCGCGGGTTGGCTGCTCTGTGTCCCTCGCATTGTAGTACGTGTGTCGCCCAGGACGTAAGGGCCATGCTGACTTGACGTCATCCTCACCTTCCTCCGGTTTGTCACCGGCAGTCTCGCTAGAGTTCCCAACTTAATGATGGCAACTAACGACGAGGGTTGCGCTCGTTGCGGGACTTAACCCAACATCTCACGACACGAGCTGACGACAGCCATGCAGCACCTGTCTTCTGGTTCCTTACGGCACTCTCCCCTTTCAAGGAGATTCC
>8TW_14814
TCATCCCAGTTACCGCTCATAGCGTAGGGCGCTGCCTCCTTGCGGTTGGCTTACGCACTTCGGCTACAAACGACTTCCATGATGTGACGGGCGGTGTGTACAAGGCCCGGGAACGTATTCACGGCGCCGTAGCTGATGCGCCATTACTAGCGATTCCGGCTTCATGGAGGCGAGTTGCAGCCTCCAATCCGAACTGGGCCCAGTTTTTGAGATTTCCTCCACCTCGCGGATTCGGATCATTCTGTACTGGGCATTGTAGTACGTGTGCAGCCCTGGTCGTAAGGGCCATACTGACTTGACGTCATCCCCACCTTCCTCCCCGTTTCACAGGGCAGTCTGTCCAGAGAGCCCGAAGGCAACAGGACACAGGGGTTGCGCTCGTTGCGGGACTTAACCCAACATCTCACGACACGAGCTGACGACAGCCATGCAGCACCTGTGCAAATTATCGGTATTGCTACCGACTCGCTAACTTTCATTAA
>8TW_14822
TCACCCCAGTCATCAACCCCGCCTTCGGCACCCTCCTCCCCCGAAAGGGTTAGAGTAATGACTTCGGGCGTGGCTCACTTCCATGGTGTGACGGGCGGTGTGTACAAGGCCCGGGAACGGATTCACCGCAGTATGCTGACCTGCGATTACTAGCGATTCCTCCTTCATGCAGGCGAGTTGCAGCCTGCAATCTGAACTGTGCCAGGGTTTGTGAGATTCGCTCTCCCTCGCGGGTTGGCTGCTCTGTGTCCCTCGCATTGTAGTACGTGTGTCGCCCAGGACGTAAGGGCCATGCTGACTTGACGTCATCCTCACCTTCCTCCGGTTTGTCACCGGCAGTCTCGCTAGAGTTCCCAACTTAATGATGGCAACTAACGACGAGGGTTGCGCTCGTTGCGGGACTTAACCCAACATCTCACGACACGAGCTGACGACAGCCATGCAGCACCTGTCTTCTGGTTCCTTACGGCACTCTCCCCTTTCAAGGAGATT
>8TW_14826
TCACCCCAGTCATCAACCCCGCCTTCGGCACCCTCCTCCCCCGAAAGGGTTAGAGTAATGACTTCGGGCGTGGCTCACTTCCATGGTGTGACGGGCGGTGTGTACAAGGCCCGGGAACGGATTCACCGCAGTATGCTGACCTGCGATTACTAGCGATTCCTCCTTCATGCAGGCGAGTTGCAGCCTGCAATCTGAACTGTGCCAGGGTTTGTGAGATTCGCTCTCCCTCGCGGGTTGGCTGCTCTGTGTCCCTCGCATTGTAGTACGTGTGTCGCCCAGGACGTAAGGGCCATGCTGACTTGACGTCATCCTCACCTTCCTCCGGTTTGTCACCGGCAGTCTCGCTAGAGTTCCCAACTTAATGATGGCAACTAACGACGAGGGTTGCGCTCGTTGCGGGACTTAACCCAACATCTCACGACACGAGCTGACGACAGCCATGCAGCACCTGTCTTCTGGTTCCTTACGGCACTCTCCCCTTTCAAGGAGATT
>8TW_14838
TCATCCCAATTACCACCCATACCTTAGGCGCAGACCTCCTTGCGGTTAGTCTAACGACTTTGGGTGCAGACGGCTTTCATGATGTGACGGGCGGTGTGTACAAGGCCTGGGAACGTATTCACGGCGCCGTAGCTGATGCGCCATTACTAGCGATTCCAGCTTCATGCCGTCGAGTTGCAGACGACAATCTGAACTGGGCCTACTTTTAAGGATTCGCTCCCCATTGCTGGTTTGCTTCCCTTTGTACTAGGCATTGTAGTACGTGTGCAGCCCTAGCCGTAAGGGCCATACTGACTTGACGTCATCCCCACCTTCCTCCTCGTTTAAGCGAGGCAGTCCATTTCGAGTGCTCTTCGCTCGCGCGAAGGTGGCAACAAAATGCAAGGGTTGCGCTCGTTGTGGGACTTAACCCAACATCTCACGACACGAGCTGACGACAGCCATGCAGCACCTGTGTACACTGGTATTGCTACCTCGTTACCCTTTCAGGCTTCTA
>8TW_14841
TCACCCCAGTCATCAACCCCGCCTTCGGCACCCTCCTCCCCCGAAAGGGTTAGAGTAATGACTTCGGGCGTGGCTCACTTCCATGGTGTGACGGGCGGTGTGTACAAGGCCCGGGAACGGATTCACCGCAGTATGCTGACCTGCGATTACTAGCGATTCCTCCTTCATGCAGGCGAGTTGCAGCCTGCAATCTGAACTGTGCCAGGGTTTGTGAGATTCGCTCTCCCTCGCGGGTTGGCTGCTCTGTGTCCCTCGCATTGTAGTACGTGTGTCGCCCAGGACGTAAGGGCCATGCTGACTTGACGTCATCCTCACCTTCCTCCGGTTTGTCACCGGCAGTCTCGCTAGAGTTCCCAACTTAATGATGGCAACTAACGACGAGGGTTGCGCTCGTTGCGGGACTTAACCCAACATCTCACGACACGAGCTGACGACAGCCATGCAGCACCTGTCTTCTGGTTCCTTACGGCACTCTCCCCTTTCAAGGAGATT
>8TW_14946
TAGTCCCAATCACGAAGTTTGCCCTAGGCACCTGCCCCCCTTTCGGTTAGCACAGCGACTTCAGGCACCCCCCGCTTTCGTGGCTTGACGGGCGGTGTGTACAAGGCTCAGGAACATATTCACCGCAGCATAGCTGATCTGCGATTACTAGCGATTCCAGCTTCATGCAGGCGAGTTGCAGCCTGCAATCCGAACTGAGCGACGCTTTTTGAGATTAGCTCCCCCTCGCGGGTTTGCTGCCCTTTGTACGCCGCATTGTATGACGTGTGCAGCCCTTTGTACCGGCCATTGTAGCGTGTTTGCAGCCCTAGACATAAGGGGCATGATGACTTGACGTCATCCCCACCTTCCTCCGAGTTGACCCCGGCAGTCTCCTACGAGTCCCCACCATTACGTGCTGGCAACATAGAATAAGGGTTGCGCTCGTTGCGGGACTTAACCCAACATCTCACGACACGAGCTGACGACAGCCATGCACCACCTTCA
>8TW_14952
TCACCCCAGTCATCAACCCCGCCTTCGGCACCCTCCTCCCCCGAAAGGGTTAGAGTAATGACTTCGGGCGTGGCTCACTTCCATGGTGTGACGGGCGGTGTGTACAAGGCCCGGGAACGGATTCACCGCAGTATGCTGACCTGCGATTACTAGCGATTCCTCCTTCATGCAGGCGAGTTGCAGCCTGCAATCTGAACTGTGCCAGGGTTTGTGAGATTCGCTCTCCCTCGCGGGTTGGCTGCTCTGTGTCCCTCGCATTGTAGTACGTGTGTCGCCCAGGACGTAAGGGCCATGCTGACTTGACGTCATCCTCACCTTCCTCCGGTTTGTCACCGGCAGTCTCGCTAGAGTTCCCAACTTAATGATGGCAACTAACGACGAGGGTTGCGCTCGTTGCGGGACTTAACCCAACATCTCACGACACGAGCTGACGACAGCCATGCAGCACCTGTCTTCTGGTTCCTTACGGCACTCTCCCCTTTCAAGGAGATT
>8TW_14973
TCACCCCAGTCACCAGCCCTGCCTTAGGCGCCTCCCTCCCTTACGGGTTGAGATAACGACTTCGGGCGTGACCAGCTTCCATGGTGTGACGGGCGGTGTGTACAAGGCCCGGGAACGTATTCACCGCAGTATGCTGACCTGCGATTACTAGCGATTCCGCCTTCATGCAGGCGAGTTGCAGCCTGCAATCTGAACTAAGACCGGGTTTATGAGATTAGCTTGCATTCGCATGCTTGCGACTCTTTGTCCCGGCCATTGTAGTACGTGTGTAGCCCAAGGCGTAAGGGGCATGATGACTTGACGTCATCCCCACCTTCCTCCGGTTTGTCACCGGCAGTCTCTCTAGAGTGCCCAACTTAATGATGGCAACTAAAAACGAGGGTTGCGCTCGTTGCGGGACTTAACCCAACATCTCACGACACGAGCTGACGACAGCCATGCACCACCTGTGTTCGTGCTCCCGAAGGCACTCCTCCCTTTCAAGAGGATTCACGACA
>8TW_15017
TCACCCCAGTCATCAACCCCGCCTTCGGCACCCTCCTCCCCCGAAAGGGTTAGAGTAATGACTTCGGGCGTGGCTCACTTCCATGGTGTGACGGGCGGTGTGTACAAGGCCCGGGAACGGATTCACCGCAGTATGCTGACCTGCGATTACTAGCGATTCCTCCTTCATGCAGGCGAGTTGCAGCCTGCAATCTGAACTGTGCCAGGGTTTGTGAGATTCGCTCTCCCTCGCGGGTTGGCTGCTCTGTGGTCCCTCGCATTGTAGTACGTGTGTCGCCCAGGACGTAAGGGCCATGCTGACTTGACGTCATCCTCACCTTCCTCCGGTTTGTCACCGGCAGTCTCGCTAGAGTTCCCAACTTAATGATGGCAACTAACGACGAGGGTTGCGCTCGTTGCGGGACTTAACCCAACATCTCACGACACGAGCTGACGACAGCCATGCAGCACCTGTCTTCTGGTTCCTTACGGCACTCTCCCCTTTCAAGGAAATT
>8TW_15023
TCACCCCAATCACCGGTCAGACCTTTGGCGCCTACTTCCTTGCGGTTGGTCTAGCGACTTCTGGTCCAACAGGCTTTCGTGGTGTGACGGGCGGTGTGTACAAGGCCCGGGAACGTATTCACCGTGGCGTTCTGATCCACGATTACTAGCGATTCCGCCTTCATGGAGTCGAGTTGCAGACTCCAATCCGAACTGAGACCGGTTTTTTGGGATTGGCTTGACGTCGCCGTTTTGCTTCCCTTTGTACCGGCCATTGTAGCACGTGTGTAGCCCTGGGCATAAGGGCCATGAGGACTTGACGTCATCCCCACCTTCCTCCGGTTTATCACCGGCAGTCCTTTTAGAGTGCCCAACTTAATGCTGGCAACTAAAAGCAGGGGTTGCGCTCGTTGCGGGACTTAACCCAACATCTCACGACACGAGCTGACGACAGCCATGCAGCACCTGTCTCCGAGTTCTTCTTGCGAAGCACCCAACTCTTTCAAGTCGGTTCTCGGGATGTCAAGCCCAGGTAAGGTT
>8TW_15025
TCACCCCAGTCATCAACCCCGCCTTCGGCACCCTCCTCCCCCGAAAGGGTTAGAGTAATGACTTCGGGCGTGGCTCACTTCCATGGTGTGACGGGCGGTGTGTACAAGGCCCGGGAACGGATTCACCGCAGTATGCTGACCTGCGATTACTAGCGATTCCTCCTTCATGCAGGCGAGTTGCAGCCTGCAATCTGAACTGTGCCAGGGTTTGTGAGATTCGCTCTCCCTCGCGGGTTGGCTGCTCTGTGTCCCTCGCATTGTAGTACGTGTGTCGCCCAGGACGTAAGGGCCATGCTGACTTGACGTCATCCTCACCTTCCTCCGGTTTGTCACCGGCAGTCTCGCTAGAGTTCCCAACTTAATGATGGCAACTAACGACGAGGGTTGCGCTCGTTGCGGGACTTAACCCAACATCTCACGACACGAGCTGACGACAGCCATGCAGCACCTGTCTTCTGGTTCCTTACGGCACTCTCCCCTTTCAAGGAGATT
>8TW_15041
TAGCCCTAGTTACCAGTTTTACCCTAGGCAGCTCCTTGCGGTCACCGACTTCAGGCACCCCCAGCTTCCATGGCTTGACGGGCGGTGTGTACAAGGCCCGGGAACGTATTCACCGGATCATGGCTGATATCCGATTACTAGCGATTCCAGCTTCACGGAGTCGAGTTGCAGACTCCGATCCGAACTGAGAACGGTTTTGTAGATTCGCTCCCTCTCACGAGGTGGCTGCTCTCTGTACCGCCCATTGTAGCACGTGTGTAGCCCAAGGCGTAAGGGCCGTGATGATTTGACGTCATCCCCACCTTCCTCACAGTTTGCACTGGCAGTCTTGTTAGAGTTCCCGACACTACTCGCTGGCAACTAACAACAGGGGTTGCGCTCGTTATAGGACTTAACCTGACACCTCACGGCACGAGCTGACGACAACCATGCAGCACCTTGTAAATTGTCTTGCGAAAGTTCTGTTTCCAAAACGGTCAATCTACATTTAAGCCTTGGTAAGGTTCCTCGCGTA
>8TW_15051
TCACCCCAGTCATCAACCCCGCCTTCGGCACCCTCCTCCCCCGAAAGGGTTAGAGTAATGACTTCGGGCGTGGCTCACTTCCATGGTGTGACGGGCGGTGTGTACAAGGCCCGGGAACGGATTCACCGCAGTATGCTGACCTGCGATTACTAGCGATTCCTCCTTCATGCAGGCGAGTTGCAGCCTGCAATCTGAACTGTGCCAGGGTTTGTGAGATTCGCTCTCCCTCGCGGGTTGGCTGCTCTGTGTCCCTCGCATTGTAGTACGTGTGTCGCCCAGGACGTAAGGGCCATGCTGACTTGACGTCATCCTCACCTTCCTCCGGTTTGTCACCGGCAGTCTCGCTAGAGTTCCCAACTTAATGATGGCAACTAACGACGAGGGTTGCGCTCGTTGCGGGACTTAACCCAACATCTCACGACACGAGCTGACGACAGCCATGCAGCACCTGTCTTCTGGTTCCTTACGGCACTCTCCCCTTTCAAGGAGATT
>8TW_15057
TCACCCCAGTCATCAACCCCGCCTTCGGCATCCTCCTCCCCCCGAAACGGGTTAAGAGTAATGACTTCGGGCGTGGCTCACTTCCATGGTGTGACGGGCGGTGTGTACAAGGCCCGGGAACGTATTCACCGCAGTATGCTGACCTGCGATTACTAGCGATTCCGCCTTCATGCAGGCGAGTTGCAGCCTGCAATCTGAACTAAGACCGGGTTTATGAGATTAGCTTGCATTCGCATGCTTGCGACTCTTTGTCCCGGCCATTGTAGTACGTGTGTAGCCCAAGGCGTAAGGGGCATGATGACTTGACGTCATCCCCACCTTCCTCCGGTTTGTCACCGGCAGTCTCTCTAGAGTGCCCAACTTAATGATGGCAACTAAAAACGAGGGTTGCGCTCGTTGCGGGACTTAACCCAACATCTCACGACACGAGCTGACGACAGCCATGCACCACCTGTGTTCGTGCTCCCGAAGGCACTCCTCTCTTTCAAGAGGATTCACGA
>8TW_15083
TCACCCCAGTCATCAACCCCGCCTTCGGCACCCTCCTCCCCCGAAAGGGTTAGAGTAATGACTTCGGGCGTGGCTCACTTCCATGGTGTGACGGGCGGTGTGTACAAGGCCCGGGAACGGATTCACCGCAGTATGCTGACCTGCGATTACTAGCGATTCCTCCTTCATGCAGGCGAGTTGCAGCCTGCAATCTGAACTGTGCCAGGGTTTGTGAGATTCGCTCTCCCTCGCGGGTTGGCTGCTCTGTGTCCCTCGCATTGTAGTACGTGTGTCGCCCAGGACGTAAGGGCCATGCTGACTTGACGTCATCCTCACCTTCCTCCGGTTTGTCACCGGCAGTCTCGCTAGAGTTCCCAACTTAATGATGGCAACTAACGACGAGGGTTGCGCTCGTTGCGGGACTTAACCCAACATCTCACGACACGAGCTGACGACAGCCATGCAGCACCTGTCTTCTGGTTCCTTACGGCACTCTCCCCTTTCAAGGAGATT
>8TW_15106
TCACCCCAGTCATGAACCCTGCCGTGGCAATCGCCCCCCTTGCGGTTAGGCTAACTGCTTCTGGCAAAACCCACTCCCATGGTGTGACGGGCGGTGTGTACAAGACCCGGGAACGTATTCACCGCGACATGCTGATCCGCGATTACTAGCGATTCCAGCTTCACGTAGTCGAGTTGCAGACTACGATCCGGACTACGATGCGTTTTAAGAGATTAGCTCCCCCTCGCGGGTTGGCAACCCTCTGTACGCACCATTGTATGACGTGTGAAGCCCTACCCATAAGGGCCATGAGGACTTGACGTCATCCCCACCTTCCTCCGGTTTGTCACCGGCAGTCTCTTTAGAGTGCTCTTGCGTAGCAACTAAAGACAAGGGTTGCGCTCGTTGCGGGACTTAACCCAACATCTCACGACACGAGCTGACGACAGCCATGCAGCACCTGTGTTCACTTTCCCTTACGGGCACCTAATGTATCTCTACTTCGTTAGTGACATGTCAAGGGTAGGTAAGGTTTTTCG
>8TW_15110
TCACCCCAGTCATCAACCCCGCCTTCGGCACCCTCCTCCCTTTCGGGTTAGAGTAATGACTTCGGGCGTGGCTCACTTCCATGGTGTGACGGGCGGTGTGTACAAGGCCCGGGAACGGATTCACCGCAGTATGCTGACCTGCGATTACTAGCGATTCCTCCTTCATGCAGGCGAGTTGCAGCCTGCAATCTGAACTGTGCCAGGGTTTATGAGATTCGCTCTCCCTCGCGGGTTGGCTGCTCTCTGTCCCTCGCATTGTAGTACGTGTGTCGCCCAGGACGTAAGGGCCATGCTGACTTGACGTCATCCTCACCTTCCTCCGGTTTGTCACCGGCAGTCTCGCTAGAGTTCCCAACTTAATGATGGCAACTAACGACGAGGGTTGCGCTCGTTGCGGGACTTAACCCAACATCTCACGACACGAGCTGACGACAGCCATGCAGCACCTGTCTTCTGGTTCCTTACGGCACTCTCCCCTTTCAAGGAGATT
>8TW_15176
TCACCCCAGTCATCAACCCCGCCTTCGGCACCCTCCTCCCCCGAAAGGGTTAGAGTAATGACTTCGGGCGTGGCTCACTTCCATGGTGTGACGGGCGGTGTGTACAAGGCCCGGGAACGGATTCACCGCAGTATGCTGACCTGCGATTACTAGCGATTCCTCCTTCATGCAGGCGAGTTGCAGCCTGCAATCTGAACTGTGCCAGGGTTTGTGAGATTCGCTCTCCCTCGCGGGTTGGCTGCTCTGTGTCCCTCGCATTGTAGTACGTGTGTCGCCCAGGACGTAAGGGCCATGCTGACTTGACGTCATCCTCACCTTCCTCCGGTTTGTCACCGGCAGTCTCGCTAGAGTTCCCAACTTAATGATGGCAACTAACGACGAGGGTTGCGCTCGTTGCGGGACTTAACCCAACATCTCACGACACGAGCTGACGACAGCCATGCAGCACCTGTCTTCTGGTTCCTTACGGCACTCTCCCCTTTCAAGGAGATT
>8TW_15208
TCACCCTAGTCACTAGCCCTGCCTTAGGCGTCCCCCTCCAAAAAGGTTGGAGTAACGACTTTGGGCATAGCCAGCTTCCATGGTGTGACGGGCGGTGTGTACAAGGCCCGGGAACGTATTCACCGCAGTATGGCTGACCTGCGATTACTAGCGATTCCGACTTCATGTAGGCGAGTTGCAGCCTACAATCCGAACTGAGACCGGGTTTTTGAGGTTGGCTCACCCTCGCGGGATTGCATCTCTTTGTCCCGGCCATTGTAGCACGTGTGTCGCCCAGGACGTAAGGGGCATGCTGACTTGACGTCATCCTCACCTTCCTCCGGCTTCTCACCGGCAGTCTTTTGAGTTTCCTTAAAATAGCAACTCAAAACAAGGGTTGCGCTCGTTGCGGGACTTAACCCAACATCTCAAGACACGAGCTGACGACAGCCATGCACCACCTGTGTCCACTCTGGAACTTCCCTTTTCAGGGAAAAAGTGGCATGTCAAGTCCTGGTAAGGTTCTTCGCGTTGCATCGAAA
>8TW_15230
TCATCCCAGTTACCGCTCATAGCGTAGGGCGCTGCCTCCTTGCGGTTGGCGTACGCACTTCGGCTACAAACGACTTCCATGATGTGACGGGCGGTGTGTACAAGGCCCGGGAACGTATTCACGGCGCCGTAGCTGATGCGCCATTACTAGCGATTCCGGCTTCATGGAGGCGAGTTGCAGCCTCCAATCCGAACTGGGCCCAGTTTTTGAGATTTCCTCCACCTTGCGGATTCGGATCATTCTGTACTGGGCATTGTAGTACGTGTGCAGCCCTGGTCGTAAGGGCCATACTGACTTGACGTCGTCCCCACCTTCCTCCCCGTTTCACAGGGCAGTCTGTCCAGAGAGCCTTTGCAGGCAACAGGACACAGGGGTTGCGCTCGTTGCGGGACTTAACCCAACATCTCACGACACGAGCTGACGACAGCCATGCAGCACCTGTGCAAATTCTTGATATTGCTACCAAGTCGCTAGCTTTCACTAA
>8TW_15282
TTTACTTCCTCTAAGCGCTACAGTTTGGTCGTCTTTCCACTAGCGAGGCAGCGTTAACCGCCAGGCCAACAGTCCGAGGACCTCACTAAAACGCTCAATCGGTAGTAGCGACGGGCGGTGTGTACAAAGGGCAGGGACGTAATCGACGCAAGCTTATGACTTGCGCCTACTGGGAATTCCTGGTTCACGGAGAACAATTGCAAGCTCCGATCCCTACCACGAATGGGGTTCAACAGTTTACCCGCTCCTCTCGGAGAGGGAAAAACTAGCTGATCCATTCAGTGTAGCGCGTGTGCGGCCCAGAACATCTAAGGGCATCACAGACCTGTTATTGCTCAATCTCGTGTAGCTAAGAGCTACCAGTCCCTCTAAGAAGAATAATCTGCTCAGAAAAGAAGCAGACACTAGTTAGCAGGACAGAGTCTCGTTCGTTATCGGAATTAACCAGACAAATCACTCCACCAACTAAGAACGGCCATGCACCACCACCACGAAATCAAGAAAGAGCTA
>8TW_15297
TCATCCCAGTTACCGCTCATAGCGTAGGGCGCTGCCTCCTTGCGGTTGGCGTACGCACTTCGGCTACAAACGACTTCCATGATGTGACGGGCGGTGTGTACAAGGCCCGGGAACGTATTCACGGCGCCGTAGCTGATGCGCCATTACTAGCGATTCCGGCTTCATGGAGGCGAGTTGCAGCCTCCAATCCGAACTGGGCCCAGTTTTTGAGATTTCCTCCACCTTGCGGATTCGGATCATTCTGTACTGGGCATTGTAGTACGTGTGCAGCCCTGGTCGTAAGGGCCATACTGACTTGACGTCGTCCCCACCTTCCTCCCCGTTTCACAGGGCAGTCTGTCCAGAGAGCCTTTGCAGGCAACAGGACACAGGGGTTGCGCTCGTTGCGGGACTTAACCCAACATCTCACGACACGAGCTGACGACAGCCATGCAGCACCTGTGCAAATTCTTGATATTGCTACCAAGTCGCTAGCTTTCACTAA
>8TW_15307
TCACCCCAGTCATCAACCCCGCCTTCGGCACCCTCCTCCCCCGAAAGGGTTAGAGTAATGACTTCGGGCGTGGCTCACTTCCATGGTGTGACGGGCGGTGTGTACAAGGCCCGGGAACGGATTCACCGCAGTATGCTGACCTGCGATTACTAGCGATTCCTCCTTCATGCAGGCGAGTTGCAGCCTGCAATCTGAACTGTGCCAGGGTTTGTGAGATTCGCTCTCCCTCGCGGGTTGGCTGCTCTGTGTCCCTCGCATTGTAGTACGTGTGTCGCCCAGGACGTAAGGGCCATGCTGACTTGACGTCATCCTCACCTTCCTCCGGTTTGTCACCGGCAGTCTCGCTAGAGTTCCCAACTTAATGATGGCAACTAACGACGAGGGTTGCGCTCGTTGCGGGACTTAACCCAACATCTCACGACACGAGCTGACGACAGCCATGCAGCACCTGTCTTCTGGTTCCTTACGGCACTCTCCCCTTTCAAGGAGATT
>8TW_15363
TCACCCCAGTCATCAACCCCGCCTTCGGCACCCTCCTCCCCCGAAAGGGTTAGAGTAATGACTTCGGGCGTGGCTCACTTCCATGGTGTGACGGGCGGTGTGTACAAGGCCCGGGAACGGATTCACCGCAGTATGCTGACCTGCGATTACTAGCGATTCCTCCTTCATGCAGGCGAGTTGCAGCCTGCAATCTGAACTGTGCCAGGGTTTATGAGATTCGCTCTCCCTCGCGGGTTGGCTGCTCTGTGTCCCTCGCATTGTAGTACGTGTGTCGCCCAGGACGTAAGGGCCATGCTGACTTGACGTCATCCTCACCTTCCTCCGGTTTGTCACCGGCAGTCTCGCTAGAGTTCCCAACTTAATGATGGCAACTAACGACGAGGGTTGCGCTCGTTGCGGGACTTAACCCAACATCTCACGACACGAGCTGACGACAGCCATGCAGCACCTGTCTTCTGGTTCCTTACGGCACTCTCCCCTTTCAAGGAGATT
>8TW_15377
TAGTCCCAGTCACCAGCCTTGCCGTGGGCACGCATGAAATTGCGCGACTTCGGGCACTGCCAGCTCCCATAGTGTGACGGGCGGTGTGTACAAGACCCGGGAACGTATTCAACGCACTATAGCTGACGCGCGTTTACTAGCAACTCCAACTTCATGCAGGCGAGTTGCAGCCTGCAATCTGAACTGAGGAATGTTTTACTAGGATTTGCTCCGCCTCACGGCTTGGCTTCCCATTGTTCCATCCCATTGTAGCGTGTGTGTAGCCCCGGACATAAAGGCCATGCTGACTTGACGTCATCCCCGCCTTCCTCCGGCTTGCGGCCGGCAGTCTCGCCAGACACTTGTAACTGGCAATGAGGGTTGCGCTCGTTAGCGTACTTAAACGAACATCTCACGACACGAGCTGACGACAGCCATGCAACACCTGTATAAACTCTCTTGCGAGTCGATCCAATTTCTCTTCTCTACCATCTATA
>8TW_15419
TCACCCCAGTCATCAACCCCGCCTTCGGCACCCTCCTCCCCCGAAAGGGTTAGAGTAATGACTTCGGGCGTGGCTCACTTCCATGGTGTGACGGGCGGTGTGTACAAGGCCCGGGAACGGATTCACCGCAGTATGCTGACCTGCGATTACTAGCGATTCCTCCTTCATGCAGGCGAGTTGCAGCCTGCAATCTGAACTGTGCCAGGGTTTGTGAGATTCGCTCTCCCTCGCGGGTTGGCTGCTCTGTGTCCCTCGCATTGTAGTACGTGTGTCGCCCAGGACGTAAGGGCCATGCTGACTTGACGTCATCCTCACCTTCCTCCGGTTTGTCACCGGCAGTCTCGCTAGAGTTCCCAACTTAATGATGGCAACTAACGACGAGGGTTGCGCTCGTTGCGGGACTTAACCCAACATCTCACGACACGAGCTGACGACAGCCATGCAGCACCTGTCTTCTGGTTCCTTACGGCACTCTCCCCTTTCAAGGAGATT
>8TW_15448
TCACCCCAGTCATCAACCCCGCCTTCGGCACCCTCCTCCCTTTCGAGTTAGAGTAATGACTTCGGGCGTGGCTCACTTCCATGGTGTGACGGGCGGTGTGTACAAGGCCCGGGAACGGATTCACCGCAGTATGCTGACCTGCGATTACTAGCGATTCCTCCTTCATGCAGGCGAGTTGCAGCCTGCAATCTGAACTGTGCCAGGGTTTGTGAGATTCGCTCTCCCTCGCGGGTTGGCTGCTCTGTGTCCCTCGCATTGTAGTACGTGTGTCGCCCAGGACGTAAGGGCCATGCTGACTTGACGTCATCCTCACCTTCCTCCGGTTTGTCACCGGCAGTCTCGCTAGAGTTCCCAACTTAATGATGGCAACTAACGACGAGGGTTGCGCTCGTTGCGGGACTTAACCCAACATCTCACGACACGAGCTGACGACAGCCATGCAGCACCTGTCTTCTGGTTCCTTACGGCACTCTCCCCTTTCAAGGAGATTCC
>8TW_15456
TCACCCCAGTCATCAACCCCGCCTTCGGCACCCTCCTCCCCCGAAAGGGTTAGAGTAATGACTTCGGGCGTGGCTCACTTCCATGGTGTGACGGGCGGTGTGTACAAGGCCCGGGAACGGATTCACCGCAGTATGCTGACCTGCGATTACTAGCGATTCCTCCTTCATGCAGGCGAGTTGCAGCCTGCAATCTGAACTGTGCCAGGGTTTGTGAGATTCGCTCTCCCTCGCGGGTTGGCTGCTCTGTGTCCCTCGCATTGTAGTACGTGTGTCGCCCAGGACGTAAGGGCCATGCTGACTTGACGTCATCCTCACCTTCCTCCGGTTTGTCACCGGCAGTCTCGCTAGAGTTCCCAACTTAATGATGGCAACTAACGACGAGGGTTGCGCTCGTTGCGGGACTTAACCCAACATCTCACGACACGAGCTGACGACAGCCATGCAGCACCTGTCTTCTGGTTCCTTACGGCACTCTCCCCTTTCAAGGAGATT
>8TW_15458
TAGCCCCAGTCACCTGTTTTACCTTAGACAGCTCCCCGTAAAGTCACCGTCTTCAGGCACCCCAAGCTCCCATGGCTTGACGGGCGGTGTGTACAAGGTCCGGGAACGTATTCACCGCGCCATGGCTGATGCGCGATTACTAGCGATTCCACCTTCATGGAGTCGGGTTGCAGACTCCAATCCGAACTGGGATAGGGTTTGAGAGATTCGCATCGCCTCGCGACGTAGCTGCCCTCTGTCCCTACCATTGTAGCACGTGTGTAGCCCTGGGCATAAAGGCCATGATGACTTGACGTCGTCCCCACCTTCCTCACACCTTACGGCGGCAGTATGTTCAGAGTCCCCGACATTACTCGCTGGCAACTGAACAAGGGGGTTGCGCTCGTTGCGGGACTTAACCCAACATCTCACGACACGAGCTGACGACAGCCATGCAGCACCTTGCACTCTGTTCTTGCGACCGGCGAGCTTTCACCCGCATTCAAAGCACATT
>8TW_15513
TCACCCCAGTTGCTGACTATACCTTGGTCAAACGCCTCCTTGCGGTTAGCAATCTGCTTTAAGGTAGAACCAACTTCCATGGTGTGACGGGCGGTGTGTACAAGACCCGGGAACGTATTCACCGTAGCACGCTGATCTACGATTACTAGCGATTCCAGCTTCATGCACTCGAGTTGCAGAGTGCAATCCGAACTGAGGTAGATTTTTGAGTTTAGCTTAGCGTCGCCACTTTGCATCTCATTGTCACTACCATTGTAGCACGTGTGTAGCCCAACCCGTAAGGGCCATGAGGACTTGACGTCATCCCCACCTTCCTCCAGCTTATCACTGGCAGTTCTTTCAGAGTGCCCAGCATGACCTGATGGCAACTAAAAGTAGGGGTTGCGCTCGTTGCGGGACTTAACCCAACATCTCACGACACGAGCTGACGACAGCCATGCAGCACCTGTGTTCTGTCCGGCCGAACCGAAAAGTCTAGTTTCCTAAA
>8TW_15529
TAGCCCTAGTTACCAGTTTTACCCTAGGCAGCTCCTTGCGGTCACCGACTTCAGGCACCCCCAGCTTCCATGGCTTGACGGGCGGTGTGTACAAGGCCCGGGAACGTATTCACCGGATCATGGCTGATATCCGATTACTAGCGATTCCAGCTTCACGGAGTCGAGTTGCAGACTCCGATCCGAACTGAGAACGGTTTTGTAGATTCGCTCCTGGTCACCCAGTGGCTGCTCTCTGTACCGTCCATTGTAGCACGTGTGTAGCCCAAGGCGTAAGGGCCGTGATGATTTGACGTCATCCCCACCTTCCTCACAGTTTACACTGGCAGTCTTGTTAGAGTTCCCGACACTACTCGCTGGCAACTAACAACAGGGGTTGCGCTCGTTATAGGACTTAACCTGACACCTCACGGCACGAGCTGACGACAACCATGCAGCACCTTGTAAATTGTCTTGCGAAAAATCTGTTTCCAAATCGGGCAATCTACATTTAAGCCTTGGTAAGGTTCCTCGCGTA
>8TW_15542
TCACCCCAGTCACCAGCCCTGCCTTAGGCGCCTCCCTCCCTTACGGGTTGAGATAACGACTTCGGGCGTGACCAGCTTCCATGGTGTGACGGGCGGTGTGTACAAGGCCCGGGAACGTATTCACCGCAGTATGCTGACCTGCGATTACTAGCGATTCCGCCTTCATGCAGGCGAGTTGCAGCCTGCAATCTGAACTAAGACCGGGTTTATGAGATTAGCTTGCATTCGCATGCTTGCGACTCTTTGTCCCGGCCATTGTAGTACGTGTGTAGCCCAAGGCGTAAGGGGCATGATGACTTGACGTCATCCCCACCTTCCTCCGGTTTGTCACCGGCAGTCTCTCTAGAGTGCCCAACTTAATGATGGCAACTAAAAACGAGGGTTGCGCTCGTTGCGGGACTTAACCCAACATCTCACGACACGAGCTGACGACAGCCATGCACCACCTGTGTTCGTGCTCCCGAAGGCACTCCTCCCTTTCAAGAGGATTCACGACA
>8TW_15599
TCATCCCAGTTACCGCTCATAGCGTAGGGCGCTGCCTCCTTGCGGTTGGCGTACGCACTTCGGCTACAAACGACTTCCATGATGTGACGGGCGGTGTGTACAAGGCCCGGGAACGTATTCACGGCGCCGTAGCTGATGCGCCATTACTAGCGATTCCGGCTTCATGGAGGCGAGTTGCAGCCTCCAATCCGAACTGGGCCCAGTTTTTGAGATTTCCTCCACCTTGCGGATTCGGATCATTCTGTACTGGGCATTGTAGTACGTGTGCAGCCCTGGTCGTAAGGGCCATACTGACTTGACGTCGTCCCCACCTTCCTCCCCGTTTCACAGGGCAGTCTGTCCAGAGAGCCTTTGCAGGCAACAGGACACAGGGGTTGCGCTCGTTGCGGGACTTAACCCAACATCTCACGACACGAGCTGACGACAGCCATGCAGCACCTGTGCAAATTCTTGATATTGCTACCAAGTCGCTAGCTTTCACTAA
>8TW_15609
TCACCCCAGTCACCAGCCCTGCCTTAGGCGCCTCCCTCCCTTACGGGTTGAGATAACGACTTCGGGCGTGACCAGCTTCCATGGTGTGACGGGCGGTGTGTACAAGGCCCGGGAACGTATTCACCGCAGTATGCTGACCTGCGATTACTAGCGATTCCGCCTTCATGCAGGCGAGTTGCAGCCTGCAATCTGAACTAAGACCGGGTTTATGAGATTAGCTTGCATTCGCATGCTTGCGACTCTTTGTCCCGGCCATTGTAGTACGTGTGTAGCCCAAGGCGTAAGGGGCATGATGACTTGACGTCATCCCCACCTTCCTCCGGTTTGTCACCGGCAGTCTCTCTAGAGTGCCCAACTTAATGATGGCAACTAAAAACGAGGGTTGCGCTCGTTGCGGGACTTAACCCAACATCTCACGACACGAGCTGACGACAGCCATGCACCACCTGTGTTCGTGCTCCCGAAGGCACTCCTCTCTTTCAAGAGGATTCACGA
>8TW_15621
TCACCCCAGTCATGAATCTCACCGTGGTAAGCGCCCTCCTTGCGGTTAGGCTACCTACTTCTGGTGGAACCCACTCCCATGGTGTGACGGGCGGTGTGTACAAGACCCGGGAACGTATTCACCGCGACATGCTGATCCGCGATTACTAGCGATTCCGGCTTCATGCAGTCGAGTTGCAGACTACAATCCGGACTACGATCGGCTTTCTGGGATTGGCTCCCCCTCGCGGGTTGGCAACCCTCTGTACCGACCATTGTATTACGTGTGAAGCCCTACCCATAAGGGCCATGAGGACTTGACGTCATCCCCACCTTCCTCCGGTTTGTCACCGGCGGTCCCATTAGAGTGCTCAACTAAATGTCGCAACTAATGGCAAGGGTTGCGCTCGTTGCGGGACTTAACCCAACATCTCACGACACGAGCTGACGACAGCCATGCAGCACCTGTGTCTAGGTTCCCTTTCGGGCACGTCCACATCTCTGCGGACTTCCTAGCATGTCAAGGGTAGGTTAA
>8TW_15649
TCACCCCAGTCATCAACCCCGCCTTCGGCACCCTCCTCCCCCGAAAGGGTTAGAGTAATGACTTCGGGCGTGGCTCACTTCCATGGTGTGACGGGCGGTGTGTACAAGGCCCGGGAACGGATTCACCGCAGTATGCTGACCTGCGATTACTAGCGATTCCTCCTTCATGCAGGCGAGTTGCAGCCTGCAATCTGAACTGTGCCAGGGTTTGTGAGATTCGCTCTCCCTCGCGGGTTGGCTGCTCTGTGTCCCTCGCATTGTAGTACGTGTGTCGCCCAGGACGTAAGGGCCATGCTGACTTGACGTCATCCTCACCTTCCTCCGGTTTGTCACCGGCAGTCTCGCTAGAGTTCCCAACTTAATGATGGCAACTAACGACGAGGGTTGCGCTCGTTGCGGGACTTAACCCAACATCTCACGACACGAGCTGACGACAGCCATGCAGCACCTGTCTTCTGGTTCCTTACGGCACTCTCCCCTTTCAAGGAGATT
>8TW_15656
TCACCTCCAGTCACCGACCCCACCCTAAACATTACTCTCCTCGCGGTTAAGCCAATGTCTTTAGGTGTTACCAGCTCCCATAGTGTGACGGGCGGTGTGTACAAGACCCGGGAACGTATTCAACGCACTATAGCTGACGCGCGTTTACTAGCAACTCCAACTTCATGCAGGCGAGTTGCAGCCTGCAATCTGAACTGAGGAATGTTTTACTAGGATTTGCTCCGCCTCGCGGCTTGGCTTCCCATTGTTCCATCCCATTGTAGCGTGTGTGTAGCCCCGGACATAAAGGCCATGCTGACTTGACGTCATCCCCGCCTTCCTCCGGCTTGCGGCCGGCAGTCTCGCCAGACACTTGTAAACTGGCAATGAGGGTTGCGCTCGTTAAGCGTACTTAAACGAACATCTCACGACACGAGCTGACGACAGCCATGCAAACACCTGTATAAAACTCTCTTGCGAGTCGATCCAAATTTTCTCTTCTCTTACCATCTATATGT
>8TW_15680
TCACCCCAATCACCGGTCAGACCTTTGGCGCCTACTTCCTTGCGGTTGGTCTAGCGACTTCTGGTCCAACAGGCTTTCGTGGTGTGACGGGCGGTGTGTACAAGGCCCGGGAACGTATTCACCGTGGCGTTCTGATCCACGATTACTAGCGATTCCGCCTTCATGGAGTCGAGTTGCAGACTCCAATCCGAACTGAGACCGGTTTTTTGGGATTGGCTTGACGTCGCCGTTTTGCTTCCCTTTGTACCGGCCATTGTAGCACGTGTGTAGCCCTGGGCATAAGGGCCATGAGGACTTGACGTCATCCCCACCTTCCTCCGGTTTATCACCGGCAGTCCTTTTAGAGTGCCCAACTTAATGCTGGCAACTAAAAAGCAGGGGTTGCGCTCGTTGCGGGACTTAACCCAACATCTCACGACACGAGCTGACGACAGCCATGCAGCACCTGTCTCCGAGTTCTTCTTGCGAAGCACCCAACTCTTTCAAGTCGGTTCTCGGGATGTCAAGCCCAGGTAAGGTT
>8TW_15681
TCACCCCAGTCACCAGCCCTGCCTTAGGCGCCTCCCTCCCTTACGGGTTGAGATAACGACTTCGGGCGTGACCAGCTTCCATGGTGTGACGGGCGGTGTGTACAAGGCCCGGGAACGTATTCACCGCAGTATGCTGACCTGCGATTACTAGCGATTCCGCCTTCATGCAGGCGAGTTGCAGCCTGCAATCTGAACTAAGACCGGGTTTATGAGATTAGCTTGCATTCGCATGCTTGCGACTCTTTGTCCCGGCCATTGTAGTACGTGTGTAGCCCAAGGCGTAAGGGGCATGATGACTTGACGTCATCCCCACCTTCCTCCGGTTTGTCACCGGCAGTCTCTCTAGAGTGCCCAACTTAATGATGGCAACTAAAAACGAGGGTTGCGCTCGTTGCGGGACTTAACCCAACATCTCACGACACGAGCTGACGACAGCCATGCACCACCTGTGTTCGTGCTCCCGAAGGCACTCCTCTCTTTCAAGAGGATTCACGA
>8TW_15693
TAGTCCCAATCACGGAATTCATCTTAGGCGCTTGTCTCCTTGCGGTTGACGCGGCGACTTGGGATGCTCCCCGCTTTCGTGGCTTGACGGGCGGTGTGTACAAGGCTCAGGAACACATTCACCGCAGCATAGCTGATCTGCGATTACTAGCGATTCCGGCTTCATGCAGGCGAATTGCAGCCTGCAATCTGAACTGGGGGGCGCTTTTTGAGATTTGCTCCCGCTCGCGCGTTCGCTTCCCTTTGTACGCCCCATTGTAGCACGTGTGCAGCCCTGGACATAAAGGCCGTGATGACTTGACGTCGTCCCCGCCTTCCTCCGGCTTGACGCCGGCGGTCTCTCTAGAGTCCCCAACTGAATGCTGGCAACTAGAGACAGGGGTTTCGCTCGTTGAAGGACTTAACCCGACATCTCACGACACGAGCTGACGACAGCCATGCAGCACCTGTGATTGTTCCACCCGAAGGCGTCACCACGCTTTCACG
>8TW_15726
TAGTCCCAATCACGAAGTTTGCCCTAGGCACCTGCCCCCTTTCGGTTAGCACAGCGACTTCAGGCACCCCCCGCTTTCGTGGCTTGACGGGCGGTGTGTACAAGGCTCAGGAACATATTCACCGCAGCATAGCTGATCTGCGATTACTAGCGATTCCAGCTTCATGCAGGCGAGTTGCGAGCCTGCAATCCGAACTGAGCGACGTCTTTTGAGATTAGCCTCCCCCTCGGCGGGTTTGCTCGTCCCTTTGTACGCCGCATTGTATGACGTGTGCAGCCCGTGGACAAGTAAACGGCCATGATGACTTGACGTCCGTCCCCACCTTCCGTCCGGTTTGACACCGGCGGTCTCCTTAGACGTCCCAACTGAATGCTGGCAACTAAGGACGAAGGGTTGCGCTCGTTAAGCGACTTAACGCGACGTCTCACGACACGAGCTGACGACAGCCATGCAGCACCTGTGCATGTTCCACCCGGAAGGCGTCGGCCCTGCTTTCACTAA
>8TW_15737
TAGTCCCAATCACGAAGTTTGCCCTAGGCACCTGCCCCCTTTCGGTTAGCACAGCGACTTCAGGCACCCCCCGCTTTCGTGGCTTGACGGGCGGTGTGTACAAGGCTCAGGAACATATTCACCGCAGCATAGCTGATCTGCGATTACTAGCGATTCCAGCTTCATGCAGGCGAGTTGCAGCCTGCAATCTGAACTGTGCCAGGGTTTGTGAGATTCGCTCTCCCTCGCGGGTTGGCTGCTCTGTGTCCCTCGCATTGTAGTACGTGTGTCGCCCAGGACGTAAGGGCCATGCTGACTTGACGTCATCCTCACCTTCCTCCGGTTTGTCACCGGCAGTCTCGCTAGAGTTCCCAACTTAATGATGGCAACTAACGACGAGGGTTGCGCTCGTTGCGGGACTTAACCCAACATCTCACGACACGAGCTGACGACAGCCATGCAGCACCTGTCTTCTGGTTCCTTACGGCACTCTCCCCTTTCAA
>8TW_15744
TCATCCCAGTTACCGGCCTCACCTTAGGCGCCTCTCCCCTTGCGGTTAAGTCAGCGACTTCGGGTAAAACCAACTCCCGTGATGTGACGGGCGGTGTGTACAAGGCCCGGGAACGTATTCACGACGTTATAGCTGACACGTCATTACTAGCAATTCCAACTTCATGTAGTCGAGTTGCAGACTACAATCCGAACTGAGATCGGTTTTACGGATTTGCTCCACCTTACGGTCTTGCTGCCTTCTGTACCGACCATTGTAGAACGTGTGTAGCCCCAGGTATAAAGGCCATGCGGACTTGACGTCATCCTCACCTTCCTCCCGGTTAACCCGGGCAGTCTCATTAGAGTTCCCACCTCACGTGTTGGCAACTAATGATAAGGGTTGCGCTCGTTGCGGGACTTAACCCAACACCTCACGGCACGAGCTGACGACAGCCATGCAGCACCTGTTCATAGACCCTTGCGGGAGACTACATTTCTGTAGCTGTCCTATGTATTTCAAACCTGGGTAAGGTTCTTCGCGTTGCA
>8TW_15759
TCATCCCAGTTACCGCTCATACCTTAGGGCGCTGCCTCCTTGCGGTTGGCGCGCGCACTTCGGGTACAAACGACTCCCATGATGTGACGGGCGGTGTGTACAAGACCCGGGAACGTATTCACGGCGCCGTAGCTGATGCGCCATTACTAGCGATTCCGGCTTCATGGAGGCGAGTTGCAGCCTCCAATCCGAACTGGGCCCGACTTTGGTGATTTCCTCCACCTTGCGGTCTCGGATCCTTCTGTGTCGGGCATTGTAGTACGTGTGCAGCCCTGGCCGTAAGGGCCATACTGACTTGACGTCGTCCCCACCTTCCTCCCCGTTGAACAGGGCAGTCTGAACAGAGTGCCGGAGACTCACGTCTCCATGGCAACAGTTCACAGGGGTTGCGCTCGTTGCGGGACTTAACCCAACATCTCACGACACGAGCTGACGACAGCCATGCAGCACCTGTGCAAATTGTGTATTGCTACACTCACCGGCTTTCACCGGATT
>8TW_15761
TCACCCCAGTCATCAACCCCGCCTTCGGCACCCTCCTCCCCCGAAAGGGTTAGAGTAATGACTTCGGGCGTGGCTCACTTCCATGGTGTGACGGGCGGTGTGTACAAGGCCCGGGAACGGATTCACCGCAGTATGCTGACCTGCGATTACTAGCGATTCCGACTTCATGGAGTCGAGTTGCAGACTCCAATCCGGACTACGACAAGTTTTCTGGGATTGGCTCCCCGTCGCCGGTTGGCTTCCCTCTGTACTTGCCATTGTAGCACGTGTGTAGCCCTGGTCATAAAGGCCATGATGACTTGACGTCATCCCCACCTTCCTCCGGTTTGTCACCGGCGGTCTCCTTAGAGTTCCCAACTTAATGATGGCAACTAAGGACAAGGGTTGCGCTCGTTGCGGGACTTAACCCAACATCTCACGACACGAGCTGACGACAGCCATGCAGCACCTGTCTTCTGGTTCCTTACGGCACTCTCCCCTTTCAAGGAGATTCCAGAGATGTCAAGTCCTGGTAAGGTTCTTCG
>8TW_15805
TCACCCCAGTCATCAACCCCGCCTTCGGCACCCTCCTCCCCCGAAAGGGTTAGAGTAATGACTTCGGGCGTGGCTCACTTCCATGGTGTGACGGGCGGTGTGTACAAGGCCCGGGAACGGATTCACCGCAGTATGCTGACCTGCGATTACTAGCGATTCCTCCTTCATGCAGGCGAGTTGCAGCCTGCAATCTGAACTGTGCCAGGGTTTGTGAGATTCGCTCTCCCTCGCGGGTTGGCTGCTCTGTGTCCCTCGCATTGTAGTACGTGTGTCGCCCAGGACGTAAGGGCCATGCTGACTTGACGTCATCCTCACCTTCCTCCGGTTTGTCACCGGCAGTCTCGCTAGAGTTCCCAACTTAATGATGGCAACTAACGACGAGGGTTGCGCTCGTTGCGGGACTTAACCCAACATCTCACGACACGAGCTGACGACAGCCATGCAGCACCTGTCTTCTGGTTCCTTACGGCACTCTCCCCTTTCAAGGAGATT
>8TW_15847
TCACCCCAGTCATCAACCCCGCCTTCGGCACCCTCCTCCCCCGAAAGGGTTAGAGTAATGACTTCGGGCGTGGCTCACTTCCATGGTGTGACGGGCGGTGTGTACAAGGCCCGGGAACGGATTCACCGCAGTATGCTGACCTGCGATTACTAGCGATTCCTCCTTCATGCAGGCGAGTTGCAGCCTGCAATCTGAACTGTGCCAGGGTTTGTGAGATTCGCTCTCCCTCGCGGGTTGGCTGCTCTGTGTCCCTCGCATTGTAGTACGTGTGTCGCCCAGGACGTAAGGGCCATGCTGACTTGACGTCATCCTCACCCTTCCTCCGGTTTGTCACCGGCAGTCTCGCTAGAGTTCCCAACTTAATGATGGCAACTAACGACGAGGGTTGCGCTCGTTGCGGGACTTAACCCAACATCTCACGACACGAGCTGACGACAGCCATGCAGCACCTGTCTTCTGGTTCCTTACCGGCACTCTCCCCTTTCAAGGAGATT
>8TW_15874
TCACCCCAGTCACCGACCACTCCTTGGTAGGGCCTTTCCTTGCGGTTGAGGTTCCTACTTCTGGAGCGACCGACTCCCATGGTGTGACGGGCGGTGTGTACAAGGCCCGGGAACGTATTCACCGGAGCGTGCTGATCTCCGATTACTAGCGATTCCAGCTTCATGGAGTCGAGTTGCAGACTCCAATCCGAACTGAGACTGGTTTTTTGAGATTAGCTTGGCCTCGCGGCTTTGCGGCTCGTTGTACCAGCCATTGTAGCACGTGTGTAGCCCTGGGCATAAGGGCCATGAGGACTTGACGTCGTCCCCACCTTCCTCCGGTTTAGACCGGCAGTCTCGCCAGAGTTCCCATCTTAATGTTGGCAACTGACGATAGGGGTTGCGCTCGTTGCGGGACTTAACCCAACATCTCACGACACGAGCTGACGACAGCCATGCAGCACCTTCTCACCGATTCCCCGAAGGGCACCCCATCCTTTCAGACAGGTTCCGGCGGATTTAACCCAGGTAAGGTTTTGTGCGTTG
>8TW_15899
TCACCCCAGTCATCAGTCCTACCTTAGGCATCCCCCTCCAAAAGGTTGGGGTAACGACTTCGGGCGTGACCAACTTCCATGGTGTGACGGGCGGTGTGTACAAGGCCCGGGAACGAATTCACTGCAGTATGCTGACCTGCAATTACTAGCGATTCCTCCTTCACGAAGGCGAGTTGCAGCCTTCGATCTGAACTGAGCTACGGTTTATGAGATTCGCATCACATCGCTGTGTAGCTGCCCTTTGTCCGTAGCATTGTAGTACGTGTGTAGCCCAAGACGTAAGGGGCATGCTGACTTGACGTCATCCCCACCTTCCTCCGGTTTGTCACCGGCAGTCTCTCTAGAGTGCCCAACTTAATGCTGGCAACTAAAAACGAGGGTTGCGCTCGTTGCGGGACTTAACCCAACATCTCACGACACGAGCTGACGACAGCCATGCACCACCTGTGTTCACGCTCCCGAAGGCACTTCCATCTTTCAACGGAATTCGTGACATGT
>8TW_15920
TAGCCCCAGTCACTAGTTTTACCCTAGGCAGCTCCTTGCGGTTACCGACTTCAGGCACCCCCAGCTCCCATGGCTTGACGGGCGGTGTGTACAAGGCCCGGGAACGTATTCACCGCGCCATGGCTGATGCGCGATTACTAGCGATTCCAGCTTCATAGAGTCGAGTTGCAGACTCCAATCCGAACTGAGATAGGCTTTAGAGATTCGCATCCGGTCACCCGGTAGCTGCCCTCTGTACCTACCATTGTAGCACGTGTGTGGCCCAGGACGTAAGGGCCGTGATGACTTGACGTCGTCCCCGCCTTCCTCACTACTTGCGTAGGCAGTTTCTTTAGAGTCCTCAGCATTACCTGCTAGCAACTAAAGATAGGGGTTGCGCTCGTTGCGGGACTTAACCCAACACCTCACGGCACGAGCTGACGACAGCCATGCAGCACCTTGCAAATTGTCCGAAGCTAATCTGTTTCCAAATTATGCAATCTGCATTTAAGCCCT
>8TW_15952
TCACCCCAGTCATCAACCCCGCCTTCGGCACCCTCCTCCCCCGAAAGGGTTAGAGTAATGACTTCGGGCGTGGCTCACTTCCATGGTGTGACGGGCGGTGTGTACAAGGCCCGGGAACGGATTCACCGCAGTATGCTGACCTGCGATTACTAGCGATTCCTCCTTCATGCAGGCGAGTTGCAGCCTGCAATCTGAACTGTGCCAGGGTTTGTGAGATTCGCTCTCCCTCGCGGGTTGGCTGCTCTGTGTCCCTCGCATTGTAGTACGTGTGTCGCCCAGGACGTAAGGGCCATGCTGACTTGACGTCATCCTCACCTTCCTCCGGTTTGTCACCGGCAGTCTCGCTAGAGTTCCCAACTTAATGATGGCAACTAACGACGAGGGTTGCGCTCGTTGCGGGACTTAACCCAACATCTCACGACACGAGCTGACGACAGCCATGCAGCACCTGTCTTCCGGTTCCTTACGGCACTCTCCCCTTTCAAGGAGATT
>8TW_15972
TAGCCCCAGTCATATATCATACCGTGGTGAGCGACCTCCCGAAGGTTAGTCTACCCGCTTCTGGTACAACACACTCCCATGGCTTGACGGGCGGTGTGTACAAGGCCCGGGAACGTATTCACCGCAACATGCTGATTTGCGATTACTAGCGATTCCAACTTCATGGAGTCGAGTTGCAGACTCCAATCCGGACTACGAACAGCTTTTTGGGATTAGCTCCATCTTGCGATTTGGCAACCCTTTGTACTGTCCATTGTAGCACGTGTGTAGCCCTACCCGTAAGGGACATGATGACTTGACGTCATCCCCGCCTTCCTCCGGTTTATCACCGGCAGTCTCCTTAGAGTGCTCAGCCGAACTGCTAGCAACTAAGGATAGGGGTTGCGCTCGTTACGGGACTTAACCCAACATCTCACGACACGAGCTGACGACAGCCATGCATCACCTGTCTCTCGGTTCCCGAAGGCACTCTTTCATCTCTGAAAGATTCCGAGGAT
>8TW_15980
TAGCCCCAGTCATTGGTTTTACCCTAGGCGACTCCTTGCGGTTATCGACTTCAGGTTCCCCCAACTCCCATGGCTTGACGGGCGGTGTGTACAAGGCCCGGGAACGTATTCACCGCGTCATTGCTGATACGCGATTACTAGCGAATCCAGCTTCATGAGGTCGAGTTGCAGACCTCAATCCGAACTGAGAATGAGTTTAGAGATTTGCATCACATTACTGTGTAGCTGCCCGTTGTCTCATCCATTGTAGCACGTGTGTAGCCCTGGACGTAAGGGCCGTGATGACTTGACGTCATCCCCACCTTCCTCACTGCTTGCGCAGGCAGTCTCATTAGAGTCCCCAGCATAACCTGATGGCAACTAATGATAGGGGTTGCGCTCGTTGCGGGACTTAACCCAACACCTCACGGCACGAGCTGACGACAGCCATGCAGCACCTAGTTTCGTGTCCTTTCGGCCTCTCCCCTTTCAGGAAGATTCACTAACTTTCAACG
>8TW_16001
TAGCCCTAGTTACTAGTTTTACCCTAGGCAGCTCCTTGCGGTTACCGACTTCAGGTACCCCCAGCTTCCATGGCTTGACGGGCGGTGTGTACAAGGCCCGGGAACGTATTCACCGCGCCATGGCTGATGCGCGATTACTAGCGATTCCAGCTTCACGGAGTCGAGTTGCAGACTCCGATCCGAACTGAGATAGTGTTTAAGGGATTCGCTCCTGGTCACCCAGTGGCTGCCCTCTGTCACTACCATTGTAGCACGTGTGTGGCCCAGGATGTAAGGACCGTGATGACTTGACGTCGTCCCCACCTTCCTCACAGCTTACGCTGGCAGTTCTGCTAGAGTCCCCGGCATTACCCGTTGGCAACTAACAGTAGGGGTTGCGCTCGTTGCGGGACTTAACCCAACACCTCACGGCACGAGCTGACGACAGCCATGCAGCACCTTGAAAATTGTCCGAAGAAGGACACCTTTCGGCATCTGTCAATTCCCATTTAAACCCTGGTAAGGTTCCTCGCGTAT
>8TW_16004
TCACCCCAGTCGCTGACCACACCGTGGCCGGCTTCCCCCCTTGCGGGTTAGAACACCGTCTTCAGGTATGACCAACTCCCATGGTGTGACGGGCGGTGTGTACAAGGCCCGGGAACGTATTCACCGCTACCTGCTGATTAGCGATTACTAGCGATTCCAACTTCATGCAGCCGAGTTGCAGGCTGCAATCTGAACTGAGACGGCTTTTTGGGATTAGCATCACATCGCTGTGTCGCTGCCCACTGTCACCGCCATTGTAGCACGTGTGTAGCCCTACCCGTAAGGGCCATGAGGACTTGACGTCATCCCCACCTTCCTCCGGCTTATCACCGGCAGTCCCTCTAGAGTGCCCAACTGAATGATGGCAACTAGAAGCGAGGGTTGCGCTCGTTGCGGGACTTAACCCAACATCTCACGACACGAGCTGACGACAGCCATGCAGCACCTGTGCAAATTGTGTATTGCTACACTCACCGGCTTTCACC
>8TW_16015
TCACCCCAGTCATCAACCCCGCCTTCGGCACCCTCCTCCCTTTCGGGTTAGAGTAATGACTTCGGGCGTGGCTCACTTCCATGGTGTGACGGGCGGTGTGTACAAGGCCCGGGAACGGATTCACCGCAGTATGCTGACCTGCGATTACTAGCGATTCCTCCTTCATGCAGGCGAGTTGCAGCCTGCAATCTGAACTGTGCCAGGGTTTATGAGATTCGCTCTCCCTCGCGGGTTGGCTGCTCTCTGTCCCTCGCATTGTAGTACGTGTGTCGCCCAGGACGTAAGGGCCATGCTGACTTGACGTCATCCTCACCTTCCTCCGGTTTGTCACCGGCAGTCTCGCTAGAGTTCCCAACTTAATGATGGCAACTAACGACGAGGGTTGCGCTCGTTGCGGGACTTAACCCAACATCTCACGACACGAGCTGACGACAGCCATGCAGCACCTGTCTTCTGGTTCCTTACGGCACTCTCCCCTTTCAAGGAGATT
>8TW_16074
TCACCCCAGTCATCAACCCCGCCTTCGGCACCCTCCTCCCCCGAAAGGGTTAGAGTAATGACTTCGGGCGTGGCTCACTTCCATGGTGTGACGGGCGGTGTGTACAAGGCCCGGGAACGGATTCACCGCAGTATGCTGACCTGCGATTACTAGCGATTCCTCCTTCATGCAGGCGAGTTGCAGCCTGCAATCTGAACTGTGCCAGGGTTTGTGAGATTCGCTCTCCCTCGCGGGTTGGCTGCTCTGTGTCCCTCGCATTGTAGTACGTGTGTCGCCCAGGACGTAAGGGCCATGCTGACTTGACGTCATCCTCACCTTCCTCCGGTTTGTCACCGGCAGTCTCGCTAGAGTTCCCAACTTAATGATGGCAACTAACGACGAGGGTTGCGCTCGTTGCGGGACTTAACCCAACATCTCACGACACGAGCTGACGACAGCCATGCAGCACCTGTCTTCTGGTTCCTTACGGCACTCTCCCCTTTCAAGGAGATT
>8TW_16075
TCACCCCAGTCATCAACCCCGCCTTCGGCACCCTCCTCCCCCGAAAGGGTTAGAGTAATGACTTCGGGCGTGGCTCACTTCCATGGTGTGACGGGCGGTGTGTACAAGGCCCGGGAACGGATTCACCGCAGTATGCTGACCTGCGATTACTAGCGATTCCTCCTTCATGCAGGCGAGTTGCAGCCTGCAATCTGAACTGTGCCAGGGTTTGTGAGATTCGCTCTCCCTCGCGGGTTGGCTGCTCTGTGTCCCTCGCATTGTAGTACGTGTGTCGCCCAGGACGTAAGGGCCATGCTGACTTGACGTCATCCTCACCTTCCTCCGGTTTGTCACCGGCAGTCTCGCTAGAGTTCCCAACTTAATGATGGCAACTAACGACGAGGGTTGCGCTCGTTGCGGGACTTAACCCAACATCTCACGACACGAGCTGACGACAGCCATGCAGCACCTGTCTTCTGGTTCCTTACGGCACTCTCCCCTTTCAAGGAGATT
>8TW_16085
TCACCCCAGTCATCAACCCCGCCTTCGGCACCCTCCTCCCCCGAAAGGGTTAGAGTAATGACTTCGGGCGTGGCTCACTTCCATGGTGTGACGGGCGGTGTGTACAAGGCCCGGGAACGGATTCACCGCAGTATGCTGACCTGCGATTACTAGCGATTCCTCCTTCATGCAGGCGAGTTGCAGCCTGCAATCTGAACTGTGCCAGGGTTTGTGAGATTCGCTCTCCCTCGCGGGTTGGCTGCTCTGTGTCCCTCGCATTGTAGTACGTGTGTCGCCCAGGACGTAAGGGCCATGCTGACTTGACGTCATCCTCACCTTCCTCCGGTTTGTCACCGGCAGTCTCGCTAGAGTTCCCAACTTAATGATGGCAACTAACGACGAGGGTTGCGCTCGTTGCGGGACTTAACCCAACATCTCACGACACGAGCTGACGACAGCCATGCAGCACCTGTCTTCTGGTTCCTTACGGCACTCTCCCCTTTCAAGGAGATT
>8TW_16096
TAGTCCCAATTGCAGAGTTCATCTTAGGCGCCTGGCTCCTTGCGGTTACCTCAGCGACTTCGGATGCCCCCCACTTTCGTGGCTTGACGGGCGGTGTGTACAAGGCTCAGGAACACATTCACCGCGGTATGCTGACCCGCGATTACTAGCGATTCCAGCTTCATGCAGGCGAGTTGCAGCCTGCAATCCGAACTAGGGCACGTTTTTTGGGATTTGCTGGCTCTCACGAGTTTGCATCCCTTTGTGCGTGCCATTGTAGGACGTGTGCAGCCCTAGTCATAAGGGCCATGAGGACTTGACGTCATCCCCACCTTCCTCCGGTTTAACACCGGCGGTCTCACTAGAGTCCCCACCATTACGTGCTGGCAACTAGTGACAAGGGTTTCGCTCGTTAAGCGACTTAACGCGACATCTCACGACACGAGCTGACGACAGCCATGCAGCACCTGTGCTTGTTCCACCCGAAGGCGTGGCCCTGCTTTCACAGGGTTAA
>8TW_16107
TCACCCCAGTCATCAACCCCGCCTTCGGCACCCTCCTCCCCCGAAAGGGTTAGAGTAATGACTTCGGGCGTGGCTCACTTCCATGGTGTGACGGGCGGTGTGTACAAGGCCCGGGAACGGATTCACCGCAGTATGCTGACCTGCGATTACTAGCGATTCCTCCTTCATGCAGGCGAGTTGCAGCCTGCAATCTGAACTGTGCCAGGGTTTGTGAGATTCGCTCTCCCTCGCGGGTTGGCTGCTCTGTGTCCCTCGCATTGTAGTACGTGTGTCGCCCAGGACGTAAGGGCCATGCTGACTTGACGTCATCCTCACCTTCCTCCGGTTTGTCACCGGCAGTCTCGCTAGAGTTCCCAACTTAATGATGGCAACTAACGACGAGGGTTGCGCTCGTTGCGGGACTTAACCCAACATCTCACGACACGAGCTGACGACAGCCATGCAGCACCTGTCTTCTGGTTCCTTACGGCACTCTCCCCTTTCAAGGAGATT
>8TW_16133
TCACCCCAGTCATCAACCCCGCCTTCGGCACCCTCCTCCCCCGAAAGGGTTAGAGTAATGACTTCGGGCGTGGCTCACTTCCATGGTGTGACGGGCGGTGTGTACAAGGCCCGGGAACGGATTCACCGCAGTATGCTGACCTGCGATTACTAGCGATTCCTCCTTCATGCAGGCGAGTTGCAGCCTGCAATCTGAACTGTGCCAGGGTTTGTGAGATTCGCTCTCCCTCGCGGGTTGGCTGCTCTGTGTCCCTCGCATTGTAGTACGTGTGTCGCCCAGGACGTAAGGGCCATGCTGACTTGACGTCATCCTCACCTTCCTCCGGTTTGTCACCGGCAGTCTCGCTAGAGTTCCCAACTTAATGATGGCAACTAACGACGAGGGTTGCGCTCGTTGCGGGACTTAACCCAACATCTCACGACACGAGCTGACGACAGCCATGCAGCACCTGTCTTCTGGTTCCTTACGGCACTCTCCCCTTTCAAGGAGATT
>8TW_16169
TCACCCCAGTCACTAGCCCTGCCTTAGGCATCCCCCTCCAAATTGGTTGGGGTAACGACTTTGGGCATAGCCAGCTCCCATGGTGTGACGGGCGGTGTGTACAAGGCCCGGGAACGTATTCACCGCTGTATGGCTGACCAGCGATTACTAGCGATTCCGACTTCATGCAGGCGAGTTGCAGCCTGCAATCCGAACTGAGACCGGGTTTTTGAGGTTAGCTAACCCTCGCGGGATTGCATCTCTTTGTCCCGGCCATTGTAGCACGTGTGTCGCCCAGGACGTAAGGGGCATGCTGACTTGACGTCATCCTCACCTTCCTCCGGCTTATCACCGGCAGTCTTTTGAGTTTCCCAAAATGGCAACTCAAAACAAGGGTTGCGCTCGTTGCGGGACTTAACCCAACATCTCACGACACGAGCTGACGACAGCCATGCAGCACCTGTCTTCTGGTTCCTTACGGCACTCTCCCCTTTCAAGGAGATTCCAGAGATGTCAAGTCCTGGTAAGGTT
>8TW_16199
TCACCCCAGTCATCAACCCCGCCTTCGGCACCCTCCTCCCCCGAAAGGGTTAGAGTAATGACTTCGGGCGTGGCTCACTTCCATGGTGTGACGGGCGGTGTGTACAAGGCCCGGGAACGGATTCACCGCAGTATGCTGACCTGCGATTACTAGCGATTCCTCCTTCATGCAGGCGAGTTGCAGCCTGCAATCTGAACTGTGCCAGGGTTTGTGAGATTCGCTCTCCCTCGCGGGTTGGCTGCTCTGTGTCCCTCGCATTGTAGTACGTGTGTCGCCCAGGACGTAAGGGCCATGCTGACTTGACGTCATCCTCACCTTCCTCCGGTTTGTCACCGGCAGTCTCGCTAGAGTTCCCAACTTAATGATGGCAACTAACGACGAGGGTTGCGCTCGTTGCGGGACTTAACCCAACATCTCACGACACGAGCTGACGACAGCCATGCAGCACCTGTCTTCTGGTTCCTTACGGCACTCTCCCCTTTCAAGGAGATT
>8TW_16237
TAGTCCCAGTCACCAGCCTTGCCGTGGGCACGCATGAAATTGCGCGACTTCGGGCACTGCCAGCTCCCATGACTTGACGGGCGGTGTGTACAAGGCTCAGGAACATATTCACCGCGGCGTAGCTGATCCGCGATTACTAGCGATTCCAACTTCATGCGGGCGAATTTCAGCCCGCAATCTGAACTGGGGTATGCTTTAGCGATTTGCTCCACCTTGCGGTCTTGCATCGTTCTGTACATACCATTGTAGCACGTGTGCAGCCCTAGACATAAAGGCCATGAGGACTTGACGTCATCCCCACCTTCCTCCGGTTTGACACCGGCAGTCTCGCTACAGTCCTCGCCATTACGCGTTAGCAAGTAGCGACAGGGGTTGCGCTCGTTGAGGGACTTAACCCGACACTTCACAGCACGAGCTGACGACAGCCATGCAGCACCTGTTCACGTTCCGCCCTTGCGGGTGTACCTCTACTTTCAT
>8TW_16246
TAGTCCCCAGTCACCAGCCTTGCCGTGGGCACGCATGAAATTGCGCGACTTCGGGCACTGCCAGCTCCCATGACTTGACGGGCGGTGTGTACAAGGCTCAGGAACATATTCACCGCGGCGTAGCTGATCCGCGATTACTAGCGATTCCAACTTCATGCGGGCGAATTTCAGCCCGCAATCTGAACTGGGGTATGCTTTAGCGATTTGCTCCACCTTGCGGTCTTGCATCGTTCTGTACATACCATTGTAGCACGTGTGCAGCCCTAGACATAAAGGCCATGAGGACTTGACGTCCATCCCCACCTTCCTCCGGTTTGACACCGGCAGTCTCGCTACAGTCCTCGCCATTACGCGTTAGCAAGTAGCGACAGGGGTTGCGCTCGTTGAGGGACTTAACCCGACACTTCACAGCACGAGCTGACGACAGCCATGCAGCACCTGTTCACGTTCCGCCCCTTGCGGGTGTACCTCTACTTTCAT
>8TW_16273
TCACCCCAGTCATCAACCCCGCCTTCGGCACCCTCCTCCCCCGAAAGGGTTAGAGTAATGACTTCGGGCGTGGCTCACTTCCATGGTGTGACGGGCGGTGTGTACAAGGCCCGGGAACGGATTCACCGCAGTATGCTGACCTGCGATTACTAGCGATTCCTCCTTCATGCAGGCGAGTTGCAGCCTGCAATCTGAACTGTGCCAGGGTTTGTGAGATTCGCTCTCCCTCGCGGGTTGGCTGCTCTGTGTCCCTCGCATTGTAGTACGTGTGTCGCCCAGGACGTAAGGGCCATGCTGACTTGACGTCATCCTCACCTTCCTCCGGTTTGTCACCGGCAGTCTCGCTAGAGTTCCCAACTTAATGATGGCAACTAACGACGAGGGTTGCGCTCGTTGCGGGACTTAACCCAACATCTCACGACACGAGCTGACGACAGCCATGCAGCACCTGTCTTCTGGTTCCTTACGGCACTCTCCCCTTTCAAGGAGATT
>8TW_16277
TAGTCCCAATCACGAAGTTTGCCCTAGGCACCTGCCTCCTTACGGTTAGCACAGCGACTTCAGGCACCCCCCGCTTTCGTGGCTTGACGGGCGGTGTGTACAAGGCTCAGGAACATATTCACCGCAGCATAGCTGATCTGCGATTACTAGCGATTCCAGCTTCATGCAGGCGAGTTGCAGCCTGCAATCCGAACTGAGCGACGCTTTTTGAGATTAGCTCCCCCTCGCGGGTTTGCTGCCCTTTGTACGCCGCATTGTATGACGTGTGCAGCCCTGGACATAAAGGCCATGATGACTTGACGTCGTCCCCACCTTCCTCCGGTTTGACACCGGCGGTCTCCTTAGAGTCCCCAACTGAATGCTGGCAACTAAGGACAAGGGTTGCGCTCGTTAAGCGACTTAACGCGACGTCTCACGACACGAGCTGACGACAGCCATGCAGCACCTGTGCATGTTCCACCCGAAGGCGTGGCCCAGCTTTCACG
>8TW_16295
TCACCCCAGTCATCAACCCCGCCTTCGGCACCCTCCTCCCCCGAAAGGGTTAGAGTAATGACTTCGGGCGTGGCTCACTTCCATGGTGTGACGGGCGGTGTGTACAAGGCCCGGGAACGGATTCACCGCAGTATGCTGACCTGCGATTACTAGCGATTCCTCCTTCATGCAGGCGAGTTGCAGCCTGCAATCTGAACTGTGCCAGGGTTTGTGAGATTCGCTCTCCCTCGCGGGTTGGCTGCTCTGTGTCCCTCGCATTGTAGTACGTGTGTCGCCCAGGACGTAAGGGCCATGCTGACTTGACGTCATCCTCACCTTCCTCCGGTTTGTCACCGGCAGTCTCGCTAGAGTTCCCAACTTAATGATGGCAACTAACGACGAGGGTTGCGCTCGTTGCGGGACTTAACCCAACATCTCACGACACGAGCTGACGACAGCCATGCAGCACCTGTCTTCTGGTTCCTTACGGCACTCTCCCCTTTCAAGGAGATT
>8TW_16298
TCACCCCAGTCACCAGCCCTGCCTTAGGCGCCTCCCTCCCTTGCGGGTTGAGATAACGACTTCGGGCGTGACCAGCTTCCATGGTGTGACGGGCGGTGTGTACAAGGCCCGGGAACGTATTCACCGCAGTATGCTGACCTGCGATTACTAGCGATTCCGCCTTCATGCAGGCGAGTTGCAGCCTGCAATCTGAACTAAGACCGGGTTTATGAGATTAGCTTGCATTCGCATGCTTGCGACTCTTTGTCCCGGCCATTGTAGTACGTGTGTAGCCCAAGGCGTAAGGGGCATGATGACTTGACGTCATCCCCACCTTCCTCCGGTTTGTCACCGGCAGTCTCTCTAGAGTGCCCAACTTAATGATGGCAAACTAAAACGAGGGTTGCGCTCGTTGCGGGACTTAACCCAACATCTCACGACACGAGCTGACGACAGCCATGCACCACCTGTGTTCGTGCTCCCGAAGCACTCCTCCTTTCAAGAGATTCACGA
>8TW_16348
TCACCCCAGTCATCAACCCCGCCTTCGGCATCCTCCTCCCCCGAAAGGGTTAGAGTAATGACTTCGGGCGTGGCTCACTTCCATGGTGTGACGGGCGGTGTGTACAAGGCCCGGGAACGGATTCACCGCAGTATGCTGACCTGCGATTACTAGCGATTCCTCCTTCATGCAGGCGAGTTGCAGCCTGCAATCTGAACTGTGCCAGGGTTTGTGAGATTCGCTCTCCCTCGCGGGTTGGCTGCTCTGTGTCCCTCGCATTGTAGTACGTGTGTCGCCCAGGACGTAAGGGCCATGCTGACTTGACGTCATCCTCACCTTCCTCCGGTTTGTCACCGGCAGTCTCGCTAGAGTTCCCAACTTAATGATGGCAACTAACGACGAGGGTTGCGCTCGTTGCGGGACTTAACCCAACATCTCACGACACGAGCTGACGACAGCCATGCAGCACCTGTCTTCCGGTTCCTTACGGCACTCTCCCCTTTCAAGGAGATT
>8TW_16354
TCACCCCAGTCATCAACCCCGCCTTCGGCACCCTCCTCCCCCGAAAGGGTTAGAGTAATGACTTCGGGCGTGGCTCACTTCCATGGTGTGACGGGCGGTGTGTACAAGGCCCGGGAACGGATTCACCGCAGTATGCTGACCTGCGATTACTAGCGATTCCTCCTTCATGCAGGCGAGTTGCAGCCTGCAATCTGAACTGTGCCAGGGTTTGTGAGATTCGCTCTCCCTCGCGGGTTGGCTGCTCTGTGTCCCTCGCATTGTAGTACGTGTGTCGCCCAGGACGTAAGGGCCATGCTGACTTGACGTCATCCTCACCTTCCTCCGGTTTGTCACCGGCAGTCTCGCTAGAGTTCCCAACTTAATGATGGCAACTAACGACGAGGGTTGCGCTCGTTGCGGGACTTAACCCAACATCTCACGACACGAGCTGACGACAGCCATGCAGCACCTGTCTTCTGGTTCCTTACGGCACTCTCCCCTTTCAAGGAGATT
>8TW_16359
TCACTCCAGTCACCGACCCCACCCTAAACATTACTCCCCTCGCGGTTAAGCCAATGTCTTTAGGTGTTACCAGCTCCCATAGTGTGACGGGCGGTGTGTACAAGACCCGGGAACGTATTCAACGCACTATAGCTGACGCGCGTTTACTAGCAACTCCAACTTCATGCAGGCGAGTTGCAGCCTGCAATCTGAACTGAGGAATGTTTTACTAGGATTTGCTCCGCCTCACGGCTTGGCTTCCCATTGTTCCATCCCATTGTAGCGTGTGTGTAGCCCCGGACATAAAGGCCATGCTGACTTGACGTCATCCCCGCCTTCCTCCGGCTTGCGGCCGGCAGTCTCGCCAGACACTTGTAACTGGCAATGAGGGTTGCGCTCGTTAGCGTACTTAAACGAACATCTCACGACACGAGCTGACGACAGCCATGCAACACCTGTATAAACTCTCTTGCGAGTCGATCCAATTTCTCTTCTCTACCATCTATATGTCTAAC
>8TW_16363
TCACCCCAGTTACCATTCACTCCTTGGAACCCTGCCTCCTTGCGGTTAGCTCAGGTGCTTCTGGAGCAAATAACTCCCATGGTGTGACGGGCGGTGTGTACAAGGCCCGGGAACGTATTCACCACTGCCTGCTGATCAGTGATTACTAGCGATTCCAACTTCAAAGAGTCGAGTTGCAGACTCTTATCTGTACTGAGGCCGGTTTTTTGCGATTGGCTAGCTCTCGCGAGTTTGCAGCGCTTTGTACCGGTCATTGTAGCACGTGTGTAGCCCTGGACATAAGGGCCATGATGACTTGACGTCATCCCCACCTTCCTCCGATTTTAGTCGGCAGTCTCGCTAGAGTGCCCAACTTAATGATGGCAACTAACGATAGGGGTTGCGCTCGTTGCGGGACTTAACCCAACATCTCACGACACGAGCTGACGACAGCCATGCAGCACCTAACCACAAGTTCTCCGAAGAGCACCCCACTTTCAGCAGGGTTCT
>8TW_16368
TAGCCCCAATTACCGGTTTTACCCTAGGCCGCTCCTTGCGGTGACAGACTTCAGGTTCCCCCAGCTTTCATGGCTTGACGGGCGGTGTGTACAAGGCCCGGGAACGTATTCACCGCATCATTGCTGATATGCGATTACTAGCGAATCCAACTTCATGAGGTCGAGTTGCAGACCTCAATCCGAACTGTGATTGGCTTTTGGAGATTAGCTTACTGTTACCAGCTTGCAGCCCTCTGTACCAACCATTGTAGCACGTGTGTAGCCCCGGACGTAAGGGCCATGATGACTTGACGTCGTCCCCTCCTTCCTCTCTACTTGCGTAGGCAGTCTGTTTAGAGTCCCCACCTTAACGTGCTGGCAACTAAACATAGGGGTTGCGCTCGTTGCGGGACTTAACCCAACACCTCACGACACGAGCTGACGACAGCCATGCAGCACCTAGTTTCGTGTGATTGCTCACTGATCTATTTCTAAATCATTCACTAACTTTCAAGCCCGGGTAAGGTTCCTCG
>8TW_16402
TCACCCCAGTCATCAACCCCGCCTTCGGCACCCTCCTCCCCCGAAAGGGTTAGAGTAATGACTTCGGGCGTGGCTCACTTCCATGGTGTGACGGGCGGTGTGTACAAGGCCCGGGAACGGATTCACCGCAGTATGCTGACCTGCGATTACTAGCGATTCCTCCTTCATGCAGGCGAGTTGCAGCCTGCAATCTGAACTGTGCCAGGGTTTGTGAGATTCGCTCTCCCTCGCGGGTTGGCTGCTCTGTGTCCCTCGCATTGTAGTACGTGTGTCGCCCAGGACGTAAGGGCCATGCTGACTTGACGTCATCCTCACCTTCCTCCGGTTTGTCACCGGCAGTCTCGCTAGAGTTCCCAACTTAATGATGGCAACTAACGACGAGGGTTGCGCTCGTTGCGGGACTTAACCCAACATCTCACGACACGAGCTGACGACAGCCATGCAGCACCTGTCTTCTGGTTCCTTACGGCACTCTCCCCTTTCAAGGAGATT
>8TW_16404
TCACCCCAGTCATCAACCCCGCCTTCGGCACCCTCCTCCCCCGAAAGGGTTAGAGTAATGACTTCGGGCGTGGCTCACTTCCATGGTGTGACGGGCGGTGTGTACAAGGCCCGGGAACGGATTCACCGCAGTATGCTGACCTGCGATTACTAGCGATTCCTCCTTCATGCAGGCGAGTTGCAGCCTGCAATCTGAACTGTGCCAGGGTTTGTGAGATTCGCTCTCCCTCGCGGGTTGGCTGCTCTGTGTCCCTCGCATTGTAGTACGTGTGTCGCCCAGGACGTAAGGGCCATGCTGACTTGACGTCATCCTCACCTTCCTCCGGTTTGTCACCGGCAGTCTCGCTAGAGTTCCCAACTTAATGATGGCAACTAACGACGAGGGTTGCGCTCGTTGCGGGACTTAACCCAACATCTCACGACACGAGCTGACGACAGCCATGCAGCACCTGTCTTCTGGTTCCTTACGGCACTCTCCCCTTTCAAGGAGATT
>8TW_16419
TAGCCCCAGTTACTGGTTTTGCCCTAGGCGGCTCCTTGCGGTAACCGACTTTAGGCACCCCCAACTTCCATGGCTTGACGGGCGGTGTGTACAAGGCCCGGGAACGTATTCACCGCATCATGGCTGATATGCGATTACTAGCGATTCCAGCTTCACGAGGTCGGGTTGCAGACCTCGATCCGAACTGAGATAGGGTTTGTAGATTAGCTCACCGTTACCGGCTTGCAACTCACTGTCCCTACCATTGTAGCACGTGTGTCGCCCTGGACGTAAGGGCCGTGATGACTTGACGTCGTCCCCACCTTCCTCACCGCTTACGCGGGCAGTTTCTCTAGAGTCCCCGACATTACTCGCTGGCAACTAAAAATAGGGGTTGCGCTCGTTGCGGGACTTAACCCAACACCTCACGGCACGAGCTGACGACAGCCATGCAGCACCTTGTTTTGTGTCTCTTGCGAGAATGAAACATTTCTGCTCCGGTCACTAACATTCAAGCCCAGGTAAGGTTCCTCGCGTATCA
>8TW_16465
TCATCCCAATCACCGATCCCACCTTCGGCAGCTCCCCCCTTACGGTTGGGCCACTGACTTCGGGTGTTACCGACTTTCGTGATGTGACGGGCGGTGTGTACAAGCCCCGGGAACGTATTCACCGTAGCGTTGCTGATCTACGATTACTAGCAACTCCGACTTCATGGGGTCGAGTTGCAGACCCCAATCCGAACTGAGACTGGCTTTTTGGGATTCGCTCCACTTTGCAGTATTGCAGCCCTTTGTACCAGCCATTGTAGCATGCGTGCAGCCCAAGACATAAGGGGCATGATGATTTGACGTCATCCCCACCTTCCTCCGAGTTGACCCCGGCAGTCTCCTGTGAGTCCCCAACTAAATGCTGGCAACACAGAACGAGGGTTGCGCTCGTTGCGGGACTTAACCCAACATCTCACGACACGAGCTGACGACAACCATGCACCACCTGTATACAGACCTTGCGGCTATGACATCTCTGCCATATT
>8TW_16482
TCACCCCAGTCATCAACCCCGCCTTCGGCACCCTCCTCCCCCGAAAGGGTTAGAGTAATGACTTCGGGCGTGGCTCACTTCCATGGTGTGACGGGCGGTGTGTACAAGGCCCGGGAACGGATTCACCGCAGTATGCTGACCTGCGATTACTAGCGATTCCTCCTTCATGCAGGCGAGTTGCAGCCTGCAATCTGAACTGTGCCAGGGTTTGTGAGATTCGCTCTCCCTCGCGGGTTGGCTGCTCTGTGTCCCTCGCATTGTAGTACGTGTGTCGCCCAGGACGTAAGGGCCATGCTGACTTGACGTCATCCTCACCTTCCTCCGGTTTGTCACCGGCAGTCTCGCTAGAGTTCCCAACTTAATGATGGCAACTAACGACGAGGGTTGCGCTCGTTGCGGGACTTAACCCAACATCTCACGACACGAGCTGACGACAGCCATGCAGCACCTGTCTTCCGGTTCCTTACGGCACTCTCCCCTTTCAAGGAGATT
>8TW_16487
TCACCCCAGTCATCAACCCCGCCTTCGGCACCCTCCTCCCCCGAAAGGGTTAGAGTAATGACTTCGGGCGTGGCTCACTTCCATGGTGTGACGGGCGGTGTGTACAAGGCCCGGGAACGGATTCACCGCAGTATGCTGACCTGCGATTACTAGCGATTCCTCCTTCATGCAGGCGAGTTGCAGCCTGCAATCTGAACTGTGCCAGGGTTTGTGAGATTCGCTCTCCCTCGCGGGTTGGCTGCTCTGTGTCCCTCGCATTGTAGTACGTGTGTCGCCCAGGACGTAAGGGCCATGCTGACTTGACGTCATCCTCACCTTCCTCCGGTTTGTCACCGGCAGTCTCGCTAGAGTTCCCAACTTAATGATGGCAACTAACGACGAGGGTTGCGCTCGTTGCGGGACTTAACCCAACATCTCACGACACGAGCTGACGACAGCCATGCAGCACCTGTCTTCTGGTTCCTTACGGCACTCTCCCCTTTCAAGGAGATT
>8TW_16501
TCACCCCAGTCACTGATCCTACCGTGGTCAGCTGCCTCCCTTGCGGGTTAGCTCACTGGCTTAAGGTAAAACCAACTCCCATGGTGTGACGGGCAGTGTGTACAAGACCCGGGAACGTATTCACCGTAGCATGCTGATCTACGATTACTAGCGATTCCGACTTCATGCCCTCGAGTTGCAGAGGACAATCCGAACTGAGGCGGCTTTTAGGGATTCGCTCAGGATTTCTCCGTCGCTTCCTTCTGTCACCGCCATTGTAGTACGTGTGTAGCCCAGCCTATAAGGGCCATGAGGACTTGACGTCATCCCTACCTTCCTCCGGCTTATCACCGGCAGTTTCGCTAAAGTGCCCAGCCAAACCTGATGGCAACTAGCAATAAGGGTTGCGCTCGTTGCGGGACTTAACCCAACATCTCACGACACGAGCTGACGACAGCCATGCAGCACCTGTGTAGAAGCCAGCCGAACTGAAGAAGAATATCTCTACTCCTCAAA
>8TW_16502
TCACCCCAGTCATCAACCCCGCCTTCGGCACCCTCCTCCCCCGAAAGGGTTAGAGTAATGACTTCGGGCGTGGCTCACTTCCATGGTGTGACGGGCGGTGTGTACAAGGCCCGGGAACGGATTCACCGCAGTATGCTGACCTGCGATTACTAGCGATTCCTCCTTCATGCAGGCGAGTTGCAGCCTGCAATCTGAACTGTGCCAGGGTTTGTGAGATTCGCTCTCCCTCGCGGGTTGGCTGCTCTGTGTCCCTCGCATTGTAGTACGTGTGTCGCCCAGGACGTAAGGGCCATGCTGACTTGACGTCATCCTCACCTTCCTCCGGTTTGTCACCGGCAGTCTCGCTAGAGTTCCCAACTTAATGATGGCAACTAACGACGAGGGTTGCGCTCGTTGCGGGACTTAACCCAACATCTCACGACACGAGCTGACGACAGCCATGCAGCACCTGTCTTCTGGTTCCTTACGGCACTCTCCCCTTTCAAGGAACTT
>8TW_16546
TCACCCCAGTCACCAGCCCTGCCTTAGGCGCCTCCCTCCCTTACGGGTTGAGATAACGACTTCGGGCGTGACCAGCTTCCATGGTGTGACGGGCGGTGTGTACAAGGCCCGGGAACGTATTCACCGCAGTATGCTGACCTGCGATTACTAGCGATTCCGCCTTCATGCAGGCGAGTTGCAGCCTGCAATCTGAACTAAGACCGGGTTTATGAGATTAGCTTGCATTCGCATGCTTGCGACTCTTTGTCCCGGCCATTGTAGTACGTGTGTAGCCCAAGGCGTAAGGGGCATGATGACTTGACGTCATCCCCACCTTCCTCCGGTTTGTCACCGGCAGTCTCTCTAGAGTGCCCAACTTAATGATGGCAACTAAAAACGAGGGTTGCGCTCGTTGCGGGACTTAACCCAACATCTCACGACACGAGCTGACGACAGCCATGCACCACCTGTGTTCGTGCTCCCGAAGGCACTCCTCTCTTTCAAGAGGATTCACGA
>8TW_16655
TCACCCCAGTCATCAACCCCGCCTTCGGCACCCTCCTCCCCCGAAAGGGTTAGAGTAATGACTTCGGGCGTGGCTCACTTCCATGGTGTGACGGGCGGTGTGTACAAGGCCCGGGAACGGATTCACCGCAGTATGCTGACCTGCGATTACTAGCGATTCCTCCTTCATGCAGGCGAGTTGCAGCCTGCAATCTGAACTGTGCCAGGGTTTGTGAGATTCGCTCTCCCTCGCGGGTTGGCTGCTCTGTGTCCCTCGCATTGTAGTACGTGTGTCGCCCAGGACGTAAGGGCCATGCTGACTTGACGTCATCCTCACCTTCCTCCGGTTTGTCACCGGCAGTCTCGCTAGAGTTCCCAACTTAATGATGGCAACTAACGACGAGGGTTGCGCTCGTTGCGGGACTTAACCCAACATCTCACGACACGAGCTGACGACAGCCATGCAGCACCTGTCTTCTGGTTCCTTACGGCACTCTCCCCTTTCAAGGAGATT
>8TW_16685
TCACCCCAGTCATCAACCCCGCCTTCGGCACCCTCCTCCCCCGAAAGGGTTAGAGTAATGACTTCGGGCGTGGCTCACTTCCATGGTGTGACGGGCGGTGTGTACAAGGCCCGGGAACGGATTCACCGCAGTATGCTGACCTGCGATTACTAGCGATTCCTCCTTCATGCAGGCGAGTTGCAGCCTGCAATCTGAACTGTGCCAGGGTTTGTGAGATTCGCTCTCCCTCGCGGGTTGGCTGCTCTGTGTCCCTCGCATTGTAGTACGTGTGTCGCCCAGGACGTAAGGGCCATGCTGACTTGACGTCATCCTCACCTTCCTCCGGTTTGTCACCGGCAGTCTCGCTAGAGTTCCCAACTTAATGATGGCAACTAACGACGAGGGTTGCGCTCGTTGCGGGACTTAACCCAACATCTCACGACACGAGCTGACGACAGCCATGCAGCACCTGTCTTCTGGTTCCTTACGGCACTCTCCCCTTTCAAGGAGATT
>8TW_16710
TCACCCCAGTCGCTGACCCTACCGTGGTCGGCGGCCTCCTTGCGGTTAGCCAACCGGCTTAGGGTAAAACCAACTCCCATGGTGTGACGGGCGGTGTGTACAAGGCCCGGGAACGTATTCACCGCGCCATGCTGATGCGCGATTACTAGCGATTCCACCTTCACGCATCCGAGTTGCAGAATGCGATCTGAACTGAGACGGCTTTTCAGGATCGGCTCGGCCTCGCGACCTGGCTTCCCACTGTCACCGCCATTGTAGCACGTGTGTAGCCCAGCCCATAAGGGCCATGAGGACTTGACGTCATCCCCACCTTCCTCCGGCTTGTCACCGGCAGTTCCTCTAGAGTGCCCACCCAAACATGCTGGCAACTAAAGGCGAGGGTTGCGCTCGTTGCGGGACTTAACCCAACATCTCACGACACGAGCTGACGACAGCCATGCAGCACCTGTGCGGCAGGTCCCTTGCGGGAAAAGTCCATCTCTGGACCGGTCCTGCCC
>8TW_16726
TCACCCCAGTCATCAACCCCGCCTTCGGCACCCTCCTCCCCCGAAAGGGTTAGAGTAATGACTTCGGGCGTGGCTCACTTCCATGGTGTGACGGGCGGTGTGTACAAGGCCCGGGAACGGATTCACCGCAGTATGCTGACCTGCGATTACTAGCGATTCCTCCTTCATGCAGGCGAGTTGCAGCCTGCAATCTGAACTGTGCCAGGGTTTGTGAGATTCGCTCTCCCTCGCGGGTTGGCTGCTCTGTGTCCCTCGCATTGTAGTACGTGTGTCGCCCAGGACGTAAGGGCCATGCTGACTTGACGTCATCCTCACCTTCCTCCGGTTTGTCACCGGCAGTCTCGCTAGAGTTCCCAACTTAATGATGGCAACTAACGACGAGGGTTGCGCTCGTTGCGGGACTTAACCCAACATCTCACGACACGAGCTGACGACAGCCATGCAGCACCTGTCTTCTGGTTCCTTACGGCACTCTCCCCTTTCAAGGAGATT
>8TW_16737
TCACCCCAGTCATCAACCCCGCCTTCGGCACCCTCCTCCCCCGAAAGGGTTAGAGTAATGACTTCGGGCGTGGCTCACTTCCATGGTGTGACGGGCGGTGTGTACAAGGCCCGGGAACGGATTCACCGCAGTATGCTGACCTGCGATTACTAGCGATTCCTCCTTCATGCAGGCGAGTTGCAGCCTGCAATCTGAACTGTGCCAGGGTTTGTGAGATTCGCTCTCCCTCGCGGGTTGGCTGCTCTGTGTCCCTCGCATTGTAGTACGTGTGTCGCCCAGGACGTAAGGGCCATGCTGACTTGACGTCATCCTCACCTTCCTCCGGTTTGTCACCGGCAGTCTCGCTAGAGTTCCCAACTTAATGATGGCAACTAACGACGAGGGTTGCGCTCGTTGCGGGACTTAACCCAACATCTCACGACACGAGCTGACGACAGCCATGCAGCACCTGTCTTCTGGTTCCTTACGGCACTCTCCCCTTTCAAGGAGATT
>8TW_16805
TCACCCCAGTCATCAACCCCGCCTTCGGCACCCTCCTCCCCCGAAAGGGTTAGAGTAATGACTTCGGGCGTGGCTCACTTCCATGGTGTGACGGGCGGTGTGTACAAGGCCCGGGAACGGATTCACCGCAGTATGCTGACCTGCGATTACTAGCGATTCCTCCTTCATGCAGGCGAGTTGCAGCCTGCAATCTGAACTGTGCCAGGGTTTGTGAGATTCGCTCTCCCTCGCGGGTTGGCTGCTCTGTGTCCCTCGCATTGTAGTACGTGTGTCGCCCAGGACGTAAGGGCCATGCTGACTTGACGTCATCCTCACCTTCCTCCGGTTTGTCACCGGCAGTCTCGCTAGAGTTCCCAACTTAATGATGGCAACTAACGACGAGGGTTGCGCTCGTTGCGGGACTTAACCCAACATCTCACGACACGAGCTGACGACAGCCATGCAGCACCTGTCTTCGTCGTTCGTCGCTCTCCTTCCTTACGAGAG
>8TW_16904
TAGCCCCAGTCATCGATTTTACCCTAGGCAGCTCCTTACGGTTACCGACTTTAGGTACACCCGACTCCCATGGCTTGACGGGCGGTGTGTGCAAGGTCCGGGAACGTATTCACCGTATCATTGCTGATATACGATTACTAGCGAATCCAGCTTCATGCAGGCGAGTTGCAGCCTGCAATCTGAACTGAGAGGAGGTTTTTGGGATTGGCTTCATATCGCTATGTTGCAGCCCTTTGTCCTCCCCATTGTAGTACGTGTGTAGCCCTGGGCATAAAGGCCATGATGACTTGACATCATCCCCTCCTTCCTCACACCTTACGGCGGCAGTTTCATTAGAGTTCCCAGCTTAACCTGTTGGCAACTAATGATAGGGGTTGCGCTCGTTGCGGGACTTAACCCAACACCTCACGGCACGAGCTGACGACAGCCATGCAGCACCTTACTGGCAGTGTATTGCTACAAAGTGAGCTTTCACCCACGGTCTCCCAGCA
>8TW_16975
TCACCCCAGTCATCAACCCCGCCTTCGGCACCCTCCTCCCCCGAAAGGGTTAGAGTAATGACTTCGGGCGTGGCTCACTTCCATGGTGTGACGGGCGGTGTGTACAAGGCCCGGGAACGGATTCACCGCAGTATGCTGACCTGCGATTACTAGCGATTCCTCCTTCATGCAGGCGAGTTGCAGCCTGCAATCTGAACTGTGCCAGGGTTTGTGAGATTCGCTCTCCCTCGCGGGTTGGCTGCTCTGTGTCCCTCGCATTGTAGTACGTGTGTCGCCCAGGACGTAAGGGCCATGCTGACTTGACGTCATCCTCACCTTCCTCCGGTTTGTCACCGGCAGTCTCGCTAGAGTTCCCAACTTAATGATGGCAACTAACGACGAGGGTTGCGCTCGTTGCGGGACTTAACCCAACATCTCACGACACGAGCTGACGACAGCCATGCAGCACCTGTCTTCTGGTTCCTTACGGCACTCTCCCCTTTCAAGGAGATT
>8TW_16977
TAGTCCCAATCACGAAGTTTGCCCTAGGCACCTGCCTCCTTTCGGTTAGCACAGCGACTTCAGGCCACCCCCCGCTTTCGTGGCTTGACGGGCGGTGTGTACAAGGCTCAGGAACATATTCACCGCAGCATAGCTGATCTGCGATTACTAGCGATTCCAGCTTCATGCAGGCGAGTTGCAGCCTGCAATCCGAACTGAGCGACGCTTTTTGAGATTAGCTCCCCCTCGCGGGTTGGCTGCCCTTTGTACGCCGCATTGTATGACGTGTGCAGCCCTGGACATAAAGGCCATGATGACTTGACGTCGTCCCCACCTTCCTCCGGTTTGACACCGGCGGTCTCCTTAGAGTCCCATAATTGGCAACTAAGGACAAGGGTTGCGCTCGTTAAGCGACTTAACGCGACGTCTCACGACACGAGCTGACGACAGCCATGCAGCACCTGTGCATGTTCCACCCGAAGGCGTGGCTCTGCTTTCACAGT
>8TW_17012
TCACCCTGGTCATTATCAGCACCTTAGTAGCTTCCCTCCCATAAAGGGTTGGGATCACCACTTTGGGTATTAACAACTCCCGTGGTGTGACGGGCGGTGTGTACAAGGCCCGGGAACGTATTCACCGCCATATAGCTGACTGGCGATTACTAGCGATTCCGGCTTCATGTAGGCGAGTTGCAGCCTACAATCCGAACTGAGGCTGAGTTTAGCAGATTGGCTTGCTCTCACGAGTTTGCTACCGATTGTCTCAGCCATTGTATTACGTGTGTAGCCCAGGATATAAGGGGCATGCTGACTTGACGTCATCCTCTCCTTCCTCCGGTTTACACCGGCAGTCTTTTTAGAAATTTAACTAAAAACAAGGGTTGCGCTCGTTGCTAGACTTAACTATACACCTCACGGCACGAGCTGACGACAGCCATGCACCACCTGTAGCCGAGTTCCCTTTCGGGCACCAATCTATCTCTAGAAAGTCCTCGGTATGTCAATCCCTGGTAAGGTTCTTCGCGTTG
>8TW_17036
TCACCCCAGTCATCAACCCCGCCTTCGGCATCCTCCTCCCCCGAAAGGGTTAGAGTAATGACTTCGGGCGTGGCTCACTTCCATGGTGTGACGGGCGGTGTGTACAAGGCCCGGGAACGGATTCACCGCAGTATGCTGACCTGCGATTACTAGCGATTCCTCCTTCATGCAGGCGAGTTGCAGCCTGCAATCTGAACTGTGCCAGGGTTTGTGAGATTCGCTCTCCCTCGCGGGTTGGCTGCTCTGTGTCCCTCGCATTGTAGTACGTGTGTCGCCCAGGACGTAAGGGCCATGCTGACTTGACGTCATCCTCACCTTCCTCCGGTTTGTCACCGGCAGTCTCGCTAGAGTTCCCAACTTAATGATGGCAACTAACGACGAGGGTTGCGCTCGTTGCGGGACTTAACCCAACATCTCACGACACGAGCTGACGACAGCCATGCAGCACCTGTCTTCTGGTTCCTTACGGCACTCTCCCCTTTCAAGGAGATTCC
>8TW_17099
TCACCCCAGTCATCAACCCCGCCTTCGGCACCCTCCTCCCCCGAAAGGGTTAGAGTAATGACTTCGGGCGTGGCTCACTTCCATGGTGTGACGGGCGGTGTGTACAAGGCCCGGGAACGGATTCACCGCAGTATGCTGACCTGCGATTACTAGCGATTCCTCCTTCATGCAGGCGAGTTGCAGCCTGCAATCTGAACTGTGCCAGGGTTTGTGAGATTCGCTCTCCCTCGCGGGTTGGCTGCTCTGTGTCCCTCGCATTGTAGTACGTGTGTCGCCCAGGACGTAAGGGCCATGCTGACTTGACGTCATCCTCACCTTCCTCCGGTTTGTCACCGGCAGTCTCGCTAGAGTTCCCAACTTAATGATGGCAACTAACGACGAGGGTTGCGCTCGTTGCGGGACTTAACCCAACATCTCACGACACGAGCTGACGACAGCCATGCAGCACCTGTCTTCTGGTTCCTTACGGCACTCTCCCCTTTCAAGGAGATT
>8TW_17135
TCACCCCAGTCATCAACCCCGCCTTCGGCACCCTCCTCCCCCGAAAGGGTTAGAGTAATGACTTCGGGCGTGGCTCACTTCCATGGTGTGACGGGCGGTGTGTACAAGGCCCGGGAACGGATTCACCGCAGTATGCTGACCTGCGATTACTAGCGATTCCTCCTTCATGCAGGCGAGTTGCAGCCTGCAATCCGAACTGAGCGACGCTTTTTGAGATTAGCTCCCCCTCGCGGGTTTGCTGCCCTTTGTACGCCGCATTGTATGACGTGTGCAGCCCTGGACATAAAGGCCATGATGACTTGACGTCGTCCCCACCTTCCTCCGGTTTGACACCGGCGGTCTCCTTAGAGTCCCCAACTGAATGCTGGCAACTAAGGACAAGGGTTGCGCTCGTTAAGCGACTTAACGCGACGTCTCACGACACGAGCTGACGACAGCCATGCAGCACCTGTGCATGTTCCACCCGAAGGCGTGGCCCTGCTTTCACAGGGTTAATCCATG
>8TW_17137
TCACCCCAGTCATCAACCCCGCCTTCGGCACCCTCCTCCCCCGAAAGGGTTAGAGTAATGACTTCGGGCGTGGCTCACTTCCATGGTGTGACGGGCGGTGTGTACAAGGCCCGGGAACGGATTCACCGCAGTATGCTGACCTGCGATTACTAGCGATTCCTCCTTCATGCAGGCGAGTTGCAGCCTGCAATCTGAACTGTGCCAGGGTTTGTGAGATTCGCTCTCCCTCGCGGGTTGGCTGCTCTGTGTCCCTCGCATTGTAGTACGTGTGTCGCCCAGGACGTAAGGGCCATGCTGACTTGACGTCATCCTCACCTTCCTCCGGTTTGTCACCGGCAGTCTCGCTAGAGTTCCCAACTTAATGATGGCAACTAACGACGAGGGTTGCGCTCGTTGCGGGACTTAACCCAACATCTCACGACACGAGCTGACGACAGCCATGCAGCACCTGTCTTCTGGTTCCTTACGGCACTCTCCCCTTTCAAGGAGATT
>8TW_17154
TCACCCCAGTCACCAGCCCTGCCTTAGGCGCCTCCCTCCCTTGCGGGTTGAGATAACGACTTCGGGCGTGACCAGCTTCCATGGTGTGACGGGCGGTGTGTACAAGGCCCGGGAACGTATTCACCGCAGTATGCTGACCTGCGATTACTAGCGATTCCGCCTTCATGCAGGCGAGTTGCAGCCTGCAATCTGAACTAAGACCGGGTTTATGAGATTAGCTTGCATTCGCATGCTTGCGACTCTTTGTCCCGGCCATTGTAGTACGTGTGTAGCCCAAGGCGTAAGGGGCATGATGACTTGACGTCATCCCCACCTTCCTCCGGTTTGTCACCGGCAGTCTCTCTAGAGTGCCCAACTTAATGATGGCAACTAAAAACGAGGGTTGCGCTCGTTGCGGGACTTAACCCAACATCTCACGACACGAGCTGACGACAGCCATGCACCACCTGTGTTCGTGCTCCCGAAGGCACTCCTCCCTTTCAAGAGGATTCACGA
>8TW_17171
TAGCCCTAGTTACTAGTTTTACCCTAGGCAGCTCCTTGCGGTTACCGACTTCAGGTACCCCCAGCTTCCATGGCTTGACGGGCGGTGTGTACAAGGCCCGGGAACGTATTCACCGCGCCATGGCTGATGCGCGATTACTAGCGATTCCAGCTTCACGGAGTCGAGTTGCAGACTCCGATCCGAACTGAGATAGTGTTTAAGGGATTCGCTCCTGGTCACCCAGTGGCTGCCCTCTGTCACTACCATTGTAGCACGTGTGTGGCCCAGGATGTAAGGGCCGTGATGACTTGACGTCGTCCCCACCTTCCTCACAGCTTACGCTGGCAGTTCTGCTAGAGTCCCCGGCATTACCCGTTGGCAACTAACAGTAGGGGTTGCGCTCGTTGCGGGACTTAACCCAACACCTCACGGCACGAGCTGACGACAGCCATGCAGCACCTTGAAAATTGTCCGAAGAAGGACACCTTTCGGCATCTGTCAATTCCCATTTAAACCCTGGTAAGGTTCCTCGCGTAT
>8TW_17180
TAGTCCCAATCACGAAGTTTGCCCTAGGCACCTGCCCCCTTTCGGTTAGCACAGCGACTTCAGGCACCCCCCGCTTTCGTGGCTTGACGGGCGGTGTGTACAAGGCTCAGGAACATATTCACCGCAGCATAGCTGATCTGCGATTACTAGCGATTCCAGCTTCATGCAGGCGAGTTGCAGCCTGCAATCCGAACTGAGCGACGCTTTTTGAGATTAGCTCCCCCTCGCGGGTTTGCTGCCCTTTGTACGCCGCATTGTATGACGTGTGCAGCCCTGGACATAAAGGCCATGATGACTTGACGTCGTCCCCACCTTCCTCCGGTTTGACACCGGCGGTCTCCTTAGAGTCCCAACTGAATGCTGGCAACTAAGGACAAGGGTTGCGCTCGTTAAGCGACTTAACGCGACGTCTCACGACACGAGCTGACGACAGCCATGCAGCACCTGTGCATGTTCCACCCGAAGGCGTGGCCCTGCTTTCACTAA
>8TW_17232
TCACCCCAGTCATCAACCCCGCCTTCGGCACCCTCCTCCCCCGAAAGGGTTAGAGTAATGACTTCGGGCGTGGCTCACTTCCATGGTGTGACGGGCGGTGTGTACAAGGCCCGGGAACGGATTCACCGCAGTATGCTGACCTGCGATTACTAGCGATTCCTCCTTCATGCAGGCGAGTTGCAGCCTGCAATCTGAACTGTGCCAGGGTTTGTGAGATTCGCTCTCCCTCGCGGGTTGGCTGCTCTGTGTCCCTCGCATTGTAGTACGTGTGTCGCCCAGGACGTAAGGGCCATGCTGACTTGACGTCATCCTCACCTTCCTCCGGTTTGTCACCGGCAGTCTCGCTAGAGTTCCCAACTTAATGATGGCAACTAACGACGAGGGTTGCGCTCGTTGCGGGACTTAACCCAACATCTCACGACACGAGCTGACGACAGCCATGCAGCACCTGTCTTCTGGTTCCTTACGGCACTCTCCCCTTTCAAGGAGATT
>8TW_17241
TCACCCCAGTCATCAACCCCGCCTTCGGCACCCTCCTCCCCCGAAAGGGTTAGAGTAATGACTTCGGGCGTGGCTCACTTCCATGGTGTGACGGGCGGTGTGTACAAGGCCCGGGAACGGATTCACCGCAGTATGCTGACCTGCGATTACTAGCGATTCCTCCTTCATGCAGGCGAGTTGCAGCCTGCAATCTGAACTGTGCCAGGGTTTGTGAGATTCGCTCTCCCTCGCGGGTTGGCCGCTCTGTGTCCCTCGCATTGTAGTACGTGTGTCGCCCAGGACGTAAGGGCCATGCTGACTTGACGTCATCCTCACCTTCCTCCGGTTTGTCACCGGCAGTCTCGCTAGAGTTCCCAACTTAATGATGGCAACTAACGACGAGGGTTGCGCTCGTTGCGGGACTTAACCCAACATCTCACGACACGAGCTGACGACAGCCATGCAGCACCTGTCTTCTGGGTTTCCTTACGGCACTCTCCCCCTTTTNAACGGAGATTTCCAGAGA
>8TW_17255
TAGCCCCAATCACCGGTTTTACCCTAGGCGGCGCCTTGCGGCTACCGACTTTAGATACTCCCAGCTTTCATGGCTTGACGGGCGGTGTGTACAAGGCCCGGGAACGTATTCACCGCGCCATTGCTGATGCGCGATTACTAGCGAATCCAGCTTCATGGGGTCGAGTTGCAGACCCCAATCCGAACTGAGACTATTTTTGAAGATTTGCATCATATTACTATGTAGCTGCCCTCTGTAATAGCCATTGTAGCACGTGTGTAGCCCAGGACGTAAGGGCCGTGATGACTTGACGTCATCCCCACCTTCCTCTCCGCTTGCGCGGGCAGTTCCACTAGAGTCCCCGGCCGAACCGCTGGCAACTAATGGTAGGGGTTGCGCTCGTTGCGGGACTTAACCCAACACCTCACGGCACGAGCTGACGACAGCCATGCAGCACCTAGTTTCGGGTCATTGCTGACTATCTCCTTTCAGAGATATTCCCTAACTTTCAAGCCCTGGTAAGGTT
>8TW_17287
TCACCCCAGTCATGAATCCTACCGTGGTAATCGTCTTCCTTGCGGTTAGACTAACTACTTCTGGTAAAACCCACTCCCATGGTGTGACGGGCGGTGTGTACAAGGCCCGGGAACGTATTCACCGCGACATGCTGATCCGCGATTACTAGCGATTCCGACTTCATGCAGTCGAGTTGCAGACTACAATCCGGACTACGATCGGCTTTCTGGGATTGGCTCCCCCTCGCGGGTTGGCAACCCTCTGTACCGACCATTGTATTACGTGTGAAGCCCTGGCCATAAGGGCCATGAGGACTTGACGTCATCCCCACCTTCCTCCGGTTTGTCACCGGCAGTCCCATTAAAGTGCCCAACTAAATGATGGCAATTAATGGCAAGGGTTGCGCTCGTTGCGGGACTTAACCCAACATCTCACGACACGAGCTGACGACAGCCATGCAGCACCTGTGTTACCGTTCTCTTTCGAGCACTTGAACATCTCTGCTCAATTCGGTACATGTCAAGGCCA
>8TW_17352
TCACCCCAGTCATCAACCCCGCCTTCGGCACCCTCCTCCCCCGAAAGGGTTAGAGTAATGACTTCGGGCGTGGCTCACTTCCATGGTGTGACGGGCGGTGTGTACAAGGCCCGGGAACGGATTCACCGCAGTATGCTGACCTGCGATTACTAGCGATTCCTCCTTCATGCAGGCGAGTTGCAGCCTGCAATCTGAACTGTGCCAGGGTTTGTGAGATTCGCTCTCCCTCGCGGGTTGGCTGCTCTGTGTCCCTCGCATTGTAGTACGTGTGTCGCCCAGGACGTAAGGGCCATGCTGACTTGACGTCATCCTCACCTTCCTCCGGTTTGTCACCGGCAGTCTCGCTAGAGTTCCCAACTTAATGATGGCAACTAACGACGAGGGTTGCGCTCGTTGCGGGACTTAACCCAACATCTCACGACACGAGCTGACGACAGCCATGCAGCACCTGTCTTCTGGTTCCTTACGGCACTCTCCCCTTTCAACGGAGATT
>8TW_17390
TCACCCCAGTCATCAACCCCGCCTTCGGCACCCTCCTCCCCCGAAAGGGTTAGAGTAATGACTTCGGGCGTGGCTCACTTCCATGGTGTGACGGGCGGTGTGTACAAGGCCCGGGAACGGATTCACCGCAGTATGCTGACCTGCGATTACTAGCGATTCCTCCTTCATGCAGGCGAGTTGCAGCCTGCAATCTGAACTGTGCCAGGGTTTGTGAGATTCGCTCTCCCTCGCGGGTTGGCTGCTCTGTGTCCCTCGCATTGTAGTACGTGTGTCGCCCAGGACGTAAGGGCCATGCTGACTTGACGTCATCCTCACCTTCCTCCGGTTTGTCACCGGCAGTCTCGCTAGAGTTCCCAACTTAATGATGGCAACTAACGACGAGGGTTGCGCTCGTTGCGGGACTTAACCCAACACTCTCACGACACGAGCTGACGACAGCCATGCAGCACCTGTCTTCTGGTTCCTTACGGCACTCTCCCGTTCAAGGAGATT
>8TW_17471
TCACCCCAGTCATGAATCCTACCGTGGTAATCGTCTTCCTTGCGGTTAGACTAACTACTTCTGGTAAAACCCACTCCCATGGTGTGACGGGCGGTGTGTACAAGGCCCGGGAACGTATTCACCGCGACATGCTGATCCGCGATTACTAGCGATTCCGACTTCATGCAGTCGAGTTGCAGACTACAATCCGGACTACGATCGGCTTTCTGGGATTGGCTCCCCCTCGCGGGTTGGCAACCCTCTGTACCGACCATTGTATTACGTGTGAAGCCCTGGCCATAAGGGCCATGAGGACTTGACGTCATCCCCACCTTCCTCCGGTTTGTCACCGGCAGTCCCATTAAAGTGCCCAACTAAATGATGGCAATTAATGGCAAGGGTTGCGCTCGTTGCGGGACTTAACCCAACATCTCACGACACGAGCTGACGACAGCCATGCAGCACCTGTGTTACCGTTCTCTTTCGAGCACTTGAACATCTCTGCTCAATTCGGTACATGTCAAGGCCA
>8TW_17553
TCACCCCAGTCATCAACCCCGCCTTCGGCACCCTCCTCCCCCGAAAGGGTTAGAGTAATGACTTCGGGCGTGGCTCACTTCCATGGTGTGACGGGCGGTGTGTACAAGGCCCGGGAACGGATTCACCGCAGTATGCTGACCTGCGATTACTAGCGATTCCTCCTTCATGCAGGCGAGTTGCAGCCTGCAATCTGAACTGTGCCAGGGTTTGTGAGATTCGCTCTCCCTCGCGGGTTGGCTGCTCTGTGTCCCTCGCATTGTAGTACGTGTGTCGCCCAGGACGTAAGGGCCATGCTGACTTGACGTCATCCTCACCTTCCTCCGGTTTGTCACCGGCAGTCTCGCTAGAGTTCCCAACTTAATGATGGCAACTAACGACGAGGGTTGCGCTCGTTGCGGGACTTAACCCAACATCTCACGACACGAGCTGACGACAGCCATGCAGCACCTGTCTTCTGGTTCCTTACGGCACTCTCCCCTTTCAAGGAGATT
>8TW_17593
TAACACCAGTTACTGGTTTTACCCTAGGCGACTCCTTGCGGTTATCGACTTCAGGTACCCCCAGCTTCCATTGTTTGACGGGCGGTGTGTACAAGGCCCGGGAACGTATTCACCGGATCATTGCTGATATCCGATTACTAGCGAATCCAGCTTCATGAGGTCGAGTTGCAGACCTCAATCCGAACTGAGAACGAGTTTGGAGATTAGCATCATATTACTATGTAGCTGCCCACTGTCTCGTCCATTGTAGCACGTGTGTAGCCCAGGACGTAAGGGCCGTGCTGACTTGACGTCATCCCCACCTTCCTCCACGCTTACGCGGGCAGTTTCTTTAGAGTCCCCGACATTACTCGCTGGCAACTAAAAATAGGGGTTGCGCTCGTTGCGGGACTTAACCCAACACCTCACGGCACGAGCTGACGACAGCCATGCAGCACCTAGTTTCGTGTCCCGAAGGAAAGCTACCTTTCGGCAGCGGTCACTAACTTTCAAGCCCTGGTAAGGTTCCTCGCGTATC
>8TW_17603
TCACCCCAGTCATCAACCCCGCCTTCGGCACCCTCCTCCCCCGAAAGGGTTAGAGTAATGACTTCGGGCGTGGCTCACTTCCATGGTGTGACGGGCGGTGTGTACAAGGCCCGGGAACGGATTCACCGCAGTATGCTGACCTGCGATTACTAGCGATTCCTCCTTCATGCAGGCGAGTTGCAGCCTGCAATCTGAACTGTGCCAGGGTTTGTGAGATTCGCTCTCCCTCGCGGGTTGGCTGCTCTGTGTCCCTCGCATTGTAGTACGTGTGTCGCCCAGGACGTAAGGGCCATGCTGACTTGACGTCATCCTCACCTTCCTCCGGTTTGTCACCGGCAGTCTCGCTAGAGTTCCCAACTTAATGATGGCAACTAACGACGAGGGTTGCGCTCGTTGCGGGACTTAACCCAACATCTCACGACACGAGCTGACGACAGCCATGCAGCACCTGTCTTCTGGTTCCTTACGGCACTCTCCCCTTTCAAGGAGATT
>8TW_17620
TCACCCAGTCATCAACCCCGCCTTCGGCACCCTCCTCCCCCGAAAGGGTTAGAGTAATGACTTCGGGCGTGGCTCACTTCCATGGTGTGACGGGCGGTGTGTACAAGGCCCGGGAACGGATTCACCGCAGTATGCTGACCTGCGATTACTAGCGATTCCTCCTTCATGCAGGCGAGTTGCAGCCTGCAATCTGAACTGTGCCAGGGTTTGTGAGATTCGCTCTCCCTCGCGGGTTGGCTGCTCTGTGTCCCTCGCATTGTAGTACGTGTGTCGCCCAGGACGTAAGGGCCATGCTGACTTGACGTCATCCTCACCTTCCTCCGGTTTGTCACCGGCAGTCTCGCTAGAGTTCCCAACTTAATGATGGCAACTAACGACGAGGGTTGCGCTCGTTGCGGGACTTAACCCAACATCTCACGACACGAGCTGACGACAGCCATGCAGCACCTGTCTTCTGGTTCCTTACGGCACTCTCCCCTTTCAAGGAGATT
>8TW_17645
TCACCCCAGTCATCAACCCCGCCTTCGGCACCCTCCTCCCCCGAAAGGGTTAGAGTAATGACTTCGGGCGTGGCTCACTTCCATGGTGTGACGGGCGGTGTGTACAAGGCCCGGGAACGGATTCACCGCAGTATGCTGACCTGCGATTACTAGCGATTCCTCCTTCATGCAGGCGAGTTGCAGCCTGCAATCTGAACTGTGCCAGGGTTTGTGAGATTCGCTCTCCCTCGCGGGTTGGCTGCTCTGTGTCCCTCGCATTGTAGTACGTGTGTCGCCCAGGACGTAAGGGCCATGCTGACTTGACGTCATCCTCACCTTCCTCCGGTTTGTCACCGGCAGTCTCGCTAGAGTTCCCAACTTAATGATGGCAACTAACGACGAGGGTTGCGCTCGTTGCGGGACTTAACCCAACATCTCACGACACGAGCTGACGACAGCCATGCAGCACCTGTCTTCTGGTTCCTTACGGCACTCTCCCCTTTCAAGGAGATT
>8TW_17694
TCACCCCAGTCATCAACCCCGCCTTCGGCACCCTCCTCCCCCGAAAGGGTTAGAGTAATGACTTCGGGCGTGGCTCACTTCCATGGTGTGACGGGCGGTGTGTACAAGGCCCGGGAACGGATTCACCGCAGTATGCTGACCTGCGATTACTAGCGATTCCTCCTTCATGCAGGCGAGTTGCAGCCTGCAATCTGAACTGTGCCAGGGTTTGTGAGATTCGCTCTCCCTCGCGGGTTGGCTGCTCTGTGTCCCTCGCATTGTAGTACGTGTGTCGCCCAGGACGTAAGGGCCATGCTGACTTGACGTCATCCTCACCTTCCTCCGGTTTGTCACCGGCAGTCTCGCTAGAGTTCCCAACTTAATGATGGCAACTAACGACGAGGGTTGCGCTCGTTGCGGGACTTAACCCAACATCTCACGACACGAGCTGACGACAGCCATGCAGCACCTGTCTTCTGGTTCCTTACGGCACTCTCCCCTTTCAAGGAGATT
>8TW_17705
TCACCCCAGTCATCAACCCCGCCTTCGGCACCCTCCTCCCCCGAAAGGGTTAGAGTAATGACTTCGGGCGTGGCTCACTTCCATGGTGTGACGGGCGGTGTGTACAAGGCCCGGGAACGGATTCACCGCAGTATGCTGACCTGCGATTACTAGCGATTCCTCCTTCATGCAGGCGAGTTGCAGCCTGCAATCTGAACTGTGCCAGGGTTTGTGAGATTCGCTCTCCCTCGCGGGTTGGCTGCTCTGTGTCCCTCGCATTGTAGTACGTGTGTCGCCCAGGACGTAAGGGCCATGCTGACTTGACGTCATCCTCACCTTCCTCCGGTTTGTCACCGGCAGTCTCGCTAGAGTTCCCAACTTAATGATGGCAACTAACGACGAGGGTTGCGCTCGTTGCGGGACTTAACCCAACATCTCACGACACGAGCTGACGACAGCCATGCAGCACCTGTCTTCTGGTTCCTTACGGCACTCTCCCCTTTCAAGGAGATT
>8TW_17748
TCACCCCAGTCACCAGCCCTGCCTTAGGCGCCTCCCTCCCTTGCGGGTTGAGATAACGACTTCGGGCGTGACCAGCTTCCATGGTGTGACGGGCGGTGTGTACAAGGCCCGGGAACGTATTCACCGCAGTATGCTGACCTGCGATTACTAGCGATTCCGCCTTCATGCAGGCGAGTTGCAGCCTGCAATCTGAACTAAGACCGGGTTTATGAGATTAGCTTGCATTCGCATGCTTGCGACTCTTTGTCCCGGCCATTGTAGTACGTGTGTAGCCCAAGGCGTAAGGGGCATGATGACTTGACGTCATCCCCACCTTCCTCCGGTTTGTCACCGGCAGTCTCTCTAGAGTGCCCAACTTAATGATGGCAACTAAAAACGAGGGTTGCGCTCGTTGCGGGACTTAACCCAACATCTCACGACACGAGCTGACGACAGCCATGCACCACCTGTGTTCGTGCTCCCGAAGGCACTCCTCCCTTTCAAGAGGATTCACGA
>8TW_17749
TCACCCAGTCATCAACCCCGCCTTCGGCACCCTCCTCCCCCGAAAGGGTTAGAGTAATGACTTCGGGCGTGGCTCACTTCCATGGTGTGACGGGCGGTGTGTACAAGGCCCGGGAACGGATTCACCGCAGTATGCTGACCTGCGATTACTAGCGATTCCTCCTTCATGCAGGCGAGTTGCAGCCTGCAATCTGAACTGTGCCAGGGTTTGTGAGATTCGCTCTCCCTCGCGGGTTGGCTGCTCTGTGTCCCTCGCATTGTAGTACGTGTGTCGCCCAGGACGTAAGGGCCATGCTGACTTGACGTCATCCTCACCTTCCTCCGGTTTGTCACCGGCAGTCTCGCTAGAGTTCCCAACTTAATGATGGCAACTAACGACGAGGGTTGCGCTCGTTGCGGGACTTAACCCAACATCTCACGACACGAGCTGACGACAGCCATGCAGCACCTGTCTTCTGGTTCCTTACGGCACTCTCCCCTTTCAAGGAGATT
>8TW_17790
TCACCCCAGTCATGAATCCTACCGTGGTAATCGTCTTCCTTGCGGTTACCGACTTCAGGCACCCCCAGCTTCCATTGTTTGACGGGCGGTGTGTACAAGGCCCGGGAACGTATTCACCGCGCCATGGCTGATGCGCGATTACTAGCGATTCCAGCTTCACGGAGTCGAGTTGCAGACTCCGATCCGAACTGAGATAGGCTTTAGAGATTCGCATCCGGTCACCCGGTAGCTGCCCTCTGTACCTACCATTGTAGCACGTGTGTGGCCCAGGACGTAAGGGCCGTGATGACTTGACGTCGTCCCCGCCTTCCTCACTACTTGCGTAGGCAGTTTCTTTAGAGTCCTCAGCATTACCTGCTAGCAACTAAAGATGGGGGTTGCGCTCGTTGCGGGACTTAACCCAACACCTCACGGCACGAGCTGACGACAGCCATGCAGCACCTTGTAGGATGTCCGAAGACTGACATGTTTCCACATCATGCATCCTGCTA
>8TW_17810
TCACCCCAGTCATCAACCCCGCCTTCGGCACCCTCCTCCCTTTCGGGTTAGAGTAATGACTTCGGGCGTGGCTCACTTCCATGGTGTGACGGGCGGTGTGTACAAGGCCCGGGAACGGATTCACCGCAGTATGCTGACCTGCGATTACTAGCGATTCCTCCTTCATGCAGGCGAGTTGCAGCCTGCAATCTGAACTGTGCCAGGGTTTATGAGATTCGCTCTCCCTCGCGGGTTGGCTGCTCTCTGTCCCTCGCATTGTAGTACGTGTGTCGCCCAGGACGTAAGGGCCATGCTGACTTGACGTCATCCTCACCTTCCTCCGGTTTGTCACCGGCAGTCTCGCTAGAGTTCCCAACTTAATGATGGCAACTAACGACGAGGGTTGCGCTCGTTGCGGGACTTAACCCAACATCTCACGACACGAGCTGACGACAGCCATGCAGCACCTGTCTTCTGGTTCCTTACGGCACTCTCCCCTTTCAAGGAGATT
>8TW_17826
TCATCCCAATCACCGATCCCACCTTTGGCAGCTCCCTCCTTGCGGTTGGGCCACTGACTTTGGGTGTTACCGACTTTCGTGATGTGACGGGCGGTGTGTACAAGCCCCGGGAACGTATTCACCGTAGCGTTGCTGATCTACGATTACTAGCAACTCCGACTTCATGGGGTCGAGTTGCAGACCCCAATCCGAACTGAGACTGGCTTTATCGGATTCGCTCCACCTTGCGGTATCGCAGCCGTTTGTACCAGCCATTGTAGCATGCGTGCAGCCCAAGACATAAGGGGCATGATGATTTGACGTCATCCCCACCTTCCTCCGAGTTAACCCCGGCAGTCTCCTGTGAGTCCCCAACTAAATGCTGGCAACACAGAACGAGGGTTGCGCTCGTTGCGGGACTTAACCCAACATCTCACGACACGAGCTGACGACAACCATGCACCACCTGTATACAGACCTTGCGGCTATGACATCTCTGCCATATTCCTGTATA
>8TW_17850
TCACCCCAGTCATCAACCCCGCCTTCGGCACCCTCCTCCCCCGAAAGGGTTAGAGTAATGACTTCGGGCGTGGCTCACTTCCATGGTGTGACGGGCGGTGTGTACAAGGCCCGGGAACGGATTCACCGCAGTATGCTGACCTGCGATTACTAGCGATTCCTCCTTCATGCAGGCGAGTTGCAGCCTGCAATCTGAACTGTGCCAGGGTTTGTGAGATTCGCTCTCCCTCGCGGGTTGGCTGCTCTGTGTCCCTCGCATTGTAGTACGTGTGTCGCCCAGGACGTAAGGGCCATGCTGACTTGACGTCATCCTCACCTTCCTCCGGTTTGTCACCGGCAGTCTCGCTAGAGTTCCCAACTTAATGATGGCAACTAACGACGAGGGTTGCGCTCGTTGCGGGACTTAACCCAACATCTCACGACACGAGCTGACGACAGCCATGCAGCACCTGTCTTCTGGTTCCTTACGGCACTCTCCCCTTTCAAGGAGATT
>8TW_17904
TCACCCCAGTCATCAACCCCGCCTTCGGCACCCTCCTCCCTTTCGGGTTAGAGTAATGACTTCGGGCGTGGCTCACTTCCATGGTGTGACGGGCGGTGTGTACAAGGCCCGGGAACGGATTCACCGCAGTATGCTGACCTGCGATTACTAGCGATTCCTCCTTCATGCAGGCGAGTTGCAGCCTGCAATCTGAACTGTGCCAGGGTTTATGAGATTCGCTCTCCCTCGCGGGTTGGCTGCTCTGTGTCCCTCGCATTGTAGTACGTGTGTCGCCCAGGACGTAAGGGCCATGCTGACTTGACGTCATCCTCACCTTCCTCCGGTTTGTCACCGGCAGTCTCGCTAGAGTTCCCAACTTAATGATGGCAACTAACGACGAGGGTTGCGCTCGTTGCGGGACTTAACCCAACATCTCACGACACGAGCTGACGACAGCCATGCAGCACCTGTCTTCTGGTTCCTTACGGCACTCTCCCCTTTCAAGGAGATT
>8TW_17944
TCACCCCAGTCATCAACCCCGCCTTCGGCACCCTCCTCCCCCGAAAGGGTTAGAGTAATGACTTCGGGCGTGGCTCACTTCCATGGTGTGACGGGCGGTGTGTACAAGGCCCGGGAACGGATTCACCGCAGTATGCTGACCTGCGATTACTAGCGATTCCTCCTTCATGCAGGCGAGTTGCAGCCTGCAATCTGAACTGTGCCAGGGTTTGTGAGATTCGCTCTCCCTCGCGGGTTGGCTGCTCTGTGTCCCTCGCATTGTAGTACGTGTGTCGCCCAGGACGTAAGGGCCATGCTGACTTGACGTCATCCTCACCTTCCTCCGGTTTGTCACCGGCAGTCTCGCTAGAGTTCCCAACTTAATGATGGCAACTAACGACGAGGGTTGCGCTCGTTGCGGGACTTAACCCAACATCTCACGACACGAGCTGACGACAGCCATGCAGCACCTGTCTTCTGGTTCCTTACGGCACTCTCCCCTTTCAAGGAGATT
>8TW_17952
TCACCCCAGTCATCAACCCCGCCTTCGGCACCCTCCTCCCCCGAAAGGGTTAGAGTAATGACTTCGGGCGTGGCTCACTTCCATGGTGTGACGGGCGGTGTGTACAAGGCCCGGGAACGGATTCACCGCAGTATGCTGACCTGCGATTACTAGCGATTCCTCCTTCATGCAGGCGAGTTGCAGCCTGCAATCTGAACTGTGCCAGGGTTTGTGAGATTCGCTCTCCCTCGCGGGTTGGCTGCTCTGTGTCCCTCGCATTGTAGTACGTGTGTCGCCCAGGACGTAAGGGCCATGCTGACTTGACGTCATCCTCACCTTCCTCCGGTTTGTCACCGGCAGTCTCGCTAGAGTTCCCAACTTAATGATGGCAACTAACGACGAGGGTTGCGCTCGTTGCGGGACTTAACCCAACATCTCACGACACGAGCTGACGACAGCCATGCAGCACCTGTCTTCTGGTTCCTTACGGCACTCTCCCCTTTCAAGGAGATT
>8TW_17980
TCACCCCAGTCATCAACCCCGCCTTCGGCACCCTCCTCCCCCGAAAGGGTTAGAGTAATGACTTCGGGCGTGGCTCACTTCCATGGTGTGACGGGCGGTGTGTACAAGGCCCGGGAACGGATTCACCGCAGTATGCTGACCTGCGATTACTAGCGATTCCTCCTTCATGCAGGCGAGTTGCAGCCTGCAATCTGAACTGTGCCAGGGTTTGTGAGATTCGCTCTCCCTCGCGGGTTGGCTGCTCTGTGTCCCTCGCATTGTAGTACGTGTGTCGCCCAGGACGTAAGGGCCATGCTGACTTGACGTCATCCTCACCTTCCTCCGGTTTGTCACCGGCAGTCTCGCTAGAGTTCCCAACTTAATGATGGCAACTAACGACGAGGGTTGCGCTCGTTGCGGGACTTAACCCAACATCTCACGACACGAGCTGACGACAGCCATGCAGCACCTGTCTTCTGGTTCCTTACGGCACTCTCCCCTTTCAAGGAGATT
>8TW_17993
TCACCCCAGTCATGAATCCTACCGTGGTAATCGTCTTCCTTGCGGTTAGACTAACTACTTCTGGTAAAACCCACTCCCATGGTGTGACGGGCGGTGTGTACAAGGCCCGGGAACGTATTCACCGCGACATTCTGATCCGCGATTACTAGCGATTCCGACTTCACGTAGTCGAGTTGCAGACTACGATCCGGACTACGATCGGGTTTCTGGGATTGGCTCCCCCTCGCGGGTTGGCGACCCTCTGTCCCGACCATTGTATGACGTGTGAAGCCCTACCCATAAGGGCCATGAGGACTTGACGTCATCCCCACCTTCCTCCGGTTTGTCACCGGCAGTCTCATTAGAGTGCCCTTTCGTAGCAACTAATGACAAGGGTTGCGCTCGTTGCGGGACTTAACCCAACATCTCACGACACGAGCTGACGACAGCCATGCAGCACCTGTGTTCCAGTTCTCTTGCGAGCACTCCCAAATCTCTTCGGGATTCCAGACATGTCAAGGGTAGGTAAGGTTTTTCGCGTTGCA
>8TW_18006
TCACCCCAGTTGCTGACTATACCTTGGTCAAACGCCTCCTTGCGGTTAGCAATCTGCTTTAAGGTAGAACCAACTTCCATGGTGTGACGGGCGGTGTGTACAAGACCCGGGAACGTATTCACCGTAGCACGCTGATCTACGATTACTAGCGATTCCAGCTTCATGCACTCGAGTTGCAGAGTGCAATCCGAACTGAGGTAGATTTTTGAGTTTAGCTTAGCGTCGCCACTTTGCATCTCATTGTCACTACCATTGTAGCACGTGTGTAGCCCAACCCGTAAGGGCCATGAGGACTTGACGTCATCCCCACCTTCCTCCAGCTTATCACTGGCAGTTCTTTCAGAGTGCCCAGCATGACCTGATGGCAACTAAAAGTAGGGGTTGCGCTCGTTGCGGGACTTAACCCAACATCTCACGACACGAGCTGACGACAGCCATGCAGCACCTGTGTTCTGTCCGGCCGAACCGAAAAGTCTAGTTTCCTAAA
>8TW_18030
TCACCCCAGTCACCAGCCATGCCTTAGGCGCCTCCCTCCCTTGCGGTTGGGGTAACGACTTCGGGCGTGACCAACTTCCATGGTGTGACGGGCGGTGTGTACAAGGCCCGGGAACGAATTCACTGCAGTATGCTGACCTGCAATTACTAGCGATTCCTCCTTCACGAAGGCGAGTTGCAGCCTTCGATCTGAACTGAGCTACGGTTTATGAGATTCGCATCACATCGCTGTGTAGCTGCCCTTTGTCCGTAGCATTGTAGTACGTGTGTAGCCCAAGACGTAAGGGGCATGCTGACTTGACGTCATCCCCACCTTCCTCCGGTTTGTCACCGGCAGTCTCTCTAGAGTGCCCAACTTAATGCTGGCAACTAAAAACGAGGGTTGCGCTCGTTGCGGGACTTAACCCAACATCTCACGACACGAGCTGACGACAGCCATGCACCACCTGTGTTCACGCTCCCGAAGGCACTTCCATCTTCAACGGAATTCGTGACA
>8TW_18034
TCACCCCAGTCACCAGCCCTGCCTTAGGCGCCTCCCTCCCTTGCGGGTTGAGATAACGACTTCGGGCGTGACCAGCTTCCATGGTGTGACGGGCGGTGTGTACAAGGCCCGGGAACGTATTCACCGCAGTATGCTGACCTGCGATTACTAGCGATTCCGCCTTCATGCAGGCGAGTTGCAGCCTGCAATCTGAACTAAGACCGGGTTTATGAGATTAGCTTGCATTCGCATGCTTGCGACTCTTTGTCCCGGCCATTGTAGTACGTGTGTAGCCCAAGGCGTAAGGGGCATGATGACTTGACGTCATCCCCACCTTCCTCCGGTTTGTCACCGGCAGTCTCTCTAGAGTGCCCAACTTAATGATGGCAACTAAAAACGAGGGTTGCGCTCGTTGCGGGACTTAACCCAACATCTCACGACACGAGCTGACGACAGCCATGCACCACCTGTGTTCGTGCTCCCGAAGGCACTCCTCCCTTTCAAGAGGATTCACGA
>8TW_18038
TCACCCCAGTCATCAACCCCGCCTTCGGCACCCTCCTCCCCCGAAAGGGTTAGAGTAATGACTTCGGGCGTGGCTCACTTCCATGGTGTGACGGGCGGTGTGTACAAGGCCCGGGAACGGATTCACCGCAGTATGCTGACCTGCGATTACTAGCGATTCCTCCTTCATGCAGGCGAGTTGCAGCCTGCAATCTGAACTGTGCCAGGGTTTGTGAGATTCGCTCTCCCTCGCGGGTTGGCTGCTCTGTGTCCCTCGCATTGTAGTACGTGTGTCGCCCAGGACGTAAGGGCCATGCTGACTTGACGTCATCCTCACCTTCCTCCGGTTTGTCACCGGCAGTCTCGCTAGAGTTCCCAACTTAATGATGGCAACTAACGACGAGGGTTGCGCTCGTTGCGGGACTTAACCCAACATCTCACGACACGAGCTGACGACAGCCATGCAGCACCTGTCTTCTGGTTCCTTACGGCACTCTCCCCTTTCAAGGAGATT
>8TW_18065
TCACCCCAGTCATCAACCCCGCCTTCGGCACCCTCCTCCCCCGAAAGGGTTAGAGTAATGACTTCGGGCGTGGCTCACTTCCATGGTGTGACGGGCGGTGTGTACAAGGCCCGGGAACGGATTCACCGCAGTATGCTGACCTGCGATTACTAGCGATTCCTCCTTCATGCAGGCGAGTTGCAGCCTGCAATCTGAACTGTGCCAGGGTTTGTGAGATTCGCTCTCCCTCGCGGGTTGGCTGCTCTGTGTCCCTCGCATTGTAGTACGTGTGTCGCCCAGGACGTAAGGGCCATGCTGACTTGACGTCATCCTCACCTTCCTCCGGTTTGTCACCGGCAGTCTCGCTAGAGTTCCCAACTTAATGATGGCAACTAACGACGAGGGTTGCGCTCGTTGCGGGACTTAACCCAACATCTCACGACACGAGCTGACGACAGCCATGCAGCACCTGTCTTCTGGTTCCTTACGGCACTCTCCCCTTTCAAGGAGATT
>8TW_18099
TCATCCCAGTCACCAGTCTTGCCTTAGGGCACTGCCTCCTTGCGGTTGGCGCATGCACTTCGGGCGAAACCAGCTTCCATGATGTGACGGGCGGTGTGTACAAGACCCGGGAACGTATTCACGGTACCGTAGCTGATGTACCATTACTAGCGATTCCAGCTTCATGGAGTCGAGTTGCAGACTCCAATCTGAACTGAGCCCAGTTTTATTGATTTCCTCCACCTCGCGGTCTCGGTTCATATTGTACTGGGCATTGTAGTACGTGTGCAGCCCTGGTCGTAAGGGCCATACGGACTTGACGTCATCCCCACCTTCCTCCTCGTTGATCGAGGCAGTCTGATTCGAGTGCTCCGGTAAACCGGGTGGCAACAAATCACAGGGGTTGCGCTCGTTGCGGGACTTAACCCAACATCTCACGACACGAGCTGACGACAGCCATGCAGCACCTGTGCAAAGCGGGTATTGCTACCCTATACGGCTTTCACCGTAGACA
>8TW_18129
TCACCCCAGTCATCAACCCCGCCTTCGGCACCCTCCTCCCCCGAAAGGGTTAGAGTAATGACTTCGGGCGTGGCTCACTTCCATGGTGTGACGGGCGGTGTGTACAAGGCCCGGGAACGGATTCACCGCAGTATGCTGACCTGCGATTACTAGCGATTCCTCCTTCATGCAGGCGAGTTGCAGCCTGCAATCTGAACTGTGCCAGGGTTTGTGAGATTCGCTCTCCCTCGCGGGTTGGCTGCTCTGTGTCCCTCGCATTGTAGTACGTGTGTCGCCCAGGACGTAAGGGCCATGCTGACTTGACGTCATCCTCACCTTCCTCCGGTTTGTCACCGGCAGTCTCGCTAGAGTTCCCAACTTAATGATGGCAACTAACGACGAGGGTTGCGCTCGTTGCGGGACTTAACCCAACATCTCACGACACGAGCTGACGACAGCCATGCAGCACCTGTCTTCTGGTTCCTTACGGCACTCTCCCCTTTCAAGGAGATT
>8TW_18153
TAGCCCCAGTTACTAGTTTTACCCTAGGCGACTCCTTGCGGTTATCGACTTTAGGTACACCCAGCTTCCATGGCTTGACGGGCGGTGTGTACAAGGTCCGGGAACGTATTCACCGTATCATTGCTGATATACGATTACTAGCGATTCCAGCTTCATGGGGTCGAGTTGCAGACCCCAATCTGAACTGAGACGAGTTTTTTGAGATTAGCATCCTGTTACCAGGTAGCAACCCTTTGTACTCGCCATTGTAGCACGTGTGTAGCCCTGGGCATAAAGGCCATGATGACTTGACATCATCCCCTCCTTCCTCACGCCTTACGGCGGCAGTTTCACTAGAGTTCCCAGCATTACCTGATGGCAACTAGTGATAGGGGTTGCGCTCGTTGCGGGACTTAACCCAACACCTCACGGCACGAGCTGACGACAGCCATGCAGCACCTTACTGGCAGTGTATTGCTACAAAGTGAGCTTTCACCCACGGTCTCCCAGCATTCTAGCCCG
>8TW_18161
TCACCCCAGTTACCATTCACTCCTTGGAACCCTGCCTCCTTGCGGTTAGCTCAGGTGCTTCTGGAGCAAATAACTCCCATGGTGTGACGGGCGGTGTGTACAAGGCCCGGGAACGTATTCACCACTGCCTGCTGATCAGTGATTACTAGCGATTCCAACTTCAAAGAGTCGAGTTGCAGACTCTTATCTGTACTGAGGCCGGTTTTTTGCGATTGGCTAGCTCTCGCGAGTTTGCAGCGCTTTGTACCGGTCATTGTAGCACGTGTGTAGCCCTGGACATAAGGGCCATGATGACTTGACGTCATCCCCACCTTCCTCCGATTTTAGTCGGCAGTCTCGCTAGAGTGCCCAACTTAATGATGGCAACTAACGATAGGGGTTGCGCTCGTTGCGGGACTTAACCCAACATCTCACGACACGAGCTGACGACAGCCATGCAGCACCTAACCACGAGTTCTCCGAAGAGCACCCCCACCTTTCAGCAGGGTTCTCGTCG
>8TW_18166
TCACCCCAGTCATCAACCCCGCCTTCGGCACCCTCCTCCCCCGAAAGGGTTAGAGTAATGACTTCGGGCGTGGCTCACTTCCATGGTGTGACGGGCGGTGTGTACAAGGCCCGGGAACGGATTCACCGCAGTATGCTGACCTGCGATTACTAGCGATTCCTCCTTCATGCAGGCGAGTTGCAGCCTGCAATCTGAACTGTGCCAGGGTTTGTGAGATTCGCTCTCCCTCGCGGGTTGGCTGCTCTGTGTCCCTCGCATTGTAGTACGTGTGTCGCCCAGGACGTAAGGGCCATGCTGACTTGACGTCATCCTCACCTTCCTCCGGTTTGTCACCGGCAGTCTCGCTAGAGTTCCCAACTTAATGATGGCAACTAACGACGAGGGTTGCGCTCGTTGCGGGACTTAACCCAACATCTCACGACACGAGCTGACGACAGCCATGCAGCACCTGTCTTCTGGTTCCTTACGGCACTCTCCCCTTTCAAGGAGATT
>8TW_18221
TCACCCCAGTCATCAACCCCGCCTTCGGCACCCTCCTCCCCCGAAAGGGTTAGAGTAATGACTTCGGGCGTGGCTCACTTCCATGGTGTGACGGGCGGTGTGTACAAGGCCCGGGAACGGATTCACCGCAGTATGCTGACCTGCGATTACTAGCGATTCCTCCTTCATGCAGGCGAGTTGCAGCCTGCAATCTGAACTGTGCCAGGGTTTGTGAGATTCGCTCTCCCTCGCGGGTTGGCTGCTCTGTGTCCCTCGCATTGTAGTACGTGTGTCGCCCAGGACGTAAGGGCCATGCTGACTTGACGTCATCCTCACCTTCCTCCGGTTTGTCACCGGCAGTCTCGCTAGAGTTCCCAACTTAATGATGGCAACTAACGACGAGGGTTGCGCTCGTTGCGGGACTTAACCCAACATCTCACGACACGAGCTGACGACAGCCATGCAGCACCTGTCTTCTGGTTCCTTACGGCACTCTCCCCTTTCAAGGAGATT
>8TW_18223
TCACCCCAGTTGCTGACTATACCTTGGTCAAACGCCTCCTTGCGGTTAGCAATCTGCTTTAAGGTAGAACCAACTTCCATGGTGTGACGGGCGGTGTGTACAAGACCCGGGAACGTATTCACCGTAGCACGCTGATCTACGATTACTAGCGATTCCAGCTTCATGCACTCGAGTTGCAGAGTGCAATCCGAACTGAGGTAGATTTTTGAGTTTAGCTTAGCGTCGCCACTTTGCATCTCATTGTCACTACCATTGTAGCACGTGTGTAGCCCAACCCGTAAGGGCCATGAGGACTTGACGTCATCCCCACCTTCCTCCAGCTTATCACTGGCAGTTCTTTCAGAGTGCCCAGCATGACCTGATGGCAACTAAAAGTAGGGGTTGCGCTCGTTGCGGGACTTAACCCAACATCTCACGACACGAGCTGACGACAGCCATGCAGCACCTGTGTTCTGTCCGGCCGAACCGAAAAGTCTAGTTTCCTAAA
>8TW_18228
TAGCCCCAGTCACCTGTTTTACCTTAGACAGCTCCCCGTAAAGTCACCGTCTTCAGGCACCCCCAACGCTCCCATGGCTTGACGGGCGGTGTGTACAAGGTCCGGGAACGTATTCACCGCGCCATGGCTGATGCGCGATTACTAGCGATTCCACCTTCATGGAGTCGGGTTGCAGACTCCAATCCGAACTGGGATAGGGTTTGAGAGATTCGCATCGCCTCGCGACGTAGCTGCCCTCTGTCCCTACCATTGTAGCACGTGTGTAGCCCTGGGCATAAAGGCCATGATGACTTGACGTCGTCCCCACCTTCCTCACACCTTACGGCGGCAGTATGTTCAGAGTCCCCGACATTACTCGCTGGCAACTGAACAAGGGGGTTTGCGCTCGTTGCGGGACTTAACCCAACATCTCACGACACGAGCTGACGACAGCCATGCAGCACCTTGCACTCTGTTCTTGCGACCGGCGAGCTTTCACCCGCATTCAAAGCACATT
>8TW_18247
TCATCCCAGTTACCGCTCATACCTTAGGGCGCTGCCTCCTTGCGGTTGGCGCGCGCACTTCGGGTACAAACGACTCCCATGATGTGACGGGCGGTGTGTACAAGACCCGGGAACGTATTCACGGCGCCGTAGCTGATGCGCCATTACTAGCGATTCCGGCTTCATGGAGGCGAGTTGCAGCCTCCAATCCGAACTGGGCCCGACTTTGGTGATTTCCTCCACCTTGCGGTCTCGGATCCTTCTGTGTCGGGCATTGTAGTACGTGTGCAGCCCTGGCCGTAAGGGCCATACTGACTTGACGTCGTCCCCACCTTCCTCCCCGTTGAACAGGGCAGTCTGAACAGAGTGCCGGAGACTCACGTCTCCATGGCAACAGTTCACAGGGGTTGCGCTCGTTGCGGGACTTAACCCAACATCTCACGACACGAGCTGACGACAGCCATGCAGCACCTGTCTTCTGGTTCCTTACGGCACTCTCCCCTTTCAAGGAGATT
>8TW_18254
TCACCCCAGTCACGAATCCTACCGTGGTAAGCGCCCTCCTTGCGGTTAAGCTACCTACTTCTGGTAAAACCCGCTCCCATGGTGTGACGGGCGGTGTGTACAAGACCCGGGAACGTATTCACCGCGACATGCTGATCCGCGATTACTAGCGATTCCAACTTCATGTAGTCGAGTTGCAGACTACAATCCGGACTACGATACACTTTCTGGGATTAGCTCCCCCTCGCGGGTTGGCGGCCCTCTGTATGTACCATTGTATGACGTGTGAAGCCCTACCCATAAGGGCCATGAGGACTTGACGTCATCCCCACCTTCCTCCGGTTTGTCACCGGCAGTCTCATTAGAGTGCCCTTTCGTAGCAACTAATGACAAGGGTTGCGCTCGTTGCGGGACTTAACCCAACATCTCACGACACGAGCTGACGACAGCCATGCAGCACCTGTGTTACGGCTCTCTTTCGAGCACCCCCACCTCTCAGCAGGGTTCCGTACATGTCAAGGGTAGGTAAGGTTTTTCGCGTTG
>8TW_18256
TCACCCCAGTCATCAACCCCGCCTTCGGCACCCTCCTCCCCCGAAAGGGTTAGAGTAATGACTTCGGGCGTGGCTCACTTCCATGGTGTGACGGGCGGTGTGTACAAGGCCCGGGAACGGATTCACCGCAGTATGCTGACCTGCGATTACTAGCGATTCCTCCTTCATGCAGGCGAGTTGCAGCCTGCAATCTGAACTGTGCCAGGGTTTGTGAGATTCGCTCTCCCTCGCGGGTTGGCTGCTCTGTGTCCCTCGCATTGTAGTACGTGTGTCGCCCAGGACGTAAGGGCCATGCTGACTTGACGTCATCCTCACCTTCCTCCGGTTTGTCACCGGCAGTCTCGCTAGAGTTCCCAACTTAATGATGGCAACTAACGACGAGGGTTGCGCTCGTTGCGGGACTTAACCCAACATCTCACGACACGAGCTGACGACAGCCATGCAGCACCTGTCTTCTGTTTCCTTACGGCACTCTCCCCTTTCAAGGAGATT
>8TW_18259
TTTACTTCCTCTAAATGATCAAGTTTGATCTCCTTTTCGTATGCTCCTCTGCGTTTCCACAAAGATGCAACAATCCAGAGAGCTCACTAAGCCATTCAATCGGTAGTAGCGACGGGCGGTGTGTACAAAGGGCAGGGACGTAATCAATGCGAGTTGATGACTCGCGTTTACTAGGAATTCCTCGTTGAAGATTAAAAATTACAATAATCTATCCCCAGCACGACTGGCTTTGAGAAGATTACCCAGACCTATCAGTCAAGGTTGTAGACTCGATGAACCAGTCAGTGTAGCGCGCGTGCGGCCCAGAACATCTAAGGGCATCACAGACCTGTTATTGCCTCGAACTTCCATCGGCTAACAACCGATAGTCCCTCTAAGAAGTCACATACAAATCCCGAAGAATTTGTTGAACTATTTAGCAGGTCGAGGTCTCGTTCGTTAACGGAATTAACCAGACAAATCACTCCACCAACTAAGAACGGCCATGCACCACACCCATAGAATC
>8TW_18260
TAGTCCCAATCGCAGAGTTCATCTTAGGCGCCTGGCTCCTTGCGGTTACCTCAGCGACTTCGGATGCCCCCCACTTTCGTGGCTTGACGGGCGGTGTGTACAAGGCTCAGGAACACATTCACCGCGGTATGCTGACCCGCGATTACTAGCGATTCCAGCTTCATGTAGGCGAGTTGCAGCCTACAATCCGAACTAGGGAGCGTTTTTTGGGATTTGCTCGACCTCGCGGCTTTGCTTCCCTTTGTGCGCTCCATTGTAGGACGTGTGCAGCCCTAGTCATAAGGGCCATGAGGACTTGACGTCATCCCCACCTTCCTCCGGCTTAACGCCGGCGGTCTCTCTAGAGTCCCCGGCTTTACCCGCTGGCAACTAGAGACAAGGGTTTCGCTCGTTAAGCGACTTAACGCGACATCTCACGACACGAGCTGACGACAGCCATGCAGCACCTGTGCACGTTGTACCCGAAGGCCTGGCTCGGCTTTCACCGAGTTAATCCGTGC
>8TW_18288
TCACCCCAGTCATCAACCCCGCCTTCGGCACCCTCCTCCCCCGAAAGGGTTAGAGTAATGACTTCGGGCGTGGCTCACTTCCATGGTGTGACGGGCGGTGTGTACAAGGCCCGGGAACGGATTCACCGCAGTATGCTGACCTGCGATTACTAGCGATTCCTCCTTCATGCGAGGCGAGTTGCAGCCTGCAATCTGAACTGTGCCGAGGGTTTGTGAGATTCGCTCTCCCTCGCGGGTTGGCTGCTCTGTGTCCCTCGCATTGTAGTACGTGTGTCGCCCAGGACGTAAGGGCCATGCTGACTTGACGTCATCCTCACCTTCCTCCGGTTTGTCACCGGCAGTCTCGCTAGAGTTCCCAACTTAATGATGGCAACTAACGACGAGGGTTGCGCTCGTTGCGGGACTTAACCCAACATCTCACGACACGAGCTGACGACAGCCATGCAGCACCTGTCTTCTGGTTCCTTACGGCACTCTCCCCTTTCAAGGAGATT
>8TW_18296
TCACCCCAGTCATCAACCCCGCCTTCGGCACCCTCCTCCCCCGAAAGGGTTAGAGTAATGACTTCGGGCGTGGCTCACTTCCATGGTGTGACGGGCGGTGTGTACAAGGCCCGGGAACGGATTCACCGCAGTATGCTGACCTGCGATTACTAGCGATTCCTCCTTCATGCAGGCGAGTTGCAGCCTGCAATCTGAACTGTGCCAGGGTTTGTGAGATTCGCTCTCCCTCGCGGGTTGGCTGCTCTGTGTCCCTCGCATTGTAGTACGTGTGTCGCCCAGGACGTAAGGGCCATGCTGACTTGACGTCATCCTCACCTTCCTCCGGTTTGTCACCGGCAGTCTCGCTAGAGTTCCCAACTTAATGATGGCAACTAACGACGAGGGTTGCGCTCGTTGCGGGACTTAACCCAACATCTCACGACACGAGCTGACGACAGCCATGCAGCACCTGTCTTCTGGTTCCTTACGGCACTCTCCCCTTTCAAGGAGATT
>8TW_18300
TCACCCCAGTCACCAGCCCTGCCTTAGGCGCCTCCCTCCCTTACGGGTTGAGATAACGACTTCGGGCGTGACCAGCTTCCATGGTGTGACGGGCGGTGTGTACAAGGCCCGGGAACGTATTCACCGCAGTATGCTGACCTGCGATTACTAGCGATTCCGCCTTCATGCAGGCGAGTTGCAGCCTGCAATCTGAACTAAGACCGGGTTTATGAGATTAGCTTGCATTCGCATGCTTGCGACTCTTTGTCCCGGCCATTGTAGTACGTGTGTAGCCCAAGGCGTAAGGGGCATGATGACTTGACGTCATCCCCACCTTCCTCCGGTTTGTCACCGGCAGTCTCTCTAGAGTGCCCAACTTAATGATGGCAACTAAAAACGAGGGTTGCGCTCGTTGCGGGACTTAACCCAACATCTCACGACACGAGCTGACGACAGCCATGCACCACCTGTGTTCGTGCTCCCGAAGGCACTCCTCCCTTTCAAGAGGATTCACGACA
>8TW_18301
TCACCCCAGTCATCAACCCCGCCTTCGGCACCCTCCTCCCCCGAAAGGGTTAGAGTAATGACTTCGGGCGTGGCTCACTTCCATGGTGTGACGGGCGGTGTGTACAAGGCCCGGGAACGGATTCACCGCAGTATGCTGACCTGCGATTACTAGCGATTCCTCCTTCATGCAGGCGAGTTGCAGCCTGCAATCTGAACTGTGCCAGGGTTTGTGAGATTCGCTCTCCCTCGCGGGTTGGCTGCTCTGTGTCCCTCGCATTGTAGTACGTGTGTCGCCCAGGACGTAAGGGCCATGCTGACTTGACGTCATCCTCACCTTCCTCCGGTTTGTCACCGGCAGTCTCGCTAGAGTTCCCAACTTAATGATGGCAACTAAAAACGAGGGTTGCGCTCGTTGCGGGACTTAACCCAACATCTCACGACACGAGCTGACGACAGCCATGCACCACCTGTGTTCGTGCTCCCGAAGGCACTCCTCCCTTTCAAGAGGATTCACGACA
>8TW_18306
TAGTCCCAGTCACCAGCCTTGCCGTGGGCACGCATGAAATTGCGCGACTTCGGGCACTGCCAGCTCCCATGACTTGACGGGCGGTGTGTACAAGGCTCAGGAACATATTCACCGCGGCGTAGCTGATCCGCGATTACTAGCGATTCCAACTTCATGCGGGCGAATTTCAGCCCGCAATCTGAACTGGGGTATGCTTTAGCGATTTGCTCCACCTTGCGGTCTTGCATCGTTCTGTACATACCATTGTAGCACGTGTGCAGCCCTAGACATAAAGGCCATGAGGACTTGACGTCATCCCCACCTTCCTCCGGTTTGACACCGGCAGTCTCGCTACAGTCCTCGCCATTACGCGTTAGCAAGTAGCGACAGGGGTTGCGCTCGTTGAGGGACTTAACCCAACATCTCACGACACGAGCTGACGACAGCCATGCAGCACCTGTCTTCTGGTTCCTTACGGCACTCTCCCCTTTCAAGGAGA
>8TW_18309
TAGCCCCAGTCATCGATTTTACCCTAGGCAGCTCCTTACGGTTACCGACTTTAGGTACACCCGACTCCCATGGCTTGACGGGCGGTGTGTGCAAGGTCCGGGAACGTATTCACCGTATCATTGCTGATATACGATTACTAGCGAATCCAGCTTCATGCAGGCGAGTTGCAGCCTGCAATCTGAACTGAGAGGAGATTTTTGGGATTGGCTTCATATCGCTATGTTGCAGCCCTTTGTCCTCCCCATTGTAGTACGTGTGTAGCCCTGGGCATAAAGGCCATGATGACTTGACATCATCCCCTCCTTCCTCACACCTTACGGCGGCAGTTTCATTAGAGTTCCCAGCTTAACCTGTTGGCAACTAATGATAGGGGTTGCGCTCGTTGCGGGACTTAACCCAACACCTCACGGCACGAGCTGACGACAGCCATGCAGCACCTTACTGGCAGTGTATTGCTACAAAGTGAGCTTTCACCCACGGTCTCCC
>8TW_18343
TAGTCCCAATCGCAGAGTTCATCTTAGGCGCCTGGCTCCTTGCGGTTACCTCAGCGACTTCGGATGCCCCCCACTTTCGTGGCTTGACGGGCGGTGTGTACAAGGCTCAGGAACACATTCACCGCGGTATGCTGACCCGCGATTACTAGCGATTCCAGCTTCATGTAGGCGAGTTGCAGCCTACAATCCGAACTAGGGAGCGTTTTTTGGGATTTGCTCGACCTCGCGGCTTTGCTTCCCTTTGTGCGCTCCATTGTAGGACGTGTGCAGCCCTAGTCATAAGGGCCATGAGGACTTGACGTCATCCCCACCTTCCTCCGGCTTAACGCCGGCGGTCTCTCTAGAGTCCCCGGCTTTACCCGCTGGCAACTAGAGACAAGGGTTTCGCTCGTTAAGCGACTTAACGCGACATCTCACGACACGAGCTGACGACAGCCATGCAGCACCTGTGCACGTTGTACCCGAAGGCCTGGCTCGGCTTTCACCGAGTTAATCCGTGC
>8TW_18353
TAGCCCCAGTCATCTGTTTCACCTTAGACAGCTCCCCGTAAAGTCACCGTCTTCAGGCGCCCCGAAACTCCCATGGCTTGACGGGCGGTGTGTACAAGGTCCGGGAACGTATTCACCGCGCCATGGCTGATGCGCGATTACTAGCGATTCCACCTTCATGGAGTCGGGTTGCAGACTCCAATCCGAACTGGGATAGGGTTTGAGAGATTCGCATCCCCTCGCGGAGTAGCTGCCCTCTGTCCCTACCATTGTAGCACGTGTGTAGCCCTGGACATAAAGGCCATGATGACTTGACGTCGTCCACACCTTCCTCACACCTTACGGCGGCAGTCTATTCAGAGTCCCCGGCATTACCCGCTGGCAACTGAATACGTGGGTTGCGCTCGTTGCGGGACTTAACCCAACATCTCACGACACGAGCTGACGACAGCCATGCAGCACCTTGGAAGCAGACCCGAAGGTCGATCAACTTTCATATCACTCCCACTCCCATTCTACG
>8TW_18362
TCACCCCAGTCACGAACCCTGCCGTGGTAATCGCCCTCCTTGCGGTTAGGCTAACTACTTCTGGCAGAACCCGCTCCCATGGTGTGACGGGCGGTGTGTACAAGACCCGGGAACGTATTCACCGTGACATTCTGATCCACGATTACTAGCGATTCCGACTTCACGCAGTCGAGTTGCAGACTGCGATCCGGACTACGACTGGTTTTATGGGATTAGCTCCCCCTCGCGAGTTCGCAGCCCTTTGTACCGGCCATTGTAGCGTGTTTGCAGCCCTGGACGTAAGGGGCATGATGACTTGACGTCGTCCCCACCTTCCTCCGAGTTGACCCCGGCAGTCTTCCACGAGTCCCCGGCATTACCCGCTGGCAACATAGAATAAGGGTTGCGCTCGTTGCGGGACTTAACCCAACATCTCACGACACGAGCTGACGACAGCCATGCACCACCTGTGTACGGCCCCGAAGGACACCACATCTCTGTGGCTTTTCCGTACATGTCAAACCCAGGTAAGGTTCTTCGCGT
>8TW_18393
TCACCCCAGTCATCAACCCCGCCTTCGGCACCCTCCTCCCCCGAAAGGGTTAGAGTAATGACTTCGGGCGTGGCTCACTTCCATGGTGTGACGGGCGGTGTGTACAAGGCCCGGGAACGGATTCACCGCAGTATGCTGACCTGCGATTACTAGCGATTCCTCCTTCATGCAGGCGAGTTGCAGCCTGCAATCTGAACTGTGCCAGGGTTTGTGAGATTCGCTCTCCCTCGCGGGTTGGCTGCTCTGTGTCCCTCGCATTGTAGTACGTGTGTCGCCCAGGACGTAAGGGCCATGCTGACTTGACGTCATCCTCACCTTCCTCCGGTTTGTCACCGGCAGTCTCGCTAGAGTTCCCAACTTAATGATGGCAACTAACGACGAGGGTTGCGCTCGTTGCGGGACTTAACCCAACATCTCACGACACGAGCTGACGACAGCCATGCAGCACCTGTCTTCTGGTTCCTTACGGCACTCTCCCCTTTCAAGGAGATT
>8TW_18403
TCACCCCAGTCATCAACCCCGCCTTCGGCACCCTCCTCCCCCGAAAGGGTTAGAGTAATGACTTCGGGCGTGGCTCACTTCCATGGTGTGACGGGCGGTGTGTACAAGGCCCGGGAACGGATTCACCGCAGTATGCTGACCTGCGATTACTAGCGATTCCTCCTTCATGCAGGCGAGTTGCAGCCTGCAATCTGAACTGTGCCAGGGTTTGTGAGATTCGCTCTCCCTCGCGGGTTGGCTGCTCTGTGTCCCTCGCATTGTAGTACGTGTGTCGCCCAGGACGTAAGGGCCATGCTGACTTGACGTCATCCTCACCTTCCTCCGGTTTGTCACCGGCAGTCTCGCTAGAGTTCCCAACTTAATGATGGCAACTAACGACGAGGGTTGCGCTCGTTGCGGGACTTAACCCAACATCTCACGACACGAGCTGACGACAGCCATGCAGCACCTGTCTTCTGGTTCCTTACGGCACTCTCCCCTTTCAAGGAGATT
>8TW_18426
TCATCCCAGTTACCATCCATACCTTAGGCACCTGCCTCCCTTGCGGGTTGGCGCAGCGACTTCGGGTACAAACGACTTCCATGATGTGACGGGCGGTGTGTACAAGGCCCGGGAACGTATTCACGGCGCCGTAGCTGATGCGCCATTACTAGCGATTCCAACTTCATGAAGGCGAGTTGCAGCCTTCAATCCGAACTGGGCCCAGGTTTAGTGATTTCCTCCACCTCGCGGTTTCGGTTCCTTCTGTCCTGGGCATTGTAGTACGTGTGCAGCCCTGGCCGTAAGGGCCATACTGACTTGACGTCGTCCCCACCTTCCTCCCCGTTTCACAGGGCAGTCTGATCAGAGTGCTCGGCTTGCGCCGGTGGCAACAGATCACAGGGGTTGCGCTCGTTGCGGGACTTAACCCAACATCTCACGACACGAGCTGACGACAGCCATGCAGCACCTGTGCAAATTGTGTATTGCTACACTCGCTGGCTTTCACCAA
>8TW_18472
TAACACCAGTTACCAATTTTACCCTAGGCGACTCCTTGCGGTTATCGACTTCAGGTACCCTCGGCTTCCATTGTTTGACGGGCGGTGTGTACAAGGCCCGGGAACGTATTCACCGGATCATTGCTGATATCCGATTACTAGCGAATCCAGCTTCATGAGGTCGAGTTGCAGACCTCAATCCGAACTGAGAACGAGTTTGGAGATTAGCATCATATTACTATGTAGCTGCCCACTGTCTCGTCCATTGTAGCACGTGTGTAGCCCAGGACGTAAGGGCCGTGCTGACTTGACGTCATCCCCACCTTCCTCCACGCTTACGCGGGCAGTTTCTCTAGAGTCCCCGACATTACTCGCTGGCAACTAAAGATAGGGGTTGCGCTCGTTGCGGGACTTAACCCAACACCTCACGGCACGAGCTGACGACAGCCATGCAGCACCTAGTTTCGTGTCCCGAAGGAAAGCTACCTTTCGGCAGCGGTCACTAACTTTCAAGCCCTGGTAAGGTTCCTCGCGT
>8TW_18523
TCACCCCAGTCACTAGCCCTGCCTTAGGCATCCTCCTCCTCTAAAGGTTGGAGTAACGACTTCGGGCGTGACCAGCTCCCATGGTGTGACGGGCGGTGTGTACAAGGCCCGGGAACGAATTCACCGCAGTATGCTGACCTGCGATTACTAGCGATTCCTCCTTCATGCAGGCGAGTTTCAGCCTGCAATCTGAACTGAGGCCGGGTTTGTTGGGATTCGCTTGTCCTCGCGGATTAGCTGCCCGTTGTCCCGACCATTGTAGTACGTGTGTAGCCCAAGACGTAAGGGGCATGCTGACTTGACGTCATCCCCACCTTCCTCCGGTTTGTCACCGGCAGTCTCTCTAGAGTTCCCAACTTAATGATGGCAACTAAAGACGAGGGTTGCGCTCGTTGCGGGACTTAACCCAACATCTCACGACACGAGCTGACGACAGCCATGCACCACCTGTGTTCTGGTTCCCTAAGGCACTCTCAAACTTTCATCAAGATTCCAGACAT
>8TW_18564
TCATCCCAATCACCGATCCCACCTTTGGCAGCTCCCTCCTTGCGGTTGGGCCACTGACTTTGGGTGTTACCGACTTTCGTGATGTGACGGGCGGTGTGTACAAGCCCCGGGAACGTATTCACCGTAGCGTTGCTGATCTACGATTACTAGCAACTCCGACTTCATGGGGTCGAGTTGCAGACCCCAATCCGAACTGAGACTGGCTTTATCGGATTCGCTCCACCTTGCGGTATCGCAGCCGTTTGTACCAGCCATTGTAGCATGCGTGCAGCCCAAGACATAAGGGGCATGATGATTTGACGTCATCCCCACCTTCCTCCGAGTTAACCCCGGCAGTCTCCTGTGAGTCCCCAACTAAATGCTGGCAACACAGAACGAGGGTTGCGCTCGTTGCGGGACTTAACCCAACATCTCACGACACGAGCTGACGACAACCATGCACCACCTGTATACAGACCTTGCGGCTATGACATCTCTGCCATATTCCTGTATA
>8TW_18606
TCACCCCAGTCACCAGCCCTGCCTTAGGCGCCTCCCTCCCTTACGGGTTGAGATAACGACTTCGGGCGTGACCAGCTTCCATGGTGTGACGGGCGGTGTGTACAAGGCCCGGGAACGTATTCACCGCAGTATGCTGACCTGCGATTACTAGCGATTCCGCCTTCATGCAGGCGAGTTGCAGCCTGCAATCTGAACTAAGACCGGGTTTATGAGATTAGCTTGCATTCGCATGCTTGCGACTCTTTGTCCCGGCCATTGTAGTACGTGTGTAGCCCAAGGCGTAAGGGGCATGATGACTTGACGTCATCCCCACCTTCCTCCGGTTTGTCACCGGCAGTCTCTCTAGAGTGCCCAACTTAATGATGGCAACTAAAAACGAGGGTTGCGCTCGTTGCGGGACTTAACCCAACATCTCACGACACGAGCTGACGACAGCCATGCACCACCTGTGTTCGTGCTCCCGAAGGCACTCCTCCCTTTCAAGAGGATTCACGACA
>8TW_18616
TCACCCCAGTCACCAGCCCTGCCTTAGGCGCCTCCCTCCCTTGCGGGTTGAGATAACGACTTCGGGCGTGACCAGCTTCCATGGTGTGACGGGCGGTGTGTACAAGGCCCGGGAACGTATTCACCGCAGTATGCTGACCTGCGATTACTAGCGATTCCGCCTTCATGCAGGCGAGTTGCAGCCTGCAATCTGAACTAAGACCGGGTTTATGAGATTAGCTTGCATTCGCATGCTTGCGACTCTTTGTCCCGGCCATTGTAGTACGTGTGTAGCCCAAGGCGTAAGGGGCATGATGACTTGACGTCATCCCCACCTTCCTCCGGTTTGTCACCGGCAGTCTCTCTAGAGTGCCCAACTTAATGATGGCAACTAAAAACGAGGGTTGCGCTCGTTGCGGGACTTAACCCAACATCTCACGACACGAGCTGACGACAGCCATGCACCACCTGTGTTCGTGCTCCCGAAGGCACTCCTCCCTTTCAAGAGGATTCACGA
>8TW_18617
TCACCCCAGTCATCAACCCCGCCTTCGGCACCCTCCTCCCCCGAAAGGGTTAGAGTAATGACTTCGGGCGTGGCTCACTTCCATGGTGTGACGGGCGGTGTGTACAAGGCCCGGGAACGGATTCACCGCAGTATGCTGACCTGCGATTACTAGCGATTCCTCCTTCATGCAGGCGAGTTGCAGCCTGCAATCTGAACTGTGCCAGGGTTTGTGAGATTCGCTCTCCCTCGCGGGTTGGCTGCTCTGTGTCCCTCGCATTGTAGTACGTGTGTCGCCCAGGACGTAAGGGCCATGCTGACTTGACGTCATCCTCACCTTCCTCCGGTTTGTCACCGGCAGTCTCGCTAGAGTTCCCAACTTAATGATGGCAACTAACGACGAGGGTTGCGCTCGTTGCGGGACTTAACCCAACATCTCACGACACGAGCTGACGACACGCCATGCAGCCACCTGTCTTCGTTCGGTTCCGTTACGGCTCTCCTTCCCCTTTACGAAGGAGTACTT
>8TW_18649
TAGCCCCAGTCATCGGTATAACCTTAGGCGACTCCTTGCGGTTATCGACTTTAGGTTCTCCCAACTTCCATGGCTTGACGGGCGGTGTGTACAAGGCCCGGGAACGTATTCACCGCGTCATTGCTGATACGCGATTACTAGCGAATCCGCCTTCATGGAGTCGAGTTGCAGACTCCAATCCGAACTGAGATTGTTTTTTGAGATTTGCGCCTTATCACTAAGTGGCTTCTCATTGTTTCAACCATTGTAGCACGTGTGTAGCCCAGGACGTAAGGGCCATGATGACTTGACGTCGTCCCCACCTTCCTCACTATTTACATAGGCAGTCTCTTTAGAGTCCCCAGCATAACCTGATGGCAACTAAAGATAGGGGTTGCGCTCGTTGCGGGACTTAACCCAACACCTCACGGCACGAGCTGACGACAGCCATGCAGCACCTTGACACCAGTTCCGAAGAAAAGCCACCTTTCGGCAGCGGTCCGGTGCCATTTAAGCCCTGGTAAGGTTCCTCGCGT
>8TW_18651
TCACCCCAGTCATGTACCACACCGTGGTAGGCGCCCCCCTTTCGGTCAGGCTACCTGCTTCTGGTGCAATACACTCCCATGGTGTGACGGGCGGTGTGTACAAGACCCGGGAACGTATTCACCGCAGCAATGCTGATCTGCGATTACTAGCGATTCCGACTTCATGGAGTCGAGTTGCAGACTCCAATCCGGACTACGACAAGTTTTCTGGGATTGGCTCCCCGTTGCCGGTTGGCTACCCTCTGTACTTGCCATTGTAGCACGTGTGTAGCCCTGGTCATAAAGGCCATGATGACTTGACGTCATCCCCACCTTCCTCCGGTTTGTCACCGGCGGTCTCCTTAGAGTTCCCAACTTAATGATGGCAACTAAGGACAAGGGTTGCGCTCGTTGCGGGACTTAACCCAACATCTCACGACACGAGCTGACGACAGCCATGCAGCACCTGTCTCACGGTTCCTTGCGGCACTCCCGCATCTCTGCAGGATT
>8TW_18681
TTTACTTCCTCTAAGCGCTACAGTTTGGTCGTCTTTCCACTAGCGAGGCAGCGTTAACCGCCAGGCCAACAGTCCGAGGACCTCACTAAAACGCTCAATCGGTAGTAGCGACGGGCGGTGTGTACAAAGGGCAGGGACGTAATCGACGCAAGCTTATGACTTGCGCCTACTGGGAATTCCTGGTTCACGGAGAACAATTGCAAGCTCCGATCCCTACCACGAATGGGGTTCAACAGTTTACCCGCTCCTCTCGGAGAGGGAAAAACTAGCTGATCCATTCAGTGTAGCGCGTGTGCGGCCCAGAACATCTAAGGGCATCACAGACCTGTTATTGCTCAATCTCGTGTAGCTAAGAGCTACCAGTCCCTCTAAGAAGAATAATCTGCTCAGAAAAGAAGCAGACACTAGTTAGCAGGACAGAGTCTCGTTCGTTAATCGGAATTAACCAGACAAATCACTCCACCAACTAAGAACGGCCATGCACCACCACCCACGAAATCAAGAAAGAGCTA
>8TW_18690
[truncated: 2,488,144 more chars]
