# Supplementary material for: Metagenomic Characterisation of the Viral Community of Lough Neagh, the Largest Freshwater Lake in Ireland
Source: PLoS One. 2016 Feb 29;11(2):e0150361. doi: 10.1371/journal.pone.0150361 (PMC4771703; doi:10.1371/journal.pone.0150361)
Supplement: S1 Datasets — (ZIP) [file pone.0150361.s001.zip › 16s_datasets/23_June_2014.fa]

>6TW_89
TCACCCCAGTCATCAACCCCGCCTTCGGCACCCTCCTCCCCCGAAAGGGTTAGAGTAATGACTTCGGGCGTGGCTCACTTCCATGGTGTGACGGGCGGTGTGTACAAGGCCCGGGAACGGATTCACCGCAGTATGCTGACCTGCGATTACTAGCGATTCCTCCTTCATGCAGGCGAGTTGCAGCCTGCAATCTGAACTGTGCCAGGGTTTGTGAGATTCGCTCTCCCTCGCGGGTTGGCCGCTCTGTGTCCCTCGCATTGTAGTACGTGTGTCGCCCAGGACGTAAGGGCCATGCTGACTTGACGTCATCCTCACCTTCCTCCGGTTTGTCACCGGCAGTCTCGCTAGAGTTCCCAACTTAATGATGGCAACTAACGACGAGGGTTGCGCTCGTTGCGGGACTTAACCCAACATCTCACGACACGAGCTGACGACAGCCATGCAGCACCTGTCTTCTGGTTCCTTACGGCACTCTCCCCTTTCAAGGAGATT
>6TW_104
TCACTCCAGTCACCGACCCCACCCTAAACATTACTCCCCTCGCGGTTAAGCCAATGTCTTTAGGTGTTACCAGCTCCCATAGTGTGACGGGCGGTGTGTACAAGACCCGGGAACGTATTCAACGCACTATAGCTGACGCGCGTTTACTAGCAACTCCAACTTCATGCAGGCGGGTTGCAGCCTGCAATCTGAACTGAGGAATGTTTTACTAGGATTTGCTCCACCTCGCGGCTTGGCTTCCCATTGTTCTATCCCATTGTAGCGTGTGTGTAGCCCCGGACATAAAGGCCATGCTGACTTGACGTCATCCCCGCCTTCCTCCGGCTTGCGGCCGGCAGTCTCGCCAGACACTTGTAACTGGCAATGAGGGTTGCGCTCGTTAGCGTACTTAAACGAACATCTCACGACACGAGCTGACGACAGCCATGCAACACCTGTATAAACTCTCTTGCGAGTCGATCCAATTTCTCTTCTCTACCATCTATATGTCAA
>6TW_128
TCACCCCAGTCATCAACCCCGCCTTCGGCACCCTCCTCCCCCGAAAGGGTTAGAGTAATGACTTCGGGCGTGGCTCACTTCCATGGTGTGACGGGCGGTGTGTACAAGGCCCGGGAACGGATTCACCGCAGTATGCTGACCTGCGATTACTAGCGATTCCTCCTTCATGCAGGCGAGTTGCAGCCTGCAATCTGAACTGTGCCAGGGTTTGTGAGATTCGCTCTCCCTCGCGGGTTGGCTGCTCTGTGTCCCTCGCATTGTAGTACGTGTGTCGCCCAGGACGTAAGGGCCATGCTGACTTGACGTCATCCTCACCTTCCTCCGGTTTGTCACCGGCAGTCTCGCTAGAGTTCCCAACTTAATGATGGCAACTAACGACGAGGGTTGCGCTCGTTGCGGGACTTAACCCAACATCTCACGACACGAGCTGACGACAGCCATGCAGCACCTGTCTTCTGGTTCCTTACGGCACTCTCCCCTTTCAAGGAGATTCC
>6TW_131
TCACCCCAGTCATCAACCCCGCCTTCGGCACCCTCCTCCCCCGAAAGGGTTAGAGTAATGACTTCGGGCGTGGCTCACTTCCATGGTGTGACGGGCGGTGTGTACAAGGCCCGGGAACGGATTCACCGCAGTATGCTGACCTGCGATTACTAGCGATTCCTCCTTCATGCAGGCGAGTTGCAGCCTGCAATCTGAACTGTGCCAGGGTTTGTGAGATTCGCTCTCCCTCGCGGGTTGGCTGCTCTGTGTCCCTCGCATTGTAGTACGTGTGTCGCCCAGGACGTAAGGGCCATGCTGACTTGACGTCATCCTCACCTTCCTCCGGTTTGTCACCGGCAGTCTCGCTAGAGTTCCCAACTTAATGATGGCAACTAACGACGAGGGTTGCGCTCGTTGCGGGACTTAACCCAACATCTCACGACACGAGCTGACGACAGCCATGCAGCACCTGTCTTCCGGTTCCTTACGGCACTCTCCCCTTTCAAGGAGATT
>6TW_211
TCATCCCAATCACCAGCCACACCTTAGACGCCTGCCTCCTTGCGGTTGGCTTGGCGGCTTCGGGTACAACCGGCTTTCATGATGTGACGGGCGGTGTGTACAAGGCCTGGGAACGTATTCACGGCGCCGTAGCTGATGCGCCATTACTAGCGAATCCAGCTTCATGCCGGCGAGTTGCAGCCGACAATCTGAACTGGGCCCGGTTTTTAGGATTTGCTCCCCATTGCTGGTTTGCGGCCCATTGTACCGGGCATTGTAGTACGTGTGCAGCCCTGGTCGTAAGGGCCATACTGACTTGACGTCATCCCCACCTTCCTCCCCGTTTAAGCGGGGCAGTCTGTCCAGAGTTCCCCCTTTTCAGGGTGGCAACAGGACACAGGGGTTGCGCTCGTTGCGGGACTTAACCCAACATCTCACGACACGAGCTGACGACAGCCATGCAGCACCTGTGCAAGCTCCTCTTGCGAGGTCGTTACCCTTTCAGGCTTCTACCACATGCA
>6TW_230
TAGTCCCAATCGCAGAGTTCATCTTAGGCGCCTGGCTCCTTGCGGTTACCTCAGCGACTTCGGATGCCCCCCACTTTCGTGGCTTGACGGGCGGTGTGTACAAGGCTCAGGAACACATTCACCGCGGTATGCTGACCCGCGATTACTAGCGATTCCAGCTTCATGTAGGCGAGTTGCAGCCTACAATCCGAACTAGGGAGCGTTTTTTGGGATTTGCTCGACCTCGCGGCTTTGCTTCCCTTTGTGCGCTCCATTGTAGGACGTGTGCAGCCCTAGTCATAAGGGCCATGAGGACTTGACGTCATCCCCACCTTCCTCCGGCTTAACGCCGGCGGTCTCTCTAGAGTCCCCGGCTTTACCCGCTGGCAACTAGAGACAAGGGTTTCGCTCGTTAAGCGACTTAACGCGACATCTCACGACACGAGCTGACGACAGCCATGCAGCACCTGTGCACGTTGTACCCCGAAGGCCTGGCTCGGCTTTCACCGAGTTAATCCGTGCA
>6TW_259
TAGCCCCAGTTATCGGTTTTGCCCTAGGCCACTCCTTGCGGTTATGGACTTTAGGCACTCCCAACTTCCATGGCTTGACGGGCGGTGTGTACAAGGCCCGGGAACGTATTCACCGGATCATTGCTGATATCCGATTACTAGCGAATCCAACTTCATGAGGTCGAGTTGCAGACCTCAATCCGAACTGAGGCCGCTTTTTAGAGATTAGCTCCATGTTACCATGTTGCGACCCTTTGTAGCGACCATTGTAGCACGTGTGTAGCCCTGGACGTAAGGGCCATGATGACTTGACGTCATCCCCACCTTCCTCACTACTTACGTAGGCAGTCTCTTTAGAGTCCCCAGCATAACCTGATGGCAACTAAGGACAAGGGTTGCGCTCGTTAAGCGACTTAACGCGACGTCTCACGACACGAGCTGACGACAGCCATGCAGCACCTGTGCATGTTCCACCCGAAGGCGTGGCTTGGCTTTCACCAAGTTAATCCA
>6TW_262
TAGCCCCAGTCATCGGTTTTACCCTAGGCGACTCCTTGCGGTTATCGACTTCAGGTACCCCCAACTTCCATGGCTTGACGGGCGGTGTGTACAAGGCCCGGGAACGTATTCACCGCGTCATTGCTGATACGCGATTACTAGCGAATCCAGCTTCATGAGGTCGAGTTGCAGACCTCAATCCGAACTGAGATTGACTTTAGAGATTAGCATCATGTTACCATGTAGCAGCCCTTTGTATCAACCATTGTAGCACGTGTGTAGCCCTGGACGTAAGGGCCGTGATGACTTGACGTCATCCCCACCTTCCTCACTGCTTGCGCAGGCAGTCTCATTAGAGTCCCCAGCATAACCTGATGGCAACTAATGATAGGGGTTGCGCTCGTTGCGGGACTTAACCCAACACCTCACGGCACGAGCTGACGACAGCCATGCAGCACCTAGTTTCGTGTCCTTTCGGTCTATCCGCTTTCACGGATATTCACTAACTTT
>6TW_274
TCTCCTTCCTCTAAGTGATAAGATTTACCTGACTTTCCGCGCGTGGCACGAAACCACTTGCAGTCCAAAAGATTCACCGGACCACTCGAAATCGGTAGGAGCGACGGGCGGTGTGTACAAAGGGCAGGGACTTAATCAGCGCAGGCTAATGACCTGCGCTTACTAGGCATTCCTCGTTCAAGATCAATAATTCCAAAGATCTATCCCCATCACGACGCCTATTGCTGATTACCAGAACCTTTCGGAGCTGGGAAGTACTCGCTGTAGGCGTCAGTGTAGCACGCGTGCGGCCCAGGACATCTAAGGGCATCACAGACCTGTTATTGCCTCAAACTTCCTTGTGATTAACGCACAAAGTCCCTCTAAGAAGACCACGTCGTTCGTGAACGGCGGGCCTAGTTAGCAGGCTAAGGTCTCGTTCGTTAACGGAATTAACCAGACAAATCACTCCACCAACTAAGAACGGCCATGCACCACCACCCATAGAATCAAGAAAGAGCATCAAT
>6TW_284
TCACCCCAGTCATCAACCCCGCCTTCGGCACCCTCCTCCCCCGAAAGGGTTAGAGTAATGACTTCGGGCGTGGCTCACTTCCATGGTGTGACGGGCGGTGTGTACAAGGCCCGGGAACGGATTCACCGCAGTATGCTGACCTGCGATTACTAGCGATTCCTCCTTCATGCAGGCGAGTTGCAGCCTGCAATCTGAACTGTGCCAGGGTTTGTGAGATTCGCTCTCCCTCGCGGGTTGGCTGCTCTGTGTCCCTCGCATTGTAGTACGTGTGTCGCCCAGGACGTAAGGGCCATGCTGACTTGACGTCATCCTCACCTTCCTCCGGTTTGTCACCGGCAGTCTCGCTAGAGTTCCCAACTTAATGATGGCAACTAACGACGAGGGTTGCGCTCGTTGCGGGACTTAACCCAACATCTCACGACACGAGCTGACGACAGCCATGCAGCACCTGTCTTCCGTCGTTCGTCGCTCTCCTTCCTACGAGAT
>6TW_289
TCACCCCAGTCACCAGCCCTGCCTTAGGCGCCTCCCTCCCTTACGGGTTGAGATAACGACTTCGGGCGTGACCAGCTTCCATGGTGTGACGGGCGGTGTGTACAAGGCCCGGGAACGTATTCACCGCAGTATGCTGACCTGCGATTACTAGCGATTCCGCCTTCATGCAGGCGAGTTGCAGCCTGCAATCTGAACTAAGACCGGGTTTATGAGATTAGCTTGCATTCGCATGCTTGCGACTCTTTGTCCCGGCCATTGTAGTACGTGTGTAGCCCAAGGCGTAAGGGGCATGATGACTTGACGTCATCCCCACCTTCCTCCGGTTTGTCACCGGCAGTCTCTCTAGAGTGCCCAACTTAATGATGGCAACTAAAAACGAGGGTTGCGCTCGTTGCGGGACTTAACCCAACATCTCACGACACGAGCTGACGACAGCCATGCACCACCTGTGTTCGTGCTCCCGAAGGCACTCCTCTCTTTCAAAAGGATTCACGA
>6TW_312
TCACCCCAGTTGCTGACTATACCTTGGTCAAACGCCTCCTTGCGGTTAGCAATCTGCTTTAAGGTAGAACCAACTTCCATGGTGTGACGGGCGGTGTGTACAAGACCCGGGAACGTATTCACCGTAGCACGCTGATCTACGATTACTAGCGATTCCAGCTTCATGCACTCGAGTTGCAGAGTGCAATCCGAACTGAGGTAGATTTTTGAGTTTAGCTTAGCGTCGCCACTTTGCATCTCATTGTCACTACCATTGTAGCACGTGTGTAGCCCAACCCGTAAGGGCCATGAGGACTTGACGTCATCCCCACCTTCCTCCAGCTTATCACTGGCAGTTCTTTCAGAGTGCCCAGCATGACCTGATGGCAACTAAAAGTAGGGGTTGCGCTCGTTGCGGGACTTAACCCGAACATCTCACGACACGAGCTGACGACAGCCATGCAGCACCTGTGTTCTGTCCGGCCGAACCGAAAAGTCTAGTTTCCTAAACTCGCG
>6TW_319
TCACCCCAGTCATCAACCCCGCCTTCGGCACCCTCCTCCCCCGAAAGGGTTAGAGTAATGACTTCGGGCGTGGCTCACTTCCATGGTGTGACGGGCGGTGTGTACAAGGCCCGGGAACGGATTCACCGCAGTATGCTGACCTGCGATTACTAGCGATTCCTCCTTCATGCAGGCGAGTTGCAGCCTGCAATCTGAACTGTGCCAGGGTTTGTGAGATTCGCTCTCCCTCGCGGGTTGGCTGCTCTGTGTCCCTCGCATTGTAGTACGTGTGTCGCCCAGGACGTAAGGGCCATGCTGACTTGACGTCATCCTCACCTTCCTCCGGTTTGTCACCGGCAGTCTCGCTAGAGTTCCCAACTTAATGATGGCAACTAACGACGAGGGTTGCGCTCGTTGCGGGACTTAACCCAACATCTCACGACACGAGCTGACGACAGCCATGCAGCACCTGTCTTCGTCGTTCCGTACGCTCTCCTTCCTACGAGAT
>6TW_362
TCACCCCAGTCATCAACCCCGCCTTCGGCACCCTCCTCCCCCGAAAGGGTTAGAGTAATGACTTCGGGCGTGGCTCACTTCCATGGTGTGACGGGCGGTGTGTACAAGGCCCGGGAACGGATTCACCGCAGTATGCTGACCTGCGATTACTAGCGATTCCTCCTTCATGCAGGCGAGTTGCAGCCTGCAATCTGAACTGTGCCAGGGTTTGTGAGATTCGCTCTCCCTCGCGGGTTGGCTGCTCTGTGTCCCTCGCATTGTAGTACGTGTGTCGCCCAGGACGTAAGGGCCATGCTGACTTGACGTCATCCTCACCTTCCTCCGGTTTGTCACCGGCAGTCTCGCTAGAGTTCCCAACTTAATGATGGCAACTAACGACGAGGGTTGCGCTCGTTGCGGGACTTAACCCAACATCTCACGACACGAGCTGACGACAGCCATGCAGCACCTGTCTTCTGGTTCCTTACGGCACTCTCCCCTTTCAAGGAGATTCC
>6TW_370
TCACCCCAGTCATCAACCCCGCCTTCGGCACCCTCCTCCCCCGAAAGGGTTAGAGTAATGACTTCGGGCGTGGCTCACTTCCATGGTGTGACGGGCGGTGTGTACAAGGCCCGGGAACGGATTCACCGCAGTATGCTGACCTGCGATTACTAGCGATTCCTCCTTCATGCAGGCGAGTTGCAGCCTGCAATCTGAACTGTGCCAGGGTTTGTGAGATTCGCTCTCCCTCGCGGGTTGGCTGCTCTGTGTCCCTCGCATTGTAGTACGTGTGTCGCCCAGGACGTAAGGGCCATGCTGACTTGACGTCATCCTCACCTTCCTCCGGTTTGTCACCGGCAGTCTCGCTAGAGTTCCCAACTTAATGATGGCAACTAACGACGAGGGTTGCGCTCGTTGCGGGACTTAACCCAACATCTCACGACACGAGCTGACGACAGCCATGCAGCACCTGTCTTCTGGTTTCCTTACCGGCACTCTCCCCGTTTCAAGGAGATTCC
>6TW_450
TCACCCCAGTCATCAACCCCGCCTTCGGCACCCTCCTCCCCCGAAAGGGTTAGAGTAATGACTTCGGGCGTGGCTCACTTCCATGGTGTGACGGGCGGTGTGTACAAGGCCCGGGAACGGATTCACCGCAGTATGCTGACCTGCGATTACTAGCGATTCCTCCTTCATGCAGGCGAGTTGCAGCCTGCAATCTGAACTGTGCCAGGGTTTGTGAGATTCGCTCTCCCTCGCGGGTTGGCTGCTCTGTGTCCCTCGCATTGTAGTACGTGTGTCGCCCAGGACGTAAGGGCCATGCTGACTTGACGTCATCCTCACCTTCCTCCGGTTTGTCACCGGCAGTCTCGCTAGAGTTCCCAACTTAATGATGGCAACTAACGACGAGGGTTGCGCTCGTTGCGGGACTTAACCCAACATCTCACGACACGAGCTGACGACAGCCATGCAGCACCTGTCTTCTGGTTCCTTACGGCACTCTCCCCTTTCAAGGAGATTCC
>6TW_491
TCACCCCAGTCATCAACCCCGCCTTCGGCACCCTCCTCCCCCGAAAGGGTTAGAGTAATGACTTCGGGCGTGGCTCACTTCCATGGTGTGACGGGCGGTGTGTACAAGGCCCGGGAACGGATTCACCGCAGTATGCTGACCTGCGATTACTAGCGATTCCTCCTTCATGCAGGCGAGTTGCAGCCTGCAATCTGAACTGTGCCAGGGTTTGTGAGATTCGCTCTCCCTCGCGGGTTGGCTGCTCTGTGTCCCTCGCATTGTAGTACGTGTGTCGCCCAGGACGTAAGGGCCATGCTGACTTGACGTCATCCTCACCTTCCTCCGGTTTGTCACCGGCAGTCTCGCTAGAGTTCCCAACTTAATGATGGCAACTAACGACGAGGGTTGCGCTCGTTGCGGGACTTAACCCAACATCTCACGACACGAGCTGACGACAGCCATGCAGCACCTGTCTTCTGGTTCCTTACGGCACTCTCCCCTTTTAAGGAGATT
>6TW_492
TCACCCCAGTCATCAACCCCGCCTTCGGCACCCTCCTCCCCCGAAAGGGTTAGAGTAATGACTTCGGGCGTGGCTCACTTCCATGGTGTGACGGGCGGTGTGTACAAGGCCCGGGAACGGATTCACCGCAGTATGCTGACCTGCGATTACTAGCGATTCCTCCTTCATGCAGGCGAGTTGCAGCCTGCAATCTGAACTGTGCCAGGGTTTGTGAGATTCGCTCTCCCTCGCGGGTTGGCTGCTCTGTGTCCCTCGCATTGTAGTACGTGTGTCGCCCAGGACGTAAGGGCCATGCTGACTTGACGTCATCCTCACCTTCCTCCGGTTTGTCACCGGCAGTCTCGCTAGAGTTCCCAACTTAATGATGGCAACTAACGACGAGGGTTGCGCTCGTTGCGGGACTTAACCCAACATCTCACGACACGAGCTGACGACAGCCATGCAGCACCTGTCTTCCGGTTCCTTACGGCACCTCTCCCCTTTCAAGGAGATT
>6TW_566
TCACCCCAGTCACCAGCCCTGCCTTAGGCGCCTCCCTCCCTTGCGGGTTGAGATAACGACTTCGGGCGTGACCAGCTTCCATGGTGTGACGGGCGGTGTGTACAAGGCCCGGGAACGTATTCACCGCAGTATGCTGACCTGCGATTACTAGCGATTCCGCCTTCATGCAGGCGAGTTGCAGCCTGCAATCTGAACTAAGACCGGGTTTATGAGATTAGCTTGCATTCGCATGCTTGCGACTCTTTGTCCCGGCCATTGTAGTACGTGTGTAGCCCAAGGCGTAAGGGGCATGATGACTTGACGTCATCCCCACCTTCCTCCGGTTTGTCACCGGCAGTCTCTCTAGAGTGCCCAACTTAATGATGGCAACTAAAAACGAGGGTTGCGCTCGTTGCGGGACTTAACCCAACATCTCACGACACGAGCTGACGACAGCCATGCACCACCTGTGTTCGTGCTCCCGAAGGCACTCCTCCCTTTCAAGAGGATTCACG
>6TW_569
TCACCCCAGTCACGAACCCTGCCGTGGTAATCGCCCTCCTTGCGGTTAGGCTAACTACTTCTGGCAGAACCCGCTCCCATGGTGTGACGGGCGGTGTGTACAAGACCCGGGAACGTATTCACCGTGACATTCTGATCCACGATTACTAGCGATTCCGACTTCACGCAGTCGAGTTGCAGACTGCGATCCGGACTACGACTGGTTTTATGGGATTAGCTCCCCCTCGCGGGTTGGCAACCCTTTGTACCAGCCATTGTATGACGTGTGTAGCCCCACCTATAAGGGCCATGAGGACTTGACGTCATCCCCACCTTCCTCCGGTTTGTCACCGGCAGTCTCATTAGAGTGCCCAACTAAATGTAGCAACTAATGACAAGGGTTGCGCTCGTTGCGGGACTTAACCCAACATCTCACGACACGAGCTGACGACAGCCATGCAGCACCTGTGTTACGGTTCTCTTTCGAGCACAAATCCATCTCTGGATCCTTCCGTACATGTCAAAGGTGGGTTAA
>6TW_580
TAGTCCCAGTCACCAGCCTTGCCGTGGGCACGCATGAAATTGCGCGACTTCGGGCACTGCCAGCTCCCATGACTTGACGGGCGGTGTGTACAAGGCTCAGGAACATATTCACCGCGGCGTAGCTGATCCGCGATTACTAGCGATTCCAACTTCATGCGGGCGAATTTCAGCCCGCAATCTGAACTGGGGTATGCTTTAGCGATTTGCTCCACCTTGCGGTCTTGCATCGTTCTGTACATACCATTGTAGCACGTGTGCAGCCCTAGACATAAAGGCCATGAGGACTTGACGTCATCCCCACCTTCCTCCGGTTTGACACCGGCAGTCTCGCTACAGTCCTCGCCATTACGCGTTAGCAAGTAGCGACAGGGGTTGCGCTCGTTGAGGGACTTAACCCGACACTTCACAGCACGAGCTGACGACAGCCATGCAGCACCTGTTCACGTTCCGCCCTTGCGGGTGTACCTCTACTTTCA
>6TW_597
TCACCCCAGTCATCAACCCCGCCTTCGGCACCCTCCTCCCCCGAAAGGGTTAGAGTAATGACTTCGGGCGTGGCTCACTTCCATGGTGTGACGGGCGGTGTGTACAAGGCCCGGGAACGGATTCACCGCAGTATGCTGACCTGCGATTACTAGCGATTCCTCCTTCATGCAGGCGAGTTGCAGCCTGCAATCTGAACTGTGCCAGGGTTTGTGAGATTCGCTCTCCCTCGCGGGTTGGCTGCTCTGTGTCCCTCGCATTGTAGTACGTGTGTCGCCCAGGACGTAAGGGCCATGCTGACTTGACGTCATCCTCACCTTCCTCCGGTTTGTCACCGGCAGTCTCGCTAGAGTTCCCAACTTAATGATGGCAACTAACGACGAGGGTTGCGCTCGTTGCGGGACTTAACCCAACATCTCACGACACGAGCTGACGACAGCCATGCAGCACCTGTCTTCTGGTTCCTTACGGCACTCTCCCCTTTCAAGGAGATTCC
>6TW_607
TCACCCCAGTCACCAGCCCTGCCTTAGGCGCCTCCCTCCCTTGCGGGTTGAGATAACGACTTCGGGCGTGACCAGCTTCCATGGTGTGACGGGCGGTGTGTACAAGGCCCGGGAACGTATTCACCGCAGTATGCTGACCTGCGATTACTAGCGATTCCGCCTTCATGCAGGCGAGTTGCAGCCTGCAATCTGAACTAAGACCGGGTTTATGAGATTAGCTTGCATTCGCATGCTTGCGACTCTTTGTCCCGGCCATTGTAGTACGTGTGTAGCCCAAGGCGTAAGGGGCATGATGACTTGACGTCATCCCCACCTTCCTCCGGTTTGTCACCGGCAGTCTCTCTAGAGTGCCCAACTTAATGATGGCAACTAAAAACGAGGGTTGCGCTCGTTGCGGGACTTAACCCAACATCTCACGACACGAGCTGACGACAGCCATGCACCACCTGTGTTCGTGCTCCCGAAGGCACTCCTCCCTTTCAAGAGGATTCACG
>6TW_661
TCACCCCAGTCATCAACCCCGCCTTCGGCACCCTCCTCCCCCGAAAGGGTTAGAGTAATGACTTCGGGCGTGGCTCACTTCCATGGTGTGACGGGCGGTGTGTACAAGGCCCGGGAACGGATTCACCGCAGTATGCTGACCTGCGATTACTAGCGATTCCTCCTTCATGCAGGCGAGTTGCAGCCTGCAATCTGAACTGTGCCAGGGTTTGTGAGATTCGCTCTCCCTCGCGGGTTGGCTGCTCTGTGTCCCTCGCATTGTAGTACGTGTGTCGCCCAGGACGTAAGGGCCATGCTGACTTGACGTCATCCTCACCTTCCTCCGGTTTGTCACCGGCAGTCTCGCTAGAGTTCCCAACTTAATGATGGCAACTAACGACGAGGGTTGCGCTCGTTGCGGGACTTAACCCAACATCTCACGACACGAGCTGACGACAGCCATGCAGCACCTGTCTTCTGGTTCCTTACGGCACTCTCCCCTTTCAAGGNGATTCC
>6TW_665
TCACTCCAGTCACCGACCCCACCCTAAACATTACTCTCCTCGCGGTTAAGCCAATGTCTTTAGGTGTTACCAGCTCCCATAGTGTGACGGGCGGTGTGTACAAGACCCGGGAACGTATTCAACGCACTATAGCTGACGCGCGTTTACTAGCAACTCCAACTTCATGCAGGCGAGTTGCAGCCTGCAATCTGAACTGAGGAATGTTTTACTAGGATTTGCTCCGCCTCGCGGCTTGGCTTCCCATTGTTCCATCCCATTGTAGCGTGTGTGTAGCCCCGGACATAAAGGCCATGCTGACTTGACGTCATCCCCGCCTTCCTCCGGCTTGCGGCCGGCAGTCTCGCCAGACACTTGTAACTGGCAATGAGGGTTGCGCTCGTTAGCGTACTTAAACGAACATCTCACGACACGAGCTGACGACAGCCATGCAACACCTGTATAAACTCTCTTGCGAGTCGATCCAATTTCTCTTCTCTACCATCTATA
>6TW_666
TCACCCCAGTCATCAACCCCGCCTTCGGCACCCTCCTCCCCCGAAAGGGTTAGAGTAATGACTTCGGGCGTGGCTCACTTCCATGGTGTGACGGGCGGTGTGTACAAGGCCCGGGAACGGATTCACCGCAGTATGCTGACCTGCGATTACTAGCGATTCCTCCTTCATGCAGGCGAGTTGCAGCCTGCAATCTGAACTGTGCCAGGGTTTGTGAGATTCGCTCTCCCTCGCGGGTTGGCTGCTCTGTGTCCCTCGCATTGTAGTACGTGTGTCGCCCAGGACGTAAGGGCCATGCTGACTTGACGTCATCCTCACCTTCCTCCGGTTTGTCACCGGCAGTCTCGCTAGAGTTCCCAACTTAATGATGGCAACTAACGACGAGGGTTGCGCTCGTTGCGGGACTTAACCCAACATCTCACGACACGAGCTGACGACAGCCATGCAGCACCTGTCTTCTGGTTCCTTACGGCACTCTCCCCTTTCAAGGAGATTCC
>6TW_709
TCACCCCAGTCATCAACCCCGCCTTCGGCACCCTCCTCCCCCGAAAGGGTTAGAGTAATGACTTCGGGCGTGGCTCACTTCCATGGTGTGACGGGCGGTGTGTACAAGGCCCGGGAACGGATTCACCGCAGTATGCTGACCTGCGATTACTAGCGATTCCTCCTTCATGCAGGCGAGTTGCAGCCTGCAATCTGAACTGTGCCAGGGTTTGTGAGATTCGCTCTCCCTCGCGGGTTGGCTGCTCTGTGTCCCTCGCATTGTAGTACGTGTGTCGCCCAGGACGTAAGGGCCATGCTGACTTGACGTCATCCTCACCTTCCTCCGGTTTGTCACCGGCAGTCTCGCTAGAGTTCCCAACTTAATGATGGCAACTAACGACGAGGGTTGCGCTCGTTGCGGGACTTAACCCAACATCTCACGACACGAGCTGACGACAGCCATGCAGCACCTGTCTTCTGGTTCCTTACGGCACTCTCCCCTTTCAAGGAGATTCC
>6TW_728
TCACCCCAGTCATCAACCCCGCCTTCGGCACCCTCCTCCCCCGAAAGGGTTAGAGTAATGACTTCGGGCGTGGCTCACTTCCATGGTGTGACGGGCGGTGTGTACAAGGCCCGGGAACGGATTCACCGCAGTATGCTGACCTGCGATTACTAGCGATTCCTCCTTCATGCAGGCGAGTTGCAGCCTGCAATCTGAACTGTGCCAGGGTTTGTGAGATTCGCTCTCCCTCGCGGGTTGGCTGCTCTGTGTCCCTCGCATTGTAGTACGTGTGTCGCCCAGGACGTAAGGGCCATGCTGACTTGACGTCATCCTCACCTTCCTCCGGTTTGTCACCGGCAGTCTCGCTAGAGTTCCCAACTTAATGATGGCAACTAACGACGAGGGTTGCGCTCGTTGCGGGACTTAACCCAACATCTCACGACACGAGCTGACGACAGCCATGCAGCACCTGTCTTCTGGTTCCTTACGGCACTCTCCCCTTTCAAGGAGATTCC
>6TW_790
TCACCCCAGTCATCAACCCCGCCTTCGGCACCCTCCTCCCCCGAAAGGGTTAGAGTAATGACTTCGGGCGTGGCTCACTTCCATGGTGTGACGGGCGGTGTGTACAAGGCCCGGGAACGGATTCACCGCAGTATGCTGACCTGCGATTACTAGCGATTCCTCCTTCATGCAGGCGAGTTGCAGCCTGCAATCTGAACTGTGCCAGGGTTTGTGAGATTCGCTCTCCCTCGCGGGTTGGCTGCTCTGTGTCCCTCGCATTGTAGTACGTGTGTCGCCCAGGACGTAAGGGCCATGCTGACTTGACGTCATCCTCACCTTCCTCCGGTTTGTCACCGGCAGTCTCGCTAGAGTTCCCAACTTAATGATGGCAACTAACGACGAGGGTTGCGCTCGTTGCGGGACTTAACCCAACATCTCACGACACGAGCTGACGACAGCCATGCAGCACCTGTCTTCTGGTTCCTTACGGCACTCTCCCCTTTCAAGGAGATTCC
>6TW_810
TCACCCAGTCACCAGCCTGCCTTAGGCGCCTCCCTCCCTTGCGGGTTGAGATAACGACTTCGGGCGTGACCAGCTTCCATGGTGTGACGGGCGGTGTGTACAAGGCCCGGGAACGGATTCACCGCAGTATGCTGACCTGCGATTACTAGCGATTCCTCCTTCATGCAGGCGAGTTGCAGCCTGCAATCTGAACTGTGCCAGGGTTTGTGAGATTCGCTCTCCCTCGCGGGTTGGCTGCTCTGTGTCCCTCGCATTGTAGTACGTGTGTCGCCCAGGACGTAAGGGCCATGCTGACTTGACGTCATCCTCACCTTCCTCCGGTTTGTCACCGGCAGTCTCGCTAGAGTTCCCAACTTAATGATGGCAACTAACGACGAGGGTTGCGCTCGTTGCGGGACTTAACCCAACATCTCACGACACGAGCTGACGACAGCCATGCAGCACCTGTCTTCTGGTTCCTTACGGCACTCTCCCCTTTCAAGGAGA
>6TW_822
TCACCCCAGTCACCAGCCCTGCCTTAGGCGCCTCCCTCCCTTGCGGGTTGAGATAACGACTTCGGGCGTGACCAGCTTCCATGGTGTGACGGGCGGTGTGTACAAGGCCCGGGAACGTATTCACCGCAGTATGCTGACCTGCGATTACTAGCGATTCCGCCTTCATGCAGGCGAGTTGCAGCCTGCAATCTGAACTAAGACCGGGTTTATGAGATTAGCTTGCATTCGCATGCTTGCGACTCTTTGTCCCGGCCATTGTAGTACGTGTGTAGCCCAAGGCGTAAGGGGCATGATGACTTGACGTCATCCCCACCTTCCTCCGGTTTGTCACCGGCAGTCTCTCTAGAGTGCCCAACTTAATGATGGCAACTAAAAACGAGGGTTGCGCTCGTTGCGGGACTTAACCCAACATCTCACGACACGAGCTGACGACAGCCATGCACCACCTGTGTTCGTGCTCCCGAAGGCACTCCTCCCTTTCAAGAGGATTCACG
>6TW_862
TCACCCCAGTCATCAACCCCGCCTTCGGCACCCTCCTCCCCCGAAAGGGTTAGAGTAATGACTTCGGGCGTGGCTCACTTCCATGGTGTGACGGGCGGTGTGTACAAGGCCCGGGAACGGATTCACCGCAGTATGCTGACCTGCGATTACTAGCGATTCCTCCTTCATGCAGGCGAGTTGCAGCCTGCAATCTGAACTGTGCCAGGGTTTGTGAGATTCGCTCTCCCTCGCGGGTTGGCTGCTCTGTGTCCCTCGCATTGTAGTACGTGTGTCGCCCAGGACGTAAGGGCCATGCTGACTTGACGTCATCCTCACCTTCCTCCGGTTTGTCACCGGCAGTCTCGCTAGAGTTCCCAACTTAATGATGGCAACTAACGACGAGGGTTGCGCTCGTTGCGGGACTTAACCCAACATCTCACGACACGAGCTGACGACAGCCATGCAGCACCTGTCTTCTGGTTCCTTACGGCACTCTCCCCTTTCAAGGAGATTCC
>6TW_888
TAGTCCCAATCACGGAATTCATCTTAGGCGCTTGTCTCCTTGCGGTTGACGCGGCGACTTGGGATGCTCCCCGCTTTCGTGGCTTGACGGGCGGTGTGTACAAGGCTCAGGAACACATTCACCGCAGCATAGCTGATCTGCGATTACTAGCGATTCCGGCTTCATGCAGGCGAATTGCAGCCTGCAATCTGAACTGGGGGGCGCTTTTTGAGATTTGCTCCCGCTCGCGCGTTCGCTTCCCTTTGTACGCCCCATTGTAGCACGTGTGCAGCCCTGGACATAAAGGCCGTGATGACTTGACGTCGTCCCCGCCTTCCTCCGGCTTGACGCCGGCGGTCTCTCTAGAGTCCCCAACTGAATGCTGGCAACTAGAGACAGGGGTTTCGCTCGTTGAAGGACTTAACCCGACATCTCACGACACGAGCTGACGACAGCCATGCAGCACCTGTGATTGTTCCACCCGAAGGCGTCACCACGCTTT
>6TW_894
TAGTCCCAATCAATAGTTTCGCCTTAGGTCCTCAGAACCGAGGAACTTCGGGCGCCCCTATCTTTCTATGACTTGACGGGCGGTGAGTACAAGACCCAGGAACGAATTCACCGCACCATTGCTGATATGCGGTTACTAGCGATTCCGGCTTCATGGGGGCGGAGTTGCAGCCCTCAATCCGAACTAAGACCAGTTTTAAGGGATTGGCTCCGTCTTGCGACTTGGCTACCCGCTGTACTGGCCATTGTAGCACCTGTGTAGCCCTAGGCATAAGGGCCATGCTGATTTGACGTCATCCTAACCTTCCTCCGACTTTTAGCCGGCAGTCTCACGTGAAAAATACAACACGTGACTAGGGTTGCGCTCGTTGACGGACTTAACCGAACACCTCAAGGCACGAGCTGACGACAACCATGCAGCACCTGTCACCAGAGATCCTTGCGGCACTTTTTCATTTCAGAAAATTCACTGGGATGTCAAGCCTAGGTAAGGTTCCTGCTTATTGCGAATTAAA
>6TW_920
TCACCCCAGTCACCAGCCCTGCCTTAGGCGCCTCCCTCCCTTGCGGGTTGAGATAACGACTTCGGGCGTGACCAGCTTCCATGGTGTGACGGGCGGTGTGTACAAGGCCCGGGAACGTATTCACCGCAGTATGCTGACCTGCGATTACTAGCGATTCCGCCTTCATGCAGGCGAGTTGCAGCCTGCAATCTGAACTAAGACCGGGTTTATGAGATTAGCTTGCATTCGCATGCTTGCGACTCTTTGTCCCGGCCATTGTAGTACGTGTGTAGCCCAAGGCGTAAGGGGCATGATGACTTGACGTCATCCCCACCTTCCTCCGGTTTGTCACCGGCAGTCTCTCTAGAGTGCCCAACTTAATGATGGCAACTAAAAACGAGGGTTGCGCTCGTTGCGGGACTTAACCCAACATCTCACGACACGAGCTGACGACAGCCATGCACCACCTGTGTTCGTGCTCCCGAAGGCACTCCTCCCTTTCAAGAGGATTCACG
>6TW_921
TCACCCCAGTCATGAATCCTACCGTGGTAATCGTCTTCCTTGCGGTTAGACTAACTACTTCTGGTAAAACCCACTCCCATGGTGTGACGGGCGGTGTGTACAAGGCCCGGGAACGTATTCACCGCGACATGCTGATCCGCGATTACTAGCGATTCCGACTTCATGCAGTCGAGTTGCAGACTACAATCCGGACTACGATCGGCTTTCTGGGATTGGCTCCCCCTCGCGGGTTGGCAACCCTCTGTACCGACCATTGTATTACGTGTGAAGCCCTGGCCATAAGGGCCATGAGGACTTGACGTCATCCCCACCTTCCTCCGGTTTGTCACCGGCAGTCCCATTAAAGTGCCCAACTAAATGATGGCAATTAATGGCAAGGGTTGCGCTCGTTGCGGGACTTAACCCAACATCTCACGACACGAGCTGACGACAGCCATGCAGCACCTGTGTTACCGTTCTCTTTCGAGCACTTGAACATCTCTGCTCAATTCGGTACATGTCAAGGCC
>6TW_953
TCACCCCAGTCACCAGCCCTGCCTTAGGCGCCTCCCTCCCTTACGGGTTGAGATAACGACTTCGGGCGTGACCAGCTTCCATGGTGTGACGGGCGGTGTGTACAAGGCCCGGGAACGTATTCACCGCAGTATGCTGACCTGCGATTACTAGCGATTCCGCCTTCATGCAGGCGAGTTGCAGCCTGCAATCTGAACTAAGACCGGGTTTATGAGATTAGCTTGCATTCGCATGCTTGCGACTCTTTGTCCCGGCCATTGTAGTACGTGTGTAGCCCAAGGCGTAAGGGGCATGATGACTTGACGTCATCCCCACCTTCCTCCGGTTTGTCACCGGCAGTCTCTCTAGAGTGCCCAACTTAATGATGGCAACTAAAAACGAGGGTTGCGCTCGTTGCGGGACTTAACCCAACATCTCACGACACGAGCTGACGACAGCCATGCACCACCTGTGTTCGTGCTCCCGAAGGCACTCCTCTCTTTCAAAAGGATTCACGA
>6TW_1008
TCACCCTGGTCATGACCCGTACCTTCGTAGCTTCCCTCCCTAAAAGGGTTGGGATCACCACTTCGGGTAAAAGCCACTCCCGTGGTGTGACGGGCGGTGTGTACAAGGCCTGGGAACGTATTCACCGCCATATAGCTGACTGGCGATTACTAGCGATTCCGGCTTCATGTAGGCGAGTTGCAGCCTACAATCCGAACTGAGGTCGAGTTTAGCAGATTGGCTCCCCCTCGCGGGTTTGCTACCGATTGTCTCGACCATTGTATTACGTGTGTAGCCCAGGATATAAGGGGCATGCTGACTTGACGTCATCCTCTCCTTCCTCCGGTTTGCACCGGCAGTCTCTCTAGAATCGTAACTAAAGACAAGGGTTGCGCTCGTTGCTAGACTTAACTATACACCTCACGGCACGAGCTGACGACAGCCATGCACCACCTGTAACCGAGTTCCTTTGCAGGCACCAATCTATCTCTAGAAAGCTCTCGGTATGTCAATCCCTGGTAAGGTTCTTCGCG
>6TW_1039
TCATCCCAGTTACCGCTCATACCTTAGGGCGCTGCCTCCTTGCGGTTGGCGCGCGCACTTCGGGTACAAACGACTCCCATGATGTGACGGGCGGTGTGTACAAGACCCGGGAACGTATTCACGGCGCCGTAGCTGATGCGCCATTACTAGCGATTCCGGCTTCATGGAGGCGAGTTGCAGCCTCCAATCCGAACTGGGCCCGACTTTGGTGATTTCCTCCACCTTGCGGTCTCGGATCCTTCTGTGTCGGGCATTGTAGTACGTGTGCAGCCCTGGCCGTAAGGGCCATACTGACTTGACGTCGTCCCCACCTTCCTCCCCGTTGAACAGGGCAGTCTGAACAGAGTGCCGGAGACTCACGTCTCCATGGCAACAGTTCACAGGGGTTGCGCTCGTTGCGGGACTTAACCCAACATCTCACGACACGAGCTGACGACAGCCATGCAGCACCTGTGCAAATCGTGTATTGCTACACTCACCGGCTTTCACCGGTA
>6TW_1054
TCACCCCAGTCACTAGCCCTGCCTTAGGCATCCTCCTCCTCGAAAGGTTGGAGTAACGACTTCGGGCGTGACCAGCTCCCATGGTGTGACGGGCGGTGTGTACAAGGCCCGGGAACGAATTCACCGCAGTATGCTGACCTGCGATTACTAGCGATTCCTCCTTCATGCAGGCGAGTTTCAGCCTGCAATCTGAACTGAGGCCGGGTTTGCTGGGATTCGCTTGTCCTCGCGGATTAGCTGCCCGTTGTCCCGACCATTGTAGTACGTGTGTAGCCCAAGACGTAAGGGGCATGCTGACTTGACGTCATCCCCACCTTCCTCCGGTTTGTCACCGGCAGTCTCTCTAGAGTTCCCAACTTAATGATGGCAACTAAAGACGAGGGTTGCGCTCGTTGCGGGACTTAACCCAACATCTCACGACACGAGCTGACGACAGCCATGCACCACCTGTGTTCTAGCTCCCTAAGGCACTCCCACCTTTCAGCAGGATT
>6TW_1078
TCACCCCAGTCATCAACCCCGCCTTCGGCACCCTCCCTCCCTTTCGGGTTAGAGTAATGACTTCGGGCGTGGCTCACTTCCATGGTGTGACGGGCGGTGTGTACAAGGCCCGGGAACGGATTCACCGCAGTATGCTGACCTGCGATTACTAGCGATTCCTCCTTCATGCAGGCGAGTTGCAGCCTGCAATCTGAACTGTGCCAGGGTTTATGAGATTCGCTCTCCCTCGCGGGTTGGCTGCTCTCTGTCCCTCGCATTGTAGTACGTGTGTCGCCCAGGACGTAAGGGCCATGCTGACTTGACGTCATCCTCACCTTCCTCCGGTTTGTCACCGGCAGTCTCGCTAGAGTTCCCAACTTAATGATGGCAACTAACGACGAGGGTTGCGCTCGTTGCGGGACTTAACCCAACATCTCACGACACGAGCTGACGACAGCCATGCAGCACCTGTCTTCTGGTTCCTTACGGCACTCTCCCCTTTCAAGGAGATTCC
>6TW_1111
TCATCCCAATCACCGATCCCACCTTCGGCAGCTCCCCCCTTACGGTTGGGCCACTGACTTCGGGTGTTACCGACTTTCGTGATGTGACGGGCGGTGTGTACAAGCCCCGGGAACGTATTCACCGTAGCGTTGCTGATCTACGATTACTAGCAACTCCGACTTCATGGGGTCGAGTTGCAGACCCCAATCCGAACTGAGACTGGCTTTTTGGGATTCGCTCCACTTTGCAGTATTGCAGCCCTTTGTACCAGCCATTGTAGCATGCGTGCAGCCCAAGACATAAGGGGCATGATGATTTGACGTCATCCCCACCTTCCTCCGAGTTGACCCCGGCAGTCTCCTGTGAGTCCCCAACTAAATGCTGGCAACACAGAACGAGGGTTGCGCTCGTTGCGGGACTTAACCCAACATCTCACGACACGAGCTGACGACAACCATGCACCACCTGTATACAGACCTTGCGGCTATGACATCTCTGCCATATTCCTGTATA
>6TW_1114
TAGCCCCAGTTATCGGTTTTGCCCTAAACAGCTCCTTGCGGCTACTGTCTTCAGGCACCCCCAACTTCCATGGCTTGACGGGCGGTGTGTACAAGGCCCGGGAACGTATTCACCGCGTCATTGCTGATACGCGATTACTAGCGATTCCAACTTCATGAGGTCGAGTTGCAGACCTCAATCCGAACTGAGACCGGCTTTGGAGATTCGCATCACATTGCTGTGTAGCAGCCCTCTGTACCGGCCATTGTAGCACGTGTGTAGCCCTGGGCGTAAGGGCCATGATGACTTGACGTCATCCCCACCTTCCTCTCTGCTTGCGCAGGCAGTCTCTCTAGAGTCCCCACCATTACGTGCTGGCAACTAAAGATAGGGGTTGCGCTCGTTGCGGGACTTAACCCAACACCTCACGACACGAGCTGACGACAGCCATGCAGCACCTTGAAATCGGCCCCGAAGGGAGATCACATTTCTGCAACTGTCCGA
>6TW_1126
TCACCCCAGTCACCAGCCCTGCCTTAGGCGCCTCCCTCCCTTGCGGGTTGAGATAACGACTTCGGGCGTGACCAGCTTCCATGGTGTGACGGGCGGTGTGTACAAGGCCCGGGAACGTATTCACCGCAGTATGCTGACCTGCGATTACTAGCGATTCCGCCTTCATGCAGGCGAGTTGCAGCCTGCAATCTGAACTAAGACCGGGTTTATGAGATTAGCTTGCATTCGCATGCTTGCGACTCTTTGTCCCGGCCATTGTAGTACGTGTGTAGCCCAAGGCGTAAGGGGCATGATGACTTGACGTCATCCCCACCTTCCTCCGGTTTGTCACCGGCAGTCTCTCTAGAGTGCCCAACTTAATGATGGCAACTAAAAACGAGGGTTGCGCTCGTTGCGGGACTTAACCCAACATCTCACGACACGAGCTGACGACAGCCATGCACCACCTGTGTTCGTGCTCCCGAAGGCACTCCTCCCTTTCAAGAGGATTCACG
>6TW_1146
TCATCCCAGTTACCACTCATACCTTCGGGCACTGCCTCCTTGCGGTTGGCTCATGCACTTCGGGTACAAGCGACTCCCATGATGTGACGGGCGGTGTGTACAAGGCCCGGGAACGTATTCACGGCGTCGTAGCTGATACGCCATTACTAGCGATTCCGGCTTCACGCAGGCGAGTTGCAGCCTGCGATCCGAATTGGGCTCAGTTTTAGGGATTTCCTCCGCCTCGCGGCATCGGCTCGTTCTGTACTGAGCATTGTAGTACGTGTGCAGCCCTAGGCGTAAGGGCCATGCTGACTTGACGTCATCCCCACCTTCCTCCCCGTTTCACAGGGCAGTCTGGCCAGAGTCCCTCGATTTCTCGGATGGTAACTGACCACAGGGGTTGCGCTCGTTGCGGGACTTAACCCGAACATCTCACGACACGAGCTGACGACAGCCATGCAGCACCTGTGCAAATTGTGTATTGCTACACTCGCCGGCTTT
>6TW_1196
TCACCCCAGTCATCAGTCCTACCTTAGGCATCCCCCTCCTTGCGGTTGGGGTAACGACTTCGGGCGTGACCAACTTCCATGGTGTGACGGGCGGTGTGTACAAGGCCCGGGAACGAATTCACTGCAGTATGCTGACCTGCAATTACTAGCGATTCCTCCTTCACGAAGGCGAGTTGCAGCCTTCGATCTGAACTGAGCTACGGTTTATGAGATTCGCATCACATCGCTGTGTAGCTGCCCTTTGTCCGTAGCATTGTAGTACGTGTGTAGCCCAAGACGTAAGGGGCATGCTGACTTGACGTCATCCCCACCTTCCTCCGGTTTGTCACCGGCAGTCTCTCTAGAGTGCCCAACTTAATGCTGGCAACTAAAAACGAGGGTTGCGCTCGTTGCGGGACTTAACCCAACATCTCACGACACGAGCTGACGACAGCCATGCACCACCTGTGTTCACGCTCCCGAAGGCACTTCCATCTTTCAACGGAATTCGTGACA
>6TW_1200
TCATCCCAGTTACCGCTCATACCTTAGGGCGCTGCCTCCTTGCGGTTGGCGCGCGCACTTCGGGTACAAACGACTCCCATGATGTGACGGGCGGTGTGTACAAGACCCGGGAACGTATTCACGGCGCCGTAGCTGATGCGCCATTACTAGCGATTCCGGCTTCATGGAGGCGAGTTGCAGCCTCCAATCCGAACTGGGCCCGACTTTGGTGATTTCCTCCACCTTGCGGTCTCGGATCCTTCTGTGTCGGGCATTGTAGTACGTGTGCAGCCCTGGCCGTAAGGGCCATACTGACTTGACGTCGTCCCCACCTTCCTCCCCGTTGAACAGGGCAGTCTGAACAGAGTGCCGGAGACTCACGTCTCCATGGCAACAGTTCACAGGGGTTGCGCTCGTTGCGGGACTTAACCCAACATCTCACGACACGAGCTGACGACAGCCATGCAGCACCTGTGCAAATTGTGTATTGCTACACTCACCGGCTTTCTACCGG
>6TW_1205
TCACCCCAGTCATCAACCCCGCCTTCGGCACCCTCCTCCCCCGAAAGGGTTAGAGTAATGACTTCGGGCGTGGCTCACTTCCATGGTGTGACGGGCGGTGTGTACAAGGCCCGGGAACGGATTCACCGCAGTATGCTGACCTGCGATTACTAGCGATTCCTCCTTCATGCAGGCGAGTTGCAGCCTGCAATCTGAACTGTGCCAGGGTTTGTGAGATTCGCTCTCCCTCGCGGGTTGGCTGCTCTGTGTCCCTCGCATTGTAGTACGTGTGTCGCCCAGGACGTAAGGGCCATGCTGACTTGACGTCATCCTCACCTTCCTCCGGTTTGTCACCGGCAGTCTCGCTAGAGTTCCCAACTTAATGATGGCAACTAACGACGAGGGTTGCGCTCGTTGCGGGACTTAACCCAACATCTCACGACACGAGCTGACGACAGCCATGCAGCACCTGTCTTCTGGTTCCTTACGGCACTCTCCCCTTTCAAGGAGATTCC
>6TW_1236
TCACCCCAGTCATCAACCCCGCCTTCGGCACCCTCCTCCCCCGAAAGGGTTAGAGTAATGACTTCGGGCGTGGCTCACTTCCATGGTGTGACGGGCGGTGTGTACAAGACCCGGGAACGTATTCACGGCGCCGTAGCTGATGCGCCATTACTAGCGATTCCGGCTTCATGGAGGCGAGTTGCAGCCTCCAATCCGAACTGGGCCCGACTTTGGTGATTTCCTCCACCTTGCGGTCTCGGATCCTTCTGTGTCGGGCATTGTAGTACGTGTGCAGCCCTGGCCGTAAGGGCCATACTGACTTGACGTCGTCCCCACCTTCCTCCCCGTTGAACAGGGCAGTCTGAACAGAGTGCCGGAGACTCACGTCTCCATGGCAACAGTTCACAGGGGTTGCGCTCGTTGCGGGACTTAACCCAACATCTCACGACACGAGCTGACGACAGCCATGCAGCACCTGTGCAAATTGTGTATTGCTACACTCACCGGCTTTCACCGGA
>6TW_1237
TCACCCCAGTCACTAATTCTACCTTAGGCACCCTCCCCCAAACGGTTAGAGTAATGATTTCGGGCATAACCAGCTTCCATGGTGTGACGGGCGGTGTGTACAAGGCCCGGGAACGAATTCACCACTGTATAGCTGACCAGCGATTACTAGCGATTCCACCTTCATGTAGGCGAGTTGCAGCCTACAATCCGAACTTAGAACGAGTTTATAGATTAGCTAGTCTTTGCAGATTTGCATCTCATTGTCTCGCCCAATGTAGCACGTGTGTAGCCCAGGGTGTAAGGGGCATGCTGACTTGACGTCATCCCCACCTTCCTCCGGTTTATAACCAGCAGTCTTTTTAGAGTTCCATAAAAGGCAACTAAAAACAAGGGTTGCGCTCGTTGCGGGACTTAACCCAACATCTCACGACACGAGCTGACGACAGCCATGCACCACCTGTGTATACGTTCCAAAACGGCACTTTCTCCTTTCAAAGAAATTCGTATCATGTCAAACCCTGGTAAGGTTCTTCGCGTTG
>6TW_1241
TCATCCCAGTTACCGCTCATACCTTAGGGCGCTGCCTCCTTGCGGTTGGTGCGCGCACTTCGGGTACAAACGACTCCCATGATGTGACGGGCGGTGTGTACAAGACCCGGGAACGTATTCACGGCGCCGTAGCTGATGCGCCATTACTAGCGATTCCGGCTTCATGGAGGCGAGTTGCAGCCTCCAATCCGAACTGGGCCCGAATTTAGTGATTTCCTCCACCTCGCGGTCTCGGATCCTTCTGTTTCGGGCATTGTAGTACGTGTGCAGCCCTGGCCGTAAGGGCCATACTGACTTGACGTCGTCCCCACCTTCCTCCCCGTTGAACAGGGCAGTCTGAACAGAGTGCCGGAGACTCACGTCTCCATGGCAACAGTTCACAGGGGTTGCGCTCGTTGCGGGACTTAACCCAACATCTCACGACACGAGCTGACGACAGCCATGCAGCACCTGTGCAAATTGTGTATTGCTACACTCACCGGCTTTCACCGGATT
>6TW_1323
TAGTCCCAGTCACCAGCCTTGCCGTGGGCACGCATGAAATTGCGCGACTTCGGGCACTGCCAGCTCCCATGACTTGACGGGCGGTGTGTACAAGGCTCAGGAACATATTCACCGCGGCGTAGCTGATCCGCGATTACTAGCGATTCCAACTTCATGCGGGCGAATTTCAGCCCGCAATCTGAACTGGGGTATGCTTTAGCGATTTGCTCCACCTTGCGGTCTTGCATCGTTCTGTACATACCATTGTAGCACGTGTGCAGCCCTAGACATAAAGGCCATGAGGACTTGACGTCATCCCCACCTTCCTCCGGTTTGACACCGGCAGTCTCGCTACAGTCCTCGCCATTACGCGTTAGCAAGTAGCGACAGGGGTTGCGCTCGTTGAGGGACTTAACCCGACACTTCACAGCACGAGCTGACGACAGCCATGCAGCACCTGTTCACGTTCCGCCCTTGCGGGTGTACCTCTACTTTCA
>6TW_1327
TCACCCCAGTCATCAACCCCGCCTTCGGCACCCTCCTCCCCCCGAAAGGGTTAAGAGTAATGACTTCGGGCGTGACCAGCTTCCATGGTGTGACGGGCGGTGTGTACAAGGCCCGGGAACGTATTCACCGCAGTATGCTGACCTGCGATTACTAGCGATTCCGCCTTCATGCAGGCGAGTTGCAGCCTGCAATCTGAACTAAGACCGGGTTTATGAGATTAGCTTGCATTCGCATGCTTGCGACTCTTTGTCCCGGCCATTGTAGTACGTGTGTAGCCCAAGGCGTAAGGGGCATGATGACTTGACGTCATCCCCACCTTCCTCCGGTTTGTCACCGGCAGTCTCTCTAGAGTGCCCAACTTAATGATGGCAACTAAAAACGAGGGTTGCGCTCGTTGCGGGACTTAACCCAACATCTCACGACACGAGCTGACGACAGCCATGCACCACCTGTGTTCGTGCTCCCGAAGGCACTCCTCCCTTTCAAGAGGATTCACGACA
>6TW_1330
TCACCCCAGTCATCAACCCCGCCTTCGGCACCCTCCTCCCTTTCGAGTTAGAGTAATGACTTCGGGCGTGGCTCACTTCCATGGTGTGACGGGCGGTGTGTACAAGGCCCGGGAACGGATTCACCGCAGTATGCTGACCTGCGATTACTAGCGATTCCTCCTTCATGCAGGCGAGTTGCAGCCTGCAATCTGAACTGTGCCAGGGTTTGTGAGATTCGCTCTCCCTCGCGGGTTGGCTGCTCTGTGTCCCTCGCATTGTAGTACGTGTGTCGCCCAGGACGTAAGGGCCATGCTGACTTGACGTCATCCTCACCTTCCTCCGGTTTGTCACCGGCAGTCTCGCTAGAGTTCCCAACTTAATGATGGCAACTAACGACGAGGGTTGCGCTCGTTGCGGGACTTAACCCAACATCTCACGACACGAGCTGACGACAGCCATGCAGCACCTGTCTTCTGGTTCCTTACGGCACTCTCCCCTTTCAAGGAGATT
>6TW_1333
TCACCCCAGTCACCAGCCCTGCCTTAGGCGCCTCCCTCCCTTGCGGGTTGAGATAACGACTTCGGGCGTGACCAGCTTCCATGGTGTGACGGGCGGTGTGTACAAGGCCCGGGAACGTATTCACCGCAGTATGCTGACCTGCGATTACTAGCGATTCCGCCTTCATGCAGGCGAGTTGCAGCCTGCAATCTGAACTAAGACCGGGTTTATGAGATTAGCTTGCATTCGCATGCTTGCGACTCTTTGTCCCGGCCATTGTAGTACGTGTGTAGCCCAAGGCGTAAGGGGCATGATGACTTGACGTCATCCCCACCTTCCTCCGGTTTGTCACCGGCAGTCTCTCTAGAGTGCCCAACCTTAATGATGGCAACTAAAAACGAAGGGTTGCGCTCGTTGCGGGACGTTAACCCAACATCTCACGACACGAGCTGACGACAGCCATGCACCACCTGTGTTCGTGCTCCCGAACGGCACTCCTCCCTTTCAAGAGGATTCACG
>6TW_1352
TCACCCCAGTCACCAGCCCTGCCTTAGGCGCCTCCCTCCCTTGCGGGTTGAGATAACGACTTCGGGCGTGACCAGCTTCCATGGTGTGACGGGCGGTGTGTACAAGGCCCGGGAACGTATTCACCGCAGTATGCTGACCTGCGATTACTAGCGATTCCGCCTTCATGCAGGCGAGTTGCAGCCTGCAATCTGAACTAAGACCGGGTTTATGAGATTAGCTTGCATTCGCATGCTTGCGACTCTTTGTCCCGGCCATTGTAGTACGTGTGTAGCCCAAGGCGTAAGGGGCATGATGACTTGACGTCATCCCCACCTTCCTCCGGTTTGTCACCGGCAGTCTCTCTAGAGTGCCCAACTTAATGATGGCAACTAAAAACGAGGGTTGCGCTCGTTGCGGGACTTAACCCAACATCTCACGACACGAGCTGACGACAGCCATGCACCACCTGTGTTCGTGCTCCCGAAGGCACTCCTCCCTTTCAAGAGGATTCACG
>6TW_1358
TCACCCCAGTCATCAACCCCGCCTTCGGCACCCTCCTCCCCCGAAAGGGTTAGAGTAATGACTTCGGGCGTGGCTCACTTCCATGGTGTGACGGGCGGTGTGTACAAGGCCCGGGAACGGATTCACCGCAGTATGCTGACCTGCGATTACTAGCGATTCCTCCTTCATGCAGGCGAGTTGCAGCCTGCAATCTGAACTGTGCCAGGGTTTGTGAGATTCGCTCTCCCTCGCGGGTTGGCTGCTCTGTGTCCCTCGCATTGTAGTACGTGTGTCGCCCAGGACGTAAGGGCCATGCTGACTTGACGTCATCCTCACCTTCCTCCGGTTTGTCACCGGCAGTCTCGCTAGAGTTCCCAACTTAATGATGGCAACTAACGACGAGGGTTGCGCTCGTTGCGGGACTTAACCCAACATCTCACGACACGAGCTGACGACAGCCATGCAGCACCTGTCTTCTGGTTCCTTACGGCACTCTCCCCTTTCAAGGAGATTCC
>6TW_1364
TCACCCCAGTCACTGATCTTACCGTGATAGGCTGCCTCCCTTGCGGGTTAGCTCACCTGCTTCGAGTAAAACCAATTCCCATGGCGTGACGGGCAGTGTGTACAAGGCCCGAGAACGTATTCACCGTGGCATGCTGATCCACGATTACTAGCGATTCCGACTTCATGCGCTCGAGTTGCAGAGCGCAATCCGAACTGAGATGACTTTTATCGGATTTGCTCCAGGTTACCCTATTGCTTCCCATTGTAGTCACCATTGTAGTACGCGTGTAGCCCAGCCCATAAGGGCCATGATGATTTGACGTCATCCCCACCTTCCTCCAGCTTATCACCGGCAGTTTCCCTAGAGTCCCCAGCTTAACCTGTTGGTAACTAAGAATGAGGGTTGCGCTCGTTGCGGGACTTAACCCGAACATCTCACGACACGAGCTGACGACAACCATGCAACACCTGTGCAGGATCCAGCCGAACTGAAGAAGACCATTTCTC
>6TW_1380
TCACCCCAGTCACTAATTCTACCTTAGGCACCCTCCCCCAAACGGTTAGAGTAATGATTTCGGGCATAACCAGCTTCCATGGTGTGACGGGCGGTGTGTACAAGGCCCGGGAACGAATTCACCACTGTATAGCTGACCAGCGATTACTAGCGATTCCACCTTCATGTAGGCGAGTTGCAGCCTACAATCCGAACTTAGAACGAGTTTATAGATTAGCTAGTCTTTGCAGATTTGCATCTCATTGTCTCGCCCAATGTAGCACGTGTGTAGCCCAGGGTGTAAGGGGCATGCTGACTTGACGTCATCCCCACCTTCCTCCGGTTTATAACCAGCAGTCTTTTTAGAGTTCCATAAAAGGCAACTAAAACAAGGGTTGCGCTCGTTGCGGGACTTAACCCAACATCTCACGACACGAGCTGACGACAGCCATGCACCACCTGTGTATACGTTCCAAACGGCACTTTCTCCTTTCAAAGAAATTCGTATCATGTCAAACCCTGGTAAGGTTCTTCGCGTTG
>6TW_1405
TAGTCCCAATCACCGAGCTCGCCTTCGGCGCCGCCCCCCTTTCGGTTGGACTAGCGACTTCGGGCGCTCTCAGCTCTCGTGGCTTGACGGGCGGTGTGTACAAGGCTCAGGAACATATTCACCGCGGCGTAGCTGATCCGCGATTACTAGCGATTCCAACTTCATGCAGGCGAGTTGCAGCCTGCAATCCGAACTGGGGTTGGCTTTCTGAGGTCTGCTTCGCCTCGCGGTTCTGCTTCTCTCTGTACCAACCATTGTAGCACGTGTGTAGCCCCAGGCGTAAGGGCCATGATGACTTGACGTCGTCCCCACCTTCCTCCGTTTTGACAACGGCAGTCCCACTAAAGTGCCCGGCTTTACCCGTTGGTAACTAATGGTAGGGGTTTCGCTCGTTAAGGGACTTAACCCGACATCTCACGACACGAGCTGACGACAGCCATGCAACACCTGTGCAGGTCACACCCGAAGGTAATCAGCCAGCTTTCACCGGCCTAGCCCCGTGCATGACG
>6TW_1430
TCACCCCAGTCATCAACCCCGCCTTCGGCACCCTCCTCCCCCGAAAGGGTTAGAGTAATGACTTCGGGCGTGGCTCACTTCCATGGTGTGACGGGCGGTGTGTACAAGGCCCGGGAACGGATTCACCGCAGTATGCTGACCTGCGATTACTAGCGATTCCTCCTTCATGCAGGCGAGTTGCAGCCTGCAATCTGAACTGTGCCAGGGTTTGTGAGATTCGCTCTCCCTCGCGGGTTGGCTGCTCTGTGTCCCTCGCATTGTAGTACGTGTGTCGCCCAGGACGTAAGGGCCATGCTGACTTGACGTCATCCTCACCTTCCTCCGGTTTGTCACCGGCAGTCTCGCTAGAGTTCCCAACTTAATGATGGCAACTAACGACGAGGGTTGCGCTCGTTGCGGGACTTAACCCAACATCTCACGACACGAGCTGACGACAGCCATGCAGCACCTGTCTTCTGGTTCCTTACGGCACTCTCCCCTTTCAAGGAGATTCC
>6TW_1464
TCACCCCAGTCATCAACCCCGCCTTCGGCACCCTCCTCCCCCGAAAGGGTTAGAGTAATGACTTCGGGCGTGGCTCACTTCCATGGTGTGACGGGCGGTGTGTACAAGGCCCGGGAACGGATTCACCGCAGTATGCTGACCTGCGATTACTAGCGATTCCTCCTTCATGCAGGCGAGTTGCAGCCTGCAATCTGAACTGTGCCAGGGTTTGTGAGATTCGCTCTCCCTCGCGGGTTGGCTGCTCTGTGTCCCTCGCATTGTAGTACGTGTGTCGCCCAGGACGTAAGGGCCATGCTGACTTGACGTCATCCTCACCTTCCTCCGGTTTGTCACCGGCAGTCTCGCTAGAGTTCCCAACTTAATGATGGCAACTAACGACGAGGGTTGCGCTCGTTGCGGGACTTAACCCAACATCTCACGACACGAGCTGACGACAGCCATGCAGCACCTGTCTTCTGGTTCCTTACGGCACTCTCCCCTTTCAAGGAGATTCC
>6TW_1465
TCACCCCAGTCATCAACCCCGCCTTCGGCACCCTCCTCCCCCGAAAGGGTTAGAGTAATGACTTCGGGCGTGGCTCACTTCCATGGTGTGACGGGCGGTGTGTACAAGGGCCCGGGAACGGATTCACCGCAGTATGCTGACCTGCGATTACTAGCGATTCCTCCTTCATGCAGGCGAGTTGCAGCCTGCAATCTGAACTGTGCCAGGGTTTGTGAGATTCGCTCTCCCTCGCGGGTTGGCTGCTCTGTGTCCCTCGCATTGTAGTACGTGTGTCGCCCAGGACGTAAGGGCCATGCTGACTTGACGTCATCCTCACCTTCCTCCGGTTTGTCACCGGCAGTCTCGCTAGAGTTCCCAACTTAATGATGGCAACTAACGACGAGGGTTGCGCTCGTTGCGGGACTTAACCCAACATCTCACGACACGAGCTGACGACAGCCATGCAGCACCTGTCTTCTGGTTCCTTACGGCACTCTCCCCTTTCAAGGAGATTCC
>6TW_1517
TCATCCCAATCACCAGCCACACCTTAGACGCCTGCCTCCTTGCGGTTGGCTTGGCGGCTTCGGGTACAACCGGCTTTCATGATGTGACGGGCGGTGTGTACAAGGCCTGGGAACGTATTCACGGCGCCGTAGCTGATGCGCCATTACTAGCGAATCCAGCTTCATGCCGGCGAGTTGCAGCCGACAATCTGAACTGGGCCCGGTTTTTAGGATTTGCTCCCCATTGCTGGTTTGCGGCCCATTGTACCGGGCATTGTAGTACGTGTGCAGCCCTGGTCGTAAGGGCCATACTGACTTGACGTCATCCCCACCTTCCTCCCCGGTTTAAGCGGGGCAGTCTGTCCAGAGTTCCCCCCGTTTTCAGGGTGGCAACAGGACACAGGGGTTGCGCTCGTTGCGGGACTTAACCCGAACATCTCACGACACGAGCTGACGACAGCCATGCAGCACCTGTGCAAGCTCCTCTTGCGAGGTCGTTACCCTTTCAGGCTTCTACCACATGCA
>6TW_1521
TCACCCCAGTCATCAACCCCGCCTTCGGCACCCTCCTCCCCCGAAAGGGTTAGAGTAATGACTTCGGGCGTGGCTCACTTCCATGGTGTGACGGGCGGTGTGTACAAGGCCCGGGAACGGATTCACCGCAGTATGCTGACCTGCGATTACTAGCGATTCCTCCTTCATGCAGGCGAGTTGCAGCCTGCAATCTGAACTGTGCCAGGGTTTGTGAGATTCGCTCTCCCTCGCGGGTTGGCTGCTCTGTGTCCCTCGCATTGTAGTACGTGTGTCGCCCAGGACGTAAGGGCCATGCTGACTTGACGTCATCCTCACCTTCCTCCGGTTTGTCACCGGCAGTCTCGCTAGAGTTCCCAACTTAATGATGGCAACTAACGACGAGGGTTGCGCTCGTTGCGGGACTTAACCCAACATCTCACGACACGAGCTGACGACAGCCATGCAGCACCTGTCTTCTGGTTCCTTACGGCACTCTCCCCTTTCAAGGAGATTCC
>6TW_1551
TCACCCCAGTCATCAACCCCGCCTTCGGCACCCTCCTCCCCCGAAAGGGTTAGAGTAATGACTTCGGGCGTGGCTCACTTCCATGGTGTGACGGGCGGTGTGTACAAGGCCCGGGAACGGATTCACCGCAGTATGCTGACCTGCGATTACTAGCGATTCCTCCTTCATGCAGGCGAGTTGCAGCCTGCAATCTGAACTGTGCCAGGGTTTGTGAGATTCGCTCTCCCTCGCGGGTTGGCTGCTCTGTGTCCCTCGCATTGTAGTACGTGTGTCGCCCAGGACGTAAGGGCCATGCTGACTTGACGTCATCCTCACCTTCCTCCGGTTTGTCACCGGCAGTCTCGCTAGAGTTCCCAACTTAATGATGGCAACTAACGACGAGGGTTGCGCTCGTTGCGGGACTTAACCCAACATCTCACGACACGAGCTGACGACAGCCATGCAGCACCTGTCTTCTGGTTCCTTACGGCACTCTCCCCTTTCAAGGAGATTCC
>6TW_1559
TAGCCCTAGTTACTAGTTTTACCCTAGGCAGCTCCTTGCGGTTACCGACTTCAGGTACCCCCAGCTTCCATGGCTTGACGGCGGTGTGTACAAGGCCCGGGAACGTATTCACCGCGCCATGGCTGATGCGCGATTACTAGCGATTCCAGCTTCACGGAGTCGAGTTGCAGACTCCGATCCGAACTGAGATAGTGTTTAAGGGATTCGCTCCTGGTCACCCAGTGGCTGCCCTCTGTCACTACCATTGTAGCACGTGTGTGGCCCAGGATGTAAGGGCCGTGATGACTTGACGTCGTCCCCACCTTCCTCACAGCTTACGCTGGCAGTTCTGCTAGAGTCCCCGGCATTACCCGTTGGCAACTAACAGTAGGGGTTGCGCTCGTTGCGGGACTTAACCCAACACCTCACGGCACGAGCTGACGACAGCCATGCAGCACCTTGAAAATTGTCCGAAGAAGGACACCTTTCGGCATCTGTCAATTCCCATTTAAACCCTGGTAAGGTTCCTCGCGTA
>6TW_1593
TCACCCCAGTCATCAACCCCGCCTTCGGCACCCTCCTCCCCCGAAAGGGTTAGAGTAATGACTTCGGGCGTGGCTCACTTCCATGGTGTGACGGGCGGTGTGTACAAGGCCCGGGAACGGATTCACCGCAGTATGCTGACCTGCGATTACTAGCGATTCCTCCTTCATGCAGGCGAGTTGCAGCCTGCAATCTGAACTGTGCCAGGGTTTGTGAGATTCGCTCTCCCTCGCGGGTTGGCTGCTCTGTGTCCCTCGCATTGTAGTACGTGTGTCGCCCAGGACGTAAGGGCCATGCTGACTTGACGTCATCCTCACCTTCCTCCGGTTTGTCACCGGCAGTCTCGCTAGAGTTCCCAACTTAATGATGGCAACTAACGACGAGGGTTGCGCTCGTTGCGGGACTTAACCCAACATCTCACGACACGAGCTGACGACAGCCATGCAGCACCTGTCTTCCGGTTCCTTACGGCACTCTCCCCTTTCAAGGAGATT
>6TW_1614
TCACCCCAGTCACCAGCCCTGCCTTAGGCGCCTCCCTCCCTTGCGGGTTGAGATAACGACTTCGGGCGTGACCAGCTTCCATGGTGTGACGGGCGGTGTGTACAAGGCCCGGGAACGTATTCACCGCAGTATGCTGACCTGCGATTACTAGCGATTCCGCCTTCATGCAGGCGAGTTGCAGCCTGCAATCTGAACTAAGACCGGGTTTATGAGATTAGCTTGCATTCGCATGCTTGCGACTCTTTGTCCCGGCCATTGTAGTACGTGTGTAGCCCAAGGCGTAAGGGGCATGATGACTTGACGTCATCCCCACCTTCCTCCGGTTTGTCACCGGCAGTCTCTCTAGAGTGCCCAACTTAATGATGGCAACTAAAAACGAGGGTTGCGCTCGTTGCGGGACTTAACCCAACATCTCACGACACGAGCTGACGACAGCCATGCACCACCTGTGTTCGTGCTCCCGAAGGCACTCCTCCCTTTCAAGAGGATTCACG
>6TW_1647
TCACCCCAGTCATGTACCACACCGTGGTAGGCGCCCCCCTTTCGGTCAGGCTACCTGCTTCTGGTGCAATACACTCCCATGGTGTGACGGGCGGTGTGTACAAGACCCGGGAACGTATTCACCGCAGCAATGCTGATCTGCGATTACTAGCGATTCCGACTTCATGGAGTCGAGTTGCAGACTCCAATCCGGACTACGACAAGTTTTCTGGGATTGGCTCCCCGTTGCCGGTTGGCTACCCTCTGTACTTGCCATTGTAGCACGTGTGTAGCCCTGGTCATAAAGGCCATGATGACTTGACGTCATCCCCACCTTCCTCCGGTTTGTCACCGGCGGTCTCCTTAGAGTTCCCAACTTAATGATGGCAACTAAGGACAAGGGTTGCGCTCGTTGCGGGACTTAACCCAACATCTCACGACACGAGCTGACGACAGCCATGCAGCACCTGTCTCACGGTTCCTTGCGGCACTCCCGCATCTCTGCAGGAT
>6TW_1652
TCACCCCAGTTGCTGACTATACCTTGGTCAAACGCCTCCTTGCGGTTAGCAATCTGCTTTAAGGTAGAACCAACTTCCATGGTGTGACGGGCGGTGTGTACAAGACCCGGGAACGTATTCACCGTAGCACGCTGATCTACGATTACTAGCGATTCCAGCTTCATGCACTCGAGTTGCAGAGTGCAATCCGAACTGAGGTAGATTTTTGAGTTTAGCTTGGCGTCGCCACTTTGCATCTCATTGTATCTACCATTGTAGCACGTGTGTAGCCCAACCCGTAAGGGCCATGAGGACTTGACGTCATCCCCACCTTCCTCCAGCTTATCACTGGCAGTTCTTTCAGAGTGCCCAGCATGACCTGATGGCAACTAAAAGTAGGGGTTGCGCTCGTTGCGGGACTTAACCCAACATCTCACGACACGAGCTGACGACAGCCATGCAGCACCTGTGTTCTGTCCGGCCGAACCGAAAAGTCTAGTTTCCTAAACTCGCG
>6TW_1660
TCACCCCAGTCATCAACCCCGCCTTCGGCACCCTCCTCCCCCGAAAGGGTTAGAGTAATGACTTCGGGCGTGGCTCACTTCCATGGTGTGACGGGCGGTGTGTACAAGGCCCGGGAACGGATTCACCGCAGTATGCTGACCTGCGATTACTAGCGATTCCTCCTTCATGCAGGCGAGTTGCAGCCTGCAATCTGAACTGTGCCAGGGTTTGTGAGATTCGCTCTCCCTCGCGGGTTGGCTGCTCTGTGTCCCTCGCATTGTAGTACGTGTGTCGCCCAGGACGTAAGGGCCATGCTGACTTGACGTCATCCTCACCTTCCTCCGGTTTGTCACCGGCAGTCTCGCTAGAGTTCCCAACTTAATGATGGCAACTAACGACGAGGGTTGCGCTCGTTGCGGGACTTAACCCAACATCTCACGACACGAGCTGACGACAGCCATGCAGCACCTGTCTTCTGGTTCCTTACGGCACTCTCCCCTTTCAAGGAGATTCC
>6TW_1661
TAGCCCCAGTTACTGGTTTTGCCCTAGGCGGCTCCTTACGGTAACCGACTTTAGGCACCCCCAACTTCCATGGCTTGACGGGCGGTGTGTACAAGGCCCGGGAACGTATTCACCGCATCATGGCTGATATGCGATTACTAGCGATTCCAGCTTCACGAGGTCGGGTTGCAGACCTCGATCCGAACTGAGATAGGGTTTGTAGATTAGCTTACCGTTACCGGCTTGCAACTCACTGTCCCTACCATTGTAGCACGTGTGTCGCCCTGGACGTAAGGGCCGTGATGACTTGACGTCGTCCCCACCTTCCTCACCGCTTACGCGGGCAGTTTCTCTAGAGTCCCCGACATTACTCGCTGGCAACTAGAAATAGGGGTTGCGCTCGTTATGGAACTTAATCCGACACCTCACGGCACGAGCTGACGACAGCCATGCAGCACCTAGTTTCGTGTCCTTGCGGAAAGCTCCCTTTCAGGAGCGGTCACTAACTTTCAAGCCCAGGTAAGGTTCCTCGCGTATCATCGAATTAAA
>6TW_1687
TCACCCTGGTCATTATCAGCACCTTAGTAGCTTCCCTCCCATAAAGGGTTGGGATCACCACTTTGGGTATTAACAACTCCCGTGGTGTGACGGGCGGTGTGTACAAGGCCCGGGAACGTATTCACCGCCATATAGCTGACTGGCGATTACTAGCGATTCCGGCTTCATGTAGGCGAGTTGCAGCCTACAATCCGAACTGAGGCTGAGTTTAGCAGATTGGCTTGCTCTCACGAGTTTGCTACCGATTGTCTCAGCCATTGTATTACGTGTGTAGCCCAGGATATAAGGGGCATGCTGACTTGACGTCATCCTCTCCTTCCTCCGGTTTACACCGGCAGTCTTTTTAGAAATTTAACTAAAACAAGGGTTGCGCTCGTTGCTAGACTTAACTATACACCTCACGGCACGAGCTGACGACAGCCATGCACCACCTGTAGCCGAGTTCCCTTTCGGGCACCAATCTATCTCTAGAAAGTCCTCGGTATGTCAATCCCTGGTAAGGTTCTTCGCG
>6TW_1688
TCACCCCAGTCATCAACCCCGCCTTCGGCACCCTCCTCCCCCGAAAGGGTTAGAGTAATGACTTCGGGCGTGGCTCACTTCCATGGCTTGACGGGCGGTGTGTACAAGGCCCGGGAACGTATTCACCGGATCATTGCTGATATCCGATTACTAGCGAATCCAACTTCATGAAGTCGAGTTGCAGACTTCAATCCGAACTGAGGCCGCTTTTTAGGGATTAGCTCCATGTCACCATGTGGCAACCCTTTGTAGCGACCATTGTAGCACGTGTGTAGCCCTGGACGTAAGGGCCATGATGACTTGACGTCATCCCCACCTTCCTCACTACTTACGTAGGCAGTCTCTTTAGAGTCCCCAGCTTAACCTGATGGCAACTAAAGATAGGGGTTGCGCTCGTTGCGGGACTTAACCCAACACCTCACGGCACGAGCTGACGACAGCCATGCAGCACCTTGTTTTGTGCCCCGAAGGGAAGATACCTTTCGGCATCGATCACTCACATTC
>6TW_1700
TCACCCCAGTCATCAACCCCGCCTTCGGCACCCTCCTCCCCCGAAAGGGTTAGAGTAATGACTTCGGGCGTGGCTCACTTCCATGGTGTGACGGGCGGTGTGTACAAGGCCCGGGAACGGATTCACCGCAGTATGCTGACCTGCGATTACTAGCGATTCCTCCTTCATGCAGGCGAGTTGCAGCCTGCAATCTGAACTGTGCCAGGGTTTGTGAGATTCGCTCTCCCTCGCGGGTTGGCTGCTCTGTGTCCCTCGCATTGTAGTACGTGTGTCGCCCAGGACGTAAGGGCCATGCTGACTTGACGTCATCCTCACCTTCCTCCGGTTTGTCACCGGCAGTCTCGCTAGAGTTCCCAACTTAATGATGGCAACTAACGACGAGGGTTGCGCTCGTTGCGGGACTTAACCCAACATCTCACGACACGAGCTGACGACAGCCATGCAGCACCTGTCTTCTGGTTCCTTACGGCACTCTCCCCTTTCAAGGAGATTCC
>6TW_1705
TCACCCCAGTCATCAACCCCGCCTTCGGCACCCTCCTCCCCCGAAAGGGTTAGAGTAATGACTTCGGGCGTGGCTCACTTCCATGGTGTGACGGGCGGTGTGTACAAGGCCCGGGAACGGATTCACCGCAGTATGCTGACCTGCGATTACTAGCGATTCCTCCTTCATGCAGGCGAGTTGCAGCCTGCAATCTGAACTGTGCCAGGGTTTGTGAGATTCGCTCTCCCTCGCGGGTTGGCTGCTCTGTGTCCCTCGCATTGTAGTACGTGTGTCGCCCAGGACGTAAGGGCCATGCTGACTTGACGTCATCCTCACCTTCCTCCGGTTTGTCACCGGCAGTCTCGCTAGAGTTCCCAACTTAATGATGGCAACTAACGACGAGGGTTGCGCTCGTTGCGGGACTTAACCCAACATCTCACGACACGAGCTGACGACAGCCATGCAGCACCTGTCTTCTGGTTCCTTACGGCACTCTCCCCTTTCAAGGAGATTCC
>6TW_1714
TCACCCCAGTTACCGAGCACTCCTTGGGGACTTGCCTCCTTTGCAGGTTGGCTCAGCCACTTCTGGAGCAATCGACTCCCATGGTGTGACGGGCGGTGTGTACAAGGCCCGGGAACGTATTCACCGCTGCCTGCTGATCAGCGATTACTAGCGATTCCAGCTTCATGCAGTCGAGTTGCAGACTGCAATCCGTACTGAGGTCGGCTTTTGCCGATTAGCTCCCCCTCGCGGGTTTGCGACGTTTTGTACCGACCATTGTAGCACGTGTGTAGCCCCGGACATAAGGGCCATGAGGACTTGACGTCATCCCCACCTTCCTCCGACTTGACGTGGCAGTCCCATTAGAGTGCCCAGCCGAACTGGTGGCAACTAATGGTAGGGGTTGCGCTCGTTGCGGGACTTAACCCAACATCTCACGACACGAGCTGACGACAGCCATGCAGCACCTGGATTACGGCTCTCTTGCGAGCACATCTCTATTTCT
>6TW_1725
TCACCCCAGTCGCTGACTATACCTTGGTCAAACGCCTCCTTGCGGTTAGCAATCTGCTTTAAGGTAGAACCAACTTCCATGGTGTGACGGGCGGTGTGTACAAGACCCGGGAACGTATTCACCGTAGCACGCTGATCTACGATTACTAGCGATTCCAGCTTCATGCACTCGAGTTGCAGAGTGCAATCCGAACTGAGGTAGATTTTTGAGTTTAGCTTAGCGTCGCCACCTTGCATCTCATTGTCACTACCATTGTAGCACGTGTGTAGCCCAACCCGTAAGGGCCATGAGGACTTGACGTCATCCCCACCTTCCTCCAGCTTATCACTGGCAGTTCTTTCAGAGTGCCCAGCATTACCTGATGGCAACTAAAAGTAGGGGTTGCGCTCGTTGCGGGACTTAACCCAACATCTCACGACACGAGCTGACGACAGCCATGCAGCACCTGTGTTCTGTCCGGCCGAACCGAAAAGTCTAGTTTCCTAAA
>6TW_1740
TCACCCCAGTCATCAACCCCGCCTTCGGCACCCTCCTCCCCCGAAAGGGTTAGAGTAATGACTTCGGGCGTGGCTCACTTCCATGGTGTGACGGGCGGTGTGTACAAGGCCCGGGAACGGATTCACCGCAGTATGCTGACCTGCGATTACTAGCGATTCCTCCTTCATGCAGGCGAGTTGCAGCCTGCAATCTGAACTGTGCCAGGGTTTGTGAGATTCGCTCTCCCTCGCGGGTTGGCTGCTCTGTGTCCCTCGCATTGTAGTACGTGTGTCGCCCAGGACGTAAGGGCCATGCTGACTTGACGTCATCCTCACCTTCCTCCGGTTTGTCACCGGCAGTCTCGCTAGAGTTCCCAACTTAATGATGGCAACTAACGACGAGGGTTGCGCTCGTTGCGGGACTTAACCCAACATCTCACGACACGAGCTGACGACAGCCATGCAGCACCTGTCTTCTGGTTCCTTACGGCACTCTCCCCTTTCAAGGAGATTCC
>6TW_1792
TCTCCTTCCTCTAAATGATAAGGTTTAATCAACTTCCCGCAGCATCGACGGCGAACCGCCTCAGCCGCAGTCCGAAGATTTCACCGGATCATTCAATCGGTAGGAGCGACGGGCGGTGTGTACAAAGGGCAGGGACGTAATCAACGCGAGCTGATGACTCACGCTTACTAGGAGTTCCTCGTTGAAGATTAATAGTTGCAATAATCTATCCCCATCACGATGAAATTTGCAAGATTACCCGGTCCTGTCGAACGAGGTGAATGCTTGTTGCTTTCATCAGTGTAGCGCGCGTGCGGCCCAGAACATCTAAGGGCATCACAGACCTGTTATTGCCTCAAACTTCCACTCGCTAGGCACGAATAGTCCCTCTAAGAAGTTGTCCCCCCGACAGAAAGTGAAGGTAACTATTTAGCAGGTTAAGGTCTCGTTCGTTAACGGAATTAACCAGACAAATCACTCCACCAACTAAGAACGGCCATGCACCACCACCCATAGAATCAAGAAAGAGCT
>6TW_1793
TCACCCCAGTCATCAACCCCGCCTTCGGCACCCTCCTCCCTTTCGAGTTAGAGTAATGACTTCGGGCGTGGCTCACTTCCATGGTGTGACGGGCGGTGTGTACAAGGCCCGGGAACGGATTCACCGCAGTATGCTGACCTGCGATTACTAGCGATTCCTCCTTCATGCAGGCGAGTTGCAGCCTGCAATCTGAACTGTGCCAGGGTTTGTGAGATTCGCTCTCCCTCGCGGGTTGGCTGCTCTGTGTCCCTCGCATTGTAGTACGTGTGTCGCCCAGGACGTAAGGGCCATGCTGACTTGACGTCATCCTCACCTTCCTCCGGTTTGTCACCGGCAGTCTCGCTAGAGTTCCCAACTTAATGATGGCAACTAACGACGAGGGTTGCGCTCGTTGCGGGACTTAACCCAACATCTCACGACACGAGCTGACGACAGCCATGCAGCACCTGTCTTCTGGTTCCTTACGGCACTCTCCCCTTTCAAGGAGATT
>6TW_1829
TCACCCCAGTCACCAGCCCTGCCTTAGGCGCCTCCCTCCCTTACGGGTTGAGATAACGACTTCGGGCGTGACCAGCTTCCATGGTGTGACGGGCGGTGTGTACAAGGCCCGGGAACGTATTCACCGCAGTATGCTGACCTGCGATTACTAGCGATTCCGCCTTCATGCAGGCGAGTTGCAGCCTGCAATCTGAACTAAGACCGGGTTTATGAGATTAGCTTGCATTCGCATGCTTGCGACTCTTTGTCCCGGCCATTGTAGTACGTGTGTAGCCCAAGGCGTAAGGGGCATGATGACTTGACGTCATCCCCACCTTCCTCCGGTTTGTCACCGGCAGTCTCTCTAGAGTGCCCAACTTAATGATGGCAACTAAAAACGAGGGTTGCGCTCGTTGCGGGACTTAACCCAACATCTCACGACACGAGCTGACGACAGCCATGCAGCACCTGTCTTCTGGTTCCTTACGGCACTCTCCCCTTTCAAGGAAATT
>6TW_1841
TCACCCCAGTCATCAACCCCGCCTTCGGCACCCTCCTCCCCCGAAAGGGTTAGAGTAATGACTTCGGGCGTGGCTCACTTCCATGGTGTGACGGGCGGTGTGTACAAGGCCCGGGAACGGATTCACCGCAGTATGCTGACCTGCGATTACTAGCGATTCCTCCTTCATGCAGGCGAGTTGCAGCCTGCAATCTGAACTGTGCCAGGGTTTGTGAGATTCGCTCTCCCTCGCGGGTTGGCTGCTCTGTGTCCCTCGCATTGTAGTACGTGTGTCGCCCAGGACGTAAGGGCCATGCTGACTTGACGTCATCCTCACCTTCCTCCGGTTTGTCACCGGCAGTCTCGCTAGAGTTCCCAACTTAATGATGGCAACTAACGACGAGGGTTGCGCTCGTTGCGGGACTTAACCCAACATCTCACGACACGAGCTGACGACAGCCATGCAGCACCTGTCTTCTGGTTCCTTACGGCACTCTCCCCTTTCAAGGAGATTCC
>6TW_1852
TCACCCCAGTCATCAACCCCGCCTTCGGCACCCTCCTCCCCCGAAAGGGTTAGAGTAATGACTTCGGGCGTGGCTCACTTCCATGGTGTGACGGGCGGTGTGTACAAGGCCCGGGAACGGATTCACCGCAGTATGCTGACCTGCGATTACTAGCGATTCCTCCTTCATGCAGGCGAGTTGCAGCCTGCAATCTGAACTGTGCCAGGGTTTGTGAGATTCGCTCTCCCTCGCGGGTTGGCTGCTCTGTGTCCCTCGCATTGTAGTACGTGTGTCGCCCAGGACGTAAGGGCCATGCTGACTTGACGTCATCCTCACCTTCCTCCGGTTTGTCACCGGCAGTCTCGCTAGAGTTCCCAACTTAATGATGGCAACTAACGACGAGGGTTGCGCTCGTTGCGGGACTTAACCCAACATCTCACGACACGAGCTGACGACAGCCATGCAGCACCTGTCTTCTGGTTCCTTACGGCACTCTCCCCTTTCAAGGAGATTCC
>6TW_1868
TAGCCCCAGTTACTGGTTTTGCCCTAGGCCGATCCTTGCGGTTACGGACTTTAGGCACTCCCAACTTCCATGGCTTGACGGGCGGTGTGTACAAGGCCCGGGAACGTATTCACCGGATCGTTGCTGATATCCGATTACTAGCGAATCCAACTTCATGAGGTCGAGTTGCAGACCTCAATCCGAACTGAGATTGGCTTTTTGAGATTAGCTTCACATTACTGTGTTGCGACTCATTGTACCAACCATTGTAGCACGTGTGTAGCCCCGGACGTAAGGGCCATGATGACTTGACGTCATCCCCACCTTCCTCACTACTTACGTAGGCAGTCTCTTTAGAGTCCCCAGCTTAACCTGATGGCAACTAAAGATAGGGGTTGCGCTCGTTGCGGGACTTAACCCAACACCTCACGGCACGAGCTGACGACAGCCATGCAGCACCTAGTTTTGTGTCTATTGCTAGAAAAACACCTTTCGGCATTCGTCACTAACTTTCAAGCCCGGGTAAGGTTCCTCGCGTAT
>6TW_1871
TCACCCCAGTCATCAACCCCGCCTTCGGCACCCTCCTCCCCCGAAAGGGTTAGAGTAATGACTTCGGGCGTGGCTCACTTCCATGGTGTGACGGGCGGTGTGTACAAGGCCCGGGAACGGATTCACCGCAGTATGCTGACCTGCGATTACTAGCGATTCCTCCTTCATGCAGGCGAGTTGCAGCCTGCAATCTGAACTGTGCCAGGGTTTGTGAGATTCGCTCTCCCTCGCGGGTTGGCTGCTCTGTGTCCCTCGCATTGTAGTACGTGTGTCGCCCAGGACGTAAGGGCCATGCTGACTTGACGTCATCCTCACCTTCCTCCGGTTTGTCACCGGCAGTCTCGCTAGAGTTCCCAACTTAATGATGGCAACTAACGACGAGGGTTGCGCTCGTTGCGGGACTTAACCCAACATCTCACGACACGAGCTGACGACAGCCATGCAGCACCTGTCTTCCGGTTCCTTACGGCACTCTCCCCTTTCAAGGAGATT
>6TW_1878
TCACCCCAGTCATCAACCCCGCCTTCGGCACCCTCCTCCCCCGAAAGGGTTAGAGTAATGACTTCGGGCGTGGCTCACTTCCATGGTGTGACGGGCGGTGTGTACAAGGCCCGGGAACGGATTCACCGCAGTATGCTGACCTGCGATTACTAGCGATTCCTCCTTCATGCAGGCGAGTTGCAGCCTGCAATCTGAACTGTGCCAGGGTTTGTGAGATTCGCTCTCCCTCGCGGGTTGGCTGCTCTGTGTCCCTCGCATTGTAGTACGTGTGTCGCCCAGGACGTAAGGGCCATGCTGACTTGACGTCATCCTCACCTTCCTCCGGTTTGTCACCGGCAGTCTCGCTAGAGTTCCCAACTTAATGATGGCAACTAACGACGAGGGTTGCGCTCGTTGCGGGACTTAACCCAACATCTCACGACACGAGCTGACGACAGCCATGCAGCACCTGTCTTCTGGTTCCTTACGGCACTCTCCCCTTTCAAGGAGATTCC
>6TW_1888
TCACCCCAGTCACTAGCCCTGCCTTAGGCATCCTCCTCCTCGAAAGGTTGGAGTAACGACTTCGGGCGTGACCAGCTCCCATGGTGTGACGGGCGGTGTGTACAAGGCCCGGGAACGAATTCACCGCAGTATGCTGACCTGCGATTACTAGCGATTCCTCCTTCATGCAGGCGAGTTTCAGCCTGCAATCTGAACTGAGGCCGGGTTTGCTGGGATTCGCTTGTCCTCGCGGATTAGCTGCCCGTTGTCCCGACCATTGTAGTACGTGTGTAGCCCAAGACGTAAGGGGCATGCTGACTTGACGTCATCCCCACCTTCCTCCGGTTTGTCACCGGCAGTCTCTCTAGAGTTCCCAACTTAATGATGGCAACTAAAGACGAGGGTTGCGCTCGTTGCGGGACTTAACCCAACATCTCACGACACGAGCTGACGACAGCCATGCACCACCTGTGTTCTAGCTCCCTAAGGCACTCCCACCTTTCAGCAGGATTCTAGACA
>6TW_1918
TCACCCCAATCACTAACCATACCTTAGGAACCTTCCTCCCTTGCGGGTTGGAGCAGTTACTTCTAGTACAGCCAGCTTTCGTGATGTGACGGGCGGTGTGTACAAGGCCCGGGAACGTATTCACCGCGGCATGCTGATCCGCGATTACTAGCGATTCCAACTTCATGCAGGCGAGTTGCAGCCTACAATCCGAACTGAGACCGGCTTTATGCGATTGGCTCACCCTCGCGGGCTTGCGACGCTTTGTACCGACCATTGTAGCACGTGTGTAGCCCTGGACATAAAGGCCATGCTGACTTGACGTCATCCCCACCTTCCTCCGGTTTATCACCGGCAGTCTCCTCAGAGTGCCCAGCATAACCTGATGGCAACAGAGGACGAGGGTTGCGCTCGTTGCGGGACTTAACCCAACATCTCACGACACGAGCTGACGACAGCCATGCAGCACCTCTGCAGATGTCCTTGCGGAAGCCGACTTTCGCC
>6TW_1926
TCACCCCAGTCATCAACCCCGCCTTCGGCATCCTCCTCCCCCGAAAGGGTTAGAGTAATGACTTCGGGCGTGGCTCACTTCCATGGTGTGACGGGCGGTGTGTACAAGGCCCGGGAACGGATTCACCGCAGTATGCTGACCTGCGATTACTAGCGATTCCTCCTTCATGCAGGCGAGTTGCAGCCTGCAATCTGAACTGTGCCAGGGTTTGTGAGATTCGCTCTCCCTCGCGGGTTGGCTGCTCTGTGTCCCTCGCATTGTAGTACGTGTGTCGCCCAGGACGTAAGGGCCATGCTGACTTGACGTCATCCTCACCTTCCTCCGGTTTGTCACCGGCAGTCTCGCTAGAGTTCCCAACTTAATGATGGCAACTAACGACGAGGGTTGCGCTCGTTGCGGGACTTAACCCAACATCTCACGACACGAGCTGACGACAGCCATGCAGCACCTGTCTTCTGGTTCCTTACGGCACTCTCCCCTTTNAAGGAGATT
>6TW_1974
TCACCCCAGTCATCAGTCCTACCTTAGGCATCCCCCTCCAAAAGGTTGGGGTAACGACTTCGGGCGTGACCAACTTCCATGGTGTGACGGGCGGTGTGTACAAGGCCCGGGAACGAATTCACTGCAGTATGCTGACCTGCAATTACTAGCGATTCCTCCTTCACGAAGGCGAGTTGCAGCCTTCGATCTGAACTGAGCTACGGTTTATGAGATTCGCATCACATCGCTGTGTAGCTGCCCTTTGTCCGTAGCATTGTAGTACGTGTGTAGCCCAAGACGTAAGGGGCATGCTGACTTGACGTCATCCCCACCTTCCTCCGGTTTGTCACCGGCAGTCTCTCTAGAGTGCCCAACTTAATGCTGGCAACTAAAAACGAGGGTTGCGCTCGTTGCGGGACTTAACCCAACATCTCACGACACGAGCTGACGACAGCCATGCACCACCTGTGTTCACGCTCCCGAAGGCACTTCCATCTTTCAACGGAATT
>6TW_2014
TCACCCCAGTCACTAGCCCTGCCTTAGGCATCCTCCTCCTCGAAAGGTTGGAGTAACGACTTCGGGCGTGACCAGCTCCCATGGTGTGACGGGCGGTGTGTACAAGGCCCGGGAACGAATTCACCGCAGTATGCTGACCTGCGATTACTAGCGATTCCTCCTTCATGCAGGCGAGTTTCAGCCTGCAATCTGAACTGAGGCCGGGTTTGCTGGGATTCGCTTGTCCTCGCGGATTAGCTGCCCGTTGTCCCGACCATTGTAGTACGTGTGTAGCCCAAGACGTAAGGGGCATGCTGACTTGACGTCATCCCCACCTTCCTCCGGTTTGTCACCGGCAGTCTCTCTAGAGTTCCCAACTTAATGATGGCAACTAAAGACGAGGGTTGCGCTCGTTGCGGGACTTAACCCAACATCTCACGACACGAGCTGACGACAGCCATGCACCACCTGTGTTCTGGTTCCCTAAGGCACTCTCAACTTTCATCAAGATTCCAGACA
>6TW_2045
TAACACCAGTTACTAGTTTTACCCTAGGCAGCTCCTTGCGGTTACCGACTTCAGGCACCCCCAGCTTCCATTGTTTGACGGGCGGTGTGTACAAGGCCCGGGAACGTATTCACCGCGCCATGGCTGATGCGCGATTACTAGCGATTCCAGCTTCACGGAGTCGAGTTGCAGACTCCGATCCGAACTGAGATTGGCTTTAGAGATTCGCATCCGGTCACCCGGTAGCTGCCCTCTGTACCAACCATTGTAGCACGTGTGTGGCCCAGGACGTAAGGGCCGTGATGACTTGACGTCGTCCCCGCCTTCCTCACTACTTGCGTAGGCAGTTTCTTTAGAGTCCTCAGCATTACCTGCTAGCAACTAAAGATGGGGGGTTGCGCTCGTTGCGGGACTTAACCCAACACCTCACGGCACGAGCTGACGACAGCCATGCAGCACCTTGCAAATTGTCCGAAGACTGACATGTTTCCACATCATTCAACTTGCATTTAAGCCCTGGTTAA
>6TW_2054
TCATCCCAATCACCATCCATACCTTAGGCACCTGCCTCCTTGCGGTTAGCTCGGCGGCTTTGGGTACAGACGGCTTTCATGATGTGACGGGCGGTGTGTACAAGGCCTGGGAACGTATTCACGGCGCCGTAGCTGATGCGCCATTACTAGCGATTCCAGCTTCATGCCGGCGAGTTGCAGCCGACAATCTGAACTGGGCCCGGTTTTAAGGATTTGCTCCCCATTGCTGGATTGCGCCCCTCTGTGCCGGGCATTGTAGTACGTGTGCAGCCCTGGCCGTAAGGGCCATACTGACTTGACGTCATCCCCACCTTCCTCCTCGTTGAAGCGAGGCAGTCCGTCCAGAGTGCTCCGGTCTTTCGACCGGGTGGCAACAGGACGCAGGGGTTGCGCTCGTTGCGGGACTTAACCCAACATCTCACGACACGAGCTGACGACAGCCATGCAGCACCTGTGCACGCTCCCCGTTGCGGGGTCGTTACGCTTTCGCG
>6TW_2063
TCACCCCAATTATCTGCCCCACCTTAGGCGGCTAGCTCCTTGCGGTTACCCCCACCGACTTCGGGTGTTGCAAACTCTCGTGGTGTGACGGGCGGTGTGTACAAGACCCGGGAACGTATTCACCGCGGCATGCTGATCCGCGATTACTAGCAATTCCGACTTCATGCAGGCGAGTTGCAGCCTGCAATCCGAACTGAGACCGGCTTTTAGAGATTCGCTTCAGGTCGCCCTGTCGCTGCCCGTTGTACCGGCCATTGTAGTACGTGTGTAGCCCAGGTCATAAGGGGCATGATGATTTGACGTCATCCCCGCCTTCCTCCGGTTTGTCACCGGCAGTCATCCCAGAGTGCCCAACTAAATGCTGGCAACTGGCATCAAGGGTTGCGCTCGTTGCGGGACTTAACCCAACATCTCACGACACGAGCTGACGACAACCATGCACCACCTGTCTCCCCTGTCCCGAAGGTCTACACTGTCTCCAATGTATTCAGGGGAT
>6TW_2071
TCACCCCAATCATGAACCATACCGTGGACGTCTGCCTCCTTGCGGTTAGCTCAACGTCTTCTAGTACAGCCCACTTTCGTGATGTGACGGGCGGTGTGTACAAGACCCGGGAACGTATTCACCGCAGCATGCTGATCTGCGATTACTAGCGATTCCAGCTTCATGGAGTCGAGTTGCAGACTCCAATCCGAACTGAGACTGGTTTTTCCGATTGGCTCCGTCTCGCGACTTCGCTACGGTTTGTACCAGCCATTGTAGCACGTGTGTAGCCCTGGACATAAAGGCCATGAGGACTTGACGTCATCCCCACCTTCCTCCGGTTTATCACCGGCAGTTCCGCGAGAGTCCCCAACTTAATGATGGTAACTCACGGTAAGGGTTGCGCTCGTTGCGGGACTTAACCCAACATCTCACGACACGAGCTGACGACAGCCATGCAGCACCTTGCTGGCAGGAGCCGATTACTCGGATCATCTTATCTCTAAGA
>6TW_2084
TCACCCCAGTCATCAACCCCGCCTTCGGCACCCTCCTCCCCCGAAAGGGTTAGAGTAATGACTTCGGGCGTGGCTCACTTCCATGGTGTGACGGGCGGTGTGTACAAGGCCCGGGAACGGATTCACCGCAGTATGCTGACCTGCGATTACTAGCGATTCCTCCTTCATGCAGGCGAGTTGCAGCCTGCAATCTGAACTGTGCCAGGGTTTGTGAGATTCGCTCTCCCTCGCGGGTTGGCTGCTCTGTGTCCCTCGCATTGTAGTACGTGTGTCGCCCAGGACGTAAGGGCCATGCTGACTTGACGTCATCCTCACCTTCCTCCGGTTTGTCACCGGCAGTCTCGCTAGAGTTCCCAACTTAATGATGGCAACTAACGACGAGGGTTGCGCTCGTTGCGGGACTTAACCCAACATCTCACGACACGAGCTGACGACAGCCATGCAGCACCTGTCTTCCGGTTCCTTACGGCACTCTCCCCTTTCAAGGAGATT
>6TW_2098
TCACCCCAGTCACCAGCCCTGCCTTAGGCGCCTCCCTCCCTTGCGGGTTGAGATAACGACTTCGGGCGTGACCAGCTTCCATGGTGTGACGGGCGGTGTGTACAAGGCCCGGGAACGTATTCACCGCAGTATGCTGACCTGCGATTACTAGCGATTCCGCCTTCATGCAGGCGAGTTGCAGCCTGCAATCTGAACTAAGACCGGGTTTATGAGATTAGCTTGCATTCGCATGCTTGCGACTCTTTGTCCCGGCCATTGTAGTACGTGTGTAGCCCAAGGCGTAAGGGGCATGATGACTTGACGTCATCCCCACCTTCCTCCGGTTTGTCACCGGCAGTCTCTCTAGAGTGCCCAACTTAATGATGGCAACTAAAACGAGGGTTGCGCTCGTTGCGGGACTTAACCCAACATCTCACGACACGAGCTGACGACAGCCATGCACCACCTGTGTTCGTGCTCCCGAAGGCACTCCTCCCTTTCAAGAGGATTCACG
>6TW_2204
TAGTCCCAATCACGAGTTTCGCCCTAGGCACCTGCCTCCTTACGGTTAGCACAGCGACTTTAGGCGCCCCCCGCTTTCGTGGCTTGACGGGCGGTGTGTACAAGGCTCAGGAACATATTCACCGCAGCATAGCTGATCTGCGATTACTAGCGATTCCAGCTTCATGCAGGCGAGTTGCAGCCTGCAATCCGAACTGAGCGACGCTTTTTGAGATTAGCTTCCCCTCGCGGGTTCGCTGCCCTTTGTACGCCGCATTGTATGACGTGTGCAGCCCTAGACATAAAGGCCATGATGACTTGACGTCGTCCCCACCTTCCTCCGGTTTGACACCGGCGGTCTCCTTAGAGTCCCCAACTGAATGCTGGCAACTAAGGACAAGGGTTGCGCTCGTTAAGCGACTTAACGCGACGTCTCACGACACGAGCTGACGACAGCCATGCAGCACCTGTGCATGTTCCACCCGAAGGCGTGGCTTGGCTTTCA
>6TW_2251
TCACCCCAGTCATCAACCCCGCCTTCGGCACCCTCCTCCCCCGAAAGGGTTAGAGTAATGACTTCGGGCGTGGCTCACTTCCATGGTGTGACGGGCGGTGTGTACAAGGCCCGGGAACGGATTCACCGCAGTATGCTGACCTGCGATTACTAGCGATTCCTCCTTCATGCAGGCGAGTTGCAGCCTGCAATCTGAACTGTGCCAGGGTTTGTGAGATTCGCTCTCCCTCGCGGGTTGGCTGCTCTGTGTCCCTCGCATTGTAGTACGTGTGTCGCCCAGGACGTAAGGGCCATGCTGACTTGACGTCATCCTCACCTTCCTCCGGTTTGTCACCGGCAGTCTCGCTAGAGTTCCCAACTTAATGATGGCAACTAACGACGAGGGTTGCGCTCGTTGCGGGACTTAACCCAACATCTCACGACACGAGCTGACGACAGCCATGCAGCACCTGTCTTCTGGTTCCTTACGGCACTCTCCCCTTTCAAGGAGATTCC
>6TW_2260
TAGTCCCAGTCACCAGCCTTGCCGTGGGCACGCATGAAATTGCGCGACTTCGGGCACTGCCAGCTCCCATGACTTGACGGGCGGTGTGTACAAGGCTCAGGAACGATATTCACCGCGGCGTAGCTGATCCGCGATTACTAGCGATTCCAACTTCATGCGGGCGAATTTCAGCCCGCAATCTGAACTGGGGTATGCTTTAGCGATTTGCTCCACCTTGCGGTCTTGCATCGTTCTGTACATACCATTGTAGCACGTGTGCAGCCCTAGACATAAAGGCCATGAGGACTTGACGTCATCCCCACCTTCCTCCGGTTTGACACCGGCAGTCTCGCTACAGTCCCCGGCTTTACCCGCTGGCAACTAGAGACAAGGGTTTCGCTCGTTAAGCGACTTAACGCGACATCTCACGACACGAGCTGACGACAGCCATGCAGCACCTGTGTATGTTCCACCCGAAGGCGTGGCCCTGCTTTCACTA
>6TW_2261
TAGTCCCAATCGCAGAGTTCATCTTAGGCGCCTGGCTCCTTGCGGTTACCTCAGCGACTTCGGATGCCCCCCACTTTCGTGGCTTGACGGGCGGTGTGTACAAGGCTCAGGAACACATTCACCGCGGTATGCTGACCCGCGATTACTAGCGATTCCAGCTTCATGTAGGCGAGTTGCAGCCTACAATCCGAACTAGGGAGCGTTTTTTGGGATTTGCTCGACCTCGCGGCTTTGCTTCCCTTTGTGCGCTCCATTGTAGGACGTGTGCAGCCCTAGTCATAAGGGCCATGAGGACTTGACGTCATCCCCACCTTCCTCCGGCTTAACGCCGGCGGTCTCTCTAGAGTCCCCGGCTTTACCCGCTGGCAACTAGAGACAAGGGTTTCGCTCGTTAAGCGACTTAACGCGACATCTCACGACACGAGCTGACGACAGCCATGCAGCACCTGTGCACGTTGACCCGAAGGCCTGGCTCGGCTTTCACCGAGTTAATCCGTGCA
>6TW_2262
TCACCCCAGTCATCAACCCCGCCTTCGGCACCCTCCTCCCCCGAAAGGGTTAGAGTAATGACTTCGGGCGTGGCTCACTTCCATGGTGTGACGGGCGGTGTGTACAAGGCCCGGGAACGGATTCACCGCAGTATGCTGACCTGCGATTACTAGCGATTCCTCCTTCATGCAGGCGAGTTGCAGCCTGCAATCTGAACTGTGCCAGGGTTTGTGAGATTCGCTCTCCCTCGCGGGTTGGCTGCTCTGTGTCCCTCGCATTGTAGTACGTGTGTCGCCCAGGACGTAAGGGCCATGCTGACTTGACGTCATCCTCACCTTCCTCCGGTTTGTCACCGGCAGTCTCGCTAGAGTTCCCAACTTAATGATGGCAACTAACGACGAGGGTTGCGCTCGTTGCGGGACTTAACCCAACATCTCACGACACGAGCTGACGACAGCCATGCAGCACCTGTCTTCTGGTTCCTTACGGCACTCTCCCCTTTCAAGGAGATTCC
>6TW_2264
TCATCCCAGTTACCGCTCATACCTTAGGGCGCTGCCTCCTTGCGGTTGGCGCGCGCACTTCGGGTACAAACGACTCCCATGATGTGACGGGCGGTGTGTACAAGACCCGGGAACGTATTCACGGCGCCGTAGCTGATGCGCCATTACTAGCGATTCCGGCTTCATGGAGGCGAGTTGCAGCCTCCAATCCGAACTGGGCCCGAATTTAGTGATTTCCTCCACCTCGCGGTCTCGGATCCTTCTGTTTCGGGCATTGTAGTACGTGTGCAGCCCTGGCCGTAAGGGCCATACTGACTTGACGTCGTCCCCACCTTCCTCCCCGTTGAACAGGGCAGTCTGAACAGAGTGCCGGAGACTCACGTCTCCATGGCAACAGTTCACAGGGGTTTGCGCTCGTTGCGGGACTTAACCCGAACATCTCACGACACGAGCTGACGACAGCCATGCAGCACCTGTGCATGTTCCACCCGGAAGGCGTGGCTTGGCTTTCACCAAGTTAAT
>6TW_2278
TCACCCCAGTCACCAGCCCTGCCTTAGGCGCCTCCCTCCCTTGCGGGTTGAGATAACGACTTCGGGCGTGACCAGCTTCCATGGTGTGACGGGCGGTGTGTACAAGGCCCGGGAACGTATTCACCGCAGTATGCTGACCTGCGATTACTAGCGATTCCGCCTTCATGCAGGCGAGTTGCAGCCTGCAATCTGAACTAAGACCGGGTTTATGAGATTAGCTTGCATTCGCATGCTTGCGACTCTTTGTCCCGGCCATTGTAGTACGTGTGTAGCCCAAGGCGTAAGGGGCATGATGACTTGACGTCATCCCCACCTTCCTCCGGTTTGTCACCGGCAGTCTCTCTAGAGTGCCCAACTTAATGATGGCAACTAAAAACGAGGGTTGCGCTCGTTGCGGGACTTAACCCAACATCTCACGACACGAGCTGACGACAGCCATGCACCACCTGTGTTCGTGCTCCCGAAGGCACTCCTCCCTTTCAAGAGGATTCACG
>6TW_2345
TCACCCCAGTCATCAACCCCGCCTTCGGCACCCTCCTCCCCCGAAAGGGTTAGAGTAATGACTTCGGGCGTGGCTCACTTCCATGGTGTGACGGGCGGTGTGTACAAGGCCCGGGAACGGATTCACCGCAGTATGCTGACCTGCGATTACTAGCGATTCCGCCTTCATGCAGGCGAGTTGCAGCCTGCAATCTGAACTAAGACCGGGTTTATGAGATTAGCTTGCATTCGCATGCTTGCGACTCTTTGTCCCGGCCATTGTAGTACGTGTGTAGCCCAAGGCGTAAGGGGCATGATGACTTGACGTCATCCCCACCTTCCTCCGGTTTGTCACCGGCAGTCTCTCTAGAGTGCCCAACTTAATGATGGCAACTAAAAACCGAGGGTTGCGCTCGTTGCGGGACTTAACCCAACATCTCACGACACGAGCTGACGACAGCCATGCACCACCTGTGTTCGTGCTCCCGAAGGCACTCCTCCCTTTCAAGAGGATTCACGACA
>6TW_2365
TCACCCCAGTCATCAACCCCGCCTTCGGCACCCTCCTCCCCCGAAAGGGTTAGAGTAATGACTTCGGGCGTGGCTCACTTCCATGGTGTGACGGGCGGTGTGTACAAGGCCCGGGAACGGATTCACCGCAGTATGCTGACCTGCGATTACTAGCGATTCCTCCTTCATGCAGGCGAGTTGCAGCCTGCAATCTGAACTGTGCCAGGGTTTGTGAGATTCGCTCTCCCTCGCGGGTTGGCTGCTCTGTGTCCCTCGCATTGTAGTACGTGTGTCGCCCAGGACGTAAGGGCCATGCTGACTTGACGTCATCCTCACCTTCCTCCGGTTTGTCACCGGCAGTCTCGCTAGAGTTCCCAACTTAATGATGGCAACTAACGACGAGGGTTGCGCTCGTTGCGGGACTTAACCCAACATCTCACGACACGAGCTGACGACAGCCATGCAGCACCTGTCTTCCGGTTCCTTACGGCACTCTCCCCTTTCAAGGAGATT
>6TW_2371
TCACCCCAGTCATGAGCCCTACCGTGGTAATCGCCCTCCTTGCGGTTAAGCTAACTACTTCTGGTAAAACCCACTCCCATGGTGTGACGGGCGGTGTGTACAAGACCCGGGAACGTATTCACCGCGACATGCTGATCCGCGATTACTAGCGATTCCGACTTCATGCACTCGAGTTGCAGAGTGCAATCCGGACTACGATCGGCTTTCTGGGATTGGCTCCCCCTCGCGGGTTGGCGACCCTCTGTACCGACCATTGTATGACGTGTGAAGCCCTACACATAAGGGCCATGAGGACTTGACGTCATCCCCACCTTCCTCCGGTTTGTCACCGGCAGTCTCCTTAGAGTGCCCTTGCGTAGCAACTAAGGACAAGGGTTGCGCTCGTTGCGGGACTTAACCCAACATCTCACGACACGAGCTGACGACAGCCATGCAGCACCTGTGTCCAGGGTTCCCTTTCGGGCACCCTCACATCTCTGCGAGGTTCCTGGCATGTCAAGCGTTA
>6TW_2377
TCACCCCAGTCACTGAGCCTACCGTGGCTGGCTGCCTCCATTACTGGTTGGCGCACCATCTTAGGGTAGACCCAATTCCCATGGTGTGACGGGCGGTGTGTACAAGGCCCGGGAACGTATTCACCGCGTCATGCTGTTACGCGATTACTAGCGATTCCGACTTCATGGGGTCGAGTTGCAGACCCCAATCCGAACTGAGATGGCTTTTTGGGATTGGCCCATTGTCACCACCATTGTAGCACGTGTGTAGCCCAACCCGTAAGGGCCATGAGGACTTGACGTCATCCACACCTTCCTCCGGCTTATCACCGGCAGTTCTCCTAGAGTGCCCAACTGAATGCTGGCAACTAAGAGTGTGGGTTGCGCTCGTTGCCGGACTTAACCGAACATCTCACGACACGAGCTGACGACAGCCATGCAGCACCTGTGTGGTATCCAGCCGAACTGAAAGGACCGTCTCCGGTCCCGCGATACCCATGTCAAGGGTTGTAAGGTT
>6TW_2394
TAGTCCCAATCACGAAGTTTGCCCTAGGCACCTGCCTCCTTACGGTTAGCACAGCGACTTCAGGCACCCCCCGCTTTCGTGGCTTGACGGGCGGTGTGTACAAGGCTCAGGAACATATTCACCGCAGCATAGCTGATCTGCGATTACTAGCGATTCCAGCTTCATGCAGGCGAGTTGCAGCCTGCAATCCGAACTGAGCGACGCTTTTTGAGATTAGCTCCCCCTCGCGGGTTTGCTGCCCTTTGTACGCCGCATTGTATGACGTGTGCAGCCCTGGACATAAAGGCCATGATGACTTGACGTCGTCCCCACCTTCCTCCGGTTTGACACCGGCGGTCTCCTTAGAGTCCCCAACTGAATGCTGGCAACTAAGGCAAGGGTTGCGCTCGTTAAGCGACTTAACGCGACGTCTCACGACACGAGCTGACGACAGCCATGCAGCACCTGTGCATGTTCCACCCGGAAGGCGTGGCCCAGCTTT
>6TW_2408
TCACCCCAGTTGCTGACTATACCTTGGTCAAACGCCTCCTTGCGGTTAGCAATCTGCTTTAAGGTAGAACCAACTTCCATGGTGTGACGGGCGGTGTGTACAAGACCCGGGAACGTATTCACCGTAGCACGCTGATCTACGATTACTAGCGATTCCAGCTTCATGCACTCGAGTTGCAGAGTGCAATCCGAACTGAGGTAGATTTTTGAGTTTAGCTTAGCGTCGCCACTTTGCATCTCATTGTCACTACCATTGTAGCACGTGTGTAGCCCAACCCGTAAGGGCCATGAGGACTTGACGTCATCCCCACCTTCCTCCAGCTTATCACTGGCAGTTCTTTCAGAGTGCCCAGCATGACCTGATGGCAACTAAAAGTAGGGGTTGCGCTCGTTGCGGGACTTAACCCGAACATCTCACGACACGAGCTGACGACAGCCATGCAGCACCTGTGTTCTGTCCGGCCGAACCGAAAAGTCTAGTTTCCTAAACTCGCG
>6TW_2411
TAGTCCCAATCACCGAGCTCGCCTTCGGCGCCGCCCCCCTTTCGGTTGGACTAGCGACTTCGGGCGCTCTCAGCTCTCGTGGCTTGACGGGCGGTGTGTACAAGGCTCAGGAACATATTCACCGCGGCGTAGCTGATCCGCGATTACTAGCGATTCCAACTTCATGCAGGCGAGTTGCAGCCAGCAATCCGAACTGGGGTTGGCTTTCTGAGGTCTGCTTCGCCTCGCGGTTCTGCTTCTCTCTGTACCAACCATTGTAGCACGTGTGTAGCCCCAGGCGTAAGGGCCATGATGACTTGACGTCGTCCCCACCTTCCTCCGTTTTGACAACGGCAGTCCCACTAAAGTGCCCGGCTTTACCCGTTGGTAACTAATGGTAGGGGTTTCGCTCGTTAAGGGACTTAACCCGACATCTCACGACACGAGCTGACGACAGCCATGCAACACCTGTGCAGGTCACACCCGAAGGTAATCAGCCAGCTTTCACCGGCCTAG
>6TW_2460
TCATCCCAGTTACCACTCATAGCGTAGGGCGCTGCTTCCTTGCGGTTAGCGCACGCACTTCGGCTACAAGCGACTTCCATGATGTGACGGGCGGTGTGTACAAGGCCCGGGAACGTATTCACGGCGCCGTAGCTGATGCGCCATTACTAGCGATTCCGGCTTCATGGAGGCGAGTTGCAGCCTCCAATCCGAACTGGGCCCACTTTTTGAGATTTCCTCTACCTCGCGGATTTGGATCATTCTGTAGTGGGCATTGTAGTACGTGTGCAGCCCTGGCCGTAAGGGCCATACTGACTTGACGTCGTCCCCACCTTCCTCCCCGTTTCACAGGGCAGTCTGAACAGAGTGCTTCCCTTGCGGGAGTGGCAACAGTTCACAGGGGTTGCGCTCGTTGCGGGACTTAACCCAACATCTCACGACACGAGCTGACGACAGCCATGCAGCACCTGTGTATCCCCATCACCCTTGCGGGCAGTCACCGGCTTTCACCG
>6TW_2484
TCACCCCAGTCATCAACCCCGCCTTCGGCACCCTCCTCCCCCGAAAGGGTTAGAGTAATGACTTCGGGCGTGGCTCACTTCCATGGTGTGACGGGCGGTGTGTACATGGCCCGGGAACGGATTCACCGCAGTATGCTGACCTGCGATTACTAGCGATTCCTCCTTCATGCAGGCGAGTTGCAGCCTGCAATCTGAACTGTGCCAGGGTTTGTGAGATTCGCTCTCCCTCGCGGGTTGGCTGCTCTGTGTCCCTCGCATTGTAGTACGTGTGTCGCCCAGGACGTAAGGGCCATGCTGACTTGACGTCATCCTCACCTTCCTCCGGTTTGTCACCGGCAGTCTCGCTAGAGTTCCCAACTTAATGATGGCAACTAACGACGAGGGTTGCGCTCGTTGCGGGACTTAACCCAACATCTCACGACACGAGCTGACGACAGCCATGCAGCACCTGTCTTCTGGTTCCTTACGGCACTCTCCCCTTTCAAGGAGATT
>6TW_2494
TCACCCCAGTCACGAACCCTGCCGTGGTAATCGCCCTCCTTGCGGTTAGGCTAACTACTTCTGGCAGAACCCGCTCCCATGGTGTGACGGGCGGTGTGTACAAGACCCGGGAACGTATTCACCGCGACATGCTGATCCGCGATTACTAGCGATTCCGACTTCACGCAGTCGAGTTGCAGACTGCGATCCGGACTACGACTGGCTTTATGGGATTAGCTCCCCCTCGCGGGTTGGCAACCCTCTGTACCAGCCATTGTATGACGTGTGTAGCCCCACCTATAAGGGCCATGAGGACTTGACGTCATCCCCACCTTCCTCCGGTTTGTCACCGGCAGTCTCATTAGAGTGCCCTTTCGTAGCAACTAATGACAAGGGTTGCGCTCGTTGCGGGACTTAACCCAACATCTCACGACACGAGCTGACGACAGCCATGCAGCACCTGTGTTACGGTTCTCTTTCGAGCACAAAATCCATCTCTGGATCTTTCCGTACATGTCAAAGGTT
>6TW_2496
TCACCCCAGTCATCAACCCCGCCTTCGGCACCCTCCTCCCCCGAAAGGGTTAGAGTAATGACTTCGGGCGTGGCTCACTTCCATGGTGTGACGGGCGGTGTGTACAAGGCCCGGGAACGGATTCACCGCAGTATGCTGACCTGCGATTACTAGCGATTCCTCCTTCATGCAGGCGAGTTGCAGCCTGCAATCTGAACTGTGCCAGGGTTTGTGAGATTCGCTCTCCCTCGCGGGTTGGCTGCTCTGTGTCCCTCGCATTGTAGTACGTGTGTCGCCCAGGACGTAAGGGCCATGCTGACTTGACGTCATCCTCACCTTCCTCCGGTTTGTCACCGGCAGTCTCGCTAGAGTTCCCAACTTAATGATGGCAACTAACGACGAGGGTTGCGCTCGTTGCGGGACTTAACCCAACATCTCACGACACGAGCTGACGACAGCCATGCAGCACCTGTCTTCTGGTTCCTTACGGCACTCTCCCCTTTCAAGGAGATTCC
>6TW_2497
TAGTCCCAATCGCCAGTCCCACCTTCGACGGCTCCCTCCTTGCGGTTGGGCCACCGGCTTCGGGTGTTACCGACTTTCGTGACTTGACGGGCGGTGTGTACAAGGCCCGGGAACGTATTCACCGCAGCGTTGCTGATCTGCGATTACTAGCGACTCCGACTTCATGGGGTCGAGTTGCAGACCCCAATCCGAACTGAGACCGGCTTTTTGGGATTCGCTCCACCTTGCGGTTTTGCAGCCCTTCGTACCGGCCATTGTAGCATGCGTGCAGCCCTGGACATAAGGGGCATGATGACTTGACGTCATCCCCACCTTCCTCCGAGTTGACCCCGGCAGTCTCCTATGAGTCCCCGACATTACTCGCTGGCAACATAGGACGAGGGTTGCGCTCGTTGCGGGACTTAACCCAACATCTCACGACACGAGCTGACGACAGCCATGCAGCACCTGTGTTCGTGCTCCCGAAGGCACTCCTCCCTTTCAAGAGGATTCACGACATGTC
>6TW_2518
TCACCCCAGTCACTAATTCTACCTTAGGCACCCTCCCCCAAATGGTTAGAGTAATGATTTCGGGCATAACCAGCTTCCATGGTGTGACGGGCGGTGTGTACAAGGCCCGGGAACGAATTCACCACTGTATAGCTGACCAGCGATTACTAGCGATTCCACCTTCATGTAGGCGAGTTGCAGCCTACAATCCGAACTTAGAGCGAGTTTATAGATTAGCTAGTCTTTGCAGATTTGCATCTCATTGTCTCGCCCAATGTAGCACGTGTGTAGCCCAGGGTGTAAGGGGCATGCTGACTTGACGTCATCCCCACTTCCTCCGGTTTATAACCAGCAGTCTTTTAGAGTCCCCAACTGAATGCTGGCAACTAAGGACAAGGGTTGCGCTCGTTAAGCGACTTAACGCGACGTCTCACGACACGAGCTGACGACAGCCATGCAGCACCTGTGCATGTTCCACCCGGAAGGCGTGGCCCAGCTTTCACTGGGTTAATCC
>6TW_2524
TAGCCCTAGTTACCAGTTTTACCCTAGGCAGCTCCTTGCGGTCACCGACTTCAGGCACCCCCAGCTTCCATGGCTTGACGGGCGGTGTGTACAAGGCCCGGGAACGTATTCACCGGATCATGGCTGATATCCGATTACTAGCGATTCCAGCTTCACGGAGTCGAGTTGCAGACTCCGATCCGAACTGTGACCGGCTTTGTAGATTCGCTCCTGGTCACCCAGTGGCTGCTCTCTGTACCGGCCATTGTAGCACGTGTGTAGCCCAAGGCGTAAGGGCCGTGATGATTTGACGTCATCCCCACCTTCCTCACAGTTTGCACTGGCAGTCTCGTTAGAGTTCCCGACATGACTCGCTGGCAACTAACAACAGGGGTTGCGCTCGTTATAGGACTTAACCTGACACCTCACGGCACGAGCTGACGACAACCATGCAGCACCTTGTAAATTGTCTTGCGAAAAGTCTGTTTCCAAACCGGTCAATCTACATTTAAGCCTTGGTAAGGTT
>6TW_2541
TCACCCCAGTCATCAACCCCGCCTTCGGCACCCTCCTCCCCCGAAAGGGTTAGAGTAATGACTTCGGGCGTGGCTCACTTCCATGGTGTGACGGGCGGTGTGTACAAGGCCCGGGAACGGATTCACCGCAGTATGCTGACCTGCGATTACTAGCGATTCCTCCTTCATGCAGGCGAGTTGCAGCCTGCAATCTGAACTGTGCCAGGGTTTGTGAGATTCGCTCTCCCTCGCGGGTTGGCTGCTCTGTGTCCCTCGCATTGTAGTACGTGTGTCGCCCAGGACGTAAGGGCCATGCTGACTTGACGTCATCCTCACCTTCCTCCGGTTTGTCACCGGCAGTCTCGCTAGAGTTCCCAACTTAATGATGGCAACTAACGACGAGGGTTGCGCTCGTTGCGGGACTTAACCCAACATCTCACGACACGAGCTGACGACAGCCATGCAGCACCTGTCTTCCGGTTCCTTACGGCACTCTCCCCTTTCAAGGAGATT
>6TW_2554
TCACCCCAGTCATCAACCCCGCCTTCGGCACCCTCCTCCCCCGAAAGGGTTAGAGTAATGACTTCGGGCGTGGCTCACTTCCATGGTGTGACGGGCGGTGTGTACAAGGCCCGGGAACGGATTCACCGCAGTATGCTGACCTGCGATTACTAGCGATTCCTCCTTCATGCAGGCGAGTTGCAGCCTGCAATCTGAACTGTGCCAGGGTTTGTGAGATTCGCTCTCCCTCGCGGGTTGGCTGCTCTGTGTCCCTCGCATTGTAGTACGTGTGTCGCCCAGGACGTAAGGGCCATGCTGACTTGACGTCATCCTCACCTTCCTCCGGTTTGTCACCGGCAGTCTCGCTAGAGTTCCCAACTTAATGATGGCAACTAACGACGAGGGTTGCGCTCGTTGCGGGACTTAACCCAACATCTCACGACACGAGCTGACGACAGCCATGCAGCACCTGTCTTCTGGTTCCTTACGGCACTCTCCCCTTTCAAGGAGATTCC
>6TW_2556
TCACCCCAGTTACCAACCCGGCTTTAAATGTTTTCCTCTAAAAGTTAAAATAACATCTTCAGGCAAGGCCGACTTCCATGGTGTGACGGGCGGTGTGTACAAGGCCCGGGAACGGATTCACCGCCGTATAGCTGACCGGCGATTACTAGCGATTCCGTCTTCATGTAGGCGAGTTTCAGCCTACAATCCGAACTGAGGCTTAGTTTAAGAGATTAGCTTGTCTTCACAGAGTTGCGACTCATTGTCTAAACCATTGTAGCACGTGTGTAGCCCAGGATATAAGGGGCATGATGACTTGACCTCATCCTCGCCTTCCTCCGATTTATAACCGGCAGTCTTTTTAGATCTAATATAACTAAAAACGAGGGTTGCGCTCGTTGCGGGACTTAACCCAACATCTCACGACACGAGCTGACGACAGCCATGCACCACCTGTGTCTAGGTTCCCGAAGGCACATCTTTCTTTCAAAAAACTTCCTAGCATGTCAAATCCTGGTAAGGTTCTTCGTGTTGCATCGAATTAAACCA
>6TW_2570
TCACTCCAGTCACCGACCCCACCCTAAACATTACTCTCCTCGCGGTTAAGCCAATGTCTTTAGGTGTTACCAGCTCCCATAGTGTGACGGGCGGTGTGTACAAGACCCGGGAACGTATTCAACGCACTATAGCTGACGCGCGTTTACTAGCAACTCCAACTTCATGCAGGCGAGTTGCAGCCTGCAATCTGAACTGAGGAATGTTTTACTAGGATTTGCTCCGCCTCACGGCTTGGCTTCCCATTGTTCCATCCCATTGTAGCGTGTGTGTAGCCCCGGACATAAAGGCCATGCTGACTTGACGTCATCCCCGCCTTCCTCCGGCTTGCGGCCGGCAGTCTCGCCAGACACTTGTAACTGGCAATGAGGGTTGCGCTCGTTAGCGTACTTAAACGAACATCTCACGACACGAGCTGACGACAGCCATGCAACACCTGTATAAACTCTCTTGCGAGTCGATCCAATTTCTCTTCTCTACCATCTAT
>6TW_2575
TCACCCCAGTCATCAACCCCGCCTTCGGCACCCTCCTCCCCCGAAAGGGTTAGAGTAATGACTTCGGGCGTGGCTCACTTCCATGGTGTGACGGGCGGTGTGTACAAGGCCCGGGAACGGATTCACCGCAGTATGCTGACCTGCGATTACTAGCGATTCCTCCTTCATGCAGGCGAGTTGCAGCCTGCAATCTGAACTGTGCCAGGGTTTGTGAGATTCGCTCTCCCTCGCGGGTTGGCTGCTCTGTGTCCCTCGCATTGTAGTACGTGTGTCGCCCAGGACGTAAGGGCCATGCTGACTTGACGTCATCCTCACCTTCCTCCGGTTTGTCACCGGCAGTCTCGCTAGAGTTCCCAACTTAATGATGGCAACTAACGACGAGGGTTGCGCTCGTTGCGGGACTTAACCCAACATCTCACGACACGAGCTGACGACAGCCATGCAGCACCTGTCTTCTGGTTCCTTACGGCACTCTCCCCTTTCAAGGAAATT
>6TW_2577
TCACCCCAGTCATGAATCCTACCGTGGTAATCGTCTTCCTTGCGGTTAGACTAACTACTTCTGGTAAAACCCACTCCCATGGTGTGACGGGCGGTGTGTACAAGGCCCGGGAACGTATTCACCGCGACATGCTGATCCGCGATTACTAGCGATTCCGACTTCATGCAGTCGAGTTGCAGACTACAATCCGGACTACGATCGGCTTTCTGGGATTGGCTCCCCCTCGCGGGTTGGCAACCCTCTGTACCGACCATTGTATTACGTGTGAAGCCCTGGCCATAAGGGCCATGAGGACTTGACGTCATCCCCACCTTCCTCCGGTTTGTCACCGGCAGTCCCATTAAAGTGCCCAACTAAATGATGGCAATTAATGGCAAGGGTTGCGCTCGTTGCGGGACTTAACCCAACATCTCACGACACGAGCTGACGACAGCCATGCAGCACCTGTGTTACCGTTCTCTTTCGAGCACTTGAACATCTCTGCTCAATTCGGTACATGTCAAGGCCG
>6TW_2730
TCACCCCAATTATCTGCCCCACCTTAGGCGGCTAGCTCCTTGCGGTTACCCCACCGACTTCGGGTGTTGCAAACTCTCGTGGTGTGACGGGCGGTGTGTACAAGACCCGGGAACGTATTCACCGCGGCATGCTGATCCGCGATTACTAGCAATTCCGACTTCATGCAGGCGAGTTGCAGCCTGCAATCCGAACTGAGACCGGCTTTTAGAGATTCGCTTCAGGTCGCCCTGTCGCTGCCCGTTGTACCGGCCATTGTAGTACGTGTGTAGCCCAGGTCATAAGGGGCATGATGATTTGACGTCATCCCCGCCTTCCTCCGGTTTGTCACCGGCAGTCATCCCAGAGTGCCCAACTAAATGCTGGCAACTGGCATCAAGGGTTGCGCTCGTTGCGGGACTTAACCCAACATCTCACGACACGAGCTGACGACAACCATGCACCACCTGTCTCCCCTGTCCCGAAGGTCTACACTGTCTCCAATGTATTCAGGGGAT
>6TW_2733
TCACCCCAGTCATCAACCCCGCCTTCGGCACCCTCCTCCCCCGAAAGGGTTAGAGTAATGACTTCGGGCGTGGCTCACTTCCATGGTGTGACGGGCGGTGTGTACAAGGCCCGGGAACGGATTCACCGCAGTATGCTGACCTGCGATTACTAGCGATTCCTCCTTCATGCAGGCGAGTTGCAGCCTGCAATCTGAACTGTGCCAGGGTTTGTGAGATTCGCTCTCCCTCGCGGGTTGGCTGCTCTGTGTCCCTCGCATTGTAGTACGTGTGTCGCCCAGGACGTAAGGGCCATGCTGACTTGACGTCATCCTCACCTTCCTCCGGTTTGTCACCGGCAGTCTCGCTAGAGTTCCCAACTTAATGATGGCAACTAACGACGAGGGTTGCGCTCGTTGCGGGACTTAACCCAACATCTCACGACACGAGCTGACGACAGCCATGCAGCACCTGTCTTCTGGTTCCTTACGGCACGTCTCCCCTTTCAAGGAGATTCC
>6TW_2843
TCACCCCAGTCATCAACCCCGCCTTCGGCACCCTCCTCCCCCGAAAGGGTTAGAGTAATGACTTCGGGCGTGGCTCACTTCCATGGTGTGACGGGCGGTGTGTACAAGGCCCGGGAACGGATTCACCGCAGTATGCTGACCTGCGATTACTAGCGATTCCTCCTTCATGCAGGCGAGTTGCAGCCTGCAATCTGAACTGTGCCAGGGTTTGTGAGATTCGCTCTCCCTCGCGGGTTGGCTGCTCTGTGTCCCTCGCATTGTAGTACGTGTGTCGCCCAGGACGTAAGGGCCATGCTGACTTGACGTCATCCTCACCTTCCTCCGGTTTGTCACCGGCAGTCTCGCTAGAGTTCCCAACTTAATGATGGCAACTAACGACGAGGGTTGCGCTCGTTGCGGGACTTAACCCAACATCTCACGACACGAGCTGACGACAGCCATGCAGCACCTGTCTTCTGGTTCCTTACGGCACTCTCCCCTTTCAAGGAGATTCC
>6TW_2853
TCACCCCAGTCACCAGCCCTGCCTTAGGCGCCTCCCTCCCTTGCGGGTTGAGATAACGACTTCGGGCGTGACCAGCTTCCATGGTGTGACGGGCGGTGTGTACAAGGCCCGGGAACGTATTCACCGCAGTATGCTGACCTGCGATTACTAGCGATTCCGCCTTCATGCAGGCGAGTTGCAGCCTGCAATCTGAACTAAGACCGGGTTTATGAGATTAGCTTGCATTCGCATGCTTGCGACTCTTTGTCCCGGCCATTGTAGTACGTGTGTAGCCCAAGGCGTAAGGGGCATGATGACTTGACGTCATCCCCACCTTCCTCCGGTTTGTCACCGGCAGTCTCTCTAGAGTGCCCAACTTAATGATGGCAACTAAAAACGAGGGTTGCGCTCGTTGCGGGACTTAACCCAACATCTCACGACACGAGCTGACGACAGCCATGCACCACCTGTGTTCGTGCTCCCGAAGGCACTCCTCCCTTTCAAGAGGATTCACG
>6TW_2878
TAGCCCCAGTCACTAGTTTTACCTTAGATAGCTCCCAGTAAAGTCACCATCTTCAGGTACCCCCAGCTCCCATGGCTTGACGGGCGGTGTGTACAAGGTCCGGGAACGTATTCACCGCGCCATGGCTGATGCGCGATTACTAGCGATTCCACCTTCATGGAGTCGAGTTCCAGACTCCAATCCGAACTGAGACCGGCTTTATAGGATTGGCTCCGCTTCACAGCTTCGCGACCCGTTGTACCGGCCATTGTAGCACGTGTGTAGCCCTGGGCATAAAGGCCATGATGACTTGACATCATCCCCACCTTCCTCGCGGCTTACGCCGGCAGTCTCTTCAGAGTCCCCACCTTAAATGCTGGCAACTGAAGATAGGGGTTGCGCTCGTTGCGGGACTTAACCCAACACCTCACGGCACGAGCTGACGACAGCCATGCAGCACCTTGCTTTGTGTCCCGAAGGAATGTATGCTTTCACACACAGGCACTCGCA
>6TW_2885
TCACCCCAGTCACCAGCCCTGCCTTAGGCGCCTCCCTCCCTTGCGGGTTGAGATAACGACTTCGGGCGTGACCAGCTTCCATGGTGTGACGGGCGGTGTGTACAAGGCCCGGGAACGTATTCACCGCAGTATGCTGACCTGCGATTACTAGCGATTCCGCCTTCATGCAGGCGAGTTGCAGCCTGCAATCTGAACTAAGACCGGGTTTATGAGATTAGCTTGCATTCGCATGCTTGCGACTCTTTGTCCCGGCCATTGTAGTACGTGTGTAGCCCAAGGCGTAAGGGGCATGATGACTTGACGTCATCCCCACCTTCCTCCGGTTTGTCACCGGCAGTCTCTCTAGAGTGCCCAACTTAATGATGGCAACTAAAACGAGGGTTGCGCTCGTTGCGGGACTTAACCCAACATCTCACGACACGAGCTGACGACAGCCATGCACCACCTGTGTTCGTGCTCCCGAAGGCACTCCTCCCTTTCAAGAGGATTCACG
>6TW_2893
TAGCCCCAGTTACTGGTTTTGCCCTAGGCCGATCCTTGCGGTTACGGACTTTAGGCACTCCCAACTTCCATGGCTTGACGGGCGGTGTGTACAAGGCCCGGGAACGTATTCACCGGATCGTTGCTGATATCCGATTACTAGCGAATCCAACTTCATGAGGTCGAGTTGCAGACCTCAATCCGAACTGAGATTGGCTTTTTGAGATTAGCTTCACATTACTGTGTTGCGACTCATTGTACCAACCATTGTAGCACGTGTGTAGCCCCGGACGTAAGGGCCATGATGACTTGACGTCATCCCCACCTTCCTCACTACTTACGTAGGCAGTCTCTTTAGAGTCCCCAGCTTAACCTGATGGCAACTAAAGATAGGGGTTGCGCTCGTTGCGGGACTTAACCCAACACCTCACGGCACGAGCTGACGACAGCCATGCAGCACCTTGAAAATTGTCCGAAGAAGGACACCTTTCGGCATCTGTCAATTCCCATTTAAAACCCTGGTAAGGTTCCTCGCGTATCA
>6TW_2898
TAGCCCCAGTTACCAGTTTTACCCTAGGACGCTCCTTGCGGTTACATACTTCAGGTACCCCCAGCTTCCATGGCTTGACGGGCGGTGTGTACAAGGCCCGGGAACGTATTCACCGCGTCATTGCTGATACGCGATTACTAGCGAATCCAACTTCACGGGGTCGAGTTGCAGACCCCGATCCGAACTGTGAACAGCTTTTTGAGATTGGCATCCTGTTGCCAGGTAGCGGCCCTCTGTACTGCCCATTGTAGCACGTGTGTAGCCCCGGACGTAAGGGCCATGATGACTTGACGTCGTCCCCTCCTTCCTCTCTACTTGCGTAGGCAGTCTGTTTAGAGTCCCCACCATAATGTGCTGGCAACTAAACATAGGGGTTGCGCTCGTTGCGGGACTTAACCCAACACCTCACGGCACGAGCTGACGACAGCCATGCAGCACCTAGTTTCGTGTCCCGAAGGACCATACCGTCTCTGGTATGTTCACTAACTTTCAAGCCCGGGTAAGGTTCCTCGCGTATC
>6TW_2900
TAGCCCCAGTCACCTGTTTTACCTTAGACAGCTCCCCGTAAAGTCACCGTCTTCAGGCACCCCAAGCTCCCATGGCTTGACGGGCGGTGTGTACAAGGTCCGGGAACGTATTCACCGCGCCATGGCTGATGCGCGATTACTAGCGATTCCACCTTCATGGAGTCGGGTTGCAGACTCCAATCCGAACTGGGATAGGGTTTGAGAGATTCGCATCGCCTCGCGACGTAGCTGCCCTCTGTCCCTACCATTGTAGCACGTGTGTAGCCCTGGGCATAAAGGCCATGATGACTTGACGTCGTCCCCACCTTCCTCACACCTTACGGCGGCAGTATGTTCAGAGTCCCCGACATTACTCGCTGGCAACTGAACAAGGGGGTTGCGCTCGTTGCGGGACTTAACCCAACATCTCACGACACGAGCTGACGACAGCCATGCAGCACCTTGCACTCTGTTCTTGCGACCGGCGAGCTTTCACCCGCATTCAAAGCACA
>6TW_2912
TAGCCCCAGTCATCGATTTTACCCTAGGCAGCTCCTTACGGTTACCGACTTTAGGTACACCCGACTCCCATGGCTTGACGGGCGGTGTGTGCAAGGTCCGGGAACGTATTCACCGTATCATTGCTGATATACGATTACTAGCGATTCCAGCTTCACGAAGTCGAGTTGCAGACTTCGATCTGAACTGAGAGCAGGTTTTTGGGATTGGCTTCATATCACTATGTTGCAGCCCTTTGTCCTGCCCATTGTAGCACGTGTGTAGCCCTGGGCATAAAGGCCATGATGACTTGACATCATCCCCTCCTTCCTCACGCCTTACGGCGGCAGTTTCATTAGAGTTCCCAGCATTACCTGTTGGCAACTAATGATAGGGGTTGCGCTCGTTGCGGGACTTAACCCAACACCTCACGGCACGAGCTGACGACAGCCATGCAGCACCTTACTGGCAGTGTATTGCTACAAAGTGAGCTTTCACCCACGGTCTCCC
>6TW_2959
TCACCCCAGTCATCAACCCCGCCTTCGGCACCCTCCTCCCCCGAAAGGGTTAGAGTAATGACTTCGGGCGTGGCTCACTTCCATGGTGTGACGGGCGGTGTGTACAAGGCCCGGGAACGGATTCACCGCAGTATGCTGACCTGCGATTACTAGCGATTCCTCCTTCATGCAGGCGAGTTGCAGCCTGCAATCTGAACTGTGCCAGGGTTTGTGAGATTCGCTCTCCCTCGCGGGTTGGCTGCTCTGTGTCCCTCGCATTGTAGTACGTGTGTCGCCCAGGACGTAAGGGCCATGCTGACTTGACGTCATCCTCACCTTCCTCCGGTTTGTCACCGGCAGTCTCGCTAGAGTTCCCAACTTAATGATGGCAACTAACGACGAGGGTTGCGCTCGTTGCGGGACTTAACCCAACATCTCACGACACGAGCTGACGACAGCCATGCAGCACCTGTCTTCTGGTTCCTTACGGCACTCTCCCCTTTCAAGGAGATTCC
>6TW_2974
TCACCCCAGTCATCAACCCCGCCTTCGGCACCCTCCTCCCCCGAAAGGGTTAGAGTAATGACTTCGGGCGTGGCTCACTTCCATGGTGTGACGGGCGGTGTGTACAAGGCCCGGGAACGGATTCACCGCAGTATGCTGACCTGCGATTACTAGCGATTCCTCCTTCATGCAGGCGAGTTGCAGCCTGCAATCTGAACTGTGCCAGGGTTTGTGAGATTCGCTCTCCCTCGCGGGTTGGCTGCTCTGTGTCCCTCGCATTGTAGTACGTGTGTCGCCCAGGACGTAAGGGCCATGCTGACTTGACGTCATCCTCACCTTCCTCCGGTTTGTCACCGGCAGTCTCGCTAGAGTTCCCAACTTAATGATGGCAACTAACGACGAGGGTTGCGCTCGTTGCGGGACTTAACCCAACATCTCACGACACGAGCTGACGACAGCCATGCAGCACCTGTCTTCTGGTTCCTTACGGCACTCTCCCCTTTCAAGGAGATTCC
>6TW_3008
TCACCCCAGTCATCAACCCCGCCTTCGGCACCCTCCTCCCCCGAAAGGGTTAGAGTAATGACTTCGGGCGTGGCTCACTTCCATGGTGTGACGGGCGGTGTGTACAAGGCCCGGGAACGGATTCACCGCAGTATGCTGACCTGCGATTACTAGCGATTCCTCCTTCATGCAGGCGAGTTGCAGCCTGCAATCTGAACTGTGCCAGGGTTTGTGAGATTCGCTCTCCCTCGCGGGTTGGCTGCTCTGTGTCCCTCGCATTGTAGTACGTGTGTCGCCCAGGACGTAAGGGCCATGCTGACTTGACGTCATCCTCACCTTCCTCCGGTTTGTCACCGGCAGTCTCGCTAGAGTTCCCAACTTAATGATGGCAACTAACGACGAGGGTTGCGCTCGTTGCGGGACTTAACCCAACATCTCACGACACGAGCTGACGACAGCCATGCAGCACCTGTCTTCCGGTTCCTTACGGCACTCTCCCCTTTCAAGGAGATT
>6TW_3067
TCACCCCAGTCATCAACCCCGCCTTCGGCACCCTCCTCCCCCGAAAGGGTTAGAGTAATGACTTCGGGCGTGGCTCACTTCCATGGTGTGACGGGCGGTGTGTACAAGGCCCGGGAACGGATTCACCGCAGTATGCTGACCTGCGATTACTAGCGATTCCTCCTTCATGCAGGCGAGTTGCAGCCTGCAATCTGAACTGTGCCAGGGTTTGTGAGATTCGCTCTCCCTCGCGGGTTGGCTGCTCTGTGTCCCTCGCATTGTAGTACGTGTGTCGCCCAGGACGTAAGGGCCATGCTGACTTGACGTCATCCTCACCTTCCTCCGGTTTGTCACCGGCAGTCTCGCTAGAGTTCCCAACTTAATGATGGCAACTAACGACGAGGGTTGCGCTCGTTGCGGGACTTAACCCAACATCTCACGACACGAGCTGACGACAGCCATGCAGCACCTGTCTTCTGGTTCCTTACGGCACTCTCCCCTTTCAAGGAGATTCC
>6TW_3087
TAGCCCCAATTACCGGTTTTACCCTAGGCCGCTCCTTGCGGTGACAGACTTCAGGTTCCCCCAGCTTTCATGGCTTGACGGGCGGTGTGTACAAGGCCCGGGAACGTATTCACCGCATCATTGCTGATATGCGATTACTAGCGAATCCAACTTCATGAGGTCGAGTTGCAGACCTCAATCCGAACTGTGATTGGCTTTTGGAGATTAGCTTACTGTTACCAGCTTGCAGCCCTCTGTACCAACCATTGTAGCACGTGTGTAGCCCCGGACGTAAGGGCCATGATGACTTGACGTCGTCCCCTCCTTCCTCTCTACTTGCGTAGGCAGTCTGTTTAGAGTCCCCACCTTAACGTGCTGGCAACTAAACATAGGGGTTGCGCTCGTTGCGGGACTTAACCCAACACCTCACGGCACGAGCTGACGACAGCCATGCAGCACCTAGTTTCGTGTGATTGCTCACTGATCTATTTCTAAATCATTCACTAACTTTCAAGCCCGGGTAAGGTT
>6TW_3104
TCACCCCAGTCATCAACCCCGCCTTCGGCACCCTCCTCCCTTTCGGGTTAGAGTAATGACTTCGGGCGTGGCTCACTTCCATGGTGTGACGGGCGGTGTGTACAAGGCCCGGGAACGGATTCACCGCAGTATGCTGACCTGCGATTACTAGCGATTCCTCCTTCATGCAGGCGAGTTGCAGCCTGCAATCTGAACTGTGCCAGGGTTTGTGAGATTCGCTCTCCCTCGCGGGTTGGCTGCTCTGTGTCCCTCGCATTGTAGTACGTGTGTCGCCCAGGACGTAAGGGCCATGCTGACTTGACGTCATCCTCACCTTCCTCCGGTTTGTCACCGGCAGTCTCGCTAGAGTTCCCAACTTAATGATGGCAACTAACGACGAGGGTTGCGCTCGTTGCGGGACTTAACCCAACATCTCACGACACGAGCTGACGACAGCCATGCAGCACCTGTCTTCTGGTTCCTTACGGCACTCTCCCCTTTCAAGGAGATTCC
>6TW_3119
TCACCCCAATCACGGCCACAACCTTGGTAGGCTACCTCCTTGCGGTTGGTGCACCTGCTTCTGGTTATGACCACTTTCGTGGTGTGACGGGCGGTGTGTACAAGGCCCGGGAACGTATTCACCGCAGCGTGCTGATCTGCGATTACTAGCGATTCCAGCTTCATGAAGTCGAGTTGCAGACTTCAATCCGGACTGAGACAATGTTTTTGGGATTAGCTTCACCTTGCGGTTTTGCGACCCTTTGTCTTTGCCATTGTAGTACGTGTGTAGCCCTGGATGTAGGGGCCATGAGGACTTGACGTCATCCCCGCCTTCCTCCGGTTTAACACCGGCAGTCTCCTCAGAGTGCTCAACTTAATGGTAGCAACTAAGGACAAGGGTTGCGCTCGTTGCGGGACTTAACCCAACATCTTACGACACGAGCTGACGACAGCCATGCAGCACCTGTCTCCCTGTCCCCGAAGGGAAGCTTACATCTCTGCAAGTGTCAGGGGATGTCAAACCCG
>6TW_3183
TCATCCCAGTTACCGCTCATACCTTAGGGCGCTGCCTCCTTGCGGTTGGCGCGCGCACTTCGGGTACAAACGACTCCCATGATGTGACGGGCGGTGTGTACAAGACCCGGGAACGTATTCACGGCGCCGTAGCTGATGCGCCATTACTAGCGATTCCGGCTTCATGGAGGCGAGTTGCAGCCTCCAATCCGAACTGGGCCCGAATTTAGTGATTTCCTCCACCTCGCGGTCTCGGATCCTTCTGTGTCGGGCATTGTAGTACGTGTGCAGCCCTGGCCGTAAGGGCCATACTGACTTGACGTCGTCCCCACCTTCCTCCCCGTTGAACAGGGCAGTCTGAACAGAGTGCCGGAGACTCACGTCTCCATGGCAACAGTTCACAGGGGTTGCGCTCGTTGCGGGACTTAACCCAACATCTCACGACACGAGCTGACGACAGCCATGCAGCACCTGTGCAAATTGTGTATTGCTACACTCGCCGGCTTTCACCGGTTT
>6TW_3193
TAGCCCCAGTCACCTGTTTCGCCTTAGGCAGCTCCCATCAAAGTCACCGTCTTCAGGCGCCCCAAGCTCCCATGGCTTGACGGGCGGTGTGTACAAGGTCCGGGAACGTATTCACCGCGCCATGGCTGATGCGCGATTACTAGCGATTCCACCTTCATGGAGTCGGGTTGCAGACTCCAATCCGAACTGGGGGTGTTTCTGAGATTCGCATCCGCTCGCGCGGTAGCTGCCCTCTGTTCACCCCATTGTAGCACGTGTGTAGCCCTGGGCATAAAGGCCATGATGACTTGACGTCGTCCCCACCTTCCTCACACCTTGCGGCGGCAGTCTGTCCAGAGTCCCCAACTTAATGCTGGCAACTGGACACGGGGGTTGCGCTCGTTGCGGGACTTAACCCAACATCTCACGACACGAGCTGACGACAGCCATGCAGCACCTTGTAACCGGCTCCGAAGAGCTATGAACTTTCATCCATATTCCAATTACA
>6TW_3203
TCACCCCAGTCATCAACCCCGCCTTCGGCACCCTCCTCCCCCGAAAGGGTTAGAGTAATGACTTCGGGCGTGGCTCACTTCCATGGTGTGACGGGCGGTGTGTACAAGGCCCGGGAACGGATTCACCGCAGTATGCTGACCTGCGATTACTAGCGATTCCTCCTTCATGCAGGCGAGTTGCAGCCTGCAATCTGAACTGTGCCAGGGTTTGTGAGATTCGCTCTCCCTCGCGGGTTGGCTGCTCTGTGTCCCTCGCATTGTAGTACGTGTGTCGCCCAGGACGTAAGGGCCATGCTGACTTGACGTCATCCTCACCTTCCTCCGGTTTGTCACCGGCAGTCTCGCTAGAGTTCCCAACTTAATGATGGCAACTAACGACGAGGGTTGCGCTCGTTGCGGGACTTAACCCAACATCTCACGACACGAGCTGACGACAGCCATGCAGCACCTGTCTTCTGGTTCCTTACGGCACTCTCCCCTTTCAAGGAGATTCC
>6TW_3224
TCATCCCAGTTACCGCTCATGCCTTAGGGCACTGCCTCCTTGCGGTTGGCGCGCGCACTTCGGGCACAGACGACTCCCATGATGTGACGGGCGGTGTGTACAAGACCCGGGAACGTATTCACGGCACCGTAGCTGATGCGCCATTACTAGCGATTCCGGCTTCATGGAGGCGAGTTGCAGCCTCCAATCCGAACTGGGCCCGACTTTAGTGATTTCCTCCACCTCGCGGTCTCGGATCCTTCTGTGTCGGGCATTGTAGTACGTGTGCAGCCCTGGCCGTAAGGGCCATACTGACTTGACGTCGTCCCCACCTTCCTCCCCGTTGAACAGGGCAGTCTGAACAGAGTGCCGGAGACTCACGCCTCCATGGCAACAGTTCACAGGGGTTGCGCTCGTTGCGGGACTTAACCCAACATCTCACGACACGAGCTGACGACAGCCATGCAGCACCTGTGCAAATTGCGTATTGCTACGCTCACCGGT
>6TW_3239
TCACCCCAGTCATGAACCCTGCCGTGGCAATCGCCCCCCTTGCGGTTAGGCTAACTGCTTCTGGCAAACCCAACTCCCATGGTGTGACGGGCGGTGTGTACAAGACCCGGGAACGTATTCACCGCGACATGCTGATCCGCGATTACTAGCGATTCCAGCTTCACGTAGTCGAGTTGCAGACTACGATCCGGACTACGATGCGTTTTAAGAGATTAGCTCCCCCTCGCGGGTTGGCAACCCTCTGTACGCACCATTGTATGACGTGTGAAGCCCTACCCATAAGGGCCATGAGGACTTGACGTCATCCCCACCTTCCTCCGGTTTGTCACCGGCAGTCTCTTTAGAGTGCTCTTTCGTAGCAACTAAAGACAATGGTTGCGCTCGTTGCGGGACTTAACCCAACATCTCACGACACGAGCTGACGACAGCCATGCAGCACCTGTGTTCACTTTCCCTTAGGGCACCTAATGTATCTCTACTTCGTTAGTGACATGTCAAGGGTAGTTAA
>6TW_3251
TCACCCCAATCACCGATCCCACCTTCGACGGCTCCTTCCTTACGGTTAGGCCACCGGCTTCGGGTGTTACCGACTTTCGTGGTGTGACGGGCGGTGTGTACAAGGCCCGGGAACGTATTCACCCCGGCGTGCTGATCCGGGATTACTAGCAACTCCAGCTTCATGGAGGCGAGTTGCAGCCTCCAATCCGAACTGAGACCGGCTTTATGGGATTCGCTAAACCTCGCGGTTTCGCAGCCCTTTGTACCGGCCATTGTAGCGTGTTTGCAGCCCTAGACATAAGGGGCATGATGACTTGACGTCATCCCCACCTTCCTCCGAGTTGACCCCGGCAGTCTCCTACGAGTCCCCACCATTACGTGCTGGCAACATAGAATAAGGGTTGCGCTCGTTGCGGGACTTAACCCAACATCTCACGACACGAGCTGACGACAGCCATGCACCACCTTCATTGAGCCCCGAAGGACACCACATCTCTGTGGCTTTTCCCAATGATTTAACCTAGGTAAGGTTCTTCGCGTAGC
>6TW_3253
TCACCCCAGTCATCAACCCCGCCTTCGGCACCCTCCTCCCCCGAAAGGGTTAGAGTAATGACTTCGGGCGTGGCTCACTTCCATGGTGTGACGGGCGGTGTGTACAAGGCCCGGGAACGGATTCACCGCAGTATGCTGACCTGCGATTACTAGCGATTCCTCCTTCATGCAGGCGAGTTGCAGCCTGCAATCTGAACTGTGCCAGGGTTTGTGAGATTCGCTCTCCCTCGCGGGTTGGCTGCTCTGTGTCCCTCGCATTGTAGTACGTGTGTCGCCCAGGACGTAAGGGCCATGCTGACTTGACGTCATCCTCACCTTCCTCCGGTTTGTCACCGGCAGTCTCGCTAGAGTTCCCAACTTAATGATGGCAACTAACGACGAGGGTTGCGCTCGTTGCGGGACTTAACCCAACATCTCACGACACGAGCTGACGACAGCCATGCAGCACCTGTCTTCTGGTTCCTTACGGCACTCTCCCCTTTCAAGGAGATTCC
>6TW_3268
TCACCCCAGTCACCAGCCCTGCCTTAGGCGCCTCCCTCCCTTGCGGGTTGAGATAACGACTTCGGGCGTGACCAGCTTCCATGGTGTGACGGGCGGTGTGTACAAGGCCCGGGAACGTATTCACCGCAGTATGCTGACCTGCGATTACTAGCGATTCCGCCTTCATGCAGGCGAGTTGCAGCCTGCAATCTGAACTAAGACCGGGTTTATGAGATTAGCTTGCATTCGCATGCTTGCGACTCTTTGTCCCGGCCATTGTAGTACGTGTGTAGCCCAAGGCGTAAGGGGCATGATGACTTGACGTCATCCCCACCTTCCTCCGGTTTGTCACCGGCAGTCTCTCTAGAGTGCCCAACTTAATGATGGCAACTAAAAACGAGGGTTGCGCTCGTTGCGGGACTTAACCCAACATCTCACGACACGAGCTGACGACAGCCATGCACCACCTGTGTTCGTGCTCCCGAAGGCACTCCTCCCTTTCAAGAGGATTCACG
>6TW_3278
TCACCCCAGTCATCAACCCCGCCTTCGGCACCCTCCTCCCCCGAAAGGGTTAGAGTAATGACTTCGGGCGTGGCTCACTTCCATGGTGTGACGGGCGGTGTGTACAAGGCCCGGGAACGGATTCACCGCAGTATGCTGACCTGCGATTACTAGCGATTCCTCCTTCATGCAGGCGAGTTGCAGCCTGCAATCTGAACTGTGCCAGGGTTTGTGAGATTCGCTCTCCCTCGCGGGTTGGCTGCTCTGTGTCCCTCGCATTGTAGTACGTGTGTCGCCCAGGACGTAAGGGCCATGCTGACTTGACGTCATCCTCACCTTCCTCCGGTTTGTCACCGGCAGTCTCGCTAGAGTTCCCAACTTAATGATGGCAACTAACGACGAGGGTTGCGCTCGTTGCGGGACTTAACCCAACATCTCACGACACGAGCTGACGACAGCCATGCAGCACCTGTCTTCTGGTTCCTTACGGCACTCTCCCCTTTCAAGGAGATTCC
>6TW_3280
TCACCCCAGTCATCAACCCCGCCTTCGGCACCCTCCTCCCCCGAAAGGGTTAGAGTAATGACTTCGGGCGTGGCTCACTTCCATGGTGTGACGGGCGGTGTGTACAAGGCCCGGGAACGGATTCACCGCAGTATGCTGACCTGCGATTACTAGCGATTCCTCCTTCATGCAGGCGAGTTGCAGCCTGCAATCTGAACTGTGCCAGGGTTTGTGAGATTCGCTCTCCCTCGCGGGTTGGCTGCTCTGTGTCCCTCGCATTGTAGTACGTGTGTCGCCCAGGACGTAAGGGCCATGCTGACTTGACGTCATCCTCACCTTCCTCCGGTTTGTCACCGGCAGTCTCGCTAGAGTTCCCAACTTAATGATGGCAACTAACGACGAGGGTTGCGCTCGTTGCGGGACTTAACCCAACATCTCACGACACGAGCTGACGACAGCCATGCAGCACCTGTCTTCTGGTTCCTTACGGCACTCTCCCCTTTCAAGGAGATTCC
>6TW_3285
TCACCCCAGTCATCAACCCCGCCTTCGGCACCCTCCTCCCCCGAAAGGGTTAGAGTAATGACTTCGGGCGTGGCTCACTTCCATGGTGTGACGGGCGGTGTGTACAAGGCCCGGGAACGGATTCACCGCAGTATGCTGACCTGCGATTACTAGCGATTCCTCCTTCATGCAGGCGAGTTGCAGCCTGCAATCTGAACTGTGCCAGGGTTTGTGAGATTCGCTCTCCCTCGCGGGTTGGCTGCTCTGTGTCCCTCGCATTGTAGTACGTGTGTCGCCCAGGACGTAAGGGCCATGCTGACTTGACGTCATCCTCACCTTCCTCCGGTTTGTCACCGGCAGTCTCGCTAGAGTTCCCAACTTAATGATGGCAACTAACGACGAGGGTTGCGCTCGTTGCGGGACTTAACCCAACATCTCACGACACGAGCTGACGACAGCCATGCAGCACCTGTCTTCTGGTTCCTTACGGCACTCTCCCCTTTCAAGGAGATTCC
>6TW_3302
TCATCCCAGTTACCGCTCATACCTTAGGGCGCTGCCTCCTTGCGGTTGGCGCGCGCACTTCGGGTACAAACGACTCCCATGATGTGACGGGCGGTGTGTACAAGACCCGGGAACGTATTCACGGCGCCGTAGCTGATGCGCCATTACTAGCGATTCCAGCTTCATGCAGGCGAGTTGCAGCCTGCAATCCGAACTGAGCGACGCTTTTTGAGATTAGCTTCCCCTCGCGGGTTCGCTGCCCTTTGTACGCCGCATTGTATGACGTGTGCAGCCCTAGACATAAAGGCCATGATGACTTGACGTCGTCCCCACCTTCCTCCGGTTTGACACCGGCGGTCTCCTTAGAGTCCCCAACTGAATGCTGGCAACTAAGGACAAGGGTTGCGCTCGTTAAGCGACTTAACGCGACGTCTCACGACACGAGCTGACGACAGCCATGCAGCACCTGTGCATGTTCCACCCGAAGGCGTGGCTTGGCTTTCACCT
>6TW_3352
TCACCCCAGTCACCAGCCCTGCCTTAGGCGCCTCCCTCCCTTGCGGGTTGAGATAACGACTTCGGGCGTGACCAGCTTCCATGGTGTGACGGGCGGTGTGTACAAGGCCCGGGAACGTATTCACCGCAGTATGCTGACCTGCGATTACTAGCGATTCCGCCTTCATGCAGGCGAGTTGCAGCCTGCAATCTGAACTAAGACCGGGTTTATGAGATTAGCTTGCATTCGCATGCTTGCGACTCTTTGTCCCGGCCATTGTAGTACGTGTGTAGCCCAAGGCGTAAGGGGCATGATGACTTGACGTCATCCCCACCTTCCTCCGGTTTGTCACCGGCAGTCTCTCTAGAGTGCCCAACTTAATGATGGCAACTAAAAACGAGGGTTGCGCTCGTTGCGGGACTTAACCCAACATCTCACGACACGAGCTGACGACAGCCATGCACCACCTGTGTTCGTGCTCCCGAAGGCACTCCTCTCTTTCAAAAGGATTCACG
>6TW_3386
TAGTCCCAGTCACCAGCCTCGCCGTGGGCACCCATGAATTTGGGCGACTTCGGGCGCTGCCAGCTCCCATGACTTGACGGGCGGTGTGTACAAGGCTCAGGAACATATTCACCGCGGCGTAGCTGATCCGCGATTACTAGCGATTCCGACTTCAAGGAGGCGGGTTGCAGCCTCCTATCTGAACTGGGGCGGACTTTAAGCGATTTGCTCCACCTTGCGGTCTTGCATCGTTCTGTATCCGCCATTGTAGCACGTGTGCAGTCCCAGGCATAAGGGCCATGAGGACTTGACGTCATCCCCACCTTCCTCCGGTTTGACACCGGCAGTCTCGCTAGAGTCCTCAGCATTACCTGTTAGCAACTAACGATAGGGGTTTCGCTCGTTGAGGGACTTAACCCGACACTTCACAGCACGAGCTGACGACAGCCATGCAGCACCTGTCCAAGTTCCGGTCTTGCGACTGTTATCCTAATTTCATAGGACTAAT
>6TW_3407
TCACCCCAGTTGCTGACTATACCTTGGTCAAACGCCTCCTTGCGGTTAGCAATCTGCTTTAAGGTAGAACCAACTTCCATGGTGTGACGGGGCGGTGTGTACAAGACCCGGGAACGTATTCACCGCAGTATGCTGACCTGCGATTACTAGCGATTCCGCCTTCATGCAGGCGAGTTGCAGCCTGCAATCTGAACTAAGACCGGGTTTATGAGATTAGCTTGCATTCGCATGCTTGCGACTCTTTGTCCCGGCCATTGTAGTACGTGTGTAGCCCAAGGCGTAAGGGGCATGATGACTTGACGTCATCCCCACCTTCCTCCGGTTTGTCACCGGCAGTCTCTCTAGAGTGCCCAACTTAATGATGGCAACTAAAAACGAGGGTTGCGCTCGTTGCGGGACTTAACCCAACATCTCACGACACGAGCTGACGACAGCCATGCACCACCTGTGTTCGTGCTCCCGAAGGCACTCCTCCCTTTCAAGAGGATTCACGA
>6TW_3426
TCACCCCAGTCATCAACCCCGCCTTCGGCACCCTCCTCCCCCGAAAGGGTTAGAGTAATGACTTCGGGCGTGGCTCACTTCCATGGTGTGACGGGCGGTGTGTACAAGGCCCGGGAACGGATTCACCGCAGTATGCTGACCTGCGATTACTAGCGATTCCTCCTTCATGCAGGCGAGTTGCAGCCTGCAATCTGAACTGTGCCAGGGTTTGTGAGATTCGCTCTCCCTCGCGGGTTGGCTGCTCTGTGTCCCTCGCATTGTAGTACGTGTGTCGCCCAGGACGTAAGGGCCATGCTGACTTGACGTCATCCTCACCTTCCTCCGGTTTGTCACCGGCAGTCTCGCTAGAGTTCCCAACTTAATGATGGCAACTAACGACGAGGGTTGCGCTCGTTGCGGGACTTAACCCAACATCTCACGACACGAGCTGACGACAGCCATGCAGCACCTGTCTTCTGGTTCCTTACGGCACTCTCCCCTTTCAAGGAGATTCC
>6TW_3456
TCACCCCAGTCACTAGCCCTGCCTTAGGCATCCTCCTCCTCGAAAGGTTGGAGTAACGACTTCGGGCGTGACCAGCTCCCATGGTGTGACGGGCGGTGTGTACAAGGCCCGGGAACGAATTCACCGCAGTATGCTGACCTGCGATTACTAGCGATTCCTCCTTCATGCAGGCGAGTTTCAGCCTGCAATCTGAACTGAGGCCGGGTTTGCTGGGATTCGCTTGTCCTCGCGGATTAGCTGCCCGTTGTCCCGACCATTGTAGTACGTGTGTAGCCCAAGACGTAAGGGGCATGCTGACTTGACGTCATCCCCACCTTCCTCCGGTTTGTCACCGGCAGTCTCTCTAGAGTTCCCAACTTAATGATGGCAACTAAAGACGAGGGTTGCGCTCGTTGCGGGACTTAACCCAACATCTCACGACACGAGCTGACGACAGCCATGCACCACCTGTGTTCTAGCTCCCTAAGGCACTCTCAACTTTCATCAAGATT
>6TW_3469
TCACCCCAATCACGGCCTCAACCTTGGTAGGCTGCTCCCGAAGTTAGCTCACCCACTTCTGGTTAAGACCACTTTCGTGGTGTGACGGGCGGTGTGTACAAGGCCCGGGAACGTATTCACCGCAGCATGCTGATCTGCGATTACTAGCGATTCCAACTTCATGAAGTCGAGTTGCAGACTTCAATCCGGACTGTGACAGTGTTTTTGCGATTAAGCTCCACCTCGCGGTATTGCTGCGCTTTGTCTCTGCCATTGTAGTACGTGTGTAGCCCTAGGCGTAAGGGCCATGAGGACTTGACGTCATCCCCGCCTTCCTCCGTTTTGACACGGCGGTCTCCTTAGAGTCCCCAACTTAATGATGGTAACTAAGGACAGGGGTTGCGCTCGTTGCCGGACTTAACCGAACATTTCACAACACGAGCTGACGACAGCCATGCAGCACCTATCCTGCCGTCCCCGAAGGGAAAGCCCTATCTCTAGGGTTGTCGACAAATGTTAAGCCTAGGTAAGGTT
>6TW_3496
TAGCCCCAGTTATCGGTTTTGCCCTAGGCCACTCCTTGCGGTTATGGACTTTAGGCACTCCCAACTTCCATGGCTTGACGGGCGGTGTGTACAAGGCCCGGGAACGTATTCACCGGATCATTGCTGATATCCGATTACTAGCGAATCCAACTTCATGAGGTCGAGTTGCAGACCTCAATCCGAACTGAGGCCGCTTTTTAGAGATTAGCTCCATGTTACCATGTTGCGACCCTTTGTAGCGACCATTGTAGCACGTGTGTAGCCCTGGACGTAAGGGCCATGATGACTTGACGTCATCCCCACCTTCCTCACTACTTACGTAGGCAGTCTCTTTAGAGTCCCCAGCATAACCTGATGGCAACTAAAGATAGGGGTTGCGCTCGTTGCGGGACTTAACCCAACACCTCACGGCACGAGCTGACGACAGCCATGCAGCACCTTGTTTTGTGCCCCGAAGGGAAGCCACCTTTCGGCAGCGGTCACTCACATTCAAGCCCAGGTAAGGTTCCTCG
>6TW_3529
TAGCCCCAGTCACCAGTTTACCCTAGGCGTCTCCTTGCGGTTAACGACTTTAGGTACACCCGGCTTCCATGGCTTGACGGGCGGTGTGTGCAAGGTCCGGGAACGTATTCACCGTATCATTGCTGATATACGATTACTAGCGATTCCAGCTTCACGCAGTCGAGTTGCAGACTGCGATCCGAACTGAGAGCGCTTTTTTGGGTATTAGCTTCATGTTGCCATGTTGCAACCCTTTGTAGCGCCCATTGTAGCACGTGTGTAGCCCAGGGCATAAAGGCCATGATGACTTGACATCATCCCCTCCTTCCTCACGTCTTGCGACGGCAGTTTCACTAGAGTTCCCAGCTTTACCTGATGGCAACTAGTGATAGGGGTTGCGCTCGTTGCGGGACTTAACCCAACACCTCACGGCACGAGCTGACGACAGCCATGCAGCACCTTATCACGTGTATATTGCTATAAAATCGGCTTTCACCAACGGTCA
>6TW_3569
TCACCCCAGTCATCAACCCCGCCTTCGGCACCCTCCTCCCCCGTAAGGGTTAGAGTAATGACTTCGGGCGTGGCTCACTTCCATGGTGTGACGGGCGGTGTGTACAAGGCCCGGGAACGGATTCACCGCAGTATGCTGACCTGCGATTACTAGCGATTCCTCCTTCATGCAGGCGAGTTGCAGCCTGCAATCTGAACTGTGCCAGGGTTTGTGAGATTCGCTCTCCCTCGCGGGTTGGCTGCTCTGTGTCCCTCGCATTGTAGTACGTGTGTCGCCCAGGACGTAAGGGCCATGCTGACTTGACGTCATCCTCACCTTCCTCCGGTTTGTCACCGGCAGTCTCGCTAGAGTTCCCAACTTAATGATGGCAACTAACGACGAGGGTTGCGCTCGTTGCGGGACTTAACCCAACATCTCACGACACGAGCTGACGACAGCCATGCACGCACGTGTGTCTGCGTTACCGAGCACCACTTCATCGATTGAACG
>6TW_3575
TCACCCCAGTCATCAACCCCGCCTTCGGCACCCTCCTCCCCCGAAAGGGTTAGAGTAATGACTTCGGGCGTGGCTCACTTCCATGGTGTGACGGGCGGTGTGTACAAGGCCCGGGAACGGATTCACCGCAGTATGCTGACCTGCGATTACTAGCGATTCCTCCTTCATGCAGGCGAGTTGCAGCCTGCAATCTGAACTGTGCCAGGGTTTGTGAGATTCGCTCTCCCTCGCGGGTTGGCTGCTCTGTGTCCCTCGCATTGTAGTACGTGTGTCGCCCAGGACGTAAGGGCCATGCTGACTTGACGTCATCCTCACCTTCCTCCGGTTTGTCACCGGCAGTCTCGCTAGAGTTCCCAACTTAATGATGGCAACTAACGACGAGGGTTGCGCTCGTTGCGGGACTTAACCCAACATCTCACGACACGAGCTGACGACAGCCATGCAGCACCTGTCTTCTGGTTCCTTACGGCACTCTCCCCTTTCAAGGAGATTCC
>6TW_3606
TCACCCCAGTCATGTACCACACCGTGGTAGGCGCCCCCCTTTCGGTTCAGGCTACCTGCTTCTGGTGCAATACACTCCCACTGGTGTGACGGGCGGTGTGTACAAGACCCGGGAACCGGTATTCACCGCAGCAATGCTGATCTGCGATTACTAGCGATTCCGACTTCATGGAGTCGAGTTGCAGACTCCAATCCGGACTACGACAAGTTTTCTGGGATTGGCTCCCCGTTGCCGGTTGGCTACCCTCTGTACCGGCCATTGTATGACGTGTGTAGCCCTACCCATAAGGGCCATGAGGACCTGACGTCATCCCCACCTTCCTCCGGTTTGTCACCGGCAGTCTCATTAGAGTGCCCTTTCGTAGCAACTAATGACAAGGGTTGCGCTCGTTGCGGGACTTAACCCAACATCTCACGACACGAGCTGACGACGGCCATGCAGCACCTGTGCAGTTCGCCTATTGCTAGGCCAAAGGCTTTCACCTTCTGAACA
>6TW_3615
TCACCCCAGTCATCAACCCCGCCTTCGGCACCCTCCTCCCCCGAAAGGGTTAGAGTAATGACTTCGGGCGTGGCTCACTTCCATGGTGTGACGGGCGGTGTGTACAAGGCCCGGGAACGGATTCACCGCAGTATGCTGACCTGCGATTACTAGCGATTCCTCCTTCATGCAGGCGAGTTGCAGCCTGCAATCTGAACTGTGCCAGGGTTTGTGAGATTCGCTCTCCCTCGCGGGTTGGCTGCTCTGTGTCCCTCGCATTGTAGTACGTGTGTCGCCCAGGACGTAAGGGCCATGCTGACTTGACGTCATCCTCACCTTCCTCCGGTTTGTCACCGGCAGTCTCGCTAGAGTTCCCAACTTAATGATGGCAACTAACGACGAGGGTTGCGCTCGTTGCGGGACTTAACCCAACATCTCACGACACGAGCTGACGACAGCCATGCAGCACCTGTCTTCTGGTTCCTTACGGCACTCTCCCCTTTCAAGGAAATT
>6TW_3663
TAGTCCCAGTCACCAGCCTTGCCGTGGGCACCCCTGAATTGAGGCGACTTCGGGCACTGCCAGCTCCCATGACTTGACGGGCGGTGTGTACAAGGCTCAGGAACATATTCACCGCGGCGTAGCTGATCCGCGATTACTAGCGATTCCGACTTCATGGAGGCGGGTTGCAGCCTCCAATCCGAACTGGGGCGGACTTTGCGCGATTTGCTCCACCTTGCGATCTTGCATCGTTCTGTATCCGCCATTGTAGCACGTGTGCAGCCCTAGGCATAAGGGCCATGAGGACTTGACGTCATCCCCACCTTCCTCCGGTTTGACACCGGCAGTCTCGCTAGAGTCCTCGCCATTACGCGTTAGCAACTAACGACAGGGGTTTCGCTCGTTGAGGGACTTAACCCGACACTTCACAGCACGAGCTGACGACAGCCATGCAGCACCTGTGCACGTTCCGCCCTTGCGGGTGTGGCTTCCCTTTCAGGAA
>6TW_3682
TCACCCCAGTCATCAACCCCGCCTTCGGCACCCTCCTCCCCCGAAAGGGTTAGAGTAATGACTTCGGGCGTGGCTCACTTCCATGGTGTGACGGGCGGTGTGTACAAGGCCCGGGAACGGATTCACCGCAGTATGCTGACCTGCGATTACTAGCGATTCCTCCTTCATGCAGGCGAGTTGCAGCCTGCAATCTGAACTGTGCCAGGGTTTGTGAGATTCGCTCTCCCTCGCGGGTTGGCTGCTCTGTGTCCCTCGCATTGTAGTACGTGTGTCGCCCAGGACGTAAGGGCCATGCTGACTTGACGTCATCCTCACCTTCCTCCGGTTTGTCACCGGCAGTCTCGCTAGAGTTCCCAACTTAATGATGGCAACTAACGCGAGGGTTGCGCTCGTTGCGGGACTTAACCCAACATCTCACGACACGAGCTGACGACAGCCATGCAGCACCTGTCTTCTGGTTCCTTACGGCACTCTCCCCTTTCAAGGAGATTCC
>6TW_3694
TCACCCCAGTCATCAACCCCGCCTTCGGCACCCTCCTCCCCCGAAAGGGTTAGAGTAATGACTTCGGGCGTGGCTCACTTCCATGGTGTGACGGGCGGTGTGTACAAGGCCCGGGAACGGATTCACCGCAGTATGCTGACCTGCGATTACTAGCGATTCCTCCTTCATGCAGGCGAGTTGCAGCCTGCAATCTGAACTGTGCCAGGGTTTGTGAGATTCGCTCTCCCTCGCGGGTTGGCTGCTCTGTGTCCCTCGCATTGTAGTACGTGTGTCGCCCAGGACGTAAGGGCCATGCTGACTTGACGTCATCCTCACCTTCCTCCGGTTTGTCACCGGCAGTCTCGCTAGAGTTCCCAACTTAATGATGGCAACTAACGACGAGGGTTGCGCTCGTTGCGGGACTTAACCCAACATCTCACGACACGAGCTGACGACAGCCATGCAGCACCTGTCTTCCGGTTCCTTACGGCACTCTCCCCTTTCAAGGAGATT
>6TW_3699
TCACCCCAGTCATCAACCCCGCCTTCGGCACCCTCCTCCCCCGAAAGGGTTAGAGTAATGACTTCGGGCGTGGCTCACTTCCATGGTGTGACGGGCGGTGTGTACAAGGCCCGGGAACGGATTCACCGCAGTATGCTGACCTGCGATTACTAGCGATTCCTCCTTCATGCAGGCGAGTTGCAGCCTGCAATCTGAACTGTGCCAGGGTTTGTGAGATTCGCTCTCCCTCGCGGGTTGGCTGCTCTGTGTCCCTCGCATTGTAGTACGTGTGTCGCCCAGGACGTAAGGGCCATGCTGACTTGACGTCATCCTCACCTTCCTCCGGTTTGTCACCGGCAGTCTCGCTAGAGTTCCCAACTTAATGATGGCAACTAACGACGAGGGTTGCGCTCGTTGCGGGACTTAACCCAACATCTCACGACACGAGCTGACGACAGCCATGCAGCACCTGTCTTCTGGTTCCTTACGGCACTCTCCCCTTTCAAGGAGATTCC
>6TW_3725
TAGTCCCAATCAGGAGTTTCATCTTCGGCACCAACTTAGTGTGGCGACTTCGGATGCCCCTCCCTTTCGTGGCTTGACGGGCGGTGTGTACAAGGCTCAGGAACACATTCACCGCGGTGTTGCTGACCCGCGATTACTAGCGATTCCTCCTTCATGCAGGCGAGTTGCAGCCTGCAATCTGAACTGTGCCAGGGTTTGTGAGATTCGCTCTCCCTCGCGGGTTGGCTGCTCTGTGTCCCTCGCATTGTAGTACGTGTGTCGCCCAGGACGTAAGGGCCATGCTGACTTGACGTCATCCTCACCTTCCTCCGGTTTGTCACCGGCAGTCTCGCTAGAGTTCCCAACTTAATGATGGCAACTAACGACGAGGGTTGCGCTCGTTGCGGGACTTAACCCAACATCTCACGACACGAGCTGACGACAGCCATGCAGCACCTGTCTTCTGGTTCCTTACGGCACTCTCCCCTTTCAAGGAGATT
>6TW_3735
TCACCCCAGTCATCAACCCCGCCTTCGGCACCCTCCTCCCCCGAAAGGGTTAGAGTAATGACTTCGGGCGTGGCTCACTTCCATGGTGTGACGGGCGGTGTGTACAAGGCCCGGGAACGGATTCACCGCAGTATGCTGACCTGCGATTACTAGCGATTCCTCCTTCATGCAGGCGAGTTGCAGCCTGCAATCTGAACTGTGCCAGGGTTTGTGAGATTCGCTCTCCCTCGCGGGTTGGCTGCTCTGTGTCCCTCGCATTGTAGTACGTGTGTCGCCCAGGACGTAAGGGCCATGCTGACTTGACGTCATCCTCACCTTCCTCCGGTTTGTCACCGGCAGTCTCGCTAGAGTTCCCAACTTAATGATGGCAACTAACGACGAGGGTTGCGCTCGTTGCGGGACTTAACCCAACATCTCACGACACGAGCTGACGACAGCCATGCAGCACCTGTCTTCTGGTTCCTTACGGCACTCTCCCCTTTCAAGGAGATTCC
>6TW_3753
TCACCCCAGTCACGAACCCTGCCGTGGTAATCGCCCTCCTTGCGGTTAGGCTAACTACTTCTGGCAGAACCCGCTCCCATGGTGTGACGGGCGGTGTGTACAAGACCCGGGAACGTATTCACCGTGACATTCTGATCCACGATTACTAGCGATTCCGACTTCACGCAGTCGAGTTGCAGACTGCGATCCGGACTACGACTGGTTTTATGGGATTAGCTCCCCCTCGCGGGTTGGCAACCCTTTGTACCAGCCATTGTATGACGTGTGTAGCCCCACCTATAAGGGCCATGAGGACTTGACGTCATCCCCACCTTCCTCCGGTTTGTCACCGGCAGTCTCATTAGAGTGCCCAACTAAATGTAGCAACTAATGACAAGGGTTGCGCTCGTTGCGGGACTTAACCCAACATCTCACGACACGAGCTGACGACAGCCATGCAGCACCTGTGTTACGGTTCTCTTTCGAGCACAAATCCATCTCTGGATCCTTCGTACATGTCAAAGGTGGTTAA
>6TW_3788
TCACCCCAGTCATCAACCCCGCCTTCGGCACCCTCCTCCCCCGAAAGGGTTAGAGTAATGACTTCGGGCGTGGCTCACTTCCATGGTGTGACGGGCGGTGTGTACAAGGCCCGGGAACGGATTCACCGCAGTATGCTGACCTGCGATTACTAGCGATTCCTCCTTCATGCAGGCGAGTTGCAGCCTGCAATCTGAACTGTGCCAGGGTTTGTGAGATTCGCTCTCCCTCGCGGGTTGGCTGCTCTGTGTCCCTCGCATTGTAGTACGTGTGTCGCCCAGGACGTAAGGGCCATGCTGACTTGACGTCATCCTCACCTTCCTCCGGTTTGTCACCGGCAGTCTCGCTAGAGTTCCCAACTTAATGATGGCAACTAACGACGAGGGTTGCGCTCGTTGCGGGACTTAACCCAACATCTCACGACACGAGCTGACGACAGCCATGCAGCACCTGTCTTCTGGTTCCTTACGGCACTCTCCCCTTTCAAGGAGATTCC
>6TW_3791
TAGCCCTAGTTACCAGTTTTACCCTAGGCAGCTCCTTACGGTCACCGACTTCAGGTACCCCCAGCTTCCATGGCTTGACGGGCGGTGTGTACAAGGCCCGGGAACGTATTCACCGGATCATGGCTGATATCCGATTACTAGCGATTCCAGCTTCACGGAGTCGAGTTGCAGACTCCGATCCGAACTGAGAACGGTTTTATAGATTCGCTCCTACTCACGTAGTGGCTGCTCTCTGTACCGTCCATTGTAGCACGTGTGTAGCCCAAGGCGTAAGGGCCGTGATGATTTGACGTCATCCCCACCTTCCTCACAGTTTACACTGGCAGTCTTGTTAGAGTTCCCGACATGACTCGCTGGCAACTAACAACAGGGGTTGCGCTCGTTATAGGACTTAACCTGACACCTCACGGCACGAGCTGACGACAACCATGCAGCACCTTGTAAATTGTCTTGCGAAAGATCTGTTTCCAAACCGGTCAATCTACATTTAAGCCTTGGTAAGGTTCCTCGCGTA
>6TW_3818
TCACCCCAGTCATCAACCCCGCCTTCGGCACCCTCCTCCCCCGAAAGGGTTAGAGTAATGACTTCGGGCGTGGCTCACTTCCATGGTGTGACGGGCGGTGTGTACAAGGCCCGGGAACGGATTCACCGCAGTATGCTGACCTGCGATTACTAGCGATTCCTCCTTCATGCAGGCGAGTTGCAGCCTGCAATCTGAACTGTGCCAGGGTTTGTGAGATTCGCTCTCCCTCGCGGGTTGGCTGCTCTGTGTCCCTCGCATTGTAGTACGTGTGTCGCCCAGGACGTAAGGGCCATGCTGACTTGACGTCATCCTCACCTTCCTCCGGTTTGTCACCGGCAGTCTCGCTAGAGTTCCCAACTTAATGATGGCAACTAACGACGAGGGTTGCGCTCGTTGCGGGACTTAACCCAACATCTCACGACACGAGCTGACGACAGCCATGCAGCACCTGTCTTCCGGTTCCTTACGGCACTCTCCCCTTTCAAGGAGATT
>6TW_3824
TCACCCCAGTCACCAGCCCTGCCTTAGGCGCCTCCCTCCCTTGCGGGTTGAGATAACGACTTCGGGCGTGACCAGCTTCCATGGTGTGACGGGCGGTGTGTACAAGGCCCGGGAACGTATTCACCGCAGTATGCTGACCTGCGATTACTAGCGATTCCGCCTTCATGCAGGCGAGTTGCAGCCTGCAATCTGAACTAAGACCGGGTTTATGAGATTAGCTTGCATTCGCATGCTTGCGACTCTTTGTCCCGGCCATTGTAGTACGTGTGTAGCCCAAGGCGTAAGGGGCATGATGACTTGACGTCATCCCCACCTTCCTCCGGTTTGTCACCGGCAGTCTCTCTAGAGTGCCCAACTTAATGATGGCAACTAAAAACGAGGGTTGCGCTCGTTGCGGGACTTAACCCAACATCTCACGACACGAGCTGACGACAGCCATGCACCACCTGTGTTCGTGCTCCCGAAGGCACTCCTCCCTTTCAAGAGGATTCACG
>6TW_3831
TCACCCCAGTCACTGAGCCTACCGTGGCTGGCTGCCTCCTCTTGCGAGGTTGGCGCACCATCTTAGGGTAGACCCAATTCCCATGGTGTGACGGGCGGTGTGTACAAGGCCCGGGAACGTATTCACCGCGTCATGCTGTTACGCGATTACTAGCGATTCCGACTTCATGGGGTCGAGTTGCAGACCCCAATCCGAACTGAGATGGCTTTTTGGGATTGGCCCATTGTCACCACCATTGTAGCACGTGTGTAGCCCAACCCGTAAGGGCCATGAGGACTTGACGTCATCCACACCTTCCTCCGGCTTATCACCGGCAGTTCTCCTAGAGTGCCCAACTGAATGCTGGCAACTAAGAGTGTGGGTTGCGCTCGTTGCCGGACTTAACCGAACATCTCACGACACGAGCTGACGACAGCCATGCAGCACCTGTGTGGTATCCAGCCGAACTGAAAGGACCGTCTCCGGTCCCGCGATACCCATGTCAAGGGTTGGTAAGGTT
>6TW_3884
TCACCCCAGTCATCAACCCCGCCTTCGGCACCCTCCTCCCCCGAAAGGGTTAGAGTAATGACTTCGGGCGTGGCTCACTTCCATGGTGTGACGGGCGGTGTGTACAAGGCCCGGGAACGGATTCACCGCAGTATGCTGACCTGCGATTACTAGCGATTCCTCCTTCATGCAGGCGAGTTGCAGCCTGCAATCTGAACTGTGCCAGGGTTTGTGAGATTCGCTCTCCCTCGCGGGTTGGCTGCTCTGTGTCCCTCGCATTGTAGTACGTGTGTCGCCCAGGACGTAAGGGCCATGCTGACTTGACGTCATCCTCACCTTCCTCCGGTTTGTCACCGGCAGTCTCGCTAGAGTTCCCAACTTAATGATGGCAACTAACGACGAGGGTTGCGCTCGTTGCGGGACTTAACCCAACATCTCACGACACGAGCTGACGACAGCCATGCAGCACCTGTCTTCTGGTTCCTTACGGCACTCTCCCCTTTCAAGGAGATTCC
>6TW_3895
TCACCCCAGTCATCAACCCCGCCTTCGGCACCCTCCTCCCTTTCGGGTTAGAGTAATGACTTCGGGCGTGGCTCACTTCCATGGTGTGACGGGCGGTGTGTACAAGGCCCGGGAACGGATTCACCGCAGTATGCTGACCTGCGATTACTAGCGATTCCTCCTTCATGCAGGCGAGTTGCAGCCTGCAATCTGAACTGTGCCAGGGTTTGTGAGATTCGCTCTCCCTCGCGGGTTGGCTGCTCTGTGTCCCTCGCATTGTAGTACGTGTGTCGCCCAGGACGTAAGGGCCATGCTGACTTGACGTCATCCTCACCTTCCTCCGGTTTGTCACCGGCAGTCTCGCTAGAGTTCCCAACTTAATGATGGCAACTAACGACGAGGGTTGCGCTCGTTGCGGGACTTAACCCAACATCTCACGACACGAGCTGACGACAGCCATGCAGCACCTGTCTTCTGGTTCCTTACGGCACTCTCCCCTTTCAAGGAGATTCC
>6TW_3904
TCACCCCAGTCATCAACCCCGCCTTCGGCACCCTCCTCCCCCGAAAGGGTTAGAGTAATGACTTCGGGCGTGGCTCACTTCCATGGTGTGACGGGCGGTGTGTACAAGGCCCGGGAACGGATTCACCGCAGTATGCTGACCTGCGATTACTAGCGATTCCTCCTTCATGCAGGCGAGTTGCAGCCTGCAATCTGAACTGTGCCAGGGTTTGTGAGATTCGCTCTCCCTCGCGGGTTGGCTGCTCTGTGTCCCTCGCATTGTAGTACGTGTGTCGCCCAGGACGTAAGGGCCATGCTGACTTGACGTCATCCTCACCTTCCTCCGGTTTGTCACCGGCAGTCTCGCTAGAGTTCCCAACTTAATGATGGCAACTAACGACGAGGGTTGCGCTCGTTGCGGGACTTAACCCAACATCTCACGACACGAGCTGACGACAGCCATGCAGCACCTGTCTTCTGGTTCCTTACGGCACTCTCCCCTTTCAAGGAGATTCC
>6TW_3970
TCACCCCAGTCACCAGCCCTGCCTTAGGCGCCTCCCTCCCTTGCGGGTTGAGATAACGACTTCGGGCGTGACCAGCTTCCATGGTGTGACGGGCGGTGTGTACAAGGCCCGGGAACGTATTCACCGCAGTATGCTGACCTGCGATTACTAGCGATTCCGCCTTCATGCAGGCGAGTTGCAGCCTGCAATCTGAACTAAGACCGGGTTTATGAGATTAGCTTGCATTCGCATGCTTGCGACTCTTTGTCCCGGCCATTGTAGTACGTGTGTAGCCCAAGGCGTAAGGGGCATGATGACTTGACGTCATCCCCACCTTCCTCCGGTTTGTCACCGGCAGTCTCTCTAGAGTGCCCAACTTAATGATGGCAACTAAAAACGAGGGTTGCGCTCGTTGCGGGACTTAACCCAACATCTCACGACACGAGCTGACGACAGCCATGCACCACCTGTGTTCGTGCTCCCGAAGGCACTCCTCCCTTTCAAGAGGATTCACG
>6TW_3998
TCACCCCAGTCATCAACCCCGCCTTCGGCACCCTCCTCCCCCGAAAGGGTTAGAGTAATGACTTCGGGCGTGGCTCACTTCCATGGTGTGACGGGCGGTGTGTACAAGGCCCGGGAACGGATTCACCGCAGTATGCTGACCTGCGATTACTAGCGATTCCTCCTTCATGCAGGCGAGTTGCAGCCTGCAATCTGAACTGTGCCAGGGTTTGTGAGATTCGCTCTCCCTCGCGGGTTGGCTGCTCTGTGTCCCTCGCATTGTAGTACGTGTGTCGCCCAGGACGTAAGGGCCATGCTGACTTGACGTCATCCTCACCTTCCTCCGGTTTGTCACCGGCAGTCTCGCTAGAGTTCCCAACTTAATGATGGCAACTAACGACGAGGGTTGCGCTCGTTGCGGGACTTAACCCAACATCTCACGACACGAGCTGACGACAGCCATGCAGCACCTGTCTTCCGGTTCCTTACGGCACTCTCCCCTTTCAAGGAGATT
>6TW_4050
TCACCCCAGTCATGAATCACACCGTGGTAACCGCCCCCCTTGCGGTTAGACTAGCTACTTCTGGTGCAACCCACTCCCATGGTGTGACGGGCGGTGTGTACAAGGCCCGGGAACGTATTCACCGTGACATTCTGATTCACGATTACTAGCGATTCCGACTTCACGCAGTCGAGTTGCAGACTGCGATCCGGACTACGATCGGTTTTATGGGATTAGCTCCACCTCGCGGCTTGGCAACCCTTTGTACCGACCATTGTAGCACGTGTGTAGCCCTGGCCGTAAGGGCCATGATGACTTGACGTCATCCCCACCTTCCTCCGGTTTGTCACCGGCAGTCTCCTTAGAGTTCCCACCATTACGTGCTGGTAACTAAGGACAAGGGTTGCGCTCGTTACGGGACTTAACCCAACATCTCACGACACGAGCTGACGACAGCCATGCAGCACCTGTGTCTGAGTTCCCGAAGGCACCAATCTATCTCTAGAAAGTTCTCAGCATGTCAAGGCC
>6TW_4066
TAGTCCCAATTGCAGAGTTCATCTTAGGCGCCTGGCTCCTTGCGGTTACCTCAGCGACTTCGGATGCCCCCCACTTTCGTGGCTTGACGGGCGGTGTGTACAAGGCTCAGGAACACATTCACCGCGGTATGCTGACCCGCGATTACTAGCGATTCCAGCTTCATGCAGGCGAGTTGCAGCCTGCAATCCGAACTAGGGCACGTTTTTTGGGATTTGCTGGCTCTCACGAGTTTGCATCCCTTTGTGCGTGCCATTGTAGGACGTGTGCAGCCCTAGTCATAAGGGCCATGAGGACTTGACGTCATCCCCACCTTCCTCCGGTTTAACACCGGCGGTCTCACTAGAGTCCCCACCATTACGTGCTGGCAACTAGTGACAAGGGTTTCGCTCGTTAAGCGACTTAACGCGACATCTCACGACACGAGCTGACGACAGCCATGCAGCACCTGTGCTTGTTCCACCCGAAGGCGTGGCCCTGCTTTCACTA
>6TW_4072
TCACCCCAGTCATCAACCCCGCCTTCGGCACCCTCCTCCCCCGAAAGGGTTAGAGTAATGACTTCGGGCGTGGCTCACTTCCATGGTGTGACGGGCGGTGTGTACAAGGCCCGGGAACGGATTCACCGCAGTATGCTGACCTGCGATTACTAGCGATTCCTCCTTCATGCAGGCGAGTTGCAGCCTGCAATCTGAACTGTGCCAGGGTTTGTGAGATTCGCTCTCCCTCGCGGGTTGGCTGCTCTGTGTCCCTCGCATTGTAGTACGTGTGTCGCCCAGGACGTAAGGGCCATGCTGACTTGACGTCATCCTCACCTTCCTCCGGTTTGTCACCGGCAGTCTCGCTAGAGTTCCCAACTTAATGATGGCAACTAACGACGAGGGTTGCGCTCGTTGCGGGACTTAACCCAACATCTCACGACACGAGCTGACGACAGCCATGCAGCACCTGTCTTCTGGTTCCTTACGGCACTCTCCCCTTTCAAGGAGATTCC
>6TW_4076
TAGTCCCAGTCACCAGCCTTGCCGTGGGCACGCATGAAATTGCGCGACTTCGGGCACTGCCAGCTCCCATGACTTGACGGGCGGTGTGTACAAGGCTCAGGAACATATTCACCGCGGCGTAGCTGATCCGCGATTACTAGCGATTCCAACTTCATGCGGGCGAATTTCAGCCCGCAATCTGAACTGGGGTATGCTTTAGCGATTTGCTCCACCTTGCGGTCTTGCATCGTTCTGTACATACCATTGTAGCACGTGTGCAGCCCTAGACATAAAGGCCATGAGGACTTGACGTCATCCCCACCTTCCTCCGGTTTGACACCGGCAGTCTCGCTACAGTCCTCGCCATTACGCGTTAGCAAGTAGCGACAGGGGTTGCGCTCGTTGAGGGACTTAACCCGACACTTCACAGCACGAGCTGACGACAGCCATGCAGCACCTGTTCACGTTCCGCCCTTGCGGGTGTACCTCTACTTTCA
>6TW_4087
TCACCCCAGTCACCAGCCCTGCCTTAGGCGCCTCCCTCCCTTGCGGGTTGAGATAACGACTTCGGGCGTGACCAGCTTCCATGGTGTGACGGGCGGTGTGTACAAGGCCCGGGAACGTATTCACCGCAGTATGCTGACCTGCGATTACTAGCGATTCCGCCTTCATGCAGGCGAGTTGCAGCCTGCAATCTGAACTAAGACCGGGTTTATGAGATTAGCTTGCATTCGCATGCTTGCGACTCTTTGTCCCGGCCATTGTAGTACGTGTGTAGCCCAAGGCGTAAGGGGCATGATGACTTGACGTCATCCCCACCTTCCTCCGGTTTGTCACCGGCAGTCTCTCTAGAGTGCCCAACTTAATGATGGCAACTAAAAACGAGGGTTGCGCTCGTTGCGGGACTTAACCCAACATCTCACGACACGAGCTGACGACAGCCATGCACCACCTGTGTTCACGCTCCCGAAGGCACTTCCATCTTTCAACGGAATT
>6TW_4095
TCACCCCAGTCATGAATCACACCGTGGTAACCGCCCCCTTGCGGTTAGACTAGCTACTTCTGGTGCAACCCACTCCCATGGTGTGACGGGCGGTGTGTACAAGGCCCGGGAACGTATTCACCGTGACATTCTGATTCACGATTACTAGCGATTCCGACTTCACGCAGTCGAGTTGCAGACTGCGATCCGGACTACGATCGGTTTTATGGGATTAGCTCCACCTCGCGGCTTGGCAACCCTTTGTACCGACCATTGTAGCACGTGTGTAGCCCTGGCCGTAAGGGCCATGATGACTTGACGTCATCCCCACCTTCCTCCGGTTTGTCACCGGCAGTCTCCTTAGAGTTCCCACCATTACGTGCTGGTAACTAAGGACAAGGGTTGCGCTCGTTACGGGACTTAACCCAACATCTCACGACACGAGCTGACGACAGCCATGCAGCACCTGTGTCTGAGTTCCCGAAGGCACCAATCTATCTCTAGAAAGTTCTCAGCATGTCAAGG
>6TW_4096
TCACCCCAGTCATCAACCCCGCCTTCGGCACCCTCCTCCCCCGAAAGGGTTAGAGTAATGACTTCGGGCGTGGCTCACTTCCATGGTGTGACGGGCGGTGTGTACAAGGCCCGGGAACGGATTCACCGCAGTATGCTGACCTGCGATTACTAGCGATTCCTCCTTCATGCAGGCGAGTTGCAGCCTGCAATCTGAACTGTGCCAGGGTTTGTGAGATTCGCTCTCCCTCGCGGGTTGGCTGCTCTGTGTCCCTCGCATTGTAGTACGTGTGTCGCCCAGGACGTAAGGGCCATGCTGACTTGACGTCATCCTCACCTTCCTCCGGTTTGTCACCGGCAGTCTCGCTAGAGTTCCCAACTTAATGATGGCAACTAACGACGAGGGTTGCGCTCGTTGCGGGACTTAACCCAACATCTCACGACACGAGCTGACGACAGCCATGCAGCACCTGTCTTCCGGTTCCTTACGGCACTCTCCCCTTTCAAGGAGATT
>6TW_4158
TCACCCCAGTCACCAGCCCTGCCTTAGGCGCCTCCCTCCCTTACGGGTTGAGATAACGACTTCGGGCGTGACCAGCTTCCATGGTGTGACGGGCGGTGTGTACAAGGCCCGGGAACGTATTCACCGCAGTATGCTGACCTGCGATTACTAGCGATTCCGCCTTCATGCAGGCGAGTTGCAGCCTGCAATCTGAACTAAGACCGGGTTTATGAGATTAGCTTGCATTCGCATGCTTGCGACTCTTTGTCCCGGCCATTGTAGTACGTGTGTAGCCCAAGGCGTAAGGGGCATGATGACTTGACGTCATCCCCACCTTCCTCCGGTTTGTCACCGGCAGTCTCTCTAGAGTGCCCAACTTAATGATGGCAACTAAAAACGAGGGTTGCGCTCGTTGCGGGACTTAACCCAACATCTCACGACACGAGCTGACGACAGCCATGCAGCACCTGTCTTCTGGTTCCTTACGGCACTCTCCCCTTTCAAGGAGATT
>6TW_4167
TCACCCCAGTCATCAACCCCGCCTTCGGCACCCTCCTCCCCCGAAAGGGTTAGAGTAATGACTTCGGGCGTGGCTCACTTCCATGGTGTGACGGGCGGTGTGTACAAGGCCCGGGAACGGATTCACCGCAGTATGCTGACCTGCGATTACTAGCGATTCCTCCTTCATGCAGGCGAGTTGCAGCCTGCAATCTGAACTGTGCCAGGGTTTGTGAGATTCGCTCTCCCTCGCGGGTTGGCTGCTCTGTGTCCCTCGCATTGTAGTACGTGTGTCGCCCAGGACGTAAGGGCCATGCTGACTTGACGTCATCCTCACCTTCCTCCGGTTTGTCACCGGCAGTCTCGCTAGAGTTCCCAACTTAATGATGGCAACTAACGACGAGGGTTGCGCTCGTTGCGGGACTTAACCCAACATCTCACGACACGAGCTGACGACAGCCATGCAGCACCTGTCTTCTGGTTCCTTACGGCACTCTCCCCTTTCAAGGAGATTCC
>6TW_4196
TCACCCCAGTCATCAACCCCGCCTTCGGCACCCTCCTCCCCCGAAAGGGTTAGAGTAATGACTTCGGGCGTGGCTCACTTCCATGGTGTGACGGGCGGTGTGTACAAGGCCCGGGAACGGATTCACCGCAGTATGCTGACCTGCGATTACTAGCGATTCCTCCTTCATGCAGGCGAGTTGCAGCCTGCAATCTGAACTGTGCCAGGGTTTGTGAGATTCGCTCTCCCTCGCGGGTTGGCTGCTCTGTGTCCCTCGCATTGTAGTACGTGTGTCGCCCAGGACGTAAGGGCCATGCTGACTTGACGTCATCCTCACCTTCCTCCGGTTTGTCACCGGCAGTCTCGCTAGAGTTCCCAACTTAATGATGGCAACTAACGACGAGGGTTGCGCTCGTTGCGGGACTTAACCCAACATCTCACGACACGAGCTGACGACAGCCATGCAGCACCTGTCTTCTGGTTCCTTACGGCACTCTCCCCTTTCAAGGAAATT
>6TW_4197
TCACCCCAGTCATCAACCCCGCCTTCGGCACCCTCCTCCCCCGAAAGGGTTAGAGTAATGACTTCGGGCGTGGCTCACTTCCATGGTGTGACGGGCGGTGTGTACAAGGCCCGGGAACGGATTCACCGCAGTATGCTGACCTGCGATTACTAGCGATTCCTCCTTCATGCAGGCGAGTTGCAGCCTGCAATCTGAACTGTGCCAGGGTTTGTGAGATTCGCTCTCCCTCGCGGGTTGGCTGCTCTGTGTCCCTCGCATTGTAGTACGTGTGTCGCCCAGGACGTAAGGGCCATGCTGACTTGACGTCATCCTCACCTTCCTCCGGTTTGTCACCGACAGTCTCGCTAGAGTTCCCAACTTAATGATGGCAACTAACGACGAGGGTTGCGCTCGTTGCGGGACTTAACCCAACATCTCACGACACGAGCTGACGACAGCCATGCAGCACCTGTCTTCTGGTTCCTTACGGCACTCTCCCCTTTCAAGGAGATTCC
>6TW_4227
TCACCCCAGTCACCAGCCCTGCCTTAGGCGCCTCCCTCCCTTGCGGGTTGAGATAACGACTTCGGGCGTGACCAGCTTCCATGGTGTGACGGGCGGTGTGTACAAGGCCCGGGAACGTATTCACCGCAGTATGCTGACCTGCGATTACTAGCGATTCCGCCTTCATGCAGGCGAGTTGCAGCCTGCAATCTGAACTAAGACCGGGTTTATGAGATTAGCTTGCATTCGCATGCTTGCGACTCTTTGTCCCGGCCATTGTAGTACGTGTGTAGCCCAAGGCGTAAGGGGCATGATGACTTGACGTCATCCCCACCTTCCTCCGGTTTGTCACCGGCAGTCTCTCTAGAGTGCCCAACTTAATGATGGCAACTAAAAACGAGGGTTGCGCTCGTTGCGGGACTTAACCCAACATCTCACGACACGAGCTGACGACAGCCATGCACCACCTGTGTTCGTGCTCCCGAAGGCACTCCTCCCTTTCAAGAGGATTCACG
>6TW_4231
TCACCCCAGTCACCAGCCCTGCCTTAGGCGCCTCCCTCCCTTGCGGGTTGAGATAACGACTTCGGGCGTGACCAGCTTCCATGGTGTGACGGGCGGTGTGTACAAGGCCCGGGAACGTATTCACCGCAGTATGCTGACCTGCGATTACTAGCGATTCCGCCTTCATGCAGGCGAGTTGCAGCCTGCAATCTGAACTAAGACCGGGTTTATGAGATTAGCTTGCATTCGCATGCTTGCGACTCTTTGTCCCGGCCATTGTAGTACGTGTGTAGCCCAAGGCGTAAGGGGCATGATGACTTGACGTCATCCCCACCTTCCTCCGGTTTGTCACCGGCAGTCTCTCTAGAGTGCCCAACTTAATGATGGCAACTAAAAACGAGGGTTGCGCCCGTTGCGGGACTTAACCCAACATCTCACGACACGAGCTGACGACAGCCATGCACCACCTGTGTTCGTGCTCCCGAACGGCACTCCTCCCTTTCCAAGAGGATTCACGA
>6TW_4243
TCACCCCAGTCATCAACCCCGCCTTCGGCACCCTCCTCCCCCGAAAGGGTTAGAGTAATGACTTCGGGCGTGGCTCACTTCCATGGTGTGACGGGCGGTGTGTACAAGGCCCGGGAACGGATTCACCGCAGTATGCTGACCTGCGATTACTAGCGATTCCTCCTTCATGCAGGCGAGTTGCAGCCTGCAATCTGAACTGTGCCAGGGTTTGTGAGATTCGCTCTCCCTCGCGGGTTGGCTGCTCTGTGTCCCTCGCATTGTAGTACGTGTGTCGCCCAGGACGTAAGGGCCATGCTGACTTGACGTCATCCTCACCTTCCTCCGGTTTGTCACCGGCAGTCTCGCTAGAGTTCCCAACTTAATGATGGCAACTAACGACGAGGGTTGCGCTCGTTGCGGGACTTAACCCAACATCTCACGACACGAGCTGACGACAGCCATGCAGCACCTGTCTTCTGATTCCTTACGGCACTCTCCCCTTTCAAGGAGATT
>6TW_4244
TAGTCCCAATCGCAGAGTTCATCTTAGGCGCCTGGCTCCTTGCGGTTACCTCAGCGACTTCGGATGCCCCCCACTTTCGTGGCTTGACGGGCGGTGTGTACAAGGCTCAGGAACACATTCACCGCGGTATGCTGACCCGCGATTACTAGCGATTCCAGCTTCATGTAGGCGAGTTGCAGCCTACAATCCGAACTAGGGAGCGTTTTTTGGGATTTGCTCGACCTCGCGGCTTTGCTTCCCTTTGTGCGCTCCATTGTAGGACGTGTGCAGCCCTAGTCATAAGGGCCATGAGGACTTGACGTCATCCCCACCTTCCTCCGGCTTAACGCCGGCGGTCTCTCTAGAGTCCCCGGCTTTACCCGCTGGCAACTAGAGACAAGGGTTTCGCTCGTTAAGCGACTTAACGCGACATCTCACGACACGAGCTGACGACAGCCATGCAGCACCTGTGCACGTTGTACCCGAAGGCCTGGCTCGGCTTTCACCGAGTTAATCCGTGCA
>6TW_4275
TCACCCCAGTCATCAACCCCGCCTTCGGCACCCTCCTCCCCCGAAAGGGTTAGAGTAATGACTTCGGGCGTGGCTCACTTCCATGGTGTGACGGGCGGTGTGTACAAGGCCCGGGAACGGATTCACCGCAGTATGCTGACCTGCGATTACTAGCGATTCCTCCTTCATGCAGGCGAGTTGCAGCCTGCAATCTGAACTGTGCCAGGGTTTGTGAGATTCGCTCTCCCTCGCGGGTTGGCTGCTCTGTGTCCCTCGCATTGTAGTACGTGTGTCGCCCAGGACGTAAGGGCCATGCTGACTTGACGTCATCCTCACCTTCCTCCGGTTTGTCACCGGCAGTCTCGCTAGAGTTCCCAACTTAATGATGGCAACTAACGACGAGGGTTGCGCTCGTTGCGGGACTTAACCCAACATCTCACGACACGAGCTGACGACAGCCATGCAGCACCTGTCTTCCGGTTCCTTACGGCACTCTCCCCTTTCAAGGAGATT
>6TW_4282
TAGTCCCAGTCACCAGCCTCGCCGTGGGCACCCATGAATTTGGGCGACTTCGGGCGCTGCCAGCTCCCATGACTTGACGGGCGGTGTGTACAAGGCTCAGGAACATATTCACCGCGGCGTAGCTGATCCGCGATTACTAGCGATTCCGACTTCAAGGAGGCGGGTTGCAGCCTCCTATCTGAACTGGGGCGGACTTTAAGCGATTTGCTCCACCTTGCGGTCTTGCATCGTTCTGTATCCGCCATTGTAGCACGTGTGCAGCCCCAGGCATAAGGGCCATGAGGACTTGACGTCATCCCCACCTTCCTCCGGTTTGACACCGGCAGTCTCGCTAGAGTCCTCAGCATTACCTGTTAGCAACTAACGATAGGGGTTTCGCTCGTTGAGGGACTTAACCCGACACTTCACAGCACGAGCTGACGACAGCCATGCACCACCTGTGTTCACGCTCCCGAAGGCACTTCCATCTTTCAACGGAATTCGTGACA
>6TW_4294
TCACCCCAGTCATCAACCCCGCCTTCGGCACCCTCCTCCCCCGAAAGGGTTAGAGTAATGACTTCGGGCGTGGCTCACTTCCATGGTGTGACGGGCGGTGTGTACAAGGCCCGGGAACGGATTCACCGCAGTATGCTGACCTGCGATTACTAGCGATTCCTCCTTCATGCAGGCGAGTTGCAGCCTGCAATCTGAACTGTGCCAGGGTTTGTGAGATTCGCTCTCCCTCGCGGGTTGGCTGCTCTGTGTCCCTCGCATTGTAGTACGTGTGTCGCCCAGGACGTAAGGGCCATGCTGACTTGACGTCATCCTCACCTTCCTCCGGTTTGTCACCGGCAGTCTCGCTAGAGTTCCCAACTTAATGATGGCAACTAACGACGAGGGTTGCGCTCGTTGCGGGACTTAACCCAACATCTCACGACACGAGCTGACGACAGCCATGCAGCACCTGTCTTCTGGTTCCTTACGGCACTCTCCCCGTTTCAAGGAGATTCC
>6TW_4297
TCACCCCAATCATGAACCATACCGTGGACGTCTGCCTCCTTGCGGTTAGCTCAACGTCTTCTAGTACAGCCCACTTTCGTGATGTGACGGGCGGTGTGTACAAGACCCGGGAACGTATTCACCGCAGCATGCTGATCTGCGATTACTAGCGATTCCAGCTTCATGGAGTCGAGTTGCAGACTCCAATCCGAACTGAGACTGGTTTTTCCGATTGGCTCCGTCTCGCGACTTCGCTACGGTTTGTACCAGCCATTGTAGCACGTGTGTAGCCCTGGACATAAAGGCCATGAGGACTTGACGTCATCCCCACCTTCCTCCGGTTTATCACCGGCAGTTCCGCGAGAGTCCCCAACTTAATGATGGTAACTCACGGTAAGGGTTGCGCTCGTTGCGGGACTTAACCCAACATCTCACGACACGAGCTGACGACAGCCATGCAGCACCTTGCTGGCAGGAGCCGATTACTCGGATCATCTTATCTCTAAGTA
>6TW_4308
TCACCCTAGTCACTAGCTCTACCTTAGGCGTCCCCCTCCAAACGGTTGAGGTAACGACTTCGGGTATAGCCAGCTTCCATGGTGTGACGGGCGGTGTGTACAAGACCCGGGAACGTATTCACCACCGTATAGCTGACCGGCGATTACTAGCGATTCCACCTTCATGCAGGCGAGTTGCAGCCTGCAATCCGAACTAAGATTAAGTTTTTGAGGTTGGCTTGCTCTCGCGAGGTCGCATCTCTTTGTCTTAACCATTGTAGCACGTGTGTAGCCCAGAGCGTAAGGGGCATGCTGACTTGACGTCATCCTCACCTTCCTCCGATTTATCACCGGCAGTCTCTTTAGTTAGAATATATTCTGTAACAAAAGATAAGGGTTGCGCTCGTTGCGGGACTTAACCCAACATCTCACGACACGAGCTGACGACAGCCATGCACCACCTGTATTTTCATTTGGACTTTCTTTTTTCAAAGAAATGTGAAATATGTCAAGCTCTGGTAAGGTTCTT
>6TW_4311
TCACCCCAGTCATCAACCCCGCCTTCGGCACCCTCCTCCCCCGAAAGGTTTAGAGTAATGACTTCGGGCGTGGCTCACTTCCATGGTGTGACGGGCGGTGTGTACAAGGCCCGGGAACGGATTCACCGCAGTATGCTGACCTGCGATTACTAGCGATTCCTCCTTCATGCAGGCGAGTTGCAGCCTGCAATCTGAACTGTGCCAGGGTTTGTGAGATTCGCTCTCCCTCGCGGGTTGGCTGCTCTGTGTCCCTCGCATTGTAGTACGTGTGTCGCCCAGGACGTAAGGGCCATGCTGACTTGACGTCATCCTCACCTTCCTCCGGTTTGTCACCGGCAGTCTCGCTAGAGTTCCCAACTTAATGATGGCAACTAACGACGAGGGTTGCGCTCGTTGCGGGACTTAACCCAACATCTCACGACACGAGCTGACGACAGCCATGCAGCACCTGTCTTCTGGTTCCTTACGGCACTCTCCCCTTTCAAGGAGATTCC
>6TW_4313
TCACCCCAATCAAAAGCCCTACCTTAGGTACCTGCCTCCGTAAACGGTTAGCTCAGTAACTTCGGGCATGACCCTCTTTCGTGGTGTGACGGGCGGTGTGTACAAGACCCGGGAACGTATTCAATGCAGCGTGCTGATCTGCATTTACTAGCGATTCCAGCTTCACGTAGTCGAGTTGCAGACTACGATCCGAACTGAGGGTGGGTTTGTAGATTAGCCAAGCCTCGCGACTCAGCAACTTATTGTCCCATCCCATTGTAACACGTGTGTAGCCCTGGGCATAAGGGGCATGATGATTTGACGTCATCCACACCTTCCTCCGGCTTGTCACCGGCAGTCTGGCTAGAGGGTTCAGCATCCTACGATCTGTAACAACTAACCACGTGGGTTGCGCTCGTTGCGGGACTTAACCCAACATCTCACGACACGAGCTGACGACAACCGTGCACCACCTGTCTCTTAGCTCCCTTGCGGGCACCCCTAACTTTCGCTAAGGTTCTAAGGAT
>6TW_4334
TCACCCCAGTCACCAGCCCTGCCTTAGGCGCCTCCCTCCCTTGCGGGTTGAGATAACGACTTCGGGCGTGACCAGCTTCCATGGTGTGACGGGCGGTGTGTACAAGGCCCGGGAACGTATTCACCGCAGTATGCTGACCTGCGATTACTAGCGATTCCGCCTTCATGCAGGCGAGTTGCAGCCTGCAATCTGAACTAAGACCGGGTTTATGAGATTAGCTTGCATTCGCATGCTTGCGACTCTTTGTCCCGGCCATTGTAGTACGTGTGTAGCCCAAGGCGTAAGGGGCATGATGACTTGACGTCATCCCCACCTTCCTCCGGTTTGTCACCGGCAGTCTCTCTAGAGTGCCCAACTTAATGATGGCAACTAAAAACGAGGGTTGCGCTCGTTGCGGGACTTAACCCAACATCTCACGACACGAGCTGACGACAGCCATGCACCACCTGTGTTCGTGCTCCCGAAGGCACTCCTCCCTTTCAAGAGGATTCACG
>6TW_4347
TCACCCCAGTCATGAATCACACCGTGGTAACCGCCCCCCTTGCGGTTAGACTAGCTACTTCTGGTGCAACCCACTCCCATGGTGTGACGGGCGGTGTGTACAAGGCCCGGGAACGTATTCACCGTGACATTCTGATTCACGATTACTAGCGATTCCGACTTCACGCAGTCGAGTTGCAGACTGCGATCCGGACTACGATCGGTTTTATGGGATTAGCTCCACCTCGCGGCTTGGCAACCCTTTGTACCGACCATTGTAGCACGTGTGTAGCCCTGGCCGTAAGGGCCATGATGACTTGACGTCATCCCCACCTTCCTCCGGTTTGTCACCGGCAGTCTCCTTAGAGTTCCCACCATTACGTGCTGGTAACTAAGGACAAGGGTTGCGCTCGTTACGGGACTTAACCCAACATCTCACGACACGAGCTGACGACAGCCATGCAGCACCTGTGTCTGAGTTCCCGAAGGCACCAATCTATCTCTAGAAAGTTCTCAGCATGTCAAGGCC
>6TW_4375
TCACCCCAGTCACCAGCCCTGCCTTAGGCGCCTCCCTCCCTTGCGGGTTGAGATAACGACTTCGGGCGTGACCAGCTTCCATGGTGTGACGGGCGGTGTGTACAAGGCCCGGGAACGTATTCACCGCAGTATGCTGACCTGCGATTACTAGCGATTCCGCCTTCATGCAGGCGAGTTGCAGCCTGCAATCTGAACTAAGACCGGGTTTATGAGATTAGCTTGCATTCGCATGCTTGCGACTCTTTGTCCCAGCCATTGTAGTACGTGTGTAGCCCAAGGCGTAAGGGGCATGATGACTTGACGTCATCCCCACCTTCCTCCGGTTTGTCACCGGCAGTCTCTCTAGAGTGCCCAACTTAATGATGGCAACTAAAAACGAGGGTTGCGCTCGTTGCGGGACTTAACCCAACATCTCACGACACGAGCTGACGACAGCCATGCACCACCTGTGTTCGTGCTCCCGAAGGCACTCCTCCCTTTCAAGAGGATT
>6TW_4376
TCACCCCAGTCATCAACCCCGCCTTCGGCACCCTCCTCCCCCGAAAGGGTTAGAGTAATGACTTCGGGCGTGGCTCACTTCCATGGTGTGACGGGCGGTGTGTACAAGGCCCGGGAACGGATTCACCGCAGTATGCTGACCTGCGATTACTAGCGATTCCTCCTTCATGCAGGCGAGTTGCAGCCTGCAATCTGAACTGTGCCAGGGTTTGTGAGATTCGCTCTCCCTCGCGGGTTGGCTGCTCTGTGTCCCTCGCATTGTAGTACGTGTGTCGCCCAGGACGTAAGGGCCATGCTGACTTGACGTCATCCTCACCTTCCTCCGGTTTGTCACCGGCAGTCTCGCTAGAGTTCCCAACTTAATGATGGCAACTAACGACGAGGGTTGCGCTCGTTGCGGGACTTAACCCAACATCTCACGACACGAGCTGACGACAGCCATGCAGCACCTGTCTTCCGGTTCCTTACGGCACTCTCCCCTTTCAAGGAGATT
>6TW_4388
TAGTCCCAGTCACCAGCCTCGCCGTGGGCACCCATGAATTTGGGCGACTTCGGGCGCTGCCAGCTCCCATGACTTGACGGGCGGTGTGTACAAGGCTCAGGAACATATTCACCGCGGCGTAGCTGATCCGCGATTACTAGCGATTCCGACTTCAAGGAGGCGGGTTGCAGCCTCCTATCTGAACTGGGGCGGACTTTAAGCGATTTGCTCCACCTTGCGGTCTTGCATCGTTCTGTATCCGCCATTGTAGCACGTGTGCAGCCCCAGGCATAAGGGCCATGAGGACTTGACGTCATCCCCACCTTCCTCCGGTTTGACACCGGCAGTCTCGCTAGAGTCCTCAGCATTACCTGTTAGCAACTAACGATAGGGGTTTCGCTCGTTGAGGGACTTAACCCGACACTTCACAGCACGAGCTGACGACAGCCATGCAGCACCTGTCCAAGTTCCGGTCTTGCGACTGTTATCCTAATTTCATAGGACTAAT
>6TW_4438
TCACCCCAGTCATCAACCCCGCCTTCGGCACCCTCCTCCCCCGAAAGGGTTAGAGTAATGACTTCGGGCGTGGCTCACTTCCATGGTGTGACGGGCGGTGTGTACAAGGCCCGGGAACGGATTCACCGCAGTATGCTGACCTGCGATTACTAGCGATTCCTCCTTCATGCAGGCGAGTTGCAGCCTGCAATCTGAACTGTGCCAGGGTTTGTGAGATTCGCTCTCCCTCGCGGGTTGGCTGCTCTGTGTCCCTCGCATTGTAGTACGTGTGTCGCCCAGGACGTAAGGGCCATGCTGACTTGACGTCATCCTCACCTTCCTCCGGTTTGTCACCGGCAGTCTCGCTAGAGTTCCCAACTTAATGATGGCAACTAACGACGAGGGTTGCGCTCGTTGCGGGACTTAACCCAACATCTCACGACACGAGCTGACGACAGCCATGCAGCACCTGTCTTCTGGTTCCTTACGGCACTCTCCCCTTTCAAGGAGATTCC
>6TW_4448
TCACCCCAGTCATCAGCCCCACCTTCGGCATCCTCCTCCCTTGCGGGTTGGAGTAACGACTTCGGGCGTGGCCAACTTCCATGGTGTGACGGGCGGTGTGTACAAGGCCCGGGAACGTATTCACCGCAGTATGCTGACCTGCGATTACTAGCGATTCCTCCTTCACGTAGGCGAGTTGCAGCCTACGATCTGAACTGAGCCACGGTTTATGGGATTTGCTAGCTCTCGCGAGTTTGCTGCCCTTTGTCCGTAGCATTGTAGTACGTGTGTAGCCCAGGATGTAAGGGGCATGATGACTTGACGTCATCCACACCTTCCTCCGGTTTATCACCGGCAGTCTCTCTAGAGTGCCCAACTTAATGCTGGCAACTAAAGACGTGGGTTGCGCTCGTTGCGGGACTTAACCCAACATCTCACGACACGAGCTGACGACAGCCATGCACCACCTGTCACTGCGCTCCCGAAGGCACTCCCAAGTTTCCAAGGGATTCGCA
>6TW_4450
TCACCCCAGTCATCAACCCCGCCTTCGGCACCCTCCTCCCCCGAAAGGGTTAGAGTAATGACTTCGGGCGTGGCTCACTTCCATGGTGTGACGGGCGGTGTGTACAAGGCCCGGGAACGGATTCACCGCAGTATGCTGACCTGCGATTACTAGCGATTCCTCCTTCATGCAGGCGAGTTGCAGCCTGCAATCTGAACTGTGCCAGGGTTTGTGAGATTCGCTCTCCCTCGCGGGTTGGCTGCTCTGTGTCCCTCGCATTGTAGTACGTGTGTCGCCCAGGACGTAAGGGCCATGCTGACTTGACGTCATCCTCACCTTCCTCCGGTTTGTCACCGGCAGTCTCGCTAGAGTTCCCAACTTAATGATGGCAACTAACGACGAGGGTTGCGCTCGTTGCGGGACTTAACCCAACATCTCACGACACGAGCTGACGACAGCCATGCAGCACCTGTCTTCTGGTTCCTTACGGCACTCTCCCCTTTCAAGGAGATTCC
>6TW_4451
TCACTCCAGTCACCGACCCCACCCTAAACATTACTCCCCTCGCGGTTAAGCCAATGTCTTTAGGTGTTACCAGCTCCCATAGTGTGACGGGCGGTGTGTACAAGACCCGGGAACGTATTCAACGCACTATAGCTGACGCGCGTTTACTAGCAACTCCAACTTCATGCAGGCGGGTTGCAGCCTGCAATCTGAACTGAGGAATGTTTTACTAGGATTTGCTCCACCTCGCGGCTTGGCTTCCCATTGTTCCATCCCATTGTAGCGTGTGTGTAGCCCCGGACATAAAGGCCATGCTGACTTGACGTCATCCCCGCCTTCCTCCGGCTTGCGGCCGGCAGTCTCGCCAGACACTTGTAACTGGCAATGAGGGTTGCGCTCGTTAGCGTACTTAAACGAACATCTCACGACACGAGCTGACGACAGCCATGCAACACCTGTATAAACTCTCTTGCGAGTCGATCCAATTTCTCTTCTCTACCATCTATATGTCAA
>6TW_4467
TCACCCCAGTCATCAACCCCGCCTTCGGCACCCTCCTCCCCCGAAAGGGTTAGAGTAATGACTTCGGGCGTGGCTCACTTCCATGGTGTGACGGGCGGTGTGTACAAGGCCCGGGAACGGATTCACCGCAGTATGCTGACCTGCGATTACTAGCGATTCCTCCTTCATGCAGGCGAGTTGCAGCCTGCAATCTGAACTGTGCCAGGGTTTGTGAGATTCGCTCTCCCTCGCGGGTTGGCTGCTCTGTGTCCCTCGCATTGTAGTACGTGTGTCGCCCAGGACGTAAGGGCCATGCTGACTTGACGTCATCCTCACCTTCCTCCGGTTTGTCACCGGCAGTCTCGCTAGAGTTCCCAACTTAATGATGGCAACTAACGACGAGGGTTGCGCTCGTTGCGGGACTTAACCCAACATCTCACGACACGAGCTGACGACAGCCATGCAGCACCTGTCTTCTGGTTCCTTACGGCACTCTCCCCGTTTCAAGGAGATTCC
>6TW_4470
TCACCCCAGTCATCAACCCCGCCTTCGGCACCCTCCTCCCCCGAAAGGGTTAGAGTAATGACTTCGGGCGTGGCTCACTTCCATGGTGTGACGGGCGGTGTGTACAAGGCCCGGGAACGGATTCACCGCAGTATGCTGACCTGCGATTACTAGCGATTCCTCCTTCATGCAGGCGAGTTGCAGCCTGCAATCTGAACTGTGCCAGGGTTTGTGAGATTCGCTCTCCCTCGCGGGTTGGCTGCTCTGTGTCCCTCGCATTGTAGTACGTGTGTCGCCCAGGACGTAAGGGCCATGCTGACTTGACGTCATCCTCACCTTCCTCCGGTTTGTCACCGGCAGTCTCGCTAGAGTTCCCAACTTAATGATGGCAACTAACGACGAGGGTTGCGCTCGTTGCGGGACTTAACCCAACATCTCACGACACGAGCTGACGACAGCCATGCAGCACCTGTCTTCTGGTTCCTTACGGCACTCTCCCCTTTCAAGGAGATTCC
>6TW_4500
TAGTCCCAATCACGAAGTTTGCCCTAGGCACCTGCCTCCTTACGGTTAGCACAGCGACTTCAGGCACCCCCCGCTTTCGTGGCTTGACGGGCGGTGTGTACAAGGCTCAGGAACATATTCACCGCAGCATAGCTGATCTGCGATTACTAGCGATTCCAGCTTCATGCAGGCGAGTTGCAGCCTGCAATCCGAACTGAGCGACGCTTTTTGAGATTAGCTCCCCCTCGCGGGTTTGCTGCCCTTTGTACGCCGCATTGTATGACGTGTGCAGCCCTGGACATAAAGGCCATGATGACTTGACGTCGTCCCCACCTTCCTCCGGTTTGACACCGGCGGTCTCCTTAGAGTCCCCAACTGAATGCTGGCAACTAAGGACAAGGGTTGCGCTCGTTAAGCGACTTAACGCGACGTCTCACGACACGAGCTGACGACAGCCATGCAGCACCTGTGCATGTTCCACCCGAAGGCGTGGCCCAGCTTT
>6TW_4536
TCACCCCAGTCATCAACCCCGCCTTCGGCACCCTCCTCCCCCGAAAGGGTTAGAGTAATGACTTCGGGCGTGGCTCACTTCCATGGTGTGACGGGCGGTGTGTACAAGGCCCGGGAACGGATTCACCGCAGTATGCTGACCTGCGATTACTAGCGATTCCTCCTTCATGCAGGCGAGTTGCAGCCTGCAATCTGAACTGTGCCAGGGTTTGTGAGATTCGCTCTCCCTCGCGGGTTGGCTGCTCTGTGTCCCTCGCATTGTAGTACGTGTGTCGCCCAGGACGTAAGGGCCATGCTGACTTGACGTCATCCTCACCTTCCTCCGGTTTGTCACCGGCAGTCTCGCTAGAGTTCCCAACTTAATGATGGCAACTAACGACGAGGGTTGCGCTCGTTGCGGGACTTAACCCAACATCTCACGACACGAGCTGACGACAGCCATGCAGCACCTGTCTTCTGGTTCCTTACGGCACTCTCCCCTTTCAAGGAGATTCC
>6TW_4584
TAGCCCCAGTTACTAGTTTTACCCTAGGCAGCTCCTTGCGGTCACCGACTTCAGGCACCCCCAGCTTCCATGGCTTGACGGGCGGTGTGTACAAGGCCCGGGAACGTATTCACCGCGTCATGGCTGATACGCGATTACTAGCGATTCCAGCTTCACGGAGTCGAGTTGCAGACTCCGATCCGAACTGAGATAGTGTTTAAAGGATTCGCTCCTGGTCACCCAGTGGCTGCCCTCTGTCACTACCATTGTAGCACGTGTGTGGCCCAGGATGTAAGGGCCGTGATGACTTGACGTCGTCCCCACCTTCCTCGCAGCTTGCGCTGGCAGTTCTGCTAGAGTCCCCGGCATGACCCGTTGGCAACTAACAGTAGGGGTTGCGCTCGTTGCGGGACTTAACCCAACACCTCACGGCACGAGCTGACGACAGCCATGCAGCACCTTGAAAATTGTCCGAAGAAGGACACCTTTCGGCATCTGTCAATTCCCATTTAAACCCTGGTAAGGTT
>6TW_4588
TCACCCCAATCATCTACCCCACCTTAGGCGGCTAGCTCCTTGCGGTTACCCCACCGACTTCGGGTGTTGTAAACTCTCGTGGTGTGACGGGCGGTGTGTACAAGACCCGGGAACGTATTCACCGCGGCATGCTGATCCGCGATTACTAGCAATTCCGACTTCATGCAGGCGAGTTGCAGCCTGCAATCCGAACTGAGATCGGTTTTCAGAGATTCGCTCCAGATCGCTCCTTCGCTGCCCGTTGTACCGACCATTGTAGTACGTGTGTAGCCCAGGTCATAAGGGGCATGATGATTTGACGTCATCCCCACCTTCCTCCGGTTTGTCACCGGCAGTCATCCTAGAGTGCCCAACTGAATGCTGGCAACTAGCATCAAGGGTTGCGCTCGTTGCGGGACTTAACCCAACATCTCACGACACGAGCTGACGACAACCATGCACCACCTGTCTCCCCTGTCCCGAAGGTCTACACTGTCTCCAATGTATTCAGGGGA
>6TW_4593
TCACCCCAGTCATCAACCCCGCCTTCGGCACCCTCCTCCCCCGAAAGGGTTAGAGTAATGACTTCGGGCGTGGCTCACTTCCATGGTGTGACGGGCGGTGTGTACAAGGCCCGGGAACGGATTCACCGCAGTATGCTGACCTGCGATTACTAGCGATTCCTCCTTCATGCAGGCGAGTTGCAGCCTGCAATCTGAACTGTGCCAGGGTTTGTGAGATTCGCTCTCCCTCGCGGGTTGGCTGCTCTGTGTCCCTCGCATTGTAGTACGTGTGTCGCCCAGGACGTAAGGGCCATGCTGACTTGACGTCATCCTCACCTTCCTCCGGTTTGTCACCGGCAGTCTCGCTAGAGTTCCCAACTTAATGATGGCAACTAACGACGAGGGTTGCGCTCGTTGCGGGACTTAACCCAACATCTCACGACACGAGCTGACGACAGCCATGCAGCACCTGTCTTCCGGTTCCTTACGGCACTCTCCCCTTTCAAGGAGATT
>6TW_4595
TAGTCCCAATCACGAGTTTCGCCCTAGGCACCTGCCTCCTTACGGTTAGCACAGCGACTTTAGGCGCCCCCCGCTTTCGTGGCTTGACGGGCGGTGTGTACAAGGCTCAGGAACATATTCACCGCAGCATAGCTGATCTGCGATTACTAGCGATTCCAGCTTCATGCAGGCGAGTTGCAGCCTGCAATCCGAACTGAGCGACGCTTTTTGAGATTAGCTTCCCCTCGCGGGTTCGCTGCCCTTTGTACGCCGCATTGTATGACGTGTGCAGCCCTAGACATAAAGGCCATGATGACTTGACGTCGTCCCCACCTTCCTCCGGTTTGACACCGGCGGTCTCCTTAGAGTCCCCAACTGAATGCTGGCAACTAAGGACAAGGGTTGCGCTCGTTAAGCGACTTAACGCGACGTCTCACGACACGAGCTGACGACAGCCATGCAGCACCTGTGCATGTTCCACCCGAAGGCGTGGCTTGGCTTTCA
>6TW_4615
TAGCCCCAGTCACCTGTTTCACCTTAGACAGCTCCCCGTAAAGTCACCGTCTTCAGGCGCCCCAAGCTCCCATGGCTTGACGGGCGGTGTGTACAAGGTCCGGGAACGTATTCACCGCGCCATGGCTGATGCGCGATTACTAGCGATTCCACCTTCATGGAGTCGGGTTGCAGACTCCAATCCGAACTGAGATAGAGTTTGAGAGATTCGCTACCGCTCGCACGGTTGCTGCCCTCTGTCTCTACCATTGTAGCACGTGTGTAGCCCTGGGCATAAAGGCCATGATGACTTGACGTCGTCCCCACCTTCCTCACACCTTACGGCGGCAGTCTGTCCAAAGTCCCCAACATTACTTGCTGGCAATTGGACACGGGGGTTGCGCTCGTTGCGGGACTTAACCCAACATCTCACGACACGAGCTGACGACAGCCATGCAGCACCTTGTAACAGACGCCGAAGCGCTTTTCACCTTTCAGATCAATTCCTGTTACTA
>6TW_4620
TCACCCCAGTTGCTGACTATACCTTGGTCAAACGCCTCCTTGCGGTTAGCAATCTGCTTTAAGGTAGAACCAACTTCCATGGTGTGACGGGCGGTGTGTACAAGACCCGGGAACGTATTCACCGTAGCACGCTGATCTACGATTACTAGCGATTCCAGCTTCATGCACTCGAGTTGCAGAGTGCAATCCGAACTGAGGTAGATTTTTGAGTTTAGCTTAGCGTCGCCACTTTGCATCTCATTGTCACTACCATTGTAGCACGTGTGTAGCCCAACCCGTAAGGGCCATGAGGACTTGACGTCATCCCCACCTTCCTCCAGCTTATCACTGGCAGTTCTTTCAGAGTGCCCAGCATGACCTGATGGCAACTAAAAGTAGGGGTTGCGCTCGTTGCGGGACTTAACCCAACATCTCACGACACGAGCTGACGACAGCCATGCAGCACCTGTGTTCTGTCCGGCCGAACCGAAAAGTCTAGTTTCCTAAACTCGCG
>6TW_4627
TCACCCCAATCACCGATCCCACCTTCGACGGCTCCTTCCTTACGGTTAGGCCACCGGCTTCGGGTGTTACCGACTTTCGTGGTGTGACGGGCGGTGTGTACAAGGCCCGGGAACGTATTCACCCCGGCGTGCTGATCCGGGATTACTAGCAACTCCAGCTTCATGGAGGCGAGTTGCAGCCTCCAATCCGAACTGAGACCGGCTTTATGGGATTCGCTAAACCTCGCGGTTTCGCAGCCCTTTGTACCGGCCATTGTAGCGTGTTTGCAGCCCTAGACATAAGGGGCATGATGACTTGACGTCATCCCCACCTTCCTCCGAGTTGACCCCGGCAGTCTCCTACGAGTCCCCACCATTACGTGCTGGCAACATAGAATAAGGGTTGCGCTCGTTGCGGGACTTAACCCAACATCTCACGACACGAGCTGACGACAGCCATGCACCACCTTCATTGAGCCCCGAAGGACACCACATCTCTGTGGCTTTTCCCAATGATTTAACCCTAGGTAAGGTTCTTCGCGTAGC
>6TW_4655
TCACCCCAGTCACGAACCCTGCCGTGGTAATCGCCCTCCTTGCGGTTAGGCTAACTACTTCTGGCAGAACCCGCTCCCATGGTGTGACGGGCGGTGTGTACAAGACCCGGGAACGTATTCACCGCGACATTCTGATCCGCGATTACTAGCGATTCCGACTTCACGCAGTCGAGTTGCAGACTGCGATCCGGACTACGAATGGTTTTATGGGATTGGCTCCCCCTCGCGGGTTGGCAACCCTCTGTACCATCCATTGTATGACGTGTGTAGCCCTACCTATAAGGGCCATGAGGACTTGACGTCATCCCCACCTTCCTCCGGTTTGTCACCGGCAGTCTCATTAGAGTGCCCAACTAAATGTAGCAACTAATGACAAGGGTTGCGCTCGTTGCGGGACTTAACCCAACATCTCACGACACGAGCTGACGACAGCCATGCAGCACCTGTGTTACGGTTCTCTTTCGAGCACTAAGCCATCTCTGGCGAATTCCGTACATGTCAAAGGTTA
>6TW_4675
TCACCCCAGTCACCAGCCCTGCCTTAGGCGCCTCCCTCCCTTACGGGTTGAGATAACGACTTCGGGCGTGACCAGCTTCCATGGTGTGACGGGCGGTGTGTACAAGGCCCGGGAACGTATTCACCGCGCCATGGCTGATGCGCGATTACTAGCGATTCCAGCTTCACGGAGTCGAGTTGCAGACTCCGATCCGAACTGAGATAGGCTTTAGAGATTCGCATCCGGTCACCCGGTAGCTGCCCTCTGTACCTACCATTGTAGCACGTGTGTGGCCCAGGACGTAAGGGCCGTGATGACTTGACGTCGTCCCCGCCTTCCTCACTACTTGCGTAGGCAGTTTCTTTAGAGTCCTCAGCATTACCTGCTAGCAACTAAAGATGGGGGGTTGCGCTCGTTGTCGGGACTTAACCCAACACCTCACGGCACGAGCTGACGACAGCCATGCAGCACCTTGCAAATTGTCCGAAGACTGACATGTTTCCACATCATTCAA
>6TW_4691
TCACCCCAGTCACTAGCCCTGCCTTAGGCATCCTCCTCCTCGAAAGGTTGGAGTAACGACTTCGGGCGTGACCAGCTCCCATGGTGTGACGGGCGGTGTGTACAAGGCCCGGGAACGAATTCACCGCAGTATGCTGACCTGCGATTACTAGCGATTCCTCCTTCATGCAGGCGAGTTTCAGCCTGCAATCTGAACTGAGGCCGGGTTTGCTGGGATTCGCTTGTCCTCGCGGATTAGCTGCCCGTTGTCCCGACCATTGTAGTACGTGTGTAGCCCAAGACGTAAGGGGCATGCTGACTTGACGTCATCCCCACCTTCCTCCGGTTTGTCACCGGCAGTCTCTCTAGAGTTCCCAACTTAATGATGGCAACTAAAGACGAGGGTTGCGCTCGTTGCGGGACTTAACCCAACATCTCACGACACGAGCTGACGACAGCCATGCACCACCTGTGTTCTAGCTCCCTAAGGCACTCTCAACTTTCATCAAGATT
>6TW_4701
TCACCCCAGTCACTAATTCTACCTTAGGCACCCTCCCCCAAATGGTTAGAGTAATGATTTCGGGCATAACCAGCTTCCATGGTGTGACGGGCGGTGTGTACAAGGCCCGGGAACGAATTCACCACTGTATAGCTGACCAGCGATTACTAGCGATTCCACCTTCATGTAGGCGAGTTGCAGCCTACAATCCGAACTTAGAGCGAGTTTATAGATTAGCTAGTCTTTGCAGATTTGCATCTCATTGTCTCGCCCAATGTAGCACGTGTGTAGCCCAGGGTGTAAGGGGCATGCTGACTTGACGTCATCCCCACCTTCCTCCGGTTTATAACCAGCAGTCTTTTTAGAGTTCCATAAAAGGCAACTAAAACAAGGGTTGCGCTCGTTGCGGGACTTAACCCAACATCTCACGACACGAGCTGACGACAGCCATGCACCACCTGTGTATACGTTCCAAACGGCACTTTCTCTTTCAAAGAAATTCGTATCATGTCAAACCCTGGTAAGGTTCTT
>6TW_4702
TAGCCCCAGTCACCAGTTTCACCTTAAACGTATAAACGTCTTTGGGTGCGCCTGATTCCCATGGCTTGACGGGCGGTGTGTACAAGGCCCGGGAACGTATTCACCGCGGCATTCTGATCCGCGATTACTAGCGATTCCAACTTCACGAAGTCGAGTTTCAGACTTCGATCTGAACTGAGATTGCGTTTAGAGATTATCTCCTGCTTGCGCATTCGCTCTCTGTAGCAACCATTGTATCACGTGTGTAGCCCTGGACGTAAGGGCCATGATGACTTGACGTCATCCCCACCTTCCTCTCTACTTGCGTAGGCAGTCTCCTTAAAGTGCTCAACTGAATGTTAGCAACTAAGGATAGGGGTTGCGCTCGTTGCGGGACTTAACCCAACACCTCACAGCACGAGCTGACGACAGCCATGCAGCACCTCTATAAGATCTCGATTTTACGAGTCATTTGACTTTCATCTCCTTACTTCTTACTGTTCAAGCCCA
>6TW_4707
TAGCCCTAGTTACCAGTTTTACCCTAGGCAGCTCCTTACGGTCACCGACTTCAGGTACCCCCAGCTTCCATGGCTTGACGGGCGGTGTGTACAAGGCCCGGGAACGTATTCACCGGATCATGGCTGATATCCGATTACTAGCGATTCCAGCTTCACGGAGTCGAGTTGCAGACTCCGATCCGAACTGAGAACGGTTTTATAGATTCGCTCCTACTCACGTAGTGGCTGCTCTCTGTACCGTCCATTGTAGCACGTGTGTAGCCCAAGGCGTAAGGGCCGTGATGATTTGACGTCATCCCCACCTTCCTCACAGTTTACACTGGCAGTCTTGTTAGAGTTCCCGACATGACTCGCTGGCAACTAACAACAGGGGTTGCGCTCGTTATAGGACTTAACCTGACACCTCACGGCACGAGCTGACGACAACCATGCAGCACCTTGTAAATTGTCTTGCGAAAGATCTGTTTCCAAACCGGTCAATCTACATTTAAGCCTTGGTAAGGTTCCTCGCGTA
>6TW_4721
TCACCCCAGTCATCAACCCCGCCTTCGGCACCCTCCTCCCTTTCGAGTTAGAGTAATGACTTCGGGCGTGGCTCACTTCCATGGTGTGACGGGCGGTGTGTACAAGGCCCGGGAACGGATTCACCGCAGTATGCTGACCTGCGATTACTAGCGATTCCTCCTTCATGCAGGCGAGTTGCAGCCTGCAATCTGAACTGTGCCAGGGTTTGTGAGATTCGCTCTCCCTCGCGGGTTGGCTGCTCTGTGTCCCTCGCATTGTAGTACGTGTGTCGCCCAGGACGTAAGGGCCATGCTGACTTGACGTCATCCTCACCTTCCTCCGGTTTGTCACCGGCAGTCTCGCTAGAGTTCCCAACTTAATGATGGCAACTAACGACGAGGGTTGCGCTCGTTGCGGGACTTAACCCAACATCTCACGACACGAGCTGACGACAGCCATGCAGCACCTGTCTTCTGGTTCCTTACGGCACTCTCCCCTTTCAAGGAGATT
>6TW_4734
TCACCCCAGTCATCAACCCCGCCTTCGGCACCCTCCTCCCCCGAAAGGGTTAGAGTAATGACTTCGGGCGTGGCTCACTTCCATGGTGTGACGGGCGGTGTGTACAAGGCCCGGGAACGGATTCACCGCAGTATGCTGACCTGCGATTACTAGCGATTCCTCCTTCATGCAGGCGAGTTGCAGCCTGCAATCTGAACTGTGCCAGGGTTTGTGAGATTCGCTCTCCCTCGCGGGTTGGCTGCTCTGTGTCCCTCGCATTGTAGTACGTGTGTCGCCCAGGACGTAAGGGCCATGCTGACTTGACGTCATCCTCACCTTCCTCCGGTTTGTCACCGGCAGTCTCGCTAGAGTTCCCAACTTAATGATGGCAACTAACGACGAGGGTTGCGCTCGTTGCGGGACTTAACCCAACATCTCACGACACGAGCTGACGACAGCCATGCAGCACCTGTCTTCTGGTTCCTTACGGCACTCTCCCCTTTCAAGGAGATTCC
>6TW_4740
TCACCCCAGTCATCAACCCCGCCTTCGGCACCCTCCTCCCTTTCGGGTTAGAGTAATGACTTCGGGCGTGGCTCACTTCCATGGTGTGACGGGCGGTGTGTACAAGGCCCGGGAACGGATTCACCGCAGTATGCTGACCTGCGATTACTAGCGATTCCTCCTTCATGCAGGCGAGTTGCAGCCTGCAATCTGAACTGTGCCAGGGTTTATGAGATTCGCTCTCCCTCGCGGGTTGGCTGCTCTGTGTCCCTCGCATTGTAGTACGTGTGTCGCCCAGGACGTAAGGGCCATGCTGACTTGACGTCATCCTCACCTTCCTCCGGTTTGTCACCGGCAGTCTCGCTAGAGTTCCCAACTTAATGATGGCAACTAACGCGAGGGTTGCGCTCGTTGCGGGACTTAACCCAACATCTCACGACACGAGCTGACGACAGCCATGCAGCACCTGTCTTCTGGTTTCCCTTAGGCCACTCTCCCCGTTTCAAGGNGATTCC
>6TW_4754
TCACCCCAGTCACTAGCCCTGCCTTAGGCATCCTCCTCCTCGAAAGGTTGGAGTAACGACTTCGGGCGTGACCAGCTCCCATGGTGTGACGGGCGGTGTGTACAAGGCCCGGGAACGAATTCACCGCAGTATGCTGACCTGCGATTACTAGCGATTCCTCCTTCATGCAGGCGAGTTTCAGCCTGCAATCTGAACTGAGGCCGGGTTTGCTGGGATTCGCTTGTCCTCGCGGATTAGCTGCCCGTTGTCCCGACCATTGTAGTACGTGTGTAGCCCAAGACGTAAGGGGCATGCTGACTTGACGTCATCCCCACCTTCCTCCGGTTTGTCACCGGCAGTCTCTCTAGAGTTCCCAACTTAATGATGGCAACTAAAGACGAGGGTTGCGCTCGTTGCGGGACTTAACCCAACATCTCACGACACGAGCTGACGACAGCCATGCACCACCTGTGTTCTAGCTCCCTAAGGCACTCTCAACTTTCATCAAGATT
>6TW_4813
TCACCCCAGTCATCAGTCCTACCTTAGGCATCCCCCTCCAAAAGGTTGGGGTAACGACTTCGGGCGTGACCAACTTCCATGGTGTGACGGGCGGTGTGTACAAGGCCCGGGAACGAATTCACTGCAGTATGCTGACCTGCAATTACTAGCGATTCCTCCTTCACGAAGGCGAGTTGCAGCCTTCGATCTGAACTGAGCTACGGTTTATGAGATTCGCATCACATCGCTGTGTAGCTGCCCTTTGTCCGTAGCATTGTAGTACGTGTGTAGCCCAAGACGTAAGGGGCATGCTGACTTGACGTCATCCCCACCTTCCTCCGGTTTGTCACCGGCAGTCTCTCTAGAGTGCCCAACTTAATGCTGGCAACTAAAACGAGGGTTGCGCTCGTTGCGGGACTTAACCCAACATCTCACGACACGAGCTGACGACAGCCATGCACCACCTGTGTTCACGCTCCCGAAGGCACTTCCATCTTTCAACGGAATT
>6TW_4822
TCACCCAGTCACGAACCTGCCGTGGTAATCGCCCTCCTTGCGGTTAGGCTAACTACTTCTGGCAGAACCCGCTCCCATGGTGTGACGGGCGGTGTGTACAAGACCCGGGAACGTATTCACCGTGACATTCTGATCCACGATTACTAGCGATTCCGACTTCACGCAGTCGAGTTGCAGACTGCGATCCGGACTACGACTGGTTTTATGGGATTAGCTCCCCCTCGCGGGTTGGCAACCCTTTGTACCAGCCATTGTATGACGTGTGTAGCCCCACCTATAAGGGCCATGAGGACTTGACGTCATCCCCACCTTCCTCCGGTTTGTCACCGGCAGTCTCATTAGAGTGCCCAACTAAATGTAGCAACTAATGACAAGGGTTGCGCTCGTTGCGGGACTTAACCCAACATCTCACGACACGAGCTGACGACAGCCATGCAGCACCTGTGTTACGGTTCTCTTTCGAGCACAAATCCATCTCTGGATCCTTCCGTACATGTCAAAGGTGGGTTAA
>6TW_4859
TCACCCCAGTCATCAACCCCGCCTTCGGCACCCTCCTCCCCCGAAAGGGTTAGAGTAATGACTTCGGGCGTGGCTCACTTCCATGGTGTGACGGGCGGTGTGTACAAGGCCCGGGAACGGATTCACCGCAGTATGCTGACCTGCGATTACTAGCGATTCCTCCTTCATGCAGGCGAGTTGCAGCCTGCAATCTGAACTGTGCCAGGGTTTGTGAGATTCGCTCTCCCTCGCGGGTTGGCTGCTCTGTGTCCCTCGCATTGTAGTACGTGTGTCGCCCAGGACGTAAGGGCCATGCTGACTTGACGTCATCCTCACCTTCCTCCGGTTTGTCACCGGCAGTCTCGCTAGAGTTCCCAACTTAATGATGGCAACTAACGACGAGGGTTGCGCTCGTTGCGGGACTTAACCCAACATCTCACGACACGAGCTGACGACAGCCATGCAGCACCTGTCTTCTGGTTCCTTACGGCACTCTCCCCTTTCAAGGAGATTCC
>6TW_4867
TCACCCCAGTCATCAACCCCGCCTTCGGCACCCTCCTCCCCCGAAAGGGTTAGAGTAATGACTTCGGGCGTGGCTCACTTCCATGGTGTGACGGGCGGTGTGTACAAGGCCCGGGAACGGATTCACCGCAGTATGCTGACCTGCGATTACTAGCGATTCCTCCTTCATGCAGGCGAGTTGCAGCCTGCAATCTGAACTGTGCCAGGGTTTGTGAGATTCGCTCTCCCTCGCGGGTTGGCTGCTCTGTGTCCCTCGCATTGTAGTACGTGTGTCGCCCAGGACGTAAGGGCCATGCTGACTTGACGTCATCCTCACCTTCCTCCGGTTTGTCACCGGCAGTCTCGCTAGAGTTCCCAACTTAATGATGGCAACTAACGACGAGGGTTGCGCTCGTTGCGGGACTTAACCCAACATCTCACGACACGAGCTGACGACAGCCATGCAGCACCTGTGTATACGTTCCAAACGGCACTTTCTCTTTCAAAGAAATTCGTAT
>6TW_4883
TCACCCCAGTCATGAATACTACCGTGGTAAGCGTCCTCCCGAAGGTTAGACTACCTACTTCTGGTAAAACCCACTCCCATGGTGTGACGGGCGGTGTGTACAAGGCCCGGGAACGTATTCACCGCGACATGCTGATCCGCGATTACTAGCGATTCCGACTTCATGTAGTCGAGTTGCAGACTACAATCCGGACTACGATCGGCTTTCTGGGATTGGCTCCACCTCGCGGCTTGGCAACCCTCTGTACCGACCATTGTATTACGTGTGAAGCCCTGGCCATAAGGGCCATGAGGACTTGACGTCATCCCCACCTTCCTCCGGTTTGTCACCGGCAGTCCCATTAAAGTGCCCAACTAAATGATGGCAATTAATGGCAAGGGTTGCGCTCGTTGCGGGACTTAACCCAACATCTCACGACACGAGCTGACGACAGCCATGCAGCACCTGTGTTAACGCTCTCTTTCGAGCACCAATCCATCTCTGGAAAGTTCGTTACATGTCAAGGCCA
>6TW_4885
TCACCCCAGTCATCAACCCCGCCTTCGGCACCCTCCTCCCCCGAAAGGGTTAGAGTAATGACTTCGGGCGTGGCTCACTTCCATGGTGTGACGGGCGGTGTGTACAAGGCCCGGGAACGGATTCACCGCAGTATGCTGACCTGCGATTACTAGCGATTCCTCCTTCATGCAGGCGAGTTGCAGCCTGCAATCTGAACTGTGCCAGGGTTTGTGAGATTCGCTCTCCCTCGCGGGTTGGCTGCTCTGTGTCCCTCGCATTGTAGTACGTGTGTCGCCCAGGACGTAAGGGCCATGCTGACTTGACGTCATCCTCACCTTCCTCCGGTTTGTCACCGGCAGTCTCGCTAGAGTTCCCAACTTAATGATGGCAACTAACGACGAGGGTTGCGCTCGTTGCGGGACTTAACCCAACATCTCACGACACGAGCTGACGACAGCCATGCAGCACCTGTCTTCTGGTTCCTTACGGCACTCTCCCCTTTCAAGGAGATTCC
>6TW_4890
TCACCCCAATCATCTGTCCCACCTTAGGCGGCTGGCTCCTTGCGGTTACCTCACCGACTTCGGGTGTTACAAACTCTCGTGGTGTGACGGGCGGTGTGTACAAGGCCCGGGAACGTATTCACCGTGGCATGCTGATCCACGATTACTAGCGATTCCGGCTTCATGTAGGCGAGTTGCAGCCTACAATCCGAACTGAGAATGGCTTTATGAGATTCGCTTACCCTCGCGGGTTCGCAGCTCTTTGTACCATCCATTGTAGCACGTGTGTAGCCCAGGTCATAAGGGGCATGATGATTTGACGTCATCCCCACCTTCCTCCGGTTTGTCACCGGCAGTCACCTTAGAGTGCCCAACTAAATGCTGGCAACTAAGATCAAGGGTTGCGCTCGTTGCGGGACTTAACCCAACATCTCACGACACGAGCTGACGACAACCATGCACCACCTGTCACTTTTGTCCCCGAAGGGAAGTCCCTATCTCTAGGGAGGGCAAAAGGATGTCAAGACCG
>6TW_4893
TCACCCCAGTCATCAACCCCGCCTTCGGCACCCTCCTCCCCCGAAAGGGTTAGAGTAATGACTTCGGGCGTGGCTCACTTCCATGGTGTGACGGGCGGTGTGTACAAGGCCCGGGAACGGATTCACCGCAGTATGCTGACCTGCGATTACTAGCGATTCCTCCTTCATGCAGGCGAGTTGCAGCCTGCAATCTGAACTGTGCCAGGGTTTGTGAGATTCGCTCTCCCTCGCGGGTTGGCTGCTCTGTGTCCCTCGCATTGTAGTACGTGTGTCGCCCAGGACGTAAGGGCCATGCTGACTTGACGTCATCCTCACCTTCCTCCGGTTTGTCACCGGCAGTCTCGCTAGAGTTCCCAACTTAATGATGGCAACTAACGACGAGGGTTGCGCTCGTTGCGGGACTTAACCCAACATCTCACGACACGAGCTGACGACAGCCATGCAGCACCTGTCTTCTGGTTCCTTACGGCACTCTCCCCTTTCAAGGAGATTCC
>6TW_4907
TAGCCCCAGTTACTAGTATCGCCTTAGGCCGCTCCTTGCGGTTACGGACTTCAGGCGCTCCCAACTTCCATGGCTTGACGGGCGGTGTGTACAAGGCCCGGGAACGTATTCACCGGATCATTGCTGATATCCGATTACTAGCGAATCCAACTTCATGAGGTCGAGTTGCAGACCTCAATCCGAACTGAGAATACTTTTTAGGGATTAGCGCCTTATTACTAAGTGGCAACCCTTTGTAGTACCCATTGTAGCACGTGTGTAGCCCTGGACGTAAGGGCCATGATGACTTGACGTCGTCCCCACCTTCCTCACTACTTACGTAGGCAGTCTTTTTAGAGTCCCCAGCTTAACCTGATGGCAACTAAAAATAGGGGTTGCGCTCGTTGCGGGACTTAACCCAACACCTCACGGCACGAGCTGACGACAGCCATGCAGCACCTTGTTTTGTGTCCCTTGCGGGAAAAGTACCTTTCGGCACCGGTCACTCACATTCAAGCCCAGGTAAGGTTTCTCGCGTATCATCGAATTAAACCA
>6TW_4914
TCACCCCAGTCATCAACCCCGCCTTCGGCACCCTCCTCCCCCGAAAGGGTTAGAGTAATGACTTCGGGCGTGGCTCACTTCCATGGTGTGACGGGCGGTGTGTACAAGGCCCGGGAACGGATTCACCGCAGTATGCTGACCTGCGATTACTAGCGATTCCTCCTTCATGCAGGCGAGTTGCAGCCTGCAATCTGAACTGTGCCAGGGTTTGTGAGATTCGCTCTCCCTCGCGGGTTGGCTGCTCTGTGTCCCTCGCATTGTAGTACGTGTGTCGCCCAGGACGTAAGGGCCATGCTGACTTGACGTCATCCTCACCTTCCTCCGGTTTGTCACCGGCAGTCTCGCTAGAGTTCCCAACTTAATGATGGCAACTAACGACGAGGGTTGCGCTCGTTGCGGGACTTAACCCAACATCTCACGACACGAGCTGACGACAGCCATGCAGCACCTGTCTTCTGGTTCCTTACGGCACTCTCCCCTTTCAAGGAGATTCC
>6TW_4939
TAGCCCCAGTCACTAGTTTTACCCTAGGCAGCTCCTTACGGTTACCGACTTCAGGCACCCCCAGCTCCCATGGCTTGACGGGCGGTGTGTACAAGGCCCGGGAACGTATTCACCGCGCCATGGCTGATGCGCGATTACTAGCGATTCCAGCTTCATAGAGTCGAGTTGCAGACTCCAATCCGAACTGAGATAGGCTTTAGAGATTCGCATCCGGTCACCCGGTAGCTGCCCTCTGTACCTACCATTGTAGCACGTGTGTGGCCCAGGACGTAAGGGCCGTGATGACTTGACGTCGTCCCCGCCTTCCTCTCTACTTGCGTAGGCAGTTTCTTTAGAGTCCTCAGCTTAACCTGTTAGCAACTAAAGATAGGGGTTGCGCTCGTTGCGGGACTTAACCCAACACCTCACGGCACGAGCTGACGACAGCCATGCAGCACCTTGCAAATTGTCCGAAGCTAATCTGTTTCCAAATTATGCAATCTGCATTTAAGCCCTGGTAAGGTT
>6TW_4949
TCACCCCAGTCACCAGCCCTGCCTTAGGCGCCTCCCTCCCTTGCGGGTTGAGATAACGACTTCGGGCGTGACCAGCTTCCATGGTGTGACGGGCGGTGTGTACAAGGCCCGGGAACGTATTCACCGCAGTATGCTGACCTGCGATTACTAGCGATTCCGCCTTCATGCAGGCGAGTTGCAGCCTGCAATCTGAACTAAGACCGGGTTTATGAGATTAGCTTGCATTCGCATGCTTGCGACTCTTTGTCCCGGCCATTGTAGTACGTGTGTAGCCCAAGGCGTAAGGGGCATGATGACTTGACGTCATCCCCACCTTCCTCCGGTTTGTCACCGGCAGTCTCTCTAGAGTGCCCAACTTAATGATGGCAACTAACAACAGGGGTTGCGCTCGTTATAGGACTTAACCTGACACCTCACGGCACGAGCTGACGACAACCATGCAGCACCTTGTAATTTGTCTTGCGAAAGATCTGTTTCCAAATCGGTCAAACTA
>6TW_4954
TAGTCCCAATCACCGAGCTCGCCTTCGGCGCCGCCCCCCTTTCGGTTGGACTAGCGACTTCGGGCGCTCTCAGCTCTCGTGGCTTGACGGGCGGTGTGTACAAGGCTCAGGAACATATTCACCGCGGCGTAGCTGATCCGCGATTACTAGCGATTCCAACTTCATGCAGGCGAGTTGCAGCCTGCAATCCGAACTGGGGTTGGCTTTCTGAGGTCTGCTTCGCCTCGCGGTTCTGCTTCTCTCTGTACCAACCATTGTAGCACGTGTGTAGCCCCAGGCGTAAGGGCCATGATGACTTGACGTCGTCCCCACCTTCCTCCGTTTTGACAACGGCAGTCCCACTAAAGTGCCCGGCTTTACCCGTTGGTAACTAATGGTAGGGGTTTCGCTCGTTAAGGGACTTAACCCGACATCTCACGACACGAGCTGACGACAGCCATGCAACACCTGTGCAGGTCACACCCGAAGGTAATCAGCCAGCTTTCACCGGCCTAGCCCCTGCAT
>6TW_4957
TCACCCCAGTCATGAGCCCTACCGTGGTAATCGCCCTCCTTGCGGTTAAGCTAACTACTTCTGGTAAAACCCACTCCCATGGTGTGACGGGCGGTGTGTACAAGACCCGGGAACGTATTCACCGCGACATGCTGATCCGCGATTACTAGCGATTCCGACTTCACGCAGTCGAGTTGCAGACTGCGATCCGGACTACGATCGGTTTTCTGGGATTGGCTCCCCCTCGCGGGTTGGCAGCCCTCTGTACCGACCATTGTATGACGTGTGAAGCCCTACCCATAAGGGCCATGAGGACCTGACGTCATCCCCACCTTCCTCCGGTTTGTCACCGGCAGTCTCATTAGAGTGCCCTTGCGTAGCAACTAATGATAAGGGTTGCGCTCGTTGCGGGACTTAACCCGAACATCTCACGACACGAGCTGACGACGGCCATGCAGCACCTGTGTTCTGGCTCTCTTTCGAGCACCCCCACCTCTCAGCAGGGTTCCAGACATGTCAAGGGTAGGTTAA
>6TW_4964
TCACCCCAGTTGCTGACTATACCTTGGTCAAACGCCTCCTTGCGGTTAGCAATCTGCTTTAAGGTAGAACCAACTTCCATGGTGTGACGGGCGGTGTGTACAAGACCCGGGAACGTATTCACCGTAGCACGCTGATCTACGATTACTAGCGATTCCAGCTTCATGCACTCGAGTTGCAGAGTGCAATCCGAACTGAGGTAGATTTTTGAGTTTAGCTTAGCGTCGCCACTTTGCATCTCATTGTCACTACCATTGTAGCACGTGTGTAGCCCAACCCGTAAGGGCCATGAGGACTTGACGTCATCCCCACCTTCCTCCAGCTTATCACTGGCAGTTCTTTCAGAGTGCCCAGCATGACCTGATGGCAACTAAAAGTAGGGGTTGCGCTCGTTGCGGGACTTAACCCAACATCTCACGACACGAGCTGACGACAGCCATGCAGCACCTGTGTTCTGTCCGGCCGAACCGAAAAGTCAGTTTCCAAACTCGCG
>6TW_4967
TCACCCCAGTTGCTGACTATACCTTGGTCAAACGCCTCCTTGCGGTTAGCAATCTGCTTTAAGGTAGAACCAACTTCCATGGTGTGACGGGCGGTGTGTACAAGACCCGGGAACGTATTCACCGTAGCACGCTGATCTACGATTACTAGCGATTCCAGCTTCATGCACTCGAGTTGCAGAGTGCAATCCGAACTGAGGTAGATTTTTGAGTTTAGCTTAGCGTCGCCACTTTGCATCTCATTGTCACTACCATTGTAGCACGTGTGTAGCCCAACCCGTAAGGGCCATGAGGACTTGACGTCATCCCCACCTTCCTCCAGCTTATCACTGGCAGTTCTTTCAGAGTGCCCAGCATGACCTGATGGCAACTAAAAGTAGGGGTTGCGCTCGTTGCGGGACTTAACCCAACATCTCACGACACGAGCTGACGACAGCCATGCAGCACCTGTCTTCTGGTTCCTTACGGCACTCTCCCCTTTCAAGGAGA
>6TW_4995
TCACCCCAGTCATCAACCCCGCCTTCGGCACCCTCCTCCCTTTCGAGTTAGAGTAATGACTTCGGGCGTGGCTCACTTCCATGGTGTGACGGGCGGTGTGTACAAGGCCCGGGAACGGATTCACCGCAGTATGCTGACCTGCGATTACTAGCGATTCCTCCTTCATGCAGGCGAGTTGCAGCCTGCAATCTGAACTGTGCCAGGGTTTGTGAGATTCGCTCTCCCTCGCGGGTTGGCTGCTCTGTGTCCCTCGCATTGTAGTACGTGTGTCGCCCAGGACGTAAGGGCCATGCTGACTTGACGTCATCCTCACCTTCCTCCGGTTTGTCACCGGCAGTCTCGCTAGAGTTCCCAACTTAATGATGGCAACTAACGACGAGGGTTGCGCTCGTTGCGGGACTTAACCCAACATCTCACGACACGAGCTGACGACAGCCATGCAGCACCTGTCTTCTGGTTCCTTACGGCACTCTCCCCTTTCAAGGAGATT
>6TW_4997
TAGCCCCAGTTACTAGTTTCGCCCTAGGCAGTTCCTTGCGGTGACCGACTTCAGGCGCCCCCAGCTTCCATGGCTTGACGGGCGGTGTGTACAAGGCCCGGGAACGTATTCACCGCACCATGGCTGATGTGCGATTACTAGCGATTCCAACTTCACGGAGTCGAGTTGCAGACTCCGATCCGAACTGAGATGGGGTTTGAAGATTAGCTCACCCTCGCGGGTTGGCAACTCTCTGTCCCCACCATTGTAGCACGTGTGTGGCCCAGGACGTAAGGGCCGTGATGATTTGACGTCATCCCCACCTTCCTCACAGCTTACGCTGGCAGTTTCACTAGAGTCCCCGGCCGAACCGCTGGCAACTAGTAATGGGGGTTGCGCTCGGTTATGGGACTTAACCCGACACTTCACAGCACGAGCTGACGACAACCATGCAGCACCTTGTAGACGGTCCGAAGAAAGGGATGTTTCCATCCCGGTCCCTCTACATTCAAGCCCTGGTAAGGTTCCTCGCGTATCA
>6TW_5000
TCACCCCAGTCACTAGCCCTGCCTTAGGCATCCTCCTCCTCGAAAGGTTGGAGTAACGACTTCGGGCGTGACCAGCTCCCATGGTGTGACGGGCGGTGTGTACAAGGCCCGGGAACGAATTCACCGCAGTATGCTGACCTGCGATTACTAGCGATTCCTCCTTCATGCAGGCGAGTTTCAGCCTGCAATCTGAACTGAGGCCGGGTTTGCTGGGATTCGCTTGTCCTCGCGGATTAGCTGCCCGTTGTCCCGACCATTGTAGTACGTGTGTAGCCCAAGACGTAAGGGGCATGCTGACTTGACGTCATCCCCACCTTCCTCCGGTTTGTCACCGGCAGTCTCTCTAGAGTTCCCAACTTAATGATGGCAACTAAAGACGAGGGTTGCGCTCGTTGCGGGACTTAACCCAACATCTCACGACACGAGCTGACGACAGCCATGCACCACCTGTGTTCTAGCTCCCTAAGGCACTCTCAACTTTCATCAAGATT
>6TW_5021
TCATCCCAATCACCGATCCCACCTTTGGCAGCTCCCTCCTTGCGGTTGGGCCACTGACTTTGGGTGTTACCGACTTTCGTGATGTGACGGGCGGTGTGTACAAGCCCCGGGAACGTATTCACCGTAGCGTTGCTGATCTACGATTACTAGCAACTCCGACTTCATGGGGTCGAGTTGCAGACCCCAATCCGAACTGAGACTGGCTTTATCGGATTCGCTCCACCTTGCGGTATCGCAGCCGTTTGTACCAGCCATTGTAGCATGCGTGCAGCCCAAGACATAAGGGGCATGATGATTTGACGTCATCCCCACCTTCCTCCGAGTTAACCCCGGCAGTCTCCTGTGAGTCCCCAACTAAATGCTGGCAACACAGAACGAGGGTTGCGCTCGTTGCGGGACTTAACCCAACATCTCACGACACGAGCTGACGACAACCATGCACCACCTGTATACAGACCTTGCGGCTATGACATCTCTGCCATATT
>6TW_5050
TCACTCCAGTCACCGACCCCACCCTAAACATTACTCTCCTCGCGGTTAAGCCAATGTCTTTAGGTGTTACCAGCTCCCATAGTGTGACGGGCGGTGTGTACAAGACCCGGGAACGTATTCAACGCACTATAGCTGACGCGCGTTTACTAGCAACTCCAACTTCATGCAGGCGAGTTGCAGCCTGCAATCTGAACTGAGGAATGTTTTACTAGGATTTGCTCCGCCTCACGGCTTGGCTTCCCATTGTTCCATCCCATTGTAGCGTGTGTGTAGCCCCGGACATAAAGGCCATGCTGACTTGACGTCATCCCCGCCTTCCTCCGGCTTGCGGCCGGCAGTCTCGCCAGACACTTGTAACTGGCAATGAGGGTTGCGCTCGTTAGCGTACTTAAACGAACATCTCACGACACGAGCTGACGACAGCCATGCAACACCTGTATAAACTCTCTTGCGAGTCGATCCAATTTCTCTTCTCTACCATCTATA
>6TW_5064
TCACCCCAGTCATCAACCCCGCCTTCGGCACCCTCCTCCCTTTCGAGTTAGAGTAATGACTTCGGGCGTGGCTCACTTCCATGGTGTGACGGGCGGTGTGTACAAGGCCCGGGAACGGATTCACCGCAGTATGCTGACCTGCGATTACTAGCGATTCCTCCTTCATGCAGGCGAGTTGCAGCCTGCAATCTGAACTGTGCCAGGGTTTGTGAGATTCGCTCTCCCTCGCGGGTTGGCTGCTCTGTGTCCCTCGCATTGTAGTACGTGTGTCGCCCAGGACGTAAGGGCCATGCTGACTTGACGTCATCCTCACCTTCCTCCGGTTTGTCACCGGCAGTCTCGCTAGAGTTCCCAACTTAATGATGGCAACTAACGACGAGGGTTGCGCTCGTTGCGGGACTTAACCCAACATCTCACGACACGAGCTGACGACAGCCATGCAGCACCTGTCTTCTGGTTCCTTACGGCACTCTCCCCTTTCAAGGAGATT
>6TW_5080
TAGCCCCAGTTACCGATTTTACCCTAGGCGGCTCCTTGCGGTTACCGACTTTAGGTACACCCGGCTTCCATGGCTTGACGGGCGGTGTGTGCAAGGTCCGGGAACGTATTCACCGTATCATTGCTGATATACGATTACTAGCGATTCCAGCTTCACGGAGTCGAGTTGCAGACTCCGATCCGAACTGAGAGCGCTTTTTTGAGATTAGCATCCTATCACTAGGTAGCGACCCATTGTAGCGCCCATTGTAGCACGTGTGTAGCCCTGGGCATAAAGGCCATGATGACTTGACATCATCCCCTCCTTCCTCACGTCTTACGACGGCAGTTTCATTAGAGTTCCCAGCATAACCTGTTGGCAACTAATGATAGGGGTTGCGCTCGTTGCGGGACTTAACCCAACACCTCACGGCACGAGCTGACGACAGCCATGCAGCACCTTACAAACCGTGTATTGCTACAAAATGAGCTTTCACCCACGGTCGATCTGCATTCTACG
>6TW_5099
TCTCCTTCCTCTAGGTGGGAGGGTTTAATGAACTTCTCGGCAGTAGCAGGTGTTGCCACCCGCTTCTGCCAATCCGAACACTTCACCAGCACACCCAATCGGTAGGAGCGACGGGCGGTGTGTACAAAGGGCAGGGACGTAATCAACGCGAGCTGATGACTCGCGCTTACTAGGCATTCCTCGTTGAAGACTAATAATTGCAATAATCTATCCCCATCACGATGCAGTTTCAAAGATTACCCGGACCTCTCGGTCAAGGATAGGCTTGTTGAATGCATCAGTGTAGCGCGCGTGCGGCCCAGAACATCTAAGGGCATCACAGACCTGTTATTGCCTCATACTTCCATTGACTAAACGCCAATAGTCCCTCTAAGAAGTCAACCGGCCGCAAAAAGCGACCGTGACTATTTAGCAGGCTGAGGTCTCGTTCGTTACCGGAATCAACCTGACAAGGCAACCCACCAACTAAGAACGGCCATGCACCACCACCCATAGAATC
>6TW_5177
TCACCCCAGTCATCAACCCCGCCTTCGGCACCCTCCTCCCCCGAAAGGGTTAGAGTAATGACTTCGGGCGTGGCTCACTTCCATGGTGTGACGGGCGGTGTGTACAAGGCCCGGGAACGGATTCACCGCAGTATGCTGACCTGCGATTACTAGCGATTCCTCCTTCATGCAGGCGAGTTGCAGCCTGCAATCTGAACTGTGCCAGGGTTTGTGAGATTCGCTCTCCCTCGCGGGTTGGCTGCTCTGTGTCCCTCGCATTGTAGTACGTGTGTCGCCCAGGACGTAAGGGCCATGCTGACTTGACGTCATCCTCACCTTCCTCCGGTTTGTCACCGGCAGTCTCGCTAGAGTTCCCAACTTAATGATGGCAACTAACGACGAGGGTTGCGCTCGTTGCGGGACTTAACCCAACATCTCATGACACGAGCTGACGACAGCCATGCAGCACCTGTCTTCTGGTTCCTTACGGCACTCTCCCCTTTCAAGGAGATT
>6TW_5195
TAGCCCTAGTTACCAGTTTTACCCTAGGCAGCTCCTTGCGGTCACCGACTTCAGGCACCCCCAGCTTCCATGGCTTGACGGGCGGTGTGTACAAGGCCCGGGAACGTATTCACCGGATCATGGCTGATATCCGATTACTAGCGATTCCAGCTTCACGGAGTCGAGTTGCAGACTCCGATCCGAACTGTGACCGGTTTTGTAGATTCGCTCCTGGTCACCCAGTGGCTGCTCTCTGTACCGGCCATTGTAGCACGTGTGTAGCCCAAGGCGTAAGGGCCGTGATGATTTGACGTCATCCCCACCTTCCTCACAGTTTACACTGGCAGTCTTGTTAGAGTTCCCGACATGACTCGCTGGCAACTAACAACAGGGGTTGCGCTCGTTATAGGACTTAACCTGACACCTCACGGCACGAGCTGACGACAACCATGCAGCACCTTGTAATTTGTCTTGCGAAAGATCTGTTTCCAAATCGGTCAAACTACATTTAAGCCTTGGTAAGGTT
>6TW_5217
TCACCCCAGTCACCAGCCCTGCCTTAGGCGCCTCCCTCCCTTGCGGGTTGAGATAACGACTTCGGGCGTGACCAGCTTCCATGGTGTGACGGGCGGTGTGTACAAGGCCCGGGAACGTATTCACCGCAGTATGCTGACCTGCGATTACTAGCGATTCCGCCTTCATGCAGGCGAGTTGCAGCCTGCAATCTGAACTAAGACCGGGTTTATGAGATTAGCTTGCATTCGCATGCTTGCGACTCTTTGTCCCGGCCATTGTAGTACGTGTGTAGCCCAAGGCGTAAGGGGCATGATGACTTGACGTCATCCCCACCTTCCTCCGGTTTGTCACCGGCAGTCTCTCTAGAGTGCCCAACTTAATGATGGCAACTAAAAACGAGGGTTGCGCTCGTTGCGGGACTTAACCCAACATCTCACGACACGAGCTGACGACAGCCATGCACCACCTGTGTTCGTGCTCCCGAAGGCACTCCTCCCTTTCAAGAGGATTCACG
>6TW_5222
TCACCCCAGTCACGAATCCTACCGTGGTAAGCGCCCTCCTTGCGGTTAAGCTACCTACTTCTGGTAAAACCCGCTCCCATGGTGTGACGGGCGGTGTGTACAAGACCCGGGAACGTATTCACCGCGACATGCTGATCCGCGATTACTAGCGATTCCAACTTCATGTAGTCGAGTTGCAGACTACAATCCGGACTACGATACACTTTCTGGGATTAGCTCCCCCTCGCGGGTTGGCGGCCCTCTGTATGTACCATTGTATGACGTGTGAAGCCCTACCCATAAGGGCCATGAGGACTTGACGTCATCCCCACCTTCCTCCGGTTTGTCACCGGCAGTCTCATTAGAGTGCCCTTTCGTAGCAACTAATGACAAGGGTTGCGCTCGTTGCGGGACTTAACCCAACATCTCACGACACGAGCTGACGACAGCCATGCAGCACCTGTGTTACGGCTCTCTTTCGAGCACTTCCACCTCTCAGTAGAATTCCGTACATGTCAAGGGTAGGTAAGGTTTTTCGCG
>6TW_5275
TCACCCCAGTCATCAGTCCTACCTTAGGCATCCCCCTCCAAAAGGTTGGGGTAACGACTTCGGGCGTGACCAACTTCCATGGTGTGACGGGCGGTGTGTACAAGGCCCGGGAACGAATTCACTGCAGTATGCTGACCTGCAATTACTAGCGATTCCTCCTTCACGAAGGCGAGTTGCAGCCTTCGATCTGAACTGAGCTACGGTTTATGAGATTCGCATCACATCGCTGTGTAGCTGCCCTTTGTCCGTAGCATTGTAGTACGTGTGTAGCCCAAGACGTAAGGGGCATGCTGACTTGACGTCATCCCCACCTTCCTCCGGTTTGTCACCGGCAGTCTCTCTAGAGTGCCCAACTTAATGCTGGCAACTAAAAACGAGGGTTGCGCTCGTTGCGGGACTTAACCCAACATCTCACGACACGAGCTGACGACAGCCATGCACCACCTGTGTTCACGCTCCCGAAGGCACTTCCATCTTTCAACGGAATT
>6TW_5277
TCACCCCAGTCACCAGCCCTGCCTTAGGCGCCTCCCTCCCTTGCGGGTTGAGATAACGACTTTGGGCGTGACCAGCTTCCATGGTGTGACGGGCGGTGTGTACAAGGCCCGGGAACGTATTCACCGCAGTATGCTGACCTGCGATTACTAGCGATTCCGCCTTCATGCAGGCGAGTTGCAGCCTGCAATCTGAACTAAGACCGGGTTTATGAGATTAGCTTGCATTCGCATGCTTGCGACTCTTTGTCCCGGCCATTGTAGTACGTGTGTAGCCCAAGGCGTAAGGGGCATGATGACTTGACGTCATCCCCACCTTCCTCCGGTTTGTCACCGGCAGTCTCTCTAGAGTGCCCAACTTAATGATGGCAACTAAAAACGAGGGTTGCGCTCGTTGCGGGACTTAACCCAACATCTCACGACACGAGCTGACGACAGCCATGCACCACCTGTGTTCGTGCTCCCGAAGGCACTCCTCCCTTTCAAGAGGATTCACG
>6TW_5359
TCACCCCAGTCACCAGCCCTGCCTTAGGCGCCTCCCTCCCTTACGGGTTGAGATAACGACTTCGGGCGTGACCAGCTTCCATGGTGTGACGGGCGGTGTGTACAAGGCCCGGGAACGTATTCACCGCAGTATGCTGACCTGCGATTACTAGCGATTCCGCCTTCATGCAGGCGAGTTGCAGCCTGCAATCTGAACTAAGACCGGGTTTATGAGATTAGCTTGCATTCGCATGCTTGCGACTCTTTGTCCCGGCCATTGTAGTACGTGTGTAGCCCAAGGCGTAAGGGGCATGATGACTTGACGTCATCCCCACCTTCCTCCGGTTTGTCACCGGCAGTCTCTCTAGAGTGCCCAACTTAATGATGGCAACTAAAAACGAGGGTTGCGCTCGTTGCGGGACTTAACCCAACATCTCACGACACGAGCTGACGACAGCCATGCACCACCTGTGTTCGTGCTCCCGAAGGCACTCCTCTCTTTCAAGAGGATTCACG
>6TW_5370
TCATCCCAGTTACCGCTCATAGCGTAGGGCGCTGCCTCCTTGCGGTTGGCTTACGCACTTCGGCTACAAACGACTTCCATGATGTGACGGGCGGTGTGTACAAGGCCCGGGAACGTATTCACGGCGCCGTAGCTGATGCGCCATTACTAGCGATTCCGGCTTCATGAGGGCGAGTTGCAGCCCTCAATCCGAACTGGGCCCAGTTTTTGAGATTTCCTCCACCTTGCGGATTCGGTTCATTCTGTACTGGGCATTGTAGTACGTGTGCAGCCCTGGTCGTAAGGGCCATACTGACTTGACGTCATCCCCACCTTCCTCCCCGTTTCACAGGGCAGTCTGTCCAGAGAGCCCGAAGGCAACAGGACACAGGGGTTGCGCTCGTTGCGGGACTTAACCCAACATCTCACGACACGAGCTGACGACAGCCATGCAGCACCTGTGCAAATTCTTGATATTGCTACCAAGTCGCTAGCTTTCACTAA
>6TW_5376
TCACTCCAGTCACCGACCCCACCCTAAACATTACTCTCCTCGCGGTTAAGCCAATGTCTTTAGGTGTTACCAGCTCCCATAGTGTGACGGGCGGTGTGTACAAGACCCGGGAACGTATTCAACGCACTATAGCTGACGCGCGTTTACTAGCAACTCCAACTTCATGCAGGCGAGTTGCAGCCTGCAATCTGAACTGAGGAATGTTTTACTAGGATTTGCTCCGCCTCACGGCTTGGCTTCCCATTGTTCCATCCCATTGTAGCGTGTGTGTAGCCCCGGACATAAAGGCCATGCTGACTTGACGTCATCCCCGCCTTCCTCCGGCTTGCGGCCGGCAGTCTCGCCAGACACTTGTAACTGGCAATGAGGGTTGCGCTCGTTAGCGTACTTAAACGAACATCTCACGACACGAGCTGACGACAGCCATGCAACACCTGTATAAACTCTCTTGCGAGTCGATCCAATTTCTCTTCTCTACCATCTAT
>6TW_5405
TAGTCCCAATCACCGACCCTACCTTCGACAGTTGCCTCCTTACGGTTGGCGCACTGGCTTCGGGTATTGCCGACTTTCGTGACTTGACGGGCGGTGTGTACAAGCCCCGGGAACATATTCACCGCTGTGTGCTGACCAGCGGTTACTAGCAACTCCGGCTTCATGCAGGCGAGTTGCAGCCTGCAATTCGAACTGAGACCGGCTTTAAGGGATTCGCTCCGCCTCGCGGCTTAGCAAGCCCGTTGTACCGGCCATTGTAGCGTGGGTGTAGCCCAAGACATAAGGGCCATGCTGACTTGACGTCATCCCCGCCTTCCTCCGAGTTTCTCTCGGCAGTATCGTGTGAGTGATACAACACACGACAGGGGTTGCGCTCGTTGCGGGACTTAACCCAACATCTCACGACACGAGCTGACGACAGCCATGCAACACCTGTGCACGCGTCCCTTTCGGGAAAGCGACGTTTCCGCCGCGGTCATGTGCATGTCAAGCCTTGGTTAA
>6TW_5429
TCACCCCAGTCATCAACCCCGCCTTCGGCACCCTCCTCCCTTTCGGGTTAGAGTAATGACTTCGGGCGTGGCTCACTTCCATGGTGTGACGGGCGGTGTGTACAAGGCCCGGGAACGGATTCACCGCAGTATGCTGACCTGCGATTACTAGCGATTCCTCCTTCATGCAGGCGAGTTGCAGCCTGCAATCTGAACTGTGCCAGGGTTTATGAGATTCGCTCTCCCTCGCGGGTTGGCTGCTCTCTGTCCCTCGCATTGTAGTACGTGTGTCGCCCAGGACGTAAGGGCCATGCTGACTTGACGTCATCCTCACCTTCCTCCGGTTTGTCACCGGCAGTCTCGCTAGAGTTCCCAACTTAATGATGGCAACTAACGACGAGGGTTGCGCTCGTTGCGGGACTTAACCCAACATCTCACGACACGAGCTGACGACAGCCATGCAGCACCTGTCTTCTGGTTCCTTACGGCACTCTCCCCTTTCAAGGAGATTCC
>6TW_5435
TCACCCCAGTCATCAACCCCGCCTTCGGCACCCTCCTCCCCCGAAAGGGTTAGAGTAATGACTTCGGGCGTGGCTCACTTCCATGGTGTGACGGGCGGTGTGTACAAGGCCCGGGAACGGATTCACCGCAGTATGCTGACCTGCGATTACTAGCGATTCCTCCTTCATGCAGGCGAGTTGCAGCCTGCAATCTGAACTGTGCCAGGGTTTGTGAGATTCGCTCTCCCTCGCGGGTTGGCTGCTCTGTGTCCCTCGCATTGTAGTACGTGTGTCGCCCAGGACGTAAGGGCCATGCTGACTTGACGTCATCCTCACCTTCCTCCGGTTTGTCACCGGCAGTCTCGCTAGAGTTCCCAACTTAATGATGGCAACTAACGACGAGGGTTGCGCTCGTTGCGGGACTTAACCCAACATCTCACGACACGAGCTGACGACAGCCATGCAGCACCTGTCTTCTGGTTCCTTACGGCACTCTCCCCTTTCAAGGAGATTCC
>6TW_5447
TCACCCCAGTCATCAACCCCGCCTTCGGCACCCTCCTCCCCCGAAAGGGTTAGAGTAATGACTTCGGGCGTGGCTCACTTCCATGGTGTGACGGGCGGTGTGTACAAGGCCCGGGAACGGATTCACCGCAGTATGCTGACCTGCGATTACTAGCGATTCCTCCTTCATGCAGGCGAGTTGCAGCCTGCAATCTGAACTGTGCCAGGGTTTGTGAGATTCGCTCTCCCTCGCGGGTTGGCTGCTCTGTGTCCCTCGCATTGTAGTACGTGTGTCGCCCAGGACGTAAGGGCCATGCTGACTTGACGTCATCCTCACCTTCCTCCGGTTTGTCACCGGCAGTCTCGCTAGAGTTCCCAACTTAATGATGGCAACTAACGACGAGGGTTGCGCTCGTTGCGGGACTTAACCCAACATCTCACGACACGAGCTGACGACAGCCATGCAGCACCTGTCTTCTGGTTCCTTACGGCACTCTCCCCTTTCAAGGAGATTCC
>6TW_5499
TCATCCCAATCACCGATCCCACCTTTGGCAGCTCCCTCCTTGCGGTTGGGCCACTGACTTTGGGTGTTACCGACTTTCGTGATGTGACGGGCGGTGTGTACAAGCCCCGGGAACGTATTCACCGTAGCGTTGCTGATCTACGATTACTAGCAACTCCGACTTCATGGGGTCGAGTTGCAGACCCCAATCCGAACTGAGACTGGCTTTATCGGATTCGCTCCACCTTGCGGTATCGCAGCCGTTTGTACCAGCCATTGTAGCATGCGTGCAGCCCAAGACATAAGGGGCATGATGATTTGACGTCATCCCCACCTTCCTCCGAGTTAACCCCGGCAGTCTCCTGTGAGTCCCCAACTAAATGCTGGCAACACAGAACGAGGGTTGCGCTCGTTGCGGGACTTAACCCAACATCTCACGACACGAGCTGACGACAACCATGCACCACCTGTCTTCTGGTTCCTTACGGCACTCTCCCCTTTCAAGGAGATTCCAGAGATGTCAACG
>6TW_5504
TCATCCCAATCACCAGCCACACCTTAGACGCCTGCCTCCTTGCGGTTGGCTTGGCGGCTTCGGGTACAACCGGCTTTCATGATGTGACGGGCGGTGTGTACAAGGCCTGGGAACGTATTCACGGCGCCGTAGCTGATGCGCCATTACTAGCGAATCCAGCTTCATGCCGGCGAGTTGCAGCCGACAATCTGAACTGGGCCCGGTTTTTAGGATTTGCTCCCCATTGCTGGTTTGCGGCCCATTGTACCGGGCATTGTAGTACGTGTGCAGCCCTGGTCGTAAGGGCCATACTGACTTGACGTCATCCCCACCTTCCTCCCCGTTTAAGCGGGGCAGTCTGTCCAGAGTTCCCCCTTTTCAGGGTGGCAACAGGACACAGGGGTTGCGCTCGTTGCGGGGACTTAACCCAACATCTCACGACACGAGCTGACGACAGCCATGCAGCACCTGTGCAAGCTCCTCTTGCGAGGTCGTTACCCTTTCAGGCTTCTACCACATGC
>6TW_5505
TCACCCCAGTCATCAACCCCGCCTTCGGCACCCTCCTCCCCCGAAAGGGTTAGAGTAATGACTTCGGGCGTGGCTCACTTCCATGGTGTGACGGGCGGTGTGTACAAGGCCCGGGAACGGATTCACCGCAGTATGCTGACCTGCGATTACTAGCGATTCCTCCTTCATGCAGGCGAGTTGCAGCCTGCAATCTGAACTGTGCCAGGGTTTGTGAGATTCGCTCTCCCTCGCGGGTTGGCTGCTCTGTGTCCCTCGCATTGTAGTACGTGTGTCGCCCAGGACGTAAGGGCCATGCTGACTTGACGTCATCCTCACCTTCCTCCGGTTTGTCACCGGCAGTCTCGCTAGAGTTCCCAACTTAATGATGGCAACTAACGACGAGGGTTGCGCTCGTTGCGGGACTTAACCCAACATCTCACGACACGAGCTGACGACAGCCATGCAGCACCTGTCTTCTGGTTCCTTACGGCACTCTCCCCTTTCAAGGAGATTCC
>6TW_5528
TCACCCCAGTCATCAGTCCTACCTTAGGCATCCCCCTCCAAAAGGTTGGGGTAACGACTTCGGGCGTGACCAACTTCCATGGTGTGACGGGCGGTGTGTACAAGGCCCGGGAACGAATTCACTGCAGTATGCTGACCTGCAATTACTAGCGATTCCTCCTTCACGAAGGCGAGTTGCAGCCTTCGATCTGAACTGAGCTACGGTTTATGAGATTCGCATCACATCGCTGTGTAGCTGCCCTTTGTCCGTAGCATTGTAGTACGTGTGTAGCCCAAGACGTAAGGGGCATGCTGACTTGACGTCATCCCCACCTTCCTCCGGTTTGTCACCGGCAGTCTCTCTAGAGTGCCCAACTTAATGCTGGCAACTAACGACGAGGGTTGCGCTCGTTGCGGGACTTAACCCAACATCTCACGACACGAGCTGACGACAGCCATGCAGCACCTGTCTTCTGGTTCCTTACGGCACTCTCCCCTTTCAAGGAGATT
>6TW_5548
TCACCCCAGTCATGTACCACACCGTGGTAGGCGCCCCCCTTTCGGTCAGGCTACCTGCTTCTGGTGCAATACACTCCCATGGTGTGACGGGCGGTGTGTACAAGACCCGGGAACGTATTCACCGCAGCAATGCTGATCTGCGATTACTAGCGATTCCGACTTCATGGAGTCGAGTTGCAGACTCCAATCCGGACTACGACAAGTTTTCTGGGATTGGCTCCCCGTTGCCGGTTGGCTACCCTCTGTACTTGCCATTGTAGCACGTGTGTAGCCCTGGTCATAAAGGCCATGATGACTTGACGTCATCCCCACCTTCCTCCGGTTTGTCACCGGCGGTCTCCTTAGAGTTCCCAACTTAATGATGGCAACTAAGGACAAGGGTTGCGCTCGTTGCGGGACTTAACCCAACATCTCACGACACGAGCTGACGACAGCCATGCAGCACCTGTCTCACGGTTCCTTGCGGCACTCCCGCATCTCTGCAGGATT
>6TW_5576
TCACCCCAGTCATCAACCCCGCCTTCGGCACCCTCCTCCCCCGAAAGGGTTAGAGTAATGACTTCGGGCGTGGCTCACTTCCATGGTGTGACGGGCGGTGTGTACAAGGCCCGGGAACGGATTCACCGCAGTATGCTGACCTGCGATTACTAGCGATTCCTCCTTCATGCAGGCGAGTTGCAGCCTGCAATCTGAACTGTGCCAGGGTTTGTGAGATTCGCTCTCCCTCGCGGGTTGGCTGCTCTGTGTCCCTCGCATTGTAGTACGTGTGTCGCCCAGGACGTAAGGGCCATGCTGACTTGACGTCATCCTCACCTTCCTCCGGTTTGTCACCGGCAGTCTCGCTAGAGTTCCCAACTTAATGATGGCAACTAACGACGAGGGTTGCGCTCGTTGCGGGACTTAACCCAACATCTCACGACACGAGCTGACGACAGCCATGCAGCACCTGTCTTCTGGTTCCTTACGGCACTCTCCCCTTTCAAGGAGATTCC
>6TW_5606
TCACCCCAGTCATCAACCCCGCCTTCGGCACCCTCCTCCCCCGAAAGGGTTAGAGTAATGACTTCGGGCGTGGCTCACTTCCATGGTGTGACGGGCGGTGTGTACAAGGCCCGGGAACGGATTCACCGCAGTATGCTGACCTGCGATTACTAGCGATTCCTCCTTCATGCAGGCGAGTTGCAGCCTGCAATCTGAACTGTGCCAGGGTTTGTGAGATTCGCTCTCCCTCGCGGGTTGGCTGCTCTGTGTCCCTCGCATTGTAGTACGTGTGTCGCCCAGGACGTAAGGGCCATGCTGACTTGACGTCATCCTCACCTTCCTCCGGTTTGCACCGGCAGTCTCGCTAGAGTTCCCAACTTAATGATGGCAACTAACGCGAGGGTTGCGCTCGTTGCGGGACTTAACCCAACATCTCACGACACGAGCTGACGACAGCCATGCAGCACCTGTCTTCTGGTTCCTTACGGCACTCTCCCCTTTNAAGGAGATTCC
>6TW_5662
TCACCCCAGTCATCAACCCCGCCTTCGGCACCCTCCTCCCTTTCGAGTTAGAGTAATGACTTCGGGCGTGGCTCACTTCCATGGTGTGACGGGCGGTGTGTACAAGGCCCGGGAACGGATTCACCGCAGTATGCTGACCTGCGATTACTAGCGATTCCTCCTTCATGCAGGCGAGTTGCAGCCTGCAATCTGAACTGTGCCAGGGTTTGTGAGATTCGCTCTCCCTCGCGGGTTGGCTGCTCTGTGTCCCTCGCATTGTAGTACGTGTGTCGCCCAGGACGTAAGGGCCATGCTGACTTGACGTCATCCTCACCTTCCTCCGGTTTGTCACCGGCAGTCTCGCTAGAGTTCCCAACTTAATGATGGCAACTAACGACGAGGGTTGCGCTCGTTGCGGGACTTAACCCAACATCTCACGACACGAGCTGACGACAGCCATGCAGCACCTGTCTTCTGGTTCCTTACGGCACTCTCCCCTTTCAAGGAGATT
>6TW_5671
TCACCCCAGTCATCAACCCCGCCTTCGGCACCCTCCTCCCCCGAAAGGGTTAGAGTAATGACTTCGGGCGTGGCTCACTTCCATGGTGTGACGGGCGGTGTGTACAAGGCCCGGGAACGGATTCACCGCAGTATGCTGACCTGCGATTACTAGCGATTCCTCCTTCATGCAGGCGAGTTGCAGCCTGCAATCTGAACTGTGCCAGGGTTTGTGAGATTCGCTCTCCCTCGCGGGTTGGCTGCTCTGTGTCCCTCGCATTGTAGTACGTGTGTCGCCCAGGACGTAAGGGCCATGCTGACTTGACGTCATCCTCACCTTCCTCCGGTTTGTCACCGGCAGTCTCGCTAGAGTTCCCAACTTAATGATGGCAACTAACGACGAGGGTTGCGCTCGTTGCGGGACTTAACCCAACATCTCACGACACGAGCTGACGACAGCCATGCAGCACCTGTCTTCTGGTTCCTTACGGCACTCTCCCCTTTCAAGGAGATTCC
>6TW_5774
TCATCCCAGTTACCGCTCATACCTTAGGGCGCTGCCTCCTTGCGGTTGGCGCGCGCACTTCGGGTACAAACGACTCCCATGATGTGACGGGCGGTGTGTACAAGACCCGGGAACGTATTCACGGCGCCGTAGCTGATGCGCCATTACTAGCGATTCCGGCTTCATGGAGGCGAGTTGCAGCCTCCAATCCGAACTGGGCCCGACTTTAGTGATTTCCTCCACCTCGCGGTCTCGGATCCTTCTGTGTCGGGCATTGTAGTACGTGTGCAGCCCTGGCCGTAAGGGCCATACTGACTTGACGTCGTCCCCACCTTCCTCCCCGTTGAACAGGGCAGTCTGAACAGAGTGCCGGAGACTCACGTCTCCATGGCAACAGTTCACAGGGGTTGCGCTCGTTGCGGGACTTAACCCAACATCTCACGACACGAGCTGACGACAGCCATGCAGCACCTGTGCAAATTGTGTATTGCTACACTCGCCGGCTTTCACCGGTTT
>6TW_5775
TAGTCCCAATTGCAGAGTTCATCTTAGGCGCCTGGCTCCTTGCGGTTACCTCAGCGACTTCGGATGCCCCCCACTTTCGTGGCTTGACGGGCGGTGTGTACAAGGCTCAGGAACACATTCACCGCGGTATGCTGACCCGCGATTACTAGCGATTCCAGCTTCATGCAGGCGAGTTGCAGCCTGCAATCCGAACTAGGGAGCGTTTTTTGGGATTTGCTTGACCTCACGGTTTTGCATCCCTTTGTACGCTCCATTGTAGGACGTGTGCAGCCCTAGTCATAAGGGCCATGAGGACTTGACGTCATCCCCACCTTCCTCCGGGTTTAACACCGGCGGTCTCTCTAGAGTCCCCGACTTTACTCGCTGGCAACTAGAGACAAGGGTTTCGCTCGTTAAGCGACTTAACGCGACATCTCACGACACGAGCTGACGACAGCCATGCAGCACCTGTGTATGTTCCACCCGAAGGCGTGGCCCTGCTTTCACAGGGTTAATCCATA
>6TW_5787
TCACCCAGTCATCAACCCCGCCTTCGGCACCCTCCTCCCCCGAAAGGGTTAGAGTAATGACTTCGGGCGTGGCTCACTTCCATGGTGTGACGGGCGGTGTGTACAAGGCCCGGGAACGGATTCACCGCAGTATGCTGACCTGCGATTACTAGCGATTCCTCCTTCATGCAGGCGAGTTGCAGCCTGCAATCTGAACTGTGCCAGGGTTTGTGAGATTCGCTCTCCCTCGCGGGTTGGCTGCTCTGTGTCCCTCGCATTGTAGTACGTGTGTCGCCCAGGACGTAAGGGCCATGCTGACTTGACGTCATCCTCACCTTCCTCCGGTTTGTCACCGGCAGTCTCGCTAGAGTTCCCAACTTAATGATGGCAACTAACGACGAGGGTTGCGCTCGTTGCGGGACTTAACCCAACATCTCACGACACGAGCTGACGACAGCCATGCAGCACCTGTCTTCTGGTTCCTTACGGCACTCTCCCCTTTCAAGGAGATTCC
>6TW_5794
TCACCCCAGTCACGAATCCTACCGTGGTAACCGCCCCCCTTGCGGTTAGGCTAGCTACTTCTGGTAAAACCCCGCTCCCATGGTGTGACGGGCGGTGTGTACAAGACCCGGGAACGTATTCACCGCGACATGCTGATCCGCGATTACTAGCGATTCCGACTTCATGAGGTCGAGTTGCAGACCTCAATCCGGACTACGATCGGTTTTTAAAGGATTGGCTCCCCCCTTGCGGGTTGGCAGCCCTCTGTACCGACCATTGTATGACGTGTGAAGCCCTACCCATAAGGGCCATGAGGACTTGACGTCATCCCCACCTTCCTCCGGTTTGTCACCGGCAGTCTCATTAGAGTGCCCTTGCGTAGCAACTAATGATAAGGGTTGCGCTCGTTGCGGGACTTAACCCAACATCTCACGACACGAGCTGACGACAGCCATGCAGCACCTGTGTTCCGGTTCTCTTTCGAGCACTTCCGCATCTCTGCAGAATTTCCGAACATGTCAAGGGTAGGTAAGGTTTTTCGCGTTG
>6TW_5795
TCATCCCAGTTACCGCTCATAGCGTAGGGCGCTGCCTCCTTGCGGTTGGCTTACGCACTTCGGCTACAAACGACTTCCATGATGTGACGGGCGGTGTGTACAAGGCCCGGGAACGTATTCACGGCGCCGTAGCTGATGCGCCATTACTAGCGATTCCGGCTTCATGAGGGCGAGTTGCAGCCCTCAATCCGAACTGGGCCCAGTTTTTGAGATTTCCTCCACCTTGCGGATTCGGTTCATTCTGTACTGGGCATTGTAGTACGTGTGCAGCCCTGGTCGTAAGGGCCATACTGACTTGACGTCATCCCCACCTTCCTCCCCGTTTCACAGGGCAGTCTGTCCAGAGAGCCTTACGGCAACAGGACACAGGGGTTGCGCTCGTTGCGGGACTTAACCCAACATCTCACGACACGAGCTGACGACAGCCATGCAGCACCTGTGCAAATTCTTGATATTGCTACCAAGTCGTTAGCTTTCACTAA
>6TW_5816
TCACCCCAGTCACGAATCCTACCGTGGTAACCGCCCTCCTTGCGGTTAGGCTAGCTACTTCTGGTAAAACCCGCTCCCATGGTGTGACGGGCGGTGTGTACAAGACCCGGGAACGTATTCACCGCGACATGCTGATCCGCGATTACTAGCGATTCCGACTTCATGAGGTCGAGTTGCAGACCTCAATCCGGACTACGATCGGTTTTAAAGGATTGGCTCCCCCTTGCGGGTTGGCAGCCCTCTGTACCGACCATTGTATGACGTGTGAAGCCCTACCCATAAGGGCCATGAGGACTTGACGTCATCCCCACCTTCCTCCGGTTTGTCACCGGCAGTCTCATTAGAGTGCCCTTGCGTAGCAACTAATGATAAGGGTTGCGCTCGTTGCGGGACTTAACCCAACATCTCACGACACGAGCTGACGACAGCCATGCAGCACCTGTGTTCCGGTTCTCTTTCGAGCACTTCCGCATCTCTGCAGAATTCCGAACATGTCAAGGGTAGGTAAGGTTTTTCGCG
>6TW_5821
TCACCCCAATCATGAACCATACCGTGGACGTCTGCCTCCTTGCGGTTAGCTCAACGTCTTCTAGTACAGCCCACTTTCGTGATGTGACGGGCGGTGTGTACAAGACCCGGGAACGTATTCACCGCAGCATGCTGATCTGCGATTACTAGCGATTCCAGCTTCATGGAGTCGAGTTGCAGACTCCAATCCGAACTGAGACTGGTTTTTTCCGATTGGCTCCGTCTCGCGACTTCGCTACGGTTTGTACCAGCCATTGTAGCACGTGTGTAGCCCTGGACATAAAGGCCATGAGGACTTGACGTCATCCCCACCTTCCTCCGGTTTATCACCGGCAGTTCCGCGAGAGTCCCCAACTTAATGATGGTAACTCACGGTAAGGGTTGCGCTCGTTGCGGGACTTAACCCAACATCTCACGACACGAGCTGACGACAGCCATGCAGCACCTTGCTGGCAGGAGCCGATTACTCGGATCATCTTATCTCTAAGTA
>6TW_5829
TCACCCCAGTCACTAGCCCTGCCTTAGGCATCCTCCTCCTCGAAAGGTTGGAGTAACGACTTCGGGCGTGACCAGCTCCCATGGTGTGACGGGCGGTGTGTACAAGGCCCGGGAACGAATTCACCGCAGTATGCTGACCTGCGATTACTAGCGATTCCTCCTTCATGCAGGCGAGTTTCAGCCTGCAATCTGAACTGAGGCCGGGTTTGTTGGGATTCGCTTGTCCTCGCGGATTAGCTGCCCGTTGTCCCGACCATTGTAGTACGTGTGTAGCCCAAGACGTAAGGGGCATGCTGACTTGACGTCATCCCCACCTTCCTCCGGTTTGTCACCGGCAGTCTCTCTAGAGTTCCCAACTTAATGATGGCAACTAAAGACGAGGGTTGCGCTCGTTGCGGGACTTAACCCAACATCTCACGACACGAGCTGACGACAGCCATGCACCACCTGTGTTCTAGCTCCCTAAGGCACTCCCACCTTTCAGCAGGATT
>6TW_5832
TCACCCCAGTCATCAACCCCGCCTTCGGCACCCTCCTCCCCCGAAAGGGTTAGAGTAATGACTTCGGGCGTGGCTCACTTCCATGGTGTGACGGGCGGTGTGTACAAGGCCCGGGAACGGATTCACCGCAGTATGCTGACCTGCGATTACTAGCGATTCCTCCTTCATGCAGGCGAGTTGCAGCCTGCAATCTGAACTGTGCCAGGGTTTGTGAGATTCGCTCTCCCTCGCGGGTTGGCTGCTCTGTGTCCCTCGCATTGTAGTACGTGTGTCGCCCAGGACGTAAGGGCCATGCTGACTTGACGTCATCCTCACCTTCCTCCGGTTTGTCACCGGCAGTCTCGCTAGAGTTCCCAACTTAATGATGGCAACTAACGACGAGGGTTGCGCTCGTTGCGGGACTTAACCCAACATCTCACGACACGAGCTGACGACAGCCATGCAGCACCTGTCTTCTGGTTCCTTACGGCACTCTCCCCTTTCAAGGAGATTCC
>6TW_5886
TCACCCCAATCATGAACCATACCGTGGACGTCTGCCTCCTTGCGGTTAGCTCAACGTCTTCTAGTACAGCCCACTTTCGTGATGTGACGGGCGGTGTGTACAAGACCCGGGAACGTATTCACCGCAGCATGCTGATCTGCGATTACTAGCGATTCCAGCTTCATGGAGTCGAGTTGCAGACTCCAATCCGAACTGAGACTGGTTTTTTCCGATTGGCTCCGTCTCGCGACTTCGCTACGGTTTGTACCAGCCATTGTAGCACGTGTGTAGCCCTGGACATAAAGGCCATGAGGACTTGACGTCATCCCCACCTTCCTCCGGTTTATCACCGGCAGTTCCGCGAGAGTCCCCAACTTAATGATGGTAACTCACGGTAAGGGTTGCGCTCGTTGCGGGACTTAACCCAACATCTCACGACACGAGCTGACGACAGCCATGCAGCACCTTGCTGGCAGGAGCCGATTACTCGGATCATCTTATCTCTAAGTA
>6TW_5887
TCACCCCAGTCATCAACCCCGCCTTCGGCACCCTCCTCCCCCGAAAGGGTTAGAGTAATGACTTCGGGCGTGGCTCACTTCCATGGTGTGACGGGCGGTGTGTACAAGGCCCGGGAACGGATTCACCGCAGTATGCTGACCTGCGATTACTAGCGATTCCTCCTTCATGCAGGCGAGTTGCAGCCTGCAATCTGAACTGTGCCAGGGTTTGTGAGATTCGCTCTCCCTCGCGGGTTGGCTGCTCTGTGTCCCTCGCATTGTAGTACGTGTGTCGCCCAGGACGTAAGGGCCATGCTGACTTGACGTCATCCTCACCTTCCTCCGGTTTGTCACCGGCAGTCTCGCTAGAGTTCCCAACTTAATGATGGCAACTAACGACGAGGGTTGCGCTCGTTGCGGGACTTAACCCAACATCTCACGACACGAGCTGACGACAGCCATGCAGCACCTGTCTTCCGGTTCCTTACGGCACTCTCCCCTTTCAAGGAGATT
>6TW_5904
TCACCCCAGTCACCAGCCCTGCCTTAGGCGCCTCCCTCCCTTGCGGGTTGAGATAACGACTTCGGGCGTGACCAGCTTCCATGGTGTGACGGGCGGTGTGTACAAGGCCCGGGAACGTATTCACCGCAGTATGCTGACCTGCGATTACTAGCGATTCCGCCTTCATGCAGGCGAGTTGCAGCCTGCAATCTGAACTAAGACCGGGTTTATGAGATTAGCTTGCATTCGCATGCTTGCGACTCTTTGTCCCGGCCATTGTAGTACGTGTGTAGCCCAAGGCGTAAGGGGCATGATGACTTGACGTCATCCCCACCTTCCTCCGGTTTGTCACCGGCAGTCTCTCTAGAGTGCCCAACTTAATGATGGCAACTAAAAACGAGGGTTGCGCTCGTTGCGGGACTTAACCCAACATCTCACGACACGAGCTGACGACAGCCATGCACCACCTGTGTTCATGCTCCCGAAGGCACTCCTCCCTTTCAAGTCTGGGTTAA
>6TW_5947
TCACCCCAGTCACTAGCCCTGCCTTAGGCATCCTCCTCCTCGAAAGGTTGGAGTAACGACTTCGGGCGTGGCTCACTTCCATGGTGTGACGGGCGGTGTGTACAAGGCCCGGGAACGGATTCACCGCAGTATGCTGACCTGCGATTACTAGCGATTCCTCCTTCATGCAGGCGAGTTGCAGCCTGCAATCTGAACTGTGCCAGGGTTTGTGAGATTCGCTCTCCCTCGCGGGTTGGCTGCTCTGTGTCCCTCGCATTGTAGTACGTGTGTCGCCCAGGACGTAAGGGCCATGCTGACTTGACGTCATCCTCACCTTCCTCCGGTTTGTCACCGGCAGTCTCGCTAGAGTTCCCAACTTAATGATGGCAACTAACGACGAGGGTTGCGCTCGTTGCGGGACTTAACCCAACATCTCACGACACGAGCTGACGACAGCCATGCAGCACCTGTCTTCCGGTTCCTTACGGCACTCTCCCCTTTCAAGGAGATT
>6TW_5958
TCACCCCAGTCATCAACCCCGCCTTCGGCACCCTCCTCCCCCGAAAGGGTTAGAGTAATGACTTCGGGCGTGGCTCACTTCCATGGTGTGACGGGCGGTGTGTACAAGGCCCGGGAACGGATTCACCGCAGTATGCTGACCTGCGATTACTAGCGATTCCTCCTTCATGCAGGCGAGTTGCAGCCTGCAATCTGAACTGTGCCAGGGTTTGTGAGATTCGCTCTCCCTCGCGGGTTGGCTGCTCTGTGTCCCTCGCATTGTAGTACGTGTGTCGCCCAGGACGTAAGGGCCATGCTGACTTGACGTCATCCTCACCTTCCTCCGGTTTGTCACCGGCAGTCTCGCTAGAGTTCCCAACTTAATGATGGCAACTAACGACGAGGGTTGCGCTCGTTGCGGGACTTAACCCAACATCTCACGACACGAGCTGACGACAGCCATGCAGCACCTGTCTTCTGGTTCCTTACGGCACTCTCCCCTTTCAAGGAGATTCC
>6TW_5976
TCACCCCAGTCATCAACCCCGCCTTCGGCACCCTCCTCCCCCGAAAGGGTTAGAGTAATGACTTCGGGCGTGGCTCACTTCCATGGTGTGACGGGCGGTGTGTACAAGGCCCGGGAACGGATTCACCGCAGTATGCTGACCTGCGATTACTAGCGATTCCTCCTTCATGCAGGCGAGTTGCAGCCTGCAATCTGAACTGTGCCAGGGTTTGTGAGATTCGCTCTCCCTCGCGGGTTGGCTGCTCTGTGTCCCTCGCATTGTAGTACGTGTGTCGCCCAGGACGTAAGGGCCATGCTGACTTGACGTCATCCTCACCTTCCTCCGGTTTGTCACCGGCAGTCTCGCTAGAGTTCCCAACTTAATGATGGCAACTAACGACGAGGGTTGCGCTCGTTGCGGGACTTAACCCAACATCTCACGACACGAGCTGACGACAGCCATGCAGCACCTGTCTTCTGGTTCCTTACGGCACTCTCCCCTTTCAAGGAGATTCC
>6TW_6019
TAGCCCCAGTCACTAGTTTTACCTTAGATAGCTCCCAGTAAAGTCACCATCTTCAGGTACCCCCAGCTCCCATGGCTTGACGGGCGGTGTGTACAAGGTCCGGGAACGTATTCACCGCGCCATGGCTGATGCGCGATTACTAGCGATTCCACCTTCATGGAGTCGAGTTCCAGACTCCAATCCGAACTGAGACCGGCTTTATAGGATTGGCTCCGCTTCACAGCTTCGCGACCCGTTGTACCGGCCATTGTAGCACGTGTGTAGCCCTGGGCATAAAGGCCATGATGACTTGACATCATCCCCACCTTCCTCGCGGCTTACGCCGGCAGTCTCTTCAGAGTCCCCACCTTAAATGCTGGCAACTGAAGATAGGGGTTGCGCTCGTTGCGGGACTTAACCCAACACCTCACGGCACGAGCTGACGACAGCCATGCAGCACCTGTCTTCTGGTTCCTTACGGCACTCTCCCCTTTCAAGGAGATT
>6TW_6023
TCACCCCAGTCATCAACCCCGCCTTCGGCACCCTCCTCCCCCGAAAGGGTTAGAGTAATGACTTCGGGCGTGGCTCACTTCCATGGTGTGACGGGCGGTGTGTACAAGGCCCGGGAACGGATTCACCGCAGTATGCTGACCTGCGATTACTAGCGATTCCTCCTTCATGCAGGCGAGTTGCAGCCTGCAATCTGAACTGTGCCAGGGTTTGTGAGATTCGCTCTCCCTCGCGGGTTGGCTGCTCTGTGTCCCTCGCATTGTAGTACGTGTGTCGCCCAGGACGTAAGGGCCATGCTGACTTGACGTCATCCTCACCTTCCTCCGGTTTAGTCAACCGGCAGTCTCGCTAGAGTTCCCAAACTTAATGATGGCAAACTAACGACGAGGGTTGCGCTCGTTGCGGGACTTAACCCAACATCTCACGACACGAGCTGACGACAGCCAATGCAGCACCTGTCTTCCGGTTCCTTACGGCACTCTCCCCTTTCAAGGAGATT
>6TW_6042
TCACCCCAGTTACCGAGCACTCCTTGGGGACTTGCCTCCTTTGCAGGTTGGCTCAGCCACTTCTGGAGCAATCGACTCCCATGGTGTGACGGGCGGTGTGTACAAGGCCCGGGAACGTATTCACCGCTGCCTGCTGATCAGCGATTACTAGCGATTCCAGCTTCATGCAGTCGAGTTGCAGACTGCAATCCGTACTGAGGTCGGCTTTTGCCGATTAGCTCCCCCTCGCGGGTTTGCGACGTTTTGTACCGACCATTGTAGCACGTGTGTAGCCCCGGACATAAGGGCCATGAGGACTTGACGTCATCCCCACCTTCCTCCGACTTGACGTGGCAGTCCCATTAGAGTGCCCAGCCGAACTGGTGGCAACTAATGGTAGGGGTTGCGCTCGTTGCGGGACTTAACCCAACATCTCACGACACGAGCTGACGACAGCCATGCAGCACCTGGATTACGGCTCTCTTGCGAGCACATCTCTATTTCT
>6TW_6117
TAGCCCCAGTTACTAGTTTCGCCCTAGGCAGTTCCTTGCGGTGACCGACTTCAGGCGCCCCCAGCTTCCATGGCTTGACGGGCGGTGTGTACAAGGCCCGGGAACGTATTCACCGCACCATGGCTGATGTGCGATTACTAGCGATTCCAACTTCACGGAGTCGAGTTGCAGACTCCGATCCGAACTGAGATATGGTTTGTAGATTGGCTCACCCTCGCGGGTTGGCAACTCTCTGTCCATACCATTGTAGCACGTGTGTGGCCCAGGATGTAAGGGCCGTGATGATTTGACGTCATCCCCACCTTCCTCTCAGCTTACGCTGGCAGTTTCTCTAGAGTCCCCGGCCGAACCGCTGGCAACTAGAAATGGGGGTTGCGCTCGTTATGGGACTTAACCCGACACTTCACAGCACGAGCTGACGACAACCATGCAGCACCTTGTAAATTGTCCGTAGAAAGACCTGTTTCCAGATCCGTCAATTCACATTTAAACCCTGGTAAGGTTCCTCGCG
>6TW_6136
TCACCCCAGTTGCTGACTATACCTTGGTCAAACGCCTCCTTGCGGTTAGCAATCTGCTTTAAGGTAGAACCAACTTCCATGGTGTGACGGGCGGTGTGTACAAGACCCGGGAACGTATTCACCGTAGCACGCTGATCTACGATTACTAGCGATTCCAGCTTCATGCACTCGAGTTGCAGAGTGCAATCCGAACTGAGGTAGATTTTTGAGTTTAGCTTAGCGTCGCCACTTTGCATCTCATTGTCACTACCATTGTAGCACGTGTGTAGCCCAACCCGTAAGGGCCATGAGGACTTGACGTCATCCCCACCTTCCTCCAGCTTATCACTGGCAGTTCTTTCAGAGTGCCCAGCATGACCTGATGGCAACTAAAAGTAGGGGTTGCGCTCGTTGCGGGACTTAACCCAACATCTCACGACACGAGCTGACGACAGCCATGCAGCACCTGTGTTCTGTCCGGCCGAACCGAAAAGTCTAGTTTCCAAACTCGCG
>6TW_6148
TCACCCCAGTCATCAACCCCGCCTTCGGCACCCTCCTCCCCCGAAAGGGTTAGAGTAATGACTTCGGGCGTGGCTCACTTCCATGGTGTGACGGGCGGTGTGTACAAGGCCCGGGAACGGATTCACCGCAGTATGCTGACCTGCGATTACTAGCGATTCCTCCTTCATGCAGGCGAGTTGCAGCCTGCAATCTGAACTGTGCCAGGGTTTGTGAGATTCGCTCTCCCTCGCGGGTTGGCCGCTCTGTGTCCCTCGCATTGTAGTACGTGTGTCGCCCAGGACGTAAGGGCCATGCTGACTTGACGTCATCCTCACCTTCCTCCGGTTTGTCACCGGCAGTCTCGCTAGAGTTCCCAACTTAATGATGGCAACTAACGACGAGGGTTGCGCTCGTTGCGGGACTTAACCCAACATCTCACGACACGAGCTGACGACAGCCATGCAGCACCTGTCTTCTGGTTCCTTACGGCACTCTCCCCTTTCAAGGAGATT
>6TW_6173
TCATCCCAGTTACCGCTCATACCTTAGGGCGCTGCCTCCTTGCGGTTGGCGCGCGCACTTCGGGTACAAACGACTCCCATGATGTGACGGGCGGTGTGTACAAGACCCGGGAACGTATTCACGGCGCCGTAGCTGATGCGCCATTACTAGCGATTCCGGCTTCATGGAGGCGAGTTGCAGCCTCCAATCCGAACTGGGCCCGACTTTGGTGATTTCCTCCACCTTGCGGTCTCGGATCCTTCTGTGTCGGGCATTGTAGTACGTGTGCAGCCCTGGCCGTAAGGGCCATACTGACTTGACGTCGTCCCCACCTTCCTCCCCGTTGAACAGGGCAGTCTGAACAGAGTGCCGGAGACTCACGTCTCCATGGCAACAGTTCACAGGGGTTGCGCTCGTTGCGGGACTTAACCCAACATCTCACGACACGAGCTGACGACAGCCATGCAGCACCTGTGCAAATTGTGTATTGCTACACTCACCGGCTTTCACCGGA
>6TW_6193
TCACCCCAGTCATGGACCACACCGTGGTAGGCGCCCCCCTTGCGGTCAGGCTACCTGCTTCTGGTGCAATACACTCCCATGGTGTGACGGGCGGTGTGTACAAGACCCGGGAACGTATTCACCGCAGCAATGCTGATCTGCGATTACTAGCGATTCCGACTTCATGGAGTCGAGTTGCAGACTCCAATCCGGACTACGACAAGTTTTCTGGGATTTGCTCCCCGTCGCCGGTTGGCTTCCCTCTGTACTTGCCATTGTAGCACGTGTGTAGCCCTGGTCATAAAGGCCATGATGACTTGACGTCATCCCCACCTTCCTCCGGTTTGTCACCGGCGGTCTCCTTAGAGTTCCCAACTTAATGATGGCAACTAAGGACAGGGGTTGCGCTCGTTGCGGGACTTAACCCAACATCTCACGACACGAGCTGACGACAGCCATGCAGCACCTGTCTTCTGGTTCCTTACGGCACTCTCCCCTTTCAAGGAGATT
>6TW_6198
TCACCCCAGTCACTAGCCCTGCCTTAGGCATCCTCCTCCTCTAAAGGTTGGAGTAACGACTTCGGGCGTGACCAGCTCCCATGGTGTGACGGGCGGTGTGTACAAGGCCCGGGAACGAATTCACCGCAGTATGCTGACCTGCGATTACTAGCGATTCCTCCTTCATGCAGGCGAGTTTCAGCCTGCAATCTGAACTGAGGCCGGGTTTGTTGGGATTCGCTTGTCCTCGCGGATTAGCTGCCCGTTGTCCCGACCATTGTAGTACGTGTGTAGCCCAAGACGTAAGGGGCATGCTGACTTGACGTCATCCCCACCTTCCTCCGGTTTGTCACCGGCAGTCTCTCTAGAGTTCCCAACTTAATGATGGCAACTAAAGACGAGGGTTGCGCTCGTTGCGGGACTTAACCCAACATCTCACGACACGAGCTGACGACAGCCATGCACCACCTGTGTTCTGGTTCCCTAAGGCACTCTCAACTTTCATCAAGATTCCAGAC
>6TW_6199
TCACCCCAGTCACTAGCCCTGCCTTAGGCATCCTCCTCCTCGAAAGGTTGGAGTAACGACTTCGGGCGTGACCAGCTCCCATGGTGTGACGGGCGGTGTGTACAAGGCCCGGGAACGAATTCACCGCAGTATGCTGACCTGCGATTACTAGCGATTCCTCCTTCATGCAGGCGAGTTTCAGCCTGCAATCTGAACTGAGGCCGGGTTTGCTGGGATTCGCTTGTCCTCGCGGATTAGCTGCCCGTTGTCCCGACCATTGTAGTACGTGTGTAGCCCAAGACGTAAGGGGCATGCTGACTTGACGTCATCCCCACCTTCCTCCGGTTTGTCACCGGCAGTCTCTCTAGAGTTCCCAACTTAATGATGGCAACTAAAGACGAGGGTTGCGCTCGTTGCGGGACTTAACCCAACATCTCACGACACGAGCTGACGACAGCCATGCACCACCTGTGTTCTAGCTCCCTAAGGCACTCCCACCTTTCAGCAGGATTCTAGACA
>6TW_6203
TCACCCCAGTCATCAGTCCTACCTTAGGCATCCCCCTCCAAAAGGTTGGGGTAACGACTTCGGGCGTGACCAACTTCCATGGTGTGACGGGCGGTGTGTACAAGGCCCGGGAACGAATTCACTGCAGTATGCTGACCTGCAATTACTAGCGATTCCTCCTTCACGAAGGCGAGTTGCAGCCTTCGATCTGAACTGAGCTACGGTTTATGAGATTCGCATCACATCGCTGTGTAGCTGCCCTTTGTCCGTAGCATTGTAGTACGTGTGTAGCCCAAGACGTAAGGGGCATGCTGACTTGACGTCATCCCCACCTTCCTCCGGTTTGTCACCGGCAGTCTCTCTAGAGTGCCCAACTTAATGCTGGCAACTAAAAACGAGGGTTGCGCTCGTTGCGGGACTTAACCCAACATCTCACGACACGAGCTGACGACAGCCATGCACCACCTGTGTTCACGCTCCCGAAGGCACTTCCATCTTTCAACGGAATT
>6TW_6207
TCACCCCAGTCATCAACCCCGCCTTCGGCACCCTCCTCCCCCGAAAGGGTTAGAGTAATGACTTCGGGCGTGGCTCACTTCCATGGTGTGACGGGCGGTGTGTACAAGGCCCGGGAACGGATTCACCGCAGTATGCTGACCTGCGATTACTAGCGATTCCTCCTTCATGCAGGCGAGTTGCAGCCTGCAATCTGAACTGTGCCAGGGTTTGTGAGATTCGCTCTCCCTCGCGGGTTGGCTGCTCTGTGTCCCTCGCATTGTAGTACGTGTGTCGCCCAGGACGTAAGGGCCATGCTGACTTGACGTCATCCTCACCTTCCTCCGGTTTGTCACCGGCAGTCTCGCTAGAGTTCCCAACTTAATGATGGCAACTAACGACGAGGGTTGCGCTCGTTGCGGGACTTAACCCAACATCTCACGACACGAGCTGACGACAGCCATGCAGCACCTGTCTTCCGGTTCCTTACGGCACGTCTCCCCTTTCAAGGAGATT
>6TW_6217
TCACCCCAGTCACTAGCCCTGCCTTAGGCATCCTCCTCCTCGAAAGGTTGGAGTAACGACTTCGGGCGTGACCAGCTCCCATGGTGTGACGGGCGGTGTGTACAAGGCCCGGGAACGAATTCACCGCAGTATGCTGACCTGCGATTACTAGCGATTCCTCCTTCATGCAGGCGAGTTTCAGCCTGCAATCTGAACTGAGGCCGGGTTTGTTGGGATTCGCTTGTCCTCGCGGATTAGCTGCCCGTTGTCCCGACCATTGTAGTACGTGTGTAGCCCAAGACGTAAGGGGCATGCTGACTTGACGTCATCCCCACCTTCCTCCGGTTTGTCACCGGCAGTCTCTCTAGAGTTCCCAACTTAATGATGGCAACTAAAGACGAGGGTTGCGCTCGTTGCGGGACTTAACCCAACATCTCACGACACGAGCTGACGACAGCCATGCACCACCTGTGTTCTAGCTCCCTAAGGCACTCCCACCTTTCAGCAGGATT
>6TW_6223
TCACCCCAGTCACCAGCCCTGCCTTAGGCGCCTCCCTCCCTTGCGGGTTGAGATAACGACTTCGGGCGTGACCAGCTTCCATGGTGTGACGGGCGGTGTGTACAAGGCCCGGGAACGTATTCACCGCAGTATGCTGACCTGCGATTACTAGCGATTCCGCCTTCATGCAGGCGAGTTGCAGCCTGCAATCTGAACTAAGACCGGGTTTATGAGATTAGCTTGCATTCGCATGCTTGCGACTCTTTGTCCCGGCCATTGTAGTACGTGTGTAGCCCAAGGCGTAAGGGGCATGATGACTTGACGTCATCCCCACCTTCCTCCGGTTTGTCACCGGCAGTCTCTCTAGAGTGCCCAACTTAATGATGGCAACTAAAAACGAGGGTTGCGCTCGTTGCGGGACTTAACCCAACATCTCACGACACGAGCTGACGACAGCCATGCACCACCTGTGTTCGTGCTCCCGAAGGCACTCCTCCCTTTCAAGAGGATTCACG
>6TW_6238
TCACCCCAGTCATCAGTCCTACCTTAGGCATCCCCCTCCTTGCGGTTGGGGTAACGACTTCGGGCGTGACCAACTTCCATGGTGTGACGGGCGGTGTGTACAAGGCCCGGGAACGAATTCACTGCAGTATGCTGACCTGCAATTACTAGCGATTCCTCCTTCACGAAGGCGAGTTGCAGCCTTCGATCTGAACTGAGCTACGGTTTATGAGATTCGCATCACATCGCTGTGTAGCTGCCCTTTGTCCGTAGCATTGTAGTACGTGTGTAGCCCAAGACGTAAGGGGCATGCTGACTTGACGTCATCCCCACCTTCCTCCGGTTTGTCACCGGCAGTCTCTCTAGAGTGCCCAACTTAATGCTGGCAACTAAAAACGAGGGTTGCGCTCGTTGCGGGACTTAACCCAACATCTCACGACACGAGCTGACGACAGCCATGCACCACCTGTGTTCACGCTCCCGAAGGCACTTCCATCTTTCAACGGAATTCGTGACA
>6TW_6262
TCACCCCAGTCATCAACCCCGCCTTCGGCACCCTCCTCCCCCGAAAGGGTTAGAGTAATGACTTCGGGCGTGGCTCACTTCCATGGTGTGACGGGCGGTGTGTACAAGGCCCGGGAACGGATTCACCGCAGTATGCTGACCTGCGATTACTAGCGATTCCTCCTTCATGCAGGCGAGTTGCAGCCTGCAATCTGAACTGTGCCAGGGTTTGTGAGATTCGCTCTCCCTCGCGGGTTGGCTGCTCTGTGTCCCTCGCATTGTAGTACGTGTGTCGCCCAGGACGTAAGGGCCATGCTGACTTGACGTCATCCTCACCTTCCTCCGGTTTGTCACCGGCAGTCTCGCTAGAGTTCCCAACTTAATGATGGCAACTAACGACGAGGGTTGCGCTCGTTGCGGGACTTAACCCAACATCTCACGACACGAGCTGACGACAGCCATGCAGCACCTGTCTTCTGGTTCCTTACGGCACTCTCCCCTTTCAAGGAGATTCC
>6TW_6267
TAGCCCCAGTTACTAGTATCGCCTTAGGCCGCTCCTTGCGGTTACGGACTTCAGGCGCTCCCAACTTCCATGGCTTGACGGGCGGTGTGTACAAGGCCCGGGAACGTATTCACCGGATCATTGCTGATATCCGATTACTAGCGAATCCAACTTCATGAGGTCGAGTTGCAGACCTCAATCCGAACTGAGAATACTTTTTAGGGATTAGCGCCTTATTACTAAGTGGCAACCCTTTGTAGTACCCATTGTAGCACGTGTGTAGCCCTGGACGTAAGGGCCATGATGACTTGACGTCGTCCCCACCTTCCTCACTACTTACGTAGGCAGTCTTTTTAGAGTCCCCAGCTTAACCTGATGGCAACTAAAAATAGGGGTTGCGCTCGTTGCGGGACTTAACCCAACACCTCACGGCACGAGCTGACGACAGCCATGCAGCACCTTGTTTTGTGTCCCTTGCGGGAAAAGTACCTTTCGGCACCGGTCACTCACATTCAAGCCCAGGTAAGGTTTCTCGCGTATCATCGAATTAAACCA
>6TW_6288
TAACACCAGTTACTAGTTTTACCCTAGGCAGCTCCTTGCGGTTACCGACTTCAGGCACCCCCAGCTTCCATTGTTTGACGGGCGGTGTGTACAAGGCCCGGGAACGTATTCACCGCGCCATGGCTGATGCGCGATTACTAGCGATTCCAGCTTCATGGAGTCGAGTTGCAGACTCCAATCCGAACTGAGATTGGCTTTAGAGATTCGCATCCGGTCACCCGGTAGCTGCCCTCTGTACCAACCATTGTAGCACGTGTGTGGCCCAGGACGTAAGGGCCGTGATGACTTGACGTCGTCCCCGCCTTCCTCACTACTTGCGTAGGCAGTTTCTTTAGAGTCCTCAGCATTACCTGCTAGCAACTAAAAGATGGGGGGTTGCGCTCGTTGCGGGACTTAACCCAACACCTCACGGCACGAGCTGACGACAGCCATGCAGCACCTTGCAAATTGTCCGAAGACTGACATGTTTCCACATCATTCAACTTGCATTTAAGCCCT
>6TW_6297
TCACTCCAGTCACCGACCCCACCCTAAACATTACTCTCCTCGCGGTTAAGCCAATGTCTTTAGGTGTTACCAGCTCCCATAGTGTGACGGGCGGTGTGTACAAGACCCGGGAACGTATTCAACGCACTATAGCTGACGCGCGTTTACTAGCAACTCCAACTTCATGCAGGCGAGTTGCAGCCTGCAATCTGAACTGAGGAATGTTTTACTAGGATTTGCTCCGCCTCGCGGCTTGGCTTCCCATTGTTCCATCCCATTGTAGCGTGTGTGTAGCCCCGGACATAAAGGCCATGCTGACTTGACGTCATCCCCGCCTTCCTCCGGCTTGCGGCCGGCAGTCTCGCCAGACACTTGTAACTGGCAATGAGGGTTGCGCTCGTTAGCGTACTTAAACGAACATCTCACGACACGAGCTGACGACAGCCATGCAACACCTGTATAAACTCTCTTGCGAGTCGATCCAATTTCTCTTCTCTACCATCTAT
>6TW_6305
TCACCCCAGTCATCAGTCCTACCTTAGGCATCCCCCTCCTTGCGGTTGGGGTAACGACTTCGGGCGTGACCAACTTCCATGGTGTGACGGGCGGTGTGTACAAGGCCCGGGAACGAATTCACTGCAGTATGCTGACCTGCAATTACTAGCGATTCCTCCTTCACGAAGGCGAGTTGCAGCCTTCGATCTGAACTGAGCTACGGTTTATGAGATTCGCATCACATCGCTGTGTAGCTGCCCTTTGTCCGTAGCATTGTAGTACGTGTGTAGCCCAAGACGTAAGGGGCATGCTGACTTGACGTCATCCCCACCTTCCTCCGGTTTGTCACCGGCAGTCTCTCTAGAGTGCCCAACTTAATGCTGGCAACTAAAAACGAGGGTTGCGCTCGTTGCGGGACTTAACCCAACATCTCACGACACGAGCTGACGACAGCCATGCACCACCTGTGTTCACGCTCCCGAAGGCACTTCCATCTTTCAACGGAATTCGTGACA
>6TW_6344
TAGTCCCAGTCACCAGCCTTGCCGTGGGCACGCATGAAATTGCGCGACTTCGGGCACTGCCAGCTCCCATGACTTGACGGGCGGTGTGTACAAGGCTCAGGAACATATTCACCGCGGCGTAGCTGATCCGCGATTACTAGCGATTCCAACTTCATGCGGGCGAATTTCAGCCCGCAATCTGAACTGGGGTATGCTTTAGCGATTTGCTCCACCTTGCGGTCTTGCATCGTTCTGTACATACCATTGTAGCACGTGTGCAGCCCTAGACATAAAGGCCATGAGGACTTGACGTCATCCCCACCTTCCTCCGGTTTGACACCGGCAGTCTCGCTACAGTCCTCGCCATTACGCGTTAGCAAGTAGCGACAGGGGTTGCGCTCGTTGAGGGACTTAACCCGACACTTCACAGCACGAGCTGACGACAGCCATGCAGCACCTGTGCACGTTCCGCCCTTTCGGGTGTACCTCACTTTCA
>6TW_6376
TAGCCCCAGTCACTAGTTTTACCTTAGATAGCTCCCAGTAAAGTCACCATCTTCAGGTACCCCCAGCTCCCATGGCTTGACGGGCGGTGTGTACAAGGTCCGGGAACGTATTCACCGCGCCATGGCTGATGCGCGATTACTAGCGATTCCACCTTCATGGAGTCGAGTTCCAGACTCCAATCCGAACTGAGACCGGCTTTATAGGATTGGCTCCGCTTCACAGCTTCGCGACCCGTTGTACCGGCCATTGTAGCACGTGTGTAGCCCTGGGCATAAAGGCCATGATGACTTGACATCATCCCCACCTTCCTCGCGGCTTACGCCGGCAGTCTCTTCAGAGTCCCCACCTTAAATGCTGGCAACTGAAGATAGGGGTTGCGCTCGTTGCGGGACTTAACCCAACACCTCACGGCACGAGCTGACGACAGCCATGCAGCACCTTGCTTTGTGTCCCGAAGGAATGTATGCTTTCACACACAGGCACTCGC
>6TW_6411
TCACCCCAGTCATCAACCCCGCCTTCGGCACCCTCCTCCCCCGAAAGGGTTAGAGTAATGACTTCGGGCGTGGCTCACTTCCATGGTGTGACGGGCGGTGTGTACAAGGCCCGGGAACGGATTCACCGCAGTATGCTGACCTGCGATTACTAGCGATTCCTCCTTCATGCAGGCGAGTTGCAGCCTGCAATCTGAACTGTGCCAGGGTTTGTGAGATTCGCTCTCCCTCGCGGGTTGGCTGCTCTGTGTCCCTCGCATTGTAGTACGTGTGTCGCCCAGGACGTAAGGGCCATGCTGACTTGACGTCATCCTCACCTTCCTCCGGTTTGTCACCGGCAGTCTCGCTAGAGTTCCCAACTTAATGATGGCAACTAACGACGAGGGTTGCGCTCGTTGCGGGACTTAACCCAACATCTCACGACACGAGCTGACGACAGCCATGCAGCACCTGTCTTCTGGTTCCTTACGGCACTCTCCCCTTTCAAGGAGATTCC
>6TW_6426
TCACCCCAGTCACGAATCCTACCGTGGTAACCGCCCTCCTTGCGGTTAGGCTAGCTACTTCTGGTAAAACCCGCTCCCATGGTGTGACGGGCGGTGTGTACAAGACCCGGGAACGTATTCACCGCGACATGCTGATCCGCGATTACTAGCGATTCCGACTTCATGAGGTCGAGTTGCAGACCTCAATCCGGACTACGATCGGTTTTAAAGGATTGGCTCCCCCTTGCGGGTTGGCAGCCCTCTGTACCGACCATTGTATGACGTGTGAAGCCCTACCCATAAGGGCCATGAGGACTTGACGTCATCCCCACCTTCCTCCGGTTTGTCACCGGCAGTCTCATTAGAGTGCCCTTGCGTAGCAACTAATGATAAGGGTTGCGCTCGTTGCGGGACTTAACCCAACATCTCACGACACGAGCTGACGACAGCCATGCAGCACCTGTGTTCCGGTTCTCTTTCGAGCACTTCCGCATCTCTGCAGAATTCCGAACATGTCAAGGGTAGGTAAGGTTTTTCGCG
>6TW_6445
TCACCCCAGTCATTGGCCACACCGTGGTAAGCGCCCTCCTTGCGGTTAAGCTACCTACTTCTGGTGCAGTCAACTCCCATGGTGTGACGGGCGGTGTGTACAAGGCCCGGGAACGTATTCACCGCGACATTCTGATTCGCGATTACTAGCGATTCCGACTTCACGGAGTCGAGTTGCAGACTCCGATCCGGACTACGACCGGTTTTAAAGGATTCGCTCCGCCTCGCGACTTCGCTGCCCTCTGTACCGGCCATTGTAGCACGTGTGTAGCCCAGGTCGTAAGGGCCATGATGACTTGACGTCGTCCCCACCTTCCTCCGGTTTGTCACCGGCAGTCTCCCTAGAGTGCTCAGCCGAACTGCTAGCAACTAAGGACAAGGGTTGCGCTCGTTACGGGACTTAACCCAACATCTCACGACACGAGCTGACGACAGCCATGCAGCACCTGTCTCAGAGTTCCCGAAGGCACCCGCCCATCTCTGGGCAGTTCTCTGGATGTCAAGACC
>6TW_6484
TCATCCCAGTTACCGCTCATACCTTAGGGCGCTGCCTCCTTGCGGTTGGCGCGCGCACTTCGGGTACAAACGACTCCCATGATGTGACGGGCGGTGTGTACAAGACCCGGGAACGTATTCACGGCGCCGTAGCTGATGCGCCATTACTAGCGATTCCGGCTTCATGGAGGCGAGTTGCAGCCTCCAATCCGAACTGGGCCCGAATTTAGTGATTTCCTCCACCTCGCGGTCTCGGATCCTTCTGTTTCGGGCATTGTAGTACGTGTGCAGCCCTGGCCGTAAGGGCCATACTGACTTGACGTCGTCCCCACCTTCCTCCCCGTTGAACAGGGCAGTCTGAACAGAGTGCCGGAGACTCACGTCTCCATGGCAACAGTTCACAGGGGTTGCGCTCGTTGCGGGACTTAACCCAACATCTCACGACACGAGCTGACGACAGCCATGCAGCACCTGTGCAAATTGTGTATTGCTACACTCACCGGCTTTCACCGGATT
>6TW_6490
TCACCCCAGTCATCAGTCCTACCTTAGGCATCCCCCTCCTTGCGGTTGGGGTAACGACTTCGGGCGTGACCAACTTCCATGGTGTGACGGGCGGTGTGTACAAGGCCCGGGAACGAATTCACTGCAGTATGCTGACCTGCAATTACTAGCGATTCCTCCTTCACGAAGGCGAGTTGCAGCCTTCGATCTGAACTGAGCTACGGTTTATGAGATTCGCATCACATCGCTGTGTAGCTGCCCTTTGTCCGTAGCATTGTAGTACGTGTGTAGCCCAAGACGTAAGGGGCATGCTGACTTGACGTCATCCCCACCTTCCTCCGGTTTGTCACCGGCAGTCTCTCTAGAGTGCCCAACTTAATGCTGGCAACTAAAAACGAGGGTTGCGCTCGTTGCGGGACTTAACCCAACATCTCACGACACGAGCTGACGACAGCCATGCACCACCTGTGTTCACGCTCCCGAAGGCACTTCCATCTTTCAACGGAATTCGTGACA
>6TW_6509
TCACCCCAGTCATCAACCCCGCCTTCGGCACCCTCCTCCCCCGAAAGGGTTAGAGTAATGACTTCGGGCGTGGCTCACTTCCATGGTGTGACGGGCGGTGTGTACAAGGCCCGGGAACGGATTCACCGCAGTATGCTGACCTGCGATTACTAGCGATTCCTCCTTCATGCAGGCGAGTTGCAGCCTGCAATCTGAACTGTGCCAGGGTTTGTGAGATTCGCTCTCCCTCGCGGGTTGGCTGCTCTGTGTCCCTCGCATTGTAGTACGTGTGTCGCCCAGGACGTAAGGGCCATGCTGACTTGACGTCATCCTCACCTTCCTCCGGTTTGTCACCGGCAGTCTCGCTAGAGTTCCCAACTTAATGATGGCAACTAACGACGAGGGTTGCGCTCGTTGCGGGACTTAACCCAACATCTCACGACACGAGCTGACGACAGCCATGCAGCACCTGTCTTCTGGTTCCTTACGGCACTCTCCCCTTTCAAGGAGATTCC
>6TW_6514
TCACCCCAGTCATCAACCCCGCCTTCGGCACCCTCCTCCCCCGAAAGGGTTAGAGTAATGACTTCGGGCGTGGCTCACTTCCATGGTGTGACGGGCGGTGTGTACAAGGCCCGGGAACGGATTCACCGCAGTATGCTGACCTGCGATTACTAGCGATTCCTCCTTCATGCAGGTGAGTTGCAGCCTGCAATCTGAACTGTGCCAGGGTTTGTGAGATTCGCTCTCCCTCGCGGGTTGGCTGCTCTGTGTCCCTCGCATTGTAGTACGTGTGTCGCCCAGGACGTAAGGGCCATGCTGACTTGACGTCATCCTCACCTTCCTCCGGTTTGTCACCGGCAGTCTCGCTAGAGTTCCCAACTTAATGATGGCAACTAACGACGAGGGTTGCGCTCGTTGCGGGACTTAACCCAACATCTCACGACACGAGCTGACGACAGCCATGCAGCACCTGTCTTCTGGTTCCTTACGGCACTCTCCCCTTTCAAGGAGATTCC
>6TW_6583
TAGCCCTAGTTACCAGTTTTACCCTAGATAGCTCCTCGTTAGGTCACCATCTTCAGGCACCCCCGACTTCCATGGCTTGACGGGCGGTGTGTACAAGGTCCGGGAACGTATTCACCGCGCCATAGCTGATGCGCGATTACTAGCGATTCCAACTTCATGGAGTCGAGTTGCAGACTCCAATCCGAACTGGGATAGGCTTTCTGAGATTCGCTCCGCCTCACGACTTTGCTCCCCTCTGTACCTACCATTGTAGCACGTGTGTAGCCCTGGGCATAAAGGCCATGATGACTTGACGTCGTCCCTTCCTTCCTCACTCCTTACGGAGGCAGTCTCTTCAGAGTCCCCAGCATTACCTGTTGGCAACTGAAGATAGGGGTTGCGCTCGTTGCGGGACTTAACCCAACACCTCACGGCACGAGCTGACGACAGCCATGCAGCACCTCACTACCGGTTCCGAAGAACTACTCCCTTTCAAAAGTATTCCAATAGTGTTCGAGCCCAGGTAAGGTTCC
>6TW_6590
TAGCCCCAGTCACCTGTTTCGCCTTAGGCAGCTCCCATCAAAGTCACCGTCTTCAGGCGCCCCAAGCTCCCATGGCTTGACGGGCGGTGTGTACAAGGTCCGGGAACGTATTCACCGCGCCATGGCTGATGCGCGATTACTAGCGATTCCACCTTCATGGAGTCGGGTTGCAGACTCCAATCCGAACTGGGGGTGTTTTCTGAGATTCGCATCCGCTCGCGCGGTAGCTGCCCTCTGTTCACCCCATTGTAGCACGTGTGTAGCCCTGGGCATAAAGGCCATGATGACTTGACGTCGTCCCCACCTTCCTCACACCTTGCGGCGGCAGTCTGTCCAGAGTCCCCAACTTAATGCTGGCAACTGGACACGGGGGTTGCGCTCGTTGCGGGACTTAACCCAACATCTCACGACACGAGCTGACGACAGCCATGCAGCACCTTGTAACCGGCTCCGAAGAGCTATGAACTTTCATCCATATTCCAATTACA
>6TW_6634
TCATCCCAGTTACCGCTCATACCTTAGGGCGCTGCCTCCTTGCGGTTGGCGCGCGCACTTCGGGTACAAACGACTCCCATGATGTGACGGGCGGTGTGTACAAGACCCGGGAACGTATTCACGGCGCCGTAGCTGATGCGCCATTACTAGCGATTCCGGCTTCATGGAGGCGAGTTGCAGCCTCCAATCCGAACTGGGCCCGAATTTAGTGATTTCCTCCACCTCGCGGTCTCGGATCCTTCTGTTTCGGGCATTGTAGTACGTGTGCAGCCCTGGCCGTAAGGGCCATACTGACTTGACGTCGTCCCCACCTTCCTCCCCGTTGAACAGGGCAGTCTGAACAGAGTGCCGGAGACTCACGTCTCCATGGCAACAGTTCACAGGGGTTGCGCTCGTTGCGGGACTTAACCCAACATCTCACGACACGAGCTGACGACAGCCATGCAGCACCTGTGCAAATTGTGTATTGCTACACTCACCGGCTTTCACCGGATT
>6TW_6645
TCACCCCAGTCATGAACCCTGCCGTGGCAATCGCCCCCCTTGCGGTTAGGCTAACTGCTTCTGGCAAAACCCACTCCCATGGTGTGACGGGCGGTGTGTACAAGACCCGGGAACGTATTCACCGCGACATGCTGATCCGCGATTACTAGCGATTCCAGCTTCACGTAGTCGAGTTGCAGACTACGATCCGGACTACGATGCGTTTTAAGAGATTAGCTCCCCCTCGCGGGTTGGCAACCCTCTGTACGCACCATTGTATGACGTGTGAAGCCCTACCCATAAGGGCCATGAGGACTTGACGTCATCCCCACCTTCCTCCGGTTTGTCACCGGCAGTCTCTTTAGAGTGCTCTTTCGTAGCAACTAAAGACAAGGGTTGCGCTCGTTGCGGGACTTAACCCAACATCTCACGACACGAGCTGACGACAGCCATGCAGCACCTGTGTTCACTTTCCCTTACGGGCACCTAATGTATCTCTACTTCGTTAGTGACATGTCAAGGGTAGGTAAGGTTTTTCG
>6TW_6667
TCACCCCAGTCACGAACCCTGCCGTGGTAATCGCCCTCCTTGCGGTTAGGCTAACTACTTCTGGCAGAACCCGCTCCCATGGTGTGACGGGCGGTGTGTACAAGACCCGGGAACGTATTCACCGTAGCACGCTGATCTACGATTACTAGCGATTCCAGCTTCATGCACTCGAGTTGCAGAGTGCAATCCGAACTGAGGTAGATTTTTGAGTTTAGCTTAGCGTCGCCACTTTGCATCTCATTGTCACTACCATTGTAGCACGTGTGTAGCCCAACCCGTAAGGGCCATGAGGACTTGACGTCATCCCCACCTTCCTCCAGCTTATCACTGGCAGTTCTTTCAGAGTGCCCAGCATGACCTGATGGCAACTAAAAGTAGGGGTTGCGCTCGTTGCGGGACTTAACCAACATCTCACGACACGAGCTGACGACAGCCATGCAGCACCTGTGTTCTGTCCGGCCGAACCGAAAAGTCTAGTTTCCTAAA
>6TW_6673
TCACCCCAGTCATCAACCCCGCCTTCGGCACCCTCCTCCCCCGAAAGGGTTAGAGTAATGACTTCGGGCGTGGCTCACTTCCATGGTGTGACGGGCGGTGTGTACAAGGCCCGGGAACGGATTCACCGCAGTATGCTGACCTGCGATTACTAGCGATTCCTCCTTCATGCAGGCGAGTTGCAGCCTGCAATCTGAACTGTGCCAGGGTTTGTGAGATTCGCTCTCCCTCGCGGGTTGGCCGCTCTGTGTCCCTCGCATTGTAGTACGTGTGTCGCCCAGGACGTAAGGGCCATGCTGACTTGACGTCATCCTCACCTTCCTCCGGTTTGTCACCGGCAGTCTCGCTAGAGTTCCCAACTTAATGATGGCAACTAACGACGAGGGTTGCGCTCGTTGCGGGACTTAACCCAACATCTCACGACACGAGCTGACGACAGCCATGCAGCACCTGTCTTCTGGTTCCTTACGGCACTCTCCCCTTTCAAGGAGATT
>6TW_6703
TCACCCCAGTCATCAACCCCGCCTTCGGCACCCTCCTCCCCCGAAAGGGTTAGAGTAATGACTTCGGGCGTGGCTCACTTCCATGGTGTGACGGGCGGTGTGTACAAGGCCCGGGAACGGATTCACCGCAGTATGCTGACCTGCGATTACTAGCGATTCCTCCTTCATGCAGGCGAGTTGCAGCCTGCAATCTGAACTGTGCCAGGGTTTGTGAGATTCGCTCTCCCTCGCGGGTTGGCTGCTCTGTGTCCCTCGCATTGTAGTACGTGTGTCGCCCAGGACGTAAGGGCCATGCTGACTTGACGTCATCCTCACCTTCCTCCGGTTTGTCACCGGCAGTCTCGCTAGAGTTCCCAACTTAATGATGGCAACTAACGACGAGGGTTGCGCTCGTTGCGGGACTTAACCCAACATCTCACGACACGAGCTGACGACAGCCATGCAGCACCTGTCTTCCGGTTCCTTACGGCACTCTCCCCTTTCAAGGAGATT
>6TW_6707
TCACCCCAGTCACCAGCCCTGCCTTAGGCGCCTCCCTCCCTTGCGGGTTGAGATAACGACTTCGGGCGTGACCAGCTTCCATGGTGTGACGGGCGGTGTGTACAAGGCCCGGGAACGTATTCACCGCAGTATGCTGACCTGCGATTACTAGCGATTCCGCCTTCATGCAGGCGAGTTGCAGCCTGCAATCTGAACTAAGACCGGGTTTATGAGATTAGCTTGCATTCGCATGCTTGCGACTCTTTGTCCCGGCCATTGTAGTACGTGTGTAGCCCAAGGCGTAAGGGGCATGATGACTTGACGTCATCCCCACCTTCCTCCGGTTTGTCACCGGCAGTCTCTCTAGAGTGCCCAACTTAATGATGGCAACTAAAAACGAGGGTTGCGCTCGTTGCGGGACTTAACCCAACATCTCACGACACGAGCTGACGACAGCCATGCACCACCTGTGTTCGTGCTCCCGAAGGCACTCCTCCCTTTCAAGAGGATTCACG
>6TW_6732
TAGTCCCAATTGCAGAGTTCATCTTAGGCGCCTGGCTCCTTGCGGTTACCTCAGCGACTTCGGATGCCCCCCACTTTCGTGGCTTGACGGGCGGTGTGTACAAGGCTCAGGAACACATTCACCGCGGTATGCTGACCCGCGATTACTAGCGATTCCAGCTTCATGCAGGCGAGTTGCAGCCTGCAATCCGAACTAGGGCACGTTTTTTGGGATTTGCTGGCTCTCACGAGTTTGCATCCCTTTGTGCGTGCCATTGTAGGACGTGTGCAGCCCTAGTCATAAGGGCCATGAGGACTTGACGTCATCCCCACCTTCCTCCGGTTTAACACCGGCGGTCTCACTAGAGTCCCCACCATTACGTGCTGGCAACTAGTGACAAGGGTTTCGCTCGTTAAGCGACTTAACGCGACATCTCACGACACGAGCTGACGACAGCCATGCAGCACCTGTGCTTGTTCCACCCGAAGGCGTGGCCCTGCTTTCACA
>6TW_6738
TCACCCCAGTTGCTGACTATACCTTGGTCAAACGCCTCCTTGCGGTTAGCAATCTGCTTTAAGGTAGAACCAACTTCCATGGTGTGACGGGCGGTGTGTACAAGACCCGGGAACGTATTCACCGTAGCACGCTGATCTACGATTACTAGCGATTCCAGCTTCATGCACTCGAGTTGCAGAGTGCAATCCGAACTGAGGTAGATTTTTGAGTTTAGCTTAGCGTCGCCACTTTGCATCTCATTGTCACTACCATTGTAGCACGTGTGTAGCCCAACCCGTAAGGGCCATGAGGACTTGACGTCATCCCCACCTTCCTCCAGCTTATCACTGGCAGTTCTTTCAGAGTGCCCAGCATGACCTGATGGCAACTAAAAGTAGGGGTTGCGCTCGTTGCGGGACTTAACCCAACATCTCACGACACGAGCTGACGACAGCCATGCAGCACCTGTGTTCTGTCCGGCCGAACCGAAAGTCTAGTTTCCTAAACTCGCG
>6TW_6780
TAGTCCCAGTCACCAGCCTTGCCGTGGGCACGCATGAAATTGCGCGACTTCGGGCACTGCCAGCTCCCATGACTTGACGGGCGGTGTGTACAAGGACGTCAGGAACAGTATTCGACCGCGGCGTAGCTGATCCGCGATTACTAGCGATTCCAACTTCATGCGGGCGAATTTCAGCCCGCAATCTGAACTGGGGTATGCTTTAGCGATTTGCTCCACCTTGCGGTCTTGCATCGTTCTGTACATACCATTGTAGCACGTGTGCAGCCCTAGACATAAAGGCCATGAGGACTTGACGTCATCCCCACCTTCCTCCGGTTTGACACCGGCAGTCTCGCTACAGTCCTCGCCATTACGCGTTAGCAAGTAGCGACAGGGGTTGCGCTCGTTGAGGGACTTAACCCGACACTTCACAGCACGAGCTGACGACAGCCATGCAGCACCTGTTCACGTTCCGCCCTTGCGGGTGTACCTCTACTTTCA
>6TW_6853
TCACCCCAGTCATCAACCCCGCCTTCGGCACCCTCCTCCCCCGAAAGGGTTAGAGTAATGACTTCGGGCGTGGCTCACTTCCATGGTGTGACGGGCGGTGTGTACAAGGCCCGGGAACGGATTCACCGCAGTATGCTGACCTGCGATTACTAGCGATTCCTCCTTCATGCAGGCGAGTTGCAGCCTGCAATCTGAACTGTGCCAGGGTTTGTGAGATTCGCTCTCCCTCGCGGGTTGGCTGCTCTGTGTCCCTCGCATTGTAGTACGTGTGTCGCCCAGGACGTAAGGGCCATGCTGACTTGACGTCATCCTCACCTTCCTCCGGTTTGTCACCGGCAGTCTCGCTAGAGTTCCCAACTTAATGATGGCAACTAACGACGAGGGTTGCGCTCGTTGCGGGACTTAACCCAACATCTCACGACACGAGCTGACGACAGCCATGCAGCACCTGTCTTCCGGTTCCTTACGGCACTCTCCCCTTTCAAGGAGATT
>6TW_6872
TCACCCCAGTCGCTGACCACACCGTGGCCGGCTTCCCCCTATTGCTAGGTTAGAACACCGTCTTCAGGTATGACCAACTCCCATGGTGTGACGGGCGGTGTGTACAAGGCCCGGGAACGTATTCACCGCTACCTGCTGATTAGCGATTACTAGCGATTCCAACTTCATGCAGCCGAGTTGCAGGCTGCAATCTGAACTGAGACGGCTTTTTGGGATTAGCATCACATCGCTGTGTCGCTGCCCACTGTCACCGCCATTGTAGCACGTGTGTAGCCCTACCCGTAAGGGCCATGAGGACTTGACGTCATCCCCACCTTCCTCCGGCTTATCACCGGCAGTCCCTCTAGAGTGCCCAACTGAATGATGGCAACTAGAAGCGAGGGTTGCGCTCGTTGCGGGACTTAACCCAACATCTCACGACACGAGCTGACGACAGCCATGCAGCACCTGTGTTCCAGCCAGCCGAACTGAAGGACTCCA
>6TW_6902
TCACCCCAGTCACCAGCCCTGCCTTAGGCGCCTCCCTCCCTTGCGGGTTGAGATAACGACTTCGGGCGTGACCAGCTTCCATGGTGTGACGGGCGGTGTGTACAAGGCCCGGGAACGTATTCACCGCAGTATGCTGACCTGCGATTACTAGCGATTCCGCCTTCATGCAGGCGAGTTGCAGCCTGCAATCTGAACTAAGACCGGGTTTATGAGATTAGCTTGCATTCGCATGCTTGCGACTCTTTGTCCCGGCCATTGTAGTACGTGTGTAGCCCAAGGCGTAAGGGGCATGATGACTTGACGTCATCCCCACCTTCCTCCGGTTTGTCACCGGCAGTCTCTCTAGAGTGCCCAACTTAATGATGGCAACTAAAAACGAGGGTTGCGCTCGTTGCGGGACTTAACCCAACATCTCACGACACGAGCTGACGACAGCCATGCACCACCTGTGTTCGTGCTCCCGAAGGCACTCCTCCCTTTCAAGAGGATTCACG
>6TW_6913
TCACCCCAGTCATCAACCCCGCCTTCGGCACCCTCCTCCCCCGAAAGGGTTAGAGTAATGACTTCGGGCGTGGCTCACTTCCATGGTGTGACGGGCGGTGTGTACAAGGCCCGGGAACGGATTCACCGCAGTATGCTGACCTGCGATTACTAGCGATTCCTCCTTCATGCAGGCGAGTTGCAGCCTGCAATCTGAACTGTGCCAGGGTTTGTGAGATTCGCTCTCCCTCGCGGGTTGGCTGCTCTGTGTCCCTCGCATTGTAGTACGTGTGTCGCCCAGGACGTAAGGGCCATGCTGACTTGACGTCATCCTCACCTTCCTCCGGTTTGTCACCGGCAGTCTCGCTAGAGTTCCCAACTTAATGATGGCAACTAACGACGAGGGTTGCGCTCGTTGCGGGACTTAACCCAACATCTCACGACACGAGCTGACGACAGCCATGCAGCACCTGTCTTCTGGTTCCTTACGGCACTCTCCCCTTTCAAGGAGATTCC
>6TW_6937
TCATCCCAATCACCATCCATACCTTAGGCACCTGCCTCCTTGCGGTTAGCTCGGCGGCTTTGGGTACAGACGGCTTTCATGATGTGACGGGCGGTGTGTACAAGGCCTGGGAACGTATTCACGGCGCCGTAGCTGATGCGCCATTACTAGCGATTCCAGCTTCATGCCGGCGAGTTGCAGCCGACAATCTGAACTGGGCCCGGTTTTAAGGATTTGCTCCCCATTGCTGGATTGCGCCCCTCTGTGCCGGGCATTGTAGTACGTGTGCAGCCCTGGCCGTAAGGGCCATACTGACTTGACGTCATCCCCACCTTCCTCCTCGTTGAAGCGAGGCAGTCCGTCCAGAGTGCTCCGGTCTTTCGACCGGGTGGCAACAGGACGCAGGGGTTGCGCTCGTTGCGGGACTTAACCCGAACATCTCACGACACGAGCTGACGACAGCCATGCAGCACCTGTGCACGCTCCCCGTTGCGGGGTCGTTACGCTTTCGCGT
>6TW_6949
TCACCCCAGTCATCAACCCCGCCTTCGGCACCCTCCTCCCCCGAAAGGGTTAGAGTAATGACTTCGGGCGTGGCTCACTTCCATGGTGTGACGGGCGGTGTGTACAAGGCCCGGGAACGGATTCACCGCAGTATGCTGACCTGCGATTACTAGCGATTCCTCCTTCATGCAGGCGAGTTGCAGCCTGCAATCTGAACTGTGCCAGGGTTTGTGAGATTCGCTCTCCCTCGCGGGTTGGCTGCTCTGTGTCCCTCGCATTGTAGTACGTGTGTCGCCCAGGACGTAAGGGCCATGCTGACTTGACGTCATCCTCACCTTCCTCCGGTTTGTCACCGGCAGTCTCGCTAGAGTTCCCAACTTAATGATGGCAACTAACGACGAGGGTTGCGCTCGTTGCGGGACTTAACCCAACATCTCACGACACGAGCTGACGACAGCCATGCAGCACCTGTCTTCTGGTTCCTTACGGCACTCTCCCCTTTCAAGGAGATTCC
>6TW_6957
TCACCCCAGTCATCAACCCCGCCTTCGGCACCCTCCTCCCCCGAAAGGGTTAGAGTAATGACTTCGGGCGTGGCTCACTTCCATGGTGTGACGGGCGGTGTGTACAAGGCCCGGGAACGGATTCACCGCAGTATGCTGACCTGCGATTACTAGCGATTCCTCCTTCATGCAGGCGAGTTGCAGCCTGCAATCTGAACTGTGCCAGGGTTTGTGAGATTCGCTCTCCCTCGCGGGTTGGCTGCTCTGTGTCCCTCGCATTGTAGTACGTGTGTCGCCCAGGACGTAAGGGCCATGCTGACTTGACGTCATCCTCACCTTCCTCCGGTTTGTCACCGGCAGTCTCGCTAGAGTTCCCAACTTAATGATGGCAACTAACGACGAGGGTTGCGCTCGTTGCGGGACTTAACCCAACATCTCACGACACGAGCTGACGACAGCCATGCAGCACCTGTCTTCTGGTTCCTTACGGCACTCTCCCCTTTCAAGGAGATTCC
>6TW_6976
TCACCCCAGTCATCAACCCCGCCTTCGGCACCCTCCTCCCCCGAAAGGGTTAGAGTAATGACTTCGGGCGTGGCTCACTTCCATGGTGTGACGGGCGGTGTGTACAAGGCCCGGGAACGGATTCACCGCAGTATGCTGACCTGCGATTACTAGCGATTCCTCCTTCATGCAGGCGAGTTGCAGCCTGCAATCTGAACTGTGCCAGGGTTTGTGAGATTCGCTCTCCCTCGCGGGTTGGCTGCTCTGTGTCCCTCGCATTGTAGTACGTGTGTCGCCCAGGACGTAAGGGCCATGCTGACTTGACGTCATCCTCACCTTCCTCCGGTTTGTCACCGGCAGTCTCTCTAGAGTGCCCAACTTAATGCTGGCAACTAAAAACGAGGGTTGCGCTCGTTGCGGGACTTAACCCAACATCTCACGACACGAGCTGACGACAGCCATGCACCACCTGTGTTCACGCTCCCGAAGGCACTTCCATCTTTCAACGGAATT
>6TW_6990
TCATCCCAATCACCAAGTATACCTTAAAGGTTCGTCTCCTTGCGGTTGACAACCCCTTTTTGGGTGCACCCGGCTTTCATGATGTGACGGGCGGTGTGTACAAGGCCTGGGAACGTATTCACGGCGCCGTAGCTGATGCGCCATTACTAGCGATTCCAGCTTCATGCCGTCGAATTGCAGACGACAATCTGAACTGGGCGTGATTTTAAGGATTAGCTTGCCCTTGCGAGTTTGCAACCCATTGTATCACGCATTGTAGTACGTGTGCAGCCCTAGCCGTAAGGGCCATACTGACTTGACGTCATCCCCACCTTCCTCCTCGTTATAGCGAGGCAGTATGATCAGAGTGCCAGTTAAGTTGCAACTGATCAAAGGGGTTGCGCTCGTTGCGGGACTTAACCCAACATCTCACGACACGAGCTGACGACAGCCATGCAGCACCTGTCTTGATTTGGTATTGCTACCTCGCCAATGTTTCCAATGA
>6TW_7015
TCACCCCAGTCATCAACCCCGCCTTCGGCACCCTCCTCCCCCGAAAGGGTTAGAGTAATGACTTCGGGCGTGGCTCACTTCCATGGTGTGACGGGCGGTGTGTACAAGGCCCGGGAACGGATTCACCGCAGTATGCTGACCTGCGATTACTAGCGATTCCTCCTTCATGCAGGCGAGTTGCAGCCTGCAATCTGAACTGTGCCAGGGTTTGTGAGATTCGCTCTCCCTCGCGGGTTGGCTGCTCTGTGTCCCTCGCATTGTAGTACGTGTGTCGCCCAGGACGTAAGGGCCATGCTGACTTGACGTCATCCTCACCTTCCTCCGGTTTGTCACCGGCAGTCTCGCTAGAGTTCCCAACTTAATGATGGCAACTAACGACGAGGGTTGCGCTCGTTGCGGGACTTAACCCAACATCTCACGACACGAGCTGACGACAGCCATGCAGCACCTGTCTTCTGGTTCCTTACGGCACTCTCCCCTTTCAAGGAAATT
>6TW_7023
TCACCCCAGTCATCAACCCCGCCTTCGGCACCCTCCTCCCCCGAAAGGGTTAGAGTAATGACTTCGGGCGTGGCTCACTTCCATGGTGTGACGGGCGGTGTGTACAAGGCCCGGGAACGGATTCACCGCAGTATGCTGACCTGCGATTACTAGCGATTCCTCCTTCATGCAGGCGAGTTGCAGCCTGCAATCTGAACTGTGCCAGGGTTTGTGAGATTCGCTCTCCCTCGCGGGTTGGCTGCTCTGTGTCCCTCGCATTGTAGTACGTGTGTCGCCCAGGACGTAAGGGCCATGCTGACTTGACGTCATCCTCACCTTCCTCCGGTTTGTCACCGGCAGTCTCGCTAGAGTTCCCAACTTAATGATGGCAACTAACGACGAGGGTTGCGCTCGTTGCGGGACTTAACCCAACATCTCACGACACGAGCTGACGACAGCCATGCAGCACCTGTCTTCTGGTTCCTTACGGCACTCTCCCCTTTCAAGGAGATTCC
>6TW_7024
TCACCCCAGTCATCAACCCCGCCTTCGGCACCCTCCTCCCTTTCGGGTTAGAGTAATGACTTCGGGCGTGGCTCACTTCCATGGTGTGACGGGCGGTGTGTACAAGGCCCGGGAACGGATTCACCGCAGTATGCTGACCTGCGATTACTAGCGATTCCTCCTTCATGCAGGCGAGTTGCAGCCTGCAATCTGAACTGTGCCAGGGTTTATGAGATTCGCTCTCCCTCGCGGGTTGGCTGCTCTCTGTCCCTCGCATTGTAGTACGTGTGTCGCCCAGGACGTAAGGGCCATGCTGACTTGACGTCATCCTCACCTTCCTCCGGTTTGTCACCGGCAGTCTCGCTAGAGTTCCCAACTTAATGATGGCAACTAACGACGAGGGTTGCGCTCGTTGCGGGACTTAACCCAACATCTCACGACACGAGCTGACGACAGCCATGCAGCACCTGTCTTCTGGTTCCTTACGGCACTCTCCCCTTTCAAGGAGATTCC
>6TW_7026
TCACCCCAGTCATCAACCCCGCCTTCGGCACCCTCCTCCCCCGAAAGGGTTAGAGTAATGACTTCGGGCGTGGCTCACTTCCATGGTGTGACGGGCGGTGTGTACAAGGCCCGGGAACGGATTCACCGCAGTATGCTGACCTGCGATTACTAGCGATTCCTCCTTCATGCAGGCGAGTTGCAGCCTGCAATCTGAACTGTGCCAGGGTTTGTGAGATTCGCTCTCCCTCGCGGGTTGGCTGCTCTGTGTCCCTCGCATTGTAGTACGTGTGTCGCCCAGGACGTAAGGGCCATGCTGACTTGACGTCATCCTCACCTTCCTCCGGTTTGTCACCGGCAGTCTCGCTAGAGTTCCCAACTTAATGATGGCAACTAACGCGAGGGTTGCGCTCGTTGCGGGACTTAACCCAACATCTCACGACACGAGCTGACGACAGCCATGCAGCACCTGTCTCCCCTGTCCCGAAGGTCTACACTGTCTCCAATGTATTCG
>6TW_7038
TCACCCCAGTCATCAGCCCCACCTTCGGCATCCTCCTCCCTTGCGGGTTGGAGTAACGACTTCGGGCGTGGCCAACTTCCATGGTGTGACGGGCGGTGTGTACAAGGCCCGGGAACGTATTCACCGCAGTATGCTGACCTGCGATTACTAGCGATTCCTCCTTCACGTAGGCGAGTTGCAGCCTACGATCTGAACTGAGCCACGGTTTATGGGATTTGCTAGCTCTCGCGAGTTTGCTGCCCTTTGTCCGTAGCATTGTAGTACGTGTGTAGCCCAGGATGTAAGGGGCATGATGACTTGACGTCATCCACACCTTCCTCCGGTTTATCACCGGCAGTCTCTCTAGAGTGCCCAACTTAATGCTGGCAACTAAAGACGTGGGTTGCGCTCGTTGCGGGACTTAACCCAACATCTCACGACACGAGCTGACGACAGCCATGCACCACCTGTCACTGCGCTCCCGAAGGCACTCCCAAGTTTCCAAGGGATTCGCA
>6TW_7048
TCATCCCAGTTACCGCTCATAGCGTAGGGCGCTGCCTCCTTGCGGTTGGCTTACGCACTTCGGCTACAAACGACTTCCATGATGTGACGGGCGGTGTGTACAAGGCCCGGGAACGTATTCACGGCGCCGTAGCTGATGCGCCATTACTAGCGATTCCGGCTTCATGAGGGCGAGTTGCAGCCCTCAATCCGAACTGGGCCCAGTTTTTGAGATTTCCTCCACCTTGCGGATTCGGTTCATTCTGTACTGGGCATTGTAGTACGTGTGCAGCCCTGGTCGTAAGGGCCATACTGACTTGACGTCATCCCCACCTTCCTCCCCGTTTCACAGGGCAGTCTGTCCAGAGAGCCTTACGGCAACAGGACACAGGGGTTGCGCTCGTTGCGGGACTTAACCCAACATCTCACGACACGAGCTGACGACAGCCATGCAGCACCTGTGCAAATTCTTGATATTGCTACCAAGTCGTTAGCTTTCACTAA
>6TW_7061
TCACCCCAGTCACCAGCCCTGCCTTAGGCGCCTCCCTCCCTTGCGGGTTGAGATAACGACTTCGGGCGTGACCAGCTTCCATGGTGTGACGGGCGGTGTGTACAAGGCCCGGGAACGTATTCACCGCAGTATGCTGACCTGCGATTACTAGCGATTCCGCCTTCATGCAGGCGAGTTGCAGCCTGCAATCTGAACTAAGACCGGGTTTATGAGATTAGCTTGCATTCGCATGCTTGCGACTCTTTGTCCCGGCCATTGTAGTACGTGTGTAGCCCAAGGCGTAAGGGGCATGATGACTTGACGTCATCCCCACCTTCCTCCGGTTTGTCACCGGCAGTCTCTCTAGAGTGCCCAACTTAATGATGGCAACTAAAACGAGGGTTGCGCTCGTTGCGGGACTTAACCCAACATCTCACGACACGAGCTGACGACAGCCATGCACCACCTGTGTTCGTGCTCCCGAAGGCACTCCTCCCTTTCAAGAGGATTCACG
>6TW_7111
TCACCCCAGTCACCAGCCCTGCCTTAGGCGCCTCCCTCCCTTGCGGGTTGAGATAACGACTTCGGGCGTGACCAGCTTCCATGGTGTGACGGGCGGTGTGTACAAGGCCCGGGAACGTATTCACCGCAGTATGCTGACCTGCGATTACTAGCGATTCCGCCTTCATGCAGGCGAGTTGCAGCCTGCAATCTGAACTAAGACCGGGTTTATGAGATTAGCTTGCATTCGCATGCTTGCGACTCTTTGTCCCGGCCATTGTAGTACGTGTGTAGCCCAAGGCGTAAGGGGCATGATGACTTGACGTCATCCCCACCTTCCTCCGGTTTGTCACCGGCAGTCTCTCTAGAGTGCCCAACTTAATGATGGCAACTAAAAACGAGGGTTGCGCTCGTTGCGGGACTTAACCCAACATCTCACGACACGAGCTGACGACAGCCATGCACCACCTGTGTTCGTGCTCCCGAAGGCACTCCTCCCTTTCAAGAGGATTCACG
>6TW_7146
TCACCCCAGTCATCAACCCCGCCTTCGGCACCCTCCTCCCTTTCGAGTTAGAGTAATGACTTCGGGCGTGGCTCACTTCCATGGTGTGACGGGCGGTGTGTACAAGGCCCGGGAACGGATTCACCGCAGTATGCTGACCTGCGATTACTAGCGATTCCTCCTTCATGCAGGCGAGTTGCAGCCTGCAATCTGAACTGTGCCAGGGTTTGTGAGATTCGCTCTCCCTCGCGGGTTGGCTGCTCTGTGTCCCTCGCATTGTAGTACGTGTGTCGCCCAGGACGTAAGGGCCATGCTGACTTGACGTCATCCTCACCTTCCTCCGGTTTGTCACCGGCAGTCTCGCTAGAGTTCCCAACTTAATGATGGCAACTAACGACGAGGGTTGCGCTCGTTGCGGGACTTAACCCAACATCTCACGACACGAGCTGACGACAGCCATGCAGCACCTGTCTTCTGGTTCCTTACGGCACTCTCCCCTTTCAAGGAGATT
>6TW_7160
TCACCCCAGTCATCAACCCCGCCTTCGGCACCCTCCTCCCCCGAAAGGGTTAGAGTAATGACTTCGGGCGTGGCTCACTTCCATGGTGTGACGGGCGGTGTGTACAAGGCCCGGGAACGGATTCACCGCAGTATGCTGACCTGCGATTACTAGCGATTCCTCCTTCATGCAGGCGAGTTGCAGCCTGCAATCTGAACTGTGCCAGGGTTTGTGAGATTCGCTCTCCCTCGCGGGTTGGCTGCTCTGTGTCCCTCGCATTGTAGTACGTGTGTCGCCCAGGACGTAAGGGCCATGCTGACTTGACGTCATCCTCACCTTCCTCCGGTTTGTCACCGGCAGTCTCGCTAGAGTTCCCAACTTAATGATGGCAACTAACGCGAGGGTTGCGCTCGTTGCGGGACTTAACCCGAACATCTCACGACACGAGCTGACGACAGCCATGCAGCACCTGTCTTCTGGTTCCTTACGGCACTCTCCCCTTTCAAGGAGATTCC
>6TW_7166
TCACCCCAGTCATCAACCCCGCCTTCGGCACCCTCCTCCCCCGAAAGGGTTAGAGTAATGACTTCGGGCGTGGCTCACTTCCATGGTGTGACGGGCGGTGTGTACAAGGCCCGGGAACGGATTCACCGCAGTATGCTGACCTGCGATTACTAGCGATTCCTCCTTCATGCAGGCGAGTTGCAGCCTGCAATCTGAACTGTGCCAGGGTTTGTGAGATTCGCTCTCCCTCGCGGGTTGGCTGCTCTGTGTCCCTCGCATTGTAGTACGTGTGTCGCCCAGGACGTAAGGGCCATGCTGACTTGACGTCATCCTCACCTTCCTCCGGTTTGTCACCGGCAGTCTCGCTAGAGTTCCCAACTTAATGATGGCAACTAACGCGAGGGTTGCGCTCGTTGCGGGACTTAACCCAACATCTCACGACACGAGCTGACGACAGCCATGCAGCACCTGTCTTCTGGTTCCTTAGGCCACTCTCCCCCTTTNAAGGAGATTCC
>6TW_7182
TCACCCCAGTCATGAATCTCACCGTGGTAGCCGCCCTCCTTGCGGTTAGGCTAGCTGCTTCTGGTGAAACCCACTCCCATGGTGTGACGGGCGGTGTGTACAAGACCCGGGAACGTATTCACCGCGGCATTCTGATCCGCGATTACTAGCGATTCCGACTTCATGCTCTCGAGTTGCAGAGAGCAATCCGGACTACGACGCACTTTCTGAGATTAGCTCCCCCTCGCGGGTTGGCGACCCTCTGTATGCGCCATTGTATGACGTGTGTAGCCCTACCCATAAGGGCCATGAGGACTTGACGTCGTCCCGACCTTCCTCCGGTTTGTCACCGGCAGTCCCACTAAAGTGCCCAACTGAATGGTGGCAATTAGTGGCAAGGGTTGCGCTCGTTGCGGGACTTAACCCAACATCTCACGACACGAGCTGACGACAGCCATGCAGCACCTGTGTTACCGCTCTCTTTCGAGCACCCCCACATCTCTGCAGGGTTCGGTA
>6TW_7184
TCACCCCAGTCACCAGCCCTGCCTTAGGCGCCTCCCTCCCTTGCGGGTTGAGATAACGACTTCGGGCGTGACCAGCTTCCATGGTGTGACGGGCGGTGTGTACAAGGCCCGGGAACGTATTCACCGCAGTATGCTGACCTGCGATTACTAGCGATTCCGCCTTCATGCAGGCGAGTTGCAGCCTGCAATCTGAACTAAGACCGGGTTTATGAGATTAGCTTGCATTCGCATGCTTGCGACTCTTTGTCCCGGCCATTGTAGTACGTGTGTAGCCCAAGGCGTAAGGGGCATGATGACTTGACGTCATCCCCACCTTCCTCCGGTTTGTCACCGGCAGTCTCTCTAGAGTGCCCAACTTAATGATGGCAACTAAAAACGAGGGTTGCGCTCGTTGCGGGACTTAACCCAACATCTCACGACACGAGCTGACGACACGCCATGCACCACCTGTGTTCGTGCCTCCGGAAGGCACTCCTCCCTTTCAAGAGATTCACG
>6TW_7228
TCACCCCAGTCATCAACCCCGCCTTCGGCATCCTCCTCCCCCGAAAGGGTTAGAGTAATGACTTCGGGCGTGGCTCACTTCCATGGTGTGACGGGCGGTGTGTACAAGGCCCGGGAACGGATTCACCGCAGTATGCTGACCTGCGATTACTAGCGATTCCTCCTTCATGCAGGCGAGTTGCAGCCTGCAATCTGAACTGTGCCAGGGTTTGTGAGATTCGCTCTCCCTCGCGGGTTGGCTGCTCTGTGTCCCTCGCATTGTAGTACGTGTGTCGCCCAGGACGTAAGGGCCATGCTGACTTGACGTCATCCTCACCTTCCTCCGGTTTGTCACCGGCAGTCTCGCTAGAGTTCCCAACTTAATGATGGCAACTAACGACGAGGGTTGCGCTCGTTGCGGGACTTAACCCAACATCTCACGACACGAGCTGACGACAGCCATGCAGCACCTGTCTTCTGGTTCCTTACGGCACTCTCCCCTTTCAAGGAGATT
>6TW_7244
TAGCCCCAGTTACTGGTTTTGCCCTAGGCCGATCCTTGCGGTTACGGACTTTAGGCACTCCCAACTTCCATGGCTTGACGGGCGGTGTGTACAAGGCCCGGGAACGTATTCACCGGATCGTTGCTGATATCCGATTACTAGCGAATCCAACTTCATGAGGTCGAGTTGCAGACCTCAATCCGAACTGAGATTGGCTTTTTGAGATTAGCTTCACATTACTGTGTTGCGACTCATTGTACCAACCATTGTAGCACGTGTGTAGCCCCGGACGTAAGGGCCATGATGACTTGACGTCATCCCCACCTTCCTCACTACTTACGTAGGCAGTCTCTTTAGAGTCCCCAGCTTAACCTGATGGCAACTAAAGATAGGGGTTGCGCTCGTTGCGGGACTTAACCCAACACCTCACGGCACGAGCTGACGACAGCCATGCAGCACCTAGTTTTGTGTCTATTGCTAGAAAAACACCTTTCGGCATTCGTCACTAACTTTCAAGCCCGGGTAAGGTTCCTCGCGTAT
>6TW_7245
TCACCCCAGTCACCAGCCCTGCCTTAGGCGCCTCCCTCCCTTGCGGGTTGAGATAACGACTTCGGGCGTGACCAGCTTCCATGGTGTGACGGGCGGTGTGTACAAGGCCCGGGAACGTATTCACCGCAGTATGCTGACCTGCGATTACTAGCGATTCCGCCTTCATGCAGGCGAGTTGCAGCCTGCAATCTGAACTAAGACCGGGTTTATGAGATTAGCTTGCATTCGCATGCTTGCGACTCTTTGTCCCGGCCATTGTAGTACGTGTGTAGCCCAAGGCGTAAGGGGCATGATGACTTGACGTCATCCCCACCTTCCTCCGGTTTGTCACCGGCAGTCTCTCTAGAGTGCCCAACTTAATGATGGCAACTAAAAAACGAGGGTTGCGCTCGTTGCGGGACTTAACCCAACATCTCACGACACGAGCTGACGACAGCCATGCACCACCTGTGTTCGTGCTCCCGAAGGCACTCCTCCCTTTCAAGAGGATTCACG
>6TW_7272
TCACCCCAGTCACTGATCTTACCGTGATAGGCTGCCTCCCTTGCGGGTTAGCTCACCTGCTTCGAGTAAAACCAATTCCCATGGCGTGACGGGCAGTGTGTACAAGGCCCGAGAACGTATTCACCGTGGCATGCTGATCCACGATTACTAGCGATTCCGACTTCATGCGCTCGAGTTGCAGAGCGCAATCCGAACTGAGATGACTTTTATCGGATTTGCTCCAGGTTACCCTATTGCTTCCCATTGTAGTCACCATTGTAGTACGCGTGTAGCCCAGCCCATAAGGGCCATGATGATTTGACGTCATCCCCACCTTCCTCCAGCTTATCACCGGCAGTTTCCCTAGAGTCCCCAGCTTAACCTGTTGGTAACTAAGAATGAGGGTTGCGCTCGTTGCGGGACTTAACCCAACATCTCACGACACGAGCTGACGACAACCATGCAACACCTGTGCAGGATCCAGCCGAACTGAAGAAGACCATTT
>6TW_7278
TTTACTTCCTCTAAATGACCAAGTTTGACCAGCTTCTCGATGACAGGTGCCCATTGCTGGGCTCCTGACTTCAATCCGGAGGCCTCACTAAGCCATTCAATCGGTAGTAGCGACGGGCGGTGTGTACAAAGGGCAGGGACGTAATCAACGCGAGCTGATGACTCGCACTTACTAGGAATTCCTCGTTGAAGTCCAATAATTGCAAGGGACTATCCCCATCACGACGAACTTTCACAAGATTACCCAGACCTTCCGGCCAAGGTTATAAACTCGCTGAGTTCGTCAGTGTAGCGCGCGTGCGGCCCAGAACATCTAAGGGCATCACAGACCTGTTATTGCCTCAAACTTCCGTGGACTTCACGTCCACAGTCCCTCTAAGAAGTCGGCCCCAAACACAAGGTTCAGGTGACTATTTAGCAGGTTAAGGTCTCGTTCGTTATCGGAATAAACCAGACAAATCACTCCACCAACTAAGAACGGCCATGCACCACCACCCATAAAATCAAGAAAGAGCTCT
>6TW_7288
TCACCCCAGTCATCAACCCCGCCTTCGGCACCCTCCTCCCTTTCGAGTTAGAGTAATGACTTCGGGCGTGGCTCACTTCCATGGTGTGACGGGCGGTGTGTACAAGGCCCGGGAACGGATTCACCGCAGTATGCTGACCTGCGATTACTAGCGATTCCTCCTTCATGCAGGCGAGTTGCAGCCTGCAATCTGAACTGTGCCAGGGTTTGTGAGATTCGCTCTCCCTCGCGGGTTGGCTGCTCTGTGTCCCTCGCATTGTAGTACGTGTGTCGCCCAGGACGTAAGGGCCATGCTGACTTGACGTCATCCTCACCTTCCTCCGGTTTGTCACCGGCAGTCTCGCTAGAGTTCCCAACTTAATGATGGCAACTAACGACGAGGGTTGCGCTCGTTGCGGGACTTAACCCAACATCTCACGACACGAGCTGACGACAGCCATGCAGCACCTGTCTTCTGGTTCCTTACGGCACTCTCCCCTTTCAAGGAGATT
>6TW_7319
TCACCCCAGTCACGAACCCTGCCGTGGTAATCGCCCTCCTTGCGGTTAGGCTAACTACTTCTGGCAGAACCCGCTCCCATGGTGTGACGGGCGGTGTGTACAAGACCCGGGAACGTATTCACCGTGACATTCTGATCCACGATTACTAGCGATTCCGACTTCACGCAGTCGAGTTGCAGACTGCGATCCGGACTACGACTGGTTTTATGGGATTAGCTCCCCCTCGCGGGTTGGCAACCCTTTGTACCAGCCATTGTATGACGTGTGTAGCCCCACCTATAAGGGCCATGAGGACTTGACGTCATCCCCACCTTCCTCCGGTTTGTCACCGGCAGTCTCATTAGAGTGCCCAACTAAATGTAGCAACTAATGACAAGGGTTGCGCTCGTTGCGGGACTTAACCCAACATCTCACGACACGAGCTGACGACAGCCATGCAGCACCTGTGTTACGGTTCTCTTTCGAGCACAAATCCATCTCTGGATCCTTCCGTACATGTCAAAGGTGGGTTAA
>6TW_7348
TCACCCCAGTCATCAACCCCGCCTTCGGCACCCTCCTCCCCCTTAAGGGTTAGAGTAATGACTTCGGGCGTGGCTCACTTCCATGGTGTGACGGGCGGTGTGTACAAGGCCCGGGAACGGATTCACCGCAGTATGCTGACCTGCGATTACTAGCGATTCCTCCTTCATGCAGGCGAGTTGCAGCCTGCAATCTGAACTGTGCCAGGGTTTATGAGATTCGCTCTCCCTCGCGGGTTGGCTGCTCTCGTGTCCCTCGCATTGTAGTACGTGTGTCGCCCAGGACGTAAGGGCCATGCTGACTTGACGTCATCCTCACCTTCCTCCGGTTTGTCACCGGCAGTCTCGCTAGAGTTCCCAACTTAATGATGGCAACTAACGACGAGGGTTGCGCTCGTTGCGGGACTTAACCCAACATCTCACGACACGAGCTGACGACAGCCATGCAGCACCTGTCTTCTGGTTCCTTACGGCACTCTCCCCTTTCAAGGAGATTCC
>6TW_7355
TCACCCCAGTCATCAACCCCGCCTTCGGCACCCTCCTCCCCCGAAAGGGTTAGAGTAATGACTTCGGGCGTGGCTCACTTCCATGGTGTGACGGGCGGTGTGTACAAGGCCCGGGAACGGATTCACCGCAGTATGCTGACCTGCGATTACTAGCGATTCCTCCTTCATGCAGGCGAGTTGCAGCCTGCAATCTGAACTGTGCCAGGGTTTGTGAGATTCGCTCTCCCTCGCGGGTTGGCTGCTCTGTGTCCCTCGCATTGTAGTACGTGTGTCGCCCAGGACGTAAGGGCCATGCTGACTTGACGTCATCCTCACCTTCCTCCGGTTTGTCACCGGCAGTCTCGCTAGAGTTCCCAACTTAATGATGGCAACTAACGACGAGGGTTGCGCTCGTTGCGGGACTTAACCCAACATCTCACGACACGAGCTGACGACAGCCATGCAGCACCTGTCTTCTGGTTCCTTACGGCACTCTCCCCTTTCAAGGAAATT
>6TW_7403
TCACCCCAGTCATCAACCCCGCCTTCGGCACCCTCCTCCCCCGAAAGGGTTAGAGTAATGACTTCGGGCGTGGCTCACTTCCATGGTGTGACGGGCGGTGTGTACAAGGCCCGGGAACGGATTCACCGCAGTATGCTGACCTGCGATTACTAGCGATTCCTCCTTCATGCAGGCGAGTTGCAGCCTGCAATCTGAACTGTGCCAGGGTTTGTGAGATTCGCTCTCCCTCGCGGGTTGGCTGCTCTGTGTCCCTCGCATTGTAGTACGTGTGTCGCCCAGGACGTAAGGGCCATGCTGACTTGACGTCATCCTCACCTTCCTCCGGTTTGTCACCGGCAGTCTCGCTAGAGTTCCCAACTTAATGATGGCAACTAACGACGAGGGTTGCGCTCGTTGCGGGACTTAACCCAACATCTCACGACACGAGCTGACGACAGCCATGCAGCACCTGTCTTCTGGTTCCTTACGGCACTCTCCCCTTTCAAGGAGATTCC
>6TW_7405
TCATCCCAGTTACCGCTCATAGCGTAGGGCGCTGCCTCCTTGCGGTTGGCTTACGCACTTCGGCTACAAACGACTTCCATGATGTGACGGGCGGTGTGTACAAGGCCCGGGAACGTATTCACGGCGCCGTAGCTGATGCGCCATTACTAGCGATTCCGGCTTCATGAGGGCGAGTTGCAGCCCTCAATCCGAACTGGGCCCAGTTTTTGAGATTTCCTCCACCTTGCGGATTCGGTTCATTCTGTACTGGGCATTGTAGTACGTGTGCAGCCCTGGTCGTAAGGGCCATACTGACTTGACGTCATCCCCACCTTCCTCCCCGTTTCACAGGGCAGTCTGTCCAGAGAGCCTTACGGCAACAGGACACAGGGGTTGCGCTCGTTGCGGGACTTAACCCAACATCTCACGACACGAGCTGACGACAGCCATGCAGCACCTTGCACTCTGTTCTTGCGACCGGCGAGCTTTCACCCGCATTCAAAGCACATT
>6TW_7410
TAGCCCCAGTTACTGGTTTTGCCCTAGGCCGATCCTTGCGGTTACGGACTTTAGGCACTCCCAACTTCCATGGCTTGACGGGCGGTGTGTACAAGGCCCGGGAACGTATTCACCGGATCGTTGCTGATATCCGATTACTAGCGAATCCAACTTCATGAGGTCGAGTTGCAGACCTCAATCCGAACTGAGATTGGCTTTTTGAGATTAGCTTCACATTACTGTGTTGCGACTCATTGTACCAACCATTGTAGCACGTGTGTAGCCCCGGACGTAAGGGCCATGATGACTTGACGTCATCCCCACCTTCCTCACTACTTACGTAGGCAGTCTCTTTAGAGTCCCCAGCTTAACCTGATGGCAACTAAAGATAGGGGTTGCGCTCGTTGCGGGACTTAACCCAACACCTCACGGCACGAGCTGACGACAGCCATGCAGCACCTAGTTTTGTGTCTATTGCTAGAAAAACACCTTTCGGCATTCGTCACTAACTTTCAAGCCCGGGTAAGGTTCCTCGCGT
>6TW_7423
TCACCCCAGTCATGAGCCACTTCTTAGGCGCCTGGCTCCTTGCGGTTGCCTCAGCGACTTCTGTAGCAGCCCACTCCCATGGTGTGACGGGCGGTGTGTACAAGGCCCGGGAACGTATTCACCGCTGCCTGCTGATCAGCGATTACTAGCGATTCCAACTTCAAAGAGTCGAGTTGCAGACTCTTATCTGTACTGAGACGGGTTTTTTGGGATTTGCTCCCCCTCGCGGGTTGGCGACCCTCTGTACCCATCATTGTAGCACGTGTGTAGCCCTGGGCATAAGGGCCATGATGACTTGACGTCGTCCCCACCTTCCTCCGGTTTAACACCGGCAGTCCCACTAGAGTGCCCGGCCGGACCGCTGGCAACTAGTAGCAGGGGTTGCGCTCGTTGCGGGACTTAACCCAACATCTCACGACACGAGCTGACGACAGCCATGCAGCACCTGATACACGCTCTCTTGCGAGCACATCAGCCTTTCAGCCG
>6TW_7453
TCATCCCAGTTACCGCTCATAGCGTAGGGCGCTGCCTCCTTGCGGTTGGCTTACGCACTTCGGCTACAAACGACTTCCATGATGTGACGGGCGGTGTGTACAAGGCCCGGGAACGTATTCACGGCGCCGTAGCTGATGCGCCATTACTAGCGATTCCGGCTTCATGAGGGCGAGTTGCAGCCCTCAATCCGAACTGGGCCCAGTTTTTGAGATTTCCTCCACCTTGCGGATTCGGTTCATTCTGTACTGGGCATTGTAGTACGTGTGCAGCCCTGGTCGTAAGGGCCATACTGACTTGACGTCATCCCCACCTTCCTCCCCGTTTCACAGGGCAGTCTGTCCAGAGAGCCCGAAGGCAACAGGACACAGGGGTTGCGCTCGTTGCGGGACTTAACCCAACATCTCACGACACGAGCTGACGACAGCCATGCAGCACCTGTCTCAAGTTCCTTACGCACTTACTCCCTTACAGGCGATCTCACAA
>6TW_7482
TCACCCCAGTCATCAACCCCGCCTTCGGCACCCTCCTCCCCCGAAAGGGTTAGAGTAATGACTTCGGGCGTGGCTCACTTCCATGGTGTGACGGGCGGTGTGTACAAGGCCCGGGAACGGATTCACCGCAGTATGCTGACCTGCGATTACTAGCGATTCCTCCTTCATGCAGGCGAGTTGCAGCCTGCAATCTGAACTGTGCCAGGGTTTGTGAGATTCGCTCTCCCTCGCGGGTTGGCTGCTCTGTGTCCCTCGCATTGTAGTACGTGTGTCGCCCAGGACGTAAGGGCCATGCTGACTTGACGTCATCCTCACCTTCCTCCGGTTTGTCACCGGCAGTCTCGCTAGAGTTCCCAACTTAATGATGGCAACTAACGACGAGGGTTGCGCTCGTTGCGGGACTTAACCCAACATCTCACGACACGAGCTGACGACAGCCATGCAGCACCTGTCTTCTGGTTCCTTACGGCACTCTCCCCTTTCAAGGAGATTCC
>6TW_7499
TCACCCCAGTCATCAACCCCGCCTTCGGCACCCTCCTCCCCCGAAAGGGTTAGAGTAATGACTTCGGGCGTGGCTCACTTCCATGGTGTGACGGGCGGTGTGTACAAGGCCCGGGAACGGATTCACCGCAGTATGCTGACCTGCGATTACTAGCGATTCCTCCTTCATGCAGGCGAGTTGCAGCCTGCAATCTGAACTGTGCCAGGGTTTGTGAGATTCGCTCTCCCTCGCGGGTTGGCTGCTCTGTGTCCCTCGCATTGTAGTACGTGTGTCGCCCAGGACGTAAGGGCCATGCTGACTTGACGTCATCCTCACCTTCCTCCGGTTTGTCACCGGCAGTCTCGCTAGAGTTCCCAACTTAATGATGGCAACTAACGACGAGGGTTGCGCTCGTTGCGGGACTTAACCCAACATCTCACGACACGAGCTGACGACAGCCATGCAGCACCTGTCTTCTGGTTCCTTACGGCACTCTCCCCTTTCAAGGAGATTCC
>6TW_7508
TCACCCCAGTCACCAGCCCTGCCTTAGGCGCCTCCCTCCCTTGCGGGTTGAGATAACGACTTCGGGCGTGACCAGCTTCCATGGTGTGACGGGCGGTGTGTACAAGGCCCGGGAACGTATTCACCGCAGTATGCTGACCTGCGATTACTAGCGATTCCGCCTTCATGCAGGCGAGTTGCAGCCTGCAATCTGAACTAAGACCGGGTTTATGAGATTAGCTTGCATTCGCATGCTTGCGACTCTTTGTCCCGGCCATTGTAGTACGTGTGTAGCCCAAGGCGTAAGGGGCATGATGACTTGACGTCATCCCCACCTTCCTCCGGTTTGTCACCGGCAGTCTCTCTAGAGTGCCCAACTTAATGATGGCAACTAAAAACGAGGGTTGCGCTCGTTGCGGGACTTAACCCAACATCTCACGACACGAGCTGACGACAGCCATGCACCACCTGTGTTCGTGCTCCCGAAGGCACTCCTCCCTTTCAAGAGGATTCACG
>6TW_7528
TAGCCCCAGTTACTGGTTTTGCCCTAGGCCGATCCTTGCGGTTACGGACTTTAGGCACTCCCAACTTCCATGGCTTGACGGGCGGTGTGTACAAGGCCCGGGAACGTATTCACCGGATCGTTGCTGATATCCGATTACTAGCGAATCCAACTTCATGAGGTCGAGTTGCAGACCTCAATCCGAACTGAGATTGGCTTTTTGAGATTAGCTTCACATTACTGTGTTGCGACTCATTGTACCAACCATTGTAGCACGTGTGTAGCCCCGGGACGTAAGGGCCATGATGACTTGACGTCATCCCCACCTTCCTCACTACTTACGTAGGCAGTCTCTTTAGAGTCCCCAGCTTAACCTGATGGCAACTAAAGATAGGGGTTGCGCTCGTTGCGGGACTTAACCCAACACCTCACGGCACGAGCTGACGACAGCCATGCAGCACCTAGTTTTGTGTCTATTGCTAGAAAAACACCTTTCGGCATTCGTCACTAACTTTCAAGCCCGGGTAAGGTTCCTCGCGTAT
>6TW_7545
TCACCCCAATCACCGACCCCACCTTCGACGGCTCCTTCCTTACGGTTAGGCCACCGGCTTCGGGTGTTGCCGACTTTCGTGGTGTGACGGGCGGTGTGTACAAGGCCCGGGAACGTATTCACCCCGGCGTGCTGATCCGGGATTACTAGCAACTCCAGCTTCATGCAGGCGAGTTGCAGCCTACAATCCGAACTGAGACCGGCTTTGTGGGATTCGCTTACTCTCGCGAGTTTGCAGCCCTCTGTACCGGCCATTGTAGCGTGTTTGCAGCCCTGGACATAAGGGGCATGATGACTTGACGTCGTCCCCACCTTCCTCCGAGTTGACCCCGGCAGTCTCCTACGAGTCCCCGGCATTACCCGCTGGCAACATAGAATAAGGGTTGCGCTCGTTGCGGGACTTAACCCAACATCTCACGACACGAGCTGACGACAGCCATGCACCACCTGTGTACGACCCCGAAGGACACCGTATCTCTACGGCTTTTCCGTACATGTCAAGCCCAGGTAAGGTTCTTCGCGTTGCA
>6TW_7584
TCACCCCAGTCATCAACCCCGCCTTCGGCACCCTCCTCCCCCGAAAGGGTTAGAGTAATGACTTCGGGCGTGGCTCACTTCCATGGTGTGACGGGCGGTGTGTACAAGGCCCGGGAACGGATTCACCGCAGTATGCTGACCTGCGATTACTAGCGATTCCTCCTTCATGCAGGCGAGTTGCAGCCTGCAATCTGAACTGTGCCAGGGTTTGTGAGATTCGCTCTCCCTCGCGGGTTGGCTGCTCTGTGTCCCTCGCATTGTAGTACGTGTGTCGCCCAGGACGTAAGGGCCATGCTGACTTGACGTCATCCTCACCTTCCTCCGGTTTGTCACCGGCAGTCTCGCTAGAGTTCCCAACTTAATGATGGCAACTAACGACGAGGGTTGCGCTCGTTGCGGGACTTAACCCAACATCTCACGACACGAGCTGACGACAGCCATGCAGCACCTGTCTTCTGGTTCCTTACGGCACTCTCCCCTTTCAAGGAGATTCC
>6TW_7620
TCATCCCAGTTACCGCTCATACCTTAGGGCGCTGCCTCCTTGCGGTTGGCGCGCGCACTTCGGGTACAAACGACTCCCATGATGTGACGGGCGGTGTGTACAAGACCCGGGAACGTATTCACGGCGCCGTAGCTGATGCGCCATTACTAGCGATTCCGGCTTCATGGAGGCGAGTTGCAGCCTCCAATCCGAACTGGGCCCGACTTTAGTGATTTCCTCCACCTCGCGGTCTCGGATCCTTCTGTGTCGGGCATTGTAGTACGTGTGCAGCCCTGGCCGTAAGGGCCATACTGACTTGACGTCGTCCCCACCTTCCTCCCCGTTGAACAGGGCAGTCTGAACAGAGTGCCGGAGACTCACGTCTCCATGGCAACAGTTCACAGGGGTTGCGCTCGTTGCGGGACTTAACCCAACATCTCACGACACGAGCTGACGACAGCCATGCAGCACCTGTGCAAATTGTGTATTGCTACACTCGCCGGCTTTCACCGGTTT
>6TW_7625
TCACCCCAGTCATCAACCCCGCCTTCGGCACCCTCCTCCCCCGAAAGGGTTAGAGTAATGACTTCGGGCGTGGCTCACTTCCATGGTGTGACGGGCGGTGTGTACAAGGCCCGGGAACGGATTCACCGCAGTATGCTGACCTGCGATTACTAGCGATTCCTCCTTCATGCAGGCGAGTTGCAGCCTGCAATCTGAACTGTGCCAGGGTTTGTGAGATTCGCTCTCCCTCGCGGGTTGGCTGCTCTGTGTCCCTCGCATTGTAGTACGTGTGTCGCCCAGGACGTAAGGGCCATGCTGACTTGACGTCATCCTCACCTTCCTCCGGTTTGTCACCGGCAGTCTCGCTAGAGTTCCCAACTTAATGATGGCAACTAACGACGAGGGTTGCGCTCGTTGCGGGACTTAACCCAACATCTCACGACACGAGCTGACGACAGCCATGCAGCACCTGTCTTCTGGTTCCTTACGGCACTCTCCCCTTTCAAGGAGATTCC
>6TW_7629
TAGCCCCAATTATCGGTTTTACTCTAGGCGGCGCCTTACGGCTACCGACTTTAAATACCCCCAACTTTCATGGCTTGACGGGCGGTGTGTACAAGGCCCGGGAACGTATTCACCGCGCCATTGCTGATGCGCGATTACTAGCGAATCCAGCTTCATGGGGTCGAGTTGCAGACCCCAATCCGAACTGAGACTATTTTTGAAGATTTGCATCATGTTGCCATGTAGCTGCCCTCTGTAATAGCCATTGTAGCACGTGTGTAGCCCAGGACGTAAGGGCCGTGATGACTTGACGTCATCCCCACCTTCCTCACCGCTTGCGCGGGCAGTTCCACTAGAGTCCCCGGCCGAACCGCTGGCAACTAATGGTAGGGGTTGCGCTCGTTGCGGGACTTAACCCAACACCTCACGGCACGAGCTGACGACAGCCATGCAGCACCTAGTTTCGGGTCATTGCTGACTAACTCCTTTCAGAGTTATTCCCTAACTTTCAAGCCCTGGTAAGGTTCCTCGCGTAT
>6TW_7636
TAGTCCCAATCACGAGTTTCGCCCTAGGCACCTGCCTCCTTACGGTTAGCACAGCGACTTTAGGCGCCCCCCGCTTTCGTGGCTTGACGGGCGGTGTGTACAAGGCTCAGGAACATATTCACCGCAGCATAGCTGATCTGCGATTACTAGCGATTCCAGCTTCATGCAGGCGAGTTGCAGCCTGCAATCCGAACTGAGCGACGCTTTTTGAGATTAGCTTCCCCTCGCGGGTTCGCTGCCCTTTGTACGCCGCATTGTATGACGTGTGCAGCCCTAGACATAAAGGCCATGATGACTTGACGTCGTCCCCACCTTCCTCCGGTTTGACACCGGCGGTCTCCTTAGAGTCCCCAACTGAATGCTGGCAACTAAGGACAAGGGTTGCGCTCGTTAAGCGACTTAACGCGACGTCTCACGACACGAGCTGACGACAGCCATGCAGCACCTGTGCATGTTCCACCCGAAGGCGTGGCTTGGCTTTCAA
>6TW_7643
TCACCCCAGTCATCAACCCCGCCTTCGGCACCCTCCTCCCCCGAAAGGGTTAGAGTAATGACTTCGGGCGTGGCTCACTTCCATGGTGTGACGGGCGGTGTGTACAAGGCCCGGGAACGGATTCACCGCAGTATGCTGACCTGCGATTACTAGCGATTCCTCCTTCATGCAGGCGAGTTGCAGCCTGCAATCTGAACTGTGCCAGGGTTTGTGAGATTCGCTCTCCCTCGCGGGTTGGCTGCTCTGTGTCCCTCGCATTGTAGTACGTGTGTCGCCCAGGACGTAAGGGCCATGCTGACTTGACGTCATCCTCACCTTCCTCCGGTTTGTCACCGGCAGTCTCGCTAGAGTTCCCAACTTAATGATGGCAACTAACGACGAGGGTTGCGCTCGTTGCGGGACTTAACCCAACATCTCACGACACGAGCTGACGACAGCCATGCAGCACCTGTCTTCTGGTTCCTTACGGCACTCTCCCCTTTCAAGGAGATTCC
>6TW_7646
TAGCCCCAGTTACCAGATTTACCCTAACGAAGTATGTTACCTTCCGCTTTAGGTCTCCCCGACTTCCATGGCTTGACGGGCGGTGTGTACAAGGTCCGGGAACGTATTCACCGCGCCATTGCTGATGCGCGATTACTAGCGATTCCAGCTTCATACAGGCGAGTTGCAGCCTGCAATCCGAACTGTGACGTGCTTTTAGTGATTGGCTTGGCATCGCTGCCTCGCAACACTCTGTACACGCCATTGTAGCACGTGTGTAGCCCTGGACGTAAGGGCCATGATGACTTGACGTCGTCCCCTCCTTCCTCTCTGCTTGCGCAGGCAGTTGAAATAGAGTCCTCAGCTTAACCTGTTAGCAACTATTCCCAGGGGTTGCGCTCGTTGCGGGACTTAACCCAACACCTCACGGCACGAGCTGACGACAGCCATGCAGCACCTTCATACCCGCCATTGCTGGCTCACTCATCT
>6TW_7685
TCACCCCAGTCATGTACCACACCGTGGTAGGCGCCCCCCTTTCGGTTCAGGCTACCTGCTTCTGGTGCAATACACTCCCATGGTGTGACGGGCGGTGTGTACAAGACCCGGGAACCGTATTCACCGCAGCAATGCTGATCTGCGATTACTAGCGATTCCGACTTCATGGAGTCGAGTTGCAGACTCCAATCCGGACTACGACAAGTTTTCTGGGATTGGCTCCCCGTTGCCGGTTGGCTACCCTCTGTACTTGCCATTGTAGCACGTGTGTAGCCCTGGTCATAAAGGCCATGATGACTTGACGTCATCCCCACCTTCCTCCGGTTTGTCACCGGCGGTCTCCTTAGAGTTCCCAACTTAATGATGGCAACTAAGGACAAGGGTTGCGCTCGTTGCGGGACTTAACCCAACATCTCACGACACGAGCTGACGACAGCCATGCAGCACCTGTCTCACGGTTCCTTGCGGCACTCCCGCATCTCTGCAGGAT
>6TW_7697
TCACCCCAGTCATCAACCCCGCCTTCGGCACCCTCCTCCCCCGAAAGGGTTAGAGTAATGACTTCGGGCGTGGCTCACTTCCATGGTGTGACGGGCGGTGTGTACAAGGCCCGGGAACGGATTCACCGCAGTATGCTGACCTGCGATTACTAGCGATTCCTCCTTCATGCAGGCGAGTTGCAGCCTGCAATCTGAACTGTGCCAGGGTTTGTGAGATTCGCTCTCCCTCGCGGGTTGGCTGCTCTGTGTCCCTCGCATTGTAGTACGTGTGTCGCCCAGGACGTAAGGGCCATGCTGACTTGACGTCATCCTCACCTTCCTCCGGTTTGTCACCGGCAGTCTCGCTAGAGTTCCCAACTTAATGATGGCAACTAACGACGAGGGTTGCGCTCGTTGCGGGACTTAACCCAACATCTCACGACACGAGCTGACGACAGCCATGCAGCACCTGTCTTCTGGTTCCTTACGGCACTCTCCCCTTTCAAGGAGATTCC
>6TW_7730
TCACCCCAGTCACGAACCCTGCCGTGGTAATCGCCCTCCTTGCGGTTAGGCTAACTACTTCTGGCAGAACCCGCTCCCATGGTGTGACGGGCGGTGTGTACAAGACCCGGGAACGTATTCACCGCGACATGCTGATCCGCGATTACTAGCGATTCCGACTTCACGCAGTCGAGTTGCAGACTGCGATCCGGACTACGACTGGTTTTATGGGATTGGCTCCCCCTCGCGGGTTGGCAACCCTCTGTACCAGCCATTGTATGACGTGTGTAGCCCCACCTATAAGGGCCATGAGGACTTGACGTCATCCCCACCTTCCTCCGGTTTGTCACCGGCAGTCTCATTAGAGTGCCCTTTCGTAGCAACTAATGACAAGGGTTGCGCTCGTTGCGGGACTTAACCCAACATCTCACGACACGAGCTGACGACAGCCATGCAGCACCTGTGTTACGGTTCTCTTTCGAGCACTAAGCCATCTCTGGCAAATTCCGTACATGTCAAAGGTGGGTTAA
>6TW_7732
TCACCCCAGTCACGAACCCTGCCGTGGTAATCGCCCTCCTTGCGGTTAGGCTAACTACTTCTGGCAGAACCCGCTCCCATGGTGTGACGGGCGGTGTGTACAAGACCCGGGAACGTATTCACCGCGACATGCTGATCCGCGATTACTAGCGATTCCGACTTCACGCAGTCGAGTTGCAGACTGCGATCCGGACTACGACTGGTTTTATGGGATTGGCTCCCCCTCGCGGGTTGGCAACCCTCTGTACCAGCCATTGTATGACGTGTGTAGCCCCACCTATAAGGGCCATGAGGACTTGACGTCATCCCCACCTTCCTCCGGTTTGTCACCGGCAGTCTCATTAGAGTGCCCTTTCGTAGCAACTAATGACAAGGGTTGCGCTCGTTGCGGGACTTAACCCAACATCTCACGACACGAGCTGACGACAGCCATGCAGCACCTGTGTTACGGCTCTCTTTCGAGCACTAAGCCATCTCTGGCAAATTCCGTACATGTCAAAGGTT
>6TW_7740
TCACCCCAATCACCGACCCCACCTTAGACGGCTCCTTCCTTGCGGTTAGGCCACCGGCTTTGGGTGTTGCCGACTTTCGTGGTGTGACGGGCGGTGTGTACAAGGCCCGGGAACGTATTCACCCCGGCATGCTGATCCGGGATTACTAGCAACTCCAGCTTCATGAAGTCGAGTTGCAGACTTCAATTCGAACTGAGACCGACTTTATGGGATTAGCTAACTCTCGCGAGCAGGCAACCCTTTGTATCGGCCATTGTAGCGTGTTTGCAGCCCTAGACATAAGGGGCATGAGGACTTGACGTCATCCCCACCTTCCTCCGAGTTAACCCCGGCAGTCTCCAATGAGTCCCCAACATAACTTGCTGGCAACATTGGATAAGGGTTGCGCTCGTTGCGGGACTTAACCCAACATCTCACGACACGAGCTGACGACAGCCATGCACCACCTGTGTTTGGCCCTTGCGGACACAACATCTCTGCTGCTTTTCCAAACATGTCAAACCTAGGTAAGGTTTTTCG
>6TW_7745
TAGCCCTAGTTACCAGTTTTACCCTAGGCAGCTCCTTGCGGTCACCGACTTCAGGCACCCCCAGCTTCCATGGCTTGACGGGCGGTGTGTACAAGGCCCGGGAACGTATTCACCGGATCATGGCTGATATCCGATTACTAGCGATTCCAGCTTCACGGAGTCGAGTTGCAGACTCCGATCCGAACTGAGAACGGTTTTGTAGATTCGCTCCTGGTCACCCAGTGGCTGCTCTCTGTACCGTCCATTGTAGCACGTGTGTAGCCCAAGGCGTAAGGGCCGTGATGATTTGACGTCATCCCCACCTTCCTCACAGTTTACACTGGCAGTCTTGTTAGAGTTCCCGACACTACTCGCTGGCAACTAACAACAGGGGTTGCGCTCGTTATAGGACTTAACCTGACACCTCACGGCACGAGCTGACGACAACCATGCAGCACCTTGTAAATTGTCTTGCGAAAAATCTGTTTCCAAATCGGGCAATCTACATTTAAGCCTTGGTAAGGTTCCTCGCG
>6TW_7754
TCACCCCAGTCATCAACCCCGCCTTCGGCACCCTCCTCCCCCGAAAGGGTTAGAGTAATGACTTCGGGCGTGGCTCACTTCCATGGTGTGACGGGCGGTGTGTACAAGGCCCGGGAACGGATTCACCGCAGTATGCTGACCTGCGATTACTAGCGATTCCTCCTTCATGCAGGCGAGTTGCAGCCTGCAATCTGAACTGTGCCAGGGTTTGTGAGATTCGCTCTCCCTCGCGGGTTGGCTGCTCTGTGTCCCTCGCATTGTAGTACGTGTGTCGCCCAGGACGTAAGGGCCATGCTGACTTGACGTCATCCTCACCTTCCTCCGGTTTGTCACCGGCAGTCTCGCTAGAGTTCCCAACTTAATGATGGCAACTAACGACGAGGGTTGCGCTCGTTGCGGGACTTAACCCAACATCTCACGACACGAGCTGACGACAGCCATGCAGCACCTGTCTTCTGGTTCCTTACGGCACTCTCCCCTTTCAAGGAGATTCC
>6TW_7755
TCACCCCAGTCATCAACCCCGCCTTCGGCACCCTCCTCCCCCGAAAGGGTTAGAGTAATGACTTCGGGCGTGGCTCACTTCCATGGTGTGACGGGCGGTGTGTACAAGGCCCGGGAACGGATTCACCGCAGTATGCTGACCTGCGATTACTAGCGATTCCTCCTTCATGCAGGCGAGTTGCAGCCTGCAATCTGAACTGTGCCAGGGTTTGTGAGATTCGCTCTCCCTCGCGGGTTGGCTGCTCTGTGTCCCTCGCATTGTAGTACGTGTGTCGCCCAGGACGTAAGGGCCATGCTGACTTGACGTCATCCTCACCTTCCTCCGGTTTGTCACCGGCAGTCTCGCTAGAGTTCCCAACTTAATGATGGCAACTAACGACGAGGGTTGCGCTCGTTGCGGGACTTAACCCAACATCTCACGACACGAGCTGACGACAGCCATGCAGCACCTGTCTTCCGGTTCCTTACGGCACTCTCCCCTTTCAAGGAGATT
>6TW_7756
TCACCCCAGTCACCAGCCCTGCCTTAGGCGCCTCCCTCCCTTGCGGGTTGAGATAACGACTTCGGGCGTGACCAGCTTCCATGGTGTGACGGGCGGTGTGTACAAGGCCCGGGAACGTATTCACCGCAGTATGCTGACCTGCGATTACTAGCGATTCCGCCTTCATGCAGGCGAGTTGCAGCCTGCAATCTGAACTAAGACCGGGTTTATGAGATTAGCTTGCATTCGCATGCTTGCGACTCTTTGTCCCGGCCATTGTAGTACGTGTGTAGCCCAAGGCGTAAGGGGCATGATGACTTGACGTCATCCCCACCTTCCTCCGGTTTGTCACCGGCAGTCTCTCTAGAGTGCCCAACTTAATGATGGCAACTAAAAACGAGGGTTGCGCTCGTTGCGGGACTTAACCCAACATCTCACGACACGAGCTGACGACAGCCATGCACCACCTGTGTTCGTGCTCCCGAAGGCACTCCTCCCTTTCAAGAGGATTCACG
>6TW_7761
TCACCCCAGTTGCTGACTATACCTTGGTCAAACGCCTCCTTGCGGTTAGCAATCTGCTTTAAGGTAGAACCAACTTCCATGGTGTGACGGGCGGTGTGTACAAGACCCGGGAACGTATTCACCGTAGCACGCTGATCTACGATTACTAGCGATTCCAGCTTCATGCACTCGAGTTGCAGAGTGCAATCCGAACTGAGGTAGATTTTTGAGTTTAGCTTAGCGTCGCCACTTTGCATCTCATTGTCACTACCATTGTAGCACGTGTGTAGCCCAACCCGTAAGGGCCATGAGGACTTGACGTCATCCCCACCTTCCTCCAGCTTATCACTGGCAGTTCTTTCAGAGTGCCCAGCATGACCTGATGGCAACTAAAAGTAGGGGTTGCGCTCGTTGCGGGACTTAACCCAACATCTCACGACACGAGCTGACGACAGCCATGCAGCACCTGTGTTCTGTCCGGCCGAACCGAAAAGTCTAGTTTCCAAACTCGCG
>6TW_7764
TCACCCCAGTTGCTGACTATACCTTGGTCAAACGCCTCCTTGCGGTTAGCAATCTGCTTTAAGGTAGAACCAACTTCCATGGTGTGACGGGCGGTGTGTACAAGACCCGGGAACGTATTCACCGTAGCACGCTGATCTACGATTACTAGCGATTCCAGCTTCATGCACTCGAGTTGCAGAGTGCAATCCGAACTGAGGTAGATTTTTGAGTTTAGCTTAGCGTCGCCACTTTGCATCTCATTGTCACTACCATTGTAGCACGTGTGTAGCCCAACCCGTAAGGGCCATGAGGACTTGACGTCATCCCCACCTTCCTCCAGCTTATCACTGGCAGTTCTTTCAGAGTGCCCAGCATGACCTGATGGCAACTAAAAGTAGGGGTTGCGCTCGTTGCGGGACTTAACCCAACATCTCACGACACGAGCTGACGACAGCCATGCAGCACCTGTGTTCTGTCCGGCCGAACCGAAAAGTCTAGTTTCCAAACTCGCG
>6TW_7770
TCACCCCAGTCATCAACCCCGCCTTCGGCACCCTCCTCCCCCGAAAGGGTTAGAGTAATGACTTCGGGCGTGGCTCACTTCCATGGTGTGACGGGCGGTGTGTACAAGGCCCGGGAACGGATTCACCGCAGTATGCTGACCTGCGATTACTAGCGATTCCTCCTTCATGCAGGCGAGTTGCAGCCTGCAATCTGAACTGTGCCAGGGTTTGTGAGATTCGCTCTCCCTCGCGGGTTGGCTGCTCTGTGTCCCTCGCATTGTAGTACGTGTGTCGCCCAGGACGTAAGGGCCATGCTGACTTGACGTCATCCTCACCTTCCTCCGGTTTGTCACCGGCAGTCTCGCTAGAGTTCCCAACTTAATGATGGCAACTAACGACGAGGGTTGCGCTCGTTGCGGGACTTAACCCAACATCTCACGACACGAGCTGACGACAGCCATGCAGCACCTGTCTTCTGGTTCCTTACGGCACTCTCCCCTTTCAAGGAGATTCC
>6TW_7776
TCACCCCAGTCATCAACCCCGCCTTCGGCACCCTCCTCCCCCGAAAGGGTTAGAGTAATGACTTCGGGCGTGGCTCACTTCCATGGTGTGACGGGCGGTGTGTACAAGGCCCGGGAACGGATTCACCGCAGTATGCTGACCTGCGATTACTAGCGATTCCTCCTTCATGCAGGCGAGTTGCAGCCTGCAATCTGAACTGTGCCAGGGTTTGTGAGATTCGCTCTCCCTCGCGGGTTGGCTGCTCTGTGTCCCTCGCATTGTAGTACGTGTGTCGCCCAGGACGTAAGGGCCATGCTGACTTGACGTCATCCTCACCTTCCTCCGGTTTGTCACCGGCAGTCTCGCTAGAGTTCCCAACTTAATGATGGCAACTAACGACGAGGGTTGCGCTCGTTGCGGGACTTAACCCAACATCTCACGACACGAGCTGACGACAGCCATGCAGCACCTGTCTTCTGGTTCCTTACGGCACTCTCCCCTTTCAAGGAGATTCC
>6TW_7783
TCACCCTGGTCATGACCCGTACCTTCGTAGCTTCCCTCCCTAAAAGGGTTGGGATCACCACTTCGGGTAAAAGCCACTCCCGTGGTGTGACGGGCGGTGTGTACAAGGCCTGGGAACGTATTCACCGCCATATAGCTGACTGGCGATTACTAGCGATTCCGGCTTCATGTAGGCGAGTTGCAGCCTACAATCCGAACTGAGGTCGAGTTTAGCAGATTGGCTCCCCCTCGCGGGTTTGCTACCGATTGTCTCGACCATTGTATTACGTGTGTAGCCCAGGATATAAGGGGCATGCTGACTTGACGTCATCCTCTCCTTCCTCCGGTTTGCACCGGCAGTCTCTCTAGAATCGTAACTAAAGACAAGGGTTGCGCTCGTTGCTAGACTTAACTATACACCTCACGGCACGAGCTGACGACAGCCATGCACCACCTGTAACCGAGTTCCTTTGCAGGCACCAATCTATCTCTAGAAAGCTCTCGGTATGTCAATCCCTGGTAAGGTTCTTCGCG
>6TW_7800
TCACCCCAATCATCTACCCCACCTTAGGCGGCTAGCTCCTTGCGGTTACCCCACCGACTTCGGGTGTTGTAAACTCTCGTGGTGTGACGGGCGGTGTGTACAAGACCCGGGAACGTATTCACGGCACCGTAGCTGATGTGCCATTACTAGCGATTCCGGCTTCATGAAGGCGAGTTGCAGCCTTCAATCTGAACTGGGCCCGGTTTTAACGGATTTCCTCCACCTCGCGGTATCGGTTCACATTGTACCGGGCATTGTAGTACGTGTGCAGCCCTGGGCGTAAGGGCCATACTGACTTGACGTCGTCCCCACCTTCCTCCCAGTTGAACTAGGCAGTCTGTCCAGAGTTCCCGCCATTACGCGCTGGCAACAGGACACGGGGGTTGCGCTCGTTGCGGGACTTAACCCAACATCTCACGACACGAGCTGACGACAGCCATGCAACACCTGTGCAAACCGTGGATTGCTCCACTAGGCGGCTTTCACCACCGACAGAATGCATGTCAAGCCCAGGTTAAC
>6TW_7811
TCACCCCAGTCATCAACCCCGCCTTCGGCACCCTCCTCCCCCGAAAGGGTTAGAGTAATGACTTCGGGCGTGGCTCACTTCCATGGTGTGACGGGCGGTGTGTACAAGGCCCGGGAACGGATTCACCGCAGTATGCTGACCTGCGATTACTAGCGATTCCTCCTTCATGCAGGCGAGTTGCAGCCTGCAATCTGAACTGTGCCAGGGTTTGTGAGATTCGCTCTCCCTCGCGGGTTGGCTGCTCTGTGTCCCTCGCATTGTAGTACGTGTGTCGCCCAGGACGTAAGGGCCATGCTGACTTGACGTCATCCTCACCTTCCTCCGGTTTGTCACCGGCAGTCTCGCTAGAGTTCCCAACTTAATGATGGCAACTAACGACGAGGGTTGCGCTCGTTGCGGGACTTAACCCAACATCTCACGACACGAGCTGACGACAGCCATGCAGCACCTGTCTTCTGGTTCCTTACGGCACTCTCCCCTTTCAAGGAGATTCC
>6TW_7818
TCACCCCAGTCATCAGCCCCACCTTCGGCATCCTCCTCCCTTGCGGGTTGGAGTAACGACTTCGGGCGTGGCCAACTTCCATGGTGTGACGGGCGGTGTGTACAAGGCCCGGGAACGTATTCACCGCAGTATGCTGACCTGCGATTACTAGCGATTCCTCCTTCACGTAGGCGAGTTGCAGCCTACGATCTGAACTGAGCCACGGTTTATGGGATTTGCTAGCTCTCGCGAGTTTGCTGCCCTTTGTCCGTAGCATTGTAGTACGTGTGTAGCCCAGGATGTAAGGGGCATGATGACTTGACGTCATCCACACCTTCCTCCGGTTTATCACCGGCAGTCTCTCTAGAGTGCCCAACTTAATGCTGGCAACTAAAGACGTGGGTTGCGCTCGTTGCGGGACTTAACCCAACATCTCACGACACGAGCTGACGACAGCCATGCACCACCTGTCACTGCGCTCCCGAAGGCACTCCCAAGTTTCCAAGGGATTCGCA
>6TW_7833
TAGTCCCAATCACGGAATTCATCTTAGGCGCTTGTCTCCTTGCGGTTGACGCGGCGACTTGGGATGCTCCCCGCTTTCGTGGCTTGACGGGCGGTGTGTACAAGGCTCAGGAACACATTCACCGCAGCATAGCTGATCTGCGATTACTAGCGATTCCGGCTTCATGCAGGCGAATTGCAGCCTGCAATCTGAACTGGGGGCGCTTTTTGAGATTTGCTCCCGCTCGCGCGTTCGCTTCCCTTTGTACGCCCCATTGTAGCACGTGTGCAGCCCTGGACATAAAGGCCGTGATGACTTGACGTCGTCCCCGCCTTCCTCCGGCTTGACGCCGGCGGTCTCTCTAGAGTCCCCAACTGAATGCTGGCAACTAGAGACAGGGGTTTCGCTCGTTGAAGGACTTAACCCGACATCTCACGACACGAGCTGACGACAGCCATGCAGCACCTGTGATTGTTCCACCCGAAGGCGTCACCACGCTTT
>6TW_7836
TCACCCCAGTCACTGATCTTACCGTGATAGGCTGCCTCCCTTGCGGGTTAGCTCACCTGCTTCGAGTAAAACCAATTCCCATGGCGTGACGGGCAGTGTGTACAAGGCCCGAGAACGTATTCACCGTGGCATGCTGATCCACGATTACTAGCGATTCCGACTTCATGCGCTCGAGTTGCAGAGCGCAATCCGAACTGAGATGACTTTTATCGGATTTGCTCCAGGTTACCCTATTGCTTCCCATTGTAGTCACCATTGTAGTACGCGTGTAGCCCAGCCCATAAGGGCCATGATGATTTGACGTCATCCCCACCTTCCTCCAGCTTATCACCGGCAGTTTCCCTAGAGTCCCCAGCTTAACCTGTTGGTAACTAAGAATGAGGGTTGCGCTCGTTGCGGGACTTAACCCAACATCTCACGACACGAGCTGACGACAACCATGCAACACCTGTGCAGGATCCAGCCGAACTGAAGAAGACCATTT
>6TW_7847
TCACCCCAGTCATCAACCCCGCCTTCGGCACCCTCCTCCCCCGAAAGGGTTAGAGTAATGACTTCGGGCGTGGCTCACTTCCATGGTGTGACGGGCGGTGTGTACAAGGCCCGGGAACGGATTCACCGCAGTATGCTGACCTGCGATTACTAGCGATTCCTCCTTCATGCAGGCGAGTTGCAGCCTGCAATCTGAACTGTGCCAGGGTTTGTGAGATTCGCTCTCCCTCGCGGGTTGGCTGCTCTGTGTCCCTCGCATTGTAGTACGTGTGTCGCCCAGGACGTAAGGGCCATGCTGACTTGACGTCATCCTCACCTTCCTCCGGTTTGTCACCGGCAGTCTCGCTAGAGTTCCCAACTTAATGATGGCAACTAACGACGAGGGTTGCGCTCGTTGCGGGACTTAACCCAACATCTCACGACACGAGCTGACGACAGCCATGCAGCACCTGTCTTCTGGTTCCTTACGGCACTCTCCCCTTTCAAGGAGATTCCG
>6TW_7857
TAGTCCCAGTCACCAGCCTCGCCGTGGGCACCCATGAATTTGGGCGACTTCGGGCGCTGCCAGCTCCCATGACTTGACGGGCGGTGTGTACAAGGCTCAGGAACATATTCACCGCGGCGTAGCTGATCCGCGATTACTAGCGATTCCGACTTCAAGGAGGCGGGTTGCAGCCTCCTATCTGAACTGGGGCGGACTTTAAGCGATTTGCTCCACCTTGCGGTCTTGCATCGTTCTGTATCCGCCATTGTAGCACGTGTGCAGCCCCAGGCATAAGGGCCATGAGGACTTGACGTCATCCCCACCTTCCTCCGGTTTGACACCGGCAGTCTCGCTAGAGTCCTCAGCATTACCTGTTAGCAACTAACGATAGGGGTTTCGCTCGTTGAGGGACTTAACCCGACACTTCACAGCACGAGCTGACGACAGCCATGCAGCACCTGTCCAAGTTCCGGTCTTGCGACTGTTATCCTAATTTCATAGGACTAATTCCG
>6TW_7882
TCACCCCAGTCATCAACCCCGCCTTCGGCACCCTCCTCCCCCGAAAGGGTTAGAGTAATGACTTCGGGCGTGGCTCACTTCCATGGTGTGACGGGCGGTGTGTACAAGGCCCGGGAACGGATTCACCGCAGTATGCTGACCTGCGATTACTAGCGATTCCTCCTTCATGCAGGCGAGTTGCAGCCTGCAATCTGAACTGTGCCAGGGTTTGTGAGATTCGCTCTCCCTCGCGGGTTGGCTGCTCTGTGTCCCTCGCATTGTAGTACGTGTGTCGCCCAGGACGTAAGGGCCATGCTGACTTGACGTCATCCTCACCTTCCTCCGGTTTGTCACCGGCAGTCTCGCTAGAGTTCCCAACTTAATGATGGCAACTAACGACGAGGGTTGCGCTCGTTGCGGGACTTAACCCAACATCTCACGACACGAGCCGACGACAGCCATGCAGCACCTTGTTTCGTGTCCCTTGCGGGAAAAAGTCCTTTCGGCACCGGTCACTCACATT
>6TW_7891
TCACCCCAGTCATCAACCCCGCCTTCGGCACCCTCCTCCCTTTCGGGTTAGAGTAATGACTTCGGGCGTGGCTCACTTCCATGGTGTGACGGGCGGTGTGTACAAGGCCCGGGAACGAATTCACTGCAGTATGCTGACCTGCAATTACTAGCGATTCCTCCTTCACGAAGGCGAGTTGCAGCCTTCGATCTGAACTGAGCTACGGTTTATGAGATTCGCATCACATCGCTGTGTAGCTGCCCTTTGTCCGTAGCATTGTAGTACGTGTGTAGCCCAAGACGTAAGGGGCATGCTGACTTGACGTCATCCCCACCTTCCTCCGGTTTGTCACCGGCAGTCTCTCTAGAGTGCCCAACTTAATGCTGGCAACTAAAAACGAGGGTTGCGCTCGTTGCGGGACTTAACCCAACATCTCACGACACGAGCTGACGACAGCCATGCACCACCTGTGTTCACGCTCCCGAAGGCACTTCCATCTTTCAACGGAATT
>6TW_7909
TCACCCCAATCAAAAGCCCTACCTTAGGTACCTGCCTCCGTAAACGGTTAGCTCAGTAACTTCGGGCATGACCCTCTTTCGTGGTGTGACGGGCGGTGTGTACAAGACCCGGGAACGTATTCAATGCAGCGTGCTGATCTGCATTTACTAGCGATTCCAGCTTCACGTAGTCGAGTTGCAGACTACGATCCGAACTGAGGGTGGGTTTGTAGATTAGCCAAGCCTCGCGACTCAGCAACTTATTGTCCCATCCCATTGTAACACGTGTGTAGCCCTGGGCATAAGGGGCATGATGATTTGACGTCATCCACACCTTCCTCCGGCTTGTCACCGGCAGTCTGGCTAGAGGGTTCAGCATCCTACGATCTGTAACAACTAACCACGTGGGTTGCGCTCGTTGCGGGACTTAACCCAACATCTCACGACACGAGCTGACGACAACCGTGCACCACCTGTCTCTTAGCTCCCTTGCGGGCACCCCTAACTTTCGCTAAGGTTCTAAGGAT
>6TW_7934
TCATCCCAGTCATCAGCCTTACCTTCGGCACTTCTCCCCTTACGGTTGAGTCAGTGACTTCGGGCAAAACCAACTTCCATGATGTGACGGGCGGTGTGTACAAGGCCCGGGAACGTATTCACGGCGATGTTGCTGACTCGCCATTACTAGCAATTCCGGCTTCATGTAGTCGAGTTGCAGACTACAATCCGAACTGGGGCCGGCTTTATAGGATTTGCTCCACCTTTCGGTCTTGCTGCCTTCTGTACCGGCCATTGTAGCACGTGTGTAGCCCCAGACATAAGGGCCATGCGGACTTGACGTCATCCTCACCTTCCTCCTAGTTAACCTAGGCAGTCTCACTAGAGTTCCCATCTTTCATGTTGGCAACTAGTGACAAGGGTTGCGCTCGTTGCGGGACTTAACCCAACACCTCACGGCACGAGCTGACGACAGCCATGCAGCACCTGTAAAGCAGTCCTTGCGGAAGATACCATCTCTGGTACTGTCTACT
>6TW_7941
TAGCCCTAGTCACCGGTTTTACCCTAGACAGCTTCCTTATGGATCACCATCTTCAGGCACCCCCGACTCCCATGGCTTGACGGGCGGTGTGTACAAGGTCCGGGAACGTATTCACCGCGCCATGCTGATGCGCGATTACTAGCGATTCCAACTTCATGGAGTCGAGTTGCAGACTCCAATCCGAACTGGGACATCCTTTCTGAGATTCGCTTACATTCGCATGCTCGCTGCCCTCTGTGGATGCCATTGTAGTACGTGTGTAGCCCTGGGCATAAAGGCCATGATGACTTGACGTCGTCCCTTCCTTCCTCTCTCCTTACGGAGGCAGTCTTTTCAGAGTCCCCGACCGAATCGCTGGCAACTGAAAATAGGGGTTGCGCTCGTTGCGGGACTTAACCCAACACCTCACGGCACGAGCTGACGACAGCCATGCAGCACCTCACTAAATGTCCCTTGCGGGCCTATCAAGTTTCCTCAATATTCAT
>6TW_7952
TCACCCCAGTTGCTGACTATACCTTGGTCAAACGCCTCCTTGCGGTTAGCAATCTGCTTTAAGGTAGAACCAACTTCCATGGTGTGACGGGCGGTGTGTACAAGACCCGGGAACGTATTCACCGTAGCACGCTGATCTACGATTACTAGCGATTCCAGCTTCATGCACTCGAGTTGCAGAGTGCAATCCGAACTGAGGTAGATTTTTGAGTTTAGCTTAGCGTCGCCACTTTGCATCTCATTGTCACTACCATTGTAGCACGTGTGTAGCCCAACCCGTAAGGGCCATGAGGACTTGACGTCATCCCCACCTTCCTCCAGCTTATCACTGGCAGTTCTTTCAGAGTGCCCAGCATGACCTGATGGCAACTAAAAGTAGGGGTTGCGCTCGTTGCGGGACTTAACCCAACATCTCACGACACGAGCTGACGACAGCCATGCAGCACCTGTGTTCTATCCGGCCGAACCGAAGAGTCTAGTTTCCTAAACTCG
>6TW_7963
TCACCCCAGTCACCAGCCCTGCCTTAGGCGCCTCCCTCCCTTACGGGTTGAGATAACGACTTCGGGCGTGACCAGCTTCCATGGTGTGACGGGCGGTGTGTACAAGGCCCGGGAACGTATTCACCGCAGTATGCTGACCTGCGATTACTAGCGATTCCGCCTTCATGCAGGCGAGTTGCAGCCTGCAATCTGAACTAAGACCGGGTTTATGAGATTAGCTTGCATTCGCATGCTTGCGACTCTTTGTCCCGGCCATTGTAGTACGTGTGTAGCCCAAGGCGTAAGGGGCATGATGACTTGACGTCATCCCCACCTTCCTCCGGTTTGTCACCGGCAGTCTCTCTAGAGTGCCCAACTTAATGATGGCAACTAAAAACGAGGGTTGCGCTCGTTGCGGGACTTAACCCAACATCTCACGACACGAGCTGACGACAGCCATGCACCACCTGTGTTCGTGCTCCCGAAGGCACTCCTCTCTTTCAAGGAGATTCC
>6TW_7976
TCACCCCAGTCATCAACCCCGCCTTCGGCACCCTCCTCCCCCGAAAGGGTTAGAGTAATGACTTCGGGCGTGGCTCACTTCCATGGTGTGACGGGCGGTGTGTACAAGACCCGGGAACGTATTCACCGTAGCACGCTGATCTACGATTACTAGCGATTCCAGCTTCATGCACTCGAGTTGCAGAGTGCAATCCGAACTGAGGTAGATTTTTGAGTTTAGCTTAGCGTCGCCACTTTGCATCTCATTGTCACTACCATTGTAGCACGTGTGTAGCCCAACCCGTAAGGGCCATGAGGACTTGACGTCATCCCCACCTTCCTCCAGCTTATCACTGGCAGTTCTTTCAGAGTGCCCAGCATGACCTGATGGCAACTAAAAGTAGGGGTTGCGCTCGTTGCGGGACTTAACCCAACATCTCACGACACGAGCTGACGACAGCCATGCAGCACCTGTGTTCTGTCCGGCCGAACCGAAAAGTCTAGTTTCCTAAA
>6TW_7989
TCACCCCAGTCATCAACCCCGCCTTCGGCACCCTCCTCCCCCGAAAGGGTTAGAGTAATGACTTCGGGCGTGGCTCACTTCCATGGTGTGACGGGCGGTGTGTACAAGGCCCGGGAACGGATTCACCGCAGTATGCTGACCTGCGATTACTAGCGATTCCTCCTTCATGCAGGCGAGTTGCAGCCTGCAATCTGAACTGTGCCAGGGTTTGTGAGATTCGCTCTCCCTCGCGGGTTGGCTGCTCTGTGTCCCTCGCATTGTAGTACGTGTGTCGCCCAGGACGTAAGGGCCATGCTGACTTGACGTCATCCTCACCTTCCTCCGGTTTGTCACCGGCAGTCTCGCTAGAGTTCCCAACTTAATGATGGCAACTAACGACGAGGGTTGCGCTCGTTGCGGGACTTAACCCAACATCTCACGACACGAGCTGACGACAGCCATGCAGCACCTGTCTTCTGGTTCCTTACGGCACTCTCCCCTTTCAAGGAGATTCC
>6TW_8002
TCACCCCAGTCATGAATCCTACCGTGGTAATCGTCTTCCTTGCGGTTAGACTAACTACTTCTGGTAAAACCCACTCCCATGGTGTGACGGGCGGTGTGTACAAGGCCCGGGAACGTATTCACCGCGACATGCTGATCCGCGATTACTAGCGATTCCGACTTCATGCAGTCGAGTTGCAGACTACAATCCGGACTACGATCGGCTTTCTGGGATTGGCTCCCCCTCGCGGGTTGGCAACCCTCTGTACCGACCATTGTATTACGTGTGAAGCCCTGGCCATAAGGGCCATGAGGACTTGACGTCATCCCCACCTTCCTCCGGTTTGTCACCGGCAGTCCCATTAAAGTGCCCAACTAAATGATGGCAATTAATGGCAAGGGTTGCGCTCGTTGCGGGACTTAACCCAACATCTCACGACACGAGCTGACGACAGCCATGCAGCACCTGTGTTACCGTTCTCTTTCGAGCACTTGAACATCTCTGCTCAATTCGGTACATGTC
>6TW_8004
TCACCCCAGTCATCAACCCCGCCTTCGGCACCCTCCTCCCCCGAAAGGGTTAGAGTAATGACTTCGGGCGTGGCTCACTTCCATGGTGTGACGGGCGGTGTGTACAAGGCCCGGGAACGGATTCACCGCAGTATGCTGACCTGCGATTACTAGCGATTCCTCCTTCATGCAGGCGAGTTGCAGCCTGCAATCTGAACTGTGCCAGGGTTTGTGAGATTCGCTCTCCCTCGCGGGTTGGCTGCTCTGTGTCCCTCGCATTGTAGTACGTGTGTCGCCCAGGACGTAAGGGCCATGCTGACTTGACGTCATCCTCACCTTCCTCCGGTTTGTCACCGGCAGTCTCGCTAGAGTTCCCAACTTAATGATGGCAACTAACGACGAGGGTTGCGCTCGTTGCGGGACTTAACCCAACATCTCACGACACGAGCTGACGACAGCCATGCAGCACCTGTCTTCTGGTTCCTTACGGCACTCTCCCCTTTCAAGGAGATTCC
>6TW_8008
TCACCCCAGTCATCAACCCCGCCTTCGGCACCCTCCTCCCCCGAAAGGGTTAGAGTAATGACTTCGGGCGTGGCTCACTTCCATGGTGTGACGGGCGGTGTGTACAAGGCCCGGGAACGGATTCACCGCAGTATGCTGACCTGCGATTACTAGCGATTCCTCCTTCATGCAGGCGAGTTGCAGCCTGCAATCTGAACTGTGCCAGGGTTTGTGAGATTCGCTCTCCCTCGCGGGTTGGCTGCTCTGTGTCCCTCGCATTGTAGTACGTGTGTCGCCCAGGACGTAAGGGCCATGCTGACTTGACGTCATCCTCACCTTCCTCCGGTTTGTCACCGGCAGTCTCGCTAGAGTTCCCAACTTAATGATGGCAACTAACGACGAGGGTTGCGCTCGTTGCGGGACTTAACCCAACATCTCACGACACGAGCTGACGACAGCCATGCAGCACCTGTCTTCTGGTTCCTTACGGCACTCTCCCCTTTCAAGGAGATTCC
>6TW_8050
TCACCCCAGTCATCAACCCCGCCTTCGGCACCCTCCTCCCCCGAAAGGGTTAGAGTAATGACTTCGGGCGTGGCTCACTTCCATGGTGTGACGGGCGGTGTGTACAAGGCCCGGGAACGGATTCACCGCAGTATGCTGACCTGCGATTACTAGCGATTCCTCCTTCATGCAGGCGAGTTGCAGCCTGCAATCTGAACTGTGCCAGGGTTTGTGAGATTCGCTCTCCCTCGCGGGTTGGCTGCTCTGTGTCCCTCGCATTGTAGTACGTGTGTCGCCCAGGACGTAAGGGCCATGCTGACTTGACGTCATCCTCACCTTCCTCCGGTTTGTCACCGGCAGTCTCGCTAGAGTTCCCAACTTAATGATGGCAACTAACGACGAGGGTTGCGCTCGTTGCGGGACTTAACCCAACATCTCACGACACGAGCTGACGACAGCCATGCAGCACCTGTCTTCTGGTTCCTTACGGCACTCTCCCCTTTCAAGGAGATTCC
>6TW_8069
TAACACCAGTTATCGGTTTTACCCTAGGCAGCTCCTTGCGGTTACCGACTTCAGGCACCCCCAACTTCCATTGTTTGACGGGCGGTGTGTACAAGGCCCGGGAACGTATTCACCGCGCCATGGCTGATGCGCGATTACTAGCGATTCCAGCTTCATAGAGTCGAGTTGCAGACTCCAATCCGAACTGAGATTGGCTTTAGAGATTTGCATCCGGTCACCCGGTAGCTGCCCTCTGTACCAACCATTGTAGCACGTGTGTGGCCCAGGACGTAAGGGCCGTGATGACTTGACGTCGTCCCCGCCTTCCTCTCAGCTTGCGCTGGCAGTTTCATTAGAGTCCCCGACATGACTCGCTGGCAACTAATGATAGGGGTTGCGCTCGTTGCGGGACTTAACCCAACACCTCACGGCACGAGCTGACGACAGCCATGCAGCACCTTGTAGACCGTCCGAAGACTATAGTGTTTCCACTATATGCGTTCTACATTTAAGCCCTGGTAA
>6TW_8094
TCACCCCAGTCACCAGCCCTGCCTTAGGCGCCTCCCTCCCTTGCGGGTTGAGATAACGACTTCGGGCGTGACCAGCTTCCATGGTGTGACGGGCGGTGTGTACAAGGCCCGGGAACGTATTCACCGCAGTATGCTGACCTGCGATTACTAGCGATTCCGCCTTCATGCAGGCGAGTTGCAGCCTGCAATCTGAACTAAGACCGGGTTTATGAGATTAGCTTGCATTCGCATGCTTGCGACTCTTTGTCCCGGCCATTGTAGTACGTGTGTAGCCCAGGACGTAAGGGCCATGCTGACTTGACGTCATCCTCACCTTCCTCCGGTTTGTCACCGGCAGTCTCGCTAGAGTTCCCAACTTAATGATGGCAACTAACGACGAGGGTTGCGCTCGTTGCGGGACTTAACCCAACATCTCACGACACGAGCTGACGACAGCCATGCAGCACCTGTCTTCTGGTTCCTTACGGCACTCTCCCTTTCAAGGAGATT
>6TW_8112
TCACTCCAGTCACCGACCCCACCCTAAACATTACTCTCCTCGCGGTTAAGCCAATGTCTTTAGGTGTTACCAGCTCCCATAGTGTGACGGGCGGTGTGTACAAGACCCGGGAACGTATTCAACGCACTATAGCTGACGCGCGTTTACTAGCAACTCCAACTTCATGCAGGCGAGTTGCAGCCTGCAATCTGAACTGAGGAATGTTTTACTAGGATTTGCTCCGCCTCACGGCTTGGCTTCCCATTGTTCCATCCCATTGTAGCGTGTGTGTAGCCCCGGACATAAAGGCCATGCTGACTTGACGTCATCCCCGCCTTCCTCCGGCTTGCGGCCGGCAGTCTCGCCAGACACTTGTAACTGGCAATGAGGGTTGCGCTCGTTAGCGTACTTAAACGAACATCTCACGACACGAGCTGACGACAGCCATGCAACACCTGTATAAACCTCTCTTGCGAGTCGATCCAATTTCTCTTCTCTACCATCTATA
>6TW_8124
TAGCCCCAGTCACCTGTTTCGCCTTAGGCAGCTCCCATCAAAGTCACCGTCTTCAGGCGCCCCAAGCTCCCATGGCTTGACGGGCGGTGTGTACAAGGTCCGGGAACGTATTCACCGCGCCATGGCTGATGCGCGATTACTAGCGATTCCGACTTCACGCAGTCGAGTTGCAGACTGCGATCCGGACTACGATCGGTTTTGTGGGATTAGCTCCACCTCGCGGTTTGGCAACCCTCTGTACCGACCATTGTAGCACGTGTGTAGCCCAGGCCGTAAGGGCCATGATGACTTGACGTCATCCCCACCTTCCTCCGGTTTGTCACCGGCAGTCTCCTTAGAGTGCCCACCATTACGTGCTGGTAACTAAGGACAAGGGTTGCGCTCGTTACGGGACTTAACCCAACATCTCACGACACGAGCTGACGACAGCCATGCAGCACCTGTGTCTGAGTTCCCGAAGGCACCAATCCATCTCTGGAAAGTTCTCAGCAT
>6TW_8165
TCACCCCAGTCACTAGCCCTGCCTTAGGCATCCTCCTCCTCGAAAGGTTGGAGTAACGACTTCGGGCGTGACCAGCTCCCATGGTGTGACGGGCGGTGTGTACAAGGCCCGGGAACGAATTCACCGCAGTATGCTGACCTGCGATTACTAGCGATTCCTCCTTCATGCAGGCGAGTTTCAGCCTGCAATCTGAACTGAGGCCGGGTTTGCTGGGATTCGCTTGTCCTCGCGGATTAGCTGCCCGTTGTCCCGACCATTGTAGTACGTGTGTAGCCCAAGACGTAAGGGGCATGCTGACTTGACGTCATCCCCACCTTCCTCCGGTTTGTCACCGGCAGTCTCTCTAGAGTTCCCAACTTAATGATGGCAACTAAAGACGAGGGTTGCGCTCGTTGCGGGACTTAACCCAACATCTCACGACACGAGCTGACGACAGCCATGCACCACCTGTGTTCTGGTTCCCTAAGGCACTCTCAACTTTCATCAAGATTCCAGACA
>6TW_8179
TAGCCCCAGTCACCTGTTTACCTTAGACAGCTCCCCCGTAAAGTCACCGTCTTCAGGCACCCCAAGCTCCCATGGCTTGACGGGCGGTGTGTACAAGGTCCGGGAACGTATTCACCGCGCCATGGCTGATGCGCGATTACTAGCGATTCCACCTTCATGGAGTCGGGTTGCAGACTCCAATCCGAACTGGGATAGGGTTTGAGAGATTCGCATCGCCTCGCGACGTAGCTGCCCTCTGTCCCTACCATTGTAGCACGTGTGTAGCCCTGGGCATAAAGGCCATGATGACTTGACGTCGTCCCCACCTTCCTCACACCTTACGGCGGCAGTATGTTCAGAGTCCCCGACATTACTCGCTGGCAACTGAACAAGGGGGTTGCGCTCGTTGCGGGACTTAACCCAACATCTCACGACACGAGCTGACGACAGCCATGCAGCACCTTGCACTCTGTTCTTGCGACCGGCGAGCTTTCACCCGCATTCAAAGCACA
>6TW_8182
TCATCCCAGTTACCGCTCATACCTTAGGGCGCTGCCTCCTTGCGGTTGGCGCGCGCACTTCGGGTACAAACGACTCCCATGATGTGACGGGCGGTGTGTACAAGACCCGGGAACGTATTCACGGCGCCGTAGCTGATGCGCCATTACTAGCGATTCCGGCTTCATGGAGGCGAGTTGCAGCCTCCAATCCGAACTGGGCCCGAATTTAGTGATTTCCTCCACCTCGCGGTCTCGGATCCTTCTGTTTCGGGCATTGTAGTACGTGTGCAGCCCTGGCCGTAAGGGCCATACTGACTTGACGTCGTCCCCACCTTCCTCCCCGTTGAACAGGGCAGTCTGAACAGAGTGCCGGAGACTCACGTCTCCATGGCAACAGTTCACAGGGGTTGCGCTCGTTGCGGGACTTAACCCAACATCTCACGACACGAGCTGACGACAGCCATGCAGCACCTGTGCAAATTGTGTATTGCTACACTCGCCGGCTTTCACCGGTTTAG
>6TW_8206
TCACCCCAGTCATCAACCCCGCCTTCGGCATCCTCCTCCCCCGAAAGGGTTAGAGTAATGACTTCGGGCGTGGCTCACTTCCATGGTGTGACGGGCGGTGTGTACAAGGCCCGGGAACGGATTCACCGCAGTATGCTGACCTGCGATTACTAGCGATTCCTCCTTCATGCAGGCGAGTTGCAGCCTGCAATCTGAACTGTGCCAGGGTTTGTGAGATTCGCTCTCCCTCGCGGGTTGGCTGCTCTGTGTCCCTCGCATTGTAGTACGTGTGTCGCCCAGGACGTAAGGGCCATGCTGACTTGACGTCATCCTCACCTTCCTCCGGTTTGTCACCGGCAGTCTCGCTAGAGTTCCCAACTTAATGATGGCAACTAACGACGAGGGTTGCGCTCGTTGCGGGACTTAACCCAACATCTCACGACACGAGCTGACGACAGCCATGCAGCACCTGTCTTCCGGTTCCTTACGGCACTCTCCCCTTTCAAGGAGATTCC
>6TW_8267
TCACCCCAGTCATCAACCCCGCCTTCGGCACCCTCCTCCCCCGAAAGGGTTAGAGTAATGACTTCGGGCGTGGCTCACTTCCATGGTGTGACGGGCGGTGTGTACAAGGCCCGGGAACGGATTCACCGCAGTATGCTGACCTGCGATTACTAGCGATTCCTCCTTCATGCAGGCGAGTTGCAGCCTGCAATCTGAACTGTGCCAGGGTTTGTGAGATTCGCTCTCCCTCGCGGGTTGGCTGCTCTGTGTCCCTCGCATTGTAGTACGTGTGTCGCCCAGGACGTAAGGGCCATGCTGACTTGACGTCATCCTCACCTTCCTCCGGTTTGTCACCGGCAGTCTCGCTAGAGTTCCCAACTTAATGATGGCAACTAACGACGAGGGTTGCGCTCGTTGCGGGACTTAACCCAACATCTCACGACACGAGCTGACGACAGCCATGCAGCACCTGTCTTCTGGTTCCTTACGGCACTCTCCCCTTTCAAGGAGATTCC
>6TW_8268
TCATCCCAGTTACCGCTCATACCTTAGGGCGCTGCCTCCTTGCGGTTGGCGCGCGCACTTCGGGTACAAACGACTCCCATGATGTGACGGGCGGTGTGTACAAGACCCGGGAACGTATTCACGGCGCCGTAGCTGATGCGCCATTACTAGCGATTCCGGCTTCATGGAGGCGAGTTGCAGCCTCCAATCCGAACTGGGCCCGACTTTAGTGATTTCCTCCACCTCGCGGTCTCGGATCCTTCTGTGTCGGGCATTGTAGTACGTGTGCAGCCCTGGCCGTAAGGGCCATACTGACTTGACGTCGTCCCCACCTTCCTCCCCGTTGAACAGGGCAGTCTGAACAGAGTGCCGGAGACTCACGTCTCCATGGCAACAGTTCACAGGGGTTGCGCTCGTTGCGGGACTTAACCCAACATCTCACGACACGAGCTGACGACAGCCATGCAGCACCTGTGCAAATTGTGTATTGCTACACTCGCCGGCTTTCACCGGTTT
>6TW_8272
TCATCCCAGTTACCGCTCATAGCGTAGGGCGCTGCCTCCTTGCGGTTGGCTTACGCACTTCGGCTACAAACGACTTCCATGATGTGACGGGCGGTGTGTACAAGGCCCGGGAACGTATTCACGGCGCCGTAGCTGATGCGCCATTACTAGCGATTCCGGCTTCATGGAGGCGAGTTGCAGCCTCCAATCCGAACTGGGCCCAGTTTTTGAGATTTCCTCCACCTCGCGGATTCGGATCATTCTGTACTGGGCATTGTAGTACGTGTGCAGCCCTGGTCGTAAGGGCCATACTGACTTGACGTCATCCCCACCTTCCTCCCCGTTTCACAGGGCAGTCTGTCCAGAGAGCCCGAAGGCAACAGGACACAGGGGTTGCGCTCGTTGCGGGACTTAACCCAACATCTCACGACACGAGCTGACGACAGCCATGCAGCACCTGTGCAAATTATCGGTATTGCTACCGACTCGCTAACTTTCATTAA
>6TW_8273
TCACCCCAATCATCTACCCCACCTTAGGCGGCTAGTTCCTTGCGGTTACCCCACCGACTTCGGGTGTTGCAAACTCTCGTGGTGTGACGGGCGGTGTGTACAAGACCCGGGAACGTATTCACCGCGGCATGCTGATCCGCGATTACTAGCAATTCCGACTTCATGCAGGCGAGTTGCAGCCTGCAATCCGAACTGAGATCGGTTTTCAGAGATTCGCTCCAGATCGCTCTTTCGCTGCCCGTTGTACCGACCATTGTAGTACGTGTGTAGCCCAGGTCATAAGGGGCATGATGATTTGACGTCATCCCCACCTTCCTCCGGTTTGTCACCGGCAGTCATCCTAGAGTGCCCATCTTACTGCTGGCAACTAGCATCAAGGGTTGCGCTCGTTGCGGGACTTAACCCAACATCTCACGACACGAGCTGACGACAACCATGCACCACCTGTCTCTTCTGTCCCGAAGGCCTAGACGATCTCTCGCCTATTC
>6TW_8278
TCATCCCAGTTACCGCTCATAGCGTAGGGCGCTGCCTCCTTGCGGTTGGCTTACGCACTTCGGCTACAAACGACTTCCATGATGTGACGGGCGGTGTGTACAAGGCCCGGGAACGTATTCACGGCGCCGTAGCTGATGCGCCATTACTAGCGATTCCGGCTTCATGGAGGCGAGTTGCAGCCTCCAATCCGAACTGGGCCCAGTTTTTGAGATTTCCTCCACCTCGCGGATTCGGATCATTCTGTACTGGGCATTGTAGTACGTGTGCAGCCCTGGTCGTAAGGGCCATACTGACTTGACGTCATCCCCACCTTCCTCCCCGTTTCACAGGGCAGTCTGTCCAGAGAGCCCGAAGGCAACAGGACACAGGGGTTGCGCTCGTTGCGGGACTTAACCCAACATCTCACGACACGAGCTGACGACAGCCATGCAGCACCTGTGCAAATTATCGGTATTGCTACCGACTCGCTAACTTTCATTAA
>6TW_8281
TCACCCCAGTCATCAACCCCGCCTTCGGCACCCTCCTCCCCCGAAAGGGTTAGAGTAATGACTTCGGGCGTGGCTCACTTCCATGGTGTGACGGGCGGTGTGTACAAGGCCCGGGAACGGATTCACCGCAGTATGCTGACCTGCGATTACTAGCGATTCCTCCTTCATGCAGGCGAGTTGCAGCCTGCAATCTGAACTGTGCCAGGGTTTGTGAGATTCGCTCTCCCTCGCGGGTTGGCTGCTCTGTGTCCCTCGCATTGTAGTACGTGTGTCGCCCAGGACGTAAGGGCCATGCTGACTTGACGTCATCCTCACCTTCCTCCGGTTTGTCACCGGCAGTCTCGCTAGAGTTCCCAACTTAATGATGGCAACTAACGACGAGGGTTGCGCTCGTTGCGGGACTTAACCCAACATCTCACGACACGAGCTGACGACAGCCATGCAGCACCTGTCTTCTGGTTCCTTACGGCACTCTCCCCTTTCAAGGAGATTCC
>6TW_8295
TCACCCCAGTCATCAACCCCGCCTTCGGCACCCTCCTCCCCCGAAAGGGTTAGAGTAATGACTTCGGGCGTGGCTCACTTCCATGGTGTGACGGGCGGTGTGTACAAGGCCCGGGAACGGATTCACCGCGGTATGCTGACCCGCGATTACTAGCGATTCCAGCTTCATGCAGGCGAGTTGCAGCCTGCAATCCGAACTGAGCGTTACTTTTTGAGATTTCCTAGACCTCGCAGTTTTGGTTCCCTTTGTATAACGCATTGTAGGACGTGTGCAGCCCTAATCATAAAGGCCATGAGGACTTGACGTCATCCCCACCTTCCTCCGGTTTAACACCGGCAGTCTCTCTAGAGTCCCCGCCATTACGCGCTGGCAACTAGAGACAGGGGTTTCGCTCGTTAAGGGACTTAACCCGACATCTCACGACACGAGCTGACGACAGCCATGCAGCACCTGTGCAGTTCGCCTATTGCTAGGCCAAAGGCTTTCACCTTCTGAACACTGCAT
>6TW_8365
TCACCCCAATCACCGACCCCACCTTAGACGGCTCCTTCCTTGCGGTTAGGCCACCGGCTTCGGGTGTTGCCGACTTTCGTGGTGTGACGGGCGGTGTGTACAAGGCCCGGGAACGTATTCACCCCGGCGTGCTGATCCGCGATTACTAGCGATTCCAACTTCACGAAGTCGAGTTTCAGACTTCGATCTGAACTGAGATTGCGTTTAGAGATTATCTCCTGCTTGCGCATTCGCTCTCTGTAGCAACCATTGTATCACGTGTGTAGCCCTGGACGTAAGGGCCATGATGACTTGACGTCATCCCCACCTTCCTCTCTACTTGCGTAGGCAGTCTCCTTAAAGTGCTCAACTGAATGTTAGCAACTAAGGATAGGGGTTGCGCTCGTTGCGGGACTTAACCCAACACCTCACAGCACGAGCTGACGACAGCCATGCAGCACCTCTATAAGATCTCGATTTTACGAGTCATTTGACTTTCATCTCCTTACTTCTTACTGTT
>6TW_8367
TCACCCCAGTCATGAATCCTACCGTGGTAATCGTCTTCCTTGCGGTTAGACTAACTACTTCTGGTAAAACCCACTCCCATGGTGTGACGGGCGGTGTGTACAAGGCCCGGGAACGTATTCACCGCGACATGCTGATCCGCGATTACTAGCGATTCCGACTTCATGCAGTCGAGTTGCAGACTACAATCCGGACTACGATCGGCTTTCTGGGATTGGCTCCCCCTCGCGGGTTGGCAACCCTCTGTACCGACCATTGTATTACGTGTGAAGCCCTGGCCATAAGGGCCATGAGGACTTGACGTCATCCCCACCTTCCTCCGGTTTGTCACCGGCAGTCCCATTAAAGTGCCCAACTAAATGATGGCAATTAATGGCAAGGGTTGCGCTCGTTGCGGGACTTAACCCAACATCTCACGACACGAGCTGACGACAGCCATGCAGCACCTGTGTTACCGTTCTCTTTCGAGCACTTGAACATCTCTGCTCAATTCGGTACATGTCAAGGCC
>6TW_8385
TCACCCCAGTCACCAGCCCTGCCTTAGGCGCCTCCCTCCCTTGCGGGTTGAGATAACGACTTCGGGCGTGACCAGCTTCCATGGTGTGACGGGCGGTGTGTACAAGGCCCGGGAACGTATTCACCGCAGTATGCTGACCTGCGATTACTAGCGATTCCGCCTTCATGCAGGCGAGTTGCAGCCTGCAATCTGAACTAAGACCGGGTTTATGAGATTAGCTTGCATTCGCATGCTTGCGACTCTTTGTCCCGGCCATTGTAGTACGTGTGTAGCCCAAGGCGTAAGGGGCATGATGACTTGACGTCATCCCCACCTTCCTCCGGTTTGTCACCGGCAGTCTCTCTAGAGTGCCCAACTTAATGATGGCAACTAAAAACGAGGGTTGCGCTCGTTGCGGGACTTAACCCAACATCTCACGACACGAGCTGACGACAGCCATGCACCACCTGTGTTCGTGCTCCCGAAGGCACTCCTCCCTTTCAAGAGGATTCACG
>6TW_8406
TCACCCCAGTCACCAGCCCTGCCTTAGGCGCCTCCCTCCCTTGCGGGTTGAGATAACGACTTCGGGCGTGACCAGCTTCCATGGTGTGACGGGCGGTGTGTACAAGGCCCGGGAACGTATTCACCGCAGTATGCTGACCTGCGATTACTAGCGATTCCGCCTTCATGCAGGCGAGTTGCAGCCTGCAATCTGAACTAAGACCGGGTTTATGAGATTAGCTTGCATTCGCATGCTTGCGACTCTTTGTCCCGGCCATTGTAGTACGTGTGTAGCCCAAGGCGTAAGGGGCATGATGACTTGACGTCATCCCCACCTTCCTCCGGTTTGTCACCGGCAGTCTCTCTAGAGTGCCCAACTTAATGATGGCAACTAAAAACGAGGGTTGCGCTCGTTGCGGGACTTAACCCAACATCTCACGACACGAGCTGACGACAGCCATGCACCACCTGTGTTCGTGCTCCCGAAGGCACTCCTCCCTTTCAAGAGGATTCACG
>6TW_8440
TCACCCCAGTCACCAGCCCTGCCTTAGGCGCCTCCCTCCCTTGCGGGTTGAGATAACGACTTCGGGCGTGACCAGCTTCCATGGTGTGACGGGCGGTGTGTACAAGGCCCGGGAACGTATTCACCGCAGTATGCTGACCTGCGATTACTAGCGATTCCGCCTTCATGCAGGCGAGTTGCAGCCTGCAATCTGAACTAAGACCGGGTTTATGAGATTAGCTTGCATTCGCATGCTTGCGACTCTTTGTCCCGGCCATTGTAGTACGTGTGTAGCCCAAGGCGTAAGGGGCATGATGACTTGACGTCATCCCCACCTTCCTCCGGTTTGTCACCGGCAGTCTCTCTAGAGTGCCCAACTTAATGATGGCAACTAAAAACGAGGGTTGCGCTCGTTGCGGGACTTAACCCAACATCTCACGACACGAGCTGACGACAGCCATGCACCACCTGTGTTCGTGCTCCCGAAGGCACTCCTCCCTTTCAAGAGGATTCACG
>6TW_8447
TCACCCCAGTCATCAACCCCGCCTTCGGCACCCTCCTCCCCCGAAAGGGTTAGAGTAATGACTTCGGGCGTGGCTCACTTCCATGGTGTGACGGGCGGTGTGTACAAGGCCCGGGAACGGATTCACCGCAGTATGCTGACCTGCGATTACTAGCGATTCCTCCTTCATGCAGGCGAGTTGCAGCCTGCAATCTGAACTGTGCCAGGGTTTGTGAGATTCGCTCTCCCTCGCGGGTTGGCTGCTCTGTGTCCCTCGCATTGTAGTACGTGTGTCGCCCAGGACGTAAGGGCCATGCTGACTTGACGTCATCCTCACCTTCCTCCGGTTTGTCACCGGCAGTCTCGCTAGAGTTCCCAACTTAATGATGGCAACTAACGACGAGGGTTGCGCTCGTTGCGGGACTTAACCCAACATCTCACGACACGAGCTGACGACAGCCATGCAGCACCTGTCTTCTGGTTCCTTACGGCACTCTCCCCTTTCAAGGAGATTCC
>6TW_8492
TCACCCCAGTCATCAACCCCGCCTTCGGCACCCTCCTCCCCCGAAAGGGTTAGAGTAATGACTTCGGGCGTGGCTCACTTCCATGGTGTGACGGGCGGTGTGTACAAGGCCCGGGAACGGATTCACCGCAGTATGCTGACCTGCGATTACTAGCGATTCCTCCTTCATGCAGGCGAGTTGCAGCCTGCAATCTGAACTGTGCCAGGGTTTGTGAGATTCGCTCTCCCTCGCGGGTTGGCTGCTCTGTGTCCCTCGCATTGTAGTACGTGTGTCGCCCAGGACGTAAGGGCCATGCTGACTTGACGTCATCCTCACCTTCCTCCGGTTTGTCACCGGCAGTCTCGCTAGAGTTCCCAACTTAATGATGGCAACTAACGACGAGGGTTGCGCTCGTTGCGGGACTTAACCCAACATCTCACGACACGAGCTGACGACAGCCATGCAGCACCTGTCTTCTGGTTCCTTACGGCACTCTCCCCTTTCAAGGAGATTCC
>6TW_8512
TCACCCCAGTCATCAACCCCGCCTTCGGCACCCTCCTCCCCCGAAAGGGTTAGAGTAATGACTTCGGGCGTGGCTCACTTCCATGGTGTGACGGGCGGTGTGTACAAGGCCCGGGAACGGATTCACCGCAGTATGCTGACCTGCGATTACTAGCGATTCCTCCTTCATGCAGGCGAGTTGCAGCCTGCAATCTGAACTGTGCCAGGGTTTGTGAGATTCGCTCTCCCTCGCGGGTTGGCTGCTCTGTGTCCCTCGCATTGTAGTACGTGTGTCGCCCAGGACGTAAGGGCCATGCTGACTTGACGTCATCCTCACCTTCCTCCGGTTTGTCACCGGCAGTCTCGCTAGAGTTCCCAACTTAATGATGGCAACTAACGACGAGGGTTGCGCTCGTTGCGGGACTTAACCCAACATCTCACGACACGAGCTGATGACAGCCATGCAGCACCTGTCTTCTGGTTCCTTACGGCACTCTCCCCTTTCAAGGAGATT
>6TW_8571
TCACCCCAGTTGCTGACTATACCTTGGTCAAACGCCTCCTTGCGGTTAGCAATCTGCTTTAAGGTAGAACCAACTTCCATGGTGTGACGGGCGGTGTGTACAAGACCCGGGAACGTATTCACCGTAGCACGCTGATCTACGATTACTAGCGATTCCAGCTTCATGCACTCGAGTTGCAGAGTGCAATCCGAACTGAGGTAGATTTTTGAGTTTAGCTTAGCGTCGCCACTTTGCATCTCATTGTCACTACCATTGTAGCACGTGTGTAGCCCAACCCGTAAGGGCCATGAGGACTTGACGTCATCCCCACCTTCCTCCAGCTTATCACTGGCAGTTCTTTCAGAGTGCCCAGCATGACCTGATGGCAACTAAAAGTAGGGGTTGCGCTCGTTGCGGGACTTAACCCAACATCTCACGACACGAGCTGACGACAGCCATGCAGCACCTGTGTCTGTCCGGCCGACCGAAACGTACTAGTTCTAACT
>6TW_8573
TCACCCCAGTCATCAACCCCGCCTTCGGCACCCTCCTCCCCCGAAAGGGTTAGAGTAATGACTTCGGGCGTGGCTCACTTCCATGGTGTGACGGGCGGTGTGTACAAGGCCCGGGAACGGATTCACCGCAGTATGCTGACCTGCGATTACTAGCGATTCCTCCTTCATGCAGGCGAGTTGCAGCCTGCAATCTGAACTGTGCCAGGGTTTGTGAGATTCGCTCTCCCTCGCGGGTTGGCTGCTCTGTGTCCCTCGCATTGTAGTACGTGTGTCGCCCAGGACGTAAGGGCCATGCTGACTTGACGTCATCCTCACCTTCCTCCGGTTTGTCACCGGCAGTCTCGCTAGAGTTCCCAACTTAATGATGGCAACTAACGACGAGGGTTGCGCTCGTTGCGGGACTTAACCCAACATCTCACGACACGAGCTGACGACAGCCATGCAGCACCTGTCTTCTGGTTCCTTACGGCACTCTCCCCTTTCAAGGAGATTCC
>6TW_8588
TCACCCCAGTCATCAGTCCTACCTTAGGCATCCCCCTCCAAAAGGTTGGGGTAACGACTTCGGGCGTGACCAACTTCCATGGTGTGACGGGCGGTGTGTACAAGGCCCGGGAACGAATTCACTGCAGTATGCTGACCTGCAATTACTAGCGATTCCTCCTTCACGAAGGCGAGTTGCAGCCTTCGATCTGAACTGAGCTACGGTTTATGAGATTCGCATCACATCGCTGTGTAGCTGCCCTTTGTCCGTAGCATTGTAGTACGTGTGTAGCCCAAGACGTAAGGGGCATGCTGACTTGACGTCATCCCCACCTTCCTCCGGTTTGTCACCGGCAGTCTCTCTAGAGTGCCCAACTTAATGCTGGCAACTAAAAACGAGGGTTGCGCTCGTTGCGGGACTTAACCCAACATCTCACGACACGAGCTGACGACAGCCATGCACCACCTGTGTTCACGCTCCCGAAGGCACTTCCATCTTTCAACGGAATT
>6TW_8589
TCACCCCAGTCATCAACCCCGCCTTCGGCACCCTCCTCCCCCGAAAGGGTTAGAGTAATGACTTCGGGCGTGGCTCACTTCCATGGTGTGACGGGCGGTGTGTACAAGGCCCGGGAACGGATTCACCGCAGTATGCTGACCTGCGATTACTAGCGATTCCTCCTTCATGCAGGCGAGTTGCAGCCTGCAATCTGAACTGTGCCAGGGTTTGTGAGATTCGCTCTCCCTCGCGGGTTGGCTGCTCTGTGTCCCTCGCATTGTAGTACGTGTGTCGCCCAGGACGTAAGGGCCATGCTGACTTGACGTCATCCTCACCTTCCTCCGGTTTGTCACCGGCAGTCTCGCTAGAGTTCCCAACTTAATGATGGCAACTAACGACGAGGGTTGCGCTCGTTGCGGGACTTAACCCAACATCTCACGACACGAGCTGACGACAGCCATGCAGCACCTGTCTTCTGGTTCCTTACGGCACTCTCCCCTTTCAAGGAGATTCC
>6TW_8609
TCACCCCAGTCATCAACCCCGCCTTCGGCACCCTCCTCCCCCGAAAGGGTTAGAGTAATGACTTCGGGCGTGGCTCACTTCCATGGTGTGACGGGCGGTGTGTACAAGGCCCGGGAACGGATTCACCGCAGTATGCTGACCTGCGATTACTAGCGATTCCTCCTTCATGCAGGCGAGTTGCAGCCTGCAATCTGAACTGTGCCAGGGTTTGTGAGATTCGCTCTCCCTCGCGGGTTGGCTGCTCTGTGTCCCTCGCATTGTAGTACGTGTGTCGCCCAGGACGTAAGGGCCATGCTGACTTGACGTCATCCTCACCTTCCTCCGGTTTGTCACCGGCAGTCTCGCTAGAGTTCCCAACTTAATGATGGCAACTAACGACGAGGGTTGCGCTCGTTGCGGGACTTAACCCAACATCTCACGACACGAGCTGACGACAGCCATGCAGCACCTGTCTTCTGGTTCCTTACGGCACTCTCCCCTTTCAAGGAGATTCC
>6TW_8619
TCACCCCAGTCATCAGTCCTACCTTAGGCATCCCCCTCCAAAAGGTTGGGGTAACGACTTCGGGCGTGACCAACTTCCATGGTGTGACGGGCGGTGTGTACAAGGCCCGGGAATGAATTCACTGCAGTATGCTGACCTGCAATTACTAGCGATTCCTCCTTCACGAAGGCGAGTTGCAGCCTTCGATCTGAACTGAGCTACGGTTTATGAGATTCGCATCACATCGCTGTGTAGCTGCCCTTTGTCCGTAGCATTGTAGTACGTGTGTAGCCCAAGACGTAAGGGGCATGCTGACTTGACGTCATCCCCACCTTCCTCCGGTTTGTCACCGGCAGTCTCTCTAGAGTGCCCAACTTAATGCTGGCAACTAAAACGAGGGTTGCGCTCGTTGCGGGACTTAACCCAACATCTCACGACACGAGCTGACGACAGCCATGCACCACCTGTGTTCACGCTCCCGAAGGCACTTCCATCTTTCAACGGAATTCGTGACA
>6TW_8627
TCACCCCAGTCACCAGCCCTGCCTTAGGCGCCTCCCTCCCTTGCGGGTTGAGATAACGACTTCGGGCGTGACCAGCTTCCATGGTGTGACGGGCGGTGTGTACAAGGCCCGGGAACGTATTCACCGCAGTATGCTGACCTGCGATTACTAGCGATTCCGCCTTCATGCAGGCGAGTTGCAGCCTGCAATCTGAACTAAGACCGGGTTTATGAGATTAGCTTGCATTCGCATGCTTGCGACTCTTTGTCCCGGCCATTGTAGTACGTGTGTAGCCCAAGGCGTAAGGGGCATGATGACTTGACGTCATCCCCACCTTCCTCCGGTTTGTCACCGGCAGTCTCTCTAGAGTGCCCAACTTAATGATGGCAACTAAAAACGAGGGTTGCGCTCGTTGCGGGACTTAACCCAACATCTCACGACACGAGCTGACGACAGCCATGCACCACCTGTGTTCGTGCTCCCGAAGGCACTCCTCCCTTTCAAGAGGATTCACG
>6TW_8647
TCATCCCAGTTACCGCTCATACCTTAGGGCGCTGCCTCCTTGCGGTTGGCGCGCGCACTTCGGGTACAAACGACTCCCATGATGTGACGGGCGGTGTGTACAAGACCCGGGAACGTATTCACGGCGCCGTAGCTGATGCGCCATTACTAGCGATTCCGGCTTCATGGAGGCGAGTTGCAGCCTCCAATCCGAACTGGGCCCGACTTTGGTGATTTCCTCCACCTTGCGGTCTCGGATCCTTCTGTGTCGGGCATTGTAGTACGTGTGCAGCCCTGGCCGTAAGGGCCATACTGACTTGACGTCGTCCCCACCTTCCTCCCCGTTGAACAGGGCAGTCTGAACAGAGTGCCGGAGACTCACGTCTCCATGGCAACAGTTCACAGGGGTTGCGCTCGTTGCGGGACTTAACCCAACATCTCACGACACGAGCTGACGACAGCCATGCAGCACCTGTGCAAATTGTGTATTGCTACACTCACCGGCTTTCACCGG
>6TW_8649
TCACCCCAGTCACCAGCCCTGCCTTAGGCGCCTCCCTCCCTTACGGGTTGAGATAACGACTTCGGGCGTGACCAGCTTCCATGGCTTGACGGGCGGTGTGTACAAGGCCCGGGAACGTATTCACCGGATCATGGCTGATATCCGATTACTAGCGATTCCAGCTTCACGGAGTCGAGTTGCAGACTCCGATCCGAACTGAGAACGGTTTTATAGATTCGCTCCTACTCACGTAGTGGCTGCTCTCTGTACCGTCCATTGTAGCACGTGTGTAGCCCAAGGCGTAAGGGCCGTGATGATTTGACGTCATCCCCACCTTCCTCACAGTTTACACTGGCAGTCTTGTTAGAGTTCCCGACCTTACTCGCTGGCAACTAACAACAGGGGTTGCGCTCGTTATAGGACTTAACCTGACACCTCACGGCACGAGCTGACGACAACCATGCAGCACCTTGTAAATTGTCTTGCGAAAGATCTGTTTCCAAACCGGTCAATCTACATTTAAGCCTTGGTAA
>6TW_8654
TCACCCCAGTCATCAACCCCGCCTTCGGCACCCTCCTCCCCCGAAAGGGTTAGAGTAATGACTTCGGGCGTGGCTCACTTCCATGGTGTGACGGGCGGTGTGTACAAGGCCCGGGAACGGATTCACCGCAGTATGCTGACCTGCGATTACTAGCGATTCCTCCTTCATGCAGGCGAGTTGCAGCCTGCAATCTGAACTGTGCCAGGGTTTGTGAGATTCGCTCTCCCTCGCGGGTTGGCTGCTCTGTGTCCCTCGCATTGTAGTACGTGTGTCGCCCAGGACGTAAGGGCCATGCTGACTTGACGTCATCCTCACCTTCCTCCGGTTTGTCACCGGCAGTCTCGCTAGAGTTCCCAACTTAATGATGGCAACTAACGACGAGGGTTGCGCTCGTTGCGGGACTTAACCCAACATCTCACGACACGAGCTGACGACAGCCATGCAGCACCTGTCTTCTGGTTCCTTACGGCACTCTCCCCTTTCAAGGAGATTCC
>6TW_8656
TCACCCCAGTCATCAACCCCGCCTTCGGCACCCTCCTCCCTTTCGAGTTAGAGTAATGACTTCGGGCGTGGCTCACTTCCATGGTGTGACGGGCGGTGTGTACAAGGCCCGGGAACGGATTCACCGCAGTATGCTGACCTGCGATTACTAGCGATTCCTCCTTCATGCAGGCGAGTTGCAGCCTGCAATCTGAACTGTGCCAGGGTTTGTGAGATTAGCTCCACCTCGCGGCTTGGCAACCCTTTGTACCGACCATTGTAGCACGTGTGTAGCCCTGGCCGTAAGGGCCATGATGACTTGACGTCATCCCCACCTTCCTCCGGTTTGTCACCGGCAGTCTCCTTAGAGTTCCCACCATTACGTGCTGGTAACTAAGGACAAGGGTTGCGCTCGTTACGGGACTTAACCCAACATCTCACGACACGAGCTGACGACAGCCATGCAGCACCTGTGTCTGAGTTCCCGAAGGCACCAATCTATCTCTAGAAAGTT
>6TW_8695
TCACCCCAGTCATCAACCCCGCCTTCGGCACCCTCCTCCCCCGAAAGGGTTAGAGTAATGACTTCGGGCGTGGCTCACTTCCATGGTGTGACGGGCGGTGTGTACAAGGCCCGGGAACGGATTCACCGCAGTATGCTGACCTGCGATTACTAGCGATTCCTCCTTCATGCAGGCGAGTTGCAGCCTGCAATCTGAACTGTGCCAGGGTTTGTGAGATTCGCTCTCCCTCGCGGGTTGGCTGCTCTGTGTCCCTCGCATTGTAGTACGTGTGTCGCCCAGGACGTAAGGGCCATGCTGACTTGACGTCATCCTCACCTTCCTCCGGTTTGTCACCGGCAGTCTCGCTAGAGTTCCCAACTTAATGATGGCAACTAACGACGAGGGTTGCGCTCGTTGCGGGACTTAACCCAACATCTCACGACACGAGCTGACGACAGCCATGCAGCACCTGTCTTCTGGTTCCTTACGGCACTCTCCCCTTTCAAGGAGATTCC
>6TW_8712
TAGTCCCAATCGCCAGTCCCACCTTCGACGGCTCCCTCCTTGCGGTTGGGCCACCGGCTTCGGGTGTTACCGACTTTCGTGACTTGACGGGCGGTGTGTACAAGGCCCGGGAACGTATTCACCGCAGCGTTGCTGATCTGCGATTACTAGCGACTCCGACTTCATGGGGTCGAGTTGCAGACCCCAATCCGAACTGAGACCGGCTTTTTGGGATTCGCTCCACCTTGCGGTTTTGCAGCCCTTTGTACCGGCCATTGTAGCATGCGTGTAGCCCAAGACGTAAGGGGCATGCTGACTTGACGTCATCCCCACCTTCCTCCGGTTTGTCACCGGCAGTCTCTCTAGAGTGCCCAACTTAATGCTGGCAACTAAAAACGAGGGTTGCGCTCGTTGCGGGACTTAACCCAACATCTCACGACACGAGCTGACGACAGCCATGCACCACCTGTGTTCACGCTCCCGAAGGCACTTCCATCTTTCAACGGAATTCGTGACATGTCAAGCCTTGGTAAGGTTCTTCGCG
>6TW_8721
TCACCCCAGTCATCAACCCCGCCTTCGGCACCCTCCTCCCCCGAAAGGGTTAGAGTAATGACTTCGGGCGTGGCTCACTTCCATGGTGTGACGGGCGGTGTGTACAAGGCCCGGGAACGGATTCACCGCAGTATGCTGACCTGCGATTACTAGCGATTCCTCCTTCATGCAGGCGAGTTGCAGCCTGCAATCTGAACTGTGCCAGGGTTTGTGAGATTCGCTCTCCCTCGCGGGTTGGCTGCTCTGTGTCCCTCGCATTGTAGTACGTGTGTCGCCCAGGACGTAAGGGCCATGCTGACTTGACGTCATCCTCACCTTCCTCCGGTTTGTCACCGGCAGTCTCGCTAGAGTTCCCAACTTAATGATGGCAACTAACGACGAGGGTTGCGCTCGTTGCGGGACTTAACCCAACATCTCACGACACGAGCTGACGACAGCCATGCAGCACCTGTCTTCCGGTTCCTTACGGCACTCTCCCCTTTCAAGGAGATT
>6TW_8739
TCACCCCAGTCATCAACCCCGCCTTCGGCACCCTCCTCCCCCGAAAGGGTTAGAGTAATGACTTCGGGCGTGGCTCACTTCCATGGTGTGACGGGCGGTGTGTACAAGGCCCGGGAACGGATTCACCGCAGTATGCTGACCTGCGATTACTAGCGATTCCTCCTTCATGCAGGCGAGTTGCAGCCTGCAATCTGAACTGTGCCAGGGTTTGTGAGATTCGCTCTCCCTCGCGGGTTGGCTGCTCTGTGTCCCTCGCATTGTAGTACGTGTGTCGCCCAGGACGTAAGGGCCATGCTGACTTGACGTCATCCTCACCTTCCTCCGGTTTGTCACCGGCAGTCTCGCTAGAGTTCCCAACTTAATGATGGCAACTAACGACGAGGGTTGCGCTCGTTGCGGGACTTAACCCAACATCTCACGACACGAGCTGACGACAGCCATGCAGCACCTGTCTTCTGGTTCCTTACGGCACTCTCCCCTTTCAAGGAGATTCC
>6TW_8749
TCACCCCAGTCATCAACCCCGCCTTCGGCACCCTCCTCCCCCGAAAGGGTTAGAGTAATGACTTCGGGCGTGGCTCACTTCCATGGTGTGACGGGCGGTGTGTACAAGGCCCGGGAACGGATTCACCGCAGTATGCTGACCTGCGATTACTAGCGATTCCTCCTTCATGCAGGCGAGTTGCAGCCTGCAATCTGAACTGTGCCAGGGTTTGTGAGATTCGCTCTCCCTCGCGGGTTGGCTGCTCTGTGTCCCTCGCATTGTAGTACGTGTGTCGCCCAGGACGTAAGGGCCATGCTGACTTGACGTCATCCTCACCTTCCTCCGGTTTGTCACCGGCAGTCTCGCTAGAGTTCCCAACTTAATGATGGCAACTAACGACGAGGGTTGCGCTCGTTGCGGGACTTAACCCAACATCTCACGACACGAGCTGACGACAGCCATGCAGCACCTGTCTTCCGGTTCCTTAGGCCACTCTCCCCTTTCAAGGAGATT
>6TW_8772
TCACCCCAGTCACCAGCCCTGCCTTAGGCGCCTCCCTCCCTTGCGGGTTGAGATAACGACTTCGGGCGTGACCAACTTCCATGGTGTGACGGGCGGTGTGTACAAGACCCGGGAACGTATTCACCGTAGCACGCTGATCTACGATTACTAGCGATTCCAGCTTCATGCACTCGAGTTGCAGAGTGCAATCCGAACTGAGGTAGATTTTTGAGTTTAGCTTAGCGTCGCCACTTTGCATCTCATTGTCACTACCATTGTAGCACGTGTGTAGCCCAACCCGTAAGGGCCATGAGGACTTGACGTCATCCCCACCTTCCTCCAGCTTATCACTGGCAGTTCTTTCAGAGTGCCCAGCATGACCTGATGGCAACTAAAAGTAGGGGTTGCGCTCGTTGCGGGACTTAACCCAACATCTCACGACACGAGCTGACGACAGCCATGCAGCACCTGTGTTCTGTCCGGCCGAACCGAAAAGTCTAGTTTCCAAACTCGCG
>6TW_8815
TCACCCCAGTCATCAACCCCGCCTTCGGCACCCTCCTCCCCCGAAAGGGTTAGAGTAATGACTTCGGGCGTGGCTCACTTCCATGGTGTGACGGGCGGTGTGTACAAGGCCCGGGAACGGATTCACCGCAGTATGCTGACCTGCGATTACTAGCGATTCCTCCTTCATGCAGGCGAGTTGCAGCCTGCAATCTGAACTGTGCCAGGGTTTGTGAGATTCGCTCTCCCTCGCGGGTTGGCTGCTCTGTGTCCCTCGCATTGTAGTACGTGTGTCGCCCAGGACGTAAGGGCCATGCTGACTTGACGTCATCCTCACCTTCCTCCGGTTTGTCACCGGCAGTCTCGCTAGAGTTCCCAACTTAATGATGGCAACTAACGACGAGGGTTGCGCTCGTTGCGGGACTTAACCCAACATCTCACGACACGAGCTGACGACAGCCATGCAGCACCTGTCTTCTGGTTCCTTACGGCACTCTCCCCTTTCAAGGAGATTCC
>6TW_8835
TCACCCCAGTCATCAACCCCGCCTTCGGCACCCTCCTCCCCCGAAAGGGTTAGAGTAATGACTTCGGGCGTGGCTCACTTCCATGGTGTGACGGGCGGTGTGTACAAGGCCCGGGAACGGATTCACCGCAGTATGCTGACCTGCGATTACTAGCGATTCCTCCTTCATGCAGGCGAGTTGCAGCCTGCAATCTGAACTGTGCCAGGGTTTGTGAGATTCGCTCTCCCTCGCGGGTTGGCTGCTCTGTGTCCCTCGCATTGTAGTACGTGTGTCGCCCAGGACGTAAGGGCCATGCTGACTTGACGTCATCCTCACCTTCCTCCGGTTTGTCACCGGCAGTCTCGCTAGAGTTCCCAACTTAATGATGGCAACTAACGACGAGGGTTGCGCTCGTTGCGGGACTTAACCCAACATCTCACGACACGAGCTGACGACAGCCATGCAGCCACCTGTCTTCGTGGTTCCTTACGGCTCTCCTCCCTTACGAAGGAGTACTT
>6TW_8840
TCATCCCAATCACCGATCCCACCTTCGGCAGCTCCCCCTTACGGTTGGGCCACTGACTTCGGGTGTTACCGACTTTCGTGATGTGACGGGCGGTGTGTACAAGCCCCGGGAACGTATTCACCGTAGCGTTGCTGATCTACGATTACTAGCAACTCCGACTTCATGGGGTCGAGTTGCAGACCCCAATCCGAACTGAGACTGGCTTTTTGGGATTCGCTCCACTTTGCAGTATTGCAGCCCTTTGTACCAGCCATTGTAGCATGCGTGCAGCCCAAGACATAAGGGGCATGATGATTTGACGTCATCCCCACCTTCCTCCGAGTTGACCCCGGCAGTCTCCTGTGAGTCCCCAACTAAATGCTGGCAACACAGAACGAGGGTTGCGCTCGTTGCGGGACTTAACCCAACATCTCACGACACGAGCTGACGACAACCATGCACCACCTGTATACAGACCTTGCGGCATGACATCTCTGCCATATTCCTGTATA
>6TW_8843
TCACCCCAGTCATCAGTCCTACCTTAGGCATCCCCCTCCAAAAGGTTGGGGTAACGACTTCGGGCGTGACCAACTTCCATGGTGTGACGGGCGGTGTGTACAAGGCCCGGGAACGAATTCACTGCAGTATGCTGACCTGCAATTACTAGCGATTCCTCCTTCACGAAGGCGAGTTGCAGCCTTCGATCTGAACTGAGCTACGGTTTATGAGATTTGCATCACATCGCTGTGTAGCTGCCCTTTGTCCGTAGCATTGTAGTACGTGTGTAGCCCAAGACGTAAGGGGCATGCTGACTTGACGTCATCCCCACCTTCCTCCGGTTTGTCACCGGCAGTCTCTCTAGAGTGCCCAAACTTAATGCTGGCAACTAAAAAACGAGGGTTGCGCTCGTTGCGGGACTTAACCCAACATCTCACGACACGAGCTGACGACAGCCATGCACCACCTGTGTTCACGCTCCCGAAGGCACTTCCATCTTTCAACGGAATT
>6TW_8874
TCACCCCAGTCACTAGCCCTGCCTTAGGCATCCTCCTCCTCGAAAGGTTGGAGTAACGACTTCGGGCGTGACCAGCTCCCATGGTGTGACGGGCGGTGTGTACAAGGCCCGGGAACGAATTCACCGCAGTATGCTGACCTGCGATTACTAGCGATTCCTCCTTCATGCAGGCGAGTTTCAGCCTGCAATCTGAACTGAGGCCGGGTTTGCTGGGATTCGCTTGTCCTCGCGGATTAGCTGCCCGTTGTCCCGACCATTGTAGTACGTGTGTAGCCCAAGACGTAAGGGGCATGCTGACTTGACGTCATCCCCACCTTCCTCCGGTTTGTCACCGGCAGTCTCTCTAGAGTTCCCAACTTAATGATGGCAACTAAAGACGAGGGTTGCGCTCGTTGCGGGACTTAACCCAACATCTCACGACACGAGCTGACGACAGCCATGCACCACCTGTGTTCTAGCTCCCTAAGGCACTCTCAACTTTCATCAAGATTCTAGA
>6TW_8881
TCACTTCGATCAAGTTGACCAACTTCGATCCTTCGATAAACATTCATTTCTTCGTGAATCAGTGGAATTCATTACTTGTTTATTTCTGGGTTCTTCAGAAAATCCCCTCTCTTAAAGTGTGACGGGCGGTATGTACAAAGCTTAGGTACATATTCACCGAAGCGTTCTGATCTTCGATTACTAACAATTCCTGCTTCATGAGCTCGAGTTGCAGAGCTCAATCCGTACTGGGATGCGATTTATAGTTTTGCTCCAGATTACTCTTTTGCATCTTTTTGTGCGCATCATTGTAGCACATGTGTAGCCCTCCCCATAAGGGCCATGCGGACTTGACGTCATCCTCACCTTCCTTCTACCTTTAGTAGACTGTCTATTATGCACCGTGAATGACATAATACAAGGGTTGCGCTCGTTAACGAACTTAATCTAACATCTCACGACACGAGCTGACGACAGCCATGCAGCACCTGTTTCAGGATTTTTAA
>6TW_8894
TCACTCCAGTCACCGACCCCACCCTAAACATTACTCTCCTCGCGGTTAAGCCAATGTCTTTAGGTGTTACCAGCTCCCATAGTGTGACGGGCGGTGTGTACAAGACCCGGGAACGTATTCAACGCACTATAGCTGACGCGCGTTTACTAGCAACTCCAACTTCATGCAGGCGAGTTGCAGCCTGCAATCTGAACTGAGGAATGTTTTACTAGGATTTGCTCCGCCTCACGGCTTGGCTTCCCATTGTTCCATCCCATTGTAGCGTGTGTGTAGCCCCGGACATAAAGGCCATGCTGACTTGACGTCATCCCCGCCTTCCTCCGGCTTGCGGCCGGCAGTCTCGCCAGACACTTGTAACTGGCAATGAGGGTTGCGCTCGTTAGCGTACTTAAACGAACATCTCACGACACGAGCTGACGACAGCCATGCAACACCTGTATAAACTCTCTTGCGAGTCGATCCAATTTCTCTTCTCTACCATCTATA
>6TW_8920
TCACCCCAGTTACCGAGCACTCCTTGGGGACTTGCCTCCTTTGCAGGTTGGCTCAGCCACTTCTGGAGCAATCGACTCCCATGGTGTGACGGGCGGTGTGTACAAGGCCCGGGAACGTATTCACCGCTGCCTGCTGATCAGCGATTACTAGCGATTCCAGCTTCATGCAGTCGAGTTGCAGACTGCAATCCGTACTGAGGTCGGCTTTTGCCGATTAGCTCCCCCTCGCGGGTTTGCGACGTTTTGTACCGACCATTGTAGCACGTGTGTAGCCCCGGACATAAGGGCCATGAGGACTTGACGTCATCCCCACCTTCCTCCGACTTGACGTGGCAGTCCCATTAGAGTGCCCAGCCGAACTGGTGGCAACTAATGGTAGGGGTTGCGCTCGTTGCGGGACTTAACCCAACATCTCACGACACGAGCTGACGACAGCCATGCAGCACCTGGATTACGGCTCTCTTGCGAGCACATCTCTATTTCTAAACG
>6TW_8944
TCACCCCAGTCATCAACCCCGCCTTCGGCACCCTCCTCCCCCGAAAGGGTTAGAGTAATGACTTCGGGCGTGGCTCACTTCCATGGTGTGACGGGCGGTGTGTACAAGGCCCGGGAACGGATTCACCGCAGTATGCTGACCTGCGATTACTAGCGATTCCTCCTTCATGCAGGCGAGTTGCAGCCTGCAATCTGAACTGTGCCAGGGTTTGTGAGATTCGCTCTCCCTCGCGGGTTGGCTGCTCTGTGTCCCTCGCATTGTAGTACGTGTGTCGCCCAGGACGTAAGGGCCATGCTGACTTGACGTCATCCTCACCTTCCTCCGGTTTGTCACCGGCAGTCTCGCTAGAGTTCCCAACTTAATGATGGCAACTAACGACGAGGGTTGCGCTCGTTGCGGGACTTAACCCAACATCTCACGACACGAGCTGACGACAGCCATGCAGCACCTGTCTTCTGGTTCCTTACGGCACTCTCCCCTTTCAAGGAGATTCC
>6TW_8966
TCACCCCAGTCATCAACCCCGCCTTCGGCACCCTCCTCCCCCGAAAGGGTTAGAGTAATGACTTCGGGCGTGGCTCACTTCCATGGTGTGACGGGCGGTGTGTACAAGGCCCGGGAACGGATTCACCGCAGTATGCTGACCTGCGATTACTAGCGATTCCTCCTTCATGCAGGCGAGTTGCAGCCTGCAATCTGAACTGTGCCAGGGTTTGTGAGATTCGCTCTCCCTCGCGGGTTGGCTGCTCTGTGTCCCTCGCATTGTAGTACGTGTGTCGCCCAGGACGTAAGGGCCATGCTGACTTGACGTCATCCTCACCTTCCTCCGGTTTGTCACCGGCAGTCTCGCTAGAGTTCCCAACTTAATGATGGCAACTAACGACGAGGGTTGCGCTCGTTGCGGGACTTAACCCAACATCTCACGACACGAGCTGACGACAGCCATGCAGCACCTGTCTTCTGGTTCCTTACGGCACTCTCCCCTTTCAAGGAGATTCC
>6TW_8968
TCACCCCAGTCACTAGCCCTGCCTTAGGCATCCTCCTCCTCGAAAGGTTGGAGTAACGACTTCGGGCGTGACCAGCTCCCATGGTGTGACGGGCGGTGTGTACAAGGCCCGGGAACGAATTCACCGCAGTATGCTGACCTGCGATTACTAGCGATTCCTCCTTCATGCAGGCGAGTTTCAGCCTGCAATCTGAACTGAGGCCGGGTTTGCTGGGATTCGCTTGTCCTCGCGGATTAGCTGCCCGTTGTCCCGACCATTGTAGTACGTGTGTAGCCCAAGACGTAAGGGGCATGCTGACTTGACGTCATCCCCACCTTCCTCCGGTTTGTCACCGGCAGTCTCTCTAGAGTTCCCAACTTAATGATGGCAACTAAAGACGAGGGTTGCGCTCGTTGCGGGACTTAACCCAACATCTCACGACACGAGCTGACGACAGCCATGCACCACCTGTGTTCTAGCTCCCTAAGGCACTCTCAACTTTCATCAAGATT
>6TW_8976
TAGCCCTAGTTACCAGTTTTACCCTAGGCAGCTCCTTGCGGTCACCGACTTCAGGCACCCCCAGCTTCCATGGCTTGACGGGCGGTGTGTACAAGGCCCGGGAACGTATTCACCGGATCATGGCTGATATCCGATTACTAGCGATTCCAGCTTCACGGAGTCGAGTTGCAGACTCCGATCCGAACTGAGAACGGTTTTGTAGATTCGCTCCTACTCGCGTAGTGGCTGCTCTCTGTACCGTCCATTGTAGCACGTGTGTGGCCCAAGGCGTAAGGGCCGTGATGATTTGACGTCATCCCCACCTTCCTCACAGTTTACACTGGCAGTCTTGTTAGAGTTCCCGACATGACTCGCTGGCAACTAACAACAGGGGTTGCGCTCGTTATAGGACTTAACCTGACACCTCACGGCACGAGCTGACGACAACCATGCAGCACCTTGTAATTTGTCTTGCGAAAGATCTGTTTCCAAATCGGTCAAACTACATTTAAGCCTTGGTAAGGTT
>6TW_8998
TAGTCCCAATCACCGACCCTACCTTCGACAGTTGCCTCCTTACGGTTGGCGCACTGGCTTCGGGTATTGCCGACTTTCGTGACTTGACGGGCGGTGTGTACAAGCCCCGGGAACATATTCACCGCTGTGTGCTGACCAGCGGTTACTAGCAACTCCGGCTTCATGCAGGCGAGTTGCAGCCTGCAATTCGAACTGAGACCGGCTTTAAGGGATTCGCTCCGCCTCGCGGCTTAGCAAGCCCGTTGTACCGGCCATTGTAGCGTGGGTGTAGCCCAAGACATAAGGGCCATGCTGACTTGACGTCATCCCCGCCTTCCTCCGAGTTTCTCTCGGCAGTATCGTGTGAGTGATACAACACACGACAGGGGTTGCGCTCGTTGCGGGACTTAACCCAACATCTCACGACACGAGCTGACGACAGCCATGCAACACCTGTGCACGCGTCCCTTTCGGGAAAGCGACGTTTCCGCCGCGGTCATGTGCATGTCAAGCCTTGGT
>6TW_9010
TCACCCCAGTCATCAACCCCGCCTTCGGCACCCTCCTCCCCCGAAAGGGTTAGAGTAATGACTTCGGGCGTGGCTCACTTCCATGGTGTGACGGGCGGTGTGTACAAGGCCCGGGAACGGATTCACCGCAGTATGCTGACCTGCGATTACTAGCGATTCCTCCTTCATGCAGGCGAGTTGCAGCCTGCAATCTGAACTGTGCCAGGGTTTGTGAGATTCGCTCTCCCTCGCGGGTTGGCTGCTCTGTGTCCCTCGCATTGTAGTACGTGTGTCGCCCAGGACGTAAGGGCCATGCTGACTTGACGTCATCCTCACCTTCCTCCGGTTTGTCACCGGCAGTCTCGCTAGAGTTCCCAACTTAATGATGGCAACTAACGACGAGGGTTGCGCTCGTTGCGGGACTTAACCCAACATCTCACGACACGAGCTGACGACAGCCATGCAGCACCTGTCTTCTGGTTCCTTACGGCACTCTCCCCTTTCAAGGAGATTCC
>6TW_9031
TCACCCCAGTCACGAACCCTGCCGTGGTAATCGCCCTCCTTGCGGTTAGGCTAACCACTTCTGGCAGAACCCGCTCCCATGGTGTGACGGGCGGTGTGTACAAGACCCGGGAACGTATTCACCGTGACATTCTGATCCACGATTACTAGCGATTCCGACTTCACGCAGTCGAGTTGCAGACTGCGATCCGGACTACGACTGGTTTTATGGGATTAGCTCCCCCTCGCGGGTTGGCAACCCTTTGTACCAGCCATTGTATGACGTGTGTAGCCCCACCTATAAGGGCCATGAGGACTTGACGTCATCCCCACCTTCCTCCGGTTTGTCACCGGCAGTCTCATTAGAGTGCCCAACTAAATGTAGCAACTAATGACAAGGGTTGCGCTCGTTGCGGGACTTAACCCAACATCTCACGACACGAGCTGACGACAGCCATGCAGCACCTGTGTTACGGTTCTCTTTCGAGCACAAATCCATCTCTGGATCCTTCCGTACATGTCAAAGGTGGGTTAA
>6TW_9062
TCACCCCAGTCACCAGCCCTGCCTTAGGCGCCTCCCTCCCTTGCGGGTTGAGATAACGACTTCGGGCGTGACCAGCTTCCATGGTGTGACGGGCGGTGTGTACAAGGCCCGGGAACGTATTCACCGCAGTATGCTGACCTGCGATTACTAGCGATTCCGCCTTCATGCAGGCGAGTTGCAGCCTGCAATCTGAACTAAGACCGGGTTTATGAGATTAGCTTGCATTCGCATGCTTGCGACTCTTTGTCCCGGCCATTGTAGTACGTGTGTAGCCCAAGGCGTAAGGGGCATGATGACTTGACGTCATCCCCACCTTCCTCCGGTTTGTCACCGGCAGTCTCTCTAGAGTGCCCAACTTAATGATGGCAACTAAAAACGAGGGTTGCGCTCGTTGCGGGACTTAACCCAACATCTCACGACACGAGCTGACGACAGCCATGCACCACCTGTGTTCGTGCTCCCGAAGGCACTCCTCCCTTTCAAGAGGATTCACG
>6TW_9078
TAGCCCCAGTTATCGGTTTTGCCCTAGGCCACTCCTTGCGGTTATGGACTTTAGGCACTCCCAACTTCCATGGCTTGACGGGCGGTGTGTACAAGGCCCGGGAACGTATTCACCGGATCATTGCTGATATCCGATTACTAGCGAATCCAACTTCATGAGGTCGAGTTGCAGACCTCAATCCGAACTGAGGCCGCTTTTTAGAGATTAGCTCCATGTTACCATGTTGCGACCCTTTGTAGCGACCATTGTAGCACGTGTGTAGCCCTGGACGTAAGGGCCATGATGACTTGACGTCATCCCCACCTTCCTCACTACTTACGTAGGCAGTCTCTTTAGAGTCCCCAGCATAACCTGATGGCAACTAAAGATAGGGGTTGCGCTCGTTGCGGGACTTAACCCAACACCTCACGGCACGAGCTGACGACAGCCATGCAGCACCTTGTTTTGTGCCCCGAAGGGAAGCCACCTTTCGGCAGCGGTCACTCACATTCAAGCCCAGGTAAGGTTCCTCG
>6TW_9092
TCACCCCAGTCGCTGACCACACCGTGGCCGGCTTCCTCCCTTGCGGGTTAGAACACCGTCTTCAGGTATGACCAACTCCCATGGTGTGACGGGCGGTGTGTACAAGGCCCGGGAACGTATTCACCGCTACCTGCTGATTAGCGATTACTAGCGATTCCAACTTCATGCAGCCGAGTTGCAGGCTGCAATCTGAACTGAGACGGCTTTTTGGGATTAGCATCACATCACTGTGTCGCTGCCCACTGTCACCGCCATTGTAGCACGTGTGTAGCCCTACCCGTAAGGGCCATGAGGACTTGACGTCATCCCCACCTTCCTCCGGCTTATCACCGGCAGTCCCTCTAGAGTGCCCAACTGAATGCTGGCAACTAGAAGCGAGGGTTGCGCTCGTTGCGGGACTTAACCCAACATCTCACGACACGAGCTGACGACAGCCATGCAGCACCTGTGTTCCAGCCAGCCGAACTGAAGGTCTCC
>6TW_9120
TCACCCCAGTCATCAACCCCGCCTTCGGCACCCTCCTCCCCCGAAAGGGTTAGAGTAATGACTTCGGGCGTGGCTCACTTCCATGGTGTGACGGGCGGTGTGTACAAGGCCCGGGAACGGATTCACCGCAGTATGCTGACCTGCGATTACTAGCGATTCCTCCTTCATGCAGGCGAGTTGCAGCCTGCAATCTGAACTGTGCCAGGGTTTGTGAGATTCGCTCTCCCTCGCGGGTTGGCTGCTCTGTGTCCCTCGCATTGTAGTACGTGTGTCGCCCAGGACGTAAGGGCCATGCTGACTTGACGTCATCCTCACCTTCCTCCGGTTTGTCACCGGCAGTCTCGCTAGAGTTCCCAACTTAATGATGGCAACTAACGACGAGGGTTGCGCTCGTTGCGGGACTTAACCCAACATCTCACGACACGAGCTGACGACAGCCATGCAGCACCTGTCTTCTGGTTCCTTACGGCACTCTCCCCTTTCAAGGAGATTCC
>6TW_9141
TAGTCCCAGTCACCAGCCTTGCCGTGGGCACGCATGAAATTGCGCGACTTCGGGCACTGCCAGCTCCCATGACTTGACGGGCGGTGTGTACAAGGCTCAGGAACATATTCACCGCGGCGTAGCTGATCCGCGATTACTAGCGATTCCAACTTCATGCGGGCGAATTTCAGCCCGCAATCTGAACTGGGGTATGCTTTAGCGATTTGCTCCACCTTGCGGTCTTGCATCGTTCTGTACATACCATTGTAGCACGTGTGCAGCCCTAGACATAAAGGCCATGAGGACTTGACGTCATCCCCACCTTCCTCCGGTTTGACACCGGCAGTCTCGCTACAGTCCTCGCCATTACGCGTTAGCAAGTAAGCGACAGGGGTTGCGCTCGTTGAGGGACTTAACCCGACACTTCACAGCACGAGCTGACGACAGCCATGCAGCACCTGTTCACGTTCCGCCCTTGCGGGTGTACCTCTACTTTCTA
>6TW_9154
TAGCCCCAGTCACCTGTTTCGCCTTAGGCAGCTCCCATCAAAGTCACCGTCTTCAGGCGCCCCAAGCTCCCATGGCTTGACGGGCGGTGTGTACAAGGTCCGGGAACGTATTCACCGCGCCATGGCTGATGCGCGATTACTAGCGATTCCACCTTCATGGAGTCGGGTTGCAGACTCCAATCCGAACTGGGGGGTGTTTTCTGAGATTCGCATCCGCTCGCGCGGTAGCTGCCCTCTGTTCACCCCATTGTAGCACGTGTGTAGCCCTGGGCATAAAGGCCATGATGACTTGACGTCGTCCCCACCTTCCTCACACCTTGCGGCGGCAGTCTGTCCAGAGTCCCCAACTTAATGCTGGCAACTGGACACGGGGGTTGCGCTCGTTGCGGGACTTAACCCAACATCTCACGACACGAGCTGACGACAGCCATGCAGCACCTTGTAACCGGCTCCGAAGAGCTATGAACTTTCATCCATATTCCAATTACA
>6TW_9174
TAGTCCCAATCACCGAGCTCGCCTTCGGCGCCGCCCCCCTTTCGGTTGGACTAGCGACTTCGGGCGCTCTCAGCTCTCGTGGCTTGACGGGCGGTGTGTACAAGGCTCAGGAACATATTCACCGCGGCGTAGCTGATCCGCGATTACTAGCGATTCCAACTTCATGCAGGCGAGTTGCAGCCTGCAATCCGAACTGGGGTTGGCTTTCTGAGGTCTGCTTCGCCTCGCGGTTCTGCTTCTCTCTGTACCAACCATTGTAGCACGTGTGTAGCCCCAGGCGTAAGGGCCATGATGACTTGACGTCGTCCCCACCTTCCTCCGTTTTGACAACGGCAGTCCCACTAAAGTGCCCGGCTTTACCCGTTGGTAACTAATGGTAGGGTTTCGCTCGTTAAGGGACTTAACCCGACATCTCACGACACGAGCTGACGACAGCCATGCAACACCTGTGCAGGTCACACCCGAAGGTAAATCAGCCAGCTTTCACCGGCCTAGCCCCTGCAT
>6TW_9180
TCACCCCAGTCATCAACCCCGCCTTCGGCACCCTCCTCCCCCGAAAGGGTTAGAGTAATGACTTCGGGCGTGGCTCACTTCCATGGTGTGACGGGCGGTGTGTACAAGGCCCGGGAACGGATTCACCGCAGTATGCTGACCTGCGATTACTAGCGATTCCTCCTTCATGCAGGCGAGTTGCAGCCTGCAATCTGAATTGTGCCAGGGTTTGTGAGATTCGCTCTCCCTCGCGGGTTGGCTGCTCTGTGTCCCTCGCATTGTAGTACGTGTGTCGCCCAGGACGTAAGGGCCATGCTGACTTGACGTCATCCTCACCTTCCTCCGGTTTGTCACCGGCAGTCTCGCTAGAGTTCCCAACTTAATGATGGCAACTAACGACGAGGGTTGCGCTCGTTGCGGGACTTAACCCAACATCTCACGACACGAGCTGACGACAGCCATGCAGCACCTGTCTTCTGGTTCCTTACGGCACTCTCCCCTTTCAAGGAGATTCC
>6TW_9183
TCACCCCAGTCACCAGCCCTGCCTTAGGCGCCTCCCTCCCTTACGGGTTGAGATAACGACTTCGGGCGTGACCAGCTTCCATGGTGTGACGGGCGGTGTGTACAAGGCCCGGGAACGTATTCACCGCAGTATGCTGACCTGCGATTACTAGCGATTCCGCCTTCATGCAGGCGAGTTGCAGCCTGCAATCTGAACTAAGACCGGGTTTATGAGATTAGCTTGCATTCGCATGCTTGCGACTCTTTGTCCCGGCCATTGTAGTACGTGTGTAGCCCAAGGCGTAAGGGGCATGATGACTTGACGTCATCCCCACCTTCCTCCGGTTTGTCACCGGCAGTCTCTCTAGAGTGCCCAACTTAATGATGGCAACTAAAAACGAGGGTTGCGCTCGTTGCGGGACTTAACCCAACATCTCACGACACGAGCTGACGACAGCCATGCACCACCTGTGTTCGTGCTCCCGAAGGCACTCCTCTCTTTCAAGAGGATTCACG
>6TW_9208
TCACCCCAGTCATCAACCCCGCCTTCGGCACCCTCCTCCCCCGAAAGGGTTAGAGTAATGACTTCGGGCGTGGCTCACTTCCATGGTGTGACGGGCGGTGTGTACAAGGCCCGGGAACGGATTCACCGCAGTATGCTGACCTGCGATTACTAGCGATTCCTCCTTCATGCAGGCGAGTTGCAGCCTGCAATCTGAACTGTGCCAGGGTTTGTGAGATTCGCTCTCCCTCGCGGGTTGGCTGCTCTGTGTCCCTCGCATTGTAGTACGTGTGTCGCCCAGGACGTAAGGGCCATGCTGACTTGACGTCATCCTCACCTTCCTCCGGTTTGTCACCGGCAGTCTCGCTAGAGTTCCCAACTTAATGATGGCAACTAACGACGAGGGTTGCGCTCGTTGCGGGACTTAACCCAACATCTCACGACACGAGCTGACGACAGCCATGCAGCACCTGTCTTCTGGTTCCTTACGGCACTCTCCCCTTTCAAGGAGATTCC
>6TW_9216
TAGCCCCAGTCACCTGTTTTACCTTAGACAGCTCCCCGTAAAGTCACCGTCTTCAGGCACCCCCAAGCTCCCATGGCTTGACGGGCGGTGTGTACAAGGTCCGGGAACGTATTCACCGCGCCATGGCTGATGCGCGATTACTAGCGATTCCACCTTCATGGAGTCGGGTTGCAGACTCCAATCCGAACTGGGATAGGGTTTGAGAGATTCGCATCGCCCTCGCGACGTAGCTGCCCTCTGTCCCTACCATTGTAGCACGTGTGTACGCCCGTGGGCATAAAGGCCATGATGACTTGACGTCCGTCCCCACCTTCCTCACACCTTACGGCGGCAGTATGTTCAGACGTCCCCGACATTACTCGCTGGCAACTGAACGAAGGGGTTGCGCTCGTTGCGGGACTTAACCCAACATCTCACGACACGAGCTGACGACAGCCATGCAGCACCTTGCACTCTGTTCTTGCGACCGGCGAGCTTTCACCCGCATTCAAAGCACTA
>6TW_9237
TCACCCCAGTCATCAACCCCGCCTTCGGCACCCTCCTCCCCCGAAAGGGTTAGAGTAATGACTTCGGGCGTGGCTCACTTCCATGGTGTGACGGGCGGTGTGTACAAGGCCCGGGAACGGATTCACCGCAGTATGCTGACCTGCGATTACTAGCGATTCCTCCTTCATGCAGGCGAGTTGCAGCCTGCAATCTGAACTGTGCCAGGGTTTGTGAGATTCGCTCTCCCTCGCGGGTTGGCTGCTCTGTGTCCCTCGCATTGTAGTACGTGTGTCGCCCAGGACGTAAGGGCCATGCTGACTTGACGTCATCCTCACCTTCCTCCGGTTTGTCACCGGCAGTCTCGCTAGAGTTCCCAACTTAATGATGGCAACTAACGACGAGGGTTGCGCTCGTTGCGGGACTTAACCCAACATCTCACGACACGAGCTGACGACAGCCATGCAGCACCTGTCTTCTGGTTCCTTACGGCACTCTCCCCTTTCAAGGAGATTCC
>6TW_9240
TAGTCCCAATCACCGAGCTCGCCTTCGGCGCCGCCCCCCTTTCGGTTGGACTAGCGACTTCGGGCGCTCTCAGCTCTCGTGGCTTGACGGGCGGTGTGTACAAGGCTCAGGAACATATTCACCGCGGCGTAGCTGATCCGCGATTACTAGCGATTCCAACTTCATGCAGGCGAGTTGCAGCCTGCAATCCGAACTGGGGTTGGCTTTCTGAGGTCTGCTTCGCCTCGCGGTTCTGCTTCTCTCTGTACCAACCATTGTAGCACGTGTGTAGCCCCAGGCGTAAGGGCCATGATGACTTGACGTCGTCCCCACCTTCCTCCGTTTTGACAACGGCAGTCCCACTAAAGTGCCCGGCTTTACCCGTTGGTAACTAATGGTAGGGTTTCGCTCGTTAAGGGACTTAACCCGACATCTCACGACACGAGCTGACGACAGCCATGCAACACCTGTGCAGGTCACACCCGAAGGTAATCAGCCAGCTTTCACCGGCCTAGCCCCTGCAT
>6TW_9245
TAGCCCCAGTTACCAGATTTACCCTAACGAAGTATGTTACCTTCCGCTTTAGGTCTCCCCGACTTCCATGGCTTGACGGGCGGTGTGTACAAGGTCCGGGAACGTATTCACCGCGCCATTGCTGATGCGCGATTACTAGCGATTCCAGCTTCATACAGGCGAGTTGCAGCCTGCAATCCGAACTGTGACGTGCTTTTAGTGATTGGCTTGGCATCGCTGCCTCGCAACACTCTGTACACGCCATTGTAGCACGTGTGTAGCCCTGGACGTAAGGGCCATGATGACTTGACGTCGTCCCCTCCTTCCTCTCTGCTTGCGCAGGCAGTTGAAATAGAGTCCTCAGCTTAACCTGTTAGCAACTATTCCCAGGGGTTGCGCTCGTTGCGGGACTTAACCCAACACCTCACGGCACGAGCTGACGACAGCCATGCAGCACCTTCATACCCGCCATTGCTGGCTCACTCATCT
>6TW_9306
TCACCCCAGTCATCAACCCCGCCTTCGGCACCCTCCTCCCCCGAAAGGGTTAGAGTAATGACTTCGGGCGTGGCTCACTTCCATGGTGTGACGGGCGGTGTGTACAAGGCCCGGGAACGGATTCACCGCAGTATGCTGACCTGCGATTACTAGCGATTCCTCCTTCATGCAGGCGAGTTGCAGCCTGCAATCTGAACTGTGCCAGGGTTTAGTGAGATTCGCTCTCCCTCGCGGGTTGGCTGCTCTGTGTCCCTCGCATTGTAGTACGTGTGTCGCCCAGGACGTAAGGGCCATGCTGACTTGACGTCATCCTCACCTTCCTCCGGTTTGTCACCGGCAGTCTCGCTAGAGTTCCCAACTTAATGATGGCAACTAACGACGAGGGTTGCGCTCGTTGCGGGACTTAACCCAACATCTCACGACACGAGCTGACGACAGCCATGCAGCACCTGTCTTCTGGTTCCTTACGGCACTCTCCCCTTTCAAGGAGATTCC
>6TW_9324
TCACCCCAGTCATCAACCCCGCCTTCGGCACCCTCCTCCCCCGAAAGGGTTAGAGTAATGACTTCGGGCGTGGCTCACTTCCATGGTGTGACGGGCGGTGTGTACAAGGCCCGGGAACGGATTCACCGCAGTATGCTGACCTGCGATTACTAGCGATTCCTCCTTCATGCAGGCGAGTTGCAGCCTGCAATCTGAACTGTGCCAGGGTTTGTGAGATTCGCTCTCCCTCGCGGGTTGGCTGCTCTGTGTCCCTCGCATTGTAGTACGTGTGTCGCCCAGGACGTAAGGGCCATGCTGACTTGACGTCATCCTCACCTTCCTCCGGTTTGTCACCGGCAGTCTCGCTAGAGTTCCCAACTTAATGATGGCAACTAACGACGAGGGTTGCGCTCGTTGCGGGACTTAACCCAACATCTCACGACACGAGCTGACGACAGCCATGCAGCACCTGTCTTCTGGTTCCTTACGGCACTCTCCCCTTTCAAGGAGATTCC
>6TW_9329
TCACCCCAGTCATCAACCCCGCCTTCGGCACCCTCCTCCCCCGAAAGGGTTAGAGTAATGACTTCGGGCGTGGCTCACTTCCATGGTGTGACGGGCGGTGTGTACAAGGCCCGGGAACGGATTCACCGCAGTATGCTGACCTGCGATTACTAGCGATTCCTCCTTCATGCAGGCGAGTTGCAGCCTGCAATCTGAACTGTGCCAGGGTTTGTGAGATTCGCTCTCCCTCGCGGGTTGGCTGCTCTGTGTCCCTCGCATTGTAGTACGTGTGTCGCCCAGGACGTAAGGGCCATGCTGACTTGACGTCATCCTCACCTTCCTCCGGTTTGTCACCGGCAGTCTCGCTAGAGTTCCCAACTTAATGATGGCAACTAACGACGAGGGTTGCGCTCGTTGCGGGACTTAACCCAACATCTCACGACACGAGCTGACGACAGCCATGCAGCACCTGTCTTCTGGTTCCTTACGGCACTCTCCCCTTTCAAGGAGATTCC
>6TW_9331
TCACCCCAGTCATCAACCCCGCCTTCGGCACCCTCCTCCCCCGAAAGGGTTAGAGTAATGACTTCGGGCGTGGCTCACTTCCATGGTGTGACGGGCGGTGTGTACAAGGCCCGGGAACGGATTCACCGCAGTATGCTGACCTGCGATTACTAGCGATTCCTCCTTCATGCAGGCGAGTTGCAGCCTGCAATCTGAACTGTGCCAGGGTTTGTGAGATTCGCTCTCCCTCGCGGGTTGGCCGCTCTGTGTCCCTCGCATTGTAGTACGTGTGTCGCCCAGGACGTAAGGGCCATGCTGACTTGACGTCATCCTCACCTTCCTCCGGTTTGTCACCGGCAGTCTCGCTAGAGTTCCCAACTTAATGATGGCAACTAACGACGAGGGTTGCGCTCGTTGCGGGACTTAACCCAACATCTCACGACACGAGCTGACGACAGCCATGCAGCACCTGTCTTCTGGTTCCTTACGGCACTCTCCCCTTTCAAGGAGATT
>6TW_9340
TCACCCCAGTCATCAACCCCGCCTTCGGCACCCTCCTCCCCCGAAAGGGTTAGAGTAATGACTTCGGGCGTGGCTCACTTCCATGGTGTGACGGGCGGTGTGTACAAGGCCCGGGAACGGATTCACCGCAGTATGCTGACCTGCGATTACTAGCGATTCCTCCTTCATGCAGGCGAGTTGCAGCCTGCAATCTGAACTGTGCCAGGGTTTGTGAGATTCGCTCTCCCTCGCGGGTTGGCTGCTCTGTGTCCCTCGCATTGTAGTACGTGTGTCGCCCAGGACGTAAGGGCCATGCTGACTTGACGTCATCCTCACCTTCCTCCGGTTTGTCACCGGCAGTCTCGCTAGAGTTCCCAACTTAATGATGGCAACTAACGACGAGGGTTGCGCTCGTTGCGGGACTTAACCCAACATCTCACGACACGAGCTGACGACAGCCATGCAGCACCTGTCTTCTGGTTCCTTACGGCACTCTCCCCTTTCAAGGAGATTCC
>6TW_9379
TCACCCCAGTCATCAACCCCGCCTTCGGCACCCTCCTCCCCCGAAAGGGTTAGAGTAATGACTTCGGGCGTGGCTCACTTCCATGGTGTGACGGGCGGTGTGTACAAGGCCCGGGAACGGATTCACCGCAGTATGCTGACCTGCGATTACTAGCGATTCCTCCTTCATGCAGGCGAGTTGCAGCCTGCAATCTGAACTGTGCCAGGGTTTGTGAGATTCGCTCTCCCTCGCGGGTTGGCTGCTCTGTGTCCCTCGCATTGTAGTACGTGTGTCGCCCAGGACGTAAGGGCCATGCTGACTTGACGTCATCCTCACCTTCCTCCGGTTTGTCACCGGCAGTCTCGCTAGAGTTCCCAACTTAATGATGGCAACTAACGACGAGGGTTGCGCTCGTTGCGGGACTTAACCCAACATCTCACGACACGAGCTGACGACAGCCATGCAGCACCTGTCTTCTGGTTCCTTACGGCACTCTCCCCTTTCAAGGAGATTCC
>6TW_9393
TCACCCCAGTCACCAGCCCTGCCTTAGGCGCCTCCCTCCCTTGCGGGTTGAGATAACGACTTCGGGCGTGACCAGCTTCCATGGTGTGACGGGCGGTGTGTACAAGGCCCGGGAACGTATTCACCGCAGTATGCTGACCTGCGATTACTAGCGATTCCGCCTTCATGCAGGCGAGTTGCAGCCTGCAATCTGAACTAAGACCGGGTTTATGAGATTAGCTTGCATTCGCATGCTTGCGACTCTTTGTCCCGGCCATTGTAGTACGTGTGTAGCCCAAGGCGTAAGGGGCATGATGACTTGACGTCATCCCCACCTTCCTCCGGTTTGTCACCGGCAGTCTCTCTAGAGTGCCCAACTTAATGATGGCAACTAAAAACGAGGGTTGCGCTCGTTGCGGGACTTAACCCAACATCTCACGACACGAGCTGACGACAGCCATGCACCACCTGTGTTCGTGCTCCCGAAGGCACTCCTCCCTTTCAAGAGGATTCACG
>6TW_9398
TCACCCCAGTTGCTGACTATACCTTGGTCAAACGCCTCCTTGCGGTTAGCAATCTGCTTTAAGGTAGAACCAACTTCCATGGTGTGACGGGCGGTGTGTACAAGACCCGGGAACGTATTCACCGTAGCACGCTGATCTACGATTACTAGCGATTCCAGCTTCATGCACTCGAGTTGCAGAGTGCAATCCGAACTGAGGTAGATTTTTGAGTTTAGCTTAGCGTCGCCACTTTGCATCTCATTGTCACTACCATTGTAGCACGTGTGTAGCCCAACCCGTAAGGGCCATGAGGACTTGACGTCATCCCCACCTTCCTCCAGCTTATCACTGGCAGTTCTTTCAGAGTGCCCAGCATGACCTGATGGCAACTAACAGTAGGGGTTGCGCTCGTTGCGGGACTTAACCCAACACCTCACGGCACGAGCTGACGACAGCCATGCAGCACCTTGAAAATTGTCCGAAGAAGGACACCTTTCGGCATCTGT
>6TW_9405
TCACCCCAGTCACCAGCCCTGCCTTAGGCGCCTCCCTCCCTTGCGGGTTGAGATAACGACTTCGGGCGTGACCAGCTTCCATGGTGTGACGGGCGGTGTGTACAAGGCCCGGGAACGTATTCACCGCAGTATGCTGACCTGCGATTACTAGCGATTCCGCCTTCATGCAGGCGAGTTGCAGCCTGCAATCTGAACTAAGACCGGGTTTATGAGATTAGCTTGCATTCGCATGCTTGCGACTCTTTGTCCCGGCCATTGTAGTACGTGTGTAGCCCAAGGCGTAAGGGGCATGATGACTTGACGTCATCCCCACCTTCCTCCGGTTTGTCACCGGCAGTCTCTCTAGAGTGCCCAACTTAATGATGGCAACTAAAACGAGGGTTGCGCTCGTTGCGGGACTTAACCCAACATCTCACGACACGAGCTGACGACAGCCATGCACCACCTGTGTTCGTGCTCCCGAAGGCACTCCTCCCTTTCAAGAGGATTCACG
>6TW_9417
TCACCCCAGTTGCTGACTATACCTTGGTCAAACGCCTCCTTGCGGTTAGCAATCTGCTTTAAGGTAGAACCAACTTCCATGGTGTGACGGGCGGTGTGTACAAGACCCGGGAACGTATTCACCGTAGCACGCTGATCTACGATTACTAGCGATTCCAGCTTCATGCACTCGAGTTGCAGAGTGCAATCCGAACTGAGGTAGATTTTTGAGTTTAGCTTAGCGTCGCCACTTTGCATCTCATTGTCACTACCATTGTAGCACGTGTGTAGCCCAACCCGTAAGGGCCATGAGGACTTGACGTCATCCCCACCTTCCTCCAGCTTATCACTGGCAGTTCTTTCAGAGTGCCCAGCATGACCTGATGGCAACTAAAAGTAGGGGTTGCGCTCGTTGCGGGACTTAACCCAACATCTCACGACACGAGCTGACGACAGCCATGCAGCACCTGTGTTCTGTCCGGCCGAACCGAAAAGTCAGTTTCCAAACTCGCG
>6TW_9436
TAGTCCCAATTGTCGAGCTGACCTTCGGCACCTGCCTCCCTTGCGGGTTAGCTCAGTGACTACGGGCCCTCCCAACTTTCGTGGCTTGACGGGCGGTGTGTACAAGGCTCAGGAACACATTCACCGCGGTATGCTGACCCGCGATTACTAGCGATTCCAGCTTCATGTAGGCGAATTGCAGCCTACAATCCGAACTGAGGCGCGCTTTTTGGGATTAGCTCGGCCTCGCGGCTTGGCTTCCCTTTGTACGCGCCATTGTAGGACGTGTGCAGCCCTAAACATAAGGGCCATGAGGACTTGACGTCATCCCCACTTCCTCCGGTTTGACACCGGCAGTCTCTTTAGAGTCCCCGGCATTACCCGCTGGCAACTAAAGATAGGGGTTTCGCTCGTTAAGGGACTTAACCCAACATCTCACGACACGAGCTGACGACAGCCATGCAGCACCTGTGCAAAAGCTCCCCGAGGGGCACTCCTCTGTTTCCAGAGATTCTTAAGCATGTC
>6TW_9448
TCACCCCAGTCATCAACCCCGCCTTCGGCATCCTCCTCCCCCGAAAGGGTTAGAGTAATGACTTCGGGCGTGGCTCACTTCCATGGTGTGACGGGCGGTGTGTACAAGGCCCGGGAACGGATTCACCGCAGTATGCTGACCTGCGATTACTAGCGATTCCTCCTTCATGCAGGCGAGTTGCAGCCTGCAATCTGAACTGTGCCAGGGTTTGTGAGATTCGCTCTCCCTCGCGGGTTGGCTGCTCTGTGTCCCTCGCATTGTAGTACGTGTGTCGCCCAGGACGTAAGGGCCATGCTGACTTGACGTCATCCTCACCTTCCTCCGGTTTGTCACCGGCAGTCTCGCTAGAGTTCCCAACTTAATGATGGCAACTAACGACGAGGGTTGCGCTCGTTGCGGGACTTAACCCAACATCTCACGACACGAGCTGACGACAGCCATGCAGCACCTGTCTTCGTCGTTCCGTCGCTCTCCTTCCCTTGAAGATCTCG
>6TW_9468
TAGCCCCAGTTATCGGTTTTGCCCTAGGCCACTCCTTGCGGTTATGGACTTTAGGCACTCCCAACTTCCATGGCTTGACGGGCGGTGTGTACAAGGCCCGGGAACGTATTCACCGGATCATTGCTGATATCCGATTACTAGCGAATCCAACTTCATGAGGTCGAGTTGCAGACCTCAATCCGAACTGAGGCCGCTTTTTAGAGATTAGCTCCATGTTACCATGTTGCGACCCTTTGTAGCGACCATTGTAGCACGTGTGTAGCCCTGGACGTAAGGGCCATGATGACTTGACGTCATCCCCACCTTCCTCACTACTTACGTAGGCAGTCTCTTTAGAGTCCCCAGCATAACCTGATGGCAACTAAAGATAGGGGTTGCGCTCGTTGCGGGACTTAACCCAACACCTCACGGCACGAGCTGACGACAGCCATGCAGCACCTTGTTTGTGCCCCGAAGGGAAGCCACCTTTCGGCAGCGGTCACTCACATTCAAGCCCAGGTAAGGTT
>6TW_9475
TCACCCCAGTCATCAACCCCGCCTTCGGCACCCTCCTCCCCCGAAAGGGTTAGAGTAATGACTTCGGGCGTGGCTCACTTCCATGGTGTGACGGGCGGTGTGTACAAGGCCCGGGAACGGATTCACCGCAGTATGCTGACCTGCGATTACTAGCGATTCCTCCTTCATGCAGGCGAGTTGCAGCCTGCAATCTGAACTGTGCCAGGGTTTGTGAGATTCGCTCTCCCTCGCGGGTTGGCTGCTCTGTGTCCCTCGCATTGTAGTACGTGTGTCGCCCAGGACGTAAGGGCCATGCTGACTTGACGTCATCCTCACCTTCCTCCGGTTTGTCACCGGCAGTCTCGCTAGAGTTCCCAACTTAATGATGGCAACTAACGACGAGGGTTGCGCTCGTTGCGGGACTTAACCCAACATCTCACGACACGAGCTGACGACAGCCATGCAGCACCTGTCTTCTGGTTCCTTACGGCACTCTCCCCTTTCAAGGAGATTCC
>6TW_9491
TCACCCCAGTCATCAACCCCGCCTTCGGCACCCTCCTCCCCCGAAAGGGTTAGAGTAATGACTTCGGGCGTGGCTCACTTCCATGGTGTGACGGGCGGTGTGTACAAGGCCCGGGAACGGATTCACCGCAGTATGCTGACCTGCGATTACTAGCGATTCCTCCTTCATGCAGGCGAGTTGCAGCCTGCAATCTGAACTGTGCCAGGGTTTGTGAGATTCGCTCTCCCTCGCGGGTTGGCTGCTCTGTGTCCCTCGCATTGTAGTACGTGTGTCGCCCAGGACGTAAGGGCCATGCTGACTTGACGTCATCCTCACCTTCCTCCGGTTTGTCACCGGCAGTCTCGCTAGAGTTCCCAACTTAATGATGGCAACTAACGACGAGGGTTGCGCTCGTTGCGGGACTTAACCCAACATCTCACGACACGAGCTGACGACAGCCATGCAGCACCTGTCTTCTGGTTCCTTACGGCACTCTCCCCTTTCAAGGAGATTCC
>6TW_9494
TCACCCCAGTCGCTGACCCTACCGTGGTCGGCGGCCTCCTTGCGGTTAGCCAACCGGCTTAGGGTAAAACCAACTCCCATGGTGTGACGGGCGGTGTGTACAAGGCCCGGGAACGTATTCACCGCGCCATGCTGATGCGCGATTACTAGCGATTCCACCTTCACGCATCCGAGTTGCAGGATGCGATCTGAACTGAGACGGCTTTTTAGGATCGGCTCGGCCTCGCGACCTGGCTTCCCTCTGTCACCGCCATTGTAGCACGTGTGTAGCCCAGCCCATAAGGGCCATGAGGACTTGACGTCATCCCCACCTTCCTCCGGCTTGTCACCGGCAGTTCCTCTAGAGTGCCCACCCAAACATGCTGGCAACTAAAGGCGAGGGTTGCGCTCGTTGCGGGACTTAACCCAACATCTCACGACACGAGCTGACGACAGCCATGCAGCACCTGTGCGGCAGGTCCCTTGCGGGAAAAGCCCATCTCTGGACCGGTCCTGCCC
>6TW_9496
TCATCCCAGTTACCACTCATACCTTAGGGCACTGCCTCCTTGCGGTTGGCGCATGCACTTCGGGTACAGGTGACTTCCATGATGTGACGGGCGGTGTGTACAAGGCCCGGGAACGTATTCACGGCGTCGTAGCTGATACGCCATTACTAGCGATTCCGGCTTCATGGAGGCGAGTTGCAGCCTCCAATCCGAATTGGGCTCAGTTTTTGGGATTTCCTCCACCTCGCGGTTTTGGCTCGTTCTGTACTGAGCATTGTAGTACGTGTGCAGCCCTAGCCGTAAGGGCCATGCTGACTTGACGTCATCCCCACCTTCCTCCCCGTTTCACAGGGCAGTCTGAACAGAGTGCTCGGCCCGAAGGCCGGTGGCAACAGTTCACAGGGGTTGCGCTCGTTGCGGGACTTAACCCAACATCTCACGACACGAGCTGACGACACGCATGCAGCCACGTGTGACTAATTCGTGTTATGCCTAAGCGTCCGGCCGGTCTTCCGACCGTACG
>6TW_9545
TCACCCCAGTCACCAGCCCTGCCTTAGGCGCCTCCCTCCCTTACGGTTAGCACAGCGACTTTAGGCGCCCCCTCGCTTTCGTGGCTTGACGGGCGGTGTGTACAAGGCTCAGGAACATATTCACCGCAGCATAGCTGATCTGCGATTACTAGCGATTCCAGCTTCATGCAGGCGAGTTGCAGCCTGCAATCCGAACTGAGCGACGCTTTTTGAGATTAGCTTCCCCTCGCGGGTTCGCTGCCCTTTGTACGCCGCATTGTATGACGTGTGCAGCCCTAGACATAAAGGCCATGATGACTTGACGTCGTCCCCACCTTCCTCCGGTTTGACACCGGCGGTCTCCTTAGAGTCCCCAACTGAATGCTGGCAACTAAGGACAAGGGTTGCGCTCGTTAAGCGACTTAACGCGACGTCTCACGACACGAGCTGACGACAGCCATGCAGCACCTGTGCATGTTCCACCCGAAGGCGTGGCTTGGCTTT
>6TW_9588
TCACCCCAGTCATGAACCCTGCCGTGGCAATCGCCCCCCTTGCGGTTAGGCTAACTGCTTCTGGCAAAACCCACTCCCATGGTGTGACGGGCGGTGTGTACAAGGCCCGGGAACGGATTCACCGCAGTATGCTGACCTGCGATTACTAGCGATTCCTCCTTCATGCAGGCGAGTTGCAGCCTGCAATCTGAACTGTGCCAGGGTTTGTGAGATTCGCTCTCCCTCGCGGGTTGGCTGCTCTGTGTCCCTCGCATTGTAGTACGTGTGTCGCCCAGGACGTAAGGGCCATGCTGACTTGACGTCATCCTCACCTTCCTCCGGTTTGTCACCGGCAGTCTCGCTAGAGTTCCCAACTTAATGATGGCAACTAACGACGAGGGTTGCGCTCGTTGCGGGACTTAACCCAACATCTCACGACACGAGCTGACGACAGCCATGCAGCACCTGTCTTCCGGTTCCTTACGGCACTCTCCCCTTTCAAGGAGATTCC
>6TW_9593
TCACCCCAGTCACTAATTCTACCTTAGGCATCCTCCTCCAAAAGGTTAGAGTAACGACTTCGGGTATAACCAGCTTCCATGGTGTGACGGGCGGTGTGTACAAGGCCCGGGAACGGATTCACCGCTGTATAGCTGACCAGCGATTACTAGCGATTCCACCTTCATGCAGGCGAGTTGCAGCCTGCAATCCGAACTTAGAACGAGTTTTTAGATTAGCTAATCTTCACAGATTTGCATCTCATTGTCTCGCCCAATGTAGCACGTGTGTAGCCCAGGGTGTAAGGGGCATGCTGACTTGACGTCATCCCCACCTTCCTCCGGTTTATAACCAGCAGTCTTTTTAGAGTTCCATGAAAGGCAACTAAAAACAGGTTAGTCGCTCGTTGCGGGACGTTAACCCAACCATCTCACGACACGAGCTGACGACAGCCATGCACCACCTGTGTATAACGTTCCAAACCGGACACTTTCTTCTTTCTAAGAAATTACGTATCATGTCAAACCTACGGTAAGGTTACTT
>6TW_9597
TCATCCCAGTTACCGCTCATAGCGTAGGGCGCTGCCTCCTTGCGGTTGGCTTACGCACTTCGGCTACAAACGACTTCCATGATGTGACGGGCGGTGTGTACAAGGCCCGGGAACGTATTCACGGCGCCGTAGCTGATGCGCCATTACTAGCGATTCCGGCTTCATGGAGGCGAGTTGCAGCCTCCAATCCGAACTGGGCCCAGTTTTTGAGATTTCCTCCACCTCGCGGATTCGGATCATTCTGTACTGGGCATTGTAGTACGTGTGCAGCCCTGGTCGTAAGGGCCATACTGACTTGACGTCATCCCCACCTTCCTCCCCGTTTCACAGGGCAGTCTGTCCAGAGAGCCCGAAGGCAACAGGACACAGGGGTTGCGCTCGTTGCGGGACTTAACCCAACATCTCACGACACGAGCTGACGACAGCCATGCAGCACCTGTGCAAAATTATCGGTATTGCTACCGACTCGCTAACTTTCATTAA
>6TW_9642
TCACCCCAGTCATCAACCCCGCCTTCGGCACCCTCCTCCCCCGAAAGGGTTAGAGTAATGACTTCGGGCGTGGCTCACTTCCATGGTGTGACGGGCGGTGTGTACAAGGCCCGGGAACGGATTCACCGCAGTATGCTGACCTGCGATTACTAGCGATTCCTCCTTCATGCAGGCGAGTTGCAGCCTGCAATCTGAACTGTGCCAGGGTTTGTGAGATTCGCTCTCCCTCGCGGGTTGGCTGCTCTGTGTCCCTCGCATTGTAGTACGTGTGTCGCCCAGGACGTAAGGGCCATGCTGACTTGACGTCATCCTCACCTTCCTCCGGTTTGTCACCGGCAGTCTCGCTAGAGTTCCCAACTTAATGATGGCAACTAACGACGAGGGTTGCGCTCGTTGCGGGACTTAACCCAACATCTCACGACACGAGCTGACGACAGCCATGCAGCACCTGTCTTCTGGTTCCTTACGGCACTCTCCCCTTTCAAGGAGATTCC
>6TW_9667
TCACCCCAGTCATCAACCCCGCCTTCGGCACCCTCCTCCCCCGAAAGGGTTAGAGTAATGACTTCGGGCGTGGCTCACTTCCATGGTGTGACGGGCGGTGTGTACAAGGCCCGGGAACGGATTCACCGCAGTATGCTGACCTGCGATTACTAGCGATTCCTCCTTCATGCAGGCGAGTTGCAGCCTGCAATCTGAACTGTGCCAGGGTTTGTGAGATTCGCTCTCCCTCGCGGGTTGGCTGCTCTGTGTCCCTCGCATTGTAGTACGTGTGTCGCCCAGGACGTAAGGGCCATGCTGACTTGACGTCATCCTCACCTTCCTCCGGTTTGTCACCGGCAGTCTCGCTAGAGTTCCCAACTTAATGATGGCAACTAACGACGAGGGTTGCGCTCGTTGCGGGACTTAACCCAACATCTCACGACACGAGCTGACGACAGCCATGCAGCACCTGTCTTCTGGTTCCTTACGGCACTCTCCCCTTTCAAGGAGATTCC
>6TW_9673
TCACCCCAGTCATCAGTCCTACCTTAGGCATCCCCCTCCTTGCGGTTGGGGTAACGACTTCGGGCGTGACCAACTTCCATGGTGTGACGGGCGGTGTGTACAAGGCCCGGGAACGAATTCACTGCAGTATGCTGACCTGCAATTACTAGCGATTCCTCCTTCACGAAGGCGAGTTGCAGCCTTCGATCTGAACTGAGCTACGGTTTATGAGATTTGCATCACATCGCTGTGTAGCTGCCCTTTGTCCGTAGCATTGTAGTACGTGTGTAGCCCAAGACGTAAGGGGCATGCTGACTTGACGTCATCCCCACCTTCCTCCGGTTTGTCACCGGCAGTCTCTCTAGAGTGCCCAACTTAATGCTGGCAACTAAAAACGAGGGTTGCGCTCGTTGCGGGACTTAACCCAACATCTCACGACACGAGCTGACGACAGCCATGCACCACCTGTGTTCACGCTCCCGAAGGCACTTCCATCTTTCAACGGAATTCGTGACA
>6TW_9697
TAGCCCCAGTCATCGATTTTACCCTAGGCAGCTCCTTACGGTTACCGACTTTAGGTACACCCGACTCCCATGGCTTGACGGGCGGTGTGTGCAAGGTCCGGGAACGTATTCACCGTATCATTGCTGATATACGATTACTAGCGATTCCAGCTTCACGAAGTCGAGTTGCAGACTTCGATCTGAACTGAGAGCAGGTTTTTGGGATTGGCTTCATATCACTATGTTGCAGCCCTTTGTCCTGCCCATTGTAGCACGTGTGTAGCCCTGGGCATAAAGGCCATGATGACTTGACATCATCCCCTCCTTCCTCACGCCTTACGGCGGCAGTTTCATTAGAGTTCCCAGCATTACCTGTTGGCAACTAATGATAGGGGTTGCGCTCGTTGCGGGACTTAACCCAACACCTCACGGCACGAGCTGACGACAGCCATGCAGCACCTTACAAATTGTGTATTGCTACAAAGTGAGCTTTCACCCACGGTCAAAA
>6TW_9705
TCACCCCAGTCATCAACCCCGCCTTCGGCACCCTCCTCCCCCGAAAGGGTTAGAGTAATGACTTCGGGCGTGGCTCACTTCCATGGTGTGACGGGCGGTGTGTACAAGGCCCGGGAACGGATTCACCGCAGTATGCTGACCTGCGATTACTAGCGATTCCTCCTTCATGCAGGCGAGTTGCAGCCTGCAATCTGAACTGTGCCAGGGTTTGTGAGATTCGCTCTCCCTCGCGGGTTGGCTGCTCTGTGTCCCTCGCATTGTAGTACGTGTGTCGCCCAGGACGTAAGGGCCATGCTGACTTGACGTCATCCTCACCTTCCTCCGGTTTGTCACCGGCAGTCTCGCTAGAGTTCCCAACTTAATGATGGCAACTAACGACGAGGGTTGCGCTCGTTGCGGGACTTAACCCAACATCTCACGACACGAGCTGACGACAGCCATGCAGCACCTGTCTTCTGGTTCCTTACGGCACTCTCCCCTTTCAAGGAGATTCC
>6TW_9720
TCACCCCAGTCATCAGTCCTACCTTAGGCATCCCCCTCCTTGCGGTTGGGGTAACGACTTCGGGCGTGACCAACTTCCATGGTGTGACGGGCGGTGTGTACAAGACCCGGGAACGTATTCACCGTGACATTCTGATCCACGATTACTAGCGATTCCGACTTCACGCAGTCGAGTTGCAGACTGCGATCCGGACTACGACTGGTTTTATGGGATTAGCTCCCCCTCGCGGGTTGGCAACCCTTTGTACCAGCCATTGTATGACGTGTGTAGCCCCACCTATAAGGGCCATGAGGACTTGACGTCATCCCCACCTTCCTCCGGTTTGTCACCGGCAGTCTCATTAGAGTGCCCAACTAAATGTAGCAACTAATGACAAGGGTTGCGCTCGTTGCGGGACTTAACCCAACATCTCACGACACGAGCTGACGACAGCCATGCAGCACCTGTGTTACGGTTCTCTTTCGAGCACAAATCCATCTCTGGATCCTTCCGTACATGTCAAAGGTGGGTAAGGTTTTTCG
>6TW_9807
TCACCCCAGTCGCTGACTATACCTTGGTCAAACGCCTCCTTGCGGTTAGCAATCTGCTTTAAGGTAGAACCAACTTCCATGGTGTGACGGGCGGTGTGTACAAGACCCGGGAACGTATTCACCGTAGCACGCTGATCTACGATTACTAGCGATTCCAGCTTCATGCACTCGAGTTGCAGAGTGCAATCCGAACTGAGGTAGATTTTTGAGTTTAGCTTAGCGTCGCCACCTTGCATCTCATTGTCACTACCATTGTAGCACGTGTGTAGCCCAACCCGTAAGGGCCATGAGGACTTGACGTCATCCCCACCTTCCTCCAGCTTATCACTGGCAGTTCTTTCAGAGTGCCCAGCATTACCTGATGGCAACTAAAAGTAGGGGTTGCGCTCGTTGCGGGACTTAACCCAACATCTCACGACACGAGCTGACGACAGCCATGCAGCACCTGTGTTCTGTCCGGCCGAACCGAAAAGTCTAGTTTCCTAAA
>6TW_9810
TAGTCCCAATCACGAGTTTCGCCCTAGGCACCTGCCTCCTTACGGTTAGCACAGCGACTTTAGGCGCCCCCCGCTTTCGTGGCTTGACGGGCGGTGTGTACAAGGCTCAGGAACATATTCACCGCAGCATAGCTGATCTGCGATTACTAGCGATTCCAGCTTCATGCAGGCGAGTTGCAGCCTGCAATCCGAACTGAGCGACGCTTTTTGAGATTAGCTTCCCCTCGCGGGTTCGCTGCCCTTTGTACGCCGCATTGTATGACGTGTGCAGCCCTAGACATAAAGGCCATGATGACTTGACGTCGTCCCCACCTTCCTCCGGTTTGACACCGGCGGTCTCCTTAGAGTCCCCAACTGAATGCTGGCAACTAAGGACAAGGGTTGCGCTCGTTAAGCGACTTAACGCGACGTCTCACGACACGAGCTGACGACAGCCATGCAGCACCTGTGCATGTTCCACCCGAAGGCGTGGCTTGGCTTTCA
>6TW_9823
TCACCCCAGTCATCAACCCCGCCTTCGGCACCCTCCTCCCCCGAAAGGGTTAGAGTAATGACTTCGGGCGTGGCTCACTTCCATGGTGTGACGGGCGGTGTGTACAAGGCCCGGGAACGGATTCACCGCAGTATGCTGACCTGCGATTACTAGCGATTCCTCCTTCATGCAGGCGAGTTGCAGCCTGCAATCTGAACTGTGCCAGGGTTTGTGAGATTCGCTCTCCCTCGCGGGTTGGCTGCTCTGTGTCCCTCGCATTGTAGTACGTGTGTCGCCCAGGACGTAAGGGCCATGCTGACTTGACGTCATCCTCACCTTCCTCCGGTTTGTCACCGGCAGTCTCGCTAGAGTTCCCAACTTAATGATGGCAACTAACGACGAGGGTTGCGCTCGTTGCGGGACTTAACCCAACATCTCACGACACGAGCTGACGACAGCCATGCAGCACCTGTCTCAGTTCTTAGGCTCTCTCCCTTCAGACGNTTCCACG
>6TW_9825
TCACCCCAGTCATGAATCCTACCGTGGTAATCGTCTTCCTTGCGGTTAGACTAACTACTTCTGGTAAAACCCACTCCCATGGTGTGACGGGCGGTGTGTACAAGGCCCGGGAACGTATTCACCGCGACATGCTGATCCGCGATTACTAGCGATTCCGACTTCATGCAGTCGAGTTGCAGACTACAATCCGGACTACGATCGGCTTTCTGGGATTGGCTCCCCCTCGCGGGTTGGCAACCCTCTGTACCGACCATTGTATTACGTGTGAAGCCCTGGCCATAAGGGCCATGAGGACTTGACGTCATCCCCACCTTCCTCCGGTTTGTCACCGGCAGTCCCATTAAAGTGCCCAACTAAATGATGGCAATTAATGGCAAGGGTTGCGCTCGTTGCGGGACTTAACCCAACATCTCACGACACGAGCTGACGACAGCCATGCAGCACCTGTGTTACCGTTCTCTTTCGAGCACTTGAACATCTCTGCTCAATTCGGTACATGTCAAGGCC
>6TW_9842
TAGCCCCAGTCACCAGTTTCACCTTAAACGTATAAACGTCTTTGGGTGCGCCTGATTCCCATGGCTTGACGGGCGGTGTGTACAAGGCCCGGGAACGTATTCACCGCGGCATTCTGATCCGCGATTACTAGCGATTCCTCCTTCATGCAGGCGAGTTGCAGCCTGCAATCTGAACTGTGCCAGGGTTTGTGAGATTCGCTCTCCCTCGCGGGTTGGCTGCTCTGTGTCCCTCGCATTGTAGTACGTGTGTCGCCCAGGACGTAAGGGCCATGCTGACTTGACGTCATCCTCACCTTCCTCCGGTTTGTCACCGGCAGTCTCGCTAGAGTTCCCAACTTAATGATGGCAACTAACGACGAGGGTTGCGCTCGTTGCGGGACTTAACCCAACATCTCACGACACGAGCTGACGACAGCCATGCAGCACCTGTCTTCTGGTTCCTTACGGCACTCTCCCCTTTCAAGGAGATTCCAGAGATGTCAAGTCCTGGTTAA
>6TW_9869
TCATCCCAGTTACCGCTCATACCTTAGGGCGCTGCCTCCTTGCGGTTGGCGCGCGCACTTCGGGTACAAACGACTCCCATGATGTGACGGGCGGTGTGTACAAGACCCGGGAACGTATTCACGGCGCCGTAGCTGATGCGCCATTACTAGCGATTCCGGCTTCATGGAGGCGAGTTGCAGCCTCCAATCCGAACTGGGCCCGACTTTGGTGATTTCCTCCACCTTGCGGTCTCGGATCCTTCTGTGTCGGGCATTGTAGTACGTGTGCAGCCCTGGCCGTAAGGGCCATACTGACTTGACGTCGTCCCCACCTTCCTCCCCGTTGAACAGGGCAGTCTGAACAGAGTGCCGGAGACTCACGTCTCCATGGCAACAGTTCACAGGGGTTGCGCTCGTTGCGGGACTTAACCCAACATCTCACGACACGAGCTGACGACAGCCATGCAGCACCTGTGCAAATTGTGTATTGCTACACTCACCGGCTTTCACCGGA
>6TW_9877
TCACCCCAGTCATGTACCACACCGTGGTAGGCGCCCCCCTTTCGGTCAGGCTACCTGCTTCTGGTGCAATACACTCCCATGGTGTGACGGGCGGTGTGTACAAGACCCGGGAACGTATTCACCGCAGCAATGCTGATCTGCGATTACTAGCGATTCCGACTTCATGGAGTCGAGTTGCAGACTCCAATCCGGACTACGACAAGTTTTCTGGGATTGGCTCCCCGTTGCCGGTTGGCTACCCTCTGTACTTGCCATTGTAGCACGTGTGTAGCCCTGGTCATAAAGGCCATGATGACTTGACGTCATCCCCACCTTCCTCCGGTTTGTCACCGGCGGTCTCCTTAGAGTTCCCAACTTAATGATGGCGAACTAAGGACAAGGGTTGCGCTCGTTGCGGGACTTAACCCAACATCTCACGACACGAGCTGACGACAGCCATGCAGCACCTGTCTCACGGTTCCTTGCGGCACTCCCGCATCTCTGCAGGATTCCGTGG
>6TW_9894
TCACCCTGGTCATAAGCCGTGCCTTAGTAGCTTCCCTCCCTAAAAAGGGTTGGGATCACCACTTTGGGCAAAACCTACTCCCGTGGTGTGACGGGCGGTGTGTACAAGGCCCGGGAACGTATTCACCGCCATATAGCTGACTGGCGATTACTAGCGATTCCGGCTTCATGTAGGCGAGTTGCAGCCTACAATCCGAACTGAGGCTGAGTTTGTCAGATTGGCTTACTCTCGCGAGCTTGCTACCGATTGTCTCAGCCATTGTATTACGTGTGTAGCCCAGGATATAAGGGGCATGCTGACTTGACGTCATCCTCTCCTTCCTCCGGTTTACACCGGCAGTCTTTTTAGAAGAATAACTAAAAACAAGGGTTGCGCTCGTTGCTAGACTTAACTATACACCTCACGGCACGAGCTGACGACAGCCATGCACCACCTGTAGCTGAGTTCCTTTTCAGGCACCAATCAATCTCTTGAAAAGTTCTCAGTATGTCAATCCCTGGTAAGGTTT
>6TW_9900
TCACCCCAGTTGCTGACTATACCTTGGTCAAACGCCTCCTTGCGGTTAGCAATCTGCTTTAAGGTAGAACCAACTTCCATGGTGTGACGGGCGGTGTGTACAAGACCCGGGAACGTATTCACCGTAGCACGCTGATCTACGATTACTAGCGATTCCAGCTTCATGCACTCGAGTTGCAGAGTGCAATCCGAACTGAGGTAGATTTTTGAGTTTAGCTTAGCGTCGCCACTTTGCATCTCATTGTCACTACCATTGTAGCACGTGTGTAGCCCAACCCGTAAGGGCCATGAGGACTTGACGTCATCCCCACCTTCCTCCAGCTTATCACTGGCAGTTCTTTCAGAGTGCCCAGCATGACCTGATGGCAACTAAAAGTAGGGGTTGCGCTCGTTGCGGGACTTAACCCAACATCTCACGACACGAGCTGACGACAGCCATGCAGCACCTGTGTTCTGTCCGGCCGAACCGAAAAGTCTAGTTTCCAAACTCGCG
>6TW_9931
TCACCCCAGTCATCAACCCCGCCTTCGGCACCCTCCTCCCCCGAAAGGGTTAGAGTAATGACTTCGGGCGTGGCTCACTTCCATGGTGTGACGGGCGGTGTGTACAAGGCCCGGGAACGGATTCACCGCAGTATGCTGACCTGCGATTACTAGCGATTCCTCCTTCATGCAGGCGAGTTGCAGCCTGCAATCTGAACTGTGCCAGGGTTTGTGAGATTCGCTCTCCCTCGCGGGTTGGCTGCTCTGTGTCCCTCGCATTGTAGTACGTGTGTCGCCCAGGACGTAAGGGCCATGCTGACTTGACGTCATCCTCACCTTCCTCCGGTTTGTCACCGGCAGTCTCGCTAGAGTTCCCAACTTAATGATGGCAACTAACGACGAGGGTTGCGCTCGTTGCGGGACTTAACCCAACATCTCACGACACGAGCTGACGACAGCCATGCAGCACCTGTCTTCTGGTTCCTTACGGCACTCTCCCCTTTCAAGGAGATTCC
>6TW_9968
TCACCCCAGTCATCAACCCCGCCTTCGGCACCCTCCTCCCCCGAAAGGGTTAGAGTAATGACTTCGGGCGTGGCTCACTTCCATGGTGTGACGGGCGGTGTGTACAAGGCCCGGGAACGGATTCACCGCAGTATGCTGACCTGCGATTACTAGCGATTCCTCCTTCATGCAGGCGAGTTGCAGCCTGCAATCTGAACTGTGCCAGGGTTTGTGAGATTCGCTCTCCCTCGCGGGTTGGCTGCTCTGTGTCCCTCGCATTGTAGTACGTGTGTCGCCCAGGACGTAAGGGCCATGCTGACTTGACGTCATCCTCACCTTCCTCCGGTTTGTCACCGGCAGTCTCGCTAGAGTTCCCAACTTAATGATGGCAACTAACGACGAGGGTTGCGCTCGTTGCGGGACTTAACCCAACATCTCACGACACGAGCTGACGACAGCCATGCAGCACCTGTCTTCTGGTTCCTTACGGCACTCTCCCCTTTCAAGGAGATTCC
>6TW_9976
TAGCCCCAGTCACTAGTTTTACCTTAGATAGCTCCCAGTAAAGTCACCATCTTCAGGTACCCCCAGCTCCCATGGCTTGACGGGCGGTGTGTACAAGGTCCGGGAACGTATTCACCGCGCCATGGCTGATGCGCGATTACTAGCGATTCCACCTTCATGGAGTCGAGTTCCAGACTCCAATCCGAACTGAGACCGGCTTTATAGGATTGGCTCCGCTTCACAGCTTCGCGACCCGTTGTACCGGCCATTGTAGCACGTGTGTAGCCCTGGGCATAAAGGCCATGATGACTTGACATCATCCCCACCTTCCTCGCGGCTTACGCCGGCAGTCTCTTCAGAGTCCCCACCTTAAATGCTGGCAACTGAAGATAGGGGTTGCGCTCGTTGCGGGACTTAACCCAACACCTCACGGCACGAGCTGACGACAGCCATGCAGCACCTGTCTTCTGGTTCCTTACGGCACTCTCCCCTTTCAAGGAGATT
>6TW_9985
TCACCCCAGTCATCAACCCCGCCTTCGGCACCCTCCTCCCCCGAAAGGGTTAGAGTAATGACTTCGGGCGTGGCTCACTTCCATGGTGTGACGGGCGGTGTGTACAAGGCCCGGGAACGGATTCACCGCAGTATGCTGACCTGCGATTACTAGCGATTCCTCCTTCATGCAGGCGAGTTGCAGCCTGCAATCTGAACTGTGCCAGGGTTTGTGAGATTCGCTCTCCCTCGCGGGTTGGCTGCTCTGTGTCCCTCGCATTGTAGTACGTGTGTCGCCCAGGACGTAAGGGCCATGCTGACTTGACGTCATCCTCACCTTCCTCCGGTTTGTCACCGGCAGTCTCGCTAGAGTTCCCAACTTAATGATGGCAACTAACGACGAGGGTTGCGCTCGTTGCGGGACTTAACCCAACATCTCACGACACGAGCTGACGACAGCCATGCAGCACCTGTCTTCTGGTTCCTTACGGCACTCTCCCCTTTCAAGGAGATTCC
>6TW_10001
TCACCCCAGTCATCAACCCCGCCTTCGGCACCCTCCTCCCTTTCGAGTTAGAGTAATGACTTCGGGCGTGGCTCACTTCCATGGTGTGACGGGCGGTGTGTACAAGGCCCGGGAACGGATTCACCGCAGTATGCTGACCTGCGATTACTAGCGATTCCTCCTTCATGCAGGCGAGTTGCAGCCTGCAATCTGAACTGTGCCAGGGTTTGTGAGATTCGCTCTCCCTCGCGGGTTGGCTGCTCTGTGTCCCTCGCATTGTAGTACGTGTGTCGCCCAGGACGTAAGGGCCATGCTGACTTGACGTCATCCTCACCTTCCTCCGGTTTGTCACCGGCAGTCTCGCTAGAGTTCCCAACTTAATGATGGCAACTAACGACGAGGGTTGCGCTCGTTGCGGGACTTAACCCAACATCTCACGACACGAGCTGACGACAGCCATGCAGCACCTGTCTTCTGGTTCCTTACGGCACTCTCCCCTTTCAAGGAGATT
>6TW_10042
TCATCCCAATCACCGATCCCACCTTTGGCAGCTCCCTCCTTGCGGTTGGGCCACTGACTTTGGGTGTTACCGACTTTCGTGATGTGACGGGCGGTGTGTACAAGCCCCGGGAACGTATTCACCGTAGCGTTGCTGATCTACGATTACTAGCAACTCCGACTTCATGGGGTCGAGTTGCAGACCCCAATCCGAACTGAGACTGGCTTTATCGGATTCGCTCCACCTTGCGGTATCGCAGCCGTTTGTACCAGCCATTGTAGCATGCGTGCAGCCCAAGACATAAGGGGCATGATGATTTGACGTCATCCCCACCTTCCTCCGAGTTAACCCCGGCAGTCTCCTGTGAGTCCCCAACTAAATGCTGGCAACACAGAACGAGGGTTGCGCTCGTGCGGTACTAACCAACATCTCACGACACGAGCTGACGACAACANCGCACCACCTGTACACACGACTTGCGCTATGACATCCTGTCGCATTACTTCTGTTA
>6TW_10043
TCACCCCAGTCATCAGTCCTACCTTAGGCATCCCCCTCCTTGCGGTTGGGGTAACGACTTCGGGCGTGACCAACTTCCATGGTGTGACGGGCGGTGTGTACAAGGCCCGGGAACGAATTCACTGCAGTATGCTGACCTGCAATTACTAGCGATTCCTCCTTCACGAAGGCGAGTTGCAGCCTTCGATCTGAACTGAGCTACGGTTTATGAGATTCGCATCACATCGCTGTGTAGCTGCCCTTTGTCCGTAGCATTGTAGTACGTGTGTAGCCCAAGACGTAAGGGGCATGCTGACTTGACGTCATCCCCACCTTCCTCCGGTTTGTCACCGGCAGTCTCGCTAGAGTTCCCAACTTAATGATGGCAACTAACGACGAGGGTTGCGCTCGTTGCGGGACTTAACCCAACATCTCACGACACGAGCTGACGACAGCCATGCAGCACCTGTCTTCTGGTTCCTTACGGCACTCTCCCCTTTCAAGGAGATT
>6TW_10046
TCACCCCAGTCACTAGCCCTGCCTTAGGCATCCTCCTCCTCGAAAGGTTGGAGTAACGACTTCGGGCGTGACCAGCTCCCATGGTGTGACGGGCGGTGTGTACAAGGCCCGGGAACGAATTCACCGCAGTATGCTGACCTGCGATTACTAGCGATTCCTCCTTCATGCAGGCGAGTTTCAGCCTGCAATCTGAACTGAGGCCGGGTTTGCTGGGATTCGCTTGTCCTCGCGGATTAGCTGCCCGTTGTCCCGACCATTGTAGTACGTGTGTAGCCCAAGACGTAAGGGGCATGCTGACTTGACGTCATCCCCACCTTCCTCCGGTTTGTCACCGGCAGTCTCTCTAGAGTTCCCAACTTAATGATGGCAACTAAAGACGAGGGTTGCGCTCGTTGCGGGACTTAACCCAACATCTCACGACACGAGCTGACGACAGCCATGCACCACCTGTGTTCTAGCTCCCTAAGGCACTCTCAACTTTCATCAAGATT
>6TW_10121
TCACCCCAGTCATCAACCCCGCCTTCGGCACCCTCCTCCCCCGAAAGGGTTAGAGTAATGACTTCGGGCGTGGCTCACTTCCATGGTGTGACGGGCGGTGTGTACAAGGCCCGGGAACGGATTCACCGCAGTATGCTGACCTGCGATTACTAGCGATTCCTCCTTCATGCAGGCGAGTTGCAGCCTGCAATCTGAACTGTGCCAGGGTTTGTGAGATTCGCTCTCCCTCGCGGGTTGGCTGCTCTGTGTCCCTCGCATTGTAGTACGTGTGTCGCCCAGGACGTAAGGGCCATGCTGACTTGACGTCATCCTCACCTTCCTCCGGTTTGTCACCGGCAGTCTCGCTAGAGTTCCCAACTTAATGATGGCAACTAACGACGAGGGTTGCGCTCGTTGCGGGACTTAACCCAACATCTCACGACACGAGCTGACGACAGCCATGCAGCACCTGTCTTCTGGTTCCTTACGGCACTCTCCCCTTTCAAGGAGATTCC
>6TW_10129
TCACCCCAGTCATCAACCCCGCCTTCGGCACCCTCCTCCCCCGAAAGGGTTAGAGTAATGACTTCGGGCGTGGCTCACTTCCATGGTGTGACGGGCGGTGTGTACAAGGCCCGGGAACGGATTCACCGCAGTATGCTGACCTGCGATTACTAGCGATTCCTCCTTCATGCAGGCGAGTTGCAGCCTGCAATCTGAACTGTGCCAGGGTTTGTGAGATTCGCTCTCCCTCGCGGGTTGGCTGCTCTGTGTCCCTCGCATTGTAGTACGTGTGTCGCCCAGGACGTAAGGGCCATGCTGACTTGACGTCATCCTCACCTTCCTCCGGTTTGTCACCGGCAGTCTCGCTAGAGTTCCCAACTTAATGATGGCAACTAACGACGAGGGTTGCGCTCGTTGCGGGACTTAACCCAACATCTCACGACACGAGCTGACGACAGCCATGCAGCACCTGTCTTCTGGTTCCTTACGGCACTCTCCCCTTTCAAGGAGATTCC
>6TW_10135
TCACCCCAGTCATCAACCCCGCCTTCGGCACCCTCCTCCCCCGAAAGGGTTAGAGTAATGACTTCGGGCGTGGCTCACTTCCATGGTGTGACGGGCGGTGTGTACAAGGCCCGGGAACGGATTCACCGCAGTATGCTGACCTGCGATTACTAGCGATTCCTCCTTCATGCAGGCGAGTTGCAGCCTGCAATCTGAACTGTGCCAGGGTTTGTGAGATTCGCTCTCCCTCGCGGGTTGGCTGCTCTGTGTCCCTCGCATTGTAGTACGTGTGTCGCCCAGGACGTAAGGGCCATGCTGACTTGACGTCATCCTCACCTTCCTCCGGTTTGTCACCGGCAGTCTCGCTAGAGTTCCCAACTTAATGATGGCAACTAACGACGAGGGTTGCGCTCGTTGCGGGACTTAACCCAACATCTCACGACACGAGCTGACGACAGCCATGCAGCACCTGTCTTCTGGTTCCTTACGGCACTCTCCCCTTTCAAGGAGATTCC
>6TW_10136
TCACCCCAGTCATCAGTCCTACCTTAGGCATCCCCCTCCAAAAGGTTGGGGTAACGACTTCGGGCGTGACCAACTTCCATGGTGTGACGGGCGGTGTGTACAAGGCCCGGGAACGAATTCACTGCAGTATGCTGACCTGCAATTACTAGCGATTCCTCCTTCACGAAGGCGAGTTGCAGCCTTCGATCTGAACTGAGCTACGGTTTATGAGATTCGCATCACATCGCTGTGTAGCTGCCCTTTGTCCGTAGCATTGTAGTACGTGTGTAGCCCAAGACGTAAGGGGCATGCTGACTTGACGTCATCCCCACCTTCCTCCGGTTTGTCACCGGCAGTCTCTCTAGAGTGCCCAACTTAATGCTGGCAACTAAAACGAGGGTTGCGCTCGTTGCGGGACTTAACCCAACATCTCACGACACGAGCTGACGACAGCCATGCACCACCTGTGTTCACGCTCCCGAAGGCACTTCCATCTTTCAACGGAATT
>6TW_10162
TCACCCCAGTCATCAACCCCGCCTTCGGCACCCTCCTCCCCCGAAAGGGTTAGAGTAATGACTTCGGGCGTGGCTCACTTCCATGGTGTGACGGGCGGTGTGTACAAGGCCCGGGAACGGATTCACCGCAGTATGCTGACCTGCGATTACTAGCGATTCCTCCTTCATGCAGGCGAGTTGCAGCCTGCAATCTGAACTGTGCCAGGGTTTGTGAGATTCGCTCTCCCTCGCGGGTTGGCTGCTCTGTGTCCCTCGCATTGTAGTACGTGTGTCGCCCAGGACGTAAGGGCCATGCTGACTTGACGTCATCCTCACCTTCCTCCGGTTTGTCACCGGCAGTCTCGCTAGAGTTCCCAACTTAATGATGGCAACTAACGACGAGGGTTGCGCTCGTTGCGGGACTTAACCCAACATCTCACGACACGAGCTGACGACAGCCATGCAGCACCTGTCTTCCGGTTCCTTACGGCACTCTCCCCTTTCAAGGAGATT
>6TW_10211
TCACCCCAGTCATCAACCCCGCCTTCGGCACCCTCCTCCCCCGAAAGGGTTAGAGTAATGACTTCGGGCGTGGCTCACTTCCATGGTGTGACGGGCGGTGTGTACAAGGCCCGGGAACGGATTCACCGCAGTATGCTGACCTGCGATTACTAGCGATTCCTCCTTCATGCAGGCGAGTTGCAGCCTGCAATCTGAACTGTGCCAGGGTTTGTGAGATTCGCTCTCCCTCGCGGGTTGGCTGCTCTGTGTCCCTCGCATTGTAGTACGTGTGTCGCCCAGGACGTAAGGGCCATGCTGACTTGACGTCATCCTCACCTTCCTCCGGTTTGTCACCGGCAGTCTCGCTAGAGTTCCCAACTTAATGATGGCAACTAACGACGAGGGTTGCGCTCGTTGCGGGACTTAACCCAACATCTCACGACACGAGCTGACGACAGCCATGCAGCACCTGTCTTCTGGTTCCTTACGGCACTCTCCCCTTTCAAGGAGATTCC
>6TW_10215
TCACTCCAGTCACCGACCCCACCCTAAACATTACTCTCCTCGCGGTTAAGCCAATGTCTTTAGGTGTTACCAGCTCCCATAGTGTGACGGGCGGTGTGTACAAGACCCGGGAACGTATTCAACGCACTATAGCTGACGCGCGTTTACTAGCAACTCCAACTTCATGCAGGCGAGTTGCAGCCTGCAATCTGAACTGAGGAATGTTTTACTAGGATTTGCTCCGCCTCACGGCTTGGCTTCCCATTGTTCCATCCCATTGTAGCGTGTGTGTAGCCCCGGACATAAAGGCCATGCTGACTTGACGTCATCCCCGCCTTCCTCCGGCTTGCGGCCGGCAGTCTCGCCAGACACTTGTAACTGGCAATGAGGGTTGCGCTCGTTAGCGTACTTAAACGAACATCTCACGACACGAGCTGACGACAGCCATGCAACACCTGTATAAACTCTCTTGCGAGTCGATCCAATTTCTCTTCTCTACCATCTAT
>6TW_10222
TCACCCCAGTCATCAACCCCGCCTTCGGCACCCTCCTCCCCCGAAAGGGTTAGAGTAATGACTTCGGGCGTGGCTCACTTCCATGGTGTGACGGGCGGTGTGTACAAGGCCCGGGAACGGATTCACCGCAGTATGCTGACCTGCGATTACTAGCGATTCCTCCTTCATGCAGGCGAGTTGCAGCCTGCAATCTGAACTGTGCCAGGGTTTGTGAGATTCGCTCTCCCTCGCGGGTTGGCTGCTCTGTGTCCCTCGCATTGTAGTACGTGTGTCGCCCAGGACGTAAGGGCCATGCTGACTTGACGTCATCCTCACCTTCCTCCGGTTTGTCACCGGCAGTCTCGCTAGAGTTCCCAACTTAATGATGGCAACTAACGACGAGGGTTGCGCTCGTTGCGGGACTTAACCCAACATCTCACGACACGAGCTGACGACAGCCATGCAGCACCTGTCTTCTGGTTCCTTACGGCACTCTCCCCTTTCAAGGAGATTCC
>6TW_10253
TCACCCCAGTCATGAACCACACCGTGGCAAACGTCCCCCTTTCGGTTAGACTATCTGCTTCTGGTGCAGCCCACTCCCATGGTGTGACGGGCGGTGTGTACAAGGCCCGGGAACGTATTCACCGCAACATGCTGATTTGCGATTACTTGCGATTCCGACTTCATGGAGTCGAGTTGCAGACTCCAATCCGGACTACGACCAGCTTTATAAGATTCGCTCCAAGTCACCCCTTCGCTTCCCTCTGTACTGGCCATTGTAGTACGTGTGTAGCCCAAGACGTAAGGGGCATGCTGACTTGACGTCATCCCCACCTTCCTCCGGTTTGTCACCGGCAGTCTCTCTAGAGTTCCCAACTTAATGATGGCAACTAAAGACGAGGGTTGCGCTCGTTGCGGGACTTAACCCAACATCTCACGACACGAGCTGACGACAGCCATGCACCACCTGTGTTCTAGCTCCCTAAGGCACTCTCAACTTTCATCAAGATT
>6TW_10274
TAGCCCCAGTTATCGGTTTTGCCCTAAACAGCTCCTTGCGGCTACTGTCTTCAGGCACCCCCAACTTCCATGGCTTGACGGGCGGTGTGTACAAGGCCCGGGAACGTATTCACCGCCGTATGGCTGACCGGCGATTACTAGCGATTCCGACTTCATGCAGGCGAGTTGCAGCCTGCAATCCGAACTGAGACCGGGTTTTTGAGGTTGGCTAGCCCTCGCGGGTTTGCATCTCTTTGTCCCGGCCATTGTAGCACGTGTGTCGCCCAGGGCGTAAGGGGCATGCTGACTTGACGTCATCCTCACCTTCCTCCGGCTTATCACCGGCAGTGTTTTGAGTTTCCCAAAATGGCAACTCAAAATAAGGGTTGCGCTCGTTGCGGGACTTAACCCAACATCTCAAGACACGAGCTGACGACAGCCATGCACCACCTGTGTCCACCTGTCTTCATGGGAAACCCATGAAGACAACTTTCCCTTTCAGGAAAAAGGTGGCATGTCAAGCCCTGGTAAGGTTCTTCGCG
>6TW_10281
TCACCCCAGTCACCAGCCCTGCCTTAGGCGCCTCCCTCCCTTGCGGGTTGAGATAACGACTTCGGGCGTGACCAGCTTCCATGGTGTGACGGGCGGTGTGTACAAGGCCCGGGAACGTATTCACCGCAGTATGCTGACCTGCGATTACTAGCGATTCCGCCTTCATGCAGGCGAGTTGCAGCCTGCAATCTGAACTAAGACCGGGTTTATGAGATTAGCTTGCATTCGCATGCTTGCGACTCTTTGTCCCGGCCATTGTAGTACGTGTGTAGCCCAAGGCGTAAGGGGCATGATGACTTGACGTCATCCCCACCTTCCTCCGGTTTGTCACCGGCAGTCTCTCTAGAGTGCCCAACTTAATGATGGCAACTAAAAACGAGGGTTGCGCTCGTTGCGGGACTTAACCCAACATCTCACGACACGAGCTGACGACAGCCATGCAGCACCTGTCTTCTGGTTCCTTACGGCACTCTCCCCTTTCAAGGAGATTCC
>6TW_10309
TCACCCCAGTCATCAACCCCGCCTTCGGCACCCTCCTCCCCCGAAAGGGTTAGAGTAATGACTTCGGGCGTGGCTCACTTCCATGGTGTGACGGGCGGTGTGTACAAGGCCCGGGAACGGATTCACCGCAGTATGCTGACCTGCGATTACTAGCGATTCCTCCTTCATGCAGGCGAGTTGCAGCCTGCAATCTGAACTGTGCCAGGGTTTGTGAGATTCGCTCTCCCTCGCGGGTTGGCTGCTCTGTGTCCCTCGCATTGTAGTACGTGTGTCGCCCAGGACGTAAGGGCCATGCTGACTTGACGTCATCCTCACCTTCCTCCGGTTTGTCACCGGCAGTCTCGCTAGAGTTCCCAACTTAATGATGGCAACTAACGACGAGGGTTGCGCTCGTTGCGGGACTTAACCCAACATCTCACGACACGAGCTGACGACAGCCATGCAGCACCTGTCTTCTGGTTCCTTACGGCACTCTCCCCTTTCAAGGAGATTCC
>6TW_10327
TCACCCCAGTCATCAACCCCGCCTTCGGCACCCTCCTCCCCCGAAAGGGTTAGAGTAATGACTTCGGGCGTGGCTCACTTCCATGGTGTGACGGGCGGTGTGTACAAGGCCCGGGAACGGATTCACCGCAGTATGCTGACCTGCGATTACTAGCGATTCCTCCTTCATGCAGGCGAGTTGCAGCCTGCAATCTGAACTGTGCCAGGGTTTGTGAGATTCGCTCTCCCTCGCGGGTTGGCTGCTCTGTGTCCCTCGCATTGTAGTACGTGTGTCGCCCAGGACGTAAGGGCCATGCTGACTTGACGTCATCCTCACCTTCCTCCGGTTTGTCACCGGCAGTCTCGCTAGAGTTCCCAACTTAATGATGGCAACTAACGACGAGGGTTGCGCTCGTTGCGGGACTTAACCCAACATCTCACGACACGAGCTGACGACAGCCATGCAGCACCTGTCTTCTGGTTCCTTACGGCACTCTCCCCTTTCAAGGAGATTCC
>6TW_10334
TCACCCCAGTCATCAACCCCGCCTTCGGCACCCTCCTCCCCCGAAAGGGTTAGAGTAATGACTTCGGGCGTGGCTCACTTCCATGGTGTGACGGGCGGTGTGTACAAGGCCCGGGAACGGATTCACCGCAGTATGCTGACCTGCGATTACTAGCGATTCCTCCTTCATGCAGGCGAGTTGCAGCCTGCAATCTGAACTGTGCCAGGGTTTGTGAGATTCGCTCTCCCTCGCGGGTTGGCTGCTCTGTGTCCCTCGCATTGTAGTACGTGTGTCGCCCAGGACGTAAGGGCCATGCTGACTTGACGTCATCCTCACCTTCCTCCGGTTTGTCACCGGCAGTCTCGCTAGAGTTCCCAACTTAATGATGGCAACTAACGACGAGGGTTGCGCTCGTTGCGGGACTTAACCCAACATCTCACGACACGAGCTGACGACAGCCATGCAGCACCTGTCTTCTGTTTCCTTACGGCACTCTCCCCTTTCAAGGAGATTCC
>6TW_10339
TCACCCCAGTCATGAACCCTGCCGTGGCAATCGCCCCCCTTGCGGTTAGGCTAACTGCTTCTGGCAAAACCCACTCCCATGGTGTGACGGGCGGTGTGTACAAGACCCGGGAACGTATTCACCGCGACATGCTGATCCGCGATTACTAGCGATTCCAGCTTCACGTAGTCGAGTTGCAGACTACAATCCGGACTACGATCGGCTTTCTGGGATTGGCTCCCCCTCGCGGGTTGGCAACCCTCTGTACCGACCATTGTATTACGTGTGAAGCCCTGGCCATAAGGGCCATGAGGACTTGACGTCATCCCCACCTTCCTCCGGTTTGTCACCGGCAGTCCCATTAAAGTGCCCAACTAAATGATGGCAATTAATGGCAAGGGTTGCGCTCGTTGCGGGACTTAACCCAACATCTCACGACACGAGCTGACGACAGCCATGCAGCACCTGTGTTACCGTTCTCTTTCGAGCACTTGAACATCTCTGCTCAATTCGGTACATGTCAA
>6TW_10364
TCACCCCAGTCATCAACCCCGCCTTCGGCACCCTCCTCCCTTTCGAGTTAGAGTAATGACTTCGGGCGTGGCTCACTTCCATGGTGTGACGGGCGGTGTGTACAAGGCCCGGGAACGGATTCACCGCAGTATGCTGACCTGCGATTACTAGCGATTCCTCCTTCATGCAGGCGAGTTGCAGCCTGCAATCTGAACTGTGCCAGGGTTTGTGAGATTCGCTCTCCCTCGCGGGTTGGCTGCTCTGTGTCCCTCGCATTGTAGTACGTGTGTCGCCCAGGACGTAAGGGCCATGCTGACTTGACGTCATCCTCACCTTCCTCCGGTTTGTCACCGGCAGTCTCGCTAGAGTTCCCAACTTAATGATGGCAACTAACGACGAGGGTTGCGCTCGTTGCGGGACTTAACCCAACATCTCACGACACGAGCTGACGACAGCCATGCAGCACCTGTCTTCTGGTTCCTTACGGCACTCTCCCCTTTCAAGGAGATT
>6TW_10380
TCATCCTAGTCATCAGCCTCACCTTAGACGCCTCTCTCCTTGCGGTTGAGCCAGCGGCTTCGGGTAAAACCAACTCCCATGATGTGACGGGCGGTGTGTACAAGACCCGGGAACGTATTCACGGCAGTGTTGCTGACCTGCCATTACTAGCAATTCCATCTTCATGTAGTCGAGTTGCAGACTACAATCTGAACTGGGGCCGGCTTTCGGGATTTGCTTCACCTCGCGGTTCGCTGCCTTTTGTACCGGCCATTGTAGCACGTGTGTAGCCCCAGACATAAGGGCCATGCGGACTTGACGTCATCCTCACCTTCCTCCTGGTTAACCCAGGCAGTCTCGCTAGAGTTCCCAGCTTTACCTGTTGGCAACTAACGATAAGGGTTGCGCTCGTTGCGGGACTTAACCCAACACCTCACGGCACGAGCTGACGACAGCCATGCAGCACCTGTTCAGCGGCCCCGAAGGGCGTTAACATTTCTGCTAACTTCCA
>6TW_10423
TCACCCCAGTCATCAACCCCGCCTTCGGCACCCTCCCTCCCCCGAAAGGGTTAGAGTAATGACTTCGGGCGTGGCTCACTTCCATGGTGTGACGGGCGGTGTGTACAAGGCCCGGGAACGGATTCACCGCAGTATGCTGACCTGCGATTACTAGCGATTCCTCCTTCATGCAGGCGAGTTGCAGCCTGCAATCTGAACTGTGCCAGGGTTTGTGAGATTCGCTCTCCCTCGCGGGTTGGCTGCTCTGTGTCCCTCGCATTGTAGTACGTGTGTCGCCCAGGACGTAAGGGCCATGCTGACTTGACGTCATCCTCACCTTCCTCCGGTTTGTCACCGGCAGTCTCGCTAGAGTTCCCAACTTAATGATGGCAACTAACGACGAGGGTTGCGCTCGTTGCGGGACTTAACCCAACATCTCACGACACGAGCTGACGACAGCCATGCAGCACCTGTCTTCTGGTTCCTTACGGCACTNTCCCCTTTCAAGGAGATTCC
>6TW_10462
TCACCCCAGTTACCAATCACTCCTTGGTACCCTGCCTCCTTTCGGTTAGCGCAAGTACTTCTGGAGCAACTGACTCCCATGGTGTGACGGGCGGTGTGTACAAGGCCCGGGAACGTATTCACCGCGGCATGCTGATCCGCGATTACTAGCGATTCCGCCTTCATGTAGTCGAGTTGCAGACTACAATCTGAACTGAGACCGGTTTTTTGAGATTAGCTCCACCTCGCGGTTTCGCAACCCATTGTACCGGCCATTGTAGCACGTGTGTAGCCCTGGGCATAAGGGCCATGAGGACTTGACGTCATCCCCACCTTCCTCCGGTTTAACACCGGCAGTCCCAATAGAGTTCCCGACATGACTCGCTGGCAACTATTGGCAAGGGTTGCGCTCGTTGCGGGACTTAACCCAACATCTCACGACACGAGCTGACGACAGCCATGCAGCACCTACACAGCGGCCCCGAAGGGAAAGTGCGTTTCTGCACCGGTCCACTGCATTTCAAACCCA
>6TW_10464
TAGTCCCAATCACCGAGCTCGCCTTCGGCGCCGCCCCCCTTTCGGTTGGACTAGCGACTTCGGGCGCTCTCAGCTCTCGTGGCTTGACGGGCGGTGTGTACAAGGCTCAGGAACATATTCACCGCGGCGTAGCTGATCCGCGATTACTAGCGATTCCAACTTCATGCAGGCGAGTTGCAGCCTGCAATCCGAACTGGGGTTGGCTTTCTGAGGTCTGCTTCGCCTCGCGGTTCTGCTTCTCTCTGTACCAACCATTGTAGCACGTGTGTAGCCCCAGGCGTAAGGGCCATGATGACTTGACGTCGTCCCCACCTTCCTCCGTTTTGACAACGGCAGTCCCACTAAAGTGCCCGGCTTTACCCGCTGGTAACTAATGGTAGGGGTTTCGCTCGTTAAGGGACTTAACCCAACATCTCACGACACGAGCTGACGACAACCATGCACCACCTGTCTCCCCTGTCCCGAAGGTCTACACTGTCTCCAATGTATTCAGGGGGATGTCAAGACCTGGTTAA
>6TW_10465
TCACCCCAGTTGCTGACTATACCTTGGTCAAACGCCTCCTTGCGGTTAGCAATCTGCTTTAAGGTAGAACCAACTTCCATGGTGTGACGGGCGGTGTGTACAAGACCCGGGAACGTATTCACCGTAGCACGCTGATCTACGATTACTAGCGATTCCAGCTTCATGCACTCGAGTTGCAGAGTGCAATCCGAACTGAGGTAGATTTTTGAGTTTAGCTTAGCGTCGCCACTTTGCATCTCATTGTCACTACCATTGTAGCACGTGTGTAGCCCAACCCGTAAGGGCCATGAGGACTTGACGTCATCCCCACCTTCCTCCAGCTTATCACTGGCAGTTCTTTCAGAGTGCCCAGCATGACCTGATGGCAACTAAAAGTAGGGGTTGCGCTCGTTGCGGGACTTAACCCAACATCTCACGACACGAGCTGACGACAGCCATGCAGCACCTGTGTTCTGTCCGGCCGAACCGAAAAGTCAGTTTCCAAACTCGCG
>6TW_10475
TCACCCCAGTCACGAACCCTGCCGTGGTAATCGCCCTCCTTGCGGTTAGGCTAACTACTTCTGGCAGAACCCGCTCCCATGGTGTGACGGGCGGTGTGTACAAGACCCGGGAACGTATTCACCGCGACATGCTGATCCGCGATTACTAGCGATTCCGACTTCACGCAGTCGAGTTGCAGACTGCGATCCGGACTACGACTGGTTTTATGGGATTGGCTCCCCCTCGCGGGTTGGCAACCCTCTGTACCAGCCATTGTATGACGTGTGTAGCCCCACCTATAAGGGCCATGAGGACTTGACGTCATCCCCACCTTCCTCCGGTTTGTCACCGGCAGTCTCATTAGAGTGCCCTTTCGTAGCAACTAATGACAAGGGTTGCGCTCGTTGCGGGACTTAACCCAACATCTCACGACACGAGCTGACGACAGCCATGCAGCACCTGTGTTACGGTTCTCTTTCGAGCACTAAGCCATCTCTGGCAAATTCCGTACATGTCAAAGGTGGGTTAA
>6TW_10540
TCACCCCAGTTGCTGACTATACCTTGGTCAAACGCCTCCTTGCGGTTAGCAATCTGCTTTAAGGTAGAACCAACTTCCATGGTGTGACGGGCGGTGTGTACATGACCCGGGAACGTATTCACCGTAGCACGCTGATCTACGATTACTAGCGATTCCAGCTTCATGCACTCGAGTTGCAGAGTGCAATCCGAACTGAGGTAGATTTTTGAGTTTAGCTTAGCGTCGCCACTTTGCATCTCATTGTCACTACCATTGTAGCACGTGTGTAGCCCAACCCGTAAGGGCCATGAGGACTTGACGTCATCCCCACCTTCCTCCAGCTTATCACTGGCAGTTCTTTCAGAGTGCCCAGCATTACCTGATGGCAACTAAAAGTAGGGGTTGCGCTCGTTGCGGGACTTAACCCAACATCTCACGACACGAGCTGACGACAGCCATGCAGCACCTGTGTTCTGTCCGGCCGAACCGAAAAGTCTAGTTTCCTAAACTCGCG
>6TW_10561
TCATCCCAGTTACCGCTCATAGCGTAGGGCGCTGCCTCCTTGCGGTTGGCTTACGCACTTCGGCTACAAACGACTTCCATGATGTGACGGGCGGTGTGTACAAGGCCCGGGAACGTATTCACGGCGCCGTAGCTGATGCGCCATTACTAGCGATTCCGGCTTCATGGAGGCGAGTTGCAGCCTCCAATCCGAACTGGGCCCAGTTTTTGAGATTTCCTCCACCTCGCGGATTCGGATCATTCTGTACTGGGCATTGTAGTACGTGTGCAGCCCTGGTCGTAAGGGCCATACTGACTTGACGTCATCCCCACCTTCCTCCCCGTTTCACAGGGCAGTCTGTCCAGAGAGCCCGAAGGCAACAGGACACAGGGGTTGCGCTCGTTGCGGGACTTAACCCAACATCTCACGACACGAGCTGACGACAGCCATGCACCACCTGTGTTCACGCTCCCGAAGGCACTTCCATCTTTCAACGGAATTCGTGACATGTCAACG
>6TW_10570
TCACCCCAGTCACTAGCCCTGCCTTAGGCATCCCCCTCCAATAATTGGTTGGGGTAACGACTTTGGGCATAGCCAGCTCCCATGGTGTGACGGGCGGTGTGTACAAGGCCCGGGAACGTATTCACCGCCGTATGGCTGACCGGCGATTACTAGCGATTCCGACTTCACGCAGTCGAGTTGCAGACTGCGATCCGGACTACGATCGGTTTTATGGGATTAGCTCCACCTCGCGGCTTGGCAACCCTTTGTACCGACCATTGTAGCACGTGTGTAGCCCTGGCCGTAAGGGCCATGATGACTTGACGTCATCCCCACCTTCCTCCGGTTTGTCACCGGCAGTCTCCTTAGAGTTCCCACCATTACGTGCTGGTAACTAAGGACAAGGGTTGCGCTCGTTACGGGACTTAACCCAACATCTCACGACACGAGCTGACGACAGCCATGCAGCACCTGTGTCTGAGTTCCCGAAGGCACCAATCTATCTCTAGAAAGTTCTCAGCATGTCAAGGCC
>6TW_10580
TCACCCCAGTCATCAGTCCTACCTTAGGCATCCCCCTCCTTGCGGTTGGGGTAACGACTTCGGGCGTGACCAACTTCCATGGTGTGACGGGCGGTGTGTACAAGGCCCGGGAACGAATTCACTGCAGTATGCTGACCTGCAATTACTAGCGATTCCTCCTTCACGAAGGCGAGTTGCAGCCTTCGATCTGAACTGAGCTACGGTTTATGAGATTCGCATCACATCGCTGTGTAGCTGCCCTTTGTCCGTAGCATTGTAGTACGTGTGTAGCCCAAGACGTAAGGGGCATGCTGACTTGACGTCATCCCCACCTTCCTCCGGTTTGTCACCGGCAGTCTCTCTAGAGTGCCCAACTTAATGCTGGCAACTAAAAACGAGGGTTGCGCTCGTTGCGGGACTTAACCCAACATCTCACGACACGAGCTGACGACAGCCATGCACCACCTGTGTTCACGCTCCCGAAGGCACTTCCATCTTTCAACGGAATTCGTGACA
>6TW_10589
TCACCCCAGTCACCAGCCCTGCCTTAGGCGCCTCCCTCCCTTGCGGGTTGAGATAACGACTTCGGGCGTGACCAGCTTCCATGGTGTGACGGGCGGTGTGTACAAGGCCCGGGAACGTATTCACCGCAGTATGCTGACCTGCGATTACTAGCGATTCCGCCTTCATGCAGGCGAGTTGCAGCCTGCAATCTGAACTAAGACCGGGTTTATGAGATTAGCTTGCATTCGCATGCTTGCGACTCTTTGTCCCGGCCATTGTAGTACGTGTGTAGCCCAAGGCGTAAGGGGCATGATGACTTGACGTCATCCCCACCTTCCTCCGGTTTGTCACCGGCAGTCTCTCTAGAGTGCCCAACTTAATGATGGCAACTAAAAACGAGGGTTGCGCTCGTTGCGGGACTTAACCCAACATCTCACGACACGAGCTGACGACAGCCATGCACCACCTGTGTTCGTGCTCCCGAAGGCACTCCTCCCTTTCAAGAGGATTCACG
>6TW_10622
TCACCCCAGTCATCAACCCCGCCTTCGGCACCCTCCTCCCCCGAAAGGGTTAGAGTAATGACTTCGGGCGTGGCTCACTTCCATGGTGTGACGGGCGGTGTGTACAAGGCCCGGGAACGGATTCACCGCAGTATGCTGACCTGCGATTACTAGCGATTCCTCCTTCATGCAGGCGAGTTGCAGCCTGCAATCTGAACTGTGCCAGGGTTTGTGAGATTCGCTCTCCCTCGCGGGTTGGCTGCTCTGTGTCCCTCGCATTGTAGTACGTGTGTCGCCCAGGACGTAAGGGCCATGCTGACTTGACGTCATCCTCACCTTCCTCCGGTTTGTCACCGGCAGTCTCGCTAGAGTTCCCAACTTAATGATGGCAACTAACGACGAGGGTTGCGCTCGTTGCGGGACTTAACCCAACATCTCACGACACGAGCTGACGACAGCCATGCAGCACCTGTCTTCTGGTTCCTTACGGCACTCTCCCCTTTCAAGGAGATTCC
>6TW_10641
TAGCCCTAGTTACCAGTTTTACCCTAGGCAGCTCCTTGCGGTCACCGACTTCAGGCACCCCCAGCTTCCATGGCTTGACGGGCGGTGTGTACAAGGCCCGGGAACGTATTCACCGGATCATGGCTGATATCCGATTACTAGCGATTCCAGCTTCACGGAGTCGAGTTGCAGACTCCGATCCGAACTGTGACCGGTTTTGTAGATTCGCTCCTGGTCGCCCAGTGGCTGCTCTCTGTACCGGCCATTGTAGCACGTGTGTAGCCCAAGGCGTAAGGGCCGTGATGATTTGACGTCATCCCCACCTTCCTCACAGTTTACACTGGCAGTCTTGTTAGAGTTCCCGACATGACTCGCTGGCAACTAACAACAGGGGTTGCGCTCGTTATAGGACTTAACCTGACACCTCACGGCACGAGCTGACGACAACCATGCAGCACCTTGTAATTTGTCTTGCGAAAGATCTGTTTCCAAATCGGTCAAACTACATTTAAGCCTTGGTAAGGTT
>6TW_10652
TAGCCCCAGTTACTAGTATAACCCTAGGCGACTCCTTGCGGTTATCGACTTCAGGTTCTCCCAGCTTCCATGGCTTGACGGGCGGTGTGTACAAGGCCCGGGAACGTATTCACCGAATCAATGCTGATATTCGATTACTAGCGAATCCAGCTTCATGAGGTCGAGTTGCAGACCTCAATCCGAACTGAGAATGGCTTTTTGAGGTTTGCGCCTTGTTACCAAGTGGCGTCTCATTGTACCATCCATTGTAGCACGTGTGTAGCCCTGGGCGTAAGGGCCATGATGACTTGACGTCGTCCCCGCCTTCCTCACTACTTGCGTAGGCAGTTTCTCTAGAGTCCCCAGCATAACCTGATGGCAACTAAAGATAGGGGTTGCGCTCGTTGCGGGACTTAACCCAACACCTCACGGCACGAGCTGACGACAGCCATGCAGCACCTTGCCAGTTGCCCCGAAGGGAAGCCACCTTTCGGCAGCGGTCACCTGACATTTAAGCCCAGGTTAAC
>6TW_10663
TCACCCCAGTCATCAACCCCGCCTTCGGCACCCTCCTCCCCCGAAAGGGTTAGAGTAATGACTTCGGGCGTGGCTCACTTCCATGGTGTGACGGGCGGTGTGTACAAGGCCCGGGAACGGATTCACCGCAGTATGCTGACCTGCGATTACTAGCGATTCCTCCTTCATGCAGGCGAGTTGCAGCCTGCAATCTGAACTGTGCCAGGGTTTGTGAGATTCGCTCTCCCTCGCGGGTTGGCTGCTCTGTGTCCCTCGCATTGTAGTACGTGTGTCGCCCAGGACGTAAGGGCCATGCTGACTTGACGTCATCCTCACCTTCCTCCGGTTTGTCACCGGCAGTCTCGCTAGAGTTCCCAACTTAATGATGGCAACTAACGACGAGGGTTGCGCTCGTTGCGGGACTTAACCCAACATCTCACGACACGAGCTGACGACAGCCATGCAGCACCTGTCTTCTGGTTCCTTACGGCACTCTCCCCTTTCAAGGAGATTCC
>6TW_10676
TCACCCCAGTCATCGGCCACACCGTGGCAAGCGCCCCCCTTGCGGTTAAGCTACCTGCTTCTGGTGCAACAAACTCCCATGGTGTGACGGGCGGTGTGTACAAGGCCCGGGAACGTATTCACCGCAGCAATGCTGATCTGCGATTACTAGCGATTCCGACTTCATGGAGTCGAGTTGCAGACTCCAATCCGGACTGAGAAGAGGTTTCTGGGATTGGCTCACTCTCGCGAGTTTGCTGCCCTCTGTCCTCTCCATTGTAGTACGTGTGTAGCCCTGGTCGTAAGGGCCATGATGACTTGACGTCATCCCCACCTTCCTCCGGCTTGTCGCCGGCGGTCTCCTTAGAGTTCCCACCATTACGTGCTGGCAACTAAGGACAAGGGTTGCGCTCGTTGCGGGACTTAACCCAACATCTCACGACACGAGCTGACGACAGCCATGCAGCACCTGTCTCACGGTTCCCGAAGGCACCAATCCATCTCTGGAAAGTTCCGG
>6TW_10681
TCACCCCAATCATCTACCCCACCTTAGGCGGCTAGCTCCTTGCGGTTACCCCCACCGACTTCGGGTGTTGTAAACTCTCGTGGTGTGACGGGCGGTGTGTACAAGACCCGGGAACGTATTCACCGCGGCATGCTGATCCGCGATTACTAGCAATTCCGACTTCATGCAGGCGAGTTGCAGCCTGCAATCCGAACTGAGATCGGTTTTCAGAGATTCGCTCCAGATCGCTCCTTCGCTGCCCGTTGTACCGACCATTGTAGTACGTGTGTAGCCCAGGTCATAAGGGGCATGATGATTTGACGTCATCCCCACCTTCCTCCGGTTTGTCACCGGCAGTCATCCTAGAGTGCCCAACTGAATGCTGGCAACTAGCATCAAGGGTTGCGCTCGTTGCGGGACTTAACCCAACATCTCACGACACGAGCTGACGACAACCATGCACCACCTGTCTCCCCTGTCCCGAAGGTCTACACTGTCTCCAATGTATTCAGGGGGA
>6TW_10717
TCACCCCAGTCACGAACCCTGCCGTGGTAATCGCCCTCCTTGCGGTTAGGCTAACTACTTCTGGCAGAACCCGCTCCCATGGTGTGACGGGCGGTGTGTACAAGACCCGGGAACGTATTCACCGCGACATGCTGATCCGCGATTACTAGCGATTCCGACTTCACGCAGTCGAGTTGCAGACTGCGATCCGGACTACGACTGGTTTTATGGGATTGGCTCCCCCTCGCGGGTTGGCAACCCTCTGTACCAGCCATTGTATGACGTGTGTAGCCCCACCTATAAGGGCCATGAGGACTTGACGTCATCCCCACCTTCCTCCGGTTTGTCACCGGCAGTCTCATTAGAGTGCCCTTTCGTAGCAACTAATGACAAGGGTTGCGCTCGTTGCGGGACTTAACCCAACATCTCACGACACGAGCTGACGACAGCCATGCAGCACCTGTGTTACGGTTCTCTTTCGAGCACTAAGCCATCTCTGGCAAATTCCGTACATGTCAAAGGTGGGTTAA
>6TW_10779
TCACCCCAGTCACTAATTCTACCTTAGGCACCCTCCCCCAAATGGTTAGAGTAATGATTTCGGGCATAACCAGCTTCCATGGTGTGACGGGCGGTGTGTACAAGGCCCGGGAACGAATTCACCACTGTATAGCTGACCAGCGATTACTAGCGATTCCACCTTCATGTAGGCGAGTTGCAGCCTACAATCCGAACTTAGAGCGAGTTTATAGATTAGCTAGTCTTTGCAGATTTGCATCTCATTGTCTCGCCCAATGTAGCACGTGTGTAGCCCAGGGTGTAAGGGGCATGCTGACTTGACGTCATCCCCACCTTCCTCCGGTTTATAACCAGCAGTCTTTTTAGAGTTCCATAAAAGGCAACTAAAACAAGGGTTGCGCTCGTTGCGGGACTTAACCCAACATCTCACGACACGAGCTGACGACAGCCATGCACCACCTGTGTATACGTTCCAAACGGCACTTTCTCTTTCAAAGAAATTCGTATCATGTCAAACCCTGGTAAGGTTCTTCGTCG
>6TW_10782
TCACCCCAGTCATCAACCCCGCCTTCGGCACCCTCCTCCCCCGAAAGGGTTAGAGTAATGACTTCGGGCGTGGCTCACTTCCATGGCGTGACGGGCAGTGTGTACAAGGCCCGAGAACGTATTCACCGTGGCATGCTGATCCACGATTACTAGCGATTCCGACTTCATGCGCTCGAGTTGCAGAGCGCAATCCGAACTGAGATGACTTTTATCGGATTTGCTCCAGGTTACCCTATTGCTTCCCATTGTAGTCACCATTGTAGTACGCGTGTAGCCCAGCCCATAAGGGCCATGATGATTTGACGTCATCCCCACCTTCCTCCAGCTTATCACCGGCAGTTTCCCTAGAGTCCCCAGCTTAACCTGTTGGTAACTAAGAATGAGGGTTGCGCTCGTTGCGGGACTTAACCCAACATCTCACGACACGAGCTGACGACAACCATGCAACACCTGTGCAGGATCCAGCCGAACTGAAGAAGACCATTTCTGGTCCTCGCG
>6TW_10795
TCACCCCAGTCACCAGCCCTGCCTTAGGCGCCTCCCTCCCTTGCGGGTTGAGATAACGACTTCGGGCGTGACCAGCTTCCATGGTGTGACGGGCGGTGTGTACAAGGCCCGGGAACGTATTCACCGCAGTATGCTGACCTGCGATTACTAGCGATTCCGCCTTCATGCAGGCGAGTTGCAGCCTGCAATCTGAACTAAGACCGGGTTTATGAGATTAGCTTGCATTCGCATGCTTGCGACTCTTTGTCCCGGCCATTGTAGTACGTGTGTAGCCCAAGGCGTAAGGGGCATGATGACTTGACGTCATCCCCACCTTCCTCCGGTTTGTCACCGGCAGTCTCTCTAGAGTGCCCAACTTAATGATGGCAACTAAAAAACGAGGGTTGCGCTCGTTGCGGGACTTAACCCAACATCTCACGACACGAGCTGACGACAGCCATGCACCACCTGTGTTCGTGCTCCCGAAGGCACTCCTCCCTTTCAAGGAGATTCC
>6TW_10797
TCACCCCAGTCATCAACCCCGCCTTCGGCACCCTCCTCCCCCGAAAGGGTTAGAGTAATGACTTCGGGCGTGGCTCACTTCCATGGTGTGACGGGCGGTGTGTACAAGGCCCGGGAACGGATTCACCGCAGTATGCTGACCTGCGATTACTAGCGATTCCTCCTTCATGCAGGCGAGTTGCAGCCTGCAATCTGAACTGTGCCAGGGTTTGTGAGATTCGCTCTCCCTCGCGGGTTGGCTGCTCTGTGTCCCTCGCATTGTAGTACGTGTGTCGCCCAGGACGTAAGGGCCATGCTGACTTGACGTCATCCTCACCTTTCCTCCGGTTTGTCACCGGCAGTCTCGCTAGAGTTCCCAACTTAATGATGGCAACTAACGACGAGGGTTGCGCTCGTTGCGGGACTTAACCCAACATCTCACGACACGAGCTGACGACAGCCATGCAGCACCTGTCTTCCGTTCGTTCGTCGCTCTCCTTCCTAGAGAT
>6TW_10799
TCACCCCAGTCATCAACCCCGCCTTCGGCACCCTCCTCCCCCGAAAGGGTTAGAGTAATGACTTCGGGCGTGGCTCACTTCCATGGTGTGACGGGCGGTGTGTACAAGGCCCGGGAACGGATTCACCGCAGTATGCTGACCTGCGATTACTAGCGATTCCTCCTTCATGCAGGCGAGTTGCAGCCTGCAATCTGAACTGTGCCAGGGTTTGTGAGATTCGCTCTCCCTCGCGGGTTGGCTGCTCTGTGTCCCTCGCATTGTAGTACGTGTGTCGCCCAGGACGTAAGGGCCATGCTGACTTGACGTCATCCTCACCTTCCTCCGGTTTGTCACCGGCAGTCTCGCTAGAGTTCCCAACTTAATGATGGCAACTAACGACGAGGGTTGCGCTCGTTGCGGGACTTAACCCAACATCTCACGACACGAGCTGACGACAGCCATGCAGCACCTGTCTTCTGGTTCCTTACGGCACTCTCCCCTTTCAAGGAGATTCC
>6TW_10801
TCATCCCAATCACCAGCATCACCTTAGGGCGCCGCATCCATTACTGGTTAGCAAACGCACTTCGGGCGAAACCGGCTTTCATGATGTGACGGGCGGTGTGTACAAGGCCCGGGAACGTATTCACGGCGCCGTAGCTGATGCGCCATTACTAGCGATTCCAACTTCATGTAGTCGAGTTGCAGACTACAATCTGAACTGGGCCTGGTTTTAAGGATTTGCTCAACCTCACGGTATTGCTTCCCTCTGTACCAGGCATTGTAGTACGTGTGCAGCCCTAGCCGTAAGGGCCATCCTGACTTGACGTCATCCCCACCTTCCCACCCTCAAAGAGGGTTTGTCTCCCTAGAGTGCCCAACTTAATGATGGCAACTAAGGACAGGGGTTGCGCTCGTTGCGCGACTTAACGCAACATCTCACGACACGAGCTGACGACAGCCATGCAGCACCTGTGCACAAGTCCTCTTGCGAGAAGAACATCTTTCAA
>6TW_10811
TCACCCCAGTCACTGATCTTACCGTGATAGGCTGCCTCCCTTGCGGGTTAGCTCACCTGCTTCGAGTAAAACCAATTCCCATGGCGTGACGGGCAGTGTGTACAAGGCCCGAGAACGTATTCACCGTGGCATGCTGATCCACGATTACTAGCGATTCCGACTTCATGCGCTCGAGTTGCAGAGCGCAATCCGAACTGAGATGACTTTTATCGGATTTGCTCCAGGTTACCCTATTGCTTCCCATTGTAGTCACCATTGTAGTACGCGTGTAGCCCAGCCCATAAGGGCCATGATGATTTGACGTCATCCCCACCTTCCTCCAGCTTATCACCGGCAGTTTCCCTAGAGTCCCCAGCTTAACCTGTTGGTAACTAAGAATGAGGGTTGCGCTCGTTGCGGGACTTAACCCAACATCTCACGACACGAGCTGACGACAACCATGCAACACCTGTGCAGGATCCAGCCGAACTGAAGAAGACCATTT
>6TW_10833
TCACCCCAGTCACTAATTCTACCTTAGGCACCCTCCCCCAAACGGTTAGAGTAATGATTTCGGGCATAACCAGCTTCCATGGTGTGACGGGCGGTGTGTACAAGGCCCGGGAACGAATTCACCACTGTATAGCTGACCAGCGATTACTAGCGATTCCACCTTCATGTAGGCGAGTTGCAGCCTACAATCCGAACTTAGAACGAGTTTATAGATTAGCTAGTCTTTGCAGATTTGCATCTCATTGTCTCGCCCAATGTAGCACGTGTGTAGCCCAGGGTGTAAGGGGCATGCTGACTTGACGTCATCCCCACCTTCCTCCGGTTTATAACCAGCAGTCTTTTTAGAGTTCCATAAAAGGCAACTAAAACAAGGGTTGCGCTCGTTGCGGGACTTAACCCAACATCTCACGACACGAGCTGACGACAGCCATGCACCACCTGTGTATACGTTCCAAACGGCACTTTCTCCTTTCAAAGAAATTCGTATCATGTCAAACCCTGGTAAGGTTCTTCGCGTTG
>6TW_10848
TCACCCCAGTCATCAACCCCGCCTTCGGCACCCTCCTCCCCCGAAAGGGTTAGAGTAATGACTTCGGGCGTGGCTCACTTCCATGGTGTGACGGGCGGTGTGTACAAGGCCCGGGAACGGATTCACCGCAGTATGCTGACCTGCGATTACTAGCGATTCCTCCTTCATGCAGGCGAGTTGCAGCCTGCAATCTGAACTGTGCCAGGGTTTGTGAGATTCGCTCTCCCTCGCGGGTTGGCTGCTCTGTGTCCCTCGCATTGTAGTACGTGTGTCGCCCAGGACGTAAGGGCCATACTGACTTGACGTCATCCCCACCTTCCTCCCCGTTTCACAGGGCAGTCTGTCCAGAGAGCCCGAAGGCAACAGGACACAGGGGTTGCGCTCGTTGCGGGACTTAACCCAACATCTCACGACACGAGCTGACGACAGCCATGCAGCACCTGTGCAAATTATCGGTATTGCTACCGACTCGCTAACTTTCATTAA
>6TW_10872
TCACCCAATTATCTGCCCACCTTAGGCGGCTAGCTCCTTGCGGTTACCCCACCGACTTCGGGTGTTGCAAACTCTCGTGGTGTGACGGGCGGTGTGTACAAGACCCGGGAACGTATTCACCGCGGCATGCTGATCCGCGATTACTAGCAATTCCGACTTCATGCAGGCGAGTTGCAGCCTGCAATCCGAACTGAGACCGGCTTTTAGAGATTCGCTTCAGGTCGCCCTGTCGCTGCCCGTTGTACCGGCCATTGTAGTACGTGTGTAGCCCAGGTCATAAGGGGCATGATGATTTGACGTCATCCCCGCCTTCCTCCGGTTTGTCACCGGCAGTCATCCCAGAGTGCCCAACTAAATGCTGGCAACTGGCATCAAGGGTTGCGCTCGTTGCGGGACTTAACCCAACATCTCACGACACGAGCTGACGACAACCATGCACCACCTGTCTCCCCTGTCCCGAAGGTCTACACTGTCTCCAATGTATTCAGGGGGAT
>6TW_10873
TCACCCCAGTCATCAACCCCGCCTTCGGCACCCTCCTCCCCCGAAAGGGTTAGAGTAATGACTTCGGGCGTGGCTCACTTCCATGGTGTGACGGGCGGTGTGTACAAGGCCCGGGAACGGATTCACCGCAGTATGCTGACCTGCGATTACTAGCGATTCCTCCTTCATGCAGGCGAGTTGCAGCCTGCAATCTGAACTGTGCCAGGGTTTGTGAGATTCGCTCTCCCTCGCGGGTTGGCTGCTCTGTGTCCCTCGCATTGTAGTACGTGTGTCGCCCAGGACGTAAGGGCCATGCTGACTTGACGTCATCCTCACCTTCCTCCGGTTTGTCACCGGCAGTCTCGCTAGAGTTCCCAACTTAATGATGGCAACTAACGACGAGGGTTGCGCTCGTTGCGGGACTTAACCCAACATCTCACGACACGAGCTGACGACAGCCATGCAGCACCTGTCTTCTGGTTCCTTACGGCACTCTCCCCTTTCAAGGAGATTCC
>6TW_10883
TACTCCCTGTCATTGAGCTTGCCTTAGGCCCATAAAATATGAGACTTCGGGCACTCCCAACTCCCTTGAGTTGACGGGCGGTGAGTACAAGACTTGAGAACGTATTCACCGCGGTATGGCTGACCCGCGATTACTAGCGATTCCGGCTTCATGAAGTCGAGTTGCAGACTTCAATCCGAACTGGCGCCGAGTTTATTAGGATTTGCTCCACCTTTTACGGTATTGCGCCCCGTTGTCTCGGCGATTGTATCACGTGTGTAGCCCAAGATGTCAGAGGGACATGCTGACCTGGCGTCATCCTCACCTTCCTCCCACGACACAGAGCACAATCCATTTAAGGATGTATGCGCTTTGTCGTGGGCAGTCTCGCCTGACATATATAACAGGCAACGAGGGTTGCGTTCGTTACCCCACTTAAGGGAACAATTCAAACCACGAACTGACGACGGCCATGCATCACCTGCCCAGCTGCCTTGCGGCGACAAAAGTTTCC
>6TW_10924
TCATCCCAGTCATCAGCCTTACCTTCGGCACTTCTCCCCTTGCGGTTGAGTCAGTGACTTCGGGCAAAACCAACTTCCATGATGTGACGGGCGGTGTGTACAAGGCCCGGGAACGTATTCACGGCGATGTTGCTGACTCGCCATTACTAGCAATTCCGGCTTCATGTAGTCGAGTTGCAGACTACAATCCGAACTGGGGCCGGCTTTATAGGATTTGCTCCACCTTTCGGTCTTGCTGCCTTCTGTACCGGCCATTGTAGCACGTGTGTAGCCCCAGACATAAGGGCCATGCGGACTTGACGTCATCCTCACCTTCCTCCTAGTTAACCTAGGCAGTCTCACTAGAGTTCCCATCTTTCATGTTGGCAACTAGTGACAAGGGTTGCGCTCGTTGCGGGACTTAACCCAACACCTCACGGCACGAGCTGACGACAGCCATGCAGCACCTGTAAAGCAGTCCTTGCGGAAGATACCATCTCTGGTACTGTCTA
>6TW_10928
TCACCCCAGTCATCAACCCCGCCTTCGGCACCCTCCTCCCTTTCGAGTTAGAGTAATGACTTCGGGCGTGGCTCACTTCCATGGTGTGACGGGCGGTGTGTACAAGGCCCGGGAACGGATTCACCGCAGTATGCTGACCTGCGATTACTAGCGATTCCTCCTTCATGCAGGCGAGTTGCAGCCTGCAATCTGAACTGTGCCAGGGTTTGTGAGATTCGCTCTCCCTCGCGGGTTGGCTGCTCTGTGTCCCTCGCATTGTAGTACGTGTGTCGCCCAGGACGTAAGGGCCATGCTGACTTGACGTCATCCTCACCTTCCTCCGGTTTGTCACCGGCAGTCTCGCTAGAGTTCCCAACTTAATGATGGCAACTAACGACGAGGGTTGCGCTCGTTGCGGGACTTAACCCAACATCTCACGACACGAGCTGACGACAGCCATGCAGCACCTGTCTTCTGGTTCCTTACGGCACTCTCCCCTTTCAAGGAGATT
>6TW_10942
TCACCCAGTCATCAACCCCGCCTTCGGCACCCTCCTCCCCCGAAAGGGTTAGAGTAATGACTTCGGGCGTGGCTCACTTCCATGGTGTGACGGGCGGTGTGTACAAGGCCCGGGAACGGATTCACCGCAGTATGCTGACCTGCGATTACTAGCGATTCCTCCTTCATGCAGGCGAGTTGCAGCCTGCAATCTGAACTGTGCCAGGGTTTGTGAGATTCGCTCTCCCTCGCGGGTTGGCTGCTCTGTGTCCCTCGCATTGTAGTACGTGTGTCGCCCAGGACGTAAGGGCCATGCTGACTTGACGTCATCCTCACCTTCCTCCGGTTTGTCACCGGCAGTCTCGCTAGAGTTCCCAACTTAATGATGGCAACTAACGACGAGGGTTGCGCTCGTTGCGGGACTTAACCCAACATCTCACGACACGAGCTGACGACAGCCATGCAGCACCTGTCTTCTGGTTCCTTACGGCACTCTCCCCTTTCAAGGAGATTCC
>6TW_10951
TCACCCCAGTCATCAACCCCGCCTTCGGCACCCTCCTCCCCCGAAAGGGTTAAGAGTAATGACTTCGGGCGTGGCTCACTTCCATGGTGTGACGGGCGGTGTGTACAAGGCCCGGGAACGGATTCACCGCAGTATGCTGACCTGCGATTACTAGCGATTCCTCCTTCATGCAGGCGAGTTGCAGCCTGCAATCTGAACTGTGCCGAGGGTTTGTGAGATTCGCTCTCCCTCGCGGGTTGGCTGCTCTGTGTCCCTCGCATTGTAGTACGTGTGTCGCCCAGGACGTAAGGGCCATGCTGACTTGACGTCATCCTCACCTTCCTCCGGTTTGTCACCGGCAGTCTCGCTAGAGTTCCCAACTTAATGATGGCAACTAACGACGAGGGTTGCGCTCGTTGCGGGACTTAACCCAACATCTCACGACACGAGCTGACGACAGCCATGCAGCACCTGTCTTCCGGTTCCTTTACGGCACTTCCCCCTTTTCAAGGAGATT
>6TW_10962
TCACCCCAGTCATCAACCCCGCCTTCGGCACCCTCCTCCCCCGAAAGGGTTAGAGTAATGACTTCGGGCGTGGCTCACTTCCATGGTGTGACGGGCGGTGTGTACAAGGCCCGGGAACGGATTCACCGCAGTATGCTGACCTGCGATTACTAGCGATTCCTCCTTCATGCAGGCGAGTTGCAGCCTGCAATCTGAACTGTGCCAGGGTTTGTGAGATTCGCTCTCCCTCGCGGGTTGGCTGCTCTGTGTCCCTCGCATTGTAGTACGTGTGTCGCCCAGGACGTAAGGGCCATGCTGACTTGACGTCATCCTCACCTTCCTCCGGTTTGTCACCGGCAGTCTCGCTAGAGTTCCCAACTTAATGATGGCAACTAACGACGAGGGTTGCGCTCGTTGCGGGACTTAACCCAACATCTCACGACACGAGCTGACGACAGCCATGCAGCACCTGTCTTCTGGTTCCTTACGGCACTCTCCCCTTTCAAGGAGATTCC
>6TW_10968
TCACCCCAGTCATCAACCCCGCCTTCGGCACCCTCCTCCCCCGAAAGGGTTAGAGTAATGACTTCGGGCGTGGCTCACTTCCATGGTGTGACGGGCGGTGTGTACAAGGCCCGGGAACGGATTCACCGCAGTATGCTGACCTGCGATTACTAGCGATTCCTCCTTCATGCAGGCGAGTTGCAGCCTGCAATCTGAACTGTGCCAGGGTTTGTGAGATTCGCTCTCCCTCGCGGGTTGGCTGCTCTGTGTCCCTCGCATTGTAGTACGTGTGTCGCCCAGGACGTAAGGGCCATGCTGACTTGACGTCATCCTCACCTTCCTCCGGTTTGTCACCGGCAGTCTCGCTAGAGTTCCCAACTTAATGATGGCAACTAACGACGAGGGTTGCGCTCGTTGCGGGACTTAACCCAACATCTCACGACACGAGCTGACGACAGCCATGCAGCACCTGTCTTCTGGTTCCTTACGGCACTCTCCCCTTTCAAGGAGATTCC
>6TW_10977
TAGCCCTAGTTACCAGTTTTACCCTAGGCAGCTCCTTGCGGTCACCGACTTCAGGCACCCCCAGCTTCCATGGCTTGACGGGCGGTGTGTACAAGGCCCGGGAACGTATTCACCGGATCATGGCTGATATCCGATTACTAGCGATTCCAGCTTCACGGAGTCGAGTTGCAGACTCCGATCCGAACTGTGACCGGTTTTATAGATTCGCTCCTGGTCGCCCAGTGGCTGCTCTCTGTACCGGCCATTGTAGCACGTGTGTAGCCCAAGGCGTAAGGGCCGTGATGATTTGACGTCATCCCCACCTTCCTCACAGTTTGCACTGGCAGTCTTGTTAGAGTTCCCGACTTGACTCGCTGGCAACTAACAACAGGGGTTGCGCTCGTTATAGGACTTAACCTGACACCTCACGGCACGAGCTGACGACAACCATGCAGCACCTTGTAAATTGTCTTGCGAAAGATCTGTTTCCAAAACCGGTCAATCTACATTTAAGCCTTGGTAAGGTT
>6TW_10983
TCACCCCAGTCATCAACCCCGCCTTCGGCACCCTCCTCCCCCGAAAGGGTTAGAGTAATGACTTCGGGCGTGGCTCACTTCCATGGTGTGACGGGCGGTGTGTACAAGGCCCGGGAACGGATTCACCGCAGTATGCTGACCTGCGATTACTAGCGATTCCTCCTTCATGCAGGCGAGTTGCAGCCTGCAATCTGAACTGTGCCAGGGTTTGTGAGATTCGCTCTCCCTCGCGGGTTGGCTGCTCTGTGTCCCTCGCATTGTAGTACGTGTGTCGCCCAGGACGTAAGGGCCATGCTGACTTGACGTCATCCTCACCTTCCTCCGGTTTGTCACCGGCAGTCTCGCTAGAGTTCCCAACTTAATGATGGCAACTAACGACGAGGGTTGCGCTCGTTGCGGGACTTAACCCAACATCTCACGACACGAGCTGACGACAGCCATGCAGCACCTGTCTTCTGGTTCCTTACGGCACTCTCCCCTTTCAAGGAGATTCC
>6TW_11001
TCACCCCAGTCATCAACCCCGCCTTCGGCACCCTCCTCCCCCGAAAGGGTTAGAGTAATGACTTCGGGCGTGGCTCACTTCCATGGTGTGACGGGCGGTGTGTACAAGGCCCGGGAACGGATTCACCGCAGTATGCTGACCTGCGATTACTAGCGATTCCTCCTTCATGCAGGCGAGTTGCAGCCTGCAATCTGAACTGTGCCAGGGTTTGTGAGATTCGCTCTCCCTCGCGGGTTGGCTGCTCTGTGTCCCTCGCATTGTAGTACGTGTGTCGCCCAGGACGTAAGGGCCATGCTGACTTGACGTCATCCTCACCTTCCTCCGGTTTGTCACCGGCAGTCTCGCTAGAGTTCCCAACTTAATGATGGCAACTAACGACGAGGGTTGCGCTCGTTGCGGGACTTAACCCAACATCTCACGACACGAGCTGACGACAGCCATGCAGCACCTGTCTTCTGGTTCCTTACGGCACTCTCCCCTTTCAAGGAGATTCC
>6TW_11010
TCACCCCAGTCGCTGACTATACCTTGGTCAAACGCCTCCTTGCGGTTAGCAATCTGCTTTAAGGTAGAACCAACTTCCATGGTGTGACGGGCGGTGTGTACAAGACCCGGGAACGTATTCACCGTAGCACGCTGATCTACGATTACTAGCGATTCCAGCTTCATGCACTCGAGTTGCAGAGTGCAATCCGAACTGAGGTAGATTTTTGAGTTTAGCTTAGCGTCGCCACCTTGCATCTCATTGTCACTACCATTGTAGCACGTGTGTAGCCCAACCCGTAAGGGCCATGAGGACTTGACGTCATCCCCACCTTCCTCCAGCTTATCACTGGCAGTTCTTTCAGAGTGCCCAGCATTACCTGATGGCAACTAAAAGTAGGGGTTGCGCTCGTTGCGGGACTTAACCCAACATCTCACGACACGAGCTGACGACAGCCATGCAGCACCTGTGTTCTGTCCGGCCGAACCGAAAAGTCTAGTTTCCTAAA
>6TW_11094
TCACCCCAGTCATCAACCCCGCCTTCGGCACCCTCCTCCCCCGAAAGGGTTAGAGTAATGACTTCGGGCGTGGCTCACTTCCATGGTGTGACGGGCGGTGTGTACAAGGCCCGGGAACGGATTCACCGCAGTATGCTGACCTGCGATTACTAGCGATTCCTCCTTCATGCAGGCGAGTTGCAGCCTGCAATCTGAACTGTGCCAGGGTTTGTGAGATTCGCTCTCCCTCGCGGGTTGGCTGCTCTGTGTCCCTCGCATTGTAGTACGTGTGTCGCCCAGGACGTAAGGGCCATGCTGACTTGACGTCATCCTCACCTTCCTCCGGTTTGTCACCGGCAGTCTCGCTAGAGTTCCCAACTTAATGATGGCAACTAACGACGAGGGTTGCGCTCGTTGCGGGACTTAACCCAACATCTCACGACACGAGCTGACGACAGCCATGCAGCACCTGTCTTCTGGTTCCTTACGGCACTCTCCCCTTTCAAGGAGATTCC
>6TW_11096
TCACCCCAATCACCGACCCCACCTTAGACGGCTCCTTCCTTGCGGTTAGGCCACCGGCTTTGGGTGTTGCCGACTTTCGTGGTGTGACGGGCGGTGTGTACAAGGCCCGGGAACGTATTCACCCCGGCGTGCTGATCCGGGATTACTAGCAACTCCAGCTTCATGAAGTCGAGTTGCAGACTTCAATTCGAACTGAGACCGACTTTACGGGATTAGCTAACTCTCGCGAGCAGGCAACCCTTTGTATCGGCCATTGTAGCGTGTTTGCAGCCCTAGACATAAGGGGCATGAGGACTTGACGTCATCCCCACCTTCCTCCGAGTTAACCCCGGCAGTCTCCAATGAGTCCCCAACATAACTTGCTGGCAACATTGGATAAGGGTTGCGCTCGTTGCGGGACTTAACCCAACATCTCACGACACGAGCTGACGACAGCCATGCACCACCTGTGTTTGGCCCTTGCGGACACAACATCTCTGTTGCTTTTACCAAACATGTCAAACCTAGGTAAGGTTCTTCGCGT
>6TW_11109
TCACCCCAGTCATCAACCCCGCCTTCGGCACCCTCCTCCCCCGAAAGGGTTAGAGTAATGACTTCGGGCGTGGCTCACTTCCATGGTGTGACGGGCGGTGTGTACAAGGCCCGGGAACGGATTCACCGCAGTATGCTGACCTGCGATTACTAGCGATTCCTCCTTCATGCAGGCGAGTTGCAGCCTGCAATCTGAACTGTGCCAGGGTTTGTGAGATTCGCTCTCCCTCGCGGGTTGGCTGCTCTGTGTCCCTCGCATTGTAGTACGTGTGTCGCCCAGGACGTAAGGGCCATGCTGACTTGACGTCATCCTCACCTTCCTCCGGTTTGTCACCGGCAGTCTCGCTAGAGTTCCCAACTTAATGATGGCAACTAACGACGAGGGTTGCGCTCGTTGCGGGACTTAACCCAACATCTCACGACACGAGCTGACGACAGCCATGCAGCACCTGTCTTCTGGTTCCTTACGGCACTCTCCCCTTTCAAGGAGATTCC
>6TW_11128
TAGCCCCAGTTATCGGTTTTGCCCTAAACAGCTCCTTGCGGCTACTGTCTTCAGGCACCCCCAACTTCCATGGCTTGACGGGCGGTGTGTACAAGGCCCGGGAACGTATTCACCGCGTCATTGCTGATACGCGATTACTAGCGATTCCAACTTCATGAGGTCGAGTTGCAGACCTCAATCCGAACTGAGACCGGCTTTGGAGATTCGCATCACATTGCTGTGTAGCAGCCCTCTGTACCGGCCATTGTAGCACGTGTGTAGCCCTGGGCGTAAGGGCCATGATGACTTGACGTCATCCCCACCTTCCTCTCTGCTTGCGCAGGCAGTCTCTCTAGAGTCCCCACCATTACGTGCTGGCAACTAAAGATAGGGGTTNCGCTCGTTGCGGGACTTAACCCAACACCTCACGGCACGAGCTGACGACAGCCATGCAGCACCTTGAAATCGGCCCCGAAGGGAGATCACATTTCTGCAACTGTCCGA
>6TW_11132
TCATCCCAGTTACCGCTCATACCTTAGGGCGCTGCCTCCTTGCGGTTGGCGCGCGCACTTCGGGTACAAACGACTCCCATGATGTGACGGGCGGTGTGTACAAGACCCGGGAACGTATTCACGGCGCCGTAGCTGATGCGCCATTACTAGCGATTCCGGCTTCATGGAGGCGAGTTGCAGCCTCCAATCCGAACTGGGCCCGAATTTAGTGATTTCCTCCACCTCGCGGTCTCGGATCCTTCTGTTTCGGGCATTGTAGTACGTGTGCAGCCCTGGCCGTAAGGGCCATACTGACTTGACGTCGTCCCCACCTTCCTCCCCGTTGAACAGGGCAGTCTGAACAGAGTGCCGGAGACTCACGTCTCCATGGCAACAGTTCACAGGGGTTGCGCTCGTTGCGGGACTTAACCCAACATCTCACGACACGAGCTGACGACAGCCATGCAGCACCTGTGCAAATTGTGTATTGCTACACTCGCCGGCTTTCACCGGTTTAG
>6TW_11140
TCACCCCAGTCACGAACCCTGCCGTGGTAATCGCCCTCCTTGCGGTTAGGCTAACTACTTCTGGCAGAACCCGCTCCCATGGTGTGACGGGCGGTGTGTACAAGACCCGGGAACGTATTCACCGTGACATTCTGATCCACGATTACTAGCGATTCCGACTTCACGCAGTCGAGTTGCAGACTGCGATCCGGACTACGACTGGTTTTATGGGATTAGCTCCCCCTCGCGGGTTGGCAACCCTTTGTACCAGCCATTGTATGACGTGTGTAGCCCCACCTATAAGGGCCATGAGGACTTGACGTCATCCCCACCTTCCTCCGGTTTGTCACCGGCAGTCTCATTAGAGTGCCCAACTAAATGTAGCAACTAATGACAAGGGTTGCGCTCGTTGCGGGACTTAACCCAACATCTCACGACACGAGCTGACGACAGCCATGCAGCACCTGTGTTACGGTTCTCTTTCGAGCACAAATCCATCTCTGGATCCTTCCGTACATGTCAAAGGTGGGTTAA
>6TW_11156
TCACCCCAGTCACCAGCCCTGCCTTAGGCGCCTCCCTCCCTTGCGGGTTGAGATAACGACTTCGGGCGTGACCAGCTTCCATGGTGTGACGGGCGGTGTGTACAAGGCCCGGGAACGTATTCACCGCAGTATGCTGACCTGCGATTACTAGCGATTCCGCCTTCATGCAGGCGAGTTGCAGCCTGCAATCTGAACTAAGACCGGGTTTATGAGATTAGCTTGCATTCGCATGCTTGCGACTCTTTGTCCCGGCCATTGTAGTACGTGTGTAGCCCAAGGCGTAAGGGGCATGATGACTTGACGTCATCCCCACCTTCCTCCGGTTTGTCACCGGCAGTCTCTCTAGAGTGCCCAACTTAATGATGACAACTAAAAACGAGGGTTGCGCTCGTTGCGGGACTTAACCCAACATCTCACGACACGAGCTGACGACAGCCATGCACCACCTGTGTTCGTGCTCCCGAAGGCACTCCTCCCTTTCAAGAGGATTCACG
>6TW_11163
TCACCCCAGTCATCAACCCCGCCTTCGGCACCCTCCTCCCCCGAAAGGGTTAGAGTAATGACTTCGGGCGTGGCTCACTTCCATGGTGTGACGGGCGGTGTGTACAAGGCCCGGGAACGGATTCACCGCAGTATGCTGACCTGCGATTACTAGCGATTCCTCCTTCATGCAGGCGAGTTGCAGCCTGCAATCTGAACTGTGCCAGGGTTTGTGAGATTCGCTCTCCCTCGCGGGTTGGCTGCTCTGTGTCCCTCGCATTGTAGTACGTGTGTCGCCCAGGACGTAAGGGCCATGCTGACTTGACGTCATCCTCACCTTCCTCCGGTTTGTCACCGGCAGTCTCGCTAGAGTTCCCAACTTAATGATGGCAACTAACGACGAGGGTTGCGCTCGTTGCGGGACTTAACCCAACATCTCACGACACGAGCTGACGACAGCCATGCAGCACCTGTCTTCTGGTTCCTTACGGCACTCTCCCCTTTCAAGGAAATT
>6TW_11164
TCACCCCAGTCATCAGTCCTACCTTAGGCATCCCCCTCCAAAAGGTTGGGGTAACGACTTCGGGCGTGACCAACTTCCATGGTGTGACGGGCGGTGTGTACAAGGCCCGGGAACGAATTCACTGCAGTATGCTGACCTGCAATTACTAGCGATTCCTCCTTCACGAAGGCGAGTTGCAGCCTTCGATCTGAACTGAGCTACGGTTTATGAGATTCGCATCACATCGCTGTGTAGCTGCCCTTTGTCCGTAGCATTGTAGTACGTGTGTAGCCCAAGACGTAAGGGGCATGCTGACTTGACGTCATCCCCACCTTCCTCCGGTTTGTCACCGGCAGTCTCTCTAGAGTGCCCAACTTAATGCTGGCAACTAAAAACGAGGGTTGCGCTCGTTGCGGGACTTAACCCAACATCTCACGACACGAGCTGACGACAGCCATGCACCACCTGTGTTCACGCTCCCGAAGGCACTTCCATCTTTCAACGGAATT
>6TW_11182
TCAGATTAGTCACCAACCCTACTGTTGGCATTAGCCTCACAAAGTTAACGTCCTGCCTTTGAGTAGAGTCGACTTCCAGCCTGTGACGGGCGGTGTGTACAAGGCCCGGGAACGTATTCACCGCCGTATAGCTGACCGGCGATTACTAGCAATTCCAGCTTCATGTAGGCGAGTTGCAGCCTACAATCCGAATTGAGGCAAAGTTTGTCAGATTCGCTTACCCTCGCGGGTTTGCTTCCGGTTGTCTATGCCATTGTATTACGTGTGAAGCCCAGGATATAAGGGGCATGCTGACTTGACGTCATCCTCTCCTTCCTCCGGCTTGCACCGGCAGTCTCTTTAGAGATTTAACTAAAGACAAGGGTTGCGCTCGTTGCTGGACTTAACCATACGCCTTACGGTACGAGCTGACGACAGCCATGCACCACCTGTGACCAAGCTCCTTTTCAGGCACCCTCCGACTTCTCAGAGGTTCTCGGCATGTCAATCCCTGGTAAGGTTCTTCG
>6TW_11186
TCACCCCAGTCATCAACCCCGCCTTCGGCACCCTCCTCCCCCGAAAGGGTTAGAGTAATGACTTCGGGCGTGGCTCACTTCCATGGTGTGACGGGCGGTGTGTACAAGGCCCGGGAACGGGATTCACCGCAGTATGCTGACCTGCGATTACTAGCGATTCCTCCTTCATGCAGGCGAGTTGCAGCCTGCAATCTGAACTGTGCCAGGGTTTGTGAGATTCGCTCTCCCTCGCGGGTTGGCTGCTCTGTGTCCCTCGCATTGTAGTACGTGTGTCGCCCAGGACGTAAGGGCCATGCTGACTTGACGTCATCCTCACCTTCCTCCGGTTTGTCACCGGCAGTCTCGCTAGAGTTCCCAACTTAATGATGGCAACTAACGCGAGGGTTGCGCTCGTTGCGGGACTTAACCCAACATCTCACGACACGAGCTGACGACAGCCATGCAGCACCTGTCTTCTGGTTCCTTACGGCACTCTCCCCTTTNAAGGAGATTCC
>6TW_11201
TCACCCCAATCATCTATCCCACCTTAGGCGGCTGGCTCCACAAGGGTTACCTCACCGACTTCGGGTGTTACAAACTTTCGTGGTGTGACGGGCGGTGTGTACAAGGCCCGGGAACGTATTCACCGCGGCGTGCTGATCCGCGATTACTAGCGATTCCGGCTTCATGTAGGCGAGTTGCAGCCTACAATCCGAACTGAGAGAAGCTTTAAGAGATTTGCATGACCTCGCGGCCTAGCGACTCGTTGTACTTCCCATTGTAGCACGTGTGTAGCCCAGGTCATAAGGGGCATGATGATTTGACGTCATCCCCACCTTCCTCCGGTTTGTCACCGGCAGTCTCGCTAGAGTGCCCAACTGAATGATGGCAACTAACAATAAGGGTTGCGCTCGTTGCGGGACTTAACCCAACATCTCACGACACGAGCTGACGACAACCATGCACCACCTGTCACTTTGTCCCCGAAGGGAAAGCTCTATCTCTAGAGTGGTCAAAGGATGTCAACG
>6TW_11207
TCACCCCAGTCATCAACCCCGCCTTCGGCACCCTCCTCCCCCGAAAGGGTTAGAGTAATGACTTCGGGCGTGGCTCACTTCCATGGTGTGACGGGCGGTGTGTACAAGGCCCGGGAACGGATTCACCGCAGTATGCTGACCTGCGATTACTAGCGATTCCTCCTTCATGCAGGCGAGTTGCAGCCTGCAATCTGAACTGTGCCAGGGTTTGTGAGATTCGCTCTCCCTCGCGGGTTGGCTGCTCTGTGTCCCTCGCATTGTAGTACGTGTGTCGCCCAGGACGTAAGGGCCATGCTGACTTGACGTCATCCTCACCTTCCTCCGGTTTGTCACCGGCAGTCTCGCTAGAGTTCCCAACTTAATGATGGCAACTAACGACGAGGGTTGCGCTCGTTGCGGGACTTAACCCAACATCTCACGACACGAGCTGACGACAGCCATGCAGCACCTGTCTTCTGGTTCCTTACGGCACTCTCCCCTTTCAAGGAGATTCC
>6TW_11289
TCACCCCAGTCATCAACCCCGCCTTCGGCACCCTCCTCCCCCGAAAGGGTTAGAGTAATGACTTCGGGCGTGGCTCACTTCCATGGTGTGACGGGCGGTGTGTACAAGGCCCGGGAACGGATTCACCGCAGTATGCTGACCTGCGATTACTAGCGATTCCTCCTTCATGCAGGCGAGTTGCAGCCTGCAATCTGAACTGTGCCAGGGTTTGTGAGATTCGCTCTCCCTCGCGGGTTGGCTGCTCTGTGTCCCTCGCATTGTAGTACGTGTGTCGCCCAGGACGTAAGGGCCATGCTGACTTGACGTCATCCTCACCTTCCTCCGGTTTGTCACCGGCAGTCTCGCTAGAGTTCCCAACTTAATGATGGCAACTAACGACGAGGGTTGCGCTCGTTGCGGGACTTAACCCAACATCTCACGACACGAGCTGACGACAGCCATGCAGCACCTGTCTTCTGGTTCCTTACGGCACTCTCCCCTTTCAAGGAGATTCC
>6TW_11322
TCACCCCAGTCACCAGCCCTGCCTTAGGCGCCTCCCTCCCTTACGGGTTGAGATAACGACTTCGGGCGTGACCAGCTTCCATGGTGTGACGGGCGGTGTGTACAAGGCCCGGGAACGTATTCACCGCAGTATGCTGACCTGCGATTACTAGCGATTCCGCCTTCATGCAGGCGAGTTGCAGCCTGCAATCTGAACTAAGACCGGGTTTATGAGATTAGCTTGCATTCGCATGCTTGCGACTCTTTGTCCCGGCCATTGTAGTACGTGTGTAGCCCAAGGCGTAAGGGGCATGATGACTTGACGTCATCCCCACCTTCCTCCGGTTTGTCACCGGCAGTCTCTCTAGAGTGCCCAACTTAATGATGGCAACTAAAAACGAGGGTTGCGCTCGTTGCGGGACTTAACCCAACATCTCACGACACGAGCTGACGACAGCCATGCACCACCTGTGTTCGTGCTCCCGAAGGCACTCCTCTCTTTCAAGAGGATTCACG
>6TW_11337
TAGCCCCAGTCACCAGTTTTACCCTAGGCGTCTCCTTGCGGTTAACGACTTTAGGTACACCCGGCTTCCATGGCTTGACGGGCGGTGTGTGCAAGGTCCGGGAACGTATTCACCGTATCATTGCTGATATACGATTACTAGCGATTCCAGCTTCACGCAGTCGAGTTGCAGACTGCGATCCGAACTGAGAGCGCTTTTTTGGGATTAGCTTCATGTTGCCATGTTGCAACCCTTTGTAGCGCCCATTGTAGCACGTGTGTAGCCCAGGGCATAAAGGCCATGATGACTTGACATCATCCCCTCCTTCCTCACGTCTTGCGACGGCAGTTTCACTAGAGTTCCCAGCTTTACCTGATGGCAACTAGTGATAGGGGTTGCGCTCGTTGCGGGACTTAACCCAACACCTCACGGCACGAGCTGACGACAGCCATGCAGCACCTTATCACGTGTATATTGCTATAAAATCGGCTTTCACCAACGGTCA
>6TW_11341
TCACCCCAGTCATCAACCCCGCCTTCGGCACCCTCCTCCCCCGAAAGGGTTAGAGTAATGACTTCGGGCGTGGCTCACTTCCATGGTGTGACGGGCGGTGTGTACAAGGCCCGGGAACGGATTCACCGCAGTATGCTGACCTGCGATTACTAGCGATTCCTCCTTCATGCAGGCGAGTTGCAGCCTGCAATCTGAACTGTGCCAGGGTTTGTGAGATTCGCTCTCCCTCGCGGGTTGGCTGCTCTGTGTCCCTCGCATTGTAGTACGTGTGTCGCCCAGGACGTAAGGGCCATGCTGACTTGACGTCATCCTCACCTTCCTCCGGTTTGTCACCGGCAGTCTCGCTAGAGTTCCCAACTTAATGATGGCAACTAACGCGAGGGTTGCGCTCGTTGCGGGACTTAACCCAACATCTCACGACACGAGCTGACGACAGCCATGCAGCACCTGTCTTCTGGTTCCTTACGGCACTCTCCCCTTTCAAGGAGATTCC
>6TW_11356
TCACCCCAGTCATGAACCACACCGTGGCAAACGTCCCCCCGAAGGTTAGACTATCTGCTTCTGGTGCAGCCCACTCCCATGGTGTGACGGGCGGTGTGTACAAGGCCCGGGAACGTATTCACCGCGACATTCTGATTCGCGATTACTAGCGATTCCGACTTCATGGAGTCGAGTTGCAGACTCCAATCCGGACTACGACCGGCTTTAAAAGATTGGCTCCACGTCACCGTTTCGCGACCCTCTGTACCGACCATTGTAGCACGTGTGTAGCCCTACCCGTAAGGGCCATGATGACTTGACGTCGTCCCCGCCTTCCTCCGGTTTGTCACCGGCAGTCTCCTTAGAGTTCCCGCCATTACGCGATGGCAACTAAGGATAAGGGTTGCGCTCGTTACGGGACTTAACCCAACATCTCACGACACGAGCTGACGACAGCCATGCAGCACCTGTATCAGTGTTCCCGAAGGCACTCCTGCATCTCTGCAAGATTCACTGTATGTCAAGGGTTA
>6TW_11362
TCACTCCAGTCACCGACCCCACCCTAAACATTACTCTCCTCGCGGTTAAGCCAATGTCTTTAGGTGTTACCAGCTCCCATAGTGTGACGGGCGGTGTGTACAAGACCCGGGAACGTATTCAACGCACTATAGCTGACGCGCGTTTACTAGCAACTCCAACTTCATGCAGGCGAGTTGCAGCCTGCAATCTGAACTGAGGAATGTTTTACTAGGATTTGCTCCGCCTCGCGGCTTGGCTTCCCATTGTTCCATCCCATTGTAGCGTGTGTGTAGCCCCGGACATAAAGGCCATGCTGACTTGACGTCATCCCCGCCTTCCTCCGGCTTGCGGCCGGCAGTCTCGCCAGACACTTGTAACTGGCAATGAGGGTTGCGCTCGTTAGCGTACTTAAACGAACATCTCACGACACGAGCTGACGACAGCCATGCAACACCTGTATAAACTCTCTTGCGAGTCGATCCAATTTCTCTTCTCTACCATCTATA
>6TW_11368
TAGTCCCAGTCACCAGCCTCGCCGTGGGCACCCCTGAAATGAGGCGACTTCGGGCGCTACCGGCTTCCATGACTTGACGGGCGGTGTGTACAAGGCTCAGGAACATATTCACCGCGGCGTAGCTGATCCGCGATTACTAGCGATTCCAACTTCATGGAGGCGAGTTGCAGCCTCCAATCCGAACTGGGGCACCTTTTGAGCGATTTCCTCCACCTTGCGGTCTCGGATCGTTCTGTCGGTGCCATTGTAGCACGTGTGCAGCCCTAGGCATAAGGGCCATGAGGACTTGACGTCATCCCCACCTTCCTCCGGTTTGACACCGGCAGTCTCACTAGAGTCCACAGCATTACCTGTTTGCAACTAGTGACAGGGGTTGCGCTCGTTGAGGGACTTAACCCGACACTTCACAGCACGAGCTGACGACAGCCATGCAGCACCTGTGCACGTTCCACTCTTGCGAGTGTTGCCTCCCTTTCAGGAGGTTAA
>6TW_11370
TCACCCCAGTCACCAGCCCTGCCTTAGGCGCCTCCCTCCCTTGCGGGTTGAGATAACGACTTCGGGCGTGACCAGCTTCCATGGTGTGACGGGCGGTGTGTACAAGGCCCGGGAACGTATTCACCGCAGTATGCTGACCTGCGATTACTAGCGATTCCGCCTTCATGCAGGCGAGTTGCAGCCTGCAATCTGAACTAAGACCGGGTTTATGAGATTAGCTTGCATTCGCATGCTTGCGACTCTTTGTCCCGGCCATTGTAGTACGTGTGTAGCCCAAGGCGTAAGGGGCATGATGACTTGACGTCATCCCCACCTTCCTCCGGTTTGTCACCGGCAGTCTCTCTAGAGTGCCCAACTTAATGATGGCAACTAAAAACGAGGGTTGCGCTCGTTGCGGGACTTAACCCAACATCTCACGACACGAGCTGACGACAGCCATGCACCACCTGTGTTCGTGCTCCCGAAGGCACTCCTCCCTTTCAAGAGGATTCACG
>6TW_11386
TAGTCCCAATCAGGGAGGTGAGCTTCGGCACCTGCTTGGTGAGGCGACTTCGGCCCCCCTCCCCTTTCGTGGCTTGACGGGCGGTGTGTACAAGGCTCAGGAACACATTCACCGCGGTGTTGCTGACCCGCGATTACTAGCGATTCCAACTTCACGAAGGCGAGTTGCAGCCTTCGATCTGAACTGGGGCGCGTTTTCTGGGATTGGCTCCCCCTCACGGGTTGGCTTCCCTTTGTGCGCGCCATTGTAGCACGTGTGCAGCCCTAGGCGTAAAGGCCATGAGGACTTGACGTCATCCCCGCCTTCCTCCGGTTTAACACCGGCAGTCCCTCCAGAGTCCCCGGCATGACCCGCTGGCAACTAGAGGCAAGGGTTTCGCTCGTTATGGGACTTAACCCGACATCTCACGACACGAGCTGACGACAGCCATGCAGCACCTGTGATAGTCTCTGGATTGGATACCAGCCTCCCAACGTTTCCGCCAGGATACTTCACCATGTCAAGCCTA
>6TW_11392
TCACCCCAGTCATCAACCCCGCCTTCGGCACCCTCCTCCCCCGAAAGGGTTAGAGTAATGACTTCGGGCGTGGCTCACTTCCATGGTGTGACGGGCGGTGTGTACAAGGCCCGGGAACGGATTCACCGCAGTATGCTGACCTGCGATTACTAGCGATTCCTCCTTCATGCAGGCGAGTTGCAGCCTGCAATCTGAACTGTGCCAGGGTTTGTGAGATTCGCTCTCCCTCGCGGGTTGGCTGCTCTGTGTCCCTCGCATTGTAGTACGTGTGTCGCCCAGGACGTAAGGGCCATGCTGACTTGACGTCATCCTCACCTTCCTCCGGTTTGTCACCGGCAGTCTCGCTAGAGTTCCCAACTTAATGATGGCAACTAACGACGAGGGTTGCGCTCGTTGCGGGACTTAACCCAACATCTCACGACACGAGCTGACGACAGCCATGCAGCACCTGTCTTCTGGTTCCTTACGGCACTCTCCCCTTTCAAGGAGATTCC
>6TW_11411
TCACCCCAGTCATCAACCCCGCCTTCGGCACCCTCCTCCCCCGAAAGGGTTAGAGTAATGACTTCGGGCGTGGCTCACTTCCATGGTGTGACGGGCGGTGTGTACAAGGCCCGGGAACGGATTCACCGCAGTATGCTGACCTGCGATTACTAGCGATTCCTCCTTCATGCAGGCGAGTTGCAGCCTGCAATCTGAACTGTGCCAGGGTTTGTGAGATTCGCTCTCCCTCGCGGGTTGGCTGCTCTGTGTCCCTCGCATTGTAGTACGTGTGTCGCCCAGGACGTAAGGGCCATGCTGACTTGACGTCATCCTCACCTTCCTCCGGTTTGTCACCGGCAGTCTCGCTAGAGTTCCCAACTTAATGATGGCAACTAACGACGAGGGTTGCGCTCGTTGCGGGACTTAACCCAACATCTCACGACACGAGCTGACGACAGCCATGCAGCACCTGTCTTCTGGTTCCTTACGGCACTCTCCCCTTTCAAGGAGATTCC
>6TW_11415
TAGCCCTAGTTACCAGTTTTACCCTAGGCAGCTCCTTGCGGTCACCGACTTCAGGCACCCCCAGCTTCCATGGCTTGACGGGCGGTGTGTACAAGGCCCGGGAACGTATTCACCGGATCATGGCTGATATCCGATTACTAGCGATTCCAGCTTCACGGAGTCGAGTTGCAGACTCCGATCCGAACTGAGAACGGTTTTGTAGATTCGCTCCTGGTCACCCAGTGGCTGCTCTCTGTACCGTCCATTGTAGCACGTGTGTAGCCCAAGGCGTAAGGGCCGTGATGATTTGACGTCATCCCCACCTTCCTCACAGTTTACACTGGCAGTCTTGTTAGAGTTCCCGACACTACTCGCTGGCAACTAACAACAGGGGTTGCGCTCGTTATAGGACTTAACCTGACACCTCACGGCACGAGCTGACGACAACCATGCAGCACCTTGTAAATTGTCTTGCGAAAAATCTGTTTCCAAATCGGGCAATCTACATTTAAGCCTTGGTAAGGTTCCTCGCG
>6TW_11421
TAGCCCCAGTCACCTGTTTCGCCTTAGGCAGCTCCCATCAAAGTCACCGTCTTCAGGCGCCCCAAGCTCCCATGGCTTGACGGGCGGTGTGTACAAGGTCCGGGAACGTATTCACCGCGCCATGGCTGATGCGCGATTACTAGCGATTCCACCTTCATGGAGTCGGGTTGCAGACTCCAATCCGAACTGGGGGGTGTTTTCTGAGATTCGCATCCGCTCGCGCGGTAGCTGCCCTCTGTTCACCCCCATTGTAGCACGTGTGTAGCCCTGGGCATAAAGGCCATGATGACTTGACGTCGTCCCCACCTTCCTCACACCTTGCGGCGGCAGTCTGTCCAGAGTCCCCAACTTAATGCTGGCAACTGGACACGGGGGTTGCGCTCGTTGCGGGACTTAACCCAACATCTCACGACACGAGCTGACGACAGCCATGCAGCACCTTGTAACCGGCTCCGAAGAGCTATGAACTTTCATCCATATTCCAATTACA
>6TW_11424
TCACCCCAATCACCGACCCCACCTTAGACGGCTCCTTCCTTGCGGTTAGGCCACCGGCTTTGGGTGTTGCCGACTTTCGTGGTGTGACGGGCGGTGTGTACAAGGCCCGGGAACGTATTCACCCCGGCATGCTGATCCGGGATTACTAGCAACTCCAGCTTCATGAAGTCGAGTTGCAGACTTCAATTCGAACTGAGACCGACTTTATGGGATTAGCTAACTCTCGCGAGCAGGCAACCCTTTGTATCGGCCATTGTAGCGTGTTTGCAGCCCTAGACATAAGGGGCATGAGGACTTGACGTCATCCCCACCTTCCTCCGAGTTAACCCCGGCAGTCTCCAATGAGTCCCCAACATAACTTGCTGGCAACATTGGATAAGGGTTGCGCTCGTTGCGGGACTTAACCCAACATCTCACGACACGAGCTGACGACAGCCATGCACCACCTGTGTTTGGCCCTTGCGGACACAACATCTCTGCTGCTTTTCCAAACATGTCAAACCTAGGTAAGGTTTTTCG
>6TW_11426
TCACCCCAGTCATCAACCCCGCCTTCGGCACCCTCCTCCCCCGAAAGGGTTAGAGTAATGACTTCGGGCGTGGCTCACTTCCATGGTGTGACGGGCGGTGTGTACAAGGCCCGGGAACGGATTCACCGCAGTATGCTGACCTGCGATTACTAGCGATTCCTCCTTCATGCAGGCGAGTTGCAGCCTGCAATCTGAACTGTGCCAGGGTTTGTGAGATTCGCTCTCCCTCGCGGGTTGGCTGCTCTGTGTCCCTCGCATTGTAGTACGTGTGTCGCCCAGGACGTAAGGGCCATGCTGACTTGACGTCATCCTCACCTTCCTCCGGTTTGTCACCGGCAGTCTCGCTAGAGTTCCCAACTTAATGATGGCAACTAACGACGAGGGTTGCGCTCGTTGCGGGACTTAACCCAACATCTCACGACACGAGCTGACGACAGCCATGCAGCACCTGTCTTCTGGTTCCTTACGGCACTCTCCCCTTTCAAGGAGATTCC
>6TW_11473
TCACCCCAGTCATCAACCCCGCCTTCGGCACCCTCCTCCCCCGAAAGGGTTAGAGTAATGACTTCGGGCGTGGCTCACTTCCATGGTGTGACGGGCGGTGTGTACAAGGCCCGGGAACGGATTCACCGCAGTATGCTGACCTGCGATTACTAGCGATTCCTCCTTCATGCAGGCGAGTTGCAGCCTGCAATCTGAACTGTGCCAGGGTTTGTGAGATTCGCTCTCCCTCGCGGGTTGGCTGCTCTGTGTCCCTCGCATTGTAGTACGTGTGTCGCCCAGGACGTAAGGGCCATGCTGACTTGACGTCATCCTCACCTTCCTCCGGTTTGTCACCGGCAGTCTCGCTAGAGTTCCCAACTTAATGATGGCAACTAACGACGAGGGTTGCGCTCGTTGCGGGACTTAACCCAACATCTCACGACACGAGCTGACGACAGCCATGCAGCACCTGTCTTCTGGTTCCTTACGGCACTCTCCCCTTTCAAGGAGATTCC
>6TW_11491
TAACCCCAATCGCTAGATTTACCTTAGGACCAGCAAGCTGATACTTTGGGTACTCCTAACTTTCGTGATTTGACGGGCGGTGTGTACAAGACCCGGGAACGTATTCACGGCAGTATGGCTGACCTGCCATTACTAGCAAATCCAGCTTCATGAGGGCGAGTTTCAGCCCTCAATCCGAACTGAGACCACTTTTGATGCGATTTGCTCCACCTTACGGTTTGGCAGCGCGTTGTAGTGGCCATTGTAGGACGTGTGTAGCCCGAGGCGTAAGAGCCATGCTGACCAGACGTCATCCCCACCTTCCTCCCGGTTGGCCCGGGCGGTCTCGCCAGAAAATACAACTGACGACGAGGGTTGCGCTCGTTGCGGGACTTAACCCAACATCTCACGACACGAGCTGACGACGGCCATGCAGCATCTGTCATCTGGTTCCCGAAGGCACTTTCGGCTTTCGCCAAAATTCCAGAGATGTCAAGCCTCGGTAAGGTTCTTCGCTTAGCTTCGAATTAAACCC
>6TW_11515
TCACCCCAGTCACCAGCCCTGCCTTAGGCGCCTCCCTCCCTTGCGGGTTGAGATAACGACTTCGGGCGTGACCAGCTTCCATGGTGTGACGGGCGGTGTGTACAAGGCCCGGGAACGTATTCACCGCAGTATGCTGACCTGCGATTACTAGCGATTCCGCCTTCATGCAGGCGAGTTGCAGCCTGCAATCTGAACTAAGACCGGGTTTATGAGATTAGCTTGCATTCGCATGCTTGCGACTCTTTGTCCCGGCCATTGTAGTACGTGTGTAGCCCAAGGCGTAAGGGGCATGATGACTTGACGTCATCCCCACCTTCCTCCGGTTTGTCACCGGCAGTCTCTCTAGAGTGCCCAACTTAATGATGGCAACTAAAAACGAGGGTTGCGCTCGTTGCGGGACTTAACCCAACATCTCACGACACGAGCTGACGACAGCCATGCACCACCTGTGTTCGTGCTCCCGAAGGCACTCCTCCCTTTCAAGAGGATTCACG
>6TW_11568
TAGCCCTAGTTACCAGTTTTACCCTAGGCAGCTCCTTGCGGTCACCGACTTCAGGCACCCCCAGCTTCCATGGCTTGACGGGCGGTGTGTACAAGGCCCGGGAACGTATTCACCGGATCATGGCTGATATCCGATTACTAGCGATTCCAGCTTCACGGAGTCGAGTTGCAGACTCCGATCCGAACTGAGAACGGTTTTGTAGATTCGCTCCTGGTCACCCAGTGGCTGCTCTCTGTACCGTCCATTGTAGCACGTGTGTAGCCCAAGGCGTAAGGGCCGTGATGATTTGACGTCATCCCCACCTTCCTCACAGTTTACACTGGCAGTCTTGTTAGAGTTCCCGACACTACTCGCTGGCAACTAACAACAGGGGTTGCGCTCGTTATAGGACTTAACCTGACACCTCACGGCACGAGCTGACGACAACCATGCAGCACCTTGTAAATTGTCTTGCGAAAAATCTGTTTCCAAATCGGGCAATCTACATTTAAGCCTTGGTAAGGTT
>6TW_11589
TCACCCCAGTCATCAACCCCGCCTTCGGCACCCTCCTCCCCCGAAAGGGTTAGAGTAATGACTTCGGGCGTGGCTCACTTCCATGGTGTGACGGGCGGTGTGTACAAGGCCCGGGAACGGATTCACCGCAGTATGCTGACCTGCGATTACTAGCGATTCCTCCTTCATGCAGGCGAGTTGCAGCCTGCAATCTGAACTGTGCCAGGGTTTGTGAGATTCGCTCTCCCTCGCGGGTTGGCTGCTCTGTGTCCCGGCCATTGTAGTACGTGTGTAGCCCAAGGCGTAAGGGGCATGATGACTTGACGTCATCCCCACCTTCCTCCGGTTTGTCACCGGCAGTCTCTCTAGAGTGCCCAACTTAATGATGGCAACTAAAAACGAGGGTTGCGCTCGTTGCGGGACTTAACCCAACATCTCACGACACGAGCTGACGACAGCCATGCACCACCTGTGTTCGTGCTCCCGAAGGCACTCCNCCCTTTCAAGAGGATT
>6TW_11593
TCACCCCAGTCATCAACCCCGCCTTCGGCACCCTCCTCCCCCGAAAGGGTTAGAGTAATGACTTCGGGCGTGGCTCACTTCCATGGTGTGACGGGCGGTGTGTACAAGGCCCGGGAACGGATTCACCGCAGTATGCTGACCTGCGATTACTAGCGATTCCTCCTTCATGCAGGCGAGTTGCAGCCTGCAATCTGAACTGTGCCAGGGTTTGTGAGATTCGCTCTCCCTCGCGGGTTGGCTGCTCTGTGTCCCTCGCATTGTAGTACGTGTGTCGCCCAGGACGTAAGGGCCATGCTGACTTGACGTCATCCTCACCTTCCTCCGGTTTGTCACCGGCAGTCTCGCTAGAGTTCCCAACTTAATGATGGCAACTAACGACGAGGGTTGCGCTCGTTGCGGGACTTAACCCAACATCTCACGACACGAGCTGACGACAGCCATGCAGCACCTGTCTTCTGGTTCCTTACGGCACTCTCCCCTTTCAAGGAGATTCC
>6TW_11599
TCACCCCAGTCATCAACCCCGCCTTCGGCACCCTCCTCCCCCGAAAGGGTTAGAGTAATGACTTCGGGCGTGGCTCACTTCCATGGTGTGACGGGCGGTGTGTACAAGGCCCGGGAACGGATTCACCGCAGTATGCTGACCTGCGATTACTAGCGATTCCTCCTTCATGCAGGCGAGTTGCAGCCTGCAATCTGAACTGTGCCAGGGTTTGTGAGATTCGCTCTCCCTCGCGGGTTGGCTGCTCTGTGTCCCTCGCATTGTAGTACGTGTGTCGCCCAGGACGTAAGGGCCATGCTGACTTGACGTCATCCTCACCTTCCTCCGGTTTGTCACCGGCAGTCTCGCTAGAGTTCCCAACTTAATGATGGCAACTAACGACGAGGGTTGCGCTCGTTGCGGGACTTAACCCAACATCTCACGACACGAGCTGACGACAGCCATGCAGCACCTGTCTTCTGGTTCCTTACGGCACTCTCCCCTTTCAAGGAGATTCC
>6TW_11602
TCACCCCAGTCATCAACCCCGCCTTCGGCACCCTCCTCCCCCGAAAGGGTTAGAGTAATGACTTCGGGCGTGGCTCACTTCCATGGTGTGACGGGCGGTGTGTACAAGGCCCGGGAACGGATTCACCGCAGTATGCTGACCTGCGATTACTAGCGATTCCTCCTTCATGCAGGCGAGTTGCAGCCTGCAATCTGAACTGTGCCAGGGTTTGTGAGATTCGCTCTCCCTCGCGGGTTGGCTGCTCTGTGTCCCTCGCATTGTAGTACGTGTGTCGCCCAGGACGTAAGGGCCATGCTGACTTGACGTCATCCTCACCTTCCTCCGGTTTGTCACCGGCAGTCTCGCTAGAGTTCCCAACTTAATGATGGCAACTAACGACGAGGGTTGCGCTCGTTGCGGGACTTAACCCAACATCTCACGACACGAGCTGACGACAGCCATGCAGCACCTGTCTTCTGGTTCCTTACGGCACTCTCCCCTTTCAAGGAGATTCC
>6TW_11663
TCACCCCAGTCATGAACCCTGCCGTGGCAATCGCCCCCCTTGCGGTTAGGCTAACTGCTTCTGGCAAAACCCACTCCCATGGTGTGACGGGCGGTGTGTACAAGACCCGGGAACGTATTCACCGCGACATGCTGATCCGCGATTACTAGCGATTCCAGCTTCACGTAGTCGAGTTGCAGACTACGATCCGGACTACGATGCGTTTTAAGAGATTAGCTCCCCCTCGCGGGTTGGCAACCCTCTGTACGCACCATTGTATGACGTGTGAAGCCCTACCCATAAGGGCCATGAGGACTTGACGTCATCCCCACCTTCCTCCGGTTTGTCACCGGCAGTCTCTTTAGAGTGCTCTTGCGTAGCAACTAAAGACAAGGGTTGCGCTCGTTGCGGGACTTAACCCAACATCTCACGACACGAGCTGACGACAGCCATGCAGCACCTGTGTTCACTTTCCCTTACGGGCACCTAATGTATCTCTACTTCGTTAGTGACATGTCAAGGGTAGGTTAA
>6TW_11684
TCACCCCAGTCATCAACCCCGCCTTCGGCACCCTCCTCCCTTTCGAGTTAGAGTAATGACTTCGGGCGTGGCTCACTTCCATGGTGTGACGGGCGGTGTGTACAAGGCCCGGGAACGGATTCACCGCAGTATGCTGACCTGCGATTACTAGCGATTCCTCCTTCATGCAGGCGAGTTGCAGCCTGCAATCTGAACTGTGCCAGGGTTTGTGAGATTCGCTCTCCCTCGCGGGTTGGCTGCTCTGTGTCCCTCGCATTGTAGTACGTGTGTCGCCCAGGACGTAAGGGCCATGCTGACTTGACGTCATCCTCACCTTCCTCCGGTTTGTCACCGGCAGTCTCGCTAGAGTTCCCAACTTAATGATGGCAACTAACGACGAGGGTTGCGCTCGTTGCGGGACTTAACCCAACATCTCACGACACGAGCTGACGACAGCCATGCAGCACCTGTCTTCTGGTTCCTTACGGCACTCTCCCCTTTCAAGGAGATT
>6TW_11692
TAGCCCCAGTTACTAGTATCGCCTTAGGCCGCTCCTTGCGGTTACGGACTTCAGGCGCTCCCAACTTCCATGGCTTGACGGGCGGTGTGTACAAGGCCCGGGAACGTATTCACCGGATCATTGCTGATATCCGATTACTAGCGAATCCAACTTCATGAGGTCGAGTTGCAGACCTCAATCCGAACTGAGAATACTTTTTAGGGATTAGCGCCTTATTACTAAGTGGCAACCCTTTGTAGTACCCATTGTAGCACGTGTGTAGCCCTGGACGTAAGGGCCATGATGACTTGACGTCGTCCCCACCTTCCTCACTACTTACGTAGGCAGTCTTTTTAGAGTCCCCAGCTTAACCTGATGGCAACTAAAAATAGGGGTTGCGCTCGTTGCGGGACTTAACCCAACACCTCACGGCACGAGCTGACGACAGCCATGCAGCACCTTGTTTTGTGTCCCTTGCGGGAAAAGTACCTTTCGGCACCGGTCACTCACATTCAAGCCCAGGTAAGGTTTCTCGCGTATCATCGAATTAAACCA
>6TW_11697
TCACCCCAGTCACCAGCCCTGCCTTAGGCGCCTCCCTCCCTTGCGGGTTGAGATAACGACTTCGGGCGTGACCAGCTTCCATGGTGTGACGGGCGGTGTGTACAAGGCCCGGGAACGTATTCACCGCAGTATGCTGACCTGCGATTACTAGCGATTCCGCCTTCATGCAGGCGAGTTGCAGCCTGCAATCTGAACTAAGACCGGGTTTATGAGATTAGCTTGCATTCGCATGCTTGCGACTCTTTGTCCCGGCCATTGTAGTACGTGTGTAGCCCAAGGCGTAAGGGGCATGATGACTTGACGTCATCCCCACCTTCCTCCGGTTTGTCACCGGCAGTCTCTCTAGAGTGCCCAACTTAATGATGGCAACTAAAAACGAGGGTTGCGCTCGTTGCGGGACTTAACCCAACATCTCACGACACGAGCTGACGACAGCCATGCACCACCTGTGTTCGTGCTCCCGAAGGCACTCCTCCCTTTCAAGAGGATTCACG
>6TW_11724
TAGCCCCAGTTACTGGTTTTGCCCTAGGCGGCTCCTTACGGTAACCGACTTTAGGCACCCCCAACTTCCATGGCTTGACGGGCGGTGTGTACAAGGCCCGGGAACGTATTCACCGCATCATGGCTGATATGCGATTACTAGCGATTCCAGCTTCACGAGGTCGGGTTGCAGACCTCGATCCGAACTGAGATAGGGTTTGTAGATTAGCTCACCGTTACCGGCTTGCAACTCACTGTCCCTACCATTGTAGCACGTGTGTCGCCCTGGACGTAAGGGCCGTGATGACTTGACGTCGTCCCCACCTTCCTCACCGCTTACGCGGGCAGTTTCTCTAGAGTCCCCGACATTACTCGCTGGCAACTAGAAATAGGGGTTGCGCTCGTTATGGAACTTAATCCGACACCTCACGGCACGAGCTGACGACAGCCATGCAGCACCTAGTTTCGTGTCCTTGCGGAAAGCTCCCTTTCAGGAGCGGTCACTAACTTTCAAGCCCAGGTAAGGTTCCTCGCGTATCATCGAAA
>6TW_11729
TCACCCCAGTCATCAGTCCTACCTTAGGCATCCCCCTCCAAAAGGTTGGGGTAACGACTTCGGGCGTGACCAACTTCCATGGTGTGACGGGCGGTGTGTACAAGGCCCGGGAATGAATTCACTGCAGTATGCTGACCTGCAATTACTAGCGATTCCTCCTTCACGAAGGCGAGTTGCAGCCTTCGATCTGAACTGAGCTACGGTTTATGAGATTCGCATCACATCGCTGTGTAGCTGCCCTTTGTCCGTAGCATTGTAGTACGTGTGTAGCCCAAGACGTAAGGGGCATGCTGACTTGACGTCATCCCCACCTTCCTCCGGTTTGTCACCGGCAGTCTCTCTAGAGTGCCCAACTTAATGCTGGCAACTAAAAACGAGGGTTGCGCTCGTTGCGGGACTTAACCCAACATCTCACGACACGAGCTGACGACAGCCATGCACCACCTGTGTTCACGCTCCCGAAGGCACTTCCATCTTTCAACGGAATTCGTGACA
>6TW_11773
TCACCCCAGTCACCTGTTTCGCCTTAGGCAGCTCCCATCAAAGTCACCGTCTTCAGGCGCCCCAAGCTCCCATGGCTTGACGGGCGGTGTGTACAAGGTCCGGGAACGTATTCACCGCGCCATGGCTGATGCGCGATTACTAGCGATTCCACCTTCATGGAGTCGGGTTGCAGACTCCAATCCGAACTGGGGGTGTTTTCTGAGATTCGCATCCGCTCGCGCGGTAGCTGCCCTCTGTTCACCCCATTGTAGCACGTGTGTAGCCCTGGGCATAAAGGCCATGATGACTTGACGTCGTCCCCACTTCCTCACACCTTGCGGCGGCAGTCTGTCCAGAGTCCCCAACTTAATGCTGGCAACTGGACACGGGGGTTGCGCTCGTTGCGGGACTTAACCCAACATCTCACGACACGAGCTGACGACAGCCATGCAGCACCTTGTAACCGGCTCCGAAGAGCTATGAACTTTCATCCATATTCCAATTACA
>6TW_11787
TCATCCTAGTCATCAGCCTCACCTTAGACGCCTCTCTCCTTGCGGTTGAGCCAGCGGCTTCGGGTAAAACCAACTCCCATGATGTGACGGGCGGTGTGTACAAGACCCGGGAACGTATTCACGGCAGTGTTGCTGACCTGCCATTACTAGCAATTCCGTCTTCATGTAGTCGAGTTGCAGACTACAATCTGAACTGGGGTCGGCTTTGGAGATTTGCTTCACCTCGCGGTTTCGCTGCTTTCTGTACCGACCATTGTAGCACGTGTGTAGCCCCAGACATAAGGGCCATGCGGACTTGACGTCATCCTCACCTTCCTCCTGGTTAACCCAGGCAGTCTCGCTAGAGTTCCCAGCATTACCTGTTGGCAACTAACGATAAGGGTTGCGCTCGTTGCGGGACTTAACCCAACACCTCACGGCACGAGCTGACGACAGCCATGCAGCACCTGTTCACCGGCTCCTAAGAGCGTAAACATTTCTGCTTACTTCCAA
>6TW_11792
TCACCCCAGTCACTAATTCTACCTTAGGCGTCCTTCTCCAAACGGTTAAAGTAACGATTTCGGGCATAACCAGCTTCCATGGTGTGACGGGCGGTGTGTACAAGGCCCGGGAACGAATTCACCACTGTATAGCTGACCAGCGATTACTAGCGATTCCACCTTCATGTAGGCGAGTTGCAGCCTACAATCCGAACTTAGAACGAGTTTATAGATTAGCTAGTCTTTGCAGATTCGCATCTCATTGTCTCGCCCAATGTAGCACGTGTGTAGCCCAGGGTGTAAGGGGCATGCTGACTTGACGTCATCCCCACCTTCCTCCGGTTTATAACCAGCAGTCTTTTTAGAGTTCCATGAAAGGCAACTAAAACAAGGGTTGCGCTCGTTGCGGGACTTAACCCAACATCTCACGACACGAGCTGACGACAGCCATGCACCACCTGTGTATACGTTCCAAACGGCACTTTCTCTTTCAAAGAAATTCGTATCATGTCAAACCCTGGTAAGGTTCTTCGCGTTG
>6TW_11820
TCACCCCAGTCATCAACCCCGCCTTCGGCACCCTCCTCCCCCGAAAGGGTTAGAGTAATGACTTCGGGCGTGGCTCACTTCCATGGTGTGACGGGCGGTGTGTACAAGGCCCGGGAACGGATTCACCGCAGTATGCTGACCTGCGATTACTAGCGATTCCTCCTTCATGCAGGCGAGTTGCAGCCTGCAATCTGAACTGTGCCAGGGTTTGTGAGATTCGCTCTCCCTCGCGGGTTGGCTGCTCTGTGTCCCTCGCATTGTAGTACGTGTGTCGCCCAGGACGTAAGGGCCATGCTGACTTGACGTCATCCTCACCTTCCTCCGGTTTGTCACCGGCAGTCTCGCTAGAGTTCCCAACTTAATGATGGCAACTAACGACGAGGGTTGCGCTCGTTGCGGGACTTAACCCAACATCTCACGACACGAGCTGACGACAGCCATGCAGCACCTGTCTTCTGGTTCCTTACGGCACTCTCCCCTTTCAAGGAGATTCC
>6TW_11822
TCACCCCAGTCATCAACCCCGCCTTCGGCACCCTCCTCCCTTTCGGGTTAGAGTAATGACTTCGGGCGTGGCTCACTTCCATGGTGTGACGGGCGGTGTGTACAAGGCCCGGGAACGGATTCACCGCAGTATGCTGACCTGCGATTACTAGCGATTCCTCCTTCATGCAGGCGAGTTGCAGCCTGCAATCTGAACTGTGCCAGGGTTTGTGAGATTCGCTCTCCCTCGCGGGTTGGCTGCTCTGTGTCCCTCGCATTGTAGTACGTGTGTCGCCCAGGACGTAAGGGCCATGCTGACTTGACGTCATCCTCACCTTCCTCCGGTTTGTCACCGGCAGTCTCGCTAGAGTTCCCAACTTAATGATGGCAACTAACGACGAGGGTTGCGCTCGTTGCGGGACTTAACCCAACATCTCACGACACGAGCTGACGACAGCCATGCAGCACCTGTCTTCTGGTTCCTTACGGCACTCTCCCCTTTCAAGGAGATTCC
>6TW_11858
TCACCCCAGTCATCAACCCCGCCTTCGGCACCCTCCTCCCCCGAAAGGGTTAGAGTAATGACTTCGGGCGTGGCTCACTTCCATGGTGTGACGGGCGGTGTGTACAAGGCCCGGGAACGGATTCACCGCAGTATGCTGACCTGCGATTACTAGCGATTCCTCCTTCATGCAGGCGAGTTGCAGCCTGCAATCTGAACTGTGCCAGGGTTTGTGAGATTCGCTCTCCCTCGCGGGTTGGCTGCTCTGTGTCCCTCGCATTGTAGTACGTGTGTCGCCCAGGACGTAAGGGCCATGCTGACTTGACGTCATCCTCACCTTCCTCCGGTTTGTCACCGGCAGTCTCGCTAGAGTTCCCAACTTAATGATGGCAACTAACGACGAGGGTTGCGCTCGTTGCGGGACTTAACCCAACATCTCACGACACGAGCTGACGACAGCCATGCAGCACCTGTCTTCTGGTTCCTTACGGCACTCTCCCCTTTCAAGGAGATTCC
>6TW_11872
TCACCCCAGTCATCAACCCCGCCTTCGGCATCCTCCTCCCCCGAAAGGGTTAGAGTAATGACTTCGGGCGTGGCTCACTTCCATGGTGTGACGGGCGGTGTGTACAAGGCCCGGGAACGGATTCACCGCAGTATGCTGACCTGCGATTACTAGCGATTCCTCCTTCATGCAGGCGAGTTGCAGCCTGCAATCTGAACTGTGCCAGGGTTTGTGAGATTCGCTCTCCCTCGCGGGTTGGCTGCTCTGTGTCCCTCGCATTGTAGTACGTGTGTCGCCCAGGACGTAAGGGCCATGCTGACTTGACGTCATCCTCACCTTCCTCCGGTTTGTCACCGGCAGTCTCGCTAGAGTTCCCAACTTAATGATGGCAACTAACGACGAGGGTTGCGCTCGTTGCGGGACTTAACCCAACATCTCACGACACGAGCTGACGACAGCCATGCAGCACCTGTCTTCTGGTTCCTTACGGCACTCTCCCCTTTCAAGGAGATT
>6TW_11904
TAGCCCTAGTTACCAGTTTTACCCTAGGCAGCTCCTTGCGGTCACCGACTTCAGGCACCCCCAGCTTCCATGGCTTGACGGGCGGTGTGTACAAGGCCCGGGAACGTATTCACCGGATCATGGCTGATATCCGATTACTAGCGATTCCAGCTTCACGGAGTCGAGTTGCAGACTCCGATCCGAACTGAGAACGGTTTTGTAGATTCGCTCCTACTCGCGTAGTGGCTGCTCTCTGTACCGTCCATTGTAGCACGTGTGTAGCCCAAGGCGTAAGGGCCGTGATGATTTGACGTCATCCCCACCTTCCTCACAGTTTGCACTGGCAGTCTTGTTAGAGTTCCCGACTTGACTCGCTGGCAACTAACAACAGGGGTTGCGCTCGTTATAGGACTTAACCTGACACCTCACGGCACGAGCTGACGACAACCATGCAGCACCTTGTAATTTGCTTGCGAAAGATCTGTTTCCAAATCGGTCAAACTACATTTAAGCCTTGGTAAGGTT
>6TW_11932
TCACCCCAGTCATCAGTCCTACCTTAGGCATCCCCCTCCTTGCGGTTGGGGTAACGACTTCGGGCGTGACCAACTTCCATGGTGTGACGGGCGGTGTGTACAAGGCCCGGGAACGAATTCACTGCAGTATGCTGACCTGCAATTACTAGCGATTCCTCCTTCACGAAGGCGAGTTGCAGCCTTCGATCTGAACTGAGCTACGGTTTATGAGATTCGCATCACATCGCTGTGTAGCTGCCCTTTGTCCGTAGCATTGTAGTACGTGTGTAGCCCAAGACGTAAGGGGCATGCTGACTTGACGTCATCCCCACCTTCCTCCGGTTTGTCACCGGCAGTCTCTCTAGAGTGCCCAACTTAATGCTGGCAACTAAAAACGAGGGTTGCGCTCGTTGCGGGACTTAACCCAACATCTCACGACACGAGCTGACGACAGCCATGCACCACCTGTGTTCACGCTCCCGAAGGCACTTCCATCTTTCAACGGAATTCGTGACA
>6TW_11935
TGTACTTCCTCTAAATGACCAAGTTTGACCAACTTCTCAACAATTCATCTCTGTTGCCAGACACAAATCGTCAATCCGGAGGTCTCACTAAGCCATTCAATCGGTAGTAACGACGGGCGGTGTGTACAAAGGGCAGGGACGTAATCAACGCGAGCTGATGACTCACGCTTACTAGGAATTCCTCGTTCAAGTCAAAATTACAAGTGACTATCCCCAGCACGATAAAGTTTCACAAGATTACCCAGACTTTCCAGCCAAGGTCAATACTCGTTGCCTTCATCAGTGTAGCGCGCGTGCGGCCCAGAACATCTAAGGGCATCACAGACCTGTTATTGCCTCAAACTTCCATGGATTAAACATCCATAGTCCCTCTAAGAAGTTAGGCGTCCACCATAGTGAACGTAACTATTTAGCAGGTTAAGGTCTCGTTCGTTATCGGAATTAACCAGACAAATCACTCCACCAACTAAGAACGGCCATGCACCACCACCCATAGAATCAAGAAAG
>6TW_11955
TCATCCCAATCACCGATCCCACCTTTGGCAGCTCCCTCCTTGCGGTTGGGCCACTGACTTTGGGTGTTACCGACTTTCGTGATGTGACGGGCGGTGTGTACAAGCCCCGGGAACGTATTCACCGTAGCGTTGCTGATCTACGATTACTAGCAACTCCGACTTCATGGGGTCGAGTTGCAGACCCCAATCCGAACTGAGACTGGCTTTATCGGATTCGCTCCACCTTGCGGTATCGCAGCCGTTTGTACCAGCCATTGTAGCATGCGTGCAGCCCAAGACATAAGGGGCATGATGATTTGACGTCATCCCCACCTTCCTCCGAGTTAACCCCGGCAGTCTCCTGTGAGTCCCCAACTAAATGCTGGCAACACAGAACGAGGGTTGCGCTCGTTGCGGGACTTAACCCAACATCTCACGACACGAGCTGACGACAACCATGCACCACCTGTATACAGACCTTGCGGCTATGACATCTCTGCCATATT
>6TW_11969
TCACCCCAGTCATCAACCCCGCCTTCGGCACCCTCCTCCCCCGAAAGGGTTAGAGTAATGACTTCGGGCGTGGCTCACTTCCATGGTGTGACGGGCGGTGTGTACAAGGCCCGGGAACGGATTCACCGCAGTATGCTGACCTGCGATTACTAGCGATTCCTCCTTCATGCAGGCGAGTTGCAGCCTGCAATCTGAACTGTGCCAGGGTTTGTGAGATTCGCTCTCCCTCGCGGGTTGGCTGCTCTGTGTCCCTCGCATTGTAGTACGTGTGTCGCCCAGGACGTAAGGGCCATGCTGACTTGACGTCATCCTCACCTTCCTCCGGTTTGTCACCGGCAGTCTCGCTAGAGTTCCCAACTTAATGATGGCAACTAACGACGAGGGTTGCGCTCGTTGCGGGACTTAACCCAACATCTCACGACACGAGCTGACGACAGCCATGCAGCACCTGTCTTCTGGTTCCTTACGGCACTCTCCCCTTTCAAGGAGATTCC
>6TW_11989
TCACCCCAGTCATGAACCCTGCCGTGGCAATCGCCCCCCTTGCGGTTAGGCTAACTGCTTCTGGCAAACCCAACTCCCACTGGTGTGACGGGCGGTGTGTACAAGACCCGGGAACCGTATTCACCGCGACATGCTGATCCGCGATTACTAGCGATTCCAGCTTCACGTAGTCGAGTTGCAGACTACGATCCGGACTACGATGCGTTTTAAGAGATTAGCTCCCCCTCGCGGGTTGGCAACCCTCTGTACGCACCATTGTATGACGTGTGAAGCCCTACCCATAAGGGCCATGAGGACTTGACGTCATCCCCACCTTCCTCCGGTTTGTCACCGGCAGTCTCTTTAGAGTGCTCTTGCGTAGCAACTAAAGCAAGGGTTGCGCTCGTTGCGGGACTTAACCCAACATCTCACGACACGAGCTGACGACAGCCATGCAGCACCTGTGTTCACTTTCCCTTAGGGCACCTAATGTATCTCTACTTCGTTAGTGACATGTCAAGGGTAGGTTAA
>6TW_11996
TAGCCCTAGTTACCAGTTTTACCCTAGGCAGCTCCTTGCGGCGACCGACTTCAGGTACCCCCAGCTTCCATGGCTTGACGGGCGGTGTGTACAAGGCCCGGGAACGTATTCACCGGATCATGGCTGATATCCGATTACTAGCGATTCCAGCTTCACGGAGTCGAGTTGCAGACTCCGATCCGAACTGAGACCAGTTTTGAAGATTCGCTCCTTATCACTAAGTGGCTGCTCTCTGTACTGGCCATTGTAGCACGTGTGTGGCCCAAGGCGTAAGGGCCGTGATGATTTGACGTCATCCCCACCTTCCTCACAGTTTACACTGGCAGTCTCGTTAGAGTTCCCGACATGACTCGCTGGCAACTAAAAACGAGGGTTGCGCTCGTTGCGGGACTTAACCCAACATCTCACGACACGAGCTGACGACAGCCATGCACCACCTGTGTTCGTGCTCCCGAAGGCACTCCTCCCTTTCAAGAGGATTCACGACATGTC
>6TW_11998
TAGCCCCAGTTACTAGTATAACCCTAGGCGACTCCTTGCGGTTATCGACTTCAGGTTCTCCCAGCTTCCATGGCTTGACGGGCGGTGTGTACAAGGCCCGGGAACGTATTCACCGAATCAATGCTGATATTCGATTACTAGCGAATCCAGCTTCATGAGGTCGAGTTGCAGACCTCAATCCGAACTGAGAATGGCTTTTTGAGGTTTGCGCCTTGTTACCAAGTGGCGTCTCATTGTACCATCCATTGTAGCACGTGTGTAGCCCTGGGCGTAAGGGCCATGATGACTTGACGTCGTCCCCGCCTTCCTCACTACTTGCGTAGGCAGTTTCTCTAGAGTCCCCAGCATAACCTGATGGCAACTAAAGATAGGGGTTGCGCTCGTTGCGGGACTTAACCCAACACCTCACGGCACGAGCTGACGACAACCATGCACCACCTGTATCCAGTGTCCCCGAACGGGAAAATCCTATCTCTAGGACGGTCACTGGTATGTCAAGACCTGGTTAA
>6TW_12000
TCACCCCAGTCATCAACCCCGCCTTCGGCACCCTCCTCCCCCGAAAGGGTTAGAGTAATGACTTCGGGCGTGGCTCACTTCCATGGTGTGACGGGCGGTGTGTACAAGGCCCGGGAACGGATTCACCGCAGTATGCTGACCTGCGATTACTAGCGATTCCTCCTTCATGCAGGCGAGTTGCAGCCTGCAATCTGAACTGTGCCAGGGTTTGTGAGATTCGCTCTCCCTCGCGGGTTGGCTGCTCTGTGTCCCTCGCATTGTAGTACGTGTGTCGCCCAGGACGTAAGGGCCATGCTGACTTGACGTCATCCTCACCTTCCTCCGGTTTGTCACCGGCAGTCTCGCTAGAGTTCCCAACTTAATGATGGCAACTAACGACGAGGGTTGCGCTCGTTGCGGGACTTAACCCAACATCTCACGACACGAGCTGACGACAGCCATGCAGCACCTGTCTTCTGGTTCCTTACGGCACTCTCCCCTTTCAAGGAGATTCC
>6TW_12009
TCACCCCAGTCACTAATTCTACCTTAGGCATCCTCCTCCAAAAGGTTAGAGTAACGACTTCGGGTATAACCAGCTTCCATGGTGTGACGGGCGGTGTGTACAAGGCCCGGGAACGGATTCACCGCAGTATGCTGACCTGCGATTACTAGCGATTCCTCCTTCATGCAGGCGAGTTGCAGCCTGCAATCTGAACTGTGCCAGGGTTTGTGAGATTCGCTCTCCCTCGCGGGTTGGCTGCTCTGTGTCCCTCGCATTGTAGTACGTGTGTCGCCCAGGACGTAAGGGCCATGCTGACTTGACGTCATCCTCACCTTCCTCCGGTTTGTCACCGGCAGTCTCGCTAGAGTTCCCAACTTAATGATGGCAACTAACGACGAGGGTTGCGCTCGTTGCGGGACTTAACCCAACATCTCACGACACGAGCTGACGACAGCCATGCAGCACCTGTCTTCTGGTTCCTTACGGCACTCTCCCCTTTCAAGGAGATT
>6TW_12022
TCACCCCAGTCATCAGTCCTACCTTAGGCATCCCCCTCCAAAAGGTTGGGGTAACGACTTCGGGCGTGACCAACTTCCATGGTGTGACGGGCGGTGTGTACAAGGCCCGGGAACGAATTCACTGCAGTATGCTGACCTGCAATTACTAGCGATTCCTCCTTCACGAAGGCGAGTTGCAGCCTTCGATCTGAACTGAGCTACGGTTTATGAGATTCGCATCACATCGCTGTGTAGCTGCCCTTTGTCCGTAGCATTGTAGTACGTGTGTAGCCCAAGACGTAAGGGGCATGCTGACTTGACGTCATCCCCACCTTCCTCCGGTTTGTCACCGGCAGTCTCTCTAGAGTGCCCAACTTAATGCTGGCAACTAAAAACGAGGGTTGCGCTCGTTGCGGGACTTAACCCAACATCTCACGACACGAGCTGACGACAGCCATGCAGCACCTGTGCAATTGTCCAAGCGAACTTGGAAAGCCGTGTTTCCACGGATGTC
>6TW_12027
TCACCCCAGTCATCAACCCCGCCTTCGGCACCCTCCTCCCCCGAAAGGGTTAGAGTAATGACTTCGGGCGTGGCTCACTTCCATGGTGTGACGGGCGGTGTGTACAAGGCCCGGGAACGGATTCACCGCAGTATGCTGACCTGCGATTACTAGCGATTCCTCCTTCATGCAGGCGAGTTGCAGCCTGCAATCTGAACTGTGCCAGGGTTTGTGAGATTCGCTCTCCCTCGCGGGTTGGCTGCTCTGTGTCCCTCGCATTGTAGTACGTGTGTCGCCCAGGACGTAAGGGCCATGCTGACTTGACGTCATCCTCACCTTCCTCCGGTTTGTCACCGGCAGTCTCGCTAGAGTTCCCAACTTAATGATGGCAACTAACGACGAGGGTTGCGCTCGTTGCGGGACTTAACCCAACATCTCACGACACGAGCTGACGACAGCCATGCAGCACCTGTCTTCTGGTTCCTTACGGCACTCTCCCCTTTCAAGGNGATTCC
>6TW_12047
TCACCCCAATCACTAACCATACCTTAGGAACCTTCCTCCCTTGCGGGTTGGAGCAGTTACTTCTAGTACAGCCAGCTTTCGTGATGTGACGGGCGGTGTGTACAAGGCCCGGGAACGTATTCACCGCGGCATGCTGATCCGCGATTACTAGCGATTCCAACTTCATGCAGGCGAGTTGCAGCCTACAATCCGAACTGAGACCGGCTTTATGCGATTGGCTCACCCTCGCGGGCTTGCGACGCTTTGTACCGACCATTGTAGCACGTGTGTAGCCCTGGACATAAAGGCCATGCTGACTTGACGTCATCCCCACCTTCCTCCGGTTTATCACCGGCAGTCTCCTCAGAGTGCCCAGCATAACCCTGATGGCAACAGAGGACGAGGGTTTGCGCTCGTTGCGGGACTTAACCCGAACATCTCACGACACGAGCTGACGACAGCCATGCAGCACCTCTGCAGATGTCCTTGCGGAAGCCGACTTTCGCC
>6TW_12051
TCACCCCAGTCATTAACCCCGCCTTCGGCACCCTCCTCCCCCGAAAGGGTTAGAGTAATGACTTCGGGCGTGGCTCACTTCCATGGTGTGACGGGCGGTGTGTACAAGGCCCGGGAACGGATTCACCGCAGTATGCTGACCTGCGATTACTAGCGATTCCTCCTTCATGCAGGCGAGTTGCAGCCTGCAATCTGAACTGTGCCAGGGTTTGTGAGATTCGCTCTCCCTCGCGGGTTGGCTGCTCTGTGTCCCTCGCATTGTAGTACGTGTGTCGCCCAGGACGTAAGGGCCATGCTGACTTGACGTCATCCTCACCTTCCTCCGGTTTGTCACCGGCAGTCTCGCTAGAGTTCCCAACTTAATGATGGCAACTAACGACGAGGGTTGCGCTCGTTGCGGGACTTAACCCAACATCTCACGACACGAGCTGACGACAGCCATGCAGCACCTGTCTTCTGGTTCCTTACGGGCACTCTCCCCTTTCAAGGAGATT
>6TW_12119
TCATCCCAGTTACCGCTCATACCTTAGGGCGCTGCCTCCTTGCGGTTGGCGCGCGCACTTCGGGTACAAACGACTCCCATGATGTGACGGGCGGTGTGTACAAGACCCGGGAACGTATTCACGGCGCCGTAGCTGATGCGCCATTACTAGCGATTCCGGCTTCATGGAGGCGAGTTGCAGCCTCCAATCCGAACTGGGCCCGACTTTGGTGATTTCCTCCACCTTGCGGTCTCGGATCCTTCTGTGTCGGGCATTGTAGTACGTGTGCAGCCCTGGCCGTAAGGGCCATACTGACTTGACGTCGTCCCCACCTTCCTCCCCGTTGAACAGGGCAGTCTGAACAGAGTGCCGGAGACTCACGTCTCCATGGCAACAGTTCACAGGGGTTGCGCTCGTTGCGGGACTTAACCCAACATCTCACGACACGAGCTGACGACAGCCATGCAGCACCTGTGCAAATTGTGTATTGCTACACTCACCGGCTTTCACCGGA
>6TW_12140
TCACCCCAGTCATCAACCCCGCCTTCGGCACCCTCCTCCCCCGAAAGGGTTAGAGTAATGACTTCGGGCGTGGCTCACTTCCATGGTGTGACGGGCGGTGTGTACAAGGCCCGGGAACGGATTCACCGCAGTATGCTGACCTGCGATTACTAGCGATTCCTCCTTCATGCAGGCGAGTTGCAGCCTGCAATCTGAACTGTGCCAGGGTTTGTGAGATTCGCTCTCCCTCGCGGGTTGGCTGCTCTGTGTCCCTCGCATTGTAGTACGTGTGTCGCCCAGGACGTAAGGGCCATGCTGACTTGACGTCATCCTCACCTTCCTCCGGTTTGTCACCGGCAGTCTCGCTAGAGTTCCCAACTTAATGATGGCAACTAACGACGAGGGTTGCGCTCGTTGCGGGACTTAACCCAACATCTCACGACACGAGCTGACGACAGCCATGCAGCACCTGTCTTCTGGTTCCTTACGACACTCTCCCCTTTCAAGGAGATTCC
>6TW_12168
TAGTCCCAATCACGAGTTTCGCCCTAGGCACCTGCCTCCTTACGGTTAGCACAGCGACTTTAGGCGCCCCCCGCTTTCGTGGCTTGACGGGCGGTGTGTACAAGGCTCAGGAACATATTCACCGCAGCATAGCTGATCTGCGATTACTAGCGATTCCAGCTTCATGCAGGCGAGTTGCAGCCTGCAATCCGAACTGAGCGACGCTTTTTGAGATTAGCTTCCCCTCGCGGGTTCGCTGCCCTTTGTACGCCGCATTGTATGACGTGTGCAGCCCTAGACATAAAGGCCATGATGACTTGACGTCGTCCCCACCTTCCTCCGGTTTGACACCGGCGGTCTCCTTAGAGTCCCCAACTGAATGCTGGCAACTAAGGACAAGGGTTGCGCTCGTTAAGCGACTTAACGCGACGTCTCACGACACGAGCTGACGACAGCCATGCAGCACCTGTGCATGTTCCACCCGAAGGCGTGGCTTGGCTTTCA
>6TW_12178
TCACCCCAGTCATGAATCACACCGTGGTAACCGCCCCCCTTGCGGTTAGACTAGCTACTTCTGGTGCAACCCACCTCCCACTGGTGTGACGGGCGGTGTGTACAAGGCCCGGGAACCGGTATTCACCGTGACATTCTGATTCACGATTACTAGCGATTCCGACTTCACGCAGTCGAGTTGCAGACTGCGATCCGGACTACGATCGGTTTTATGGGATTAGCTCCACCTCGCGGCTTGGCAACCCTTTGTACCGACCATTGTAGCACGTGTGTAGCCCTGGCCGTAAGGGCCATGATGACTTGACGTCATCCCCACCTTCCTCCGGTTTGTCACCGGCAGTCTCCTTAGAGTTCCCACCATTACGTGCTGGTAACTAAGGACAAGGGTTGCGCTCGTTACGGGACTTAACCCAACATCTCACGACACGAGCTGACGACAGCCATGCAGCACCTGTGTCCTAGTCTCTTGCGAGAAGGAATCCATCTCTGGAAACCGTCCAGGCATGTCAAACG
>6TW_12181
TCACCCCAGTCATCAACCCCGCCTTCGGCACCCTCCTCCCCCGAAAGGGTTAGAGTAATGACTTCGGGCGTGGCTCACTTCCATGGTGTGACGGGCGGTGTGTACAAGGCCCGGGAACGGATTCACCGCAGTATGCTGACCTGCGATTACTAGCGATTCCTCCTTCATGCAGGCGAGTTGCAGCCTGCAATCTGAACTGTGCCAGGGTTTGTGAGATTCGCTCTCCCTCGCGGGTTGGCTGCTCTGTGTCCCTCGCATTGTAGTACGTGTGTCGCCCAGGACGTAAGGGCCATGCTGACTTGACGTCATCCTCACCTTCCTCCGGTTTGTCACCGGCAGTCTCGCTAGAGTTCCCAACTTAATGATGGCAACTAACGACGAGGGTTGCGCTCGTTGCGGGACTTAACCCAACATCTCACGACACGAGCTGACGACAGCCATGCAGCACCTGTCTTCTGGTTCCTTACGGCACTCTCCCCTTTCAAGGAGATTCC
>6TW_12183
TCACCCCAGTCATCAACCCCGCCTTCGGCACCCTCCTCCCCCGAAAGGGTTAGAGTAATGACTTCGGGCGTGGCTCACTTCCATGGTGTGACGGGCGGTGTGTACAAGGCCCGGGAACGGATTCACCGCAGTATGCTGACCTGCGATTACTAGCGATTCCTCCTTCATGCAGGCGAGTTGCAGCCTGCAATCTGAACTGTGCCAGGGTTTGTGAGATTCGCTCTCCCTCGCGGGTTGGCTGCTCTGTGTCCCTCGCATTGTAGTACGTGTGTCGCCCAGGACGTAAGGGCCATGCTGACTTGACGTCATCCTCACCTTCCTCCGGTTTGTCACCGGCAGTCTCGCTAGAGTTCCCAACTTAATGATGGCAACTAACGACGAGGGTTGCGCTCGTTGCGGGACTTAACCCAACATCTCACGACACGAGCTGACGACAGCCATGCAGCACCTGTCTTCCGTTCGTTCCGTCGCTCTCCTTCCTTACGAGAT
>6TW_12184
TCACCCCAGTCATCAACCCCGCCTTCGGCACCCTCCTCCCCCGAAAGGGTTAGAGTAATGACTTCGGGCGTGGCTCACTTCCATGGTGTGACGGGCGGTGTGTACAAGGCCCGGGAACGGATTCACCGCAGTATGCTGACCTGCGATTACTAGCGATTCCTCCTTCATGCAGGCGAGTTGCAGCCTGCAATCTGAACTGTGCCAGGGTTTGTGAGATTCGCTCTCCCTCGCGGGTTGGCTGCTCTGTGTCCCTCGCATTGTAGTACGTGTGTCGCCCAGGACGTAAGGGCCATGCTGACTTGACGTCATCCTCACCTTCCTCCGGTTTGTCACCGGCAGTCTCGCTAGAGTTCCCAACTTAATGATGGCAACTAACGACGAGGGTTGCGCTCGTTGCGGGACTTAACCCAACATCTCACGACACGAGCTGACGACAGCCATGCAGCACCTGTCTTCTGGTTCCTTACGGCACTCTCCCCTTTCAAGGAGATTCC
>6TW_12214
TCACCCCAGTCACCAGCCCTGCCTTAGGCGCCTCCCTCCCTTGCGGGTTGAGATAACGACTTCGGGCGTGACCAGCTTCCATGGTGTGACGGGCGGTGTGTACAAGGCCCGGGAACGTATTCACCGCAGTATGCTGACCTGCGATTACTAGCGATTCCGCCTTCATGCAGGCGAGTTGCAGCCTGCAATCTGAACTAAGACCGGGTTTATGAGATTAGCTTGCATTCGCATGCTTGCGACTCTTTGTCCCGGCCATTGTAGTACGTGTGTAGCCCAAGGCGTAAGGGGCATGATGACTTGACGTCATCCCCACCTTCCTCCGGTTTGTCACCGGCAGTCTCTCTAGAGTGCCCAACTTAATGATGGCAACTAAAAACGAGGGTTGCGCTCGTTGCGGGACTTAACCCAACATCTCACGACACGAGCTGACGACAGCCATGCACCACCTGTGTTCGTGCTCCCGAAGGCACTCCTCCCTTTCAAGAGGATTCACG
>6TW_12222
TCACCCCAGTCATCAGTCCTACCTTAGGCATCCCCCTCCTTGCGGTTGGGGTAACGACTTCGGGCGTGACCAACTTCCATGGTGTGACGGGCGGTGTGTACAAGGCCCGGGAACGAATTCACTGCAGTATGCTGACCTGCAATTACTAGCGATTCCTCCTTCACGAAGGCGAGTTGCAGCCTTCGATCTGAACTGAGCTACGGTTTATGAGATTCGCATCACATCGCTGTGTAGCTGCCCTTTGTCCGTAGCATTGTAGTACGTGTGTAGCCCAAGACGTAAGGGGCATGCTGACTTGACGTCATCCCCACCTTCCTCCGGTTTGTCACCGGCAGTCTCTCTAGAGTGCCCAACTTAATGCTGGCAACTAAAAACGAGGGTTGCGCTCGTTGCGGGACTTAACCCAACATCTCACGACACGAGCTGACGACAGCCATGCACCACCTGTGTTCACGCTCCCGAAGGCACTTCCATCTTTCAACGGAATTCGTGACA
>6TW_12225
TCACCCCAGTCACTAGCCCTGCCTTAGGCATCCTCCTCCTCGAAAGGTTGGAGTAACGACTTCGGGCGTGACCAGCTCCCATGGTGTGACGGGCGGTGTGTACAAGGCCCGGGAACGAATTCACCGCAGTATGCTGACCTGCGATTACTAGCGATTCCTCCTTCATGCAGGCGAGTTTCAGCCTGCAATCTGAACTGAGGCCGGGTTTGCTGGGATTCGCTTGTCCTCGCGGATTAGCTGCCCGTTGTCCCGACCATTGTAGTACGTGTGTAGCCCAAGACGTAAGGGGCATGCTGACTTGACGTCATCCCCACCTTCCTCCGGTTTGTCACCGGCAGTCTCTCTAGAGTTCCCAACTTAATGATGGCAACTAAAGACGAGGGTTGCGCTCGTTGCGGGACTTAACCCAACATCTCACGACACGAGCTGACGACAGCCATGCACCACCTGTGTTCTAGCTCCCTAAGGCACTCCCACCTTTCAGCAGGATTCTAGACA
>6TW_12226
TCACCCCAGTCACTAGCCCTGCCTTAGGCATCCTCCTCCTCGAAAGGTTGGAGTAACGACTTCGGGCGTGACCAGCTCCCATGGTGTGACGGGCGGTGTGTACAAGGCCCGGGAACGAATTCACCGCAGTATGCTGACCTGCGATTACTAGCGATTCCTCCTTCATGCAGGCGAGTTTCAGCCTGCAATCTGAACTGAGGCCGGGTTTGCTGGGATTCGCTTGTCCTCGCGGATTAGCTGCCCGTTGTCCCGACCATTGTAGTACGTGTGTAGCCCAAGACGTAAGGGGCATGCTGACTTGACGTCATCCCCACCTTCCTCCGGTTTGTCACCGGCAGTCTCTCTAGAGTTCCCAACTTAATGATGGCAACTAAAGACGAGGGTTGCGCTCGTTGCGGGACTTAACCCAACATCTCACGACACGAGCTGACGACAGCCATGCACCACCTGTGTTCTGGTTCCCTAAGGCACTCTCAACTTTCATCAAGATTCCAGACA
>6TW_12233
TCACCCCAGTTGCTGACTATACCTTGGTCAAACGCCTCCTTGCGGTTAGCAATCTGCTTTAAGGTAGAACCAACTTCCATGGTGTGACGGGCGGTGTGTACAAGACCCGGGAACGTATTCACCGTAGCACGCTGATCTACGATTACTAGCGATTCCAGCTTCATGCACTCGAGTTGCAGAGTGCAATCCGAACTGAGGTAGATTTTTGAGTTTAGCTTAGCGTCGCCACTTTGCATCTCATTGTCACTACCATTGTAGCACGTGTGTAGCCCAACCCGTAAGGGCCATGAGGACTTGACGTCATCCCCACCTTCCTCCAGCTTATCACTGGCAGTTCTTTCAGAGTGCCCAGCATGACCTGATGGCAACTAAAAGTAGGGGTTGCGCTCGTTGCGGGACTTAACCCAACATCTCACGACACGAGCTGACGACAGCCATGCAGCACCTGTGTTCTGTCCGGCCGAACCGAAAAGTCTAGTTTCCTAAACTCGCG
>6TW_12238
TCACCCCAATCACCGACCCCACCTTCGACGGCTCCTTCCTTACGGTTAGGCCACCGGCTTCGGGTGTTGCCGACTTTCGTGGTGTGACGGGCGGTGTGTACAAGGCCCGGGAACGTATTCACCCCGGCGTGCTGATCCGGGATTACTAGCAACTCCAGCTTCATGCAGGCGAGTTGCAGCCTACAATCCGAACTGAGACCGGCTTTGTGGGATTCGCTTACTCTCGCGAGTTTGCAGCCCTCTGTACCGGCCATTGTAGCGTGTTTGCAGCCCTGGACATAAGGGGCATGATGACTTGACGTCGTCCCCACCTTCCTCCGAGTTGACCCCGGCAGTCTCCTACGAGTCCCCGGCATTACCCGCTGGCATCATAGAATAAGGGTTGCGCTCGTTGCGGGACTTAACCCAACATCTCACGACACGAGCTGACGACAGCCATGCACCACCTGTGTACGACCCCGAAGGACACCGTATCTCTACGGCTTTTCCGTACATGTCAAGCCCAGGTAAGGTTCTTCGCGTTG
>6TW_12239
TCACCCCAGTCATCAACCCCGCCTTCGGCACCCTCCTCCCCCGAAAGGGTTAGAGTAATGACTTCGGGCGTGGCTCACTTCCATGGTGTGACGGGCGGTGTGTACAAGGCCCGGGAACGGATTCACCGCAGTATGCTGACCTGCGATTACTAGCGATTCCTCCTTCATGCAGGCGAGTTGCAGCCTGCAATCTGAACTGTGCCAGGGTTTGTGAGATTCGCTCTCCCTCGCGGGTTGGCTGCTCTGTGTCCCTCGCATTGTAGTACGTGTGTCGCCCAGGACGTAAGGGCCATGCTGACTTGACGTCATCCTCACCTTCCTCCGGTTTGTCACCGGCAGTCTCGCTAGAGTTCCCAACTTAATGATGGCAACTAACGACGAGGGTTGCGCTCGTTGCGGGACTTAACCCAACATCTCACGACACGAGCTGACGACAGCCATGCAGCACCTGTCTTCTGGTTCCTTACGGCACTCTCCCCTTTCAAGGAGATTCC
>6TW_12257
TCATCCTAGTCATCAGCCTCACCTTAGACGCCTCTCTCCTTGCGGTTGAGCCAGCGGCTTCGGGTAAAACCAACTCCCATGATGTGACGGGCGGTGTGTACAAGACCCGGGAACGTATTCACGGCAGTGTTGCTGACCTGCCATTACTAGCAATTCCGTCTTCATGTAGTCGAGTTGCAGACTACAATCTGAACTGGGGTCGGCTTTGGAGATTTGCTTCACCTCGCGGTTTCGCTGCTTTCTGTACCGACCATTGTAGCACGTGTGTAGCCCCAGACATAAGGGCCATGCGGACTTGACGTCATCCTCACCTTCCTCCTGGTTAACCCAGGCAGTCTCGATAGAGTTCCCAGCATTACCTGTTGGCAACTAACGATAAGGGTTGCGCTCGTTGCGGGACTTAACCCAACACCTCACGGCACGAGCTGACGACAGCCATGCAGCACCTGTTCACCGGCTCCTAAGAGCGTAAAACATTTCTGCTTACTTCC
>6TW_12258
TAGCCCCAGTTACTGGTTTTGCCCTAGGCCGATCCTTGCGGTTACGGACTTTAGGCACTCCCAACTTCCATGGCTTGACGGGCGGTGTGTACAAGGCCCGGGAACGTATTCACCGGATCGTTGCTGATATCCGATTACTAGCGAATCCAACTTCATGAGGTCGAGTTGCAGACCTCAATCCGAACTGAGATTGGCTTTTTGAGATTAGCTTCACATTACTGTGTTGCGACTCATTGTACCAACCATTGTAGCACGTGTGTAGCCCCGGACGTAAGGGCCATGATGACTTGACGTCATCCCCACCTTCCTCACTACTTACGTAGGCAGTCTCTTTAGAGTCCCCAGCTTAACCTGATGGCAACTAAAGATAGGGGTTGCGCTCGTTGCGGGACTTAACCCAACACCTCACGGCACGAGCTGACGACAGCCATGCAGCACCTAGTTTTGTGTCTATTGCTAGAAAACACCTTTCGGCATTCGTCACTAACTTTCAAGCCCGGGTAAGGTTCCTCGCGTAT
>6TW_12299
TCACCCCAGTCATCAACCCCGCCTTCGGCACCCTCCTCCCCCGAAAGGGTTAGAGTAATGACTTCGGGCGTGGCTCACTTCCATGGTGTGACGGGCGGTGTGTACAAGGCCCGGGAACGGATTCACCGCAGTATGCTGACCTGCGATTACTAGCGATTCCTCCTTCATGCAGGCGAGTTGCAGCCTGCAATCTGAACTGTGCCAGGGTTTGTGAGATTCGCTCTCCCTCGCGGGTTGGCTGCTCTGTGTCCCTCGCATTGTAGTACGTGTGTCGCCCAGGACGTAAGGGCCATGCTGACTTGACGTCATCCTCACCTTCCTCCGGTTTGTCACCGGCAGTCTCGCTAGAGTTCCCAACTTAATGATGGCAACTAACGACGAGGGTTGCGCTCGTTGCGGGACTTAACCCAACATCTCACGACACGAGCTGACGACAGCCATGCAGCACCTGTCTTCTGGTTCCTTACGGCACTCTCCCCTTTCAAGGAGATTCC
>6TW_12301
TCATCCCAATCACCATTCATACCTTAGGCGCCTGCTTCCTTACGGTTAGCTTGGCGGCTTTGGGTACAAACGGCTTTCATGATGTGACGGGCGGTGTGTACAAGGCCTGGGAACGTATTCACGGCGCCGTAGCTGATGCGCCATTACTAGCGATTCCAGCTTCATGCCGTCGAATTGCAGACGACAATCTGAACTGGGCCCGGTTTTTAGGATTTGCTCACCGTTGCCGGTTGGCTCCCCTTTGTGCCGGGCATTGTAGTACGTGTGCAGCCCTGGTCGTAAGGGCCATACTGACTTGACGTCATCCCCACCTTCCTCCTCGTTGAAGCGAGGCAGTCCGTCCAGAGTGCTCCGGTCTTGCGACCGGGTGGCAACAGGACGTAGGGGTTGCGCTCGTTGCGGGACTTAACCCAACATCTCACGACACGAGCTGACGACAGCCATGCAGCACCTGTGCACGCTGGTATTGCTACCTGTTACCCCTTTNAGGCTTCACTA
>6TW_12339
TCACCCCAGTCATCAACCCCGCCTTCGGCACCCTCCTCCCCCGAAAGGGTTAGAGTAATGACTTCGGGCGTGGCTCACTTCCATGGTGTGACGGGCGGTGTGTACAAGGCCCGGGAACGGATTCACCGCAGTATGCTGACCTGCGATTACTAGCGATTCCTCCTTCATGCAGGCGAGTTGCAGCCTGCAATCTGAACTGTGCCAGGGTTTGTGAGATTCGCTCTCCCTCGCGGGTTGGCTGCTCTGTGTCCCTCGCATTGTAGTACGTGTGTCGCCCAGGACGTAAGGGCCATGCTGACTTGACGTCATCCTCACCTTCCTCCGGTTTGTCACCGGCAGTCTCGCTAGAGTTCCCAACTTAATGATGGCAACTAACGACGAGGGTTGCGCTCGTTGCGGGACTTAACCCAACATCTCACGACACGAGCTGACGACAGCCATGCAGCACCTGTCTTCTGGTTCCTTACGGCACTCTCCCCTTTCAAGGAGATTCC
>6TW_12362
TCACCCCAGTCATCAACCCCGCCTTCGGCACCCTCCTCCCCCGAAAGGGTTAGAGTAATGACTTCGGGCGTGGCTCACTTCCATGGTGTGACGGGCGGTGTGTACAAGGCCCGGGAACGGATTCACCGCAGTATGCTGACCTGCGATTACTAGCGATTCCTCCTTCATGCAGGCGAGTTGCAGCCTGCAATCTGAACTGTGCCAGGGTTTGTGAGATTCGCTCTCCCTCGCGGGTTGGCTGCTCTGTGTCCCTCGCATTGTAGTACGTGTGTCGCCCAGGACGTAAGGGCCATGCTGACTTGACGTCATCCTCACCTTCCTCCGGTTTGTCACCGGCAGTCTCGCTAGAGTTCCCAACTTAATGATGGCAACTAACGACGAGGGTTGCGCTCGTTGCGGGACTTAACCCAACATCTCACGACACGAGCTGACGACAGCCATGCAGCACCTGTCTTCTGGTTCCTTACGGCACTCTCCCCTTTCAAGGAGATTCC
>6TW_12382
TCACCCCAGTCACGAACCCTGCCGTGGTAATCGCCCTCCTTGCGGTTAGGCTAACTACTTCTGGCAGAACCCGCTCCCATGGTGTGACGGGCGGTGTGTACAAGACCCGGGAACGTATTCACCGTGACATTCTGATCCACGATTACTAGCGATTCCGACTTCACGCAGTCGAGTTGCAGACTGCGATCCGGACTACGACTGGTTTTATGGGATTAGCTCCCCCTCGCGGGTTGGCAACCCTTTGTACCAGCCATTGTATGACGTGTGTAGCCCCACCTATAAGGGCCATGAGGACTTGACGTCATCCCCACCTTCCTCCGGTTTGTCACCGGCAGTCTCATTAGAGTGCCCAACTAAATGTAGCAACTAATGACAAGGGTTGCGCTCGTTGCGGGACTTAACCCAACATCTCACGACACGAGCTGACGACAGCCATGCAGCACCTGTGTTACGGTTCTCTTTCGAGCACAAATCCATCTCTGGATCCTTCCGTACATGTCAAAGGTGGGTTAA
>6TW_12409
TCACCCCAGTCATGTACCACACCGTGGTAGGCGCCCCCCTTTCGGTCAGGCTACCTGCTTCTGGTGCAATACACTCCCATGGTGTGACGGGCGGTGTGTACAAGACCCGGGAACGTATTCACCGCAGCAATGCTGATCTGCGATTACTAGCGATTCCGACTTCATGGAGTCGAGTTGCAGACTCCAATCCGGACTACGACAAGTTTTCTGGGATTGGCTCCCCGTTGCCGGTTGGCTACCCTCTGTACTTGCCATTGTAGCACGTGTGTAGCCCTGGTCATAAAGGCCATGATGACTTGACGTCATCCCCACCTTCCTCCGGTTTGTCACCGGCGGTCTCCTTAGAGTTCCCAACTTAATGATGGCAACTAAGGACAAGGGTTGCGCTCGTTGCGGGACTTAACCCAACATCTCACGACACGAGCTGACGACAGCCATGCAGCACCTGTCTCACGGTTCCTTGCGGCACTCCCGCATCTCTGCAGGAT
>6TW_12428
TAGCCCCAGTTACTAGTTTTACCCTAGGCGGCTCCTTGCGGTTACCGACTTTAGGTACACCCAGCTTCCATGGCTTGACGGGCGGTGTGTACAAGGTCCGGGAACGTATTCACCGCGCCATTGCTGATGCGCGATTACTAGCGATTCCAGCTTCATGTAGTCGAGTTGCAGACTACAATCTGAACTGAGAGAAGGTTTTTGAGATTTGCATCCTGTTGCCAGGTAGCAGCCCTTTGTCCTCCCCATTGTAGCACGTGTGTAGCCCTGGGCATAAAGGCCATGATGACTTGACATCATCCCCCTCCTTCCTCACGCCGTTACGGCGGCTAGTTTTTTCAGACGTTCCCACCATTACGTGCTGGCAACTAGAAAGTAGGGTTGCGCTCGTTGCGGGACTTAACCCAACACCTCACGGCACGAGCTGACGACAGCCATGCAGCACCTTGCTACTTGTATATTGCTAATAAAACTACCCTTTCAGGTACAGTCAAGCAGCATTCTACG
>6TW_12444
TAGCCCTAGTCACCGGTTTTACCCTAGACAGCTTCCTTATGGATCACCATCTTCAGGCACCCCCGACTCCCATGGCTTGACGGGCGGTGTGTACAAGGTCCGGGAACGTATTCACCGCGCCATGCTGATGCGCGATTACTAGCGATTCCAACTTCATGGAGTCGAGTTGCAGACTCCAATCCGAACTGGGACATCCTTTCTGAGATTCGCTTACATTCGCATGCTCGCTGCCCTCTGTGGATGCCATTGTAGTACGTGTGTAGCCCTGGGCATAAAGGCCATGATGACTTGACGTCGTCCCTTCCTTCCTCTCTCCTTACGGAGGCAGTCTTTTCAGAGTCCCCGACCGAATCGCTGGCAACTGAAAATAGGGGTTGCGCTCGTTGCGGGACTTAACCCAACACCTCACGGCACGAGCTGACGACAGCCATGCAGCACCTCACTAAATGTCCCTTGCGGGCCTATCAAGTTTCCTCAATATTCAT
>6TW_12447
TCACCCCAGTCACTGATCCTACCGTGGTCAGCTGCCTCCCTTGCGGGTTAGCTCACCGGCTTAAGGTAAACCAATTCCCATGGTGTGACGGGCAGTGTGTACAAGACCCGGGAACGTATTCACCGTAGCATGCTGATCTACGATTACTAGCGATTCCGACTTCATGCCCTCGAGTTGCAGAGGACAATCCGAACTGAGACGGCTTTTGAGGGTTCGCTCAGGATTGCTCCGTCGCTGCCTTCTGTCACCGCCATTGTAGTACGTGTGTAGCCCAGCCTATAAGGGCCATGAGGACTTGACGTCATCCCTACCTTCCTCCGGCTTATCACCGGCAGTTTCGCTAAAGTGCCCAGCCAAACCTGATGGCAACTAGCAATAAGGGTTGCGCTCGTTGCGGGACTTAACCCAACATCTCACGACACGAGCTGACGACAGCCATGCAGCACCTGTGTGGAAGCCAGCCGAACTGAAAGAAATCATCT
>6TW_12449
TAGTCCCAATCACGAGTTTCGCCCTAGGCACCTGCCTCCTTACGGTTAGCACAGCGACTTTAGGCGCCCCCCGCTTTCGTGGCTTGACGGGCGGTGTGTACAAGGCTCAGGAACATATTCACCGCAGCATAGCTGATCTGCGATTACTAGCGATTCCAGCTTCATGCAGGCGAGTTGCAGCCTGCAATCCGAACTGAGCGACGCTTTTTGAGATTAGCTTCCCCTCGCGGGTTCGCTGCCCTTTGTACGCCGCATTGTATGACGTGTGCAGCCCTAGACATAAAGGCCATGATGACTTGACGTCGTCCCCACCTTCCTCCGGTTTGACACCGGCGGTCTCCTTAGAGTCCCCAACTGAATGCTGGCAACTAAGGACAAGGGTTGCGCTCGTTAAGCGACTTAACGCGACGTCTCACGACACGAGCTGACGACAGCCATGCAGCACCTGTGCATGTTCCACCCGAAGGCGTGGCTTGGCTTTCAA
>6TW_12460
TAGTCCCAGTCACCAGCCTTGCCGTGGGCACGCATGAAATTGCGCGACTTCGGGCACTGCCAGCTCCCATGACTTGACGGGCGGTGTGTACAAGGCTCAGGAACATATTCACCGCGGCGTAGCTGATCCGCGATTACTAGCGATTCCAACTTCATGCGGGCGAATTTCAGCCCGCAATCTGAACTGGGGTATGCTTTAGCGATTTGCTCCACCTTGCGGTCTTGCATCGTTCTGTACATACCATTGTAGCACGTGTGCAGCCCTAGACATAAAGGCCATGAGGACTTGACGTCATCCCCACCTTCCTCCGGTTTGACACCGGCAGTCTCGCTACAGTCCTCGCCATTACGCGTTAGCAAGTAGCGACAGGGGTTGCGCTCGTTGAGGGACTTAACCCGACACTTCACAGCACGAGCTGACGACAGCCATGCAGCACCTGTTCACGTTCCGCCCTTGCGGGTGTACCTCTACTTTCA
>6TW_12467
TCACCCCAGTCACTAGCCCTGCCTTAGGCATCCTCCTCCTCTAAAGGTTGGAGTAACGACTTCGGGCGTGACCAGCTCCCATGGTGTGACGGGCGGTGTGTACAAGGCCCGGGAACGAATTCACCGCAGTATGCTGACCTGCGATTACTAGCGATTCCTCCTTCATGCAGGCGAGTTTCAGCCTGCAATCTGAACTGAGGCCGGGTTTGTTGGGATTCGCTTGTCCTCGCGGATTAGCTGCCCGTTGTCCCGACCATTGTAGTACGTGTGTAGCCCAAGACGTAAGGGGCATGCTGACTTGACGTCATCCCCACCTTCCTCCGGTTTGTCACCGGCAGTCTCTCTAGAGTTCCCAACTTAATGATGGCAACTAAAGACGAGGGTTGCGCTCGTTGCGGGACTTAACCCAACATCTCACGACACGAGCTGACGACAGCCATGCACCACCTGTGTTCTGGTTCCCTAAGGCACTCTCAACTTTCATCAAGATTCCAGAC
>6TW_12482
TAGTCCCAGTCACCAGCCTCGCCGTGGGCACCCATGAATTTGGGCGACTTCGGGCGCTGCCAGCTCCCATGACTTGACGGGCGGTGTGTACAAGGCTCAGGAACATATTCACCGCGGCGTAGCTGATCCGCGATTACTAGCGATTCCGACTTCAAGGAGGCGGGTTGCAGCCTCCTATCTGAACTGGGGCGGACTTTAAGCGATTTGCTCCACCTTGCGGTCTTGCATCGTTCTGTATCCGCCATTGTAGCACGTGTGCAGTCCCAGGCATAAGGGCCATGAGGACTTGACGTCATCCCCACCTTCCTCCGGTTTGACACCGGCAGTCTCGCTAGAGTCCTCAGCATTACCTGTTAGCAACTAACGATAGGGGTTTCGCTCGTTGAGGGACTTAACCCGACACTTCACAGCACGAGCTGACGACAGCCATGCAGCACCTGTCCAAGTTCCGGTCTTGCGACTGTTATCCTAATTTCATAGGACTAAT
>6TW_12551
TCACCCCAGTCATCAACCCCGCCTTCGGCACCCTCCTCCCCCGAAAGGGTTAGAGTAATGACTTCGGGCGTGGCTCACTTCCATGGTGTGACGGGCGGTGTGTACAAGGCCCGGGAACGGATTCACCGCAGTATGCTGACCTGCGATTACTAGCGATTCCTCCTTCATGCAGGCGAGTTGCAGCCTGCAATCTGAACTGTGCCAGGGTTTGTGAGATTCGCTCTCCCTCGCGGGTTGGCTGCTCTGTGTCCCTCGCATTGTAGTACGTGTGTCGCCCAGGACGTAAGGGCCATGCTGACTTGACGTCATCCTCACCTTCCTCCGGTTTGTCACCGGCAGTCTCGCTAGAGTTCCCAACTTAATGATGGCAACTAACGACGAGGGTTGCGCTCGTTGCGGGACTTAACCCAACATCTCACGACACGAGCTGACGACAGCCATGCAGCACCTGTCTTCCGGTTCCTTACGGCACTCTCCCCTTTCAAGGAGATT
>6TW_12558
TCACCCCAGTCACCAGCCCTGCCTTAGGCGCCTCCCTCCCTTGCGGGTTGAGATAACGACTTCGGGCGTGACCAGCTTCCATGGTGTGACGGGCGGTGTGTACAAGGCCCGGGAACGTATTCACCGCAGTATGCTGACCTGCGATTACTAGCGATTCCGCCTTCATGCAGGCGAGTTGCAGCCTGCAATCTGAACTAAGACCGGGTTTATGAGATTAGCTTGCATTCGCATGCTTGCGACTCTTTGTCCCGGCCATTGTAGTACGTGTGTAGCCCAAGGCGTAAGGGGCATGATGACTTGACGTCATCCCCACCTTCCTCCGGTTTGTCACCGGCAGTCTCTCTAGAGTGCCCAACTTAATGATGGCAACTAAAAACGAGGGTTGCGCTCGTTGCGGGACTTAACCCAACATCTCACGACACGAGCTGACGACAGCCATGCACCACCTGTGTTCGTGCTCCCGAAGGCACTCCTCCCTTTCAAGAGGATTCACG
>6TW_12573
TCACCCCAGTCACCAGCCCTGCCTTAGGCGCCTCCCTCCCTTGCGGGTTGAGATAACGACTTCGGGCGTGACCAGCTTCCATGGTGTGACGGGCGGTGTGTACAAGGCCCGGGAACGTATTCACCGCAGTATGCTGACCTGCGATTACTAGCGATTCCGCCTTCATGCAGGCGAGTTGCAGCCTGCAATCTGAACTAAGACCGGGTTTATGAGATTAGCTTGCATTCGCATGCTTGCGACTCTTTGTCCCGGCCATTGTAGTACGTGTGTAGCCCAAGGCGTAAGGGGCATGATGACTTGACGTCATCCCCACCTTCCTCCGGTTTGTCACCGGCAGTCTCTCTAGAGTGCCCAACTTAATGATGGCAACTAAAAACGAGGGTTGCGCTCGTTGCGGGACTTAACCCAACATCTCACGACACGAGCTGACGACAGCCATGCACCACCTGTGTTCGTGCTCCCGAAGGCACTCCTCCCTTTCAAGAGGATTCACG
>6TW_12633
TCACCCCAGTTGCTGACTATACCTTGGTCAAACGCCTCCTTGCGGTTAGCAATCTGCTTTAAGGTAGAACCAACTTCCATGGTGTGACGGGCGGTGTGTACAAGACCCGGGAACGTATTCACCGTAGCACGCTGATCTACGATTACTAGCGATTCCAGCTTCATGCACTCGAGTTGCAGAGTGCAATCCGAACTGAGGTAGATTTTTGAGTTTAGCTTAGCGTCGCCACTTTGCATCTCATTGTCACTACCATTGTAGCACGTGTGTAGCCCAACCCGTAAGGGCCATGAGGACTTGACGTCATCCCCACCTTCCTCCAGCTTATCACTGGCAGTTCTTTCAGAGTGCCCAGCATGACCTGATGGCAACTAAAAGTAGGGGTTGCGCTCGTTGCGGGACTTAACCCAACATCTCACGACACGAGCTGACGACAGCCATGCAGCACCTGTGTTCTGTCCGGCGAACCGAAAAGTTCAGTTTCCAAACTCGCG
>6TW_12634
TCACCCCAGTCATCAACCCCGCCTTCGGCACCCTCCTCCCCCGAAAGGGTTAGAGTAATGACTTCGGGCGTGGCTCACTTCCATGGTGTGACGGGCGGTGTGTACAAGGCCCGGGAACGGATTCACCGCAGTATGCTGACCTGCGATTACTAGCGATTCCTCCTTCATGCAGGCGAGTTGCAGCCTGCAATCTGAACTGTGCCAGGGTTTGTGAGATTCGCTCTCCCTCGCGGGTTGGCTGCTCTGTGTCCCTCGCATTGTAGTACGTGTGTCGCCCAGGACGTAAGGGCCATGCTGACTTGACGTCATCCTCACCTTCCTCCGGTTTGTCACCGGCAGTCTCGCTAGAGTTCCCAACTTAATGATGGCAACTAACGACGAGGGTTGCGCTCGTTGCGGGACTTAACCCAACATCTCACGACACGAGCTGACGACAGCCATGCAGCACCTGTCTTCTGGTTCCTTACGGCACTCTCCCCTTTCAAGGAGATTCC
>6TW_12638
TCACCCCAGTCATCAACCCCGCCTTCGGCACCCTCCTCCCCCGAAAGGGTTAGAGTAATGACTTCGGGCGTGGCTCACTTCCATGGTGTGACGGGCGGTGTGTACAAGGCCCGGGAACGGATTCACCGCAGTATGCTGACCTGCGATTACTAGCGATTCCTCCTTCATGCAGGCGAGTTGCAGCCTGCAATCTGAACTGTGCCAGGGTTTGTGAGATTCGCTCTCCCTCGCGGGTTGGCTGCTCTGTGTCCCTCGCATTGTAGTACGTGTGTCGCCCAGGACGTAAGGGCCATGCTGACTTGACGTCATCCTCACCTTCCTCCGGTTTGTCACCGGCAGTCTCGCTAGAGTTCCCAACTTAATGATGGCAACTAACGCGAGGGTTGCGCTCGTTGCGGGACTTAACCCAACATCTCACGACACGAGCTGACGACAGCCATGCAGCACCTGTCTTCTGGTTCCTTACGGCACTCTCCCCTTTNAAGGAGATTCC
>6TW_12653
TCACCCCAGTCATCAACCCCGCCTTCGGCACCCTCCTCCCCCGAAAGGGTTAGAGTAATGACTTCGGGCGTGGCTCACTTCCATGGTGTGACGGGCGGTGTGTACAAGGCCCGGGAACGGATTCACCGCAGTATGCTGACCTGCGATTACTAGCGATTCCTCCTTCATGCAGGCGAGTTGCAGCCTGCAATCTGAACTGTGCCAGGGTTTGTGAGATTCGCTCTCCCTCGCGGGTTGGCTGCTCTGTGTCCCTCGCATTGTAGTACGTGTGTCGCCCAGGACGTAAGGGCCATGCTGACTTGACGTCATCCTCACCTTCCTCCGGTTTGTCACCGGCAGTCTCGCTAGAGTTCCCAACTTAATGATGGCAACTAACGACGAGGGTTGCGCTCGTTGCGGGACTTAACCCAACATCTCACGACACGAGCTGACGACAGCCATGCAGCACCTGTCTTCTGGTTCCTTACGGCACTCTCCCCTTTCAAGGAGATTCC
>6TW_12663
TCACTCCAGTCACCGACCCCACCCTAAACATTACTCTCCTCGCGGTTAAGCCAATGTCTTTAGGTGTTACCAGCTCCCATAGTGTGACGGGCGGTGTGTACAAGACCCGGGAACGTATTCAACGCACTATAGCTGACGCGCGTTTACTAGCAACTCCAACTTCATGCAGGCGAGTTGCAGCCTGCAATCTGAACTGAGGAATGTTTTACTAGGATTTGCTCCGCCTCACGGCTTGGCTTCCCATTGTTCCATCCCATTGTAGCGTGTGTGTAGCCCCGGACATAAAGGCCATGCTGACTTGACGTCATCCCCGCTTCCTCCGGCTTGCGGCCGGCAGTCTCGCCAGACACTTGTAACTGGCAATGAGGGTTGCGCTCGTTAGCGTACTTAAACGAACATCTCACGACACGAGCTGACGACAGCCATGCAACACCTGTATAAACTCTCTTGCGAGTCGATCCAATTTCTCTTCTCTACCATCTATA
>6TW_12664
TCACCCCAGTCATCAACCCCGCCTTCGGCACCCTCCTCCCCCGAAAGGGTTAGAGTAATGACTTCGGGCGTGGCTCACTTCCATGGTGTGACGGGCGATGTGTACAAGGCCCGGGAACGGATTCACCGCAGTATGCTGACCTGCGATTACTAGCGATTCCTCCTTCATGCAGGCGAGTTGCAGCCTGCAATCTGAACTGTGCCAGGGTTTGTGAGATTCGCTCTCCCTCGCGGGTTGGCTGCTCTGTGTCCCTCGCATTGTAGTACGTGTGTCGCCCAGGACGTAAGGGCCATGCTGACTTGACGTCATCCTCACCTTCCTCCGGTTTGTCACCGGCAGTCTCGCTAGAGTTCCCAACTTAATGATGGCAACTAACGACGAGGGTTGCGCTCGTTGCGGGACTTAACCCAACATCTCACGACACGAGCTGACGACAGCCATGCAGCACCTGTCTTCTGGTTCCTTACGGCACTCTCCCCTTTCAAGGAGATT
>6TW_12672
TAGTCCCAATCACCGAGCTCGCCTTCGGCGCCGCCCCCCTTTCGGTTGGACTAGCGACTTCGGGCGCTCTCAGCTCTCGTGGCTTGACGGGCGGTGTGTACAAGGCTCAGGAACATATTCACCGCGGCGTAGCTGATCCGCGATTACTAGCGATTCCAACTTCATGCAGGCGAGTTGCAGCCTGCAATCCGAACTGGGGTTGGCTTTCTGAGGTCTGCTTCGCCTCGCGGTTCTGCTTCTCTCTGTACCAACCATTGTAGCACGTGTGTAGCCCCAGGCGTAAGGGCCATGATGACTTGACGTCGTCCCCACCTTCCTCCGTTTTGACAACGGCAGTCCCACTAAAGTGCCCGGCTTTACCCGTTGGTAACTAATGGTAGGGGTTTCGCTCGTTAAGGGACTTAACCCGACATCTCACGACACGAGCTGACGACAGCCATGCAACACCTGTGCAGGTCACACCCGAAGGTAATCAGCCAGCTTTCACCGGCCTAGCCCCTGCAT
>6TW_12679
TCACCCCAGTCACCAGCCCTGCCTTAGGCGCCTCCCTCCCTTGCGGGTTGAGATAACGACTTCGGGCGTGACCAGCTTCCATGGTGTGACGGGCGGTGTGTACAAGGCCCGGGAACGTATTCACCGCAGTATGCTGACCTGCGATTACTAGCGATTCCGCCTTCATGCAGGCGAGTTGCAGCCTGCAATCTGAACTAAGACCGGGTTTATGAGATTAGCTTGCATTCGCATGCTTGCGACTCTTTGTCCCGGCCATTGTAGTACGTGTGTAGCCCAAGGCGTAAGGGGCATGATGACTTGACGTCATCCCCACCTTCCTCCGGTTTGTCACCGGCAGTCTCTCTAGAGTGCCCAACTTAATGATGGCAACTAAAAACGAGGGTTGCGCTCGTTGCGGGACTTAACCCAACATCTCACGACACGAGCTGACGACAGCCATGCACCACCTGTGTTCGTGCTCCCGAAGGCACTCCTCCCTTTCAAGAGGATTCACG
>6TW_12695
TCACCCCAGTCACTAGCCCTGCCTTAGGCATCCTCCTCCTCGAAAGGTTGGAGTAACGACTTCGGGCGTGACCAGCTCCCATGGTGTGACGGGCGGTGTGTACAAGGCCCGGGAACGAATTCACCGCAGTATGCTGACCTGCGATTACTAGCGATTCCTCCTTCATGCAGGCGAGTTTCAGCCTGCAATCTGAACTGAGGCCGGGTTTGCTGGGATTCGCTTGTCCTCGCGGATTAGCTGCCCGTTGTCCCGACCATTGTAGTACGTGTGTAGCCCAAGACGTAAGGGGCATGCTGACTTGACGTCATCCCCACCTTCCTCCGGTTTGTCACCGGCAGTCTCTCTAGAGTTCCCAACTTAATGATGGCAACTAAAGACGAGGGTTGCGCTCGTTGCGGGACTTAACCCAACATCTCACGACACGAGCTGACGACAGCCATGCACCACCTGTGTTCTAGCTCCCTAAGGCACTCTCAACTTTCATCAAGATT
>6TW_12840
TCACCCCAGTTACTGACCCTACCGTGGTCGGCTGCCTCCCGAAGGTTAGCTCACCGGCTTAAGGTAAAACCAATTCCCATGGTGTGACGGGCGGTGTGTACAAGGCCCGAGAACGTATTCACCGCAGCATGCTGATCTGCGATTACTAGCGATTCCGACTTCATGCTCTCGAGTTGCAGAGAGCAATCCGAACTGAGATGGCTTTTTGGGATTCGCTCAGGGTCGCCCCGTCGCTTCCTGTTGTCACCACCATTGTAGTACGTGTGTAGCCCGGCCCATAAGGGCCATGAGGACTTGACGTCATCCCCACCTTCCTCCGACTTATCATCGGCAGTTTTGTTAGAGTGCCCAGCCAAACCTGATGGCAACTAACAATGAGGGTTGCGCTCGTTGCGGGACTTAACCCAACATCTCACGACACGAGCTGACGACAGCCATGCAGCACCTGTGTGTGATCCGGCCGAACCGACAGAAATGATCTCTCATCT
>6TW_12844
TCATCCCAGTTACCGCTCATACCTTAGGGCGCTGCCTCCTTGCGGTTGGCGCGCGCACTTCGGGTACAAACGACTCCCATGATGTGACGGGCGGTGTGTACAAGACCCGGGAACGTATTCACGGCGCCGTAGCTGATGCGCCATTACTAGCGATTCCGGCTTCATGGAGGCGAGTTGCAGCCTCCAATCCGAACTGGGCCCGAATTTAGTGATTTCCTCCACCTCGCGGTCTCGGATCCTTCTGTTTCGGGCATTGTAGTACGTGTGCAGCCCTGGCCGTAAGGGCCATACTGACTTGACGTCGTCCCCACCTTCCTCCCCGTTGAACAGGGCAGTCTGAACAGAGTGCCGGAGACTCACGTCTCCATGGCAACAGTTCACAGGGGTTTGCGCTCGTTGCGGGACTTAACCCAACATCTCACGACACGAGCTGACGACAGCCATGCAGCACCTGTGCAAATTGTGTATTGCTACACTCGCCGGCTTTCACCGGTTTAG
>6TW_12853
TCACCCCAGTCACCAGCCCTGCCTTAGGCGCCTCCCTCCCTTACGGGTTGAGATAACGACTTCGGGCGTGACCAGCTTCCATGGTGTGACGGGCGGTGTGTACAAGGCCCGGGAACGTATTCACCGCAGTATGCTGACCTGCGATTACTAGCGATTCCGCCTTCATGCAGGCGAGTTGCAGCCTGCAATCTGAACTAAGACCGGGTTTATGAGATTAGCTTGCATTCGCATGCTTGCGACTCTTTGTCCCGGCCATTGTAGTACGTGTGTAGCCCAAGGCGTAAGGGGCATGATGACTTGACGTCATCCCCACCTTCCTCCGGTTTGTCACCGGCAGTCTCTCTAGAGTGCCCAACTTAATGATGGCAACTAAAAACGAGGGTTGCGCTCGTTGCGGGACTTAACCCAACATCTCACGACACGAGCTGACGACAGCCATGCACCACCTGTGTTCGTGCTCCCGAAGGCACTCCTCTCTTTCAAAAGGATTCACGA
>6TW_12857
TCACCCCAGTCATCAACCCCGCCTTCGGCACCCTCCTCCCCCGAAAGGGTTAGAGTAATGACTTCGGGCGTGGCTCACTTCCATGGTGTGACGGGCGGTGTGTACAAGGCCCGGGAACGGATTCACCGCAGTATGCTGACCTGCGATTACTAGCGATTCCTCCTTCATGCAGGCGAGTTGCAGCCTGCAATCTGAACTGTGCCAGGGTTTGTGAGATTCGCTCTCCCTCGCGGGTTGGCTGCTCTGTGTCCCTCGCATTGTAGTACGTGTGTCGCCCAGGACGTAAGGGCCATGCTGACTTGACGTCATCCTCACCTTCCTCCGGTTTGTCACCGGCAGTCTCGCTAGAGTTCCCAACTTAATGATGGCAACTAACGACGAGGGTTGCGCTCGTTGCGGGACTTAACCCAACATCTCACGACACGAGCTGACGACAGCCATGCAGCACCTGTCTTCTGGTTCCTTACGGCACTCTCCCCTTTCAAGGAGATTCC
>6TW_12881
TCACCCCAGTCATCAACCCCGCCTTCGGCACCCTCCTCCCCCGAAAGGGTTAGAGTAATGACTTCGGGCGTGGCTCACTTCCATGGTGTGACGGGCGGTGTGTACAAGGCCCGGGAACGGATTCACCGCAGTATGCTGACCTGCGATTACTAGCGATTCCTCCTTCATGCAGGCGAGTTGCAGCCTGCAATCTGAACTGTGCCAGGGTTTGTGAGATTCGCTCTCCCTCGCGGGTTGGCTGCTCTGTGTCCCTCGCATTGTAGTACGTGTGTCGCCCAGGACGTAAGGGCCATGCTGACTTGACGTCATCCTCACCTTCCTCCGGTTTGTCACCGGCAGTCTCGCTAGAGTTCCCAACTTAATGATGGCAACTAACGACGAGGGTTGCGCTCGTTGCGGGACTTAACCCAACATCTCACGACACGAGCTGACGACAGCCATGCAGCACCTGTCTTCTGGTTCCTTACGGCACTCTCCCCTTTCAAGGAGATTCC
>6TW_12898
TAGCCCTAGTTACCAGTTTTACCCTAGGCAGCTCCTTGCGGTCACCGACTTCAGGCACCCCCAGCTTCCATGGCTTGACGGGCGGTGTGTACAAGGCCCGGGAACGTATTCACCGGATCATGGCTGATATCCGATTACTAGCGATTCCAGCTTCACGGAGTCGAGTTGCAGACTCCGATCCGAACTGTGACCGGTTTTATAGATTCGCTCCCCCTCGCGAGGTGGCTGCTCTCTGTACCGACCATTGTAGCACGTGTGTAGCCCAAGGCGTAAGGGCCGTGATGATTTGACGTCATCCCCACCTTCCTCACAGTTTGCACTGGCAGTCTTGTTAGAGTTCCCGACATGACTCGCTGGCAACTAACAACAGGGGTTGCGCTCGTTATAGGACTTAACCTGACACCTCACGGCACGAGCTGACGACAACCATGCAGCACCTTGTAAATTGTCTTGCGAAAGATCTGTTTCCAAATCGGTCAATCTACATTTAAGCCTTGGTAAGGTT
>6TW_12909
TCACCCCAGTCATCAACCCCGCCTTCGGCACCCTCCTCCCCCGAAAGGGTTAGAGTAATGACTTCGGGCGTGGCTCACTTCCATGGTGTGACGGGCGGTGTGTACAAGGCCCGGGAACGGATTCACCGCAGTATGCTGACCTGCGATTACTAGCGATTCCTCCTTCATGCAGGCGAGTTGCAGCCTGCAATCTGAACTGTGCCAGGGTTTGTGAGATTCGCTCTCCCTCGCGGGTTGGCTGCTCTGTGTCCCTCGCATTGTAGTACGTGTGTCGCCCAGGACGTAAGGGCCATGCTGACTTGACGTCATCCTCACCTTCCTCCGGTTTGTCACCGGCAGTCTCGCTAGAGTTCCCAACTTAATGATGGCAACTAACGACGAGGGTTGCGCTCGTTGCGGGACTTAACCCAACATCTCACGACACGAGCTGACGACAGCCATGCAGCACCTGTCTTCTGGTTCCTTACGGCACTCTCCCCTTTCAAGGAGATTCC
>6TW_12931
TCACCCCAGTCATCAACCCCGCCTTCGGCACCCTCCTCCCCCGAAAGGGTTAGAGTAATGACTTCGGGCGTGGCTCACTTCCATGGTGTGACGGGCGGTGTGTACAAGGCCCGGGAACGGATTCACCGCAGTATGCTGACCTGCGATTACTAGCGATTCCTCCTTCATGCAGGCGAGTTGCAGCCTGCAATCTGAACTGTGCCAGGGTTTGTGAGATTCGCTCTCCCTCGCGGGTTGGCTGCTCTGTGTCCCTCGCATTGTAGTACGTGTGTCGCCCAGGACGTAAGGGCCATGCTGACTTGACGTCATCCTCACCTTCCTCCGGTTTGTCACCGGCAGTCTCGCTAGAGTTCCCAACTTAATGATGGCAACTAACGACGAGGGTTGCGCTCGTTGCGGGACTTAACCCAACATCTCACGACACGAGCTGACGACAGCCATGCAGCACCTGTCTTCTGGTTCCTTACGGCACTCTCCCCTTTCAAGGAGATTCC
>6TW_12932
TCACCCCAGTCATGGACCACACCGTGGTAGGCGCCCCCCTTGCGGTCAGGCTACCTGCTTCTGGTGCAATACACTCCCACTGGTGTGACGGGCGGTGTGTACAAGACCCGGGAACGTATTCACCGCAGCAATGCTGATCTGCGATTACTAGCGATTCCGACTTCATGGAGTCGAGTTGCAGACTCCAATCCGGACTACGACAAGTTTTCTGGGATTTGCTCCCCGTCGCCGGTTGGCTTCCCTCTGTACTTGCCATTGTAGCACGTGTGTAGCCCTGGTCATAAAGGCCATGATGACTTGACGTCATCCCCACCTTCCTCCGGTTTGTCACCGGCGGTCTCCTTAGAGTTCCCAACTTAATGATGGCAACTAAGGACAGGGGTTGCGCTCGTTGCGGGACTTAACCCAACATCTCACGACACGAGCTGACGACAGTCATGCAGCACCTGTCTCACGGTTCCTTGCGGCACTCCCGGCATCTCTGCAGGATTCCGT
>6TW_12976
TAGTCCCAATCACGGAATTCATCTTAGGCGCTTGTCTCCTTGCGGTTGACGCGGCGACTTGGGATGCTCCCCGCTTTCGTGGCTTGACGGGCGGTGTGTACAAGGCTCAGGAACACATTCACCGCAGCATAGCTGATCTGCGATTACTAGCGATTCCGGCTTCATGCAGGCGAATTGCAGCCTGCAATCTGAACTGGGGGGCGCTTTTTGAGATTTGCTCCCGCTCGCGCGTTCGCTTCCCTTTGTACGCCCCATTGTAGCACGTGTGCAGCCCTGGACATAAAGGCCGTGATGACTTGACGTCGTCCCCGCCTTCCTCCGGCTTGACGCCGGCGGTCTCTCTAGAGTCCCCAACTGAATGCTGGCAACTAGAGACAGGGGTTTCGCTCGTTGAAGGACTTAACCCGACATCTCACGACACGAGCTGACGACAGCCATGCAGCACCTGTGATTGTTCCACCCGAAGGCGTCACCACGCTTT
>6TW_12990
TCACCCCAGTCATCAACCCCGCCTTCGGCACCCTCCTCCCCCGAAAGGGTTAGAGTAATGACTTCGGGCGTGGCTCACTTCCATGGTGTGACGGGCGGTGTGTACAAGGCCCGGGAACGGATTCACCGCAGTATGCTGACCTGCGATTACTAGCGATTCCTCCTTCATGCAGGCGAGTTGCAGCCTGCAATCTGAACTGTGCCAGGGTTTGTGAGATTCGCTCTCCCTCGCGGGTTGGCTGCTCTGTGTCCCTCGCATTGTAGTACGTGTGTCGCCCAGGACGTAAGGGCCATGCTGACTTGACGTCATCCTCACCTTCCTCCGGTTTGTCACCGGCAGTCTCGCTAGAGTTCCCAACTTAATGATGGCAACTAACGACGAGGGTTGCGCTCGTTGCGGGACTTAACCCAACATCTCACGACACGAGCTGACGACAGCCATGCAGCACCTGTCTTCTGGTTCCTTACGGCACTCTCCCCTTTCAAGGAGACTTCC
>6TW_13028
TCACCCCAGTCATCAACCCCGCCTTCGGCACCCTCCTCCCCCGAAAGGGTTAGAGTAATGACTTCGGGCGTGGCTCACTTCCATGGTGTGACGGGCGGTGTGTACAAGGCCCGGGAACGGATTCACCGCAGTATGCTGACCTGCGATTACTAGCGATTCCTCCTTCATGCAGGCGAGTTGCAGCCTGCAATCTGAACTGTGCCAGGGTTTGTGAGATTCGCTCTCCCTCGCGGGTTGGCTGCTCTGTGTCCCTCGCATTGTAGTACGTGTGTCGCCCAGGACGTAAGGGCCATGCTGACTTGACGTCATCCTCACCTTCCTCCGGTTTGTCACCGGCAGTCTCGCTAGAGTTCCCAACTTAATGATGGCAACTAACGACGAGGGTTGCGCTCGTTGCGGGACTTAACCCAACATCTCACGACACGAGCTGACGACAGCCATGCAGCACCTGTCTTCTGGTTCCTTACGGCACTCTCCCCTTTCAAGGAGATTCC
>6TW_13054
TAGCCCTAGTTACCAGTTTTACCCTAGGCAGCTCCTTGCGGTCACCGACTTCAGGCACCCCCAGCTTCCATGGCTTGACGGGCGGTGTGTACAAGGCCCGGGAACGTATTCACCGGATCATGGCTGATATCCGATTACTAGCGATTCCAGCTTCACGGAGTCGAGTTGCAGACTCCGATCCGAACTGAGAACGGTTTTGTAGATTCGCTCCTGGTCACCCAGTGGCTGCTCTCTGTACCGTCCATTGTAGCACGTGTGTAGCCCAAGGCGTAAGGGCCGTGATGATTTGACGTCATCCCCACCTTCCTCACAGTTTACACTGGCAGTCTTGTTAGAGTTCCCGACACTACTCGCTGGCAACTAACAACAGGGGTTGCGCTCGTTATAGGACTTAACCTGACACCTCACGGCACGAGCTGACGACAACCATGCAGCACCTTGTAAATTGTCTTGCGAAAAATCTGTTTCCAAATCGGGCAATCTACATTTAAGCCTTGGTAAGGTTCCTCGCG
>6TW_13073
TCACCCCAGTCATCAACCCCGCCTTCGGCACCCTCCTCCCCCGAAAGGGTTAGAGTAATGACTTCGGGCGTGGCTCACTTCCATGGTGTGACGGGCGGTGTGTACAAGGCCCGGGAACGGATTCACCGCAGTATGCTGACCTGCGATTACTAGCGATTCCTCCTTCATGCAGGCGAGTTGCAGCCTGCAATCTGAACTGTGCCAGGGTTTGTGAGATTCGCTCTCCCTCGCGGGTTGGCTGCTCTGTGTCCCTCGCATTGTAGTACGTGTGTCGCCCAGGACGTAAGGGCCATGCTGACTTGACGTCATCCTCACCTTCCTCCGGTTTGTCACCGGCAGTCTCGCTAGAGTTCCCAACTTAATGATGGCAACTAACGACGAGGGTTGCGCTCGTTGCGGGACTTAACCCAACATCTCACGACACGAGCTGACGACAGCCATGCAGCACCTGTCTTCCGGTTCCTTACGGCACTCTCCCCTTTCAAGGAGATT
>6TW_13074
TCACCCCAGTCATCAACCCCGCCTTCGGCACCCTCCTCCCCCGAAAGGGTTAGAGTAATGACTTCGGGCGTGGCTCACTTCCATGGTGTGACGGGCGGTGTGTACAAGGCCCGGGAACGGATTCACCGCAGTATGCTGACCTGCGATTACTAGCGATTCCTCCTTCATGCAGGCGAGTTGCAGCCTGCAATCTGAACTGTGCCAGGGTTTGTGAGATTCGCTCTCCCTCGCGGGTTGGCTGCTCTGTGTCCCTCGCATTGTAGTACGTGTGTCGCCCAGGACGTAAGGGCCATGCTGACTTGACGTCATCCTCACCTTCCTCCGGTTTGTCACCGGCAGTCTCGCTAGAGTTCCCAACTTAATGATGGCAACTAACGACGAGGGTTGCGCTCGTTGCGGGACTTAACCCAACATCTCACGACACGAGCTGACGACAGCCATGCAGCACCTGTCTTCTGGTTCCTTACGGCACTCTCCCCTTTCAAGGAGATTCC
>6TW_13088
TCACCCCAGTCATCAACCCCGCCTTCGGCACCCTCCTCCCCCGAAAGGGTTAGAGTAATGACTTCGGGCGTGGCTCACTTCCATGGTGTGACGGGCGGTGTGTACAAGGCCCGGGAACGGATTCACCGCAGTATGCTGACCTGCGATTACTAGCGATTCCTCCTTCATGCAGGCGAGTTGCAGCCTGCAATCTGAACTGTGCCAGGGTTTGTGAGATTCGCTCTCCCTCGCGGGTTGGCTGCTCTGTGTCCCTCGCATTGTAGTACGTGTGTCGCCCAGGACGTAAGGGCCATGCTGACTTGACGTCATCCTCACCTTCCTCCGGTTTGTCACCGGCAGTCTCGCTAGAGTTCCCAACTTAATGATGGCAACTAACGACGAGGGTTGCGCTCGTTGCGGGACTTAACCCAACATCTCACGACACGAGCTGACGACAGCCATGCAGCACCTGTCTTCTGGTTCCTTACGGCACTCTCCCCTTTCAAGGAGATTCC
>6TW_13107
TCACCCCAATCACGAACCCCACCTTAGACGGCTCCCTCCTTGCGGTTAGGCCACCGGCTTCGGGTGTTGCTCGCTTTCGTGGTGTGACGGGCGGTGTGTACAAGGCCCGGGAACGTATTCACCGCAGCATTGCTGATCTGCGATTACTAGCAACTCCATCTTCATGGAGGCGAGTTTCAGCCTCCAATCCGAACCGAGACGCACTTTTTGGGATTCGCTCCACCTCACGGTATTGCAACCCTCTGTATGCGCCAATGTAGCACGTGTGTAGCCCTGGACATAAGGGGCATGATGACTTGACGTCGTCCCCACCTTCCTCCGGTTTGTCACCGGCAGTCTCCTATGAGTCCCCAACTGAATGATGGCAACATAGGACGGGGGTTGCGCTCGTTGCGGGACTTAACCCAACATCTCACGACACGAGCTGACGACAGCCATGCACCACCTGTGAATGTGCCCCGAAGGGAAGCCATATCTCTATGGCGGTCACATACA
>6TW_13144
TCACCCCAGTCATCAACCCCGCCTTCGGCACCCTCCTCCCCCGAAAGGGTTAGAGTAATGACTTCGGGCGTGGCTCACTTCCATGGTGTGACGGGCGGTGTGTACAAGGCCCGGGAACGGATTCACCGCAGTATGCTGACCTGCGATTACTAGCGATTCCTCCTTCATGCAGGCGAGTTGCAGCCTGCAATCTGAACTGTGCCAGGGTTTGTGAGATTCGCTCTCCCTCGCGGGTTGGCTGCTCTGTGTCCCTCGCATTGTAGTACGTGTGTCGCCCAGGACGTAAGGGCCATGCTGACTTGACGTCATCCTCACCTTCCTCCGGTTTGTCACCGGCAGTCTCGCTAGAGTTCCCAACTTAATGATGGCAACTAACGACGAGGGTTGCGCTCGTTGCGGGACTTAACCCAACATCTCACGACACGAGCTGACGACAGCCATGCAGCACCTGTCTTCTGGTTCCTTACGGCACTCTCCCCTTTCAAGGAGATTCC
>6TW_13166
TCACCCCAGTCATCAACCCCGCCTTCGGCACCCTCCTCCCCCGAAAGGGTTAGAGTAATGACTTCGGGCGTGGCTCACTTCCATGGTGTGACGGGCGGTGTGTACAAGGCCCGGGAACGGATTCACCGCAGTATGCTGACCTGCGATTACTAGCGATTCCTCCTTCATGCAGGCGAGTTGCAGCCTGCAATCTGAACTGTGCCAGGGTTTGTGAGATTCGCTCTCCCTCGCGGGTTGGCTGCTCTGTGTCCCTCGCATTGTAGTACGTGTGTCGCCCAGGACGTAAGGGCCATGCTGACTTGACGTCATCCTCACCTTCCTCCGGTTTGTCACCGGCAGTCTCGCTAGAGTTCCCAACTTAATGATGGCAACTAACGACGAGGGTTGCGCTCGTTGCGGGACTTAACCCAACATCTCACGACACGAGCTGACGACAGCCATGCAGCACCTGTCTTCTGGTTCCTTACGGCACTCTCCCCTTTCAAGGAGATTCC
>6TW_13176
TCACTTCGATCAAGTTGACCAACTTCGATCCTTTCATAAACATTCATTTCTTCGTAAACTAGAGGAATTCATTACTTGTTTACTTCTGGGTTCTTCAGAAAATCCCCTCTCTTAAAGTGTGACGGGCGGTATGTACAAAGCTTAGGTACTTATTCACCGAAGCGTTCTGATCTTCGATTACTAACAATTCCTGCTTCATGAGCTCGAGTTGCAGAGCTCAATCCGTACTGGGATGCGATTTATAGTTTTGCTCCAGATTACTCTTTTGCATCTTTTTGTGCGCATCATTGTAGCACATGTGTAGCCCTCCCCATAAGGGCCATGCGGACTTGACGTCATCCTCACCTTCCTTCTACCTTTAGTAGACTGTCTATTATGCACCGTGAATGACATAATACAAGGGTTGCGCTCGTTAACGAACTTAATCTAACATCTCACGACACGAGCTGACGACAGCCATGCAGCACCTGTTTCAGGATTTTATTG
>6TW_13208
TCACCCCAGTCATCAACCCCGCCTTCGGCACCCTCCTCCCCCGAAAGGGTTAGAGTAATGACTTCGGGCGTGGCTCACTTCCATGGTGTGACGGGCGGTGTGTACAAGGCCCGGGAACGGATTCACCGCAGTATGCTGACCTGCGATTACTAGCGATTCCTCCTTCATGCAGGCGAGTTGCAGCCTGCAATCTGAACTGTGCCAGGGTTTGTGAGATTCGCTCTCCCTCGCGGGTTGGCTGCTCTGTGTCCCTCGCATTGTAGTACGTGTGTCGCCCAGGACGTAAGGGCCATGCTGACTTGACGTCATCCTCACCTTCCTCCGGTTTGTCACCGGCAGTCTCGCTAGAGTTCCCAACTTAATGATGGCAACTAACGACGAGGGTTGCGCTCGTTGCGGGACTTAACCCAACATCTCACGACACGAGCTGACGACAGCCATGCAGCACCTGTCTTCTGGTTCCTTACGGCACTCTCCCCTTTCAAGGAGATTCC
>6TW_13220
TAGTCCCAATCACCGAGCTCGCCTTCGGCGCCGCCCCCCTTTCGGTTGGACTAGCGACTTCGGGCGCTCTCAGCTCTCGTGGCTTGACGGGCGGTGTGTACAAGGCTCAGGAACATATTCACCGCGGCGTAGCTGATCCGCGATTACTAGCGATTCCAACTTCATGCAGGCGAGTTGCAGCCTGCAATCCGAACTGGGGTTGGCTTTCTGAGGTCTGCTTCGCCTCGCGGTTCTGCTTCTCTCTGTACCAACCATTGTAGCACGTGTGTAGCCCCAGGCGTAAGGGCCATGATGACTTGACGTCGTCCCCACCTTCCTCCGTTTTGACAACGGCAGTCCCACTAAAGTGCCCGGCTTTACCCGTTGGTAACTAATGGTAGGGGTTTCGCTCGTTAAGGGACTTAACCCGACATCTCACGACACGAGCTGACGACAGCCATGCAACACCTGTGCAGGTCACACCCGAAGGTAATCAGCCAGCTTTCACCGGCCTAGCCCCTGCAT
>6TW_13232
TCACCCCAATCACCACCCATACCTTAGGTGCCCGCCTCCTTAACGGTTAGCTAAGACAACTTTGGGTACAAACAGCTCTCGTGGTGTGACGGGCGGTGTGTACAAGGTCCGAGAACGTATTCACCGCGCCGTATCTGATGCGCGATTACTAGCGATTTCAACTTCATGAGGTCGAGTTGCAGACCTCAATCCGAACTTAGACCAGCTTTATGAGATTAGCACACCCTCGCGGGATAGCAACCCTCTGTACTGGCCATTGTAACACGTGTGTAGCCCTGGGCATAAGGACCATGATGATTTGACGTCATTCCCACCTTCCTCCCGGTTTCCCGGGCAGTCTCGCCAGAGTGCTCGCCGAAGCGATAGCAACTGACGACAAGAGTTGCGCTCGTTAGAGGACTTAACCAAACATCTCACGACACGAGCTGACGACAACCATGCAGCACCTGTGCAATTGTCCGAGCAAGCCCGGAAGACTGTGTTT
>6TW_13248
TAGCCCCAGTTACTGGTTTTACCTTAGATAGCTCCCCGTGAAGTCACCATCTTTAGGTACCCCCAGCTTCCATGGCTTGACGGGCGGTGTGTACAAGGTCCGGGAACGTATTCACCGCGCCATGGCTGATGCGCGATTACTAGCGATTCCACCTTCATGGAGTCGGGTTGCAGACTCCAATCCGAACTGGGACCGGCTTTCTGGGATTGGCTCCACATCACTGTATCGCTACCCTCTGTGCCGGCCATTGTAGCACGTGTGTCGCCCTAGGCATAAAGGCCATGATGATTTGACGTCATCCCCACCTTCCTCGCGGCTTACGCCGGCAGTCTCGCTAGAGTCCCCAACTTAATGATGGTAACTAACGATAGGGGTTGCGCTCGTTGCGGGACTTAACCCAACACCTCACGGCACGAGCTGACGACAACCATGCAGCACCTTGTTTCGTGTCCCGAAGGAAAGCCTGCTTTCACAGACCGTCACTCACATTCTAGCCTAGGTAAGGTT
>6TW_13355
TAGTCCCAATCACCGAGCTCGCCTTCGGCGCCGCCCCCCTTTCGGTTGGACTAGCGACTTCGGGCGCTCTCAGCTCTCGTGGCTTGACGGGCGGTGTGTACAAGGCTCAGGAACATATTCACCGCGGCGTAGCTGATCCGCGATTACTAGCGATTCCAACTTCATGCAGGCGAGTTGCAGCCTGCAATCCGAACTGGGGTTGGCTTTCTGAGGTCTGCTTCGCCTCGCGGTTCTGCTTCTCTCTGTACCAACCATTGTAGCACGTGTGTAGCCCCAGGCGTAAGGGCCATGATGACTTGACGTCGTCCCCACCTTCCTCCGTTTTGACAACGGCAGTCCCACTAAAGTGCCCGGCTTTACCCGTTGGTAACTAATGGTAGGGGTTTCGCTCGTTAAGGGACTTAACCCGACATCTCACGACACGAGCTGACGACAGCCATGCAACACCTGTGCAGGTCACACCCGAAGGTAATCAGCCAGCTTTCACCGGCCTAG
>6TW_13362
TCACCCCAGTCATCAACCCCGCCTTCGGCACCCTCCTCCCCCGAAAGGGTTAGAGTAATGACTTCGGGCGTGGCTCACTTCCATGGTGTGACGGGCGGTGTGTACAAGGCCCGGGAACGGATTCACCGCAGTATGCTGACCTGCGATTACTAGCGATTCCTCCTTCATGCAGGCGAGTTGCAGCCTGCAATCTGAACTGTGCCAGGGTTTGTGAGATTCGCTCTCCCTCGCGGGTTGGCTGCTCTGTGTCCCTCGCATTGTAGTACGTGTGTCGCCCAGGACGTAAGGGCCATGCTGACTTGACGTCATCCTCACCTTCCTCCGGTTTGTCACCGGCAGTCTCGCTAGAGTTCCCAACTTAATGATGGCAACTAACGACGAGGGTTGCGCTCGTTGCGGGACTTAACCCAACATCTCACGACACGAGCTGACGACAGCCATGCAGCACCTGTCTTCTGGTTCCTTACGGCACTCTCCCCTTTCAAGGAGATTCC
>6TW_13394
TCACCCCAGTCATGTACCACACCGTGGTAGGCGCCCCCCTTTCGGTCAGGCTACCTGCTTCTGGTGCAATACACTCCCATGGTGTGACGGGCGGTGTGTACAAGACCCGGGAACGTATTCACCGCAGCAATGCTGATCCGCGATTACTAGCGATTCCGACTTCATGCACTCGAGTTGCAGAGTGCAATCCGGACTACGATCGGCTTTCTGGGATTAGCTCCCCCTCGCGGGTTGGCAGCCCTCTGTACCGACCATTGTATGACGTGTGAAGCCCTACCCATAAGGGCCATTAGGACTTGACGTCATCCCCACCTTCCTCCGGTTTGTCACCGGCAGTCTCATTAGAGTGCCCAACTAAATGTAGCAACTAATGACAAGGGTTGCGCTCGTTGCGGGACTTAACCCAACATCTCACGACACGAGCTGAGGACAGCCATGCAGCACCTGTGTTCCAATTCCCCTTTCGGGGACCCCCAACTTTCATCGGGGTCCTGGACATGTCAAGGGTTA
>6TW_13416
TCACCCCAGTCATCAACCCCGCCTTCGGCACCCTCCTCCCCCGAAAGGGTTAGAGTAATGACTTCGGGCGTGGCTCACTTCCATGGTGTGACGGGCGGTGTGTACAAGGCCCGGGAACGGATTCACCGCAGTATGCTGACCTGCGATTACTAGCGATTCCTCCTTCATGCAGGCGAGTTGCAGCCTGCAATCTGAACTGTGCCAGGGTTTGTGAGATTCGCTCTCCCTCGCGGGTTGGCTGCTCTGTGTCCCTCGCATTGTAGTACGTGTGTCGCCCAGGACGTAAGGGCCATGCTGACTTGACGTCATCCTCACCTTCCTCCGGTTTGTCACCGGCAGTCTCGCTAGAGTTCCCAACTTAATGATGGCAACTAACGACGAGGGTTGCGCTCGTTGCGGGACTTAACCCAACATCTCACGACACGAGCTGACGACAGCCATGCAGCACCTGTCTTCTGGTTCCTTACGGCACTCTCCCCTTTCAAGGAGATTCC
>6TW_13438
TCACCCCAGTCACCAGCCCTGCCTTAGGCGCCTCCCTCCCTTGCGGGTTGAGATAACGACTTCGGGCGTGACCAGCTTCCATGGTGTGACGGGCGGTGTGTACAAGGCCCGGGAACGTATTCACCGCAGTATGCTGACCTGCGATTACTAGCGATTCCGCCTTCATGCAGGCGAGTTGCAGCCTGCAATCTGAACTAAGACCGGGTTTATGAGATTAGCTTGCATTCGCATGCTTGCGACTCTTTGTCCCGGCCATTGTAGTACGTGTGTAGCCCAAGGCGTAAGGGGCATGATGACTTGACGTCATCCCCACCTTCCTCCGGTTTGTCACCGGCAGTCTCTCTAGAGTGCCCAACTTAATGATGGCAACTAAAACGAGGGTTGCGCTCGTTGCGGGACTTAACCCAACATCTCACGACACGAGCTGACGACAGCCATGCACCACCTGTGTTCGTGCTCCCGAAGGCACTCCTCCCTTTCAAGAGGATTCACG
>6TW_13440
TCACCCCAGTCATCAACCCCGCCTTCGGCACCCTCCTCCCCCGAAAGGGTTAGAGTAATGACTTCGGGCGTGGCTCACTTCCATGGTGTGACGGGCGGTGTGTACAAGGCCCGGGAACGGATTCACCGCAGTATGCTGACCTGCGATTACTAGCGATTCCTCCTTCATGCAGGCGAGTTGCAGCCTGCAATCTGAACTGTGCCAGGGTTTGTGAGATTCGCTCTCCCTCGCGGGTTGGCTGCTCTGTGTCCCTCGCATTGTAGTACGTGTGTCGCCCAGGACGTAAGGGCCATGCTGACTTGACGTCATCCTCACCTTCCTCCGGTTTGTCACCGGCAGTCTCGCTAGAGTTCCCAACTTAATGATGGCAACTAACGACGAGGGTTGCGCTCGTTGCGGGACTTAACCCAACATCTCACGACACGAGCTGACGACAGCCATGCAGCACCTGTCTTCTGGTTCCTTACGGCACTCTCCCCTTTCAAGGAGATTCC
>6TW_13479
TCACCCCAATCACCGATGTTGCCGTAGGCGCTCCCTATCTTTCGATTTGGGTCACGACTTCGGGCGCCACCAACTCTCGTGGTGTGACGGGCGGTGTGTACAAGGCCCGGGAACGTATTCACCGCGGCATGCTGATCCGCGATTACTAGCGATTCCAGCTTCATGTGGTCGAGTTGCAGACCACAATCCGAACTGTGGCAACTTTTTTGGGATTAGCTTCACCTTGCGGCTTCGCAGCCCTCTGTAGATGCCATTGTAGCACGTGTGTAGCCCCAGACATAAGGGCCATGAGGACTTGACGTCATCCCCACCTTCCTCCAGCTTATCGCTGGCGGTCCCGCTAGAGTCCCCAACTAAATGATGGTAACTAGCAGCAGGGGTTGCGCTCGTTGCCGGACTTAACCGAACACCTCACAGCACGAGCTGACGACAGCCATGCAGCACCTGTCTTGTCGCTCCCACTTGCGTGGGCACCCTCACGTTTCCGC
>6TW_13500
TCACCCCAGTCATCAACCCCGCCTTCGGCACCCTCCTCCCCCGAAAGGGTTAGAGTAATGACTTCGGGCGTGACTCACTTCCATGGTGTGACGGGCGGTGTGTACAAGGCCCGGGAACGGATTCACCGCAGTATGCTGACCTGCGATTACTAGCGATTCCTCCTTCATGCAGGCGAGTTGCAGCCTGCAATCTGAACTGTGCCAGGGTTTGTGAGATTCGCTCTCCCTCGCGGGTTGGCTGCTCTGTGTCCCTCGCATTGTAGTACGTGTGTCGCCCAGGACGTAAGGGCCATGCTGACTTGACGTCATCCTCACCTTCCTCCGGTTTGTCACCGGCAGTCTCGCTAGAGTTCCCAACTTAATGATGGCAACTAACGACGAGGGTTGCGCTCGTTGCGGGACTTAACCCAACATCTCACGACACGAGCTGACGACAGCCATGCAGCACCTGTCTTCTGGTTCCTTACGGCACTCTCCCCTTTCAAGGAGATTCC
>6TW_13503
TCACCCCAGTCACGAACCCTGCCGTGGTAATCGCCCCCCTTACGGTTAGGCTAACTACTTCTGGCAGAACCCGCTCCCATGGTGTGACGGGCGGTGTGTACAAGACCCGGGAACGTATTCACCGCGGCAAGCTGATCCGCGATTACTAGCGATTCCGACTTCACGCAGTCGAGTTGCAGACTGCGATCCGGACTACGACCGGTTTTCTGGGATTAGCTCCCCCTCGCGGGTTGGCAGCCCTCTGTACCGGCCATTGTATGACGTGTGTAGCCCTACCCATAAGGGCCATGAGGACCTGACGTCATCCCCACCTTCCTCCGGTTTGTCACCGGCAGTCTCATTAGAGTGCCCTTTCGTAGCAACTAATGACAAGGGTTGCGCTCGTTGCGGGACTTAACCCAACATCTCACGACACGAGCTGACGACGGCCATGCAGCACCTGTGTTCAAGTTCTCTTTCGAGCACTCCCACATCTCTGCAAGATTCTTGACATGTCAAGGGTAGGTAAGGTTTTTCGTCG
>6TW_13505
TCACCCCAGTCATCAACCCCGCCTTCGGCACCCTCCTCCCCCGAAAGGGTTAGAGTAATGACTTCGGGCGTGGCTCACTTCCATGGTGTGACGGGCGGTGTGTACAAGGCCCGGGAACGGATTCACCGCAGTATGCTGACCTGCGATTACTAGCGATTCCTCCTTCATGCAGGCGAGTTGCAGCCTGCAATCTGAACTGTGCCAGGGTTTGTGAGATTCGCTCTCCCTCGCGGGTTGGCTGCTCTGTGTCCCTCGCATTGTAGTACGTGTGTCGCCCAGGACGTAAGGGCCATGCTGACTTGACGTCATCCTCACCTTCCTCCGGTTTGTCACCGGCAGTCTCGCTAGAGTTCCCAACTTAATGATGGCAACTAACGACGAGGGTTGCGCTCGTTGCGGGACTTAACCCAACATCTCACGACACGAGCTGACGACAGCCATGCAGCACCTGTCTTCTGGTTCCTTACGGCACTCTCCCCTTTCAAGGAGATTCC
>6TW_13528
TAGCCCTAGTTACCAGTTTTACCCTAGGCAGCTCCTTGCGGTCACCGACTTCAGGCACCCCCAGCTTCCATGGCTTGACGGGCGGTGTGTACAAGGCCCGGGAACGTATTCACCGGATCATGGCTGATATCCGATTACTAGCGATTCCAGCTTCACGGAGTCGAGTTGCAGACTCCGATCCGAACTGAGAACGGTTTTGTAGATTCGCTCCTGGTCACCCAGTGGCTGCTCTCTGTACCGTCCATTGTAGCACGTGTGTAGCCCAAGGCGTAAGGGCCGTGATGATTTGACGTCATCCCCACCTTCCTCACAGTTTACACTGGCAGTCTTGTTAGAGTTCCCGACACTACTCGCTGGCAACTAACAACAGGGGTTGCGCTCGTTATAGGACTTAACCTGACACCTCACGGCACGAGCTGACGACAACCATGCAGCACCTTGTAAATTGTCTTGCGAAAAATCTGTTTCCAAATCGGGCAATCTACATTTAAGCCTTGGTAAGGTTCCTCGCG
>6TW_13536
TCACCCCAGTCATCAACCCCGCCTTCGGCACCCTCCTCCCCCGAAAGGGTTAGAGTAATGACTTCGGGCGTGGCTCACTTCCATGGTGTGACGGGCGGTGTGTACAAGGCCCGGGAACGGATTCACCGCAGTATGCTGACCTGCGATTACTAGCGATTCCTCCTTCATGCAGGCGAGTTGCAGCCTGCAATCTGAACTGTGCCAGGGTTTGTGAGATTCGCTCTCCCTCGCGGGTTGGCTGCTCTGTGTCCCTCGCATTGTAGTACGTGTGTCGCCCAGGACGTAAGGGCCATGCTGACTTGACGTCATCCTCACCTTCCTCCGGTTTGTCACCGGCAGTCTCGCTAGAGTTCCCAACTTAATGATGGCAACTAACGACGAGGGTTGCGCTCGTTGCGGGACTTAACCCAACATCTCACGACACGAGCTGACGACAGCCATGCAGCACCTGTCTTCCGGTTCCTTACGGCACTCTCCCCTTTCAAGGAGATT
>6TW_13538
TCACCCCAGTCATCAACCCCGCCTTCGGCACCCTCCTCCCCCGAAAGGGTTAGAGTAATGACTTCGGGCGTGGCTCACTTCCATGGTGTGACGGGCGGTGTGTACAAGGCCCGGGAACGGATTCACCGCAGTATGCTGACCTGCGATTACTAGCGATTCCTCCTTCATGCAGGCGAGTTGCAGCCTGCAATCTGAACTGTGCCAGGGTTTGTGAGATTCGCTCTCCCTCGCGGGTTGGCTGCTCTGTGTCCCTCGCATTGTAGTACGTGTGTCGCCCAGGACGTAAGGGCCATGCTGACTTGACGTCATCCTCACCTTCCTCCGGTTTGTCACCGGCAGTCTCGCTAGAGTTCCCAACTTAATGATGGCAACTAACGACGAGGGTTGCGCTCGTTGCGGGACTTAACCCAACATCTCACGACACGAGCTGACGACAGCCATGCAGCACCTGTCTTCTGGTTCCTTACGGCACTCTCCCCTTTCAAGGAGATTCC
>6TW_13560
TCACCCCAGTCGCTGACCCTACCGTGGTCGGCGGCCTCCTTGCGGTTAGCCAACCGGCTTAGGGTAAAACCAACTCCCATGGTGTGACGGGCGGTGTGTACAAGGCCCGGGAACGTATTCACCGCGCCATGCTGATGCGCGATTACTAGCGATTCCACCTTCACGCATCCGAGTTGCAGAATGCGATCCGAACTGAGACGGCTTTTCAGGATCGGCTCGGCCTCACGACCTGGCTTCCCACTGTCACCGCCATTGTAGCACGTGTGTAGCCCAGCCCATAAGGGCCATGAGGACTTGACGTCATCCCCACCTTCCTCCGGCTTGTCACCGGCAGTTCCTCTAGAGTGCCCACCCAAACATGCTGGCAACTAAAGGCGAGGGTTGCGCTCGTTGCGGGACTTAACCCAACATCTCACGACACGAGCTGACGACAGCCATGCAGCACCTGTGCGGCAGGTCCCTTGCGGGAAAAGTCCATCTCTGGACCGGTCCTGCCC
>6TW_13561
TCACCCCAGTCACGAATCCTACCGTGGTAAGCGCCCTCCTTGCGGTTAAGCTACCTACTTCTGGTAAAACCCGCTCCCATGGTGTGACGGGCGGTGTGTACAAGACCCGGGAACGTATTCACCGCGACATGCTGATCCGCGATTACTAGCGATTCCAACTTCATGTAGTCGAGTTGCAGACTACAATCCGGACTACGATACACTTTATGGGATTAGCTCCCCCTCGCGGGTTGGCGGCCCTCTGTATGTACCATTGTATGACGTGTGAAGCCCTACCCATAAGGGCCATGAGGACTTGACGTCATCCCCACCTTCCTCCGGTTTGTCACCGGCAGTCTCATTAGAGTGCCCTTTCGTAGCAACTAATGACAAGGGTTGCGCTCGTTGCGGGACTTAACCCAACATCTCACGACACGAGCTGACGACAGCCATGCAGCACCTGTGTTACGGCTCTCTTTCGAGCACCCCCACCTCTCAGCGGGGTTCCGTACATGTCAAGGGTAGGTAAGGTTTTTCGCGTTG
>6TW_13569
TCACCCCAGTCATCAACCCCGCCTTCGGCACCCTCCTCCCCCGAAAGGGTTAGAGTAATGACTTCGGGCGTGGCTCACTTCCATGGTGTGACGGGCGGTGTGTACAAGGCCCGGGAACGGATTCACCGCAGTATGCTGACCTGCGATTACTAGCGATTCCTCCTTCATGCAGGCGAGTTGCAGCCTGCAATCTGAACTGTGCCGAGGGTTTGTGAGATTCGCTCTCCCTCGCGGGTTGGCTGCTCTGTGTCCCTCGCATTGTAGTACGTGTGTCGCCCGAGGACGTAAGGGCCATGCTGACTTGACGTCATCCTCACCTTCCTCCGGTTTGTCACCGGCAGTCTCGCTAGAGTTCCCAACTTAATGATGGCAACTAACGACGAGGGTTGCGCTCGTTGCGGGACTTAACCCAACATCTCACGACACGAGCTGACGACAGCCATGCAGCACCTGTCTTCTGGTTCCTTACGGCACTCTCCCCTTTCAAGGAGATTCC
>6TW_13577
TCACCCCAGTCACCAGCCCTGCCTTAGGCGCCTCCCTCCCTTGCGGGTTGAGATAACGACTTCGGGCGTGACCAGCTTCCATGGTGTGACGGGCGGTGTGTACAAGGCCCGGGAACGTATTCACCGCAGTATGCTGACCTGCGATTACTAGCGATTCCGCCTTCATGCAGGCGAGTTGCAGCCTGCAATCTGAACTAAGACCGGGTTTATGAGATTAGCTTGCATTCGCATGCTTGCGACTCTTTGTCCCGGCCATTGTAGTACGTGTGTAGCCCAAGGCGTAAGGGGCATGATGACTTGACGTCATCCCCACCTTCCTCCGGTTTGTCACCGGCAGTCTCTCTAGAGTGCCCAACTTAATGATGGCAACTAAAAACGAGGGTTGCGCTCGTTGCGGGACTTAACCCAACATCTCACGACACGAGCTGACGACAGCCATGCACCACCTGTGTTCGTGCTCCCGAAGGCACTCCTCCCTTTCAAGAGGATTCACG
>6TW_13581
TCATCCCAATCACCATCCATACCTTAGGCACCTGCCTCCTTGCGGTTAGCTCGGCGGCTTTGGGTACAGACGGCTTTCATGATGTGACGGGCGGTGTGTACAAGGCCTGGGAACGTATTCACGGCGCCGTAGCTGATGCGCCATTACTAGCGATTCCAGCTTCATGCCGGCGAGTTGCAGCCGACAATCTGAACTGGGCCCGGTTTTAAGGATTTGCTCCCCATTGCTGGATTGCGCCCCTCTGTGCCGGGCATTGTAGTACGTGTGCAGCCCTGGCCGTAAGGGCCATACTGACTTGACGTCATCCCCACCTTCCTCCTCGTTGAAGCGAGGCAGTCCGTCCAGAGTGCTCCGGTCTTTCGACCGGGTGGCAACAGGACGCAGGGGTTGCGCTCGTTGCGGGACTTAACCCAACATCTCACGACACGAGCTGACGACAGCCATGCAGCACCTGTGCACGCTCCCCTTGCGGGGTCGTTACGCTTTCGCG
>6TW_13595
TCACCCCAGTCATCAACCCCGCCTTCGGCACCCTCCTCCCCCGAAAGGGTTAGAGTAATGACTTCGGGCGTGGCTCACTTCCATGGTGTGACGGGCGGTGTGTACAAGGCCCGGGAACGGATTCACCGCAGTATGCTGACCTGCGATTACTAGCGATTCCTCCTTCATGCAGGCGAGTTGCAGCCTGCAATCTGAACTGTGCCAGGGTTTGTGAGATTCGCTCTCCCTCGCGGGTTGGCTGCTCTGTGTCCCTCGCATTGTAGTACGTGTGTCGCCCAGGACGTAAGGGCCATGCTGACTTGACGTCATCCTCACCTTCCTCCGGTTTGTCACCGGCAGTCTCGCTAGAGTTCCCAACTTAATGATGGCAACTAACGACGAGGGTTGCGCTCGTTGCGGGACTTAACCCAACATCTCACGACACGAGCTGACGACAGCCATGCAGCACCTGTCTTCTGGTTCCTTACGGCACTCTCCCCTTTCAAGGAGATT
>6TW_13607
TAGCCCTAGTTACCAGTTTTACCCTAGGCAGCTCCTTGCGGTCACCGACTTCAGGCACCCCCAGCTTCCATGGCTTGACGGGCGGTGTGTACAAGGCCCGGGAACGTATTCACCGGATCATGGCTGATATCCGATTACTAGCGATTCCAGCTTCACGGAGTCGAGTTGCAGACTCCGATCCGAACTGAGAACGGTTTTGTAGATTCGCTCCTACTCGCGTAGTGGCTGCTCTCTGTACCGTCCATTGTAGCACGTGTGTAGCCCAAGGCGTAAGGGCCGTGATGATTTGACGTCATCCCCACCTTCCTCACAGTTTGCACTGGCAGTCTTGTTAGAGTTCCCGACATGACTCGCTGGCAACTAACAACAGGGGTTGCGCTCGTTATAGGACTTAACCTGACACCTCACGGCACGAGCTGACGACAACCATGCAGCACCTTGAATTTGCTTGCGAAAGATCTGTTTCCAAATCGGTCAAACTACATTTAAGCCTTGGTAAGGTT
>6TW_13622
TCACCCCAGTCATGTACCACACCGTGGTAGGCGCCCCCCTTTCGGTCAGGCTACCTGCTTCTGGTGCAATACACTCCCATGGTGTGACGGGCGGTGTGTACAAGACCCGGGAACGTATTCACCGCAGCAATGCTGATCTGCGATTACTAGCGATTCCGACTTCATGGAGTCGAGTTGCAGACTCCAATCCGGACTACGACAAGTTTTCTGGGATTGGCTCCCCGTTGCCGGTTGGCTACCCTCTGTACTTGCCATTGTAGCACGTGTGTAGCCCTGGTCATAAAGGCCATGATGACTTGACGTCATCCCCACCTTCCTCCGGTTTGTCACCGGCGGTCTCCTTAGAGTTCCCAACTTAATGATGGCAACTAAGGACAAGGGTTGCGCTCGTTGCGGGACTTAACCCAACATCTCACGACACGAGCTGACGACAGCCATGCAGCACCTGTCTCACGGTTCCTTGCGGCACTCCCGCATCTCTGCAGGATCCCGTGGA
>6TW_13673
TCACCCCAGTCATCAGCCCCACCTTCGGCATCCTCCTCCACAAGGGTTGGAGTAACGACTTCGGGCGTGGCCAACTTCCATGGTGTGACGGGCGGTGTGTACAAGGCCCGGGAACGTATTCACCGCAGTATGCTGACCTGCGATTACTAGCGATTCCTCCTTCACGTAGGCGAGTTGCAGCCTACGATCTGAACTGAGCCACGGTTTATGGGATTTGCTAGCTCTCGCGAGTTTGCTGCCCTTTGTCCGTAGCATTGTAGTACGTGTGTAGCCCAGGATGTAAGGGGCATGATGACTTGACGTCATCCACACCTTCCTCCGGTTTATCACCGGCAGTCTCTCTAGAGTGCCCAACTAAATGCTGGCAACTAAAGACGTGGGTTGCGCTCGTTGTGGGACTTAACCCAACATCTCACGACACGAGCTGACGACAGCCATGCACCACCTGTCACTGCGTTCCCGAAGGCACTCCCTGTTTCCCAAGGGATTCGCAGGA
>6TW_13679
TCACCCCAGTCATCAACCCCGCCTTCGGCACCCTCCTCCCCCGAAAGGGTTAGAGTAATGACTTCGGGCGTGGCTCACTTCCATGGTGTGACGGGCGGTGTGTACAAGGCCCGGGAACGGATTCACCGCAGTATGCTGACCTGCGATTACTAGCGATTCCTCCTTCATGCAGGCGAGTTGCAGCCTGCAATCTGAACTGTGCCAGGGTTTGTGAGATTCGCTCTCCCTCGCGGGTTGGCTGCTCTGTGTCCCTCGCATTGTAGTACGTGTGTCGCCCAGGACGTAAGGGCCATGCTGACTTGACGTCATCCTCACCTTCCTCCGGTTTGTCACCGGCAGTCTCGCTAGAGTTCCCAACTTAATGATGGCAACTAACGACGAGGGTTGCGCTCGTTGCGGGACTTAACCCAACATCTCACGACACGAGCTGACGACAGCCATGCAGCACCTGTCTTCTGGTTCCTTACGGCACTCTCCCCGTTTCAAGGAGATTCC
>6TW_13725
TCACCCCAGTCACCAGCCCTGCCTTAGGCGCCTCCCTCCCTTGCGGGTTGAGATAACGACTTCGGGCGTGACCAGCTTCCATGGTGTGACGGGCGGTGTGTACAAGGCCCGGGAACGTATTCACCGCAGTATGCTGACCTGCGATTACTAGCGATTCCGCCTTCATGCAGGCGAGTTGCAGCCTGCAATCTGAACTAAGACCGGGTTTATGAGATTAGCTTGCATTCGCATGCTTGCGACTCTTTGTCCCGGCCATTGTAGTACGTGTGTAGCCCAAGGCGTAAGGGGCATGATGACTTGACGTCATCCCCACCTTCCTCCGGTTTGTCACCGGCAGTCTCTCTAGAGTGCCCAACTTAATGATGGCAACTAAAAACGAGGGTTGCGCTCGTTGCGGGACTTAACCCAACATCTCACGACACGAGCTGACGACAGCCATGCACCACCTGTGTTCGTGCTCCCGAAGGCACTCCTCCCTTTCAAGAGGATTCACG
>6TW_13733
TCACCCCAGTCATCAACCCCGCCTTCGGCACCCTCCTCCCCCGAAAGGGTTAGAGTAATGACTTCGGGCGTGGCTCACTTCCATGGTGTGACGGGCGGTGTGTACAAGGCCCGGGAACGGATTCACCGCAGTATGCTGACCTGCGATTACTAGCGATTCCTCCTTCATGCAGGCGAGTTGCAGCCTGCAATCTGAACTGTGCCAGGGTTTGTGAGATTCGCTCTCCCTCGCGGGTTGGCTGCTCTGTGTCCCTCGCATTGTAGTACGTGTGTCGCCCAGGACGTAAGGGCCATGCTGACTTGACGTCATCCTCACCTTCCTCCGGTTTGTCACCGGCAGTCTCGCTAGAGTTCCCAACTTAATGATGGCAACTAACGACGAGGGTTGCGCTCGTTGCGGGACTTAACCCAACATCTCACGACACGAGCTGACGACAGCCATGCAGCACCTGTCTTCTGGTTCCTTACGGCACTCTCCCCTTTCAAGGAGATTCC
>6TW_13746
TAGTCCCAGTCATCGGCCATACCTTGGGCGCCTCTCTCCTTGCGGTTGAGTCGGCGACTTCGGGTAAAACCAACTCCCATGACTTGACGGGCGGTGTGTACAAGGCTCGGGAACGTATTCACGGCGCTATAGCTGACGCGCCATTACTAGCAATTCCAACTTCATGCAGTCGAATTGCAGACTGCAATCTGAACTGGGGTCGGCTTTTGGGATTTGCTCCGCCTTGCGGCCTTGCTGCCTTCTGTACCGACCATTGTAGCACGTGTGTTGCCCCAGACATAAGGGCCATGCTGACTTGACGTCATCCCCACCTTCCTCCTGGTTACCCAGGCAGTCTCGTTAGAGTTCCCATCCGAAATGCTGGCAACTAACGATAGGGGTTGCGCTCGTTGGGGGACTTAACCCTACACCTCACGGCACGAGCTGACGACAGCCATGCAGCACCTGTGCAGCGGCCCTTTCGGGAGCGACATTTCTGCCGCTGTCCA
>6TW_13748
TAGTCCCAATCACGGAATTCATCTTAGGCGCCTGCTTCCTTGCGGTTAGCTCAGCGACGTCGGATGCGCCCCGCTTTCGTGGCTTGACGGGCGGTGTGTACAAGGCTCAGGAACACATTCACCGCAGCATAGCTGATCTGCGATTACTAGCGATTCCGGCTTCATGCAGGCGAGTTGCAGCCTGCAATCTGAACTGAGGGGCGCTTTTTGAGATTTGCTTACACTCGCATGCTCGCTTCCCTTTGTACGCCCCATTGTAGCACGTGTGCAGCCCTAGACATAAAGGCCATGATGACTTGACGTCGTCCCCGCCTTCCTCCCGTTTAACACGGGCAGTCTCACTAGAGTCCCCGCCATGACGCGCTGGCAACTAGTGAAAGGGGTTTCGCTCGTTAAAGGACTTAACCTAACACCTCACGGCACGAGCTGACGACAGCCATGCAGCACCTGTGCATGTTCCACTCTTGCG
>6TW_13751
TCACCCCAGTCATCAACCCCGCCTTCGGCACCCTCCTCCCCCGTTAAGGGTTAGAGTAATGACTTCGGGCGTGGCTCACTTCCATGGTGTGACGGGCGGTGTGTACAAGGCCCGGGAACGGATTCACCGCAGTATGCTGACCTGCGATTACTAGCGATTCCTCCTTCATGCAGGCGAGTTGCAGCCTGCAATCTGAACTGTGCCAGGGTTTGTGAGATTCGCTCTCCCTCGCGGGTTGGCTGCTCTGTGTCCCTCGCATTGTAGTACGTGTGTCGCCCAGGACGTAAGGGCCATGCTGACTTGACGTCATCCTCACCTTCCTCCGGTTTGTCACCGGCAGTCTCGCTAGAGTTCCCAACTTAATGATGGCAACTAACGACGAGGGTTGCGCTCGTTGCGGGACTTAACCCAACATCTCACGACACGAGCTGACGACAGCCATGCAGCACCTGTCTTCTGGTTCCTTACGGCACTCTCCCCTTTCAAGGAGATTCC
>6TW_13771
TCACCCCAATCAAAAGCCCTACCTTAGGTACCTGCCTCCGTAAACGGTTAGCTCAGTAACTTCGGGCATGACCCTCTTTCGTGGTGTGACGGGCGGTGTGTACAAGACCCGGGAACGTATTCAATGCAGCGTGCTGATCTGCATTTACTAGCGATTCCAGCTTCACGTAGTCGAGTTGCAGACTACGATCCGAACTGAGGGTGGGTTTGTAGATTAGCCAAGCCTCGCGACTCAGCAACTTATTGTCCCATCCCATTGTAACACGTGTGTAGCCCTGGGCATAAGGGGCATGATGATTTGACGTCATCCACACCTTCCTCCGGCTTGTCACCGGCAGTCTGGCTAGAGGGTTCAGCATCCTACGATCTGTAACAACTAACCACGTGGGTTGCGCTCGTTGCGGGACTTAACCCAACATCTCACGACACGAGCTGACGACAACCGTGCACCACCTGTCTCTTAGCTCCCTTGCGGGCACCCCTAACTTTCGCTAAGGTTCTAAGGAT
>6TW_13788
TCACCCCAGTCATCAACCCCGCCTTCGGCACCCTCCTCCCCCGAAAGGGTTAGAGTAATGACTTCGGGCGTGGCTCACTTCCATGGTGTGACGGGCGGTGTGTACAAGGCCCGGGAACGGATTCACCGCAGTATGCTGACCTGCGATTACTAGCGATTCCTCCTTCATGCAGGCGAGTTGCAGCCTGCAATCTGAACTGTGCCAGGGTTTGTGAGATTCGCTCTCCCTCGCGGGTTGGCCGCTCTGTGTCCCTCGCATTGTAGTACGTGTGTCGCCCAGGACGTAAGGGCCATGCTGACTTGACGTCATCCTCACCTTCCTCCGGTTTGTCACCGGCAGTCTCGCTAGAGTTCCCAACTTAATGATGGCAACTAACGACGAGGGTTGCGCTCGTTGCGGGACTTAACCCAACATCTCACGACACGAGCTGACGACAGCCATGCAGCACCTGTCTTCTGGTTCCTTACGGCACTCTCCCCTTTCAAGGAGATT
>6TW_13790
TCACCCCAGTCATCAACCCCGCCTTCGGCACCCTCCTCCCCCGAAAGGGTTAGAGTAATGACTTCGGGCGTGGCTCACTTCCATGGTGTGACGGGCGGTGTGTACAAGGCCCGGGAACGGATTCACCGCAGTATGCTGACCTGCGATTACTAGCGATTCCTCCTTCATGCAGGCGAGTTGCAGCCTGCAATCTGAACTGTGCCAGGGTTTGTGAGATTCGCTCTCCCTCGCGGGTTGGCTGCTCTGTGTCCCTCGCATTGTAGTACGTGTGTCGCCCAGGACGTAAGGGCCATGCTGACTTGACGTCATCCTCACCTTCCTCCGGTTTGTCACCGGCAGTCTCGCTAGAGTTCCCAACTTAATGATGGCAACTAACGACGAGGGTTGCGCTCGTTGCGGGACTTAACCCAACATCTCACGACACGAGCTGACGACAGCCATGCAGCACCTGTCTTCTGGTTCCTTACGGCACTCTCCCCTTTCAAGGAGATTCC
>6TW_13792
TCATCCCAATCACCGATCCCACCTTAGGCAGCTCCCTCCTTGCGGTTGGGCCACTGACTTTGGGTGTTACCGACTTTCGTGATGTGACGGGCGGTGTGTACAAGGCCCGGGAACGTATTCACCGCAGCGTTGCTGATCTGCGATTACTAGCAACTCCGACTTCATGGGGTCGAGTTGCAGACCCCAATCCGAACTGAGACTGGCTTTTTGGGATTCGCTCCACCTTACGGTTTCGCAGCCCTTTGTACCAGCCATTGTAGCATGCGTGCAGCCCAAGACATAAGGGGCATGATGATTTGACGTCATCCCCACCTTCCTCCGAGTTGACCCCGGCAGTCTCCTGTGAGTCCCCAACTAAATGCTGGCAACACAGAACGAGGGTTGCGCTCGTTGCGGGACTTAACCCAACATCTCACGACACGAGCTGACGACAACCATGCACCACCTGTATAGCGCCCTTGCGGACATGACATCTCTGCCACTTTTCGCTATA
>6TW_13793
TAGTCCCAATCACCGAGCTCGCCTTCGGCGCCGCCCCCCTTTCGGTTGGACTAGCGACTTCGGGCGCTCTCAGCTCTCGTGGCTTGACGGGCGGTGTGTACAAGGCTCAGGAACATATTCACCGCGGCGTAGCTGATCCGCGATTACTAGCGATTCCAACTTCATGCAGGCGAGTTGCAGCCTGCAATCCGAACTGGGGTTGGCTTTCTGAGGTCTGCTTCGCCTCGCGGTTCTGCTTCTCTCTGTACCAACCATTGTAGCACGTGTGTAGCCCCAGGCGTAAGGGCCATGATGACTTGACGTCGTCCCCACCTTCCTCCGTTTTGACAACGGCAGTCCCACTAAAGTGCCCGGCTTTACCCGTTGGTAACTAATGGTAGGGGTTTCGCTCGTTAAGGGACTTAACCCGACATCTCACGACACGAGCTGACGACAGCCATGCAACACCTGTGCAGGTCACACCCGAAGGTAATCAGCCAGCTTTCACCGGCCTAGCCCCTGCAT
>6TW_13798
TCACCCCAGTCACCAGCCCTGCCTTAGGCGCCTCCCTCCCTTGCGGGTTGAGATAACGACTTCGGGCGTGACCAGCTTCCATGGTGTGACGGGCGGTGTGTACAAGGCCCGGGAACGTATTCACCGCAGTATGCTGACCTGCGATTACTAGCGATTCCGCCTTCATGCAGGCGAGTTGCAGCCTGCAATCTGAACTAAGACCGGGTTTATGAGATTAGCTTGCATTCGCATGCTTGCGACTCTTTGTCCCGGCCATTGTAGTACGTGTGTAGCCCAAGGCGTAAGGGGCATGATGACTTGACGTCATCCCCACCTTCCTCCGGTTTGTCACCGGCAGTCTCTCTAGAGTGCCCAACTTAATGATGGCAACTAAAAACGAGGGTTGCGCTCGTTGCGGGACTTAACCCAACATCTCACGACACGAGCTGACGACAGCCATGCACCACCTGTGTTCGTGCTCCCGAAGGCACTCCTCCCTTTCAAGAGGATTCACG
>6TW_13811
TCACCCCAGTCATCAACCCCGCCTTCGGCACCCTCCTCCCCCGAAAGGGTTAGAGTAATGACTTCGGGCGTGGCTCACTTCCATGGTGTGACGGGCGGTGTGTACAAGGCCCGGGAACGGATTCACCGCAGTATGCTGACCTGCGATTACTAGCGATTCCTCCTTCATGCAGGCGAGTTGCAGCCTGCAATCTGAACTGTGCCAGGGTTTGTGAGATTCGCTCTCCCTCGCGGGTTGGCCGCTCTGTGTCCCTCGCATTGTAGTACGTGTGTCGCCCAGGACGTAAGGGCCATGCTGACTTGACGTCATCCTCACCTTCCTCCGGTTTGTCACCGGCAGTCTCGCTAGAGTTCCCAACTTAATGATGGCAACTAACGACGAGGGTTGCGCTCGTTGCGGGACTTAACCCAACATCTCACGACACGAGCTGACGACAGCCATGCAGCACCTGTCTTCTGGTTCCTTACGGCACTCTCCCCTTTCAAGGAGATT
>6TW_13831
TCACCCCAGTCATCAACCCCGCCTTCGGCACCCTCCTCCCTTTCGGGTTAGAGTAATGACTTCGGGCGTGGCTCACTTCCATGGTGTGACGGGCGGTGTGTACAAGGCCCGGGAACGGATTCACCGCAGTATGCTGACCTGCGATTACTAGCGATTCCTCCTTCATGCAGGCGAGTTGCAGCCTGCAATCTGAACTGTGCCAGGGTTTATGAGATTCGCTCTCCCTCGCGGGTTGGCTGCTCTCTGTCCCTCGCATTGTAGTACGTGTGTCGCCCAGGACGTAAGGGCCATGCTGACTTGACGTCATCCTCACCTTCCTCCGGTTTGTCACCGGCAGTCTCGCTAGAGTTCCCAACTTAATGATGGCAACTAACGACGAGGGTTGCGCTCGTTGCGGGACTTAACCCAACATCTCACGACACGAGCTGACGACAGCCATGCAGCACCTGTCTTCTGGTTCCTTACGGCACTCTCCCCTTTCAAGGAGATTCC
>6TW_13860
TCATCCCAATCACCGATCCCACCTTCGGCAGCTCCCTCCTTGCGGTTGGGCCACTGACTTCGGGTGTTACCGACTTTCGTGATGTGACGGGCGGTGTGTACAAGCCCCGGGAACGTATTCACCGTAGCGTTGCTGATCTACGATTACTAGCAACTCCGACTTCATGGGGTCGAGTTGCAGACCCCAATCCGAACTGAGACTGGCTTTTTGGGATTCGCTCCACTTTGCAGTATTGCAGCCCTTTGTACCAGCCATTGTAGCATGCGTGCAGCCCAAGACATAAGGGGCATGATGATTTGACGTCATCCCCACCTTCCTCCGAGTTAACCCCGGCAGTCTCCTGTGAGTCCCCAACTAAATGCTGGCAACACAGAACGAGGGTTGCGCTCGTTGCGGGACTTAACCCAACATCTCACGACACGAGCTGACGACAACCATGCACCACCTGTATACAGACGTTTAACCGCTACGACATCTCTGCCGTATTCCTGTATAT
>6TW_13867
TCACCCCAGTCATCAACCCCGCCTTCGGCACCCTCCTCCCCCGAAAGGGTTAGAGTAATGACTTCGGGCGTGGCTCACTTCCATGGTGTGACGGGCGGTGTGTACAAGGCCCGGGAACGGATTCACCGCAGTATGCTGACCTGCGATTACTAGCGATTCCTCCTTCATGCAGGCGAGTTGCAGCCTGCAATCTGAACTGTGCCAGGGTTTGTGAGATTCGCTCTCCCTCGCGGGTTGGCTGCTCTGTGTCCCTCGCATTGTAGTACGTGTGTCGCCCAGGACGTAAGGGCCATGCTGACTTGACGTCATCCTCACCTTCCTCCGGTTTGTCACCGGCAGTCTCGCTAGAGTTCCCAACTTAATGATGGCAACTGAAGATAGGGGTTGCGCTCGTTGCGGGACTTAACCCAACACCTCACGGCACGAGCTGACGACAGCCATGCAGCACCTTGCTTTGTGTCCCGAAGGAATGTATGCTTTCACACACA
>6TW_13869
TCACCCCAGTCATCAGTCCTACCTTAGGCATCCCCCTCCTTGCGGTTGGGGTAACGACTTCGGGCGTGACCAACTTCCATGGTGTGACGGGCGGTGTGTACAAGGCCCGGGAACGAATTCACTGCAGTATGCTGACCTGCAATTACTAGCGATTCCTCCTTCACGAAGGCGAGTTGCAGCCTTCGATCTGAACTGAGCTACGGTTTATGAGATTTGCATCACATCGCTGTGTAGCTGCCCTTTGTCCGTAGCATTGTAGTACGTGTGTAGCCCAAGACGTAAGGGGCATGCTGACTTGACGTCATCCCCACCTTCCTCCGGTTTGTCACCGGCAGTCTCTCTAGAGTGCCCAACTTAATGCTGGCAACTAAAAACGAGGGTTGCGCTCGTTGCGGGACTTAACCCAACATCTCACGACACGAGCTGACGACAGCCATGCACCACCTGTGTTCACGCTCCCGAAGGCACTTCCATCTTTCAACGGAATTCGTGACA
>6TW_13885
TCATCCCAATCACCAGCCACACCTTAGACGCCTGCCTCCTTGCGGTTGGCTTGGCGGCTTCGGGTACAACCGGCTTTCATGATGTGACGGGCGGTGTGTACAAGGCCTGGGAACGTATTCACGGCGCCGTAGCTGATGCGCCATTACTAGCGAATCCAGCTTCATGCCGGCGAGTTGCAGCCGACAATCTGAACTGGGCCCGGTTTTTAGGATTTGCTCCCCATTGCTGGTTTGCGGCCCATTGTACCGGGCATTGTAGTACGTGTGCAGCCCTGGTCGTAAGGGCCATACTGACTTGACGTCATCCCCACCTTCCTCCCCGTTTAAGCGGGGCAGTCTGTCCAGAGTTCCCCCTTTTCAGGGTGGCAACAGGACACAGGGGTTGCGCTCGTTGCGGGACTTAACCCAACATCTCACGACACGAGCTGACGACAGCCATGCAGCACCTGTGCAAGCTCCTCTTGCGAGGTCGTTACCCTTTCAGGCTTCACCACATGCA
>6TW_13906
TCACCCCAGTCATCAACCCCGCCTTCGGCACCCTCCTCCCCCGAAAGGGTTAGAGTAATGACTTCGGGCGTGGCTCACTTCCATGGTGTGACGGGCGGTGTGTACAAGGCCCGGGAACGGATTCACCGCAGTATGCTGACCTGCGATTACTAGCGATTCCTCCTTCATGCAGGCGAGTTGCAGCCTGCAATCTGAACTGTGCCAGGGTTTGTGAGATTCGCTCTCCCTCGCGGGTTGGCTGCTCTGTGTCCCTCGCATTGTAGTACGTGTGTCGCCCAGGACGTAAGGGCCATGCTGACTTGACGTCATCCTCACCTTCCTCCGGTTTGTCACCGGCAGTCTCGCTAGAGTTCCCAACTTAATGATGGCAACTAACGACGAGGGTTGCGCTCGTTGCGGGACTTAACCCAACATCTCACGACACGAGCTGACGACAGCCATGCAGCACCTGTCTTCTGGTTCCTTACGGCACTCTCCCCTTTCAAGGAGATTCC
>6TW_13930
TCACCCCAGTCATCAACCCCGCCTTCGGCACCCTCCTCCCCCGAAAGGGTTAGAGTAATGACTTCGGGCGTGGCTCACTTCCATGGTGTGACGGGCGGTGTGTACAAGGCCCGGGAACGGATTCACCGCAGTATGCTGACCTGCGATTACTAGCGATTCCTCCTTCATGCAGGCGAGTTGCAGCCTGCAATCTGAACTGTGCCAGGGTTTGTGAGATTCGCTCTCCCTCGCGGGTTGGCTGCTCTGTGTCCCTCGCATTGTAGTACGTGTGTCGCCCAGGACGTAAGGGCCATGCTGACTTGACGTCATCCTCACCTTCCTCCGGTTTGTCACCGGCAGTCTCGCTAGAGTTCCCAACTTAATGATGGCAACTAACGCGAGGGTTGCGCTCGTTGCGGGACTTAACCCAACATCTCACGACACGAGCTGACGACAGCCATGCAGCACCTGTCTTCTGGTTCCTTACGGCACTCTCCCCTTTNAAGG
>6TW_13950
TCACCCCAGTCATCAACCCCGCCTTCGGCACCCTCCTCCCCCGAAAGGGTTAGAGTAATGACTTCGGGCGTGGCTCACTTCCATGGTGTGACGGGCGGTGTGTACAAGGCCCGGGAACGGATTCACCGCAGTATGCTGACCTGCGATTACTAGCGATTCCTCCTTCATGCAGGCGAGTTGCAGCCTGCAATCTGAACTGTGCCAGGGTTTGTGAGATTCGCTCTCCCTCGCGGGTTGGCTGCTCTGTGTCCCTCGCATTGTAGTACGTGTGTCGCCCAGGACGTAAGGGCCATGCTGACTTGACGTCATCCTCACCTTCCTCCGGTTTGTCACCGGCAGTCTCGCTAGAGTTCCCAACTTAATGATGGCAACTAACGACGAGGGTTGCGCTCGTTGCGGGACTTAACCCAACATCTCACGACACGAGCTGACGACAGCCATGCAGCACCTGTCTTCCGGTTCCTTACGGCACTCTCCCCTTTCAAGGAGATT
>6TW_13960
TCACCCCAGTTGCTGACTATACCTTGGTCAAACGCCTCCTTGCGGTTAGCAATCTGCTTTAAGGTAGAACCAACTTCCATGGTGTGACGGGCGGTGTGTACAAGACCCGGGAACGTATTCACCGTAGCACGCTGATCTACGATTACTAGCGATTCCAGCTTCATGCACTCGAGTTGCAGAGTGCAATCCGAACTGAGGTAGATTTTTGAGTTTAGCTTAGCGTCGCCACTTTGCATCTCATTGTCACTACCATTGTAGCACGTGTGTAGCCCAACCCGTAAGGGCCATGAGGACTTGACGTCATCCCCACCTTCCTCCAGCTTATCACTGGCAGTTCTTTCAGAGTGCCCAGCATGACCTGATGGCAACTAAAAGTAGGGGTTGCGCTCGTTGCGGGACTTAACCCAACATCTCACGACACGAGCTGACGACAGCCATGCAGCACCTGTGTTCTGTCCGGCCGAACCGAAAAGTCTAGTTTCCAAACTCGCG
>6TW_13965
TCACCCCAGTCACCAGCCCTGCCTTAGGCGCCTCCCTCCCTTACGGGTTGAGATAACGACTTCGGGCGTGACCAGCTTCCATGGTGTGACGGGCGGTGTGTACAAGGCCCGGGAACGTATTCACCGCAGTATGCTGACCTGCGATTACTAGCGATTCCGCCTTCATGCAGGCGAGTTGCAGCCTGCAATCTGAACTAAGACCGGGTTTATGAGATTAGCTTGCATTCGCATGCTTGCGACTCTTTGTCCCGGCCATTGTAGTACGTGTGTAGCCCAAGGCGTAAGGGGCATGATGACTTGACGTCATCCCCACCTTCCTCCGGTTTGTCACCGGCAGTCTCTCTAGAGTGCCCAACTTAATGATGGCAACTAAAAACGAGGGTTGCGCTCGTTGCGGGACTTAACCCAACATCTCACGACACGAGCTGACGACAGCCATGCACCACCTGTGTTCGTGCTCCCGAAGGCACTCCTCTCTTTCAAAAAGGATTCACGA
>6TW_13968
TCACCCAATCATGAGTCATACCTTGGGCCGTGGCCTCCTTGCGGTTAGCTCACAGACTTCTAGTACAACCCACTTTCGTGATGTGACGGGCGGTGTGTACAAGGCCCGGGAACGTATTCACGGCAGCATGCTGATCTGCCATTACTAGCGATTCCAGCTTCATGCAGGCGAGTTGCAGCCTGCAATCCGAACTGAGAACGGTTTTTGCGATTAGCTTCACCTCGCGGTTTCGCAGCGCTTTGTACCGTCCATTGTAGCACGTGTGTAGCCCTGGACATAAAGGCCATGATGACTTGACGTCATCCCCACCTTCCTCCAACTTATCGCTGGCGGTCCCCTGATAGTTCCCAACTTAATGATGGCAAAACAGGGCAAGGGTTGCGCTCGTTGCGGGACTTAACCCAACATCTCACGACACGAGCTGACGACAGCCATGCAGCACCTCGACTCTAGTCCCTTGCGGGATATCCGTGTTTCCAGTAACCG
>6TW_13969
TAGCCCCAGTCACCTGTTTTACCTTAGACAGCTCCCCGTAAAGTCACCGTCTTCAGGCACCCCAAGCTCCCATGGCTTGACGGGCGGTGTGTACAAGGTCCGGGAACGTATTCACCGCGCCATGGCTGATGCGCGATTACTAGCGATTCCACCTTCATGGAGTCGGGTTGCAGACTCCAATCCGAACTGGGATAGGGTTTGAGAGATTCGCATCGCCTCGCGACGTAGCTGCCCTCTGTCCCTACCATTGTAGCACGTGTGTAGCCCTGGGCATAAAGGCCATGATGACTTGACGTCGTCCCCACCTTCCTCACACCTTACGGCGGCAGTATGTTCAGAGTCCCCGACATTACTCGCTGGCAACTGAACAAGGGGGTTGCGCTCGTTGCGGGACTTAACCCAACATCTCACGACACGAGCTGACGACAGCCATGCAGCACCTTGCACTCTGTTCTTGCGACCGGCGAGCTTTCACCCGCATTCAAAGCACA
>6TW_13970
TAGTCCCAATCGCAGAGTTCATCTTAGGCGCCTGGCTCCTTGCGGTTACCTCAGCGACTTCGGATGCCCCCCACTTTCGTGGCTTGACGGGCGGTGTGTACAAGGCTCAGGAACACATTCACCGCGGTATGCTGACCCGCGATTACTAGCGATTCCAGCTTCATGCAGGCGAGTTGCAGCCTGCAATCCGAACTAGGGGCCGTTTTTTGGGATTTGCTCGACCTCGCGGTTTTGCATCCCTTTGTGCGACCCATTGTAGGACGTGTGCAGCCCTAGTCATAAGGGCCATGAGGACTTGACGTCATCCCCACCTTCCTCCGGCTTAACGCCGGCGGTCTCTCTAGAGTCCCCGGCTTTACCCGCTGGCAACTAGAGACAAGGGTTTCGCTCGTTAAGCGACTTAACGCGACATCTCACGACACGAGCTGACGACAGCCATGCAGCACCTGTGTATGTTCCACCCGAAGGCGTGGCCCTGCTTTCACAGGGTTAATCCATACA
>6TW_13978
TCACCCCAGTCATCAACCCCGCCTTCGGCACCCTCCTCCCCCGAAAGGGTTAGAGTAATGACTTCGGGCGTGGCTCACTTCCATGGTGTGACGGGCGGTGTGTACAAGGCCCGGGAACGGATTCACCGCAGTATGCTGACCTGCGATTACTAGCGATTCCTCCTTCATGCAGGCGAGTTGCAGCCTGCAATCTGAACTGTGCCAGGGTTTGTGAGATTCGCTCTCCCTCGCGGGTTGGCTGCTCTGTGTCCCTCGCATTGTAGTACGTGTGTCGCCCAGGACGTAAGGGCCATGCTGACTTGACGTCATCCTCACCTTCCTCCGGTTTGTCACCGGCAGTCTCGCTAGAGTTCCCAACTTAATGATGGCAACTAACGACGAGGGTTGCGCTCGTTGCGGGACTTAACCCAACATCTCACGACACGAGCTGACGACAGCCATGCAGCACCTGTCTTCTGGTTCCTTACGGCACTCTCCCCTTTCAAGGAGATTCC
>6TW_13987
TCACCCCAGTCATCAACCCCGCCTTCGGCACCCTCCTCCCCCGAAAGGGTTAGAGTAATGACTTCGGGCGTGGCTCACTTCCATGGTGTGACGGGCGGTGTGTACAAGGCCCGGGAACGGATTCACCGCAGTATGCTGACCTGCGATTACTAGCGATTCCTCCTTCATGCAGGCGAGTTGCAGCCTGCAATCTGAACTGTGCCAGGGTTTGTGAGATTCGCTCTCCCTCGCGGGTTGGCTGCTCTGTGTCCCTCGCATTGTAGTACGTGTGTCGCCCAGGACGTAAGGGCCATGCTGACTTGACGTCATCCTCACCTTCCTCCGGTTTGTCACCGGCAGTCTCGCTAGAGTTCCCAACTTAATGATGGCAACTAACGACGAGGGTTGCGCTCGTTGCGGGACTTAACCCAACATCTCACGACACGAGCTGACGACAGCCATGCAGCACCTGTCTTCTGGTTCCTTACGGCACTCTCCCCTTTCAAGGAGATTCC
>6TW_13989
TCACCCCAGTCATCAACCCCGCCTTCGGCACCCTCCTCCCCCGAAAGGGTTAGAGTAATGACTTCGGGCGTGGCTCACTTCCATGGTGTGACGGGCGGTGTGTACAAGGCCCGGGAACGGATTCACCGCAGTATGCTGACCTGCGATTACTAGCGATTCCTCCTTCATGCAGGCGAGTTGCAGCCTGCAATCTGAACTGTGCCAGGGTTTGTGAGATTCGCTCTCCCTCGCGGGTTGGCTGCTCTGTGTCCCTCGCATTGTAGTACGTGTGTCGCCCAGGACGTAAGGGCCATGCTGACTTGACGTCATCCTCACCTTCCTCCGGTTTGTCACCGGCAGTCTCGCTAGAGTTCCCAACTTAATGATGGCAACTAACGACGAGGGTTGCGCTCGTTGCGGGACTTAACCCAACATCTCACGACACGAGCTGACGACAGCCATGCAGCACCTGTCTTCTGGTTCCTTACGGCACTCTCCCCTTTCAAGGAGATTCC
>6TW_14002
TCACCCCAGTCACCAGCCCTGCCTTAGGCGCCTCCCTCCCTTACGGGTTGAGATAACGACTTCGGGCGTGACCAGCTTCCATGGTGTGACGGGCGGTGTGTACAAGGCCCGGGAACGTATTCACCGCAGTATGCTGACCTGCGATTACTAGCGATTCCGCCTTCATGCAGGCGAGTTGCAGCCTGCAATCTGAACTAAGACCGGGTTTATGAGATTAGCTTGCATTCGCATGCTTGCGACTCTTTGTCCCGGCCATTGTAGTACGTGTGTAGCCCAAGGCGTAAGGGGCATGATGACTTGACGTCATCCCCACCTTCCTCCGGTTTGTCACCGGCAGTCTCTCTAGAGTGCCCAACTTAATGATGGCAACTAAAAACGAGGGTTGCGCTCGTTGCGGGACTTAACCCAACATCTCACGACACGAGCTGACGACAGCCATGCACCACCTGTGTTCGTGCTCCCGAAGGCACTCCTCTCTTTCAAAAGGATTCACGA
>6TW_14010
TCACCCCAGTCATCAACCCCGCCTTCGGCACCCTCCTCCCCCGAAAGGGTTAGAGTAATGACTTCGGGCGTGGCTCACTTCCATGGTGTGACGGGCGGTGTGTACAAGGCCCGGGAACGGATTCACCGCAGTATGCTGACCTGCGATTACTAGCGATTCCTCCTTCATGCAGGCGAGTTGCAGCCTGCAATCTGAACTGTGCCAGGGTTTGTGAGATTCGCTCTCCCTCGCGGGTTGGCTGCTCTGTGTCCCTCGCATTGTAGTACGTGTGTCGCCCAGGACGTAAGGGCCATGCTGACTTGACGTCATCCTCACCTTCCTCCGGTTTGTCACCGGCAGTCTCGCTAGAGTTCCCAACTTAATGATGGCAACTAACGACGAGGGTTGCGCTCGTTGCGGGACTTAACCCAACATCTCACGACACGAGCTGACGACAGCCATGCAGCACCTGTCTTCTGGTTCCTTACGGCACTCTCCCCTTTCAAGGAGATTCC
>6TW_14054
TCATCCCAGTTACCGCTCATACCTTAGGGCGCTGCCTCCTTGCGGTTGGCGCGCGCACTTCGGGTACAAACGACTCCCATGATGTGACGGGCGGTGTGTACAAGACCCGGGAACGTATTCACGGCGCCGTAGCTGATGCGCCATTACTAGCGATTCCGGCTTCATGGAGGCGAGTTGCAGCCTCCAATCCGAACTGGGCCCGACTTTGGTGATTTCCTCCACCTTGCGGTCTCGGATCCTTCTGTGTCGGGCATTGTAGTACGTGTGCAGCCCTGGCCGTAAGGGCCATACTGACTTGACGTCGTCCCCACCTTCCTCCCCGTTGAACAGGGCAGTCTGAACAGAGTGCCGGAGACTCACGTCTCCATGGCAACAGTTCACAGGGGTTGCGCTCGTTGCGGGACTTAACCCAACATCTCACGACACGAGCTGACGACAGCCATGCAGCACCTGTCTTCTGGTTCCTTACGGCACTCTCCCCTTTCAAGGAGATT
>6TW_14070
TCACCCCAGTCATCAACCCCGCCTTCGGCACCCTCCTCCCCCGAAAGGGTTAGAGTAATGACTTCGGGCGTGGCTCACTTCCATGGTGTGACGGGCGGTGTGTACAAGGCCCGGGAACGGATTCACCGCAGTATGCTGACCTGCGATTACTAGCGATTCCTCCTTCATGCAGGCGAGTTGCAGCCTGCAATCTGAACTGTGCCAGGGTTTGTGAGATTCGCTCTCCCTCGCGGGTTGGCTGCTCTGTGTCCCTCGCATTGTAGTACGTGTGTCGCCCAGGACGTAAGGGCCATGCTGACTTGACGTCATCCTCACCTTCCTCCGGTTTGTCACCGGCAGTCTCGCTAGAGTTCCCAACTTAATGATGGCAACTAACGACGAGGGTTGCGCTCGTTGCGGGACTTAACCCAACATCTCACGACACGAGCTGACGACAGCCATGCAGCACCTGTCTTCGTCGTTCGTCGCTCTCCTTCCCTAGAGAT
>6TW_14092
TCACCCCAGTTGCTGACTATACCTTGGTCAAACGCCTCCTTGCGGTTAGCAATCTGCTTTAAGGTAGAACCAACTTCCATGGTGTGACGGGCGGTGTGTACAAGACCCGGGAACGTATTCACCGTAGCACGCTGATCTACGATTACTAGCGATTCCAGCTTCATGCACTCGAGTTGCAGAGTGCAATCCGAACTGAGGTAGATTTTTGAGTTTAGCTTAGCGTCGCCACTTTGCATCTCATTGTCACTACCATTGTAGCACGTGTGTAGCCCAACCCGTAAGGGCCATGAGGACTTGACGTCATCCCCACCTTCCTCCAGCTTATCACTGGCAGTTCTTTCAGAGTGCCCAGCATGACCTGATGGCAACTAAAAGTAGGGGTTGCGCTCGTTGCGGGACTTAACCCAACATCTCACGACACGAGCTGACGACAGCCATGCAGCACCTGTGTTCTGTCCGGCGAACCGTAAAAGTCTAGTTTCCTAAACTCGCG
>6TW_14157
TAGCCCTAGTTACCAGTTTTACCCTAGGCAGCTCCTTGCGGTCACCGACTTCAGGCACCCCCAGCTTCCATGGCTTGACGGGCGGTGTGTACAAGGCCCGGGAACCGTATTCACCGGATCATGGCTGATATCCGATTACTAGCGATTCCAGCTTCACGGAGTCGAGTTGCAGACTCCGATCCGAACTGAGAACGGTTTTGTAGATTCGCTCCTGGTCACCCAGTGGCTGCTCTCTGTACCGTCCATTGTAGCACGTGTGTAGCCCAAGGCGTAAGGGCCGTGATGATTTGACGTCATCCCCACCTTCCTCACAGTTTGCACTGGCAGTCTTGTTAGAGTTCCCGACTTGACTCGCTGGCAACTAACAACAGGGGTTGCGCTCGTTATAGGACTTAACCTGACACCTCACGGCACGAGCTGACGACAACCATGCAGCACCTTTGAATTTTGCTTGCGAAAGATCTGTTTCCAAATCGGTCAAACTCATTTAAGCCTTGGTAAGGTT
>6TW_14181
TCACTCCAGTCACCGACCCCACCCTAAACATTACTCTCCTCGCGGTTAAGCCAATGTCTTTAGGTGTTACCAGCTCCCATAGTGTGACGGGCGGTGTGTACAAGACCCGGGAACGTATTCAACGCACTATAGCTGACGCGCGTTTACTAGCAACTCCAACTTCATGCAGGCGAGTTGCAGCCTGCAATCTGAACTGAGGAATGTTTTACTAGGATTTGCTCCGCCTCGCGGCTTGGCTTCCCATTGTTCCATCCCATTGTAGCGTGTGTGTAGCCCCGGACATAAAGGCCATGCTGACTTGACGTCATCCCCGCCTTCCTCCGGCTTGCGGCCGGCAGTCTCGCCAGACACTTGTAACTGGCAATGAGGGTTGCGCTCGTTAGCGTACTTAAACGAACATCTCACGACACGAGCTGACGACAGCCATGCAACACCTGTATAAACTCTCTTGCGAGTCGATCCAATTTCTCTTCTCTACCATCTAT
>6TW_14182
TCACCCCAGTTGCTGACTATACCTTGGTCAAACGCCTCCTTGCGGTTAGCAATCTGCTTTAAGGTAGAACCAACTTCCATGGTGTGACGGGCGGTGTGTACAAGACCCGGGAACGTATTCACCGTAGCACGCTGATCTACGATTACTAGCGATTCCGACTTCATGGAGTCGAGTTGCAGACTCCAATCCGGACTACGACAAGTTTTCTGGGATTGGCTCCCCGTTGCCGGTTGGCTACCCTCTGTACTTGCCATTGTAGCACGTGTGTAGCCCTGGTCATAAAGGCCATGATGACTTGACGTCATCCCCACCTTCCTCCGGTTTGTCACCGGCGGTCTCCTTAGAGTTCCCAACTTAATGATGGCAACTAAGGACAAGGGTTGCGCTCGTTGCGGGACTTAACCCAACATCTCACGACACGAGCTGACGACAGCCATGCAGCACCTGTCTCACGGTTCCTTGCGGCACTCCCGCATCTCTGCAGGATTCCGTGGATGTCAAGACC
>6TW_14204
TCATCCCAGTTACCGCTCATAGCGTAGGGCGCTGCCTCCTTGCGGTTGGCTTACGCACTTCGGCTACAAACGACTTCCATGATGTGACGGGCGGTGTGTACAAGGCCCGGGAACGTATTCACGGCGCCGTAGCTGATGCGCCATTACTAGCGATTCCGGCTTCATGGAGGCGAGTTGCAGCCTCCAATCCGAACTGGGCCCAGTTTTTGAGATTTCCTCCACCTCGCGGATTCGGATCATTCTGTACTGGGCATTGTAGTACGTGTGCAGCCCTGGTCGTAAGGGCCATACTGACTTGACGTCATCCCCACCTTCCTCCCCGTTTCACAGGGCAGTCTGTCCAGAGAGCCCGAAGGCAACAGGACACAGGGGTTGCGCTCGTTGCGGGACTTAACCCAACATCTCACGACACGAGCTGACGACAGCCATGCAGCACCTGTGCAAATTATCGGTATTGCTACCGACTCGCTAACTTTCATTAA
>6TW_14209
TAGTCCCAGTCACCAGCCTTGCCGTGGGCACGCATGAATTTGCGCGACTTCGGGCACTGCCAGCTCCCATGACTTGACGGGCGGTGTGTACAAGGCTCAGGAACATATTCACCGCGGCGTAGCTGATCCGCGATTACTAGCGATTCCGACTTCAAGGAGGCGGGTTGCAGCCTCCTATCTGAACTGGGGTGAACTTTAAGCGATTTGCTCCACCTCGCGGTCTTGCATCGTTCTGTATTCACCATTGTAGCACGTGTGCAGCCCCAGGCATAAGGGCCATGAGGACTTGACGTCATCCCCACCTTCCTCCGGTTTGACACCGGCAGTCTCGCTAGAGTCCTCAGCATTACCTGTTATCAACTAACGATAGGGGTTTCGCTCGTTGAGGGACTTAACCCGACACTTCACAGCACGAGCTGACGACAGCCATGCAGCACCTGTCCAAGTTCCGGTCTTGCGACTGTCATCCTACTTTCATA
>6TW_14211
TCACCCCAGTCATCAACCCCGCCTTCGGCACCCTCCTCCCCCGAAAGGGTTAGAGTAATGACTTCGGGCGTGGCTCACTTCCATGGTGTGACGGGCGGTGTGTACAAGGCCCGGGAACGGATTCACCGCAGTATGCTGACCTGCGATTACTAGCGATTCCTCCTTCATGCAGGCGAGTTGCAGCCTGCAATCTGAACTGTGCCAGGGTTTGTGAGATTCGCTCTCCCTCGCGGGTTGGCTGCTCTGTGTCCCTCGCATTGTAGTACGTGTGTCGCCCAGGACGTAGGGGCCATGCTGACTTGACGTCATCCTCACCTTCCTCCGGTTTGTCACCGGCAGTCTCGCTAGAGTTCCCAACTTAATGATGGCAACTAACGACGAGGGTTGCGCTCGTTGCGGGACTTAACCCAACATCTCACGACACGAGCTGACGACAGCCATGCAGCACCTGTCTTCTGGTTCCTTACGGCACTCTCCCCTTTCAAGGAGATTCC
>6TW_14246
TCATCCCAGTTACCGCTCATAGCGTAGGGCGCTGCCTCCTTACGGTTGGCTTACGCACTTCGGCTACAAACGACTTCCATGATGTGACGGGCGGTGTGTACAAGGCCCGGGAACGTATTCACGGCGCCGTAGCTGATGCGCCATTACTAGCGATTCCGGCTTCATGGAGGCGAGTTGCAGCCTCCAATCCGAACTGGGCCCAGTTTTTGAGATTTCCTCCACCTTGCGGATTCGGTTCATTCTGTACTGGGCATTGTAGTACGTGTGCAGCCCTGGTCGTAAGGGCCATACTGACTTGACGTCATCCCCACCTTCCTCCCCGTTTCACAGGGCAGTCTGTCCAGAGAGCCTTACGGCAACAGGACACAGGGGTTGCGCTCGTTGCGGGACTTAACCCAACATCTCACGACACGAGCTGACGACAGCCATGCAGCACCTGTGCAAATCGATGATATTGCTACCACCTCGCTAGCTTTCACTAA
>6TW_14250
TCACCCCAGTCATCAACCCCGCCTTCGGCACCCTCCTCCCCCGAAAGGGTTAGAGTAATGACTTCGGGCGTGGCTCACTTCCATGGTGTGACGGGCGGTGTGTACAAGGCCCGGGAACGGATTCACCGCAGTATGCTGACCTGCGATTACTAGCGATTCCTCCTTCATGCAGGCGAGTTGCAGCCTGCAATCTGAACTGTGCCAGGGTTTGTGAGATTCGCTCTCCCTCGCGGGTTGGCTGCTCTGTGTCCCTCGCATTGTAGTACGTGTGTCGCCCAGGACGTAAGGGCCATGCTGACTTGACGTCATCCTCACCTTCCTCCGGTTTGTCACCGGCAGTCTCGCTAGAGTTCCCAACTTAATGATGGCAACTAACGACGAGGGTTGCGCTCGTTGCGGGACTTAACCCAACATCTCACGACACGAGCTGACGACAGCCATGCAGCACCTGTCTTCTGGTTCCTTACGGCACTCTCCCCTTTCAAGGAGATTCC
>6TW_14252
TCTCCTTCCTCTAAATGATAAGGTTTAATCAACTTCCCGCAGCATCGACGGCGAACCGCCTCAGCCGCAGTCCGAAGATTTCACCGGATCATTCAATCGGTAGGAGCGACGGGCGGTGTGTACAAAGGGCAGGGACGTAATCAACGCGAGCTGATGACTCACGCTTACTAGGAATTCCTCGTTGAAGATTAATAGTTGCAATAATCTATCCCCATCACGATGAAATTTGCAAGATTACCCGGTCCTGTCGAACGAGGTGAATGCTTGTTGCTTTCATCAGTGTAGCGCGCGTGCGGCCCAGAACATCTAAGGGCATCACAGACCTGTTATTGCCTCAAACTTCCACTCGCTAGGCACGAATAGTCCCTCTAAGAAGTTGTCCCCCCACAGAAAGTGAAGGTAACTATTTAGCAGGTTAAGGTCTCGTTCGTTAACGGAATTAACCAGACAAATCACTCCACCAACTAAGAACGGCCATGCACCACCACCCATAGAATCAAGAAAGAGCT
>6TW_14258
TAGCCCTAGTTACCAGTTTTACCCTAGGCAGCTCCTTACGGTCACCGACTTCAGGTACCCCCAGCTTCCATGGCTTGACGGGCGGTGTGTACAAGGCCCGGGAACGTATTCACCGGATCATGGCTGATATCCGATTACTAGCGATTCCAGCTTCACGGAGTCGAGTTGCAGACTCCGATCCGAACTGAGAACGGTTTTATAGATTCGCTCCTACTCACGTAGTGGCTGCTCTCTGTACCGTCCATTGTAGCACGTGTGTAGCCCAAGGCGTAAGGGCCGTGATGATTTGACGTCATCCCCACCTTCCTCACAGTTTACACTGGCAGTCTTGTTAGAGTTCCCGACATGACTCGCTGGCAACTAACAACAGGGGTTGCGCTCGTTATAGGACTTAACCTGACACCTCACGGCACGAGCTGACGACAACCATGCAGCACCTTGTAAATTGTCTTGCGAAAGATCTGTTTCCAAACCGGTCAATCTACATTTAAGCCTTGGTAAGGTTCCTCGCGTA
>6TW_14281
TCACCCCAGTCACCAGCCCTGCCTTAGGCGCCTCCCTCCCTTGCGGGTTGAGATAACGACTTCGGGCGTGACCAGCTTCCATGGTGTGACGGGCGGTGTGTACAAGGCCCGGGAACGTATTCACCGCAGTATGCTGACCTGCGATTACTAGCGATTCCGCCTTCATGCAGGCGAGTTGCAGCCTGCAATCTGAACTAAGACCGGGTTTATGAGATTAGCTTGCATTCGCATGCTTGCGACTCTTTGTCCCGGCCATTGTAGTACGTGTGTAGCCCAAGGCGTAAGGGGCATGATGACTTGACGTCATCCCCACCTTCCTCCGGTTTGTCACCGGCAGTCTCTCTAGAGTGCCCAACTTAATGATGGCAACTAAAAACGAGGGTTGCGCTCGTTGCGGGACTTAACCCAACATCTCACGACACGAGCTGACGACAGCCATGCACCACCTGTGTTCGTGCTCCCGAAGGCACTCCTCCCTTTCAAGAGGATTCACG
>6TW_14294
TCACCCCAATCATCTGCCCCACCTTAGACGGCTGCCTCCTTACGGTTAGCTCACCGGCTTCGGGTTGAACAAACTTTCGTGGTGTGACGGGCGGTGTGTACAAGGCCCGGGAACGTATTCAACGCAGCATGCTGATCTGCGTTTACTAGCGATTCCTCCTTCACGAAGGCGAGTTGCAGCCTTCGATCTGAACTGAGCTACGGTTTATGAGATTCGCATCACATCGCTGTGTAGCTGCCCTTTGTCCGTAGCATTGTAGTACGTGTGTAGCCCAAGACGTAAGGGGCATGCTGACTTGACGTCATCCCCACCTTCCTCCGGTTTGTCACCGGCAGTCTCTCTAGAGTGCCCAACTTAATGCTGGCAACTAAAAACGAGGGTTGCGCTCGTTGCGGGACTTAACCCAACATCTCACGACACGAGCTGACGACAGCCATGCACCACCTGTGTTCACGCTCCCGAAGGCACTTCCATCTTTCAACGGAATTCGTGACA
>6TW_14342
TCTCCTTCCTCTAAGTGATAAGGTTCACTAAACTTTCCAACACAATATCCAGGATCTGAATGTTGCGTCAGTCCGAGTTATTCACCGGATCACTCAATCGGTAGGAGCGACGGGCGGTGTGTACAAAGGGCAGGGACGTAATCAGCACGAGCTGATGACTCGCACTTACTAGGAATTCCTCGTTGAAGATCAATAATTGCAATGATCTATCCCCATCACGATGCGATTTGAAAAGATTACCCAACCATTTCAGGTAAGATAATAAACTCGTTGAACGCATCAGTGTAGCGCGCGTGCAGCCCAGGACATCTAAGGGCATCACAGACCTGTTATTGCCTCAAACTTCCTTGCGTTAGACACACAAAGTCCCTCTAAGAAGTTGCCCACATAACCGAGGTTACGTGTAACTATTTAGCAGGTTAAGGTCTCGTTCGTTAACGGAATTAACCAGACAAATCACTCCACCAACTAAGAACGGCCATGCACCACCACCCATAGAATCG
>6TW_14351
TCATCCCAGTTACCGCTCATACCTTAGGGCGCTGCCTCCTTGCGGTTGGCGCGCGCACTTCGGGTACAAACGACTCCCATGATGTGACGGGCGGTGTGTACAAGACCCGGGAACGTATTCACGGCGCCGTAGCTGATGCGCCATTACTAGCGATTCCGGCTTCATGGAGGCGAGTTGCAGCCTCCAATCCGAACTGGGCCCGAATTTAGTGATTTCCTCCACCTCGCGGTCTCGGATCCTTCTGTGTCGGGCATTGTAGTACGTGTGCAGCCCTGGCCGTAAGGGCCATACTGACTTGACGTCGTCCCCACCTTCCTCCCCGTTGAACAGGGCAGTCTGAACAGAGTGCCGGAGACTCACGTCTCCATGGCAACAGTTCACAGGGGTTGCGCTCGTTGCGGGACTTAACCCAACATCTCACGACACGAGCTGACGACAGCCATGCAGCACCTGTGCAAATTGTGTATTGCTACACTCGCCGGCTTTCACCGGTTT
>6TW_14361
TTTACTTCCTCTAAATGATCAAGTTTGATCATCTTCTCAGCACCTAGAGTCGGCCGTGAAGCCAACTCCGGACCAATCCGAAGATCTCACTAAACCATTCAATCGGTAGTAGCGACGGGCGGTGTGTACAAAGGGCAGGGACGTAATCAACGCGAGCTTGTGACTCGCGCTTACTGGGAATTCCTCGTTCACGGAGAAAAGTTTCAAGCCCCGATCCCAATCACGAAGGGGTTTCAGCGGGTTACCCACTCCTTTCGGAGCAGGAAAAACACGCTTATCCCTTCAGTGTAGCGCGCGTGCGGCCCCGAACATCTAAGGGCATCACAGACCTGTTATTGCTCAATTTCGTGTGGTTTACCACCACTTGTCCCTCTAAGAAGTACGCGCCGACAAGAGATCGGCGTACTATTTAGCAGGCTAGAGTCTCGTTCGTTATCGGAATTAACCAGACAAATCGCTCCACCAACTAAGAACGGCCATGCACCACCACCCACCGAATCAAGAAAGAGCTCTCAATCTGTCAA
>6TW_14379
TCACCCCAGTTACCGAGCACTCCTTGGGGACTTACCTCCTTTGCAGGTTGGCTCAGCCACTTCTGGAGCAATCGACTCCCATGGTGTGACGGGCGGTGTGTACAAGGCCCGGGAACGTATTCACCGCTGCCTGCTGATCAGCGATTACTAGCGATTCCAGCTTCATGCAGTCGAGTTGCAGACTGCAATCCGTACTGAGGTCGGCTTTTGCCGATTAGCTCCCCCTCGCGGGTTTGCGACGTTTTGTACCGACCATTGTAGCACGTGTGTAGCCCCGGACATAAGGGCCATGAGGACTTGACGTCATCCCCACCTTCCTCCGACTTGACGTGGCAGTCCCATTAGAGTGCCCAGCCGAACTGGTGGCAACTAATGGTAGGGGTTGCGCTCGTTGCGGGACTTAACCCAACATCTCACGACACGAGCTGACGACAGCCATGCAGCACCTGGATTACGGCTCTCTTGCGAGCACATCTCTATTTCTAAAGTA
>6TW_14398
TCACCCCAGTCATGAATCCTACCGTGGTAATCGTCTTCCTTGCGGTTAGACTAACTACTTCTGGTAAAACCCACTCCCATGGTGTGACGGGCGGTGTGTACAAGGCCCGGGAACGTATTCACCGCGACATGCTGATCCGCGATTACTAGCGATTCCGACTTCATGCAGTCGAGTTGCAGACTACAATCCGGACTACGATCGGCTTTCTGGGATTGGCTCCCCCTCGCGGGTTGGCAACCCTCTGTACCGACCATTGTATTACGTGTGAAGCCCTGGCCATAAGGGCCATGAGGACTTGACGTCATCCCCACCTTCCTCCGGTTTGTCACCGGCAGTCCCATTAAAGTGCCCAACTAAATGATGGCAATTAATGGCAAGGGTTGCGCTCGTTGCGGGACTTAACCCAACATCTCACGACACGAGCTGACGACAGCCATGCAGCACCTGTGTTACCGTTCTCTTTCGAGCACTCGAACATCTCTGCTCAATTCGGTACATGTCAAGGCC
>6TW_14412
[truncated: 3,549,265 more chars]
