# Supplementary material for: Metagenomic Characterisation of the Viral Community of Lough Neagh, the Largest Freshwater Lake in Ireland
Source: PLoS One. 2016 Feb 29;11(2):e0150361. doi: 10.1371/journal.pone.0150361 (PMC4771703; doi:10.1371/journal.pone.0150361)
Supplement: S1 Datasets — (ZIP) [file pone.0150361.s001.zip › 16s_datasets/28_April_2014.fa]

>4TW_79
TCACCCCAGTCACTAATTCTACCTTAGGCACCCTCCCCCAAACGGTTAGAGTAATGATTTCGGGCATAACCAGCTTCCATGGTGTGACGGGCGGTGTGTACAAGGCCCGGGAACGGATTCACCGCAGTATGCTGACCTGCGATTACTAGCGATTCCTCCTTCATGCAGGCGAGTTGCAGCCTGCAATCTGAACTGTGCCAGGGTTTGTGAGATTCGCTCTCCCTCGCGGGTTGGCTGCTCTGTGTCCCTCGCATTGTAGTACGTGTGTCGCCCAGGACGTAAGGGCCATGCTGACTTGACGTCATCCTCACCTTCCTCCGGTTTGTCACCGGCAGTCTCGCTAGAGTTCCCAACTTAATGATGGCAACTAACGACGAGGGTTGCGCTCGTTGCGGGACTTAACCCAACATCTCACGACACGAGCTGACGACAGCCATGCAGCACCTGTCTTCCGGTTCCTTACGGCACTCTCCCCTTTCAAGGAGATT
>4TW_93
TCACCCCAGTCATGAATCCTACCGTGGTTAATCGTCTTCCTTGCGGTTAGACTAAACTACTTCTGGTAAAACCCACTCCCATGGTGTGACGGGCGGTGTGTACAAGGCCCGGGAACGTATTCACCGCGACATGCTGATCCGCGATTACTAGCGATTCCGACTTCATGCAGTCGAGTTGCAGACTACAATCCGGACTACGATCGGCTTTCTGGGATTGGCTCCCCCTCGCGGGTTGGCAACCCTCTGTACCGACCATTGTATTACGTGTGAAGCCCTGGCCATAAGGGCCATGAGGACTTGACGTCATCCCCACCTTCCTCCGGTTTGTCACCGGCAGTCCCATTAAAGTGCCCAACTAAATGATGGCAATTAATGGCAAGGGTTGCGCTCGTTGCGGGACTTAACCCAACATCTCACGACACGAGCTGACGACAGCCATGCAGCACCTGTGTTCTAGCTCCCTAAGGCACTCTCAACTTTCATCAAGATTCTAGACATGTC
>4TW_134
TAGTCCCAGTCACCAGCCTTGCCGTGGGCACGCATGAAATTGCGCGACTTCGGGCACTGCCAGCTCCCATGACTTGACGGGCGGTGTGTACAAGGCTCAGGAACATATTCACCGCGGCGTAGCTGATCCGCGATTACTAGCGATTCCAACTTCATGCGGGCGAATTTCAGCCCGCAATCTGAACTGGGGTATGCTTTAGCGATTTGCTCCACCTTGCGGTCTTGCATCGTTCTGTACATACCATTGTAGCACGTGTGCAGCCCTAGACATAAAGGCCATGAGGACTTGACGTCATCCCCACCTTCCTCCGGTTTGACACCGGCAGTCTCGCTACAGTCCTCGCCATTACGCGTTAGCAAGTAGCGACAGGGGTTGCGCTCGTTGAGGGACTTAACCCGACACTTCACAGCACGAGCTGACGACAGCCATGCAGCACCTGTTCACGTTCCGCCCTTGCGGGTGTACCTCTACTTTCAT
>4TW_156
TCACCCCAGTTGCTGACTATACCTTGGTCAAACGCCTCCTTGCGGTTAGCAATCTGCTTTAAGGTAGAACCAACTTCCATGGTGTGACGGGCGGTGTGTACAAGACCCGGGAACGTATTCACCGTAGCACGCTGATCTACGATTACTAGCGATTCCAGCTTCATGCACTCGAGTTGCAGAGTGCAATCCGAACTGAGGTAGATTTTTGAGTTTAGCTTAGCGTCGCCACTTTGCATCTCATTGTCACTACCATTGTAGCACGTGTGTAGCCCAACCCGTAAGGGCCATGAGGACTTGACGTCATCCCCACCTTCCTCCAGCTTATCACTGGCAGTTCTTTCAGAGTGCCCAGCATGACCTGATGGCAACTAAAAGTAGGGGTTGCGCTCGTTGCGGGACTTAACCCAACATCTCACGACACGAGCTGACGACAGCCATGCAGCACCTGTGTTCTGTCCGGCCGAACCGAAAAGTCTAGTTTCCTAAA
>4TW_179
TCATCCCAGTTACCGCTCATACCTTAGGGCGCTGCCTCCTTGCGGTTGGCGCGCGCACTTCGGGTACAAACGACTCCCATGATGTGACGGGCGGTGTGTACAAGACCCGGGAACGTATTCACGGCGCCGTAGCTGATGCGCCATTACTAGCGATTCCGGCTTCATGGAGGCGAGTTGCAGCCTCCAATCCGAACTGGGCCCGACTTTGGTGATTTCCTCCACCTTGCGGTCTCGGATCCTTCTGTGTCGGGCATTGTAGTACGTGTGCAGCCCTGGCCGTAAGGGCCATACTGACTTGACGTCGTCCCCACCTTCCTCCCCGTTGAACAGGGCAGTCTGAACAGAGTGCCGGAGACTCACGTCTCCATGGCAACAGTTCACAGGGGTTGCGCTCGTTGCGGGACTTAACCCAACATCTCACGACACGAGCTGACGACAGCCATGCAGCACCTGTGCAAATTGTGTATTGCTACACTCACCGGCTTTCACCGGATT
>4TW_216
TCACCCCAATCATGAACCATACCGTGGACGTCTGCCTCCTTGCGGTTAGCTCAACGTCTTCTAGTACAGCCCACTTTCGTGATGTGACGGGCGGTGTGTACAAGACCCGGGAACGTATTCACCGCAGCATGCTGATCTGCGATTACTAGCGATTCCAGCTTCATGGAGTCGAGTTGCAGACTCCAATCCGAACTGAGACTGGTTTTTTCCGATTGGCTCCGTCTCGCGACTTCGCTACGGTTTGTACCAGCCATTGTAGCACGTGTGTAGCCCTGGACATAAAGGCCATGAGGACTTGACGTCATCCCCACCTTCCTCCGGTTTATCACCGGCAGTTCCGCGAGAGTCCCAACTTAATGATGGTAACTCACGGTAAGGGTTGCGCTCGTTGCGGGACTTAACCCAACATCTCACGACACGAGCTGACGACAGCCATGCAGCACCTTGCTGGCAGGAGCCGATTACTCGGATCATCTTATCTCTAAGACTTA
>4TW_221
TCACCCCAGTCATCAACCCCGCCTTCGGCACCCTCCTCCCCCGAAAGGGTTAGAGTAATGACTTCGGGCGTGGCTCACTTCCATGGTGTGACGGGCGGTGTGTACAAGGCCCGGGAACGGATTCACCGCAGTATGCTGACCTGCGATTACTAGCGATTCCTCCTTCATGCAGGCGAGTTGCAGCCTGCAATCTGAACTGTGCCAGGGTTTGTGAGATTCGCTCTCCCTCGCGGGTTGGCTGCTCTGTGTCCCTCGCATTGTAGTACGTGTGTCGCCCAGGACGTAAGGGCCATGCTGACTTGACGTCATCCTCACCTTCCTCCGGTTTGTCACCGGCAGTCTCGCTAGAGTTCCCAACTTAATGATGGCAACTAACGACGAGGGTTGCGCTCGTTGCGGGACTTAACCCAACATCTCACGACACGAGCTGACGACAGCCATGCAGCACCTGTCTTCCGGTTCCTTACGGCACTCTCCCCTTTCAAGGAGATT
>4TW_225
TAGCCCTAGTTATCAGTTTTACCCTAGGCCGCTCCTTTTCGGTGACGGACTTCAGGTACCCCCAACTTCCATGGCTTGACGGGCGGTGTGTACAAGGCCCGGGAACGTATTCACCGCGTCATGGCTGATACGCGATTACTAGCGATTCCAGCTTCACGGAGTCGAGTTGCAGACTCCGATCCGAACTGAGACCAGCTTTAGAGATTAGCGCCTCCTCGCGGAGTGGCTGCCCTTTGTACTGGCCATTGTAGCACGTGTGTAGCCCTGGACGTAAGGGCCGTGCTGACTTGACGTCATCCCCACCTTCCTCACAGCTTACGCTGGCAGTCTCCTTAGAGTCCCCGACATTACTCGCTGGCAACTAAGAATAGGGGTTGCGCTCGTTGCGGGACTTAACCCAACACCTCACGGCACGAGCTGACGACAGCCATGCAGCACCTTGCAAATTGCCCGAAGGAGAACCAGTTTCCCGGTCTGTCAAAATGCATTCAAGCCCAGGTAAGGTTCCTCGCGTA
>4TW_236
TCACCCCAGTCATGAATCTCACCGTGGTCGTCGCCCTCCTTGCGGTTAGGCTAACGGCTTCTGGTGGAACCCACTCCCATGGTGTGACGGGCGGTGTGTACAAGGCCCGGGAACGTATTCACCGCGACATGCTGATCCGCGATTACTAGCGATTCCGACTTCATGCAGTCGAGTTGCAGACTGCAATCCGGACTACGATCGGCTTTCTGAGATTGGCTCCCCCTCGCGGGTTGGCAACCCTCTGTACCGACCATTGTATGACGTGTGTAGCCCTACCCATAAGGGCCATGAGGACTTGACGTCATCCCCACCTTCCTCCGGTTTGTCACCGGCAGTCTCATTAGAGTGCCCAACTGAATGTAGCAACTAATGACAAGGGTTGCGCTCGTTGCGGGACTTAACCCAACATCTCACGACACGAGCTGACGACAGCCATGCAGCACCTGTGTCCAGGTTCCCTTTCGGGCACATCCAACTTTCATCGGACTTCCTGGC
>4TW_239
TAGCCCTAGTCACCGGTTTTACCCTAGACAGCTTCCTTATGGATCACCATCTTCAGGCACCCCCGACTCCCATGGCTTGACGGGCGGTGTGTACAAGGTCCGGGAACGTATTCACCGCGCCATGCTGATGCGCGATTACTAGCGATTCCAACTTCATGGAGTCGAGTTGCAGACTCCAATCCGAACTGGGACATCCTTTCTGAGATTCGCTTACATTCGCATGCTCGCTGCCCTCTGTGGATGCCATTGTAGTACGTGTGTAGCCCTGGGCATAAAGGCCATGATGACTTGACGTCGTCCCTTCCTTCCTCACTCCTTACGGAGGCAGTCTTTTCAGAGTCCCCGACCGAATCGCTGGCAACTGAAAATAGGGTTGCGCTCGTTGCGGGACTTAACCCAACACCTCACGGCACGAGCTGACGACAGCCATGCAGCACCTCACCAAATGTCCCTTGCGGGCCTATCAAGTTTCCTCAATATTCAT
>4TW_241
TCACCCCAGTCACTAATTCTACCTTAGGCACCCTCCCCCAAACGGTTAGAGTAATGATTTCGGGCATAACCAGCTTCCATGGTGTGACGGGCGGTGTGTACAAGGCCCGGGAACGAATTCACCACTGTATAGCTGACCAGCGATTACTAGCGATTCCACCTTCATGTAGGCGAGTTGCAGCCTACAATCCGAACTTAGAACGAGTTTATAGATTAGCTAGTCTTTGCAGATTTGCATCTCATTGTCTCGCCCAATGTAGCACGTGTGTAGCCCAGGGTGTAAGGGGCATGCTGACTTGACGTCATCCCCACCTTCCTCCGGTTTATAACCAGCAGTCTTTTTAGAGTTCCATGAAAGGCAACTAAAAACAAGGGTTGCGCTCGTTGCGGGACTTAACCCAACATCTCACGACACGAGCTGACGACAGCCATGCACCACCTGTGTATACGTTCCAAAACGGCACTTTCTTCTTTCAAAGAAATTCGTATCATGTCAAAACCCTGGTAAGGTTCTTCGCGTTG
>4TW_248
TCATCCCAGTTACCGCTCATACCTTAGGGCGCTGCCTCCTTGCGGTTATCGACTTCAGGTTCTCCCAGCTTCCATGGCTTGACGGGCGGTGTGTACAAGGCCCGGGAACGTATTCACCGGATCATTGCTGATATCCGATTACTAGCGAATCCAGCTTCATGAGGTCGAGTTGCAGACCTCAATCCGAACTGAGATATGCTTTTTGAGGTTTGCGCCCTGTTACCAGGTGGCGTCTCATTGTACATACCATTGTAGCACGTGTGTAGCCCTGGGCGTAAGGGCCATGATGACTTGACGTCGTCCCCGCCTTCCTCACAGCTTACGCTGGCAGTTCTGCTAGAGTCCCCGGCATTACCCGTTGGCAACTAACAGTAGGGGTTGCGCTCGTTGCGGGACTTAACCCAACACCTCACGGCACGAGCTGACGACAGCCATGCAGCACCTTGAAAATTGTCCGAAGAAGGACACCTTTCGGCATCTGTCAATTCCCATTTAAA
>4TW_260
TCACCCCAGTCATCAACCCGCCTTCGGCACCCTCCTCCCCCGAAAGGGTTAGAGTAATGACTTCGGGCGTGGCTCACTTCCATGGTGTGACGGGCGGTGTGTACAAGGCCCGGGAACGGATTCACCGCAGTATGCTGACCTGCGATTACTAGCGATTCCTCCTTCATGCAGGCGAGTTGCAGCCTGCAATCTGAACTGTGCCAGGGTTTGTGAGATTCGCTCTCCCTCGCGGGTTGGCTGCTCTGTGTCCCTCGCATTGTAGTACGTGTGTCGCCCAGGACGTAAGGGCCATGCTGACTTGACGTCATCCTCACCTTCCTCCGGTTTGTCACCGGCAGTCTCGCTAGAGTTCCCAACTTAATGATGGCAACTAACGACGAGGGTTGCGCTCGTTGCGGGACTTAACCCAACATCTCACGACACGAGCTGACGACAGCCATGCAGCACCTGTCTTCTGGTTCCTTAACGGCACTCTCCCCTTTCAAGGAGATT
>4TW_324
TCACCCCAGTCACCAGCCCTGCCTTAGGCGCCTCCCTCCCTTGCGGGTTGAGATAACGACTTCGGGCGTGACCAGCTTCCATGGTGTGACGGGCGGTGTGTACAAGACCCGGGAACGTATTCACCGCAGCATGCTGATCTGCGATTACTAGCGATTCCAGCTTCATGGAGTCGAGTTGCAGACTCCAATCCGAACTGAGACTGGTTTTTCCGATTGGCTCCGTCTCGCGACTTCGCTACGGTTTGTACCAGCCATTGTAGCACGTGTGTAGCCCTGGACATAAAGGCCATGAGGACTTGACGTCATCCCCACCTTCCTCCCCGTTGAACAGGGCAGTCTGAACAGAGTGCCGGAGACTCACGTCTCCATGGCAACAGTTCACAGGGGTTGCGCTCGTTGCGGGACTTAACCCAACATCTCACGACACGAGCTGACGACAGCCATGCAGCACCTGTGCAAATTGTGTATTGCTACACTCACCGGT
>4TW_326
TCTCCTTCCTCTAAATGATAAGGTTTAATCAACTTCCCGCAGCATCGACGGCGAACCGCCTCAGCCGCAGTCCGAAGATTTCACCGGATCATTCAATCGGTAGGAGCGACGGGCGGTGTGTACAAAGGGCAGGGACTTAATCGGCGCAAGGTAATGACTTGCGCCTACTAGGAATTCCTCGTTCAAGATCTATAATTCCAAAGATCTATCCCCATCACGACGCATATTGCTGATTACCAGCTGCCTCGCGGAGCTGGGATGTACTCGCTGTATGCGTCAGTGTAGCACGCGTGCGGCCCAGGACATCTAAGGGCATCACAGACCTGTTATTGCCTCAAACTTCCTTGTGTTTGGAGCCACAAAGTCCCTCTAAGAAGTCGCGGCCAATCTAGGATTGGCTCGACTAGTTAGTAGGCTAAGGTCTCGTTCGTTAACGGAATTAACCAGACAAATCACTCCACCAACTAAGAACGGCCATGCACCACACCCATAGAATC
>4TW_333
TCTCCTTCCTCTAGGTGGGAGGGTTTAATGATCTTCTCGGCACAAGTCAGAGTTGCCCCCAACAAGCGCCAATCCGAACACTTCACCAGCACACCCAATCGGTAGGAGCGACGGGCGGTGTGTACAAAGGGCAGGGACGTAATCAACGCGAGCTGATGACTCGCGCTTACTAGGCATTCCTCGTTGAAGACTAATAATTGCAATAATCTATCCCCATCACGATGCAGTTTCAAAGATTACCCGGGCCTCTCGGCCAAGGATAGGCTCGTTGAATGCATCAGTGTAGCGCGCGTGCGGCCCAGAACATCTAAGGGCATCACAGACCTGTTATTGCCTCACACTTCCATTGCCTAAACGACAATAGTCCCTCTAAGAAGTCAGGTGTATGCAAAAAGCACACATGACTATTTAGCAGGCTGAGGTCTCGTTCGTTACCGGAATCAACCTGACAAGGCAACCCACCAACTAAGAACGGCCATGCACCACCACCCAC
>4TW_335
TCACCCCAGTCACTAATTCTACCTTAGGCATCCTCCTCCAAAAGGTTAGAGTAACGACTTCGGGTATAACCAGCTTCCATGGTGTGACGGGCGGTGTGTACAAGGCCCGGGAACGGATTCACCGCTGTATAGCTGACCAGCGATTACTAGCGATTCCACCTTCATGCAGGCGAGTTGCAGCCTACAATCCGAACTTAGAACGAGTTTTTAGATTAGCTAATCTTCACAGAGTTGCATCTCATTGTCTCGCCCAATGTAGCACGTGTGTAGCCCAGGGTGTAAGGGGCATGCTGACTTGACGTCATCCCTGCCTTCCTCCGGTTTATAACCGGCAGTCTTTCTAGAGTTCTAAAAATAGCAACTAAAAATAGGGGTTGCGCTCGTTGCGGGACTTAACCCAACATCTCACGACACGAGCTGACGACAGCCATGCAGCACCTGTGCAAATTGTGTATTGCTACACTCGCCGGCTTTCACCGACTTAGAGATGCATGTC
>4TW_352
TCACCCCAGTCACTAATTCTACCTTAGGCACCCTCCCCCAAACGGTTAGAGTAATGATTTCGGGCATAACCAGCTTCCATGGTGTGACGGGCGGTGTGTACAAGGCCCGGGAACGAATTCACCACTGTATAGCTGACCAGCGATTACTAGCGATTCCACCTTCATGTAGGCGAGTTGCAGCCTACAATCCGAACTTAGAACGAGTTTATAGATTAGCTAGTCTTTGCAGATTTGCATCTCATTGTCTCGTCCAATGTAGCACGTGTGTAGCCCAGGGTGTAAGGGGCATGCTGACTTGACGTCATCCCCACCTTCCTCCGGTTTATAACCAGCAGTCTTTTTAGAGTTCCATGAAAGGCAACTAAAAACAAGGGTTGCGCTCGTTGCGGGACTTAACCCAACATCTCACGACACGAGCTGACGACAGCCATGCACCACCTGTGTATACGTTCCAAACGGCACTTTCTTCTTTCAAAGAAATTCGTATCATGTCAAAACCCTGGTAAGGTTCTTCGCGTTG
>4TW_362
TCATCCCAGTTACCAGTTGCACCTTAGGACCCTGCCTCCTGGTTACCCAGGTTGGCGCGGATACTTCGGGTGCTACCGGCTCCCATGATGTGACGGGCGGTGTGTACAAGACCCGGGAACGTATTCACGGCACCGTAGCTGATGCGCCATTACTAGCGATTCCGGCTTCATGGAGGCGAGTTGCAGCCTCCAATCCGAATTGAGGCCAGTTTTTGGGATTTCCTCCCCCTCGCGGGATCGGTTCACTCTGTACTGGCCATTGTAGTACGTGTGCAGCCCTGGGCGTAAGGGCCATACTGACTTGACGTCGTCCCCACCTTCCTCCTAGTTGATCTAGGCAGTCCATTTAGAGTCCCCGGCATGATCCGCTGGCAACTAAATGCAGGGGTTGCGCTCGTTGCGGGACTTAACCCAACATCTCACGACACGAGCTGACGACAGCCATGCAGCACCTGTGCAAAGTGTGGATTGCTCCACTCACGCGCTTTCACGCGATT
>4TW_382
TCACCCCAGTCATCAACCCCGCCTTCGGCACCCTCCTCCCCCGAAAGGGTTAGAGTAATGACTTCGGGCGTGGCTCACTTCCATGGTGTGACGGGCGGTGTGTACAAAGGGCAGGGACGTAATCAACGCAATCTGATGAATTGCGCTTACTAGGCATTCCTCGTTGAAGACTAATAATTGCAATAATCTATCCCCCATCACGATGCAGTTTCAAAGATTACCCGAGCCTTTCGGCTAGGGATAGGCTTGTTGAATGCATCAGTGTAGCGCGCGTGCGGCCCAGAACATCTAAGGGCATCACAGACCTGTTATTGCCTCAAACTTCCTTGCGTTAGACACGCAAAGTCCCTCTAAGAAGTTGCCCACGTAACCGAGGTTACATGTAACTATTTAGCAGGTTAAGGTCTCGTTCGTTAACGGAATTAACCAGACAAATCACTCCACCAACTAAGAACGGCCATGCACCACCACCCATAGAATCAAGAAAGAGCTATCAATCTGTCAATCCTTACTA
>4TW_401
TCACCCCAGTCACGAACCCCGCCGTGGTAATCGCCCTCCTTGCGGTTAGGCTAACTACTTCTGGCGAGACCCGCTCCCATGGTGTGACGGGCGGTGTGTACAAGACCCGGGAACGTATTCACCGTGACATTCTGATCCACGATTACTAGCGATTCCGACTTCACGCAGTCGAGTTGCAGACTGCGATCCGGACTACGACTGGTTTTATGGGATTGGCTCCCCCTCGCGGGTTGGCAACCCTTTGTACCAGCCATTGTATGACGTGTGTAGCCCCACCTATAAGGGCCATGAGGACTTGACGTCATCCCCACCTTCCTCCGGTTTGTCACCGGCAGTCTCATTAGAGTGCCCAACTGAATGTAGCAACTAATGACAAGGGTTGCGCTCGTTGCGGGACTTAACCCAACATCTCACGACACGAGCTGACGACAGCCATGCAGCACCTGTGTTACGGCTCTCTTTCGAGCACACCTCTATCTCTAAAGGCTTCCGTACATGTCAAAGGTGGGTAAGGTTTTTCG
>4TW_403
TCACCCCAGTCATCAACCCCGCCTTCGGCACCCTCCTCCCCCGAAAGGGTTAGAGTAATGACTTCGGGCGTGGCTCACTTCCATGGTGTGACGGGCGGTGTGTACAAGGCCCGGGAACGGATTCACCGCAGTATGCTGACCTGCGATTACTAGCGATTCCTCCTTCATGCAGGCGAGTTGCAGCCTGCAATCTGAACTGTGCCAGGGTTTGTGAGATTCGCTCTCCCTCGCGGGTTGGCTGCTCTGTGTCCCTCGCATTGTAGTACGTGTGTCGCCCAGGACGTAAGGGCCATGCTGACTTGACGTCATCCTCACCTTCCTCCGGTTTGTCACCGGCAGTCTCGCTAGAGTTCCCAACTTAATGATGGCAACTAACGACGAGGGTTGCGCTCGTTGCGGGACTTAACCCAACATCTCACGACACGAGCTGACGACAGCCATGCAGCACCTGTCTTCTGGTTCCTTACGGCACTCTCCCCTTTCAAGGAGATT
>4TW_404
TCACCCCAGTCATCAACCCCGCCTTCGGCACCCTCCTCCCTTTCGAGTTAGAGTAATGACTTCGGGCGTGGCTCACTTCCATGGTGTGACGGGCGGTGTGTACAAGGCCCGGGAACGGATTCACCGCAGTATGCTGACCTGCGATTACTAGCGATTCCTCCTTCATGCAGGCGAGTTGCAGCCTGCAATCTGAACTGTGCCAGGGTTTGTGAGATTCGCTCTCCCTCGCGGGTTGGCTGCTCTGTGTCCCTCGCATTGTAGTACGTGTGTCGCCCAGGACGTAAGGGCCATGCTGACTTGACGTCATCCTCACCTTCCTCCGGTTTGTCACCGGCAGTCTCGCTACAGTCCTCGCCATTACGCGTTAGCAAGTAGCGACAGGGGTTGCGCTCGTTGAGGGACTTAACCCGACACTTCACAGCACGAGCTGACGACAGCCATGCAGCACCTGTTCACGTTCCGCCCTTGCGGGTGTACCTCTACTTTCAT
>4TW_435
TCACCCCAGTCACGAATCCTACCGTGGTAAGCGCCCTCCTTGCGGTTAAGCTACCTACTTCTGGTAAAACCCGCTCCCATGGTGTGACGGGCGGTGTGTACAAGACCCGGGAACGTATTCACCGCGACATGCTGATCCGCGATTACTAGCGATTCCAACTTCATGTAGTCGAGTTGCAGACTACAATCCGGACTACGATACACTTTCTGGGATTAGCTCCCCCTCGCGGGTTGGCGGCCCTCTGTATGTACCATTGTATGACGTGTGAAGCCCTACCCATAAGGGCCATGAGGACTTGACGTCATCCCCACCTTCCTCCGGTTTGTCACCGGCAGTCTCATTAGAGTGCCCTTTCGTAGCAACTAATGACAAGGGTTGCGCTCGTTGCGGGACTTAACCCAACATCTCACGACACGAGCTGACGACAGCCATGCAGCACCTGTGTTACGGCTCTCTTTCGAGCACCCCACCTCTCAGCAGGGTTCCGTACATGTCAAGGGTAGGTAAGGTTTTCGCGTTG
>4TW_442
TCACCCCAGTTGCTGACTATACCTTGGTCAAACGCCTCCTTGCGGTTAGCAATCTGCTTTAAGGTAGAACCAACTTCCATGGTGTGACGGGCGGTGTGTACAAGACCCGGGAACGTATTCACCGCAGTATGCTGACCTGCGATTACTAGCGATTCCGCCTTCATGCAGGCGAGTTGCAGCCTGCAATCTGAACTAAGACCGGGTTTGTGAGATTCGCTCTCCCTCGCGGGTTGGCTGCTCTGTGTCCCTCGCATTGTAGTACGTGTGTCGCCCAGGACGTAAGGGCCATGCTGACTTGACGTCATCCTCACCTTCCTCCGGTTTGTCACCGGCAGTCTCGCTAGAGTTCCCAACTTAATGATGGCAACTAACGACGAGGGTTGCGCTCGTTGCGGGACTTAACCCAACATCTCACGACACGAGCTGACGACAGCCATGCAGCACCTGTCTTCTGGTTCCTTACGGCACTCTCCCCTTTCAAGGAGATT
>4TW_458
TCACCCCAGTCACTAATTCTACCTTAGGCACCCTCCCCAACGGTTAGAGTAATGATTTCGGGCATAACCAGCTTCCATGGTGTGACGGGCGGTGTGTACAAGGCCCGGGAACGTATTCACCGCGCCATTGCTGATGCGCGATTACTAGCGAATCCAGCTTCATGAAGTCGAGTTGCAGACTTCAATCCGAACTGAGATCGGTTTTTAGAGATTAGCATCACATCGCTGTGTAGCTGCCCGTTGTACCGACCATTGTAGCACGTGTGTAGCCCTGGACGTAAGGGCCGTGATGACTTGACGTCGTCCCCACCTTCCTCACCGTTTGCACGGGCAGTTTTGCTAGAGTTCCCGACATAACTCGCTGGTAACTAACAATAGGGGTTGCGCTCGTTGCGGGACTTAACCCAACACCTCACGGCACGAGCTGACGACAGCCATGCAGCACCTGTCTTCCGGTTCCTTACGGCACTCTCCCCTTTCAAGGAGATTCCAGAGATGTC
>4TW_490
TAGTCCCAGTCACCAGCCTCGCCGTGGGCACCCATGAATTTGGGCGACTTCGGGCGCTGCCAGCTCCCATGACTTGACGGGCGGTGTGTACAAGGCTCAGGAACATATTCACCGCGGCGTAGCTGATCCGCGATTACTAGCGATTCCGACTTCAAGGAGGCGGGTTGCAGCCTCCTATCTGAACTGGGGCGGACTTTAAGCGATTTGCTCCACCTTGCGGTCTTGCATCGTTCTGTATCCGCCATTGTAGCACGTGTGCAGCCCCAGGCATAAGGGCCATGAGGACTTGACGTCATCCCCACCTTCCTCCGGTTTGACACCGGCAGTCTCGCTAGAGTCCTCAGCATTACCTGTTAGCAACTAACGATAGGGGTTTCGCTCGTTGAGGGACTTAACCCGACACTTCACAGCACGAGCTGACGACAGCCATGCAGCACCTGTCCAAGTTCCGGTCTTGCGACTGTTATCCTAATTTCATAGGACTAATCCTT
>4TW_497
TAGCCCCAGTTATCGGTATTGCCCTAGGCGGATCCTTTTACGGTTACCGACTTCAGGCACTCCCAACTTCCATGGCTTGACGGGCGGTGTGTACAAGGCCCGGGAACGTATTCACCGGATCATTGCTGATATCCGATTACTAGCGAATCCAACTTCATGAGGTCGAGTTGCAGACCTCAATCCGAACTGAGATTGGCTTTTTGAGATTGGCTTCATGTTGCCATGTTGCGACTCATTGTACCAACCATTGTAGCACGTGTGTAGCCCTGGACGTAAGGGCCATGATGACTTGACGTCATCCCCACCTTCCTCACTACTTACGTAGGCAGTCTCTTTAGAGTCCCCAGCTTAACCTGATGGCAACTAAAGATAGGGGTTGCGCTCGTTGCGGGACTTAACCCAACACCTCACGGCACGAGCTGACGACAGCCATGCAGCACCTTGTTTCGTGTCCCTTGCGGGAAAAGTACCTTTCGGCACCGGTCACTCNCNTCA
>4TW_540
TAGTCCCAGTCACCAGCCTTGCCGTGGGCACGCATGAAATTGCGCGACTTCGGGCACTGCCAGCTCCCATGACTTGACGGGCGGTGTGTACAAGGCTCAGGAACGTATTCACCGGATCATGGCTGATATCCGATTACTAGCGATTCCAGCTTCACGGAGTCGAGTTGCAGACTCCGATCCGAACTGAGAACGGTTTTGTAGATTCGCTCCCTCTCACGAGGTGGCTGCTCTCTGTACCGCCCATTGTAGCACGTGTGTAGCCCAAGGCGTAAGGGCCGTGATGATTTGACGTCATCCCCACCTTCCTCACAGTTTGCACTGGCAGTCTTGTTAGAGTTCCCGACACTACTCGCTGGCAACTAACAACAGGGTTGCGCTCGTTATAGGACTTAACCTGACACCTCACGGCACGAGCTGACGACAACCATGCAGCACCTTGTAAATTGTCTTGCGAAAGTTCTGTTTCCAAAACGGTACAATCTACATT
>4TW_548
TCACCCCAGTTGCTGACTATACCTTGGTCAAACGCCTCCTTGCGGTTAGCAATCTGCTTTAAGGTAGAACCAACTTCCATGGTGTGACGGGCGGTGTGTACAAGACCCGGGAACGTATTCACCGTAGCACGCTGATCTACGATTACTAGCGATTCCAGCTTCATGCACTCGAGTTGCAGAGTGCAATCCGAACTGAGGTAGATTTTTGAGTTTAGCTTAGCGTCGCCACTTTGCATCTCATTGTCACTACCATTGTAGCACGTGTGTAGCCCAACCCGTAAGGGCCATGAGGACTTGACGTCATCCCCACCTTCCTCCAGCTTATCACTGGCAGTTCTTTCAGAGTGCCCAGCATGACCTGATGGCAAACTAAAAAGTAGGGGTTGCGCTCGTTGCGGGACTTAACCCAACATCTCACGACACGAGCTGACGACAGCCATGCAGCACCTGTGTTCTGTCCGGCCGAAACCGAAAACGTACTAGTTTCCTAAA
>4TW_554
TCACCCCAGTCACCAGCCCTGCCTTAGGCGCCTCCCTCCCTTGCGGGTTGAGATAACGACTTCGGGCGTGACCAGCTTCCATGGTGTGACGGGCGGTGTGTACAAGGCCCGGGAACGTATTCACCGCAGTATGCTGACCTGCGATTACTAGCGATTCCGCCTTCATGCAGGCGAGTTGCAGCCTGCAATCTGAACTAAGACCGGGTTTATGAGATTAGCTTGCATTCGCATGCTTGCGACTCTTTGTCCCGGCCATTGTAGTACGTGTGTAGCCCAAGGCGTAAGGGGCATGATGACTTGACGTCATCCCCACCTTCCTCCGGTTTGTCACCGGCAGTCTCTCTAGAGTGCCCAACTTAATGATGGCAACTAAAAACGAGGGTTGCGCTCGTTGCGGGACTTAACCCAACATCTCACGACACGAGCTGACGACAGCCATGCACCACCTGTGTTCGTGCTCCCGAAGGCACTCCTCCCTTTCAAGAGGATTCACGA
>4TW_556
TCACCCCAATCACGGCCTCAACCTTGGTAGGCTGCCTCCTTGCGGTTAGCTCACCTACTTCTGGTTAAGACCACTTTCGTGGTGTGACGGGCGGTGTGTACAAGGCCCGGGAACGTATTCACCGCAGCGTGCTGATCTGCGATTACTAGCGATTCCAACTTCATGAAGTCGAGTTGCAGACTTCAATCCGGACTGAGATGGTGTTTTTGAGATTAGCTTCACCTCGCGGTTTTGCGACTCATTGTTTCCACCATTGTAGTACGTGTGTAGCCCTGGCCGTAAGGGCCATGAGGACTTGACGTCATCCCCGCCTTCCTCCGGTTTAACACCGGCGGTCTCTCTAGAGTTCCCAACTTAATGATGGCAACTAAAGACGAGGGTTGCGCTCGTTGCGGGACTTAACCCAACATCTCACGACACGAGCTGACGACAGCCATGCACCACCTGTGTTCTAGCTCCCTAAGGCACTCCCACCTTTCAGCAGGATTCTAGACATGTCAAGTCTTGGTAA
>4TW_560
TAGCCCTAGTTACCAGTTTTACCCTAGGCAGCTCCTTGCGGTCACCGACTTCAGGCACCCCCAGCTTCCATGGCTTGACGGGCGGTGTGTACAAGGCCCGGGAACGTATTCACCGGATCATGGCTGATATCCGATTACTAGCGATTCCAGCTTCACGGAGTCGAGTTGCAGACTCCGATCCGAACTGAGAACGGTTTTGTAGATTCGCTCCTACTCACGTAGTGGCTGCTCTCTGTACCGTCCATTGTAGCACGTGTGTAGCCCAAGGCGTAAGGGCCGTGATGATTTGACGTCATCCCCACCTTCCTCACAGTTTGCACTGGCAGTCTTGTTAGAGTTCCCGACTTGACTCGCTGGCAACTAACAACAGGGGTTGCGCTCGTTATAGGACTTAACCTGACACCTCACGGCACGAGCTGACGACAACCATGCAGCACCTTGAATTTGTCTTGCGAAAGATCTGTTTCCAAATCGGTCAAACTCATTTAAGCCTTGGTAAGGTT
>4TW_571
TCACCCCAGTCATCAACCCCGCCTTCGGCACCCTCCTCCCCCGAAAGGGTTAGAGTAATGACTTCGGGCGTGGCTCACTTCCATGGTGTGACGGGCGGTGTGTACAAGGCCCGGGAACGGATTCACCGCAGTATGCTGACCTGCGATTACTAGCGATTCCTCCTTCATGCAGGCGAGTTGCAGCCTGCAATCTGAACTGTGCCAGGGTTTGTGAGATTCGCTCTCCCTCGCGGGTTGGCTGCTCTGTGTCCCTCGCATTGTAGTACGTGTGTCGCCCAGGACGTAAGGGCCATGCTGACTTGACGTCATCCTCACCTTCCTCCGGTTTGTCACCGGCAGTCTCGCTAGAGTTCCCAACTTAATGATGGCAACTAACGACGAGGGTTGCGCTCGTTGCGGACTTAACCCAACATCTCACGACACGAGCTGACGACAGCCATGCAGCACCTGTCTTCTGGTTCCTTACGGCACTCTCCCTTCAAGGAGAT
>4TW_573
TCACCTCGGTCACTAATTTTACCTTCGGCATCTCCTTCCTTACGGTTAGGATAACGACTTCGGGTACAACCAGCTTCCATGGTGTGACGGGCGGTGTGTACAAGGCCCGGGAACGGATTCACCGCTGTGTAGCTGACCAGCGATTACTAGCGATTCCACCTTCATGCAGGCGAGTTGCAGCCTGCAATCTGTACTTGGAGTAAGTTTCAAAGATTAGCTTATTCTCGCGAATTTGCAACTTATTGTCTTACCCATTGTAGGACGTGTGTAGCCCAGGGTGTAAGGGGCATGATGACTTGACGTCGTCCTCACCTTCCTCCGGTTTGTCACCGGCAGTCTTTCTAGACAATAGAACTAAAATAAGGGTTGCGCTCGTTGCGGGACTTAACCCAACATCTCACGACACGAGCTGACGACAGCCATGCACCACCTGTAGAAGCGGAGTAAGGAATTCTTTTCAGAAAACCAACACTTCTAGCAAACCCTGGTAAGGTTCTTCGCGTTGCATCGAATTAAACCACATCCTCC
>4TW_603
TAGTCCCAGTCACCAGCCTCGCCGTGGGCACCCATGAATTTGGGCGACTTCGGGCGCTGCCAGCTCCCATGACTTGACGGGCGGTGTGTACAAGGCTCAGGAACATATTCACCGCGGCGTAGCTGATCCGCGATTACTAGCGATTCCGACTTCAAGGAGGCGGGTTGCAGCCTCCTATCTGAACTGGGGCGGACTTTAAGCGATTTGCTCCACCTTGCGGTCTTGCATCGTTCTGTATCCGCCATTGTAGCACGTGTGCAGCCCCAGGCATAAGGGCCATGAGGACTTGACGTCATCCCCACCTTCCTCCGGTTTGACACCGGCAGTCTCGCTAGAGTCCTCAGCATTACCTGTTAGCAACTAACGATAGGGGTTTCGCTCGTTGAGGGACTTAACCCGACACTTCACAGCACGAGCTGACGACAGCCATGCAGCACCTGTCCAAGTTCCGGTCTTGCGACTGTTATCCTAATTTCATAGGACTAATCCTT
>4TW_605
TCACCTCGGTCACTAATTTTACCTTCGGCATCTCCTTCCTTACGGTTAGGATAACGACTTCGGGTACAACCAGCTTCCATGGTGTGACGGGCGGTGTGTACAAGGCCCGGGAACGGATTCACCGCTGTGTAGCTGACCAGCGATTACTAGCGATTCCACCTTCATGCAGGCGAGTTGCAGCCTGCAATCTGTACTTGGAGTAAGTTTCAAAGATTAGCTTATTCTCGCGAATTTGCAACTTATTGTCTTACCCATTGTAGGACGTGTGTAGCCCAGGGTGTAAGGGGCATGATGACTTGACGTCGTCCTCACCTTCCTCCGGTTTGTCACCGGCAGTCTTTCTAGACAATAGAACTAAAAATAAGGGTTGCGCTCGTTGCGGGACTTAACCCAACATCTCACGACACGAGCTGACGACAGCCATGCACCACCTGTAGAAGCGGAATAAGGAATTCTTTTCAGAAAACCAACACTTCTAGCAAACCCTGGTAAGGTTCTTCGCGTTGCATCGAATTAAACCACATCCT
>4TW_609
TCACCCCAGTCACTAATTCTACCTTAGGCATCCTCCTCCAAAAGGTTAGAGTAACGACTTCGGGTATAACCAGCTTCCATGGTGTGACGGGCGGTGTGTACAAGACCCGGGAACGTATTCACCGTAGCACGCTGATCTACGATTACTAGCGATTCCAGCTTCATGCACTCGAGTTGCAGAGTGCAATCCGAACTGAGGTAGATTTTTGAGTTTAGCTTAGCGTCGCCACTTTGCATCTCATTGTCACTACCATTGTAGCACGTGTGTAGCCCAACCCGTAAGGGCCATGAGGACTTGACGTCATCCCCACCTTCCTCCAGCTTATCACTGGCAGTTCTTTCAGAGTGCCCAGCATGACCTGATGGCAACTAAAAGTAGGGTTGCGCTCGTTGCGGGACTTAACCCAACATCTCACGACACGAGCTGACGACAGCCATGCAGCACCTGTGTTCTGTCCGGCCGAACCGAAAAGTCTAGTTTCCTAAACTCGCGACAGA
>4TW_621
TCACCCCAATCAAAAGCCCTACCTTAGGTACCTGCCTCCGTAAACGGTTAGCTCAGTAACTTCGGGCATGACCCTCTTTCGTGGTGTGACGGGCGGTGTGTACAAGACCCGGGAACGTATTCAATGCAGCGTGCTGATCTGCATTTACTAGCGATTCCAGCTTCACGTAGTCGAGTTGCAGACTACGATCCGAACTGAGGGTGGGTTTGTAGATTAGCCAAGCCTCGCGACTCAGCAACTTATTGTCCCATCCCATTGTAACACGTGTGTAGCCCTGGGCATAAGGGGCATGATGATTTGACGTCATCCACACCTTCCTCCGGCTTGTCACCGGCAGTCTGGCTAGAGGGTTCAGCATCCTACGATCTGTAACAACTAACCACGTGGGTTGCGCTCGTTGCGGGACTTAACCCAACATCTCACGACACGAGCTGACGACAACCGTGCACCACCTGTCTCTTAGCTCCCTTGCGGGCACCCTAACTTTCGCTAAGGTTCTAAGGATGTCAACG
>4TW_622
TCACCTCGGTCACTAATTTTACCTTCGGCATCTCCTTCCTTACGGTTAGGATAACGACTTCGGGTACAACCAGCTTCCATGGTGTGACGGGCGGTGTGTACAAGGCCCGGGAACGGATTCACCGCTGTGTAGCTGACCAGCGATTACTAGCGATTCCACCTTCATGCAGGCGAGTTGCAGCCTGCAATCTGTACTTGGAGTAAGTTTCAAAGATTAGCTTATTCTCGCGAATTTGCAACTTATTGTCTTACCCATTGTAGGACGTGTGTAGCCCAGGGTGTAAGGGGCATGATGACTTGACGTCGTCCTCACCTTCCTCCGGTTTGTCACCGGCAGTCTTTCTAGACAATAGAACTAAAAATAAGGGTTGCGCTCGTTGCGGGACTTAACCCAACATCTCACGACACGAGCTGACGACAGCCATGCACCACCTGTAGAAGCGGAATAAGGAATTCTTTTCAGAAAACCAACACTTCTAGCAAACCCTGGTAAGGTTCTTCGCGTTGCATCGAATTAAACCACATCCT
>4TW_631
TCACCCCAATCATGAACCATACCGTGGACGTCTGCCTCCTTGCGGTTAGCTCAACGTCTTCTAGTACAGCCCACTTTCGTGATGTGACGGGCGGTGTGTACAAGACCCGGGAACGTATTCACCGCAGCATGCTGATCTGCGATTACTAGCGATTCCAGCTTCATGGAGTCGAGTTGCAGACTCCAATCCGAACTGAGACTGGTTTTTTCCGATTGGCTCCGTCTCGCGACTTCGCTACGGTTTGTACCAGCCATTGTAGCACGTGTGTAGCCCTGGACATAAAGGCCATGAGGACTTGACGTCATCCCCACCTTCCTCCGGTTTATCACCGGCAGTTCCGCGAGAGTCCCCAACTTAATGATGGTAACTCACGGTAAGGGTTGCGCTCGTTGCGGGACTTAACCCAACATCTCACGACACGAGCTGACGACAGCCATGCAGCACCTTGCTGGCAGGAGCCGATTACTCGGATCATCTTATCTCTAAGACTTA
>4TW_639
TAGTCCCAATCAGGAGTTTCATCTTCGGCACCAACTTAGTGTGGCGACTTCGGATGCCCCTCCCTTTCGTGGCTTGACGGGCGGTGTGTACAAGGCTCAGGAACACATTCACCGCGGTGTTGCTGACCCGCGATTACTAGCGATTCCAACTTCATGCAGGCGAGTTGCAGCCTGCAATCTGAACTGGGGCGTACTTTTTGGGATTTGCTTGATCTTGCGATTTTGCGTCCCTCTGTATACGCCATTGTAGCACGTGTGCAGCCCTGGACATAAAGGCCATGAGGACTTGACGTCATCCCCACCTTCCTCCGGTTTGACACCGGCAGTCTCTCTAGAGTTCCCGACATTACTCGCTGGCAACTAGAGACAAGGGTTGCGCTCGTTATCGGACTTAACCAGACATCTCACGACACGAGCTGACGACAGCCATGCAGCACCTGTGGTAAGTTCCGGACTGGATACCGTTCATTGGCCGTTTCCGGCAATTACTTCCTACCG
>4TW_643
TCACCCCAGTCACCAGCCCTGCCTTAGGCGCCTCCCTCCCTTGCGGGTTGAGATAACGACTTCGGGCGTGACCAGCTTCCATGGTGTGACGGGCGGTGTGTACAAGGCCCGGGAACGTATTCACCGCAGTATGCTGACCTGCGATTACTAGCGATTCCGCCTTCATGCAGGCGAGTTGCAGCCTGCAATCTGAACTAAGACCGGGTTTATGAGATTAGCTTGCATTCGCATGCTTGCGACTCTTTGTCCCGGCCATTGTAGTACGTGTGTAGCCCAAGGCGTAAGGGGCATGATGACTTGACGTCATCCCCACCTTCCTCCGGTTTGTCACCGGCAGTCTCTCTAGAGTGCCCAACTTAATGATGGCAACTAAAAACGAGGGTTGCGCTCGTTGCGGGACTTAACCCAACATCTCACGACACGAGCTGACGACAGCCATGCACCACCTGTGTTCGTGCTCCCGAAGGCACTCCTCCTTTCAAGAGGATTCACGA
>4TW_644
TCACCCCAGTCACTAATTCTACCTTAGGCACCCTCCCCCAAACGGTTAGAGTAATGATTTCGGGCATAACCAGCTTCCATGGTGTGACGGGCGGTGTGTACAAGGCCCGGGAACGAATTCACCACTGTATAGCTGACCAGCGATTACTAGCGATTCCACCTTCATGTAGGCGAGTTGCAGCCTACAATCCGAACTTAGAACGAGTTTATAGATTAGCTAGTCTTTGCAGATTTGCATCTCATTGTCTCGCCCAATGTAGCACGTGTGTAGCCCAGGGTGTAAGGGGCATGCTGACTTGACGTCATCCCCACCTTCCTCCGGTTTATAACCAGCAGTCTTTTTAGAGTTCCATGAAAGGCAACTAAAAACAAGGGTTGCGCTCGTTGCGGGACTTAACCCAACATCTCACGACACGAGCTGACGACAGCCATGCACCACCTGTGTATACGTTCCAAACGGCACTTTCTTCTTTCAAAAGAAATTCGTATCATGTCAAAACCCTGGTAAGGTTCTTCGCGTTG
>4TW_656
TCACCCCAGTTGCTGACTATACCTTGGTCAAACGCCTCCTTGCGGTTAGCAATCTGCTTTAAGGTAGAACCAACTTCCATGGTGTGACGGGCGGTGTGTACAAGACCCGGGAACGTATTCACCGTAGCACGCTGATCTACGATTACTAGCGATTCCAGCTTCATGCACTCGAGTTGCAGAGTGCAATCCGAACTGAGGTAGATTTTTGAGTTTAGCTTAGCGTCGCCACTTTGCATCTCATTGTCACTACCATTGTAGCACGTGTGTAGCCCAACCCGTAAGGGCCATGAGGACTTGACGTCATCCCCCACCTTCCTCCAGCTTATCACTGGCAGTTCTTTCAGAGTGCCCAGCATGACCTGATGGCAACTGAAGATAGGGGTTGCGCTCGTTGCGGGACTTAACCCAACACCTCACGGCACGAGCTGACGCAGCCATGCAGCACCTGTTCACGTTCCGCCCTTGCGGGTGTACCTCTACTTTCAT
>4TW_657
TAGCCCTAGTTACCAGTTTTACCCTAGGCAGCTCCTTGCGGTCACCGACTTCAGGCACCCCCAGCTTCCATGGCTTGACGGGCGGTGTGTACAAGGCCCGGGAACGTATTCACCGGATCATGGCTGATATCCGATTACTAGCGATTCCAGCTTCACGGAGTCGAGTTGCAGACTCCGATCCGAACTGAGAACGGTTTTGTAGATTCGCTCCTACTCACGTAGTGGCTGCTCTCTGTACCGTCCATTGTAGCACGTGTGTAGCCCAAGGCGTAAGGGCCGTGATGATTTGACGTCATCCCCACCTTCCTCACAGTTTGCACTGGCAGTCTTGTTAGAGTTCCCGACTTGACTCGCTGGCAACTAACAACAGGGGTTGCGCTCGTTATAGGACTTAACCTGACACCTCACGGCACGAGCTGACGACAACCATGCAGCACCTGTCTTCTGGTTCCTTACGGCACTCTCCCCTTTCAAGGAGATTCCAGAGATGTCAAGTCCTGGTAA
>4TW_665
TAGCCCCAGTCACTAGTTTTACCCTAGGCAGCTCCTTGCGGTTACCGACTTCAGGTACCCCCACGCTTCCATGGCTTGACGGGCGGTGTGTACAAGGCCCGGGAACGTATTCACCGCGCCATGGCTGATGCGCGATTACTAGCGATTCCAGCTTCACGGAGTCGAGTTGCAGACTCCGATCCGAACTGAGATAGTGTTTAAGGGATTCGCTCCTGGTCACCCAGTGGCTGCCCTCTGTCACTACCATTGTAGCACGTGTGTGGCCCAGGATGTAAGGGCCGTGATGACTTGACGTCGTCCCCACCTTCCTCACAGCTTACGCTGGCAGTTCTGCTAGAGTCCCCGGCATTACCCGTTGGCAACTAACAGTAGGGGTTGCGCTCGTTGCGGGACTTAACCCAACACCTCACGGGCACGAGCTGACGACAGCCATGCAGCACCTTGAAAATTGTCCGAAGAAGGACACCTTTCGGCATCTGTCAATTCCCATTTAAAACCCTGGTAAGGTTCCTCGCGTA
>4TW_675
TCACCCCAGTTGCTGACTATACCTTGGTCAAACGCCTCCTTGCGGTTAGCAATCTGCTTTAAGGTAGAACCAACTTCCATGGTGTGACGGGCGGTGTGTACAAGACCCGGGAACGTATTCACCGTAGCACGCTGATCTACGATTACTAGCGATTCCAGCTTCATGCACTCGAGTTGCAGAGTGCAATCCGAACTGAGGTAGATTTTTGAGTTTAGCTTAGCGTCGCCACTTTGCATCTCATTGTCACTACCATTGTAGCACGTGTGTGGCCCAGGATGTAAGGGCCGTGATGACTTGACGTCGTCCCCACCTTCCTCACAGCTTACGCTGGCAGTTCTGCTAGAGTCCCGGCATTACCCGTTGGCAACTAACAGTAGGGGTTGCGCTCGTTGCGGGACTTAACCCAACACCTCACGGCACGAGCTGACGACAGCCATGCAGCACCTTGAAAATTGTCCGAAGAAGGACACCTTTCGGCATCTGTCAATTCCCATTTAAACCC
>4TW_699
TCACCCCAGTTGCTGACTATACCTTGGTCAAACGCCTCCTTGCGGTTAGCAATCTGCTTTAAGGTAGAACCAACTTCCATGGTGTGACGGGCGGTGTGTACAAGACCCGGGAACGTATTCACCGTAGCACGCTGATCTACGATTACTAGCGATTCCAGCTTCATGCACTCGAGTTGCAGAGTGCAATCCGAACTGAGGTAGATTTTTGAGTTTAGCTTAGCGTCGCCACTTTGCATCTCATTGTCACTACCATTGTAGCACGTGTGTAGCCCAACCCGTAAGGGCCATGAGGACTTGACGTCATCCCCACCTTCCTCCAGCTTATCACTGGCAGTTCTTTCAGAGTGCCCAGCATGACCTGATGGCAACTAAAAGTAGGGGTTGCGCTCGTTGCGGGACTTAACCCAACATCTCACGACACGAGCTGACGACAGCCATGCAGCACCTGTGTTCTGTCCGGCCGAACCGAAAAGTCTAGTTTCCTAAA
>4TW_701
TAGCCCCAGTTACCAGATTTACCCTAACGAAGTATGTTACCTTCCGCTTTAGGTCTCCCCGACTTCCATGGCTTGACGGGCGGTGTGTACAAGGTCCGGGAACGTATTCACCGCGCCATTGCTGATGCGCGATTACTAGCGATTCCGGCTTCATGGAGGCGAGTTGCAGCCTCCAATCCGAACTGGGCCCGACTTTGGTGATTTCCTCCACCTTGCGGTCTCGGATCCTTCTGTGTCGGGCATTGTAGTACGTGTGCAGCCCTGGCCGTAAGGGCCATACTGACTTGACGTCGTCCCCACCTTCCTCCCCGTTGAACAGGGCAGTCTGAACAGAGTGCCGGAGACTCACGTCTCCATGGCAACAGTTCACGAGGGGTTGCGCTCGTTGCGGGACTTAACCCAACATCTCACGACACGAGCTGACGACAGCCATGCAGCACCTGTGCAAATTGTGTATTGCTACACTCACCGGTCTTTCACCGGATTAGAGATGCATGTC
>4TW_703
TAGTCCCAGTCACCAGCCTCGCCGTGGGCACCCATGAATTTGGGCGACTTCGGGCGCTGCCAGCTCCCATGACTTGACGGGCGGTGTGTACAAGGCTCAGGAACATATTCACCGCGGCGTAGCTGATCCGCGATTACTAGCGATTCCGACTTCAAGGAGGCGGGTTGCAGCCTCCTATCTGAACTGGGGCGGACTTTAAGCGATTTGCTCCACCTTGCGGTCTTGCATCGTTCTGTATCCGCCATTGTAGCACGTGTGCAGCCCCAGGCATAAGGGCCATGAGGACTTGACGTCATCCCCACCTTCCTCCGGTTTGACACCGGCAGTCTCGCTAGAGTCCTCAGCATTACCTGTTAGCAACTAACGATAGGGGTTTCGCTCGTTGAGGGACTTAACCCGACACTTCACAGCACGAGCTGACGACAGCCATGCAGCACCTGTCCAAGTTCCGGTCTTGCGACTGTTATCCTAATTTCATAGGACTAATCCTT
>4TW_704
TCACCTTCCTCTAAATGATAAGGTTAAAATAACTTCTCGCGATGAAAGCCCCCGTGAAGAGGCGAACACCACGATCCGAGAGTTTCACCGGATCATTCAATCGGTAGGTGCGACGGGCGGTGTGTACAAAGGGCAGGGACGTAATCAATGCAACCTGATGAGTTGCGTTTACTAGGAATTCCTCGTTGAAGATTATCATTACAGGAATCTATCCCCCATCACGACTGGCGTTTAAAGATTACCCATGCCTTTCGGAGCAAAGGATAAAACTTTCTGAACCAGTCAGTGTAGCGCGCGTGCGGCCCAGAACATCTAAGGGCATCACAGACCTGTTATTGCCTCCAACTTCCGCGAGCTCACCGCCCGTAGTCCCTCTAAGAAGTCGCCCGTGCATGCAAAGCATGACGTGACTATTTAGCAGGCGGAGGTCTCGTTCGTTACCGGAATTAACCTGACAAATCACTCCACCAAACTAAGAACGGCCATGCACCACCACCCATAGAATCAAAGAAAGAGCT
>4TW_707
TAGCCCCAGTTACTAGTATAACCCTAGGCGACTCCTTGCGGTTATCGACTTCAGGTTCTCCCAGCTTCCATGGCTTGACGGGCGGTGTGTACAAGGCCCGGGAACGTATTCACCGAATCAATGCTGATATTCGATTACTAGCGAATCCAGCTTCATGAGGTCGAGTTGCAGACCTCAATCCGAACTGAGAATGGCTTTTTGAGGTTTGCGCCTTGTTACCAAGTGGCGTCTCATTGTACCATCCATTGTAGCACGTGTGTAGCCCTGGGCGTAAGGGCCATGATGACTTGACGTCGTCCCCGCCTTCCTCACTACTTGCGTAGGCAGTTTCTCTAGAGTCCCCAGCATAACCTGATGGCAACTAAAAGATAGGGGTTGCGCTCGTTGCGGGACTTAACCCAACACCTCACGGCACGAGCTGACGACAGCCATGCAGCACCTTGCCAGTTGCCCCGAAGGGAAGCCACCTTTCGGCAGCGGTCACCTGACATTTAAGCCCAGGTAAGGTTT
>4TW_717
TAGCCCTAGTTACTAGTTTTACCCTAGGCAGCTCCTTGCGGTTACCGACTTCAGGTACCCCCAGCTTCCATGGCTTGACGGGCGGTGTGTACAAGGCCCGGGAACGTATTCACCGCGCCATGGCTGATGCGCGATTACTAGCGATTCCAGCTTCACGGAGTCGAGTTGCAGACTCCGATCCGAACTGAGATAGTGTTTAAGGGATTCGCTCCTGGTCACCCAGTGGCTGCCCTCTGTCACTACCATTGTAGCACGTGTGTGGCCCAGGATGTAAGGGCCGTGATGACTTGACGTCGTCCCCACCTTCCTCACAGCTTACGCTGGCAGTTCTGCTAGAGTCCCCGGCATTACCCGTTGGCAACTAACAGTAGGGTTGCGCTCGTTGCGGGACTTAACCCAACACCTCACGACACGAGCTGACGACAGCCATGCACCACCTGTGTTCGTGCTCCCGAAGGCACTCCTCCCTTTCAAGAGGATTCACGACATGTCAAGCCTTGGTAAGGTT
>4TW_723
TCACCCCAATCATGAACCATACCGTGGACGTCTGCCTCCTTGCGGTTAGCTCAACGTCTTCTAGTACAGCCCACTTTCGTGATGTGACGGGCGGTGTGTACAAGACCCGGGAACGTATTCACCGCAGCATGCTGATCTGCGATTACTAGCGATTCCAGCTTCATGGAGTCGAGTTGCAGACTCCAATCCGAACTGAGACTGGTTTTTTCCGATTGGCTCCGTCTCGCGACTTCGCTACGGTTTGTACCAGCCATTGTAGCACGTGTGTAGCCCTGGACATAAAGGCCATGAGGACTTGACGTCATCCCCACCTTCCTCCGGTTTATCACCGGCAGTTCCGCGAGAGTCCCCAACTTAATGATGGTAACTCACGGTAAGGGTTGCGCTCGTTGCGGGACTTAACCCAACATCTCACGACACGAGCTGACGACAGCCATGCAGCACCTTGCTGGCAGGAGCCGATTACTCGGATCATCTTATCTCTAAGACTTA
>4TW_727
TCATCCCAGTCACCAGCCCTGCCTTAGGCGCCTCCCTCCCTTGCGGGTTGAGATAACGACTTCGGGCGTGACCAGCTTCCATGGTGTGACGGGCGGTGTGTACAAGGCCCGGGAACGTATTCACCGCAGTATGCTGACCTGCGATTACTAGCGATTCCGCCTTCATGCAGGCGAGTTGCAGCCTGCAATCTGAACTAAGACCGGGTTTATGAGATTAGCTTGCATTCGCATGCTTGCGACTCTTTGTCCCGGCCATTGTAGTACGTGTGTAGCCCAAGGCGTAAGGGGCATGATGACTTGACGTCATCCCCACCTTCCTCCGGTTTGTCACCGGCAGTCTCTCTAGAGTGCCCAACTTAATGATGGCAACTAAAAACGAGGGTTGCGCTCGTTGCGGGACTTAACCCAACATCTCACGACACGAGCTGACGACAGCCATGCACCACCTGTGTTCGTGCTCCCGAAGGCACTCCTCCCTTTCAAGAGGATTCACG
>4TW_732
TCACCCCAGTCATCAACCCCGCCTTCGGCACCCTCCTCCCCCGAAAGGGTTAGAGTAATGACTTCGGGCGTGGCTCACTTCCATGGTGTGACGGGCGGTGTGTACAAGGCCCGGGAACGGATTCACCGCAGTATGCTGACCTGCGATTACTAGCGATTCCTCCTTCATGCAGGCGAGTTGCAGCCTGCAATCTGAACTGTGCCAGGGTTTGTGAGATTCGCTCTCCCTCGCGGGTTGGCTGCTCTGTGTCCCTCGCATTGTAGTACGTGTGTCGCCCAGGACGTAAGGGCCATGCTGACTTGACGTCATCCTCACCTTCCTCCGGTTTGTCACCGGCAGTCTCGCTAGAGTTCCCAACTTAATGATGGCAACTAACGACGAGGTTGCGCTCGTTGCGGACTTAACCCAACATCTCACGACACGAGCTGACGACAGCCATGCAGCACCTGTCTTCTGGTTCCTTACGGCACTCTCCCTTTCAAGGAGATT
>4TW_743
TCACCCCAGTTGCTGACTATACCTTGGTCAAACGCCTCCTTGCGGTTAGCAATCTGCTTTAAGGTAGAACCAACTTCCATGGTGTGACGGGCGGTGTGTACAAGACCCGGGAACGTATTCACCGTAGCACGCTGATCTACGATTACTAGCGATTCCAGCTTCATGCACTCGAGTTGCAGAGTGCAATCCGAACTGAGGTAGATTTTTGAGTTTAGCTTAGCGTCGCCACTTTGCATCTCATTGTCACTACCATTGTAGCACGTGTGTAGCCCAACCCGTAAGGGCCATGAGGACTTGACGTCATCCCCACCTTCCTCCAGCTTATCACTGGCAGTTCTTTCAGAGTGCCCAGCATGACCTGATGGCAACTAAAAGTAGGGGTTGCGCTCGTTGCGGGACTTAACCCAACATCTCACGACACGAGCTGACGACAGCCATGCAGCACCTGTGTTCTGTCCGGCCGAACCGAAAAGTCTAGTTTCCTAAA
>4TW_747
TAGCCCTAGTTACCAGTTTTACCCTAGGCAGCTCCTTGCGGTCACCGACTTCAGGCACCCCCAGCTTCCATGGCTTGACGGGCGGTGTGTACAAGGCCCGGGAACGTATTCACCGGATCATGGCTGATATCCGATTACTAGCGATTCCAGCTTCACGGAGTCGAGTTGCAGACTCCGATCCGAACTGAGAACGGTTTTGTAGATTCGCTCCTACTCACGTAGTGGCTGCTCTCTGTACCGTCCATTGTAGCACGTGTGTAGCCCAAGGCGTAAGGGCCGTGATGATTTGACGTCATCCCCACCTTCCTCACAGTTTGCACTGGCAGTCTTGTTAGAGTTCCCGACTTGACTCGCTGGCAACTAACAACAGGGGTTGCGCTCGTTATAGGACTTAACCTGACACCTCACGGCACGAGCTGACGACAACCATGCAGCACCTTGTAAATTGTCTTGCGAAAAATCTGTTTCCAAATCGGTCAATCTACATTTAAGCCTTGGTAAGGTTCCTCGC
>4TW_775
TCACCCCAGTTGCTGACTATACCTTGGTCAAACGCCTCCTTGCGGTTAGCAATCTGCTTTAAGGTAGAACCAACTTCCATGGTGTGACGGGCGGTGTGTACAAGACCCGGGAACGTATTCACCGTAGCACGCTGATCTACGATTACTAGCGATTCCAGCTTCATGCACTCGAGTTGCAGAGTGCAATCCGAACTGAGGTAGATTTTTGAGTTTAGCTTAGCGTCGCCACTTTGCATCTCATTGTCACTACCATTGTAGCACGTGTGTAGCCCAACCCGTAAGGGCCATGAGGACTTGACGTCATCCCCACCTTCCTCCAGCTTATCACTGGCAGTTCTTTCAGAGTGCCCAGCATGACCTGATGGCAACTAAAAGTAGGGGTTGCGCTCGTTGCGGGACTTAACCCAACATCTCACGACACGAGCTGACGACAGCCATGCAGCACCTGTGTTCTGTCCGGCCGAACCGAAAAGTCTAGTTTCCAAA
>4TW_782
TCATCCCAGTTACCGCTCATAGCGTAGGGCGCTGCTTCCTTACGGTTAGCTCACGCACTTCGGCTACAAACGACTTCCATGATGTGACGGGCGGTGTGTACAAGGCCCGGGAACGTATTCACGGCGCCGTAGCTGATGCGCCATTACTAGCGATTCCGGCTTCATGAAGGCGAGTTGCAGCCTTCAATCCGAACTGGGCCCAGTTTTTGAGATTTCCTCTACCTCGCGGCTTCGGTTCATTCTGTACTGGGCATTGTAGTACGTGTGCAGCCCTGGTCGTAAGGGCCATACTGACTTGACGTCATCCCCACCTTCCTCCCCGTTTCACAGGGCAGTCTGTCCAGAGAGCCTTTGCAGGCAACAGGACACAGGGGTTGCGCTCGTTGCGGGACTTAACCCAACATCTCACGACACGAGCTGACGACAGCCATGCAGCACCTGTGCAAATTGTGTATTGCTACACTCGATAGCTTTCACTA
>4TW_811
TCACCCCAGTCACGAACCCTGCCGTGGTAATCGCCCTCCTTGCGGTTAGGCTAACTACTTCTGGCAGAACCCGCTCCCATGGTGTGACGGGCGGTGTGTACAAGACCCGGGAACGTATTCACCGTGACATTCTGATCCACGATTACTAGCGATTCCGACTTCACGCAGTCGAGTTGCAGACTGCGATCCGGACTACGACTGGTTTTATGGGATTAGCTCCCCCTCGCGGGTTGGCAACCCTTTGTACCAGCCATTGTATGACGTGTGTAGCCCCACCTATAAGGGCCATGAGGACTTGACGTCATCCCCACCTTCCTCCGGTTTGTCACCGGCAGTCTCATTAGAGTGCCCAACTAAATGTAGCAACTAATGACAAGGGTTGCGCTCGTTGCGGGACTTAACCCAACATCTCACGACACGAGCTGACGACAGCCATGCAGCACCTGTGTTACGGTTCTCTTTCGAGCACTAAGCCATCTCTGGCAAATTCCGTACATGTCAAAGGTGGGTAAGGTTTTCG
>4TW_818
TCACCCCAGTCATCAACCCCGCCTTCGGCACCCTCCTCCCCGAAAGGGTTAGAGTAATGACTTCGGGCGTGGCTCACTTCCATGGTGTGACGGGCGGTGTGTACAAGGCCCGGGAACGGATTCACCGCAGTATGCTGACCTGCGATTACTAGCGATTCCTCCTTCATGCAGGCGAGTTGCAGCCTGCAATCTGAACTGTGCCAGGGTTTGTGAGATTCGCTCTCCCTCGCGGGTTGGCTGCTCTGTGTCCCTCGCATTGTAGTACGTGTGTCGCCCAGGACGTAAGGGCCATGCTGACTTGACGTCATCCTCACCTTCCTCCGGTTTGTCACCGGCAGTCTCGCTAGAGTTCCCAACTTAATGATGGCAACTAACGACGAGGGTTGCGCTCGTTGCGGGACTTAACCCAACATCTCACGACACGAGCTGACGACAGCCATGCAGCACCTGTCTTCTGGTTCCTTACGGCACTCTCCCTTTCAAGGAGATT
>4TW_827
TAGCCCCAGTTACTAGTATAACCCTAGGCGACTCCTTGCGGTTATCGACTTCAGGTTCTCCCAGCTTCCATGGCTTGACGGGCGGTGTGTACAAGGCCCGGGAACGTATTCACCGAATCAATGCTGATATTCGATTACTAGCGAATCCAGCTTCATGAGGTCGAGTTGCAGACCTCAATCCGAACTGAGAATGGCTTTTTGAGGTTTGCGCCTTGTTACCAAGTGGCGTCTCATTGTACCATCCATTGTAGCACGTGTGTAGCCCTGGGCGTAAGGGCCATGATGACTTGACGTCGTCCCCGCCTTCCTCACTACTTGCGTAGGCAGTTTCTCTAGAGTCCCCAGCATAACCTGATGGCAACTAAAGATAGGGGTTGCGCTCGTTGCGGGACTTAACCCAACACCTCACGGCACGAGCTGACGACAGCCATGCAGCACCTTGCCAGTTGCCCCGAAGGGAAGCCACCTTTCGGCAGCGGTCACCTGACATTTAAGCCCAGGTAAGGTTT
>4TW_830
TAGCCCTAGTTACCAGTTTTACCCTAGGCAGCTCCTTGCGGTCACCGACTTCAGGCACCCCCAGCTTCCATGGCTTGACGGGCGGTGTGTACAAGGCCCGGGAACGTATTCACCGGATCATGGCTGATATCCGATTACTAGCGATTCCAGCTTCACGGAGTCGAGTTGCAGACTCCGATCCGAACTGAGAACGGTTTTGTAGATTCGCTCCTACTCGCGTAGTGGCTGCTCTCTGTACCGTCCATTGTAGCACGTGTGTAGCCCAAGGCGTAAGGGCCGTGATGATTTGACGTCATCCCCACCTTCCTCACAGTTTGCACTGGCAGTCTTGTTAGAGTTCCCGACTTGACTCGCTGGCAACTAACAACGAGGGGTTGCGCTCGTTATAGGACTTAACCTGACACCTCACGGCACGAGCTGACGACAACCATGCAGCACCTTGTAATTTGTCTTGCGAAAGATCTGTTCCAAATCGGTCAAACTACATTTAAGCCTTGGTAAGGTTCCTCGC
>4TW_833
TCACCCCAGTTGCTGACTATACCTTGGTCAAACGCCTCCTTGCGGTTAGCAATCTGCTTTAAGGTAGAACCAACTTCCATGGTGTGACGGGCGGTGTGTACAAGCCCCGGGAACGTATTCACCGTAGCGTTGCTGATCTACGATTACTAGCAACTCCGACTTCATGGGGTCGAGTTGCAGACCCCAATCCGAACTGAGACTGGCTTTCTCGGATTCGCTCCACCTTGCGGTATCGCAGCCGTTTGTACCAGCCATTGTAGCATGCGTGCAGCCCAAGACATAAGGGGCATGATGATTTGACGTCATCCCCACCTTCCTCCGAGTTAACCCCGGCAGTCTCCTGTGAGTCCCCAACTAAATGCTGGCAACACAGAACGAGGGTTGCGCTCGTTGCGGGACTTAACCCAACATCTCACGACACGAGCTGACGACAACCATGCACCACCTGTATACAGACCTTGCGGCTATGACATCTCTGCCATATTCCTGTATA
>4TW_841
TCACCCCAGTTGCTGACTATACCTTGGTCAAACGCCTCCTTGCGGTTAGCAATCTGCTTTAAGGTAGAACCAACTTCCATGGTGTGACGGGCGGTGTGTACAAGACCCGGGAACGTATTCACCGTAGCACGCTGATCTACGATTACTAGCGATTCCAGCTTCATGCACTCGAGTTGCAGAGTGCAATCCGAACTGAGGTAGATTTTTGAGTTTAGCTTAGCGTCGCCACTTTGCATCTCATTGTCACTACCATTGTAGCACGTGTGTAGCCCAACCCGTAAGGGCCATGAGGACTTGACGTCATCCCCACCTTCCTCCAGCTTATCACTGGCAGTTCTTTCAGAGTGCCCAGCATGACCTGATGGCAACTAAAAGTAGGGGTTGCGCTCGTTGCGGGACTTAACCCAACATCTCACGACACGAGCTGACGACAGCCATGCAGCACCTGTGTTCTGTCCGGCCGAACCGAAAAGTCAGTTTCCAAA
>4TW_861
TCACCCCAGTCATCAACCCCGCCTTCGGCACCCTCCTCCCCCGAAGGTTAACCTACCTACTTCTGGTACCATCCACTCCCATGGTGTGACGGGCGGTGTGTACAAGACCCGAGAACGTATTCACCGCGGCATGCTGATCCGCGATTACTAGCGATTCCGACTTCATGAAGTCGAGTTCCAGACTTCAATCCGGACTACGAACGCCTTTCTGAGATTCGCTCCACCTCACGGCTTCGCTTCCCTCTGTAACGCCCATTGTAGCACGTGTGTAGCCCTACCCATAAGGGCCATGAGGACTTGACGTCATCCCCACCTTCCTCCGGTTTATCACCGGCGGTCTCCTTAGAGTTCCCACCTTTACGTGCTGGCAACTAAGGACAAGGGTTGCGCTCGTTACGGGACTTAACCCAACATCTCACGACACGAGCTGACGACAGCCATGCAGCACCTGTGTTATAGCTCCCTTGCGGGCACTCCAAAATCTCTTCTGGATTCTATACATGTCAAGGGTAGGTAAGGTTCTTCGTCG
>4TW_872
TCATCCCAGTTACCGCTCATACCTTAGGGCGCTGCCTCCTTGCGGTTGGCGCGCGCACTTCGGGTACAAACGACTCCCATGATGTGACGGGCGGTGTGTACAAGACCCGGGAACGTATTCACGGCGCCGTAGCTGATGCGCCATTACTAGCGATTCCGGCTTCATGGAGGCGAGTTGCAGCCTCCAATCCGAACTGGGCCCGACTTTGGTGATTTCCTCCACCTTGCGGTCTCGGATCCTTCTGTGTCGGGCATTGTAGTACGTGTGCAGCCCTGGCCGTAAGGGCCATACTGACTTGACGTCGTCCCCACCTTCCTCCCCGTTGAACAGGGCAGTCTGAACAGAGTGCCGGAGACTCACGTCTCCATGGCAACAGTTCACAGGGGTTGCGCTCGTTGCGGGACTTAACCCAACATCTCACGACACGAGCTGACGACAGCCATGCAGCACCTGTGCAAATTGTGTATTGCTACACTCACCGGCTTTCACCGGATT
>4TW_881
TCACCCCAGTTGCTGACTATACCTTGGTCAAACGCCTCCTTGCGGTTAGCAATCTGCTTTAAGGTAGAACCAACTTCCATGGTGTGACGGGCGGTGTGTACAAGACCCGGGAACGTATTCACCGTAGCACGCTGATCTACGATTACTAGCGATTCCAGCTTCATGCACTCGAGTTGCAGAGTGCAATCCGAACTGAGGTAGATTTTTGAGTTTAGCTTAGCGTCGCCACTTTGCATCTCATTGTCACTACCATTGTAGCACGTGTGTAGCCCAACCCGTAAGGGCCATGAGGACTTGACGTCATCCCCACCTTCCTCCAGCTTATCACTGGCAGTTCTTTCAGAGTGCCCAGCATGACCTGATGGCAACTAAAAGTAGGGGTTGCGCTCGTTGCGGGACTTAACCCAACATCTCACGACACGAGCTGACGACAGCCATGCAGCACCTGTGTTCTGTCCGGCCGAACCGAAAAGTCTAGTTTCCTAAA
>4TW_922
TCTCCTTCCTCTAGGTGGGAGGGTTTAATGAACTTCTCGGAAGCCATGGTTGTTGCCAACCGTAGCCCCCAATCCGAACACTTCACCAGCACACCCAATCGGTAGGAGCGACGGGCGGTGTGTACAAAGGGCAGGGACGTAATCAACGCGAGCTGATGACTCGCGCTTACTAGGCATTCCTCGTTGAAGACCAATAATTGCAATGATCTATCCCCATCACGATGCAGTTTCAAAGATTACCCGGGCCTCTCGGCCAAGGATAGGCTCGTTGAATGCATCAGTGTAGCGCGCGTGCGGCCCAGAACATCTAAGGGCATCACAGACCTGTTATCGCCTCATACTTCCATTGCCTAAACGACAATAGTCCCTCTAAGAAGTGCAGCCGACCGCAAGAAGCGGTCGTGACTATTAGCAGGCTGAGGTCTCGTTCGTTACCGGAATCAACCTGACAAGGCAACCCACCAACTAAGAACGGCCATGCACCACCACCCACAGAATC
>4TW_930
TCATCCCAGTTACCGCTCATACCTTAGGGCGCTGCCTCCTTGCGGTTGGCGCGCGCACTTCGGGTACAAACGACTCCCATGATGTGACGGGCGGTGTGTACAAGACCCGGGAACGTATTCACGGCGCCGTAGCTGATGCGCCATTACTAGCGATTCCGGCTTCATGGAGGCGAGTTGCAGCCTCCAATCCGAACTGGGCCCGACTTTGGTGATTTCCTCCACCTTGCGGTCTCGGATCCTTCTGTGTCGGGCATTGTAGTACGTGTGCAGCCCTGGCCGTAAGGGCCATACTGACTTGACGTCGTCCCCACCTTCCTCCCCGTTGAACAGGGCAGTCTGAACAGAGTGCCGGAGACTCACGTCTCCATGGCAACAGTTCACAGGGGTTGCGCTCGTTGCGGGACTTAACCCAACATCTCACGACACGAGCTGACGACAGCCATGCAGCACCTGTGCAAATTGTGTATTGCTACACTCACCGGCTTTCACCGGATT
>4TW_953
TCACCCCAGTCATCAACCCCGCCTTCGGCACCCTCCTCCCTTTCGGGTTAGAGTAATGACTTCGGGCGTGGCTCACTTCCATGGTGTGACGGGCGGTGTGTACAAGGCCCGGGAACGGATTCACCGCAGTATGCTGACCTGCGATTACTAGCGATTCCTCCTTCATGCAGGCGAGTTGCAGCCTGCAATCTGAACTGTGCCAGGGTTTATGAGATTCGCTCTCCCTCGCGGGTTGGCTGCTCTCTGTCCCTCGCATTGTAGTACGTGTGTCGCCCAGGACGTAAGGGCCATGCTGACTTGACGTCATCCTCACCTTCCTCCGGTTTGTCACCGGCAGTCTCGCTAGAGTTCCCAACTTAATGATGGCAACTAACGACGAGGGTTGCGCTCGTTGCGGGACTTAACCCAACATCTCACGACACGAGCTGACGACAGCCATGCAGCACCTGTCTTCCGGTTCCTTACGGCACTCTCCCCTTTCAAGGAGATT
>4TW_956
TAGTCCCAGTCACCAGCCTCGCCGTGGGCACCCATGAATTTGGGCGACTTCGGGCGCTGCCAGCTCCCATGACTTGACGGGCGGTGTGTACAAGGCTCAGGAACATATTCACCGCGGCGTAGCTGATCCGCGATTACTAGCGATTCCGACTTCAAGGAGGCGGGTTGCAGCCTCCTATCTGAACTGGGGCGGACTTTAAGCGATTTGCTCCACCTTGCGGTCTTGCATCGTTCTGTATCCGCCATTGTAGCACGTGTGCAGCCCCAGGCATAAGGGCCATGAGGACTTGACGTCATCCCCACCTTCCTCCGGTTTGACACCGGCAGTCTCGCTAGAGTCCTCAGCATTACCTGTTAGCAACTAACGATAGGGGTTTCGCTCGTTGAGGGACTTAACCCGACACTTCACAGCACGAGCTGACGACAGCCATGCAGCACCTGTCCAAGTTCCGGTCTTGCGACTGTTATCCTAATTTCATAGGACTAATCCTT
>4TW_972
TCATCCCAGTTACCGCTCATAGCGTAGGGCGCTGCCTCCTTGCGGTTGGCTTACGCACTTCGGCTACAAACGACTTCCATGATGTGACGGGCGGTGTGTACAAGGCCCGGGAACGTATTCACGGCGCCGTAGCTGATGCGCCATTACTAGCGATTCCGGCTTCATGAGGGCGAGTTGCAGCCCTCAATCCGAACTGGGCCCAGTTTTTGAGATTTCCTCCACCTTGCGGATTCGGTTCATTCTGTACTGGGCATTGTAGTACGTGTGCAGCCCTGGTCGTAAGGGCCATACTGACTTGACGTCATCCCCACCTTCCTCCCCGTTTCACAGGGCAGTCTGTCCAGAGAGCCCGAAGGCAACAGGACACAGGGGTTGCGCTCGTTGCGGGACTTAACCCAACATCTCACGACACGAGCTGACGACAGCCATGCACCACCTGTGTTCGTGCTCCCGAAGGCACTCCTCCCTTTCAAAGAGGATTCACGACATGTCAAGCCTTT
>4TW_974
TCATCCCAGTTACCGCTCATAGCGTAGGGCGCTGCTTCCTTACGGTTAGCTCACGCACTTCGGCTACAAACGACTTCCATGATGTGACGGGCGGTGTGTACAAGGCCCGGGAACGTATTCACGGCGCCGTAGCTGATGCGCCATTACTAGCGATTCCGGCTTCATGAAGGCGAGTTGCAGCCTTCAATCCGAACTGGGCCCAGTTTTGGAGATTTCCTCTACCTCGCGGCTTCGGGTCATTCTGTACTGGGCATTGTAGTACGTGTGCAGCCCTGGTCGTAAGGGCCATACTGACTTGACGTCATCCCCACCTTCCTCCCCGTTTCACAGGGCAGTCTGTCCAGAGAGCCTTTGCAGGCAACAGGACACAGGGGTTGCGCTCGTTGCGGGACTTAACCCAACATCTCACGACACGAGCTGACGACAGCCATGCAGCACCTGTGCAAATTGTGTATTGCTACACTCGATAGCTTTCACTACCTTAGAGA
>4TW_980
TCACCCCAGTCATCAACCCCGCCTTCGGCACCCTCCTCCCCCGAAAGGGTTAGAGTAATGACTTCGGGCGTGGCTCACTTCCATGGTGTGACGGGCGGTGTGTACAAGGCCCGGGAACGGATTCACCGCAGTATGCTGACCTGCGATTACTAGCGATTCCTCCTTCATGCAGGCGAGTTGCAGCCTGCAATCTGAACTGTGCCAGGGTTTGTGAGATTCGCTCTCCCTCGCGGGTTGGCTGCTCTGTGTCCCTCGCATTGTAGTACGTGTGTCGCCCAGGACGTAAGGGCCATGCTGACTTGACGTCATCCTCACCTTCCTCCGGTTTGTCACCGGCAGTCTCGCTAGAGTTCCCAACTTAATGATGGCAACTAACGACGAGGGTTGCGCTCGTTGCGGGACTTAACCCAACATCTCACGACACGAGCTGACGACAGCCATGCAGCACCTGTCTTCTGGTTCCTTACGGCACTCTCCCCTTTCAAGGAGATT
>4TW_996
TCACCCCAGTCATCAACCCCGCCTTCGGCACCCTCCTCCCTTTCGGGTTAGAGTAATGACTTCGGGCGTGGCTCACTTCCATGGTGTGACGGGCGGTGTGTACAAGGCCCGGGAACGGATTCACCGCAGTATGCTGACCTGCGATTACTAGCGATTCCTCCTTCATGCAGGCGAGTTGCAGCCTGCAATCTGAACTGTGCCAGGGTTTGTGAGATTCGCTCTCCCTCGCGGGTTGGCTGCTCTGTGTCCCTCGCATTGTAGTACGTGTGTCGCCCAGGACGTAAGGGCCATGCTGACTTGACGTCATCCTCACCTTCCTCCGGTTTGTCACCGGCAGTCTCGCTAGAGTTCCCAACTTAATGATGGCAACTAACGACGAGGTTGCGCTCGTTGCGGGACTTAACCCAACATCTCACGACACGAGCTGACGACAGCCATGCAGCACCTGTCTTCTGGTTCCTTACGGCACTCTCCCTTCAAGGAGAT
>4TW_1008
TCACCCCAGTTGCTGACTATACCTTGGTCAAACGCCTCCTTGCGGTTAGCAATCTGCTTTAAGGTAGAACCAACTTCCATGGTGTGACGGGCGGTGTGTACAAGACCCGGGAACGTATTCACCGTAGCACGCTGATCTACGATTACTAGCGATTCCAGCTTCATGCACTCGAGTTGCAGAGTGCAATCCGAACTGAGGTAGATTTTTGAGTTTAGCTTAGCGTCGCCACTTTGCATCTCATTGTCACTACCATTGTAGCACGTGTGTAGCCCAACCCGTAAGGGCCATGAGGACTTGACGTCATCCCCACCTTCCTCCAGCTTATCACTGGCAGTTCTTTCAGAGTGCCCAGCATGACCTGATGGCAACTAAAAGTAGGGGTTGCGCTCGTTGCGGGACTTAACCCAACATCTCACGACACGAGCTGACGACAGCCATGCAGCACCTGTGTTCTGTCCGGCCGAACCGAAAAGTCTAGTTTCCTAAA
>4TW_1015
TCATCCCAGTTACCGCTCATAGCGTAGGGCGCTGCCTCCTTACGGTTGGCTTACGCACTTCGGCTACAAACGACTTCCATGATGTGACGGGCGGTGTGTACAAGGCCCGGGAACGTATTCACGGCGCCGTAGCTGATGCGCCATTACTAGCGATTCCGGCTTCATGGAGGCGAGTTGCAGCCTCCAATCCGAACGTCGGGCCCTAGTTTTTGAGATTTCCTCCACCTCGCGGATTCGGATCATTCTGTACGTGGGCATTGTAGTACGTGTGCAGCCCTGGTCGTAAGGGCCATACTGACTTGACGTCATCCCCACCTTCCTCCCCGTTTCACAGGGCAGTCTGTCCAGAAGNGCCCGAAGGCAACAGGACACAGGGGTTGCGCTCGTTGCGGGACTTAACCCAACATCTCACGACACGAGCTGACGACAGCCATGCAGCACCTGTGCAAAATTCTGGTATTGCTAACCGCTCGCTAACTTTCATTAACTTAGAGATGC
>4TW_1017
TCACCTTCCTCTAAATGGTAAGGTTTAAACAACTTCCCACGGCGACGCTCCAATGAAGCAACGTTGCCACAGTCCGAAGGTTTCACCGGACCATTCAATCGGTAGGTGCGACGGGCGGTGTGTACAAAGGGCAGGGACGTAATCAATGCAAGCTGATGACTTGCGTTTACTAGGAATTCCTCGTTGAAGATTAATAATTGCAATAATCTATCCCTATCACGACACGATTTCAAAAGATTTCCCAAACCTCTCGGCCCAGGCAACAACTCGTTGAACGTGTCAGTGTAGCGCGCGTGCAGCCCAGAACATCTAAGGGCATCACAGACCTGTTATTGCCTCCAACTTCCTCATGCTAGAACGCATGAAGTCCCTCTAAGAAGTTGCCCACCAATGCCGAAGCATTCGTGTAACTATTTAGCAGGCGGAGGTCTCGTTCGTTATCGGAATTAACCAGACAAATCACTCCACCAACTAAGAACGGCCATGCACCACCACCCATAGAATCAAGAAAGAG
>4TW_1031
TCACCCCAGTCACTAATTCTACCTTAGGCACCCTCCCCCAAACGGTTAGAGTAATGATTTCGGGCATAACCAGCTTCCATGGTGTGACGGGCGGTGTGTACAAGGCCCGGGAACGAATTCACCACTGTATAGCTGACCAGCGATTACTAGCGATTCCACCTTCATGTAGGCGAGTTGCAGCCTACAATCCGAACTTAGAACGAGTTTATAGATTAGCTAGTCTTTGCAGATTTGCATCTCATTGTCTCGCCCAATGTAGCACGTGTGTAGCCCAGGGTGTAAGGGGCATGCTGACTTGACGTCATCCCCACCTTCCTCCGGTTTATAACCAGCAGTCTTTTTAGAGTTCCATGAAAGGCAACTAAAAACAAGGGTTGCGCTCGTTGCGGGACTTAACCCAACATCTCACGACACGAGCTGACGACAGCCATGCACCACCTGTGTATACGTTCCAAACGGCACTTTCTTCTTTCAAAGAAATTCGTATCATGTCAAAACCCTGGTAAGGTTCTTCGCGTTG
>4TW_1044
TAGCCCCAGTTACCTGTTTTACCCTGAACAGCTCCTTGCGGTTACTGCCTTCAGGTCTCCCAGACTTCCATGGCTTGACGGGCGGTGTGTACAAGGTCCGGGAACGTATTCACCGCGTCATGGCTGATACGCGATTACTAGCGATTCCAGCTTCATAGGGGCGAGTTGCAGCCCCCAATCCGAACTGAGATGCACTTTTTGAGATTGGCTTCATATTGCTATGTTGCGACCCATTGTATGCACCATTGTAGCACGTGTGTAGCCCTGGGCGTAAGGGCCATGATGACTTGACGTCATCCCCTCCTTCCTCTCTGTTTGCACAGGCAGTCTCTTTAGAGTCCCCATCATTACATGCTGGCAACTAAAGATAGGGGTTGCGCTCGTTGCGGGACTTAACCCAACACCTCACGGCACGAGCTGACGACAGCCATGCAGCACCTGTCTTCCGGTTCCTTACGGCACTCTCCCCTTTCAAGGAGATT
>4TW_1065
TCACCTCGGTCACTAATTTTACCTTCGGCATCTCCTTCCTTACGGTTAGGATAACGACTTCGGGTACAACCAGCTTCCATGGCTTGACGGGCGGTGTGTACAAGGCCCGGGAACGTATTCACCGCGCCATGGCTGATGCGCGATTACTAGCGATTCCAGCTTCATGAGGTCGAGTTGCAGACCTCAATCCGAACTGAGACGCACTTTTAGAGGTTGGCTTACCGTTACCGGCTTGCGACCCGCTGTATGCGCCATTGTAGCACGTGTGTCGCCCTGGGCGTAAGGGCCATGATGACTTGACGTCGTCCCCTCCTTCCTCTCTGCTTGCGCAGGCAGTCTGTCTAGAGTCCCCACCATTACGTGCTGGCAAACTAAACATAGGGGTTGCGCTCGTTGCGGGACTTAACCCAACACCTCACGGCACGAGCTGACGACAGCCATGCAGCACCTTGTTTCAGGTCATTGCTGACTGATCTATCTCTAAAATCATTCCTT
>4TW_1117
TCACCCCAGTCACTAATTCTACCTTAGGCATCCTCCTCCAAAAGGTTAGAGTAACGACTTCGGGTATAACCAGCTTCCATGGTGTGACGGGCGGTGTGTACAAGGCCCGGGAACGGATTCACCGCTGTATAGCTGACCAGCGATTACTAGCGATTCCACCTTCATGCAGGCGAGTTGCAGCCTGCAATCCGAACTTAGAACGAGTTTTTAGATTAGCTAATCTTCACAGAGTTGCATCTCATTGTCTCGCCCAATGTAGCACGTGTGTAGCCCAGGGTGTAAGGGGCATGCTGACTTGACGTCATCCCTGCCTTCCTCCGGTTTATAACCGGCAGTCTTTCTAGAGTTCTAAAAAATGCAACTAAAAATAGGGGTTGCGCTCGTTGCGGGACTTAACCCAACATCTCACGACACGAGCTGACGACAGCCATGCACCACCTGTGTATACGTTCCAAACGGCACTTTTTTATTTAACAAAATACTNTACTACTACTACGTAACCGTAAGTTAGGTTCGTTCGTTGCATAAC
>4TW_1127
TCACCTTCCTCTAAATGGTAAGGTTTAAACAACTTCCCACGGCGACGCTCCAATGAAGCAACGTTGCCACAGTCCGAAGGTTTCACCGGACCATTCAATCGGTAGGTGCGACGGGCGGTGTGTACAAAGGGCAGGGACGTAATCAATGCAAGCTGATGACTTGCGTTTACTAGGAATTCCTCGTTGAAGATTAATAATTGCAATAATCTATCCCTATCACGACACGATTTCAAAAGATTTCCCAAACCTCTCGGCCCAGGCAACAACTCGTTGAACGTGTCAGTGTAGCGCGCGTGCAGCCCAGAACATCTAAGGGCATCACAGACCTGTTATTGCCTCCAACTTCCTCATGCTAGAACGCATGAAGTCCCTCTAAGAAGTTGCCCACCAATGCCGAAGCATTCGTGTAACTATTTAGCAGGCGGAGGTCTCGTTCGTTATCGGAATTAACCAGACAAATCACTCCACCAACTAAGAACGGCCATGCACCACCACCCATAGAATCAAGAAAAGAG
>4TW_1129
TCACCCCAGTTGCTGACTATACCTTGGTCAAACGCCTCCTTGCGGTTAGCAATCTGCTTTAAGGTAGAACCAACTTCCATGGTGTGACGGGCGGTGTGTACAAGACCCGGGAACGTATTCACCGTAGCACGCTGATCTACGATTACTAGCGATTCCAGCTTCATGCACTCGAGTTGCAGAGTGCAATCCGAACTGAGGTAGATTTTTGAGTTTAGCTTAGCGTCGCCACTTTGCATCTCATTGTCACTACCATTGTAGCACGTGTGTAGCCCAACCCGTAAGGGCCATGAGGACTTGACGTCATCCCCACCTTCCTCCAGCTTATCACTGGCAGTTCTTTCAGAGTGCCCAGCATGACCTGATGGCAACTAAAAAGTAGGGGTTGCGCTCGTTGCGGGACTTAACCCAACATCTCACGACACGAGCTGACGACAGCCATGCAGCACCTGTGTTCTGTCCGGCCGAACCGAAAAAGTCTAGTTTCCTAAAA
>4TW_1130
TCACCTCGGTCACTAATTTTACCTTCGGCATCTCCTTCCTTACGGTTAGGATAACGACTTCGGGTACAACCAGCTTCCATGGTGTGACGGGCGGTGTGTACAAGGCCCGGGAACGGATTCACCGCTGTGTAGCTGACCAGCGATTACTAGCGATTCCACCTTCATGCAGGCGAGTTGCAGCCTGCAATCTGTACTTGGAGTAAGTTTCAAAGATTAGCTTATTCTCGCGAATTTGCAACTTATTGTCTTACCCATTGTAGGACGTGTGTAGCCCAGGGTGTAAGGGGCATGATGACTTGACGTCGTCCTCACCTTCCTCCGGTTTGTCACCGGCAGTCTTTCTAGACAATAGAAACTAAAAATAAGGGTTGCGCTCGTTGCGGGACTTAACCCAACATCTCACGACACGAGCTGACGACAGCCATGCACCACCTGTAGAAGCGGAATAAGGAATTCTTTCAGAAAACCAACACTTCTAGCAAACCCTGGTAAGGTTCTTCGCGTTGCATCGAATTAAACCACATCCT
>4TW_1133
TCACCCCAGTTGCTGACTATACCTTGGTCAAACGCCTCCTTGCGGTTAGCAATCTGCTTTAAGGTAGAACCAACTTCCATGGTGTGACGGGCGGTGTGTACAAGACCCGGGAACGTATTCACCGCGACATTCTGATCCGCGATTACTAGCGATTCCAGCTTCACGTAGTCGAGTTGCAGACTACGATCCGGACTACGATGCATTTTCTGAGATTAGCTCCCCCTCGCGGGTTGGCAACCCTCTGTATGCACCATTGTATGACGTGTGAAGCCCTACCCATAAGGGCCATGAGGACTTGACGTCATCCCCACCTTCCTCCGGTTTGTCACCGGCAGTCTCTTTAGAGTGCTCTTGCGTAGCAACTAAAGACAAGGGTTGCGCTCGTTGCGGGACTTAACCCAACATCTCACGACACGAGCTGACGACAGCCATGCAGCACCTGTCTTCTGGTTCCTTACGGCACTCTCCCCTTTCAAGGAGATTCCAGAGATGTC
>4TW_1165
TCACCCCAGTCATGGACCACACCGTGGTAGGCGCCCCCCTTGCGGTCAGGCTACCTGCTTCTGGTGCAATACACTCCCATGGTGTGACGGGCGGTGTGTACAAGACCCGGGAACGTATTCACCGCAGCAATGCTGATCTGCGATTACTAGCGATTCCGACTTCATGGAGTCGAGTTGCAGACTCCAATCCGGACTACGACAAGTTTTCTGGGATTTGCTCCCCGTCGCCGGTTGGCTTCCCTCTGTACTTGCCATTGTAGCACGTGTGTGGCCCAGGATGTAAGGGCCGTGATGACTTGACGTCGTCCCCACCTTCCTCGCAGCTTGCGCTGGCAGTTCTGCTAGAGTCCCCGGCATGACCCGTTGGCAACTAACAGTAGGGGTTGCGCTCGTTGCGGGACTTAACCCAACACCTCACGGCACGAGCTGACGACAGCCATGCAGCACCTTGAAAAATTGTCCGAAGAAGGACACCTTTCGGCATCTGTCAATTCCCATTTAAAACCCG
>4TW_1175
TAGTCCCAGTCACCAGCCTTGCCGTGGGCACGCATGAAATTGCGCGACTTCGGGCACTGCCAGCTCCCATGACTTGACGGGCGGTGTGTACAAGGCTCAGGAACATATTCACCGCGGCGTAGCTGATCCGCGATTACTAGCGATTCCAACTTCATGCGGGCGAATTTCAGCCCGCAATCTGAACTGGGGTATGCTTTAGCGATTTGCTCCACCTTGCGGTCTTGCATCGTTCTGTACATACCATTGTAGCACGTGTGCAGCCCTAGACATAAAGGCCATGAGGACTTGACGTCATCCCCACCTTCCTCCGGTTTGACACCGGCAGTCTCGCTACAGTCCTCGCCATTACGCGTTAGCAAGTAGCGACAGGGGTTGCGCTCGTTGAGGGACTTAACCCGACACTTCACAGCACGAGCTGACGACAGCCATGCAGCACCTGTTCACGTTCCGCCCTTGCGGGTGTACCTCTACTTTCAT
>4TW_1177
TCATCCCAGTTACCAGTTGCACCTTAGGACCCTGCCTCCTGGTTACCCAGGTTGGCGCGGATACTTCGGGTGCTACCGGCTCCCATGATGTGACGGGCGGTGTGTACAAGACCCGGGAACGTATTCACGGCACCGTAGCTGATGCGCCATTACTAGCGATTCCGGCTTCATGGAGGCGAGTTGCAGCCTCCAATCCGAATTGAGGCCAGTTTTTTGGGATTTCCTCCCCCTCGCGGGATCGGTTCACTCTGTACTGGCCATTGTAGTACGTGTGCAGCCCTGGGCGTAAGGGCCATACTGACTTGACGTCGTCCCCACCTTCCTCCTAGTTGATCTAGGCAGTCCATTTAGAGTCCCCGGCATGATCCGCTGGCAACTAAATGCAGGGGTTGCGCTCGTTGCGGGACTTAACCCAACATCTCACGACACGAGCTGACGACAGCCATGCAGCACCTGTGCAAAGTGTGGATTGCTCCACTCACGCGCTTTCACGCGATT
>4TW_1200
TAGCCCTAGTTACCAGTTTTACCCTAGGCAGCTCCTTACGGTCACCGACTTCAGGTACCCCCAGCTTCCATGGCTTGACGGGCGGTGTGTACAAGGCCCGGGAACGTATTCACCGGATCATGGCTGATATCCGATTACTAGCGATTCCAGCTTCACGGAGTCGAGTTGCAGACTCCGATCCGAACTGAGAACGGTTTTATAGATTCGCTCCTACTCACGTAGTGGCTGCTCTCTGTACCGTCCATTGTAGCACGTGTGTAGCCCAAGGCGTAAGGGCCGTGATGATTTGACGTCATCCCCACCTTCCTCACAGTTTACACTGGCAGTCTTGTTAGAGTTCCCGACATGACTCGCTGGCAACTAACAACAGGGGGTTGCGCTCGTTATAGGACTTAACCTGACACCTCACGGCACGAGCTGACGACAACCATGCAGCACCTTGTAAATTGTCTTGCGAAAGATCTGTTTCCAAACCGGTCAATCTACATTTAAGCCTTGGTAAGGTTCCTCGCGTAT
>4TW_1202
TCATCCCAGTTACCGCTCATAGCGTAGGGCGCTGCCTCCTTACGGTTGGCTTACGCACTTCGGCTACAAACAACTTCCATGATGTGACGGGCGGTGTGTACAAGGCCCGGGAACGTATTCACGGCGCCGTAGCTGATGCGCCATTACTAGCGATTCCGGCTTCATGGAGGCGAGTTGCAGCCTCCAATCCGAACTGGGCCCAGTTTTTGAGATTTCCTCCACCTCGCGGATTCGGATCATTCTGTACTGGGCATTGTAGTACGTGTGCAGCCCTGGTCGTAAGGGCCATACTGACTTGACGTCATCCCCACCTTCCTCCGGTTTATAACCAGCAGTCTTTTTAGAGTTCCATGAAAGGCAACTAAAAAACAAGGGTTGCGCTCGTTGCGGGACTTAACCCAACATCTCACGACACGAGCTGACGACAGCCATGCACCACCTGTGTATACGTTCCAAACGGCACTTTCTTCTTTACAAAGAAATTCGTATCATGTCAAAACCCTAGGTAAGGTTCTTCGCGTTG
>4TW_1215
TAGCCCCAGTTACTAGTATAACCCTAGGCGACTCCTTGCGGTTATCGACTTCAGGTTCTCCCAGCTTCCATGGCTTGACGGGCGGTGTGTACAAGGCCCGGGAACGTATTCACCGGATCATTGCTGATATCCGATTACTAGCGAATCCAGCTTCATGAGGTCGAGTTGCAGACCTCAATCCGAACTGAGATATGCTTTTTGAGGTTTGCGCCCTGTTGCCAGGTGGCGTCTCATTGTACATACCATTGTAGCACGTGTGTAGCCCTGGGCGTAAGGGCCATGATGACTTGACGTCGTCCCCGCCTTCCTCTCTACTTACGTAGGCAGTTTCTCTAGAGTCCCTCAGCATTACCTGCTAGCAACTAAAGATAGGGGTTGCGCTCGTTGCGGGACTTAACCCAACACCTCACGGCACGAGCTGACGACAGCCATGCAGCACCTTGCTATTTGTCCCGAAGGAAGATCACCTTTCGGCAATTGTCAAACAACATTTAAGCCCA
>4TW_1218
TCTCCTTCCTCTAAGTGATAAGGTTTACTTAACTTCCCGCACAAGCCTTGAAGACTTACACAGTCCAGAAGGTTCACCGGATCACTCGAAATCGGTAGGAGCGACGGGCGGTGTGTACAAAGGGCAGGGACGTAATCAGCACAAGCTGATGACTTATGCTTACTAGGAATTCCTCGTTCATGATCAATAATTGCAAAGATCAATCCCCATCACGACGCACATTAAGAAGATTACCCGAACTCTATCGAGCCAGGGTAGTGCTTGTTGCATGCGTCAGTGTAGCGCGCGTGCGGCCCAGGACATCTAAGGGCATCACAGACCTGTTATTGCCTCAAACTTCCTTATGCTTGAACATAAAGTCCCTCTAAGAAGTCAACACCAACTCACGTTAATGTAACTAGTTAGCAGGTTAAGGTCTCGTTCGTTAACGGAATTAACCAGACAAATCACTCCACCAACTAAGAACGGCCATGCACCACCACCCATAGAAATCAAAGAAAAGAGCTCT
>4TW_1259
TCTCCTTCCTCTAAATGATAAGGTTTAATCAACTTCCCGCAGCATCGACGGCGAACCGCCTCAGCCGCAGTCCGAAGATTTCACCGGATCATTCAATCGGTAGGAGCGACGGGCGGTGTGTACAAAGGGCAGGGACGTAATCAACGCGAGCTGATGACTCACGCTTACTAGGAATTCCTCGTTGAAGATTAATAGTTGCAATAATCTATCCCCATCATAGAAATTTGCAAGATTACCCGGTCCTGTCGAACGAGGTGAATGCTTGTTGCTTTCATCAGTGTAGCGCGCGTGCGGCCCAGAGCATCTAAGGGCATCACAGACCTGTTATTGCCTCAAACTTCCACTCGCTAGGCACGAATAGTCCCTCTAAGAAGTTGTCCCCCCACAGAAAGTGAAGGTAACTATTTAGCAGGTTAAGGTCTCGTTCGTTAACGGAATTAACCAGACAAATCACTCCACCAACTAAGAGCGGCCATGCACCACCACCCATAGAATCAAGAAAGAGCT
>4TW_1262
TCACCCCAGTCATCAACCCCGCCTTCGGCACCCTCCTCCCCCGAAAGGGTTAGAGTAATGACTTCGGGCGTGGCTCACTTCCATGGTGTGACGGGCGGTGTGTACAAGGCCCGGGAACGGATTCACCGCAGTATGCTGACCTGCGATTACTAGCGATTCCTCCTTCATGCAGGCGAGTTGCAGCCTGCAATCTGAACTGTGCCAGGGTTTGTGAGATTCGCTCTCCCTCGCGGGTTGGCTGCTCTGTGTCCCTCGCATTGTAGTACGTGTGTCGCCCAGGACGTAAGGGCCATGCTGACTTGACGTCATCCTCACCTTCCTCCGGTTTGTCACCGGCAGTCTCGCTAGAGTTCCCAACTTAATGATGGCAACTAACGACGAGGGTTGCGCTCGTTGCGGGACTTAACCCAACATCTCACGACACGAGCTGACGACAGCCATGCAGCACCTGTCTTCTGGTTCCTTACGGCACTCTCCCCTTTCAAGGAGATT
>4TW_1295
TCACCCCAATCATGAACCATACCGTGGACGTCTGCCTCCTTGCGGTTAGCTCAACGTCTTCTAGTACAGCCCACTTTCGTGATGTGACGGGCGGTGTGTACAAGACCCGGGAACGTATTCACCGCAGCATGCTGATCTGCGATTACTAGCGATTCCAGCTTCATGGAGTCGAGTTGCAGACTCCAATCCGAACTGAGACTGGTTTTTCCGATTGGCTCCGTCTCGCGACTTCGCTACGGTTTGTACCAGCCATTGTAGCACGTGTGTAGCCCTGGACATAAAGGCCATGAGGACTTGACGTCATCCCCACCTTCCTCCGGTTTATCACCGGCAGTTCCGCGAGAGTCCCCAACTTAATGATGGTAACTCACGGTAAGGGTTGCGCTCGTTGCGGGACTTAACCCAACATCTCACGACACGAGCTGACGACAGCCATGCAGCACCTTGCTGGCAGGAGCCGATTACTCGGATCATCTTATCTCTAAGACTTA
>4TW_1300
TCACCCCAGTCACTGAACCGACCGTGGTCAGCTGCCTCCCTTGCGGGTTAGCCCACTGCCTTCGGGTCAATCCAACTCCCATGGTGTGACGGGCGGTGTGTACAAGGCCTGGGAACGTATTCACCGCGGCATGCTGATCCGCGATTACTAGCGATTCCGCCTTCATGTTCTCGAGTTGCAGAGAACAATCCGAACTGAGACGGCTTTTTGAGATTAGCTCACCCTCGCGGGTTTGCAGCCCATTGTCACCGCCATTGTAGCACGTGTGTAGCCCAGCGTGTAAGGGCCATGAGGACTTGACGTCATCCCCACCTTCCTCCGGCTTATCACCGGCGGTTCCTTTAGAGTCCCCAACTGAATGATGGTAACTAAAGGCGAGGGTTGCGCTCGTTGCGGGACTTAACCCAACATCTCACGACACGAGCTGACGACAGCCATGCAGCACCTGTGTCCTAGTCTCTTGCGAGAAGGAATCCATCTCTGGAAACCGTCCAGGCA
>4TW_1306
TAGCCCTAGTTACTAGTTTTACCCTAGGCAGCTCCTTGCGGTTACCGACTTCAGGTACCCCCAGCTTCCATGGCTTGACGGGCGGTGTGTACAAGGCCCGGGAACGTATTCACCGCGCCATGGCTGATGCGCGATTACTAGCGATTCCAGCTTCACGGAGTCGAGTTGCAGACTCCGATCCGAACTGAGATAGTGTTTAAGGGATTCGCTCCTGGTCACCCAGTGGCTGCCCTCTGTCACTACCATTGTAGCACGTGTGTGGCCCAGGATGTAAGGGCCGTGATGACTTGACGTCGTCCCCACCTTCCTCACAGCTTACGCTGGCAGTTCTGCTAGAGTCCCCGGCATTACCCGTTGGCAACTAACAGTAGGGTTGCGCTCGTTGCGGGACTTAACCCAACACCTCACGGCACGAGCTGACGACAGCCATGCAGCACCTTGCAAATTGCCCGAAGGAGAACCAGTTTCCCGGTCTGTCAAAATGCATTCAAGCCCAGGTAAGGTT
>4TW_1314
TAGTCCCAGTCACCAGCCTTGCCGTGGGCACGCATGAAATTGCGCGACTTCGGGCACTGCCAGCTCCCATGACTTGACGGGCGGTGTGTACAAGGCTCAGGAACATATTCACCGCGGCGTAGCTGATCCGCGATTACTAGCGATTCCAACTTCATGCGGGCGAATTTCAGCCCGCAATCTGAACTGGGGTATGCTTTAGCGATTTGCTCCACCTTGCGGTCTTGCATCGTTCTGTACATACCATTGTAGCACGTGTGCAGCCCTAGACATAAAGGCCATGAGGACTTGACGTCATCCCCACCTTCCTCCGGTTTGTCACCGGCAGTCTCTCTAGAGTTCCCAACTTAATGATGGCAATTAGTGGCAAGGGTTGCGCTCGTTGCGGGACTTAACCCAACATCTCACGACACGAGCTGACGACAGCCATGCAGCACCTGTGCACGCTCCCCTTGCGGGGTCGTTACGCTTTCACGCTT
>4TW_1323
TCACCCCAGTCATCAACCCCGCCTTCGGCACCCTCCTCCCCCGAAAGGGTTAGAGTAATGACTTCGGGCGTGGCTCACTTCCATGGTGTGACGGGCGGTGTGTACAAGGCCCGGGAACGGATTCACCGCAGTATGCTGACCTGCGATTACTAGCGATTCCTCCTTCATGCAGGCGAGTTGCAGCCTGCAATCTGAACTGTGCCAGGGTTTGTGAGATTCGCTCTCCCTCGCGGGTTGGCTGCTCTGTGTCCCTCGCATTGTAGTACGTGTGTCGCCCAGGACGTAAGGGCCATGCTGACTTGACGTCATCCTCACCTTCCTCCGGTTTGTCACCGGCAGTCTCGCTAGAGTTCCCAACTTAATGATGGCAACTAACGACGAGGGTTGCGCTCGTTGCGGGACTTAACCCAACATCTCACGACACGAGCTGACGACAGCCATGCAGCACCTGTCTTCTGGTTCCTTACGGCACTCTCCCTTTCAAGGAGATT
>4TW_1327
TTTACTTCCTCTAAATGACCAAGTTTGTCCAATTTCTCACCACTACCAGCCTTGCAGCCAGTAGCAGAATCCAAAGGCCTCACTAAGCCATTCAATCGGTAGTAGCGACGGGCGGTGTGTACAAAGGGCAGGGACGTAATCAACGCATGCTGATGACGTGCGCTTACTAGGAATTCCTCGTTCAAGACCAATAATTGCAATGATCTATCCCCAGCACGACAAAGTTTAAAAGATTTCCCAGGCCTCTCGGCCAAGGCAATACTCGCTGCCTTTGTCAGTGTAACGCGCGTGCAGCCCAGAACATCTAAGGGCATCACAGACCTGTTATTGCCTCAAACTTCCGACTATTAAACATAGTCAGTCCCTCTAAGAAGTACAGCCATTGTCACCAACAGCTGACTAGTTAGCAGGTTAAGGTCTCGTTCGTTATCGGAATTAACCAGACAAATCACTCCACCAACTAAGAACGGCCATGCACCACCACCCACAGAATCAAGAAAG
>4TW_1352
TAGTCCCAGTCACCAGCCTTGCCGTGGGCACGCATGAAATTGCGCGACTTCGGGCACTGCCAGCTCCCATGACTTGACGGGCGGTGTGTACAAGGCTCAGGAACATATTCACCGCGGCGTAGCTGATCCGCGATTACTAGCGATTCCAACTTCATGCGGGCGAATTTCAGCCCGCAATCTGAACTGGGGTATGCTTTAGCGATTTGCTCCACCTTGCGGTCTTGCATCGTTCTGTACATACCATTGTAGCACGTGTGCAGCCCTAGACATAAAGGCCATGAGGACTTGACGTCATCCCCACCTTCCTCCGGTTTAACACCGGCGGTCTGTCCAGAGTCCCCGCCTTTACGCGCTGGCAACTGGACACAGGGGTTTCGCTCGTTACGGGACTTAACCCAACACCTCACGGCACGAGCTGACGACAGCCATGCAGCACCTCCACACAGGCCCCGAAGGGAAAGCACATCTCTGCGCCGGT
>4TW_1367
TCACCCCAGTCATCTGCCCTGCCTTAGACAGCTCCCTCCTTACGGTTGGGCCACTGGCTTCGGGCGTGACAAACTCCCATGGTGTGACGGGCGGTGTGTACAAGACCCGGGAACGCATTCACCGCAGCGTTCTGATCTGCGATTACTAGAGATTCCTCCTTCATGCAGGCGAGTTGCAGCCTGCAATCTGAACTGTGCCAGGGTTTGTGAGATTCGCTCTCCCTCGCGGGTTGGCTGCTCTGTGTCCCTCGCATTGTAGTACGTGTGTCGCCCAGGACGTAAGGGCCATGCTGACTTGACGTCATCCTCACCTTCCTCCGGTTTGTCACCGGCAGTCTCGCTAGAGTTCCCAACTTAATGATGGCAACTAACGACGAGGGTTGCGCTCGTTGCGGGACTTAACCCAACATCTCACGACACGAGCTGACGACAGCCATGCACCACCTGTGTATACGTTCCAAAACGGCACTTTCTCCTTTCAAAAGAAATTCGTA
>4TW_1395
TTTACTTCCTCTAAATGATCAAGTTTGATCATCTTCTCAGAACCTAGAGGCAACCTTGCGGTCACTTCCGGACCAATCCGAAGATCTCACTAAACCATTCAATCGGTAGTAGCGACGGGCGGTGTGTACAAAGGGCAGGGACGTAATCAACGCGAGCTTATGACTCGCGCTTACTGGGAATTCCTCGTTCACGGAGAATAATTTCAAGCCCCGATCCCAATCACGAAGAGGTTTCAGCGGGTTACCCACTCCTTTCGGAGCAGGAAAAACACGCTCATCTCTTCAGTGTAGCGCGCGTGCGGCCCCGAACATCTAAGGGCATCACAGACCTGTTATTGCTCAATTTCGTGTAGCTTACCGCTACTTGTCCCTCTAAGAAGTACGCGCCGACAAGAGATCGGCGTACTATTTAGCAGGCTAGAGTCTCGTTCGTTATCGGAATTAACCAGACAAATCGCTCCACCAACTAAGAACGGCCATGCACCACCACCCACCGAATCAAGAAAGAGCTCTC
>4TW_1405
TCACCCCAGTCATGAATCCTACCGTGGTAATCGTCTTCCTTGCGGTTAGACTAACTACTTCTGGTAAAACCCACTCCCATGGTGTGACGGGCGGTGTGTACAAGGCCCGGGAACGTATTCACCGCGACATGCTGATCCGCGATTACTAGCGATTCCGACTTCATGCAGTCGAGTTGCAGACTACAATCCGGACTACGATCGGCTTTCTGGGATTGGCTCCCCCTCGCGGGTTGGCAACCCTCTGTACCGACCATTGTATTACGTGTGAAGCCCTGGCCATAAGGGCCATGAGGACTTGACGTCATCCCCACCTTCCTCCGGTTTGTCACCGGCAGTCCCATTAAAGTGCCCAACTAAATGATGGCAATTAATGGCAAGGGTTGCGCTCGTTGCGGGACTTAACCCAACATCTCACGACACGAGCTGACGACAGCCATGCAGCACCTGTGTTACCGTTCTCTTTCGAGCACTTGAACATCTCTGCTCAATTCGGTACATGTCAAGGCCA
>4TW_1407
TCACCCCAGTCACTAATTCTACCTTAGGCACCCTCCCCCAAACGGTTAGAGTAATGATTTCGGGCATAACCAGCTTCCATGGTGTGACGGGCGGTGTGTACAAGGCCCGGGAACGAATTCACCACTGTATAGCTGACCAGCGATTACTAGCGATTCCACCTTCATGTAGGCGAGTTGCAGCCTACAATCCGAACTTAGAACGAGTTTATAGATTAGCTAGTCTTTGCAGATTTGCATCTCATTGTCTCGCCCAATGTAGCACGTGTGTAGCCCAGGGTGTAAGGGGCATGCTGACTTGACGTCATCCCCACCTTCCTCCGGTTTATAACCAGCAGTCTTTTTAAGAGTTCCATAAAAAGGCAACTAAAAACAAGGGTTGCGCTCGTTGCGGGACTTAACCCAACATCTCACGACACGAGCTGACGACAGCCATGCACCACCTGTGTATACGTTCCAAAACGGCACTTTCTCCTTTCAAAGAAATTCGTATCATGTCAAAACCCTGGTAAGGTTCTTCGCGTTG
>4TW_1414
TCACCCCAGTTGCTGACTATACCTTGGTCAAACGCCTCCTTGCGGTTAGCAATCTGCTTTAAGGTAGAACCAACTTCCATGGTGTGACGGGCGGTGTGTACAAGACCCGGGAACGTATTCACCGTAGCACGCTGATCTACGATTACTAGCGATTCCAGCTTCATGCACTCGAGTTGCAGAGTGCAATCCGAACTGAGGTAGATTTTTGAGTTTAGCTTAGCGTCGCCACTTTGCATCTCATTGTCACTACCATTGTAGCACGTGTGTAGCCCAACCCGTAAGGGCCATGAGGACTTGACGTCATCCCCACCTTCCTCCAGCTTATCACTGGCAGTTCTTTCAGAGTGCCCAGCATGACCTGATGGCAACTAAAAAGTAGGGGTTGCGCTCGTTGCGGGACTTAACCCAACATCTCACGACACGAGCTGACGACAGCCATGCAGCACCTGTGTTCTGTCCGGCCGAACCGAAAAGTCTAGTTTCCTAAA
>4TW_1418
TCACCCCAGTCATCAACCCCGCCTTCGGCACCCTCCTCCCCCGAAAGGGTTAGAGTAATGACTTCGGGCGTGGCTCACTTCCATGGTGTGACGGGCGGTGTGTACAAGGCCCGGGAACGGATTCACCGCAGTATGCTGACCTGCGATTACCAGCGATTCCTCCTTCATGCAGGCGAGTTGCAGCCTGCAATCTGAACTGTGCCAGGGTTTGTGAGATTCGCTCTCCCTCGCGGGTTGGCTGCTCTGTGTCCCTCGCATTGTAGCGTGTGTGTAGCCCCGGACATAAAGGCCATGCTGACTTGACGTCATCCCCGCCTTCCTCCGGCTTGCGGCCGGCAGTCTCGCCAGACACTTGTAACTGGCAATGAGGGTTGCGCTCGTTAGCGTACTTAAAACGAACATCTCACGACACGAGCTGACGACAGCCATGCAAACACCTGTATAAAACTCTCTTGCGAGTCGATCCAATTTCTCTTCTCTACCATCTA
>4TW_1423
TCATATTAGTCACCGACTCAACCGTTGATATTCGCTTCCTTAAAAAGGTTGGCAACCTATCTTCGGGACAAGACGGCTCCCAGCATGTGACGGGCGGTGTGTACAAAACTGGGGAACGTATTCACCGCCGTATAGCTGACCGGCGATTACTAGCGATTCCGGCTTCATGAAGTCGAGTTGCAGACTTCAATCCGAACTGAGACAAAGTTTACTAGATTTGCTCCCCCTCACGGGTTTGCGTCCTATTGTCTTTGCCATTGTATTACGCGTGTAGCCCAGGATGTAAGGGGCATGCTGACTTGACGTCATCCTCTCCTTCCTCCGGTTTACACCGGCAGTCTCTTTTGAGTCCTTTCCTAAAAAAGTGGTAACAAAAGACAAGGGTTGCGCTCGTTCAAAGACTTAACTCGACACCTCACGGCACGAGCTGACGACAGCCATGCACCACCTGTGTTTCAGCTCCCATATCAAAAGATAAGGGCACCTTTCAATCTCTCGAAAGTTCTGAACATGTCAATCCCT
>4TW_1447
TCACCCCAATCATGAACCATACCGTGGACGTCTGCCTCCTTGCGGTTAGCTCAACGTCTTCTAGTACAGCCCACTTTCGTGATGTGACGGGCGGTGTGTACAAGACCCGGGAACGTATTCACCGCAGCATGCTGATCTGCGATTACTAGCGATTCCAGCTTCATGGAGTCGAGTTGCAGACTCCAATCCGAACTGAGACTGGTTTTTTCCGATTGGCTCCGTCTCGCGACTTCGCTACGGTTTGTACCAGCCATTGTAGCACGTGTGTAGCCCTGGACATAAAGGCCATGAGGACTTGACGTCATCCCCACCTTCCTCCGGTTTATCACCGGCAGTTCCGCGAGAGTCCCCAACTTAATGATGGTAACTCACGGTAAGGGTTGCGCTCGTTGCGGGACTTAACCCAACATCTCACGACACGAGCTGACGACAGCCATGCAGCACCTTGCTGGCAGGAGCCGATTACTCGGATCATCTTATCTCTAAGCTTA
>4TW_1471
TTTACTTCCTCTAAATGACCAAGTTTGACCAGTTTCACCAAAATCCCAATTTCTCGGGATCCCAGCTCCAGAGGCCTCACTAAGCCATTCAATCGGTAGTAGCGACGGGCGGTGTGTACAAAGGGCAGGGACGTAATCAACGCAAGCTGATGACTTGCGCTTACTAGGAATTCCTCGTTGAAGACCAATAATTGCAATGGTCTATCCCCAGCACGATGGAGTTTCACAAGATTTCCCATACCTTCCGGTACAGGTAACACTCGCTGCCTCCATCAGTGTAGCGCGCGTGCAGCCAGAACATCTAAGGGCATCACAGACCTGTTATTGCCTCAAACTTCCTACTGGTAACCCCAGTCAGTCCCTCATAGAACGCCAACCGATTCACATCAGCTGTCGTAGTATGACAGGTAGAGGTCTCGTTCGTTATCGGAATTAACCAGACAAATCACTCCACCAACTAAGAACGGCCATGCACCACCACCCATAGAATCTTGAAAAGAGCT
>4TW_1505
TCATCCCAGTTACCGCTCATACCTTAGGGCGCTGCCTCCTTGCGGTTGGCGCGCGCACTTCGGGTACAAACGACTCCCATGATGTGACGGGCGGTGTGTACAAGACCCGGGAACGTATTCACGGCGCCGTAGCTGATGCGCCATTACTAGCGATTCCGGCTTCATGGAGGCGAGTTGCAGCCTCCAATCCGAACTGGGCCCGACTTTGGTGATTTCCTCCACCTTGCGGTCTCGGATCCTTCTGTGTCGGGCATTGTAGTACGTGTGCAGCCCTGGCCGTAAGGGCCATACTGACTTGACGTCGTCCCCACCTTCCTCCCCGTTGAACAGGGCAGTCTGAACAGAGTGCCGGAGACTCACGTCTCCATGGCAACAGTTCACAGGGGTTGCGCTCGTTGCGGGACTTAACCCAACATCTCACGACACGAGCTGACGACAGCCATGCAGCACCTTGCAAGTTGTCCGAAGACTGACATGTTTCCACATCATG
>4TW_1526
TCACCCCAGTCATCAACCCCGCCTTCGGCACCCTCCTCCCCCGAAAGGGTTAGAGTAATGACTTCGGGCGTGGCTCACTTCCATGGTGTGACGGGCGGTGTGTACAAGGCCCGGGAACGGATTCACCGCAGTATGCTGACCTGCGATTACTAGCGATTCCTCCTTCATGCAGGCGAGTTGCAGCCTGCAATCTGAACTGTGCCAGGGTTTGTGAGATTCGCTCTCCCTCGCGGGTTGGCTGCTCTGTGTCCCTCGCATTGTAGTACGTGTGTCGCCCAGGACGTAAGGGCCATGCTGACTTGACGTCATCCTCACCTTCCTCCGGTTTGTCACCGGCAGTCTCGCTAGAGTTCCCAACTTAATGATGGCAACTAACGACGAGGTTGCGCTCGTTGCGGGACTTAACCCAACATCTCACGACACGAGCTGACGACAGCCATGCAGCACCTGTCTTCTGGTTCCTTACGGCACTCTCCCTTCAAGGAGATT
>4TW_1531
TAGCCCCAATTATCGGTTTACTCTAGGAGGCGCCTTGCGGCTACCTACTTTAAATACTCCCAACTTTCATGGCTTGACGGGCGGTGTGTACAAGGCCCGGGAACGTATTCACCGCGCCATTGCTGATGCGCGATTACTAGCGAATCCAGCTTCATGAGGTCGAGTTGCAGACCTCAATCCGAACTGAGGATACCTTTCGAGATTTGCATCATGTTACCATGTAGCTGCCCTCTGTAGTACCCATTGTAGCACGTGTGTAGCCCAGGACGTAAGGGCCGTGATGACTTGACGTCATCCCCACCTTCCTCACCGTTTGCACGGGCAGTTCCTCTAGAGTCCTCAACTTAATGGTAGCAACTAGAAGTAGGGGTTGCGCTCGTTGCGGGACTTAACCCAACACCTCACGGCACGAGCTGACGACAGCCATGCAGCACCTAGTTTTAGGTCATTGCTGACTGACTACTTTCATAATCATTCCTTAAACTTTCAAGCCCTGGTAAGGTT
>4TW_1582
TCACCCCAGTCATCAACCCCGCCTTCGGCACCCTCCTCCCCCGAAAGGGTTAGAGTAATGACTTCGGGCGTGGCTCACTTCCATGGTGTGACGGGCGGTGTGTACAAGGCCCGGGAACGGATTCACCGCAGTATGCTGACCTGCGATTACTAGCGATTCCTCCTTCATGCAGGCGAGTTGCAGCCTGCAATCTGAACTGTGCCAGGGTTTGTGAGATTCGCTCTCCCTCGCGGGTTGGCTGCTCTGTGTCCCTCGCATTGTAGTACGTGTGTCGCCCAGGACGTAAGGGCCATGCTGACTTGACGTCATCCTCACCTTCCTCCGGTTTGTCACCGGCAGTCTCGCTAGAGTTCCCAACTTAATGATGGCAACTAACGACGAGGGTTGCGCTCGTTGCGGGACTTAACCCAACATCTCACGACACGAGCTGACGACAGCCATGCAGCACCTGTCTTCTGGTTCCTTACGGCACTCTCCCTTTCAAGGAGATT
>4TW_1585
TCTCCTTCCTCTAGGTGGGAGGGTTTAATGAACTTCTCGGCGAAAGCAAGTGTTGCCACCCGCTCTGCCAATCCGAACACTTCACCAGCACACCCAATCGGTAGGAGCGACGGGCGGTGTGTACAAAGGGCAGGGACGTAATCAACGCGAGCTGATGACTCGCGCTTACTAGGAATTCCTCGTTGAAGAGCAATAATTGCAATGCTCTATCCCCAGCACGATGAAGTTTCACAAGATTACCCAGACCTTCCGGCCAAGGAAAAACTCGCTGACTTCATCAGTGTAGCGCGCGTGCGGCCCAGAACATCTAAGGGCATCACAGACCTGTTATTGCCTCCAACTTCCGCGAGCTCACCGCCCGTAGTCCCTCTAAGAAGACGCCCGTGGATGCGTAGCATCACGTGTCTATTTAGCAGGCGGAGGTCTCGTTCGTTACCGGAATTAACCTGACAAATCACTCCACCAACTAAGAACGGCCATGCACCACCACCCATAGAATCAAG
>4TW_1587
TCACCCCAGTTACTGACCAGACCTTCGGCGATTCCTTCCTTGCGGTTCGGTCATCGACTTCTGGTCCAGCCAACTCCCATGGTGTGACGGGCGGTGTGTACAAGGCCCGGGAACGTATTCACCCTGGCGTGCTGATCCAGGATTACTAGCGATTCCAGCTTCACGCAGTCGAGTTGCAGACTGCGATCCGAACTGAGACCGGCTTTTTCCGATTGGCTTGCCATCGCTGGCTTGCAACGGTTTGTACCGGCCATTGTAGCACGTGTGTAGCCCTGGACGTAAGGGCCATGAGGACTTGACGTCATCCCCACCTTCCTCCGGTTTAACACCGGCAGTCTTTCCAGAGTCCCCAGCCGAACTGATGGTAACTGAAAAACGAGGGTTGCGCTCGTTGCGGGACTTAACCCAACATCTCACGACACGAGCTGACGACAGCCATGCAGCACCTGTGTTACGGCTCTCTTTCGAGCCACCCCCACCTCTCAGTAGGGTTCCGTACATGTCAAGGGTAGGTAAGGTTTTTCG
>4TW_1591
TCACCCCCAGTCACTAATTCTACCTTAGGCACCCTCCCCCAAACCGGTTAGAGTAATGATTTCGGGCATAACCAGCTTCCATGGTGTGACGGGCGGTGTGTACAAGGCCCGGGAACGAATTCACCACTGTATAGCTGACCAGCGATTACTAGCGATTCCACCTTCATGTAGGCGAGTTGCAGCCTACAATCCGAACTTAGAACGAGTTTATAGATTAGCTAGTCTTTGCAGATTTGCATCTCATTGTCTCGTCCAATGTAGCACGTGTGTAGCCCAGGGTGTAAGGGGCATGCTGACTTGACGTCATCCCCACCTTCCTCCGGTTTATAACCAGCAGTCTTTTTAGAGTTCCATGAAAGGCAACTAAAAACAAGGGTTGCGCTCGTTGAGGGACTTAACCCGGACACTTCACAGCACGAGCTGACGACAGCCATGCAGCACCTGTTCACGTTCCGCCCTTGCGGGTGTACCTCTACTTTCATAGAGTTTATCCGTGAATGTCAAGCCTAGGTAAGGTTT
>4TW_1598
TCACCCCAGTTGCTGACTATACCTTGGTCAAACGCCTCCTTGCGGTTAGCAATCTGCTTTAAGGTAGAACCAACTTCCATGGTGTGACGGGCGGTGTGTACAAGACCCGGGAACGTATTCACCGTAGCACGCTGATCTACGATTACTAGCGATTCCAGCTTCATGCACTCGAGTTGCAGAGTGCAATCCGAACTGAGGTAGATTTTTGAGTTTAGCTTAGCGTCGCCACTTTGCATCTCATTGTCACTACCATTGTAGCACGTGTGTAGCCCAACCCGTAAGGGCCATGAGGACTTGACGTCATCCCCACCTTCCTCCGGTTTGTCACCGGCAGTCTCTCTAGAGTGCCCAACTTAATGATGGCAACTAAAAACGAGGGTTGCGCTCGTTGCGGGACTTAACCCAACATCTCACGACACGAGCTGACGACAGCCATGCACCACCTGTGTTCGTGCTCCCGAAGGCACTCCTCCCTTTCAAGAGGATTCACGACATGT
>4TW_1606
TAGTCCCAGTCACCAGCCTTGCCGTGGGCACGCATGAAATTGCGCGACTTCGGGCACTGCCAGCTCCCATGACTTGACGGGCGGTGTGTACAAGGCTCAGGAACATATTCACCGCGGCGTAGCTGATCCGCGATTACTAGCGATTCCAACTTCATGCGGGCGAATTTCAGCCCGCAATCTGAACTGGGGTATGCTTTAGCGATTTGCTCCACCTTGCGGTCTTGCATCGTTCTGTACATACCATTGTAGCACGTGTGCAGCCCTAGACATAAAGGCCATGAGGACTTGACGTCATCCCCACCTTCCTCCGGTTTGACACCGGCAGTCTCGCTACAGTCCTCGCCATTACGCGTTAGCAAGTAGCGACAGGGGTTGCGCTCGTTGAGGGACTTAACCCGACACTTCACAGCACGAGCTGACGACAGCCATGCAGCACCTGTTCACGTTCCGCCCTTGCGGGTGTACCTCTACTTTCAT
>4TW_1613
TAGTCCCAGTCACCAGCCTTGCCGTGGGCACGCATGAAATTGCGCGACTTCGGGCACTGCCAGCTCCCATGACTTGACGGGCGGTGTGTACAAGGCTCAGGAACATATTCACCGCGGCGTAGCTGATCCGCGATTACTAGCGATTCCAACTTCATGCGGGCGAATTTCAGCCCGCAATCTGAACTGGGGTATGCTTTAGCGATTTGCTCCACCTTGCGGTCTTGCATCGTTCTGTACATACCATTGTAGCACGTGTGCAGCCCTAGACATAAAGGCCATGAGGACTTGACGTCATCCCCACCTTCCTCCGGTTTGACACCGGCAGTCTCGCTACAGTCCTCGCCATTACGCGTTAGCAAGTAGCGACAGGGGTTGCGCTCGTTGAGGGACTTAACCCGACACTTCACAGCACGAGCTGACGACAGCCATGCAGCACCTGTTCACGTTCCGCCCTTGCGGGTGTACCTCTACTTTCAT
>4TW_1619
TCACCCCAGTCACCAGCCCTGCCTTAGGCGCCTCCCTCCCTTGCGGGTTGAGATAACGACTTCGGGCGTGACCAGCTTCCATGGTGTGACGGGCGGTGTGTACAAGGCCCGGGAACGTATTCACCGCAGTATGCTGACCTGCGATTACTAGCGATTCCGCCTTCATGCAGGCGAGTTGCAGCCTGCAATCTGAACTAAGACCGGGTTTATGAGATTAGCTTGCATTCGCATGCTTGCGACTCTTTGTCCCGGCCATTGTAGTACGTGTGTAGCCCAAGGCGTAAGGGGCATGATGACTTGACGTCATCCCCACCTTCCTCCGGTTTGTCACCGGCAGTCTCTCTAGAGTGCCCAACTTAATGATGGCAACTAAAAACAAGGGTTGCGCTCGTTGCGGGACTTAACCCAACACCTCACGGCACGAGCTGACGACAGCCATGCAGCACCTGTGCAAGTTCCACCTTGCGGCGTCATCGACGTTTCCGCCGACTAAT
>4TW_1633
TCACCCCAATCATGAACCATACCGTGGACGTCTGCCTCCTTGCGGTTAGCTCAACGTCTTCTAGTACAGCCCACTTTCGTGATGTGACGGGCGGTGTGTACAAGACCCGGGAACGTATTCACCGCAGCATGCTGATCTGCGATTACTAGCGATTCCAGCTTCATGGAGTCGAGTTGCAGACTCCAATCCGAACTGAGACTGGTTTTTCCGATTGGCTCCGTCTCGCGACTTCGCTACGGTTTGTACCAGCCATTGTAGCACGTGTGTAGCCCTGGACATAAAGGCCATGAGGACTTGACGTCATCCCCACCTTCCTCCGGTTTATCACCGGCAGTTCCGCGAGAGTCCCCAACTTAATGATGGTAACTCACGGTAAGGGTTGCGCTCGTTGCGGGACTTAACCCAACATCTCACGACACGAGCTGACGACAGCCATGCAGCACCTTGCTGGCAGGAGCCGATTACTCGGATCATCTTATCTCTAAGACTTA
>4TW_1649
TAGCCCCAGTTACTGGTTTTGCCCTAGGCGGCTCCTTGCGGTGGCCGACTTTAGGCACTCCCAATTTCCATGGCTTGACGGGCGGTGTGTACAAGGCCCGGGAACGTATTCACCGGATCATGGCTGATATCCGATTACTAGCGATTCCAGCTTCACGAGGTCGGGTTGCAGACCTCGATCCGAACTGAGATAGGGTTTATAGATTAGCTCACCATTGCTGGCTTGCAACTCACTGTCCCTACCATTGTAGCACGTGTGTCGCCCTGGACGTAAGGGCCGTGATGACTTGACGTCATCCCCACCTTCCTCACCGCTTACACGGGCAGTTTCTTTAGAGTCCCCGACATTACTCGCTGGCAACTAAAGATAGGGGTTGCGCTCGTTATGGAACTTAATCCGACACCTCACGGCACGAGCTGACGACAGCCATGCAGCACCTAGTTTCGTGTCCTTGCGGAAAGTCCCCTTCAGGAACGTCACTAACTTCAAGCCAGGTAAGGTTCCTGCGTATC
>4TW_1651
TAGCCCCAGTCACCAGTTTTACCCTAGGCGTCTCCTTGCGGTTAACGACTTTAGGTACACCCGGCTTCCATGGCTTGACGGGCGGTGTGTGCAAGGTCCGGGAACGTATTCACCGTATCATTGCTGATATACGATTACTAGCGATTCCAGCTTCACGCAGTCGAGTTGCAGACTGCGATCCGAACTAGGGAGCGTTTTTTGGGATTTGCTCGACCTCGCGGCTTTGCTTCCCTTTGTGCGCTCCATTGTAGGACGTGTGCAGCCCTAGTCATAAGGGCCATGAGGACTTGACGTCATCCCCACCTTCCTCCGGCTTAACGCCGGCGGTCTCTCTAGAGTCCCCGGCTTTACCCGCTGGCAACTAGAGACAAGGGTTTCGCTCGTTAAGCGACTTAACGCGACATCTCACGACACGAGCTGACGACAGCCATGCAGCACCTGTGTTCTGGTTCCCTAAGGCACTCTCAACTTTCATCAAGATTCCAGACATGTCAAGTCCTGGTAAGGTTCTTCGG
>4TW_1664
TCACCTCGGTCACTAATTTTACCTTCGGCATCTCCTTCCTTACGGTTAGGATAACGACTTCGGGTACAACCAGCTTCCATGGTGTGACGGGCGGTGTGTACAAGGCCCGGGAACGGATTCACCGCAGTATGCTGACCTGCGATTACTAGCGATTCCTCCTTCATGCAGGCGAGTTGCAGCCTGCAATCTGAACTGTGCCAGGGTTTGTGAGATTCGCTCTCCCTCGCGGGTTGGCTGCTCTGTGTCCCTCGCATTGTAGTACGTGTGTCGCCCAGGACGTAAGGGCCATGCTGACTTGACGTCATCCTCACCTTCCTCCGGTTTGTCACCGGCAGTCTCGCTAGAGTTCCCAACTTAATGATGGCAACTAACGACGAGGGTTGCGCTCGTTGCGGGACTTAACCCAACATCTCACGACACGAGCTGACGACAGCCATGCNACGCACCTGTCTTCTGGTTCCGTTACGGCACTCTCCCCTTTCAAGGAGATT
>4TW_1669
TCACCCCAGTTGCTGACTATACCTTGGTCAAACGCCTCCTTGCGGTTAGCAATCTGCTTTAAGGTAGAACCAACTTCCATGGTGTGACGGGCGGTGTGTACAAGACCCGGGAACGTATTCACCGTAGCACGCTGATCTACGATTACTAGCGATTCCAGCTTCATGCACTCGAGTTGCAGAGTGCAATCCGAACTGAGGTAGATTTTTGAGTTTAGCTTAGCGTCGCCACTTTGCATCTCATTGTCACTACCATTGTAGCACGTGTGTAGCCCAACCCGTAAGGGCCATGAGGACTTGACGTCATCCCCACCTTCCTCCAGCTTATCACTGGCAGTTCTTTCAGAGTGCCCAGCATGACCTGATGGCAACTAAAAAGTAGGGGTTGCGCTCGTTGCGGGACTTAACCCAACATCTCACGACACGAGCTGACGACAGCCATGCAGCACCTGTGTTCTGTCCGGCCGAACCGAAAAGTCTAGTTTCCTAAA
>4TW_1682
TCATCCCAGTTACCGCTCATACCTTAGGGCGCTGCCTCCTTGCGGTTGGCGCGCGCACTTCGGGTACAAACGACTCCCATGATGTGACGGGCGGTGTGTACAAGACCCGGGAACGTATTCACGGCGCCGTAGCTGATGCGCCATTACTAGCGATTCCGGCTTCATGGAGGCGAGTTGCAGCCTCCAATCCGAACTGGGCCCGACTTTGGTGATTTCCTCCACCTTGCGGTCTCGGATCCTTCTGTGTCGGGCATTGTAGTACGTGTGCAGCCCTGGCCGTAAGGGCCATACTGACTTGACGTCGTCCCCACCTTCCTCCCCGTTGAACAGGGCAGTCTGAACAGAGTGCCGGAGACTCACGTCTCCATGGCAACAGTTCACAGGGGTTGCGCTCGTTGCGGGACTTAACCCAACATCTCACGACACGAGCTGACGACAGCCATGCAGCACCTGTGCAAATTGTGTATTGCTACACTCACCGGCTTTCACCGGATT
>4TW_1705
TCACCCCAGTCATCAACCCCGCCTTCGGCACCCTCCTCCCCCGAAAGGGTTAGAGTAATGACTTCGGGCGTGGCTCACTTCCATGGTGTGACGGGCGGTGTGTACAAGGCCCGGGAACGGATTCACCGCAGTATGCTGACCTGCGATTACTAGCGATTCCTCCTTCATGCAGGCGAGTTGCAGCCTGCAATCTGAACTGTGCCAGGGTTTGTGAGATTCGCTCTCCCTCGCGGGTTGGCTGCTCTGTGTCCCTCGCATTGTAGTACGTGTGTCGCCCAGGACGTAAGGGCCATGCTGACTTGACGTCATCCTCACCTTCCTCCGGTTTGTCACCGGCAGTCTCGCTAGAGTTCCCAACTTAATGATGGCAACTAACGACGAGGGTTGCGCTCGTTGCGGGACTTAACCCAACATCTCACGACACGAGCTGACGACAGCCATGCAGCACCTGTCTTCTGGTTCCTTACGGCACTCTCCCTTTCAAGGAGATTCCAG
>4TW_1707
TCATCCCAATCACCATCCATACCTTAGGCACCTGCCTCCTTGCGGTTAGCTCGGCGGCTTTGGGTACAGACGGCTTTCATGATGTGACGGGCGGTGTGTACAAGGCCTGGGAACGTATTCACGGCGCCGTAGCTGATGCGCCATTACTAGCGATTCCAGCTTCATGCCGGCGAGTTGCAGCCGACAATCTGAACTGGGCCCGGTTTTAAGGATTTGCTCCCCATTGCTGGATTGCGCCCCTCTGTGCCGGGCATTGTAGTACGTGTGCAGCCCTGGCCGTAAGGGCCATACTGACTTGACGTCATCCCCACCTTCCTCCTCGTTGAAGCGAGGCAGTCCGTCCAGAGTGCTCCGGTCTTTCGACCGGGTGGCAACAGGACGCAGGGGTTGCGCTCGTTGCGGGACTTAACCCAACATCTCACGACACGAGCTGACGACAGCCATGCAGCACCTGTGCACGCTCCCCTTGCGGGGTCGTTACGCTTTCGCGCTT
>4TW_1708
TCTCCTTCCTCTAAATGATAAGGTTTAATCAACTTCCCGCAGCATCGACGGCGAACCGCCTCAGCCGCAGTCCGAAGATTTCACCGGATCATTCAATCGGTAGGAGCGACGGGCGGTGTGTACAAAGGGCAGGGACGTAATCAACGCGAGCTGATGACTCACGCTTACTAGGAATTCCTCGTTGAAGATTAATAGTTGCAATAATCTATCCCCATCACGATGAAATTTGCAAGATTACCCGGTCCTGTCGAACGAGGTGAATGCTTGTTGCTTTCATCAGTGTAGCGCGCGTGCGGCCCAGAACATCTAAGGGCATCACAGACCTGTTATTGCCTCAAACTTCCACTCGCTAGGCACGAATAGTCCCTCTAAGAAGTTGTCCCCCCACAGAAAGTGAAGGTAACTATTTAGCAGGTTAAGGTCTCGTTCGTTAACGGAATTAACCAGACAAATCACTCCACCAACTAAGAACGGCCATGCACCACCACCCATAGAATCAAGAAAGAGCTCT
>4TW_1714
TAGCCCTAGTTACCAGTTTTACCCTAGGCAGCTCCTTGCGGTCACCGACTTCAGGCACCCCCAGCTTCCATGGCTTGACGGGCGGTGTGTACAAGGCCCGGGAACGTATTCACCGGATCATGGCTGATATCCGATTACTAGCGATTCCAGCTTCACGGAGTCGAGTTGCAGACTCCGATCCGAACTGAGAACGGTTTTGTAGATTCGCTCCCTCTCACGAGGTGGCTGCTCTCTGTACCGCCCATTGTAGCACGTGTGTAGCCCAAGGCGTAAGGGCCGTGATGATTTGACGTCATCCCCACCTTCCTCACAGTTTGCACTGGCAGTCTTGTTAGAGTTCCCGACACTACTCGCTGGCAACTAACAACAGGGGTTGCGCTCGTTATAGGACTTAACCTGACACCTCACGGCACGAGCTGACGACAACCATGCAGCACCTTGTAAATTGTCTTGCGAAAGTTCTGTTTCCAAAACGGTCAATCTACATTTAAGCCTTGGTAAGGTTCCTCGCGTA
>4TW_1715
TCATCCCAGTTACCAGCTACACCTTAGGACCCTGCCTCCTTGCGGTTGGCACGGGCACTTCGGGTGCGACCGGCTTCCATGATGTGACGGGCGGTGTGTACAAGACCCGGGAACGTATTCACGGCGCCGTAGATGATGCGCCATTACTAGCGATTCCAACTTCATGGAGGCGAGTTGCAGCCTCCAATCCGAACTGGGCCCAGTTTTGTAGATTTCCTCCACCTCGCGGTCTCGGTTCTCATTGTACTGGGCATTGTAGTACGTGTGCAGCCCAAGGCGTAAGGGCCATACTGACCTGACGTCGTCCCCACCTTCCTCCCAGTTGATCTGGGCAGTCTGACTAGAGTTCCCGGCATTACCCGCTGGCAACTAGAGACAAGGGTTGCGCTCGTTATCGGACTTAACCAGACATCTCACGACACGAGCTGACGACAGCCATGCAGCACCTGTGGTAAGTTCCGGACTGGATACCGTTCATTGGCCGTTTCCGGCAATTACTTCCTACCGTTTTCA
>4TW_1747
TAGCCCTAGTTACTAGTTTTACCCTAGGCAGCTCCTTGCGGTTACCGACTTCAGGTACCCCCAGCTTCCATGGCTTGACGGGCGGGTGTGTACAAGGCCCGGGAACGTATTCACCGCGCCATGGCTGATGCGCGATTACTAGCGATTCCAGCTTCACGGAGTCGAGTTGCAGACTCCGATCCGAACTGAGATAGTGTTTAAGGGATTCGCTCCTGGTCACCCAGTGGCTGCCCTCTGTCACTACCATTGTAGCACGTGTGTGGCCCAGGATGTAAGGGCCGTGATGACTTGACGTCGTCCCCACCTTCCTCACAGCTTACGCTGGCAGTTCTGCTAGAGTCCCCGGCATTACCCGTTGGCAACTAACAGTAGGGGTTGCGCTCGTTGCGGGACTTAACCCAACACCTCACGGCACGAGCTGACGACAGCCATGCAGCACCTTGAAAAATTGTCCGAAGAAGGACACCTTTCGGCATCTGTCAATTCCCATTTAAAACCCTGGTAAGGTTCCTCGCGTAT
>4TW_1762
TAGCCCCAGTTACCGGTTTTACCTTGGACAACTCCTTGCGGTTATCGTCTTAAGGTACACCCGACTCCCATGGCTTGACGGGCGGTGTGTGCAAGGTCCGGGAACGTATTCACCGCAGCATTGCTGATCTGCGATTACTAGCGATTCCAGCTTCATGCAGGCGAGTTGCAGCCTGCAATCCGAACTGAGACCGGCTTTTTGGGATTAGCTTCACATCGCTGTGTTGCAACCCTTTGTACCGGCCATTGTAGCACGTGTGTAGCCCTAGGCATAAAGGCCATGATGATTTGACATCATCCCCTCCTTCCTCTCTGCTTACGCAGGCAGTCTCTTTAGAGTCCCCGACATTACTCGCTGGCAACTAAAGACAGGGGTTGCGCTCGTTGCGGGACTTAACCCAACACCTCACGGCACGAGCTGACGACAACCATGCAGCACCTTGTAATCTGTGTATTGCTACAAAAACCCCCTTTCAGGAGCGGTCAAAATTACATTCT
>4TW_1768
TCACCCCAGTTGCTGACTATACCTTGGTCAAACGCCTCCTTGCGGTTAGCAATCTGCTTTAAGGTAGAACCAACTTCCATGGTGTGACGGGCGGTGTGTACAAGACCCGGGAACGTATTCACCGTAGCACGCTGATCTACGATTACTAGCGATTCCAGCTTCATGCACTCGAGTTGCAGAGTGCAATCCGAACTGAGGTAGATTTTTGAGTTTAGCTTAGCGTCGCCACTTTGCATCTCATTGTCACTACCATTGTAGCACGTGTGTAGCCCAACCCGTAAGGGCCATGAGGACTTGACGTCATCCCCCACCTTCCTCCAGCTTATCACTGGCAGTTCTTTCAGAGTGCCCAGCATGACCTGATGGCAACTAAAAGTAGGGGTTGCGCTCGTTGCGGGACTTAACCCAACATCTCACGACACGAGCTGACGACAGCCATGCAGCACCTGTGTTCTGTCCGGCCGAACCGAAAAGTCTAGTTTCCTAAA
>4TW_1775
TCACCCCAGTCACTAATTCTACCTTAGGCACCCTCCCCCAAACGGTTAGAGTAATGATTTCGGGCATAACCAGCTTCCATGGTGTGACGGGCGGTGTGTACAAGGCCCGGGAACGAATTCACCACTGTATAGCTGACCAGCGATTACTAGCGATTCCACCTTCATGTAGGCGAGTTGCAGCCTACAATCCGAACTTAGAGCGAGTTTATAGATTAGCTAGTCTTTGCAGATTTGCATCTCATTGTCTCGCCCAATGTAGCACGTGTGTAGCCCAGGGTGTAAGGGGCATGCTGACTTGACGTCATCCCCACCTTCCTCCGGTTTATAACCAGCAGTCTTTTTAGAGTTCCATAAAAGGCAACTAAAAACAAGGTTGCGCTCGTTGCGGGACTTAACCCAACATCTCACGACACGAGCTGACGACAGCCATGCACCACCTGTGTATACGTTCCAAACGGCACTTTCTTCTTTCAAAGAAATTCGTATCATGTCAAAACCCTGGTAAGGTTCTTCGCGTTG
>4TW_1798
TCATCCCAGTCACCTGCCTTACCTTAGACACCTCTCCCCTTGCGGTTAAGTCAGTGGCTTCGGGTAAAACAAGCTCCCATGATGTGACGGGCGGTGTGTACAAGGCCCGGGAACGTATTCACGACGTTGTTGCTGACACGTCATTACTAGCAATTCCAACTTCATGTAGTCGAGTTGCAGACTACAATCCGAACTGAGATCGGCTTTACGGATTTGCTCCACCTTGCGGTCTTGCTGCCTTCTGTACCGACCATTGTAGCACGTGTGTAGCCCCAGATATAAAGGCCATGCGGACTTGACGTCATCCTCACCTTCCTCCTGGTTAAACCCAGGCAGTCTCACTAGAGTTCCCACCATAACGTGTTGGCAACTAAAAAGTAGGGGTTGCGCTCGTTGCGGGACTTAACCCAACATCTCACGACACGAGCTGACGACAGCCATGCAGCACCTGTGTTCTGTCCGGCCGAACCGAAAAAGTCTAGTTTCCAAAACTCGCGACAGACATGTCAAGGGTT
>4TW_1814
TTTACTTCCTCTAAATGATCAAGTTTGACCTCCTTCCCGAATGTGACTCGAAGTTGCCAACGAATTACAACAGTCCAGAGGGCTCACTAAGCCATTCAATCGGTAGTAGCGACGGGCGGTGTGTACAAAGGGCAGGGACGTAATCAATGCGAGTTGATGACTCGCGTTTACTAGGAATTCCTCGTTGATGATCTAGAATTGCAAAGATCAATCCCCAGCACGATTGGCTTTCAAAAGATTACCCAGGTCTACCGACCAAGGTTGTAAGCTCGATGAACCAATCAGTGTAGCGCGCGTGCGGCCCAGAACATCTAAGGGCATCACAGACCTGTTATTGCCTCGAACTTCCATCGGCTAACCACCGATAGTCCCTCTAAGAAGTCACGTGCAAATCCCGAAGAATTTGCCGAACTATTTAGCAGGTCGAGGTCTCGTTCGTTAACGGAATTAACCAGACAAATCACTCCACCAACTAAGAACGGCCATGCACCACCACCCATAGAATCAAGAAAAGAT
>4TW_1828
TCACCCCAGTTGCTGACTATACCTTGGTCAAACGCCTCCTTGCGGTTAGCAATCTGCTTTAAGGTAGAACCAACTTCCATGGTGTGACGGGCGGTGTGTACAAGACCCGGGAACGTATTCACCGTAGCACGCTGATCTACGATTACTAGCGATTCCAGCTTCATGCACTCGAGTTGCAGAGTGCAATCCGAACTGAGGTAGATTTTTGAGTTTAGCTTAGCGTCGCCACTTTGCATCTCATTGTCACTACCATTGTAGCACGTGTGTAGCCCAACCCGTAAGGGCCATGAGGACTTGACGTCATCCCCACCTTCCTCCAGCTTATCACTGGCAGTTCTTTCAGAGTGCCCAGCATGACCTGATGGCAACTAAAAGTAGGGGTTGCGCTCGTTGCGGGACTTAACCCAACATCTCACGACACGAGCTGACGACAGTCGTGCAACACCTGTATGGAAAATGAATTAATTTTTTGATTAATAATAAAAAACGAGTTTCAATTCTAAA
>4TW_1860
TCACCCCAGTCATCAACCCCGCCTTCGGCACCCTCCTCCCCCGAAAGGGTTAGAGTAATGACTTCGGGCGTGGCTCACTTCCATGGTGTGACGGGCGGTGTGTACAAGGCCCGGGAACGGATTCACCGCAGTATGCTGACCTGCGATTACTAGCGATTCCTCCTTCATGCAGGCGAGTTGCAGCCTGCAATCTGAACTGTGCCAGGGTTTGTGAGATTCGCTCTCCCTCGCGGGTTGGCTGCTCTGTGTCCCTCGCATTGTAGTACGTGTGTCGCCCAGGACGTAAGGGCCATGCTGACTTGACGTCATCCTCACCTTCCTCCGGTTTGTCACCGGCAGTCTCGCTAGAGTTCCCAACTTAATGATGGCAACTAACGACGAGGGTTGCGCTCGTTGCGGGACTTAACCCAACATCTCACGACACGAGCTGACGACAGCCATGCAGCACCTGTCTTCTGGTTCCTTACGGCACTCTCCCCTTTCAAGGAGATT
>4TW_1878
TCACCATGATCAGAAACCCCTCCTTTGGTCAGTGCCCTCCTTACGGTTAGACGGCTGACTTAGGAGAAATCTCCTTTCTTGGTGTGACGGGCGGTGTGTACAAGCTCCGAGAACGTATTCACCGCTGTGTGGCTGACCAGCGATTACTAGAGATTCCAACTTCATGTAGGCGAGTTTCAGCCTACAATCCGAACTAAGGCTGGGTTTAACAGATTGGCAGGCCTTTGCAGGTTCGCTTCTGGTTGTCCCAACCATTGTATTACGCGTGTCGCCCAGGGTGTAAGGGGCATGCTGACTTGACATCATCCTCACCTTCCTCCAGTTTACACTGGCAGTCTCTTTAGAGTTATTAACTAAAGACGAGGGTTGCGCTCGTTGCAGGACTTAACCATACACGTCAACGCACGAGCTGACGACAGCCATGCACCACCTGTGTCTCTGTTCCAACGCCCGAAGGGCACTGGCACTTTTCCATTTCTGAAAAAATACAAAGCATGTCAAACCCTGGGTAA
>4TW_1891
TCACCTCGGTCACTAATTTTACCTTCGGCATCTCCTTCCTTACGGTTAGGATAACGACTTCGGGTACAACCAGCTTCCATGGTGTGACGGGCGGTGTGTACAAGGCCCGGGAACGGATTCACCGCTGTGTAGCTGACCAGCGATTACTAGCGATTCCACCTTCATGCAGGCGAGTTGCAGCCTGCAATCTGTACTTGGAGTAAGTTTCAAAGATTAGCTTATTCTCGCGAATTTGCAACTTATTGTCTTTACCCATTGTAGGACGTGTGTAGCCCAGGGTGTAAGGGGCATGATGACTTGACGTCGTCCTCACCTTCCTCCGGTTTGTCACCGGCAGTCTTTCTAGACAATAGAACTAAAAATAAGGGTTGCGCTCGTTGCGGGACTTAACCCAACATCTCACGACACGAGCTGACGACAGCCATGCACCACCTGTAGAAGCGGAATAAGGAATTCTTTTCAGAAAACCAACACTTCTAGCAAACCCTGGTAAGGTTCTTCGCGTTGCATCGAATTAAACCACATCCT
>4TW_1897
TAGCCCTAGTTACCAGTTTTACCCTAGGCAGCTCCTTGCGGTCACCGACTTCAGGCACCCCCAGCTTCCATGGCTTGACGGGCGGTGTGTACAAGGCCCGGGAACGTATTCACCGGATCATGGCTGATATCCGATTACTAGCGATTCCAGCTTCACGGAGTCGAGTTGCAGACTCCGATCCGAACTGAGAACGGTTTTGTAGATTCGCTCCTACTCGCGTAGTGGCTGCTCTCTGTACCGTCCATTGTAGCACGTGTGTGGCCCAAGGCGTAAGGGCCGTGATGATTTGACGTCATCCCCACCTTCCTCACAGTTTACACTGGCAGTCTTGTTAGAGTTCCCGACATGACTCGCTGGCAACTAACAACAGGGGTTGCGCTCGTTATAGGACTTAACCTGACACCTCACGGCACGAGCTGACGACAACCATGCAGCACCTTGTAATTTGTCTTGCGAAAGATCTGTTTCCAAATCGGTCAAACTACATTTAAGCCTTGGTAAGGTTCCTCGCG
>4TW_1913
TCACCTTCCTCTAAATGATAAGGTTTGGACAAGTTCTCACGGTCAGGCCCCAATGAAGGAGCCAAACCACAATCCCGAGTCCTCACCGGACCATTCAATCGGTAGGTGCGACGGGCGGTGTGTACAAAGGGCAGGGACGTAATCATTGCAGTTTGATGAACTGCGATTACTAGGAATTCCTCGTTCAAGATTAATAATTGCAATAATCTATCCCTATCACGATGCATGTTAACAAGATTACCCAGGCCTCTCGGCCAAGGTTATATGCTCGTTGAGTGCATCAGTGTAACGCGCGTGCGGCCCAGGACATCTAAGGGCATCACAGACCTGTTATTGCCGCCATCTTCCTTCATCTTGTAGAATGAACGTCCCTCTAAGAAGCTCTTACCAATGAAAAACCATTAGTAGAACTATTTAGCAGGCGGCGGTCTCGTTCGTTAACGGAATTAACCAGACAAATCACTCCACCAACTAAGAACGGCCATGCACCACCACCCATAGAATCAAG
>4TW_1947
TAGCCCCAGTCACCGATTTCGCCTTCGACGGTACTGCTACCGGCTTCGGGCGCCCTCGACTCCCATGGCTTGACGGGCGGTGTGTACAAGGCCCGGGAACGTATTCACCGCGGCGTGCTGATCCGCGATTACTAGCGATTCCATCTTCATGTAGTCGAGTTGCAGACTACAATCCGAACTGAGATCGGTTTTGGGGATTATCTCCGGCTCGCGCCTTCGCCCACTGTACCGACCATTGTATCACGTGTGTAGCCCCGGACGTAAGGGCCATGATGACTTGACGTCATCCCCACCTTCCTCTCTACTTGCGTAGGCAGTCTCCCTAGAGTGCCCAGCTTAACCTGATGGCAACTAAGGATAGGGGTTGCGCTCGTTGCGGGACTTAACCCAACATCTCACGACACGAGCTGACGACAGCCATGCAGCACCTCTCTACGCATCCGACTTAACGGGTCATTCGACTTTCATCTCTTTACTACGTAGACTTCAAGCCGGGTAAGGTTCTTCGCGTG
>4TW_1977
TCACCCCAGTTGCTGACTATACCTTGGTCAAACGCCTCCTTGCGGTTAGCAATCTGCTTTAAGGTAGAACCAACTTCCATGGTGTGACGGGCGGTGTGTACAAGACCCGGGAACGTATTCACCGTAGCACGCTGATCTACGATTACTAGCGATTCCAGCTTCATGCACTCGAGTTGCAGAGTGCAATCCGAACTGAGGTAGATTTTTGAGTTTAGCTTAGCGTCGCCACTTTGCATCTCATTGTCACTACCATTGTAGCACGTGTGTAGCCCAACCCGTAAGGGCCATGAGGACTTGACGTCATCCCCACCTTCCTCCAGCTTATCACTGGCAGTTCTTTCAGAGTGCCCAGCATGACCTGATGGCAACTAAAAGTAGGGGTTGCGCTCGTTGCGGGACTTAACCCGAACATCTCACGACACGAGCTGACGACAGCCATGCAGCACCTGTGTTCTGTCCGGCCGAACCGAAAAGTCTAGTTTCCTAAA
>4TW_1979
TCACCTCGGTCACTAATTTTACCTTCGGCATCTCCTTCCTTACGGTTAGGATAACGACTTCGGGTACAACCAGCTTCCATGGTGTGACGGGCGGTGTGTACAAGGCCCGGGAACGGATTCACCGCTGTGTAGCTGACCAGCGATTACTAGCGATTCCACCTTCATGCAGGCGAGTTGCAGCCTGCAATCTGTACTTGGAGTAAGTTTCAAAGATTAGCTTATTCTCGCGAATTTGCAACTTATTGTCTTACCCATTGTAGGACGTGTGTAGCCCAGGGTGTAAGGGGCATGATGACTTGACGTCGTCCTCACCTTCCTCCGGTTTGTCACCGGCAGTCTTTCTAGACAATAGAACTAAAATAAGGGTTGCGCTCGTTGCGGGACTTAACCCAACATCTCACGACACGAGCTGACGACAGCCATGCACCACCTGTAGAAGCGGAATAAGGAATTCTTTTCAGAAAACCAACACTTCTAGCAAACCCTGGTAAGGTTCTTCGCGTTGCATCGAATTAAACCACATCCTCC
>4TW_1993
TCATCCCAGTTACCGCTCATACCTTAGGGCGCTGCCTCCTTGCGGTTGGCGCGCGCACTTCGGGTACAAACGACTCCCATGATGTGACGGGCGGTGTGTACAAGACCCGGGAACGTATTCACGGCGCCGTAGCTGATGCGCCATTACTAGCGATTCCGGCTTCATGGAGGCGAGTTGCAGCCTCCAATCCGAACTGGGCCCGACTTTGGTGATTTCCTCCACCTTGCGGTCTCGGATCCTTCTGTGTCGGGCATTGTAGTACGTGTGCAGCCCTGGCCGTAAGGGCCATACTGACTTGACGTCGTCCCCACCTTCCTCCCCGTTGAACAGGGCAGTCTGAACAGAGTGCCGGAGACTCACGTCTCCATGGCAACAGTTCACAGGGGTTGCGCTCGTTGCGGGACTTAACCCGAACATCTCACGACACGAGCTGACGACAGCCATGCACCACCTGTGTATACGTTCCAAACGGCACTTTCTCCTTTCAAAAGAAATTCGTATCATGT
>4TW_2002
TCTCCTTCCTCTAGGTGGGAGGGTTTAATGATCTTTTCGGCTCCGGAGCGTGTTGCCACGCCCCGGGGCCAATCCGAACACTTCACCAGCACACCCAATCGGTAGGAGCGACGGGCGGTGTGTACAAAGGGCAGGGACGTAATCAACGCGAGCTGATGACTCGCGCTTACTAGGCATTCCTCGTTGAAGACTAATAATTGCAATAATCTACTCCCCATCACGATGCAGTTTACAAAGATTACCCGGACCTCTCGGCCAAGGATAGGCTCGTTGAATGCATCAGTGTAGCGCGCGTGCGGCCCAGAACATCTAAGGGCATCACAGACCTGTTATTGCCTCACACTTCCATTGCCTAAACGACAATAGTCCCTCTAAGAAGCCAGGCGTATCCAAAAAGGACACGTGACTATTTAGCAGGCTGAGGTCTCGTTCGTTACCGGAATCAACCTGACAAGGCAACCCACCAACAAGAACGGCCATGCACCACCACCCACAGAATCAAAAAAGAAGCT
>4TW_2005
TAGTCCCAATCAGGAGTTTCATCTTCGGCACCAACTTAGTGTGGCGACTTCGGATGCCCCTCCCTTTCGTGGCTTGACGGGCGGTGTGTACAAGGCTCAGGAACACATTCACCGCGGTGTTGCTGACCCGCGATTACTAGCGATTCCAACTTCATGCAGGCGAGTTGCAGCCTGCAATCTGAACTGGGGCGTACTTTTTGGGATTTGCTTGATCTTGCGATTTTGCGTCCCTCTGTATACGCCATTGTAGCACGTGTGCAGCCCTGGACATAAAGGCCATGAGGACTTGACGTCATCCCCACCTTCCTCCGGTTTGACACCGGCAGTCTCTCTAGAGTTCCCGACATTACTCGCTGGCAACTAGAGACAAGGGTTGCGCTCGTTGCGGGACTTAACCCAACATCTCACGACACGAGCTGACGACAGCCATGCAGCACCTGTCTTCTGGTTCCTTACGGCACTCTCCCCCTTTTCAAAGGGAGATTT
>4TW_2026
TCACCCCAGTCACTAATTCTACCTTAGGCACCCTCCCCCAAACGGTTAGAGTAATGATTTCGGGCATAACCAGCTTCCATGGTGTGACGGGCGGTGTGTACAAGGCCCGGGAACGAATTCACCACTGTATAGCTGACCAGCGATTACTAGCGATTCCACCTTCATGTAGGCGAGTTGCAGCCTACAATCCGAACTTAGAGCGAGTTTATAGATTAGCTAGTCTTTGCAGATTTGCATCTCATTGTCTCGCCCAATGTAGCACGTGTGTAGCCCAGGGTGTAAGGGGCATGCTGACTTGACGTCATCCCCACCTTCCTCCGGTTTATAACCAGCAGTCTTTTTAGAGTTCCATAAAAGGCAACTAAAAACAAGGGTTGCGCTCGTTGCGGGACTTAACCCAACATCTCACGACACGAGCTGACGACAGCCATGCACCACCTGTGTATACGTTCCAAACGGCACTTTCTTCTTTCAAAGAAATTCGTATCATGTCAAACCCTGGTAAGGTTCTTCGCGTTG
>4TW_2053
TCACCTTCCTCTAAATGATGAGGTTTAAGCAACTTTCCACACGTCGGACATTGCTGGCCATCGCGCGGTCTGAAGATTTCACCGAACCATTCAATCGGTAGGTGCGACGGGCGGTGTGTACAAAGGGCAGGGACGTAATCAATGCGAGCTGATGACTCGCGTTTACTAGGAATTCCTCGTTCATGGAGAATAATTACAAGCTCCAATCCCCAGCACGATTCAGTTTGAAAGATTACCCAAGCATTTCTACCCAGGTTGTATACTTAGTGCATGAATCAGTGTAGCGCGCGTGCGGCCCAGAACATCTAAGGGCATCACAGACCTGTTATTGCCTCCAACTTCCCATGACTAAACGCCATGTGTCCCTCTAAGAAGTCGCCCGCGAATCCAAACGGATTCGTGTGACTATTTAGCAGGCGGAGATCTCGTTCGTTAACGGAATCAACCAGACAAATCACTCCACCAACTAAGAACGGCCATGCACCACCACCCATAG
>4TW_2068
TCTCCTTCCTCTAGATGCTAAGGTTTAAGCAACTTCTCGCACTAACAGCCAAAGCTGATGGCAGCGATCCGAAGATTTCACCGGAACATCCAATCGGTAGGAGCGACGGGCGGTGTGTACAAAGGGCAGGGACGTAATCAACGTGAGCTGATGACTCACGCTTACTAGGAATTCCTCGTTGAAGATTAATAATTGCAATAATCTATCCCCATCACGATGACGCTTATGAGTTTAGCCAGACCTTCCGGGCAAGCTTGTGCTCGTTGGAGTCATCAGTGTAGCGCGCGTGCGGCCCAGAACATCTAAGGGCATCACAGACCTGTTATTGCCTCAAACTTCCGATCGATAAACTCGATCAGTCCCTCTAAGAAGCCGGCCATCAGTAAATACTAATGTGACTAGTTAGCAGGCTGAGGTCTCGTTCGTTAACGGAATTAACCAGACAATCACTCCACCAACTAAGAACGGCCATGCACCACCACCCATAGAA
>4TW_2074
TCACCCCAGTCATCAACCCCGCCTTCGGCACCCTCCTCCCCCGAAAGGGTTAGAGTAATGACTTCGGGCGTGGCTCACTTCCATGGTGTGACGGGCGGTGTGTACAAGGCCCGGGAACGGATTCACCGCAGTATGCTGACCTGCGATTACTAGCGATTCCTCCTTCATGCAGGCGAGTTGCAGCCTGCAATCTGAACTGTGCCAGGGTTTGTGAGATTCGCTCTCCCTCGCGGGTTGGCTGCTCTGTGTCCCTCGCATTGTAGTACGTGTGTCGCCCAGGACGTAAGGGCCATGCTGACTTGACGTCATCCTCACCTTCCTCCGGTTTGTCACCGGCAGTCTCGCTAGAGTTCCCAACTTAATGATGGCAACTAACGACGAGGGTTGCGCTCGTTGCGGGACTTAACCCAACATCTCACGACACGAGCTGACGACAGCCATGCAGCACCTGTCTTCTGGTTCCTTACGGCACTCTCCCCTTTCAAGGAGATT
>4TW_2077
TCACCCCAGTTGCTGACTATACCTTGGTCAAACGCCTCCTTGCGGTTAGCAATCTGCTTTAAGGTAGAACCAACTTCCATGGTGTGACGGGCGGTGTGTACAAGACCCGGGAACGTATTCACCGTAGCACGCTGATCTACGATTACTAGCGATTCCAGCTTCATGCACTCGAGTTGCAGAGTGCAATCCGAACTGAGGTAGATTTTTGAGTTTAGCTTAGCGTCGCCACTTTGCATCTCATTGTCACTACCATTGTAGCACGTGTGTAGCCCAACCCGTAAGGGCCATGAGGACTTGACGTCATCCCCACCTTCCTCCAGCCTTATCACTGGCAGTTCTTTCAGAGTGCCCAGCATGACCTGATGGCAACTAAAAAGTAGGGGTTGCGCTCGTTGCGGGACTTAACCCAACATCTCACGACACGAGCTGACGACAGCCATGCAGCACCTGTGTTCTGTCCGGCGAACCGAAAAGTCTAGTTTCCAAA
>4TW_2125
TCACCCCAGTCACGAATCCTACCGTGGTAAGCGCCCTCCTTGCGGTTAAGCTACCTACTTCTGGTAAAACCCGCTCCCATGGTGTGACGGGCGGTGTGTACAAGACCCGGGAACGTATTCACCGCGACATGCTGATCCGCGATTACTAGCGATTCCAACTTCATGTAGTCGAGTTGCAGACTACAATCCGGACTACGATACACTTTCTGGGATTAGCTCCCCCTCGCGGGTTGGCGGCCCTCTGTATGTACCATTGTATGACGTGTGAAGCCCTACCCATAAGGGCCATGAGGACTTGACGTCATCCCCACCTTCCTCCGGTTTGTCACCGGCAGTCTCATTAGAGTGCCCTTTCGTAGCAACTAATGACAAGGGTTGCGCTCGTTGCGGGACTTAACCCAACATCTCACGACACGAGCTGACGACAGCCATGCAGCACCTGTGTTACGGCTCTCTTTCGAGCACCCCCACCTCTCAGCAGGGTTCCGTACATGTCAAGGGTAGGTAAGGTTTTCGCGTTG
>4TW_2134
TCTCCTTCCTCTAGGTGGGAGGGTTTAATGAACTTCTCGGCAAAAGCAAGTGTTGCCACCCGCTCTGCCAATCCGAACACTTCACCAGCACACCCAATCGGTAGGAGCGACGGGCGGTGTGTACAAAGGGCAGGGACGTAATCAACGCAAGCTGATGACTTGCGCTTACTAGGCATTCCTCGTTGAAGACTAATAATTGCAATAATCTATCCCCATCACGACGCAGTTTCAAAGATTACCCAGACCTCTCGGTCAAGGATAGGCTTGCTGAATGCGTCAGTGTAGCGCGCGTGCGGCCCAGAACATCTAAGGGCATCACAGACCTGTTATTGCCTCAAACTTCCTCGTGTTAATCACACGAAGTCCCTCTAAGAAGCTGTAGCGAAACGTGAATTTCACTCAACTATTAGCAGGCTAAGGTCTCGTTCGTTAACGGAATTAACCAGACAAATCACTCCACCAACTAAGAACGGCCATGCACCACCACCCATAGAATCAAGAAAG
>4TW_2139
TAGTCCCAGTCACCAGCCTTGCCGTGGGCACGCATGAAATTGCGCGACTTCGGGCACTGCCAGCTCCCATGACTTGACGGGCGGTGTGTACAAGGCTCAGGAACATATTCACCGCGGCGTAGCTGATCCGCGATTACTAGCGATTCCAACTTCATGCGGGCGAATTTCAGCCCGCAATCTGAACTGGGGTATGCTTTAGCGATTTGCTCCACCTTGCGGTCTTGCATCGTTCTGTACATACCATTGTAGCACGTGTGCAGCCCTAGACATAAAGGCCATGAGGACTTGACGTCATCCCCACCTTCCTCCGGTTTGACACCGGCAGTCTCGCTACAGTCCTCGCCATTACGCGTTAGCAAGTAGCGACAGGGGTTGCGCTCGTTGAGGGACTTAACCCGACACTTCACAGCACGAGCTGACGACAGCCATGCAGCACCTGTTCACGTTCCGCCCTTGCGGGTGTACCTCTACTTTCAT
>4TW_2170
TCACCCCAATCACGGCCTCAACCTTGGTAGGCTGCCTCCTTGCGGTTAGCTCACCTACTTCTGGTTAAGACCACTTTCGTGGTGTGACGGGCGGTGTGTACAAGGCCCGGGAACGTATTCACCGCAGCGTGCTGATCTGCGATTACTAGCGATTCCAACTTCATGAAGTCGAGTTGCAGACTTCAATCCGGACTGAGATGGTGTTTTTGAGATTAGCTTCACCTCGCGGTTTTGCGACTCATTGTTTCCACCATTGTAGTACGTGTGTAGCCCTGGCCGTAAGGGCCATGAGGACTTGACGTCATCCCCGCCTTCCTCCGGTTTAACACCGGCGGTCTCCCTAGAGTCCCCAACTTAATGCTGGTAACTAAGGACAGGGGTTGCGCTCGTTGCCGGACTTAACCGAACATTTCACAACACGAGCTGACGACAGCCATGCAGCACCTGTCTACGAGTCCCCCGAAGGGAAGGATGCATCTCTGCACCTATCTCGCGATGTCAAGGCCAGGTAAGGTT
>4TW_2173
TAACACCAGTTACTAGTTTTACCCTAGGCAGCTCCTTGCGGTTACCGACTTCAGGCACCCCCAGCTTCCATTGTTTGACGGGCGGTGTGTACAAGGCCCGGGAACGTATTCACCGCGCCATGGCTGATGCGCGATTACTAGCGATTCCAGCTTCACGGAGTCGAGTTGCAGACTCCGATCCGAACTGAGATAGGCTTTAGAGGATTCGCATCCGGTCACCCGGTAGCTGCCCTCTGTACCTACCATTGTAGCACGTGTGTGGCCCAGGACGTAAGGGCCGTGATGACTTGACGTCGTCCCCGCCTTCCTCACTACTTGCGTAGGCAGTTTCTTTAGAGTCCCCGACATTACTCGCTGGCAACTAAAGATGGGGGGTTGCGCTCGTTGCGGGACTTAACCCAACACCTCACGGCACGAGCTGACGACAGCCATGCAGCACCTAGTTTCGTGTCATTGCTGACGAACATGTTTCCACATTCTTCACTAACTTTCAAGCCCTGGTAAGGTTCCTCGCGTA
>4TW_2195
TCACCCCAGTTGCTGACTATACCTTGGTCAAACGCCTCCTTGCGGTTAGCAATCTGCTTTAAGGTAGAACCAACTTCCATGGTGTGACGGGCGGTGTGTACAAGACCCGGGAACGTATTCACCGTAGCACGCTGATCTACGATTACTAGCGATTCCAGCTTCATGCACTCGAGTTGCAGAGTGCAATCCGAACTGAGGTAGATTTTTGAGTTTAGCTTAGCGTCGCCACTTTGCATCTCATTGTCACTACCATTGTAGCACGTGTGTAGCCCAACCCGTAAGGGCCATGAGGACTTGACGTCATCCCCACCTTCCTCCAGCTTATCACTGGCAGTTCTTTCAGAGTGCCCAGCATGACCTGATGGCAACTAAAAGTAGGGGTTGCGCTCGTTGCGGGACTTAACCCAACATCTCACGACACGAGCTGACGACAGCCATGCAGCACCTGTGTTCTGTCCGGCCGAACCGAAAAGTCTAGTTTCCTAAA
>4TW_2208
TCACCCCAGTCATCAACCCCGCCTTCGGCACCCTCCTCCCCCGAAAGGGTTAGAGTAATGACTTCGGGCGTGGCTCACTTCCATGGTGTGACGGGCGGTGTGTACAAGGCCCGGGAACGGATTCACCGCAGTATGCTGACCTGCGATTACTAGCGATTCCTCCTTCATGCAGGCGAGTTGCAGCCTGCAATCTGAACTGTGCCAGGGTTTGTGAGATTCGCTCTCCCTCGCGGGTTGGCTGCTCTGTGTCCCTCGCATTGTAGTACGTGTGTCGCCCAGGACGTAAGGGCCATGCTGACTTGACGTCATCCTCACCTTCCTCCGGTTTGTCACCGGCAGTCTCGCTAGAGTTCCCAACTTAATGATGGCAACTAACGACGAGGGTTGCGCTCGTTGCGGGACTTAACCCAACATCTCACGACACGAGCTGACGACAGCCATGCAGCACCTGTCTTCTGGTTCCTTACGGCACTCTCCCCTTTCAAGGAGATT
>4TW_2209
TCACCCCAATCACGGCCACAACCTTGGTAGGCTACCCCTTGCGGTTGGCGCACCTGCTTCTGGTTATGACCACTTTCGTGGTGTGACGGGCGGTGTGTACAAGGCCCGGGAACGTATTCACCGCAGCGTGCTGATCTGCGATTACTAGCGATTCCACCTTCATGTAGGCGAGTTGCAGCTCA
>4TW_2214
TCACCCCAGTCACTAATTCTACCTTAGGCACCCTCCCCCAAACGGTTAGAGTAATGATTTCGGGCATAACCAGCTTCCATGGTGTGACGGGCGGTGTGTACAAGGCCCGGGAACGAATTCACCACTGTATAGCTGACCAGCGATTACTAGCGATTCCACCTTCATGTAGGCGAGTTGCAGCCTACAATCCGAACTTAGAACGAGTTTATAGATTAGCTAGTCTTTGCAGATTTGCATCTCATTGTCTCGTCCAATGTAGCACGTGTGTAGCCCAGGGTGTAAGGGGCATGCTGACTTGACGTCATCCCCACCTTCCTCCGGTTTGTCACCGGCAGTCTCGCTAGAGTTCCCAACTTAATGATGGCAACTAACGACGAGGGTTGCGCTCGTTGCGGGACTTAACCCAACATCTCACGACACGAGCTGACGACAGCCATGCAGCACCTGTGTTCTATCCGGCCGAACCGAAGAGTCTAGTTTCCTAAACTCGCGATAGACAT
>4TW_2229
TCACCCCAGTTGCTGACTATACCTTGGTCAAACGCCTCCTTGCGGTTAGCAATCTGCTTTAAGGTAGAACCAACTTCCATGGTGTGACGGGCGGTGTGTACAAGACCCGGGAACGTATTCACCGTAGCACGCTGATCTACGATTACTAGCGATTCCAGCTTCATGCACTCGAGTTGCAGAGTGCAATCCGAACTGAGGTAGATTTTTGAGTTTAGCTTAGCGTCGCCACTTTGCATCTCATTGTCACTACCATTGTAGCACGTGTGTAGCCCAACCCGTAAGGGCCATGAGGACCTTGACGTCATCCCCCACCTTCCTCCAGCTTATCACTGGCAGTTCTTTCAGAGTGCCCAGCATGACCTGATGGCAACTAAAAGTAGGGGTTGCGCTCGTTGCGGGACTTAACCCAACATCTCACGACACGAGCTGACGACAGCCATGCAGCACCTGTGTTCTGTCCGGCCGAACCGAAAAGTCTAGTTTCCTAAA
>4TW_2239
TCATCCCAATCACCGATCCCACCTTCGGCAGCTCCCTCCTTGCGGTTGGGCCACTGACTTCGGGTGTTACCGACTTTCGTGATGTGACGGGCGGTGTGTACAAGCCCCGGGAACGTATTCACCGTAGCGTTGCTGATCTACGATTACTAGCAACTCCGACTTCATGGGGTCGAGTTGCAGACCCCAATCCGAACTGAGACTGGCTTTTTGGGATTCGCTCCACTTTGCAGTATTGCAGCCCTTTGTACCAGCCATTGTAGCATGCGTGCAGCCCAAGACATAAGGGGCATGATGATTTGACGTCATCCCCACCTTCCTCCGAGTTAACCCCGGCAGTCTCCTGTGAGTCCCCAACTAAATGCTGGCAACACAGAACGAGGGTTGCGCTCGTTGCGGGACTTAACCCAACATCTCACGACACGAGCTGACGACAACCATGCACCACCTGTATACAGAACGTTTAACCGCTACGACATCTCTGCCGTATTCCTGTATATGTC
>4TW_2253
TCACCCCAGTCATCCAACCCGCCTTCGGCACCCTCCTCCCCGAAAGGGTTAGAGTAATGACTTCGGGCGTGGCTCACTTCCATGGTGTGACGGGCGGTGTGTACAAGGCCCGGGAACGGATTCACCGCAGTATGCTGACCTGCGATTACTAGCGATTCCTCCTTCATGCAGGCGAGTTGCAGCCTGCAATCTGAACTGTGCCAGGGTTTGTGAGATTCGCTCTCCCTCGCGGGTTGGCTGCTCTGTGTCCCTCGCATTGTAGTACGTGTGTCGCCCAGGACGTAAGGGCCATGCTGACTTGACGTCATCCTCACCTTCCTCCGGTTTGTCACCGGCAGTCTCGCTAGAGTTCCCAACTTAATGATGGCAACTAACGACGAGGGTTGCGCTCGTTGCGGGACTTAACCCAACATCTCACGACACGAGCTGACGACAGCCATGCAGCACCTGTCTTCTGGTTCCTTACGGCACTCTCCCCTTTCAAGGAGATT
>4TW_2258
TCACCCCAGTTGCTGACTATACCTTGGTCAAACGCCTCCTTGCGGTTAGCAATCTGCTTTAAGGTAGAACCAACTTCCATGGTGTGACGGGCGGTGTGTACAAGACCCGGGAACGTATTCACCGTAGCACGCTGATCTACGATTACTAGCGATTCCAGCTTCATGCACTCGAGTTGCAGAGTGCAATCCGAACTGAGGTAGATTTTTGAGTTTAGCTTAGCGTCGCCACTTTGCATCTCATTGTCACTACCATTGTAGCACGTGTGTAGCCCAACCCGTAAGGGCCATGAGGACTTGACGTCATCCCCACCTTCCTCCAGCTTATCACTGGCAGTTCTTTCAGAGTGCCCAGCATGACCTGATGGCAACTAACGACGAGGGTTGCGCTCGTTGCGGGACTTAACCCAACATCTCACGACACGAGCTGACGACAGCCATGCAGCACCTGTCTTCTGGTTCCTTACGGCACTCTCCCCTTTCAAGGA
>4TW_2265
TAGTCCCAGTCACCAGCCTTGCCGTGGGCACGCATGAAATTGCGCGACTTCGGGCACTGCCAGCTCCCATGACTTGACGGGCGGTGTGTACAAGGCTCAGGAACATATTCACCGCGGCGTAGCTGATCCGCGATTACTAGCGATTCCAACTTCATGCGGGCGAATTTCAGCCCGCAATCTGAACTGGGGTATGCTTTAGCGATTTGCTCCACCTTGCGGTCTTGCATCGTTCTGTACATACCATTGTAGCACGTGTGCAGCCCTAGACATAAAGGCCATGAGGACTTGACGTCATCCCCACCTTCCTCCGGTTTGACACCGGCAGTCTCGCTACAGTCCTCGCCATTACGCGTTAGCAAGTAGCGACAGGGGTTGCGCTCGTTGAGGGACTTAACCCGACACTTCACAGCACGAGCTGACGACAGCCATGCAGCACCTGTTCACGTTCCGCCCTTGCGGGTGTACCTCTACTTTCAT
>4TW_2273
TCACCTTCCTCTAAATGATAAGGTTAAAATAACTTCTCGCGATTGACGCCCCCGTGAAGGAGGCATTCGACCACGATCCGAGAGTTTCACCGGACCATTCAATCGGTAGGTGCGACGGGCGGTGTGTACAAAGGGCAGGGACGTAATCAATGCAACCTGATGAGTTGCGTTTACTAGGAATTCCTCGTTGAAGATTATCATTACAGGAATCTATCCCCATCACGACTGGCGTTTAAAGATTACCCATGCCTTTCGGAGCAAAGGATAAAGCTTTCTGAACCAGTCAGTGTAGCGCGCGTGCGGCCCAGAACATCTAAGGGCATCACAGACCTGTTATTGCCTCCAACTTCCGCGAGCTCACCGCCCGTAGTCCCTCTAAGAAGACGCCCGTGGATGCGTAGCATCACGTGTCTATTTAGCAGGCGGAGGTCTCGTTCGTTACCGGAATTAACCTGACAAATCACTCCACCAACTAAGAACGGCCATGCACCACCACCCATAGAATCAAGAAAGAGCT
>4TW_2326
TCATCCCAGTTACCAGCTACACCTTAGAACACTACCTCCTTGCGGTTGGTACATGCGCTTCGGGTGCGACCGGCTTCCATGATGTGACGGGCGGTGTGTACAAGACCCGGGAACGTATTCACGGCACCGTAGATGATGTGCCATTACTAGCGATTCCAACTTCATGGAGGCGAGTTGCAGCCTCCAATCCGAACTGGGCCCAGTTTTATAGATTTCCTCCACCTCGCGGTCTCGGTTCTCATTGTACTGGGCATTGTAGTACGTGTGCAGCCCAAGGCGTAAGGGCCATACTGACCTGACGTCGTCCCCACCTTCCTCCCAGTTGATCTGGGCAGTCTGAATAGAGTTCCCACCATTATGTGCTGGCAACTATTCACAAGGGTTGCGCTCGTTGCGGGACTTAACCCAACATCTCACGACACGAGCTGACGACGGCCATGCAGCACCTGTGGAAGTTCCCCGAAGGGTCACACGCTTTCACGTGCTTAGAAATCCAT
>4TW_2350
TCACCCCAGTCATGAATCCTACCGTGGTAATCGTCTTCCTTGCGGTTAGACTAACTACTTCTGGTAAAACCCACTCCCATGGTGTGACGGGCGGTGTGTACAAGGCCCGGGAACGTATTCACCGCGACATGCTGATCCGCGATTACTAGCGATTCCGACTTCATGCAGTCGAGTTGCAGACTACAATCCGGACTACGATCGGCTTTCTGGGATTGGCTCCCCCTCGCGGGTTGGCAACCCTCTGTACCGACCATTGTATTACGTGTGAAGCCCTGGCCATAAGGGCCATGAGGACTTGACGTCATCCCCACCTTCCTCCGGTTTGTCACCGGCAGTCCCATTAAAGTGCCCAACTAAATGATGGCAATTAATGGCAAGGGTTGCGCTCGTTGCGGGACTTAACCCAACATCTCACGACACGAGCTGACGACAGCCATGCAGCACCTGTGTTACCGTTCTCTTTCGAGCACTTGAACATCTCTGCTCAATTCGGTACATGTCAAGGCCTA
>4TW_2370
TCATCCCAGTTACCGCTCATACCTTAGGGCGCTGCCTCCTTGCGGTTGGCGCGCGCACTTCGGGTACAAACGACTCCCATGATGTGACGGGCGGTGTGTACAAGACCCGGGAACGTATTCACGGCGCCGTAGCTGATGCGCCATTACTAGCGATTCCGGCTTCATGGAGGCGAGTTGCAGCCTCCAATCCGAACTGGGCCCGACTTTGGTGATTTCCTCCACCTTGCGGTCTCGGATCCTTCTGTGTCGGGCATTGTAGTACGTGTGCAGCCCTGGCCGTAAGGGCCATACTGACTTGACGTCGTCCCCACCTTCCTCCCCGTTGAACAGGGCAGTCTGAACAGAGTGCCGGAGACTCACGTCTCCATGGCAACAGTTCACAGGGGTTGCGCTCGTTGCGGGACTTAACCCAACATCTCACGACACGAGCTGACGACAGCCATGCAGCACCTGTGCAAATTGTGTATTGCTACACTCACCGGCTTTCACCGGATT
>4TW_2386
TCACCCCAGTTGCTGACTATACCTTGGTCAAACGCCTCCTTGCGGTTAGCAATCTGCTTTAAGGTAGAACCAACTTCCATGGTGTGACGGGCGGTGTGTACAAGACCCGGGAACGTATTCACCGTAGCACGCTGATCTACGATTACTAGCGATTCCAGCTTCATGCACTCGAGTTGCAGAGTGCAATCCGAACTGAGGTAGATTTTTGAGTTTAGCTTAGCGTCGCCACTTTGCATCTCATTGTCACTACCATTGTAGCACGTGTGTAGCCCAACCCGTAAGGGCCATGAGGACTTGACGTCATCCCCACCTTCCTCCAGCTTATCACTGGCAGTTCTTTCAGAGTGCCCAGCATGACCTGATGGCAACTAAAAGTAGGGGTTGCGCTCGTTGCGGGACTTAACCCAACATCTCACGACACGAGCTGACGACAGCCATGCAGCACCTGTGTTCTGTCCGGCCGAACCGAAAAGTCAGTTTCCTAAA
>4TW_2387
TAGCCCCAGTCACTAGTTTTACCTTAGATAGCTCCCAGTAAAGTCACCATCTTCAGGTACCCCCAGCTCCCATGGCTTGACGGGCGGTGTGTACAAGGTCCGGGAACGTATTCACCGCGCCATGGCTGATGCGCGATTACTAGCGATTCCACCTTCATGGAGTCGAGTTCCAGACTCCAATCCGAACTGAGACCGGCTTTATAGGATTGGCTCCGCTTCACAGCTTCGCGACCCGTTGTACCGGCCATTGTAGCACGTGTGTAGCCCTGGGCATAAAGGCCATGATGACTTGACATCATCCCCACCTTCCTCGCGGCTTACGCCGGCAGTCTCTTCAGAGTCCCCACCTTAAATGCTGGCAACTGAAGATAGGGGTTGCGCTCGTTGCGGGACTTAACCCAACACCTCACGGCACGAGCTGACGACAGCCATGCAGCACCTTGCTTTGTGTCCCGAAGGAATGTATGCTTTCACACACAGGCACTCGCATT
>4TW_2393
TCACCTTCCTCTAAATGATAAGGTTTGGACAAGTTCTCACGGTCAGGCCCCAATGAAGGAGCCAAACCACAATCCCGAGTCCTCACCGGACCATTCAATCGGTAGGTGCGACGGGCGGTGTGTACAAAGGGCAGGGACGTAATCATTGCAGTTTGATGAACTGCGATTACTAGGAATTCCTCGTTCAAGATTAATAATTGCAATAATCTATCCCTATCACGATGCATGTTAACAAGATTACCCAGGCCTCTCGGCCAAGGTTATATGCTCGTTGAGTGCATCAGTGTAACGCGCGTGCGGCCCAGGACATCTAAGGGCATCACAGACCTGTTATTGCCGCCATCTTCCTTCATCTTGTAGAATGAACGTCCCTCTAAGAAGCTCTTACCAATGAAAAAACCATTAGTAGAACTATTTAGCAGGCGGCGGTCTCGTTCGTTAAACGGAATTAACCAGACAAATCACTCCACCAACTAAGAACGGCCATGCACCACCACCCATAGAATCAAAGAAAACG
>4TW_2411
TCACCCCAGTCATCAACCCCGCCTTCGGCACCCTCCTCCCCCGAAAGGGTTAGAGTAATGACTTCGGGCGTGGCTCACTTCCATGGTGTGACGGGCGGTGTGTACAAGGCCCGGGAACGGATTCACCGCAGTATGCTGACCTGCGATTACTAGCGATTCCTCCTTCATGCAGGCGAGTTGCAGCCTGCAATCTGAACTGTGCCAGGGTTTGTGAGATTCGCTCTCCCTCGCGGGTTGGCTGCTCTGTGTCCCTCGCATTGTAGTACGTGTGTCGCCCAGGACGTAAGGGCCATGCTGACTTGACGTCATCCTCACCTTCCTCCGGTTTGTCACCGGCAGTCTCGCTAGAGTTCCCAACTTAATGATGGCAACTAACGACGAGGGTTGCGCTCGTTGCGGGACTTAACCCAACATCTCACGACACGAGCTGACGACAGCCATGCAGCACCTGTCTTCTGGTTCCTTACGGCACTCTCCCCTTTCAAGGAGATT
>4TW_2453
TCACCCCAGTTGCTGACTATACCTTGGTCAAACGCCTCCTTGCGGTTAGCAATCTGCTTTAAGGTAGAACCAACTTCCATGGTGTGACGGGCGGTGTGTACAAGACCCGGGAACGTATTCACCGTAGCACGCTGATCTACGATTACTAGCGATTCCAGCTTCATGTAGGCGAGTTGCAGCCTACAATCCGAACTAGGGAGCGTTTTTTGGGATTTGCTCGACCTCGCGGCTTTGCTTCCCTTTGTGCGCTCCATTGTAGGACGTGTGCAGCCCTAGTCATAAGGGCCATGAGGACTTGACGTCATCCCCACCTTCCTCCGGCTTAACGCCGGCGGTCTCTCTAGAGTCCCCGGCTTTACCCGCTGGCAACTAGAGACAAGGGTTTCGCTCGTTAAGCGACTTAACGCGACATCTCACGACACGAGCTGACGACAGCCATGCAGCACCTGTGCACGTTGTACCCGAAGGCCTGGCTCGGCTTTCACCGAGTTAATCCGTGCATGTCAAGA
>4TW_2481
TCACCCCAGTCACGAATCCTACCGTGGTAAGCGCCCTCCTTGCGGTTAAGCTACCTACTTCTGGTAAAACCCGCTCCCATGGTGTGACGGGCGGTGTGTACAAGACCCGGGAACGTATTCACCGCGACATGCTGATCCGCGATTACTAGCGATTCCAACTTCATGTAGTCGAGTTGCAGACTACAATCCGGACTACGATACACTTTCTGGGATTAGCTCCCCCTCGCGGGTTGGCGGCCCTCTGTATGTACCATTGTATGACGTGTGAAGCCCTACCCATAAGGGCCATGAGGACTTGACGTCATCCCCACCTTCCTCCGGTTTGTCACCGGCAGTCTCATTAGAGTGCCCTTTCGTAGCAACTAATGACAAGGGTTGCGCTCGTTGCGGGACTTAACCCAACATCTCACGACACGAGCTGACGACAGCCATGCAGCACCTGTGTTACGGCTCTCTTTCGAGCACCCCACCTCTCAGTAGGGTTCCGTACATGTCAAGGGTAGGTAAGGTTTTCGCGTTGC
>4TW_2487
TAGTCCCAGTCACCAGCCTTGCCGTGGGCACGCATGAAATTGCGCGACTTCGGGCACTGCCAGCTCCCATGACTTGACGGGCGGTGTGTACAAGGCTCAGGAACATATTCACCGCGGCGTAGCTGATCCGCGATTACTAGCGATTCCAACTTCATGCGGGCGAATTTCAGCCCGCAATCTGAACTGGGGTATGCTTTAGCGATTTGCTCCACCTTGCGGTCTTGCATCGTTCTGTACATACCATTGTAGCACGTGTGCAGCCCTAGACATAAAGGCCATGAGGACTTGACGTCATCCCCACCTTCCTCCGGTTTGACACCGGCAGTCTCGCTACAGTCCTCGCCATTACGCGTTAGCAAGTAGCGACAGGGGTTGCGCTCGTTGAGGGACTTAACCCGACACTTCACAGCACGAGCTGACGACAGCCATGCAGCACCTGTTCACGTTCCGCCCTTGCGGGTGTACCTCTACTTTCAT
>4TW_2496
TCACCCCAGTCACCAGCCCTGCCTTAGGCGCCTCCCTCCCTTGCGGGTTGAGATAACGACTTCGGGCGTGACCAGCTTCCATGGTGTGACGGGCGGTGTGTACAAGGCCCGGGAACGTATTCACCGCAGTATGCTGACCTGCGATTACTAGCGATTCCGCCTTCATGCAGGCGAGTTGCAGCCTGCAATCTGAACTAAGACCGGGTTTATGAGATTAGCTTGCATTCGCATGCTTGCGACTCTTTGTCCCGGCCATTGTAGTACGTGTGTAGCCCAAGGCGTAAGGGGCATGATGACTTGACGTCATCCCCACCTTCCTCCGGTTTGTCACCGGCAGTCTCTCTAGAGTGCCCAACTTAATGATGGCAACTAAAAACGAGGGTTGCGCTCGTTGCGGGACTTAACCCAACATCTCACGACACGAGCTGACGACAGCCATGCACCACCTGTGTTCGTGCTCCCGAAGGCACTCCTCCCTTTCAAGAGGATTCACGA
>4TW_2509
TAGTCCCAGTCACCAGCCTTGCCGTGGGCACGCATGAAATTGCGCGACTTCGGGCACTGCCAGCTCCCATGACTTGACGGGCGGTGTGTACAAGGCTCAGGAACATATTCACCGCGGCGTAGCTGATCCGCGATTACTAGCGATTCCAACTTCATGCGGGCGAATTTCAGCCCGCAATCTGAACTGGGGTATGCTTTAGCGATTTGCTCCACCTTGCGGTCTTGCATCGTTCTGTACATACCATTGTAGCACGTGTGCAGCCCTAGACATAAAGGCCATGAGGACTTGACGTCATCCCCACCTTCCTCCGGTTTGACACCGGCAGTCTCGCTACAGTCCTCGCCATTACGCGTTAGCAAGTAGCGACAGGGGTTGCGCTCGTTGAGGGACTTAACCCGACACTTCACAGCACGAGCTGACGACAGCCATGCAGCACCTGTTCACGTTCCGCCCTTGCGGGTGTACCTCTACTTTCAT
>4TW_2513
TCACCCCAGTTGCTGACTATACCTTGGTCAAACGCCTCCTTGCGGTTAGCAATCTGCTTTAAGGTAGAACCAACTTCCATGGTGTGACGGGCGGTGTGTACAAGACCCGGGAACGTATTCACCGTAGCACGCTGATCTACGATTACTAGCGATTCCAGCTTCATGCACTCGAGTTGCAGAGTGCAATCCGAACTGAGGTAGATTTTTGAGTTTAGCTTAGCGTCGCCACTTTGCATCTCATTGTCACTACCATTGTAGCACGTGTGTAGCCCAACCCGTAAGGGCCATGAGGACTTGACGTCATCCCCACCTTCCTCCAGCTTATCACTGGCAGTTCTTTCAGAGTGCCCAGCATGACCTGATGGCAACTAAAAGTAGGGGTTGCGCTCGTTGCGGGACTTAACCCAACATCTCACGACACGAGCTGACGACAGCCATGCAGCACCTGTGTTCTGTCCGGCCGAACCGAAAAGTCTAGTTTCCTAAA
>4TW_2532
TCACCCCAGTCACCACGCCCTGCCTTAGGCGCCTCCCTCCCTTGCGGGTTGAGATAACGACTTCGGGCGTGACCAGCTTCCATGGTGTGACGGGCGGTGTGTACAAGGCCCGGGAACGTATTCACCGCAGTATGCTGACCTGCGATTACTAGCGATTCCGCCTTCATGCAGGCGAGTTGCAGCCTGCAATCTGAACTAAGACCGGGTTTATGAGATTAGCTTGCATTCGCATGCTTGCGACTCTTTGTCCCGGCCATTGTAGTACGTGTGTAGCCCAAGGCGTAAGGGGCATGATGACTTGACGTCATCCCCACCTTCCTCCGGTTTGTCACCGGCAGTCTCTCTAGAGTGCCCAACTTAATGATGGCAACTAAAAACGAGGTTGCGCTCGTTGCGGGACTTAACCCAACATCTCACGACACGAGCTGACGACAGCCATGCACCACCTGTGTTCGTGCTCCCGAAGGCACTCCTCCCTTTCAAGAGGATTCACGA
>4TW_2536
TCACCCCAGTTGCTGACTATACCTTGGTCAAACGCCTCCTTGCGGTTAGCAATCTGCTTTAAGGTAGAACCAACTTCCATGGTGTGACGGGCGGTGTGTACAAGACCCGGGAACGTATTCACCGTAGCACGCTGATCTACGATTACTAGCGATTCCAGCTTCATGCACTCGAGTTGCAGAGTGCAATCCGAACTGAGGTAGATTTTTGAGTTTAGCTTAGCGTCGCCACTTTGCATCTCATTGTCACTACCATTGTAGCACGTGTGTAGCCCAACCCGTAAGGGCCATGAGGACTTGACGTCATCCCCACCTTCCTCCAGCTTATCACTGGCAGTTCTTTCAGAGTGCCCAGCATGACCTGATGGCAACTAAAAGTAGGGGTTGCGCTCGTTGCGGGACTTAACCCAACATCTCACGACACGAGCTGACGACAGCCATGCAGCACCTGTGTTCTGTCCGGCCGAACCGAAAAGTCTAGTTTCCTAAA
>4TW_2600
TCTCCTTCCTCTAGGTGGGAGGGTTTAATGAACTTCTCGGCAGACCTGAGGTGTTGCCACCCTAAGCTGCCAATCCGAACACTTCACCAGCACACCCAATCGGTAGGAGCGACGGGCGGTGTGTACAAAGGGCAGGGACGTAATCAACGCAAGCTGATGACTTGCGCTTACTAGGCATTCCTCGTTGAAGACTAATAATTGCAATAATCTATCCCCATCACGATGCAGTTTCAAAGATTACCCAGACTTTCCAGCCAAGGTGAATACTCGTTGACTTCATCAGTGTAGCGCGCGTGCGGCCCAGAACATCTAAGGGCATCACAGACCTGTTATTGCCTCAAACTTCCATGGATTAAACATCCATAGTCCCTCTAAGAAGTTAGGTATCCACCTGAGTGAATATAACTATTTAGCAGGTTAAGGTCTCGTTCGTTATCGGAATTAACCAGACAAATCACTCCACCAACTAAGAACGGCCATGCACCACCACCCATAGAATCAAG
>4TW_2635
TCACCTTCCTCTAAATGGTAAGGTTTAAACAACTTCCCACGGCGACGCTCCAATGAAGCAACGTTGCCACAGTCCGAAGGTTTCACCGGACCATTCAATCGGTAGGTGCGACGGGCGGTGTGTACAAAGGGCAGGGACGTAATCAATGCAAGCTGATGACTTGCGTTTACTAGGAATTCCTCGTTGAAGATTAATAATTGCAATAATCTATCCCTATCACGACACGATTTCAAAAGATTTCCCAAACCTCTCGGCCCAGGCAACAACTCGTTGAACGTGTCAGTGTAGCGCGCGTGCAGCCCAGAACATCTAAGGGCATCACAGACCTGTTATTGCCTCCAACTTCCTCATGCTAGAACGCATGAAGTCCCTCTAAGAAGTTGCCCACCAATGCCGAAGCATTCGTGTAACTATTTAGCAGGCGGAGGTCTCGTTCGTTATCGGAATTAACCAGACAAATCACTCCACCAACTAAGAACGGCCATGCACCACCACCCATAGAATCAAGAAAGAG
>4TW_2651
TCACCTCGGTCACTAATTTTACCTTCGGCATCTCCTTCCTTACGGTTAGGATAACGACTTCGGGTACAACCAGCTTCCATGGTGTGACGGGCGGTGTGTACAAGGCCCGGGAACGGATTCACCGCTGTGTAGCTGACCAGCGATTACTAGCGATTCCACCTTCATGCAGGCGAGTTGCAGCCTGCAATCTGTACTTGGAGTAAGTTTCAAAGATTAGCTTATTCTCGCGAATTTGCAACTTATTGTCTTACCCATTGTAGGACGTGTGTAGCCCAGGGTGTAAGGGGCATGATGACTTGACGTCGTCCTCACCTTCCTCCGGTTTGTCACCGGCAGTCTTTCTAGACAATAGAACTAAAATAAGGGTTGCGCTCGTTGCGGGACTTAACCCAACATCTCACGACACGAGCTGACGACAGCCATGCACCACCTGTAGAAGCGGAATAAGGAATTCTTTTCAGAAAACCAACACTTCTAGCAAACCCTGGTAAGGTTCTTCGCGTTGCATCGAATTAAACCACATCCT
>4TW_2683
TCACCCCAGTTGCTGACTATACCTTGGTCAAACGCCTCCTTGCGGTTAGCAATCTGCTTTAAGGTAGAACCAACTTCCATGGTGTGACGGGCGGTGTGTACAAGACCCGGGAACGTATTCACCGTAGCACGCTGATCTACGATTACTAGCGATTCCAGCTTCATGCACTCGAGTTGCAGAGTGCAATCCGAACTGAGACTGGCTTTATCGGATTCGCTCCACCTTGCGGTATCGCAGCCGTTTGTACCAGCCATTGTAGCATGCGTGCAGCCCAAGACATAAGGGGCATGATGATTTGACGTCATCCCCACCTTCCTCCGAGTTAACCCCGGCAGTCTCCTGTGAGTCCCCAACTAAATGCTGGCAACACAGAACGAGGGTTGCGCTCGTTGCGGGACTTAACCCAACATCTCACGACACGAGCTGACGACAACCATGCACCACCTGTATACAGACCTTGCGGCTATGACATCTCTGCCA
>4TW_2694
TGTACTTCCTCTAAATGACCAAGTTTGACCAGCTTCTCAGCAGCGCGTTTCCGTTGCCGGTTACATGCCACCAATCCGGAGGTCTCACTAAGCCATTCAATCGGTAGTAACGACGGGCGGTGTGTACAAAGGGCAGGGACGTAATCAACGCGAGCTGATGACTCACGCTTACTAGGAATTCCTCGTTCAAGTCAAAATTACAAGTGACTATCCCCAGCACGATAAAGTTTCACAAGATTACCCAGACTTTCCAGCCAAGGTGAATACTCGTTGACTTCATCAGTGTAGCGCGCGTGCGGCCCAGAACATCTAAGGGCATCACAGACCTGTTATTGCCTCAAACTTCCATGGATTAAACATCCATAGTCCCTCTAAGAAGTTAGGTATCCACCTGAGTGAATATAACTATTTAGCAGGTTAAGGTCTCGTTCGTTATCGGAATTAACCAGACAAATCACTCCACCAACTAAGAACGGCCATGCACCACCACCCATAGAATCAAGAAAGAGCT
>4TW_2703
TCATCCCAGTCACCAGTCTTGCCTTAGGGCACTGCCTCCTTGCGGTTGGCGCATGCACTTCGGGCGAAACCAGCTTCCATGATGTGACGGGCGGTGTGTACAAGACCCGGGAACGTATTCACGGTGCCGTAGCTGATGCACCATTACTAGCGATTCCAACTTCATGTAGTCGAGTTGCAGACTACAATCTGAACTGAGCCCAGTTTTACTGATTTCCTCCACCTCGCGGTATCGGGTCACATTGTGCTGGGCATTGTAGTACGTGTGCAGCCCTGGTCGTAAGGGCCATACGGACTTGACGTCATCCCCACCTTCCTCCTCGTTGATCGAGGCAGTCTGATTCGAGTGCTCCAGTAAACTGGGTGGCAACAAATCACAGGGGTTGCGCTCGTTGCGGGACTTAACCCAACATCTCACGACACGAGCTGACGACAGCCATGCAGCACCTGTGCAAAGCGAGTATTGCTACTCTATCC
>4TW_2718
TCACCCCAGTTGCTGACTATACCTTGGTCAAACGCCTCCTTGCGGTTAGCAATCTGCTTTAAGGTAGAACCAACTTCCATGGTGTGACGGGCGGTGTGTACAAGGCTCAGGAACACATTCACCGCGGTGTTGCTGACCCGCGATTACTAGCGATTCCAACTTCATGCAGGCGAGTTGCAGCCTGCAATCTGAACTGGGGCGTACTTTTTGGGATTTGCTTGATCTTGCGATTTTGCGTCCCTCTGTATACGCCATTGTAGCACGTGTGCAGCCCTGGACATAAAGGCCATGAGGACTTGACGTCATCCCCACCTTCCTCCGGTTTGACACCGGCAGTCTCTCTAGAGTTCCCGGCATTACCCGCTGGCAACTAGAGACAAGGGTTGCGCTCGTTATCGGACTTAACCAGACATCTCACGACACGAGCTGACGACAGCCATGCAGCACCTGTGGTAAGTTCCGGACTGGATACCGTTCATTGGCCGTTTCCGGCAA
>4TW_2726
TCACCCCAGTCACTAGCCCTGCCTTAGGCATCCTCCTCCTCGAAAGGTTGGAGTAACGACTTCGGGCGTGACCAGCTCCCATGGTGTGACGGGCGGTGTGTACAAGGCCCGGGAACGAATTCACCGCAGTATGCTGACCTGCGATTACTAGCGATTCCTCCTTCATGCAGGCGAGTTTCAGCCTGCAATCTGAACTGAGGCCGGGTTTGGTGGGATTCGCTTGTCCTCGCGGATTAGCTGCCCGTTGTCCCGACCATTGTAGTACGTGTGTAGCCCAAGACGTAAGGGGCATGCTGACTTGACGTCATCCCCACCTTCCTCCGGTTTGTCACCGGCAGTCTCTCTAGAGTTCCCAACTTAATGATGGCAACTAAAGACGAGGGTTGCGCTCGTTGCGGGACTTAACCCAACATCTCACGACACGAGCTGACGACAGCCATGCACCACCTGTGTTCTAGCTCCCTAAGGCACTCCCACCTTTCAGCAGGATTCTAGACATGT
>4TW_2741
TAGCCCTAGTTACCAGTTTTACCCTAGGCAGCTCCTTGCGGTCACCGACTTCAGGCACCCCCAGCTTCCATGGCTTGACGGGCGGTGTGTACAAGGCCCGGGAACGTATTCACCGGATCATGGCTGATATCCGATTACTAGCGATTCCAGCTTCACGGAGTCGAGTTGCAGACTCCGATCCGAACTGAGAACGGTTTTGTAGATTCGCTCCTACTCACGTAGTGGCTGCTCTCTGTACCGTCCATTGTAGCACGTGTGTAGCCCAAGGCGTAAGGGCCGTGATGATTTGACGTCATCCCCCACCTTCCTCACAGTTTGCACTGGCAGTCTTGTTAGAGTTCCCGACTTGACTCGCTGGCAACTAACAACAGGGGTTGCGCTCGTTATAGGACTTAACCTGACACCTCACGGCACGAGCTGACGACAACCATGCAGCACCTTGTAATTTGTCTTGCGAAAGATCTGTTTCCAAATCGGTCAAACTACATTTAAGCCTTGGTAAGGTT
>4TW_2756
TCACCCCAGTCATCAACCCCGCCTTCGGCACCCTCCTCCCCCGAAAGGGTTAGAGTAATGACTTCGGGCGTGGCTCACTTCCATGGTGTGACGGGCGGTGTGTACAAGGCCCGGGAACGGATTCACCGCAGTATGCTGACCTGCGATTACTAGCGATTCCTCCTTCATGCAGGCGAGTTGCAGCCTGCAATCTGAACTGTGCCAGGGTTTGTGAGATTCGCTCTCCCTCGCGGGTTGGCCGCTCTGTGTCCCTCGCATTGTAGTACGTGTGTCGCCCAGGACGTAAGGGCCATGCTGACTTGACGTCATCCTCACCTTCCTCCGGTTTGTCACCGGCAGTCTCGCTAGAGTTCCCAACTTAATGATGGCAACTAACGACGAGGGTTGCGCTCGTTGCGGGACTTAACCCAACATCTCACGACACGAGCTGACGACAGCCATGCACCACCTGTGTTCGTGCTCCCGAAGGCACTCCTCCCTTTCAAGAGGATTCACGAC
>4TW_2782
TCATCCCAGTTACCGCTCATACCTTAGGGCGCTGCCTCCTTGCGGTTGGCGCGCGCACTTCGGGTACAAACGACTCCCATGATGTGACGGGCGGTGTGTACAAGACCCGGGAACGTATTCACGGCGCCGTAGCTGATGCGCCATTACTAGCGATTCCGGCTTCATGGAGGCGAGTTGCAGCCTCCAATCCGAACTGGGCCCGACTTTGGTGATTTCCTCCACCTTGCGGTCTCGGATCCTTCTGTGTCGGGCATTGTAGTACGTGTGCAGCCCTGGCCGTAAGGGCCATACTGACTTGACGTCGTCCCCACCTTCCTCCCCGTTGAACAGGGCAGTCTGAACAGAGTGCCGGAGACTCACGTCTCCATGGCAACAGTTCACAGGGGTTGCGCTCGTTGCGGGACTTAACCCAACATCTCACGACACGAGCTGACGACAGCCATGCAGCACCTGTGCAAATTGTGTATTGCTACACTCACCGGCTTTCACCGGATT
>4TW_2792
TCACCCCAGTTGCTGACTATACCTTGGTCAAACGCCTCCTTGCGGTTAGCAATCTGCTTTAAGGTAGAACCAACTTCCATGGTGTGACGGGCGGTGTGTACAAGACCCGGGAACGTATTCACCGTAGCACGCTGATCTACGATTACTAGCGATTCCAGCTTCATGCACTCGAGTTGCAGAGTGCAATCCGAACTGAGGTAGATTTTTGAGTTTAGCTTAGCGTCGCCACTTTGCATCTCATTGTCACTACCATTGTAGCACGTGTGTAGCCCAACCCGTAAGGGCCATGAGGACTTGACGTCATCCCCACCTTCCTCCAGCTTATCACTGGCAGTTCTTTCAGAGTGCCCAGCATGACCTGATGGCAACTAAAAGTAGGGGTTGCGCTCGTTGCGGGACTTAACCCAACATCTCACGACACGAGCTGACGACAGCCATGCAGCACCTGTGTTCTGTCCGGCCGAACCGAAAAGTCTAGTTTCCTAAA
>4TW_2797
TCTCCTTCCTCTAGGTGGGAGGGTTTAATGAACTTCTCGGCAACCGACGGTGTTGCCACCGATAGTTGCCAATCCGAACACTTCACCAGCACACCCAATCGGTAGGAGCGACGGGCGGTGTGTACAAAGGGCAGGGACGTAATCAACGCAATCTGATGAATTGCGCTTACTAGGCATTCCTCGTTGAAGACTAATAATTGCAATAATCTATCCCCATCACGATGCAGTTTCAAAGATTACCCGAGCCTTTCGGCTAGGGATAGGCTTGTTGAATGCATCAGTGTAGCGCGCGTGCGGCCCAGAACATCTAAGGGCATCACAGACCTGTTATTGCCTCATACTTCCGTTGACTAAACGCCAACTGTCCCTCTAAGAAGTCAAAAGCCAGCCGCAAAAAGCGACAGTGACTATTTAAAGGCTGAGGTCTCGTTCGTTACCGGAATCAACCTGACAAGACAACCCACCAACTAAGAACGGCCATGCACCACCACCCATAGAATCAAGAAAGAG
>4TW_2798
TAGTCCCAGTCACCAGCCTTGCCGTGGGCACGCATGAAATTGCGCGACTTCGGGCACTGCCAGCTCCCATGACTTGACGGGCGGTGTGTACAAGGCTCAGGAACATATTCACCGCGGCGTAGCTGATCCGCGATTACTAGCGATTCCAACTTCATGCGGGCGAATTTCAGCCCGCAATCTGAACTGGGGTATGCTTTAGCGATTTGCTCCACCTTGCGGTCTTGCATCGTTCTGTACATACCATTGTAGCACGTGTGCAGCCCTAGACATAAAGGCCATGAGGACTTGACGTCATCCCCACCTTCCTCCGGTTTGACACCGGCAGTCTCGCTACAGTCCTCGCCATTACGCGTTAGCAAGTAGCGACAGGGGTTGCGCTCGTTGAGGGACTTAACCCGACACTTCACAGCACGAGCTGACGACAGCCATGCAGCACCTGTTCACGTTCCGCCCTTGCGGGTGTACCTCTACTTTCAT
>4TW_2813
TCACCCCAGTCATCAACCCCGCCTTCGGCACCCTCCTCCCCCGAAACGGGTTAAGGAGTAATGACTTCGGGCGGTGGCTCACTTCCATGGTGTGACGGGCGGTGTGTACAAGGCCCGGGAACGGATTCACCGCAGTATGCTGACCTGCGATTACTAGCGATTCCTCCTTCATGCAGGCGAGTTGCAGCCTGCAATCTGAACTGTGCCAGGGTTTGTGAGATTCGCTCTCCCTCGCGGGTTGGCTGCTCTGTGTCCCTCGCATTGTAGTACGTGTGTCGCCCAGGACGTAAGGGCCATGCTGACTTGACGTCATCCCCACCTTCCTCCGGTTTGTCACCGGCAGTCTCTCTAGAGTGCCCAACTTAATGATGGCAACTAAAAACGAGGGTTGCGCTCGTTGCGGGACTTAACCCAACATCTCACGACACGAGCTGACGACAGCCATGCACCACCTGTGTTCGTGCTCCCGAAGGCACTCCTCTCTTTCAAGAGGATTCACGA
>4TW_2836
TCACCCCAGTCATGAATCCTACCGTGGTAATCGTCTTCCTTGCGGTTAGACTAACTACTTCTGGTAAAACCCACTCCCATGGTGTGACGGGCGGTGTGTACAAGGCCCGGGAACGTATTCACCGCGACATGCTGATCCGCGATTACTAGCGATTCCGACTTCATGCAGTCGAGTTGCAGACTACAATCCGGACTACGATCGGCTTTCTGGGATTGGCTCCCCCTCGCGGGTTGGCAACCCTCTGTACCGACCATTGTATTACGTGTGAAGCCCTGGCCATAAGGGCCATGAGGACTTGACGTCATCCCCACCTTCCTCCGGTTTGTCACCGGCAGTCCCATTAAAGTGCCCAACTAAATGATGGCAATTAATGGCAAGGGTTGCGCTCGTTGCGGGACTTAACCCAACATCTCACGACACGAGCTGACGACAGCCATGCAGCACCTGTGTTACCGTTCTCTTTCGAGCACTTGAACATCTCTGCTCAATTCGGTACATGTCAAGGCCA
>4TW_2841
TCACCCCAATCACCGACCCCACCTTCGACGGCTCCTTCCTTGCGGTTAGGATAACGACTTCGGGTACAACCAGCTTCCATGGTGTGACGGGCGGTGTGTACAAGGCCCGGGAACGGATTCACCGCTGTGTAGCTGACCAGCGATTACTANGCGATTCCACCTTCATGCAGGCGAGTTGCAGCCTGCAATCTGTACTTGGAGTAAGTTTCAAAGATTAGCTTATTCTCGCGAATTTGCAACTTATTGTCTTACCCATTGTAGGACGTGTGTAGCCCAGGGTGTAAGGGGCATGATGACTTGACGTCGTCCTCACCTTCCTCCGGTTTGTCACCGGCAGTCTTTCAGACAATAGAACTAAAAATAAGGGTTGCGCTCGTTGCGGGACTTAACCCAACATCTCACGACACGAGCTGACGACAGCCATGCACCACCTGTAGAAGCGGAATAAGGAATTCTTTTCAGAAAACCAACACTTCTAGCAAACCCTGGTAAGGTTCTTCGCGTTGCATCGAATTAAACCA
>4TW_2845
TAGTCCCAGTCACCAGCCTTGCCGTGGGCACGCATGAAATTGCGCGACTTCGGGCACTGCCAGCTCCCATGACTTGACGGGCGGTGTGTACAAGGCTCAGGAACATATTCACCGCGGCGTAGCTGATCCGCGATTACTAGCGATTCCAACTTCATGCGGGCGAATTTCAGCCCGCAATCTGAACTGGGGTATGCTTTAGCGATTTGCTCCACCTTGCGGTCTTGCATCGTTCTGTACATACCATTGTAGCACGTGTGCAGCCCTAGACATAAAGGCCATGAGGACTTGACGTCATCCCCACCTTCCTCCGGTTTGACACCGGCAGTCTCGCTACAGTCCTCGCCATTACGCGTTAGCAAGTAGCGACAGGGGTTGCGCTCGTTGCGGGACTTAACCCAACATCTCACGACACGAGCTGACGACAGCCATGCAGCACCTGTGTTACGGTTCTCTTTCGAGCACAAATCCAT
>4TW_2862
TAGTCCCAGTCACCAGCCTTGCCGTGGGCACGCATGAAATTGCGCGACTTCGGGCACTGCCAGCTCCCATGACTTGACGGGCGGTGTGTACAAGGCTCAGGAACATATTCACCGCGGCGTAGCTGATCCGCGATTACTAGCGATTCCAACTTCATGCGGGCGAATTTCAGCCCGCAATCTGAACTGGGGTATGCTTTAGCGATTTGCTCCACCTTGCGGTCTTGCATCGTTCTGTACATACCATTGTAGCACGTGTGCAGCCCTAGACATAAAGGCCATGAGGACTTGACGTCATCCCCACCTTCCTCCGGTTTGACACCGGCAGTCTCGCTACAGTCCTCGCCATTACGCGTTAGCAAGTAGCGACAGGGGTTGCGCTCGTTGAGGGACTTAACCCGACACTTCACAGCACGAGCTGACGACAGCCATGCAGCACCTGTTCACGTTCCGCCCTTGCGGGTGTACCTCTACTTTCAT
>4TW_2870
TCACCTTCCTCTAAATGATGAGATTTAATCAACTTCTCGGAACAGAAACCGAAGAATCTGCCCCCAATCCGAGGATTTCACCGAACCATTCAATCGGTAGGTGCGACGGGCGGTGTGTACAAAGGGCAGGGACGTAATCGACGCGGTCTGTTGAACCGCATCTACTAGGAATTCCTCGTTGAAGATCAATAATTGCAATAATCTATCCCCATCACGACTGGCGTTTCAAGATTAACCAAACCTGTCGGTCCAGTTTCAACTCGTTGAACCAGTCAGTGTAGCGCGCGTGCGGCCCAGAACATCTAAGGGCATCACAGACCTGTTATTGCCTCCAACTTCCATGTGTGCGAAACACATTGTCCCTCTAAGAAGACGAACCCTCCAATTGGAGGGTCGTCTATTTAGCAGGCGGAGGTCTCGTTCGTTATCGGAATTAACCAGACAAATCACTCCACCAACTAAGAACGGCCATGCACCACCACCCATAGAATCAAGAAAGAGCTCTCAATCTGTCAA
>4TW_2874
TAGCCCTAGTTACTAGTTTTACCTTAGATAGCTCCCAGTAAAGTCACCATCTTCAGGTACCCCCAGCTCCCATGGCTTGACGGGCGGTGTGTACAAGGTCCGGGAACGTATTCACCGCGCCATGGCTGATGCGCGATTACTAGCGATTCCACCTTCATGGAGTCGAGTTCCAGACTCCAATCCGAACTGAGACCGGCTTTATAGGATTGGCTCCGCTTCACAGCTTCGCGACCCGTTGTACCGGCCATTGTAGCACGTGTGTAGCCCTGGGCATAAAGGCCATGATGACTTGACATCATCCCCACCTTCCTCGCGGCTTACGCCGGCAGTCTCTTCAGAGTCCCCACCTTAAATGCTGGCAACTGAAGATAGGGGTTGCGCTCGTTGCGGGACTTAACCCAACACCTCACGGCACGAGCTGACGACAGCCATGCAGCACCTTGCTTTGTGTCCCGAAGGAATGTATGCTTTCACACACAGGCACTCGCATTCTACG
>4TW_2877
TCACCCTGGTCATTATCAGCACCTTAGTAGCTTCCCTCCCATAAAGGGTTGGGATCACCACTTTGGGTATTAACAACTCCCGTGGTGTGACGGGCGGTGTGTACAAGGCCCGGGAACGTATTCACCGCCATATAGCTGACTGGCGATTACTAGCGATTCCGGCTTCATGTAGGCGAGTTGCAGCCTACAATCCGAACTGAGGCTGAGTTTAGCAGATTGGCTTGCTCTCACGAGTTTGCTACCGATTGTCTCAGCCATTGTATTACGTGTGTAGCCCAGGATATAAGGGGCATGCTGACTTGACGTCATCCTCTCCTTCCTCCGGTTTACACCGGCAGTCTTTTTAGAAATTTAACTAAAACAAGGGTTGCGCTCGTTGCTAGACTTAACTATACACCTCACGGCACGAGCTGACGACAGCCATGCACCACCTGTAGCCGAGTTCCCTTTCGGGCACCAATCTATCTCTAGAAAGTCCTCGGTATGTCAATCCCTGGTAAGGTTCTTCGCGTTG
>4TW_2991
TCACCCCAGTCATCAACCCCGCCTTCGGCACCCTCCTCCCTTTCGGGTTAGAGTAATGACTTCGGGCGTGGCTCACTTCCATGGTGTGACGGGCGGTGTGTACAAGGCCCGGGAACGGATTCACCGCAGTATGCTGACCTGCGATTACTAGCGATTCCTCCTTCATGCAGGCGAGTTGCAGCCTGCAATCTGAACTGTGCCAGGGTTTATGAGATTCGCTCTCCCTCGCGGGTTGGCTGCTCTCTGTCCCTCGCATTGTAGTACGTGTGTCGCCCAGGACGTAAGGGCCATGCTGACTTGACGTCATCCTCACCTTCCTCCGGTTTGTCACCGGCAGTCTCGCTAGAGTTCCCAACTTAATGATGGCAACTAACGACGAGGGTTGCGCTCGTTGCGGGACTTAACCCAACATCTCACGACACGAGCTGACGACAGCCATGCAGCACCTGTCTTCTGGTTCCTTACGGCACTCTCCCTTCAAGGAGATT
>4TW_3065
TCACCCCAGTCACCAGCCCTGCCTTAGGCGCCTCCCTCCCTTGCGGGTTGAGATAACGACTTCGGGCGTGACCAGCTTCCATGGTGTGACGGGCGGTGTGTACAAGGCCCGGGAACGTATTCACCGCAGTATGCTGACCTGCGATTACTAGCGATTCCGCCTTCATGCAGGCGAGTTGCAGCCTGCAATCTGAACTAAGACCGGGTTTATGAGATTAGCTTGCATTCGCATGCTTGCGACTCTTTGTCCCGGCCATTGTAGTACGTGTGTAGCCCAAGGCGTAAGGGGCATGATGACTTGACGTCATCCCCACCTTCCTCCGGTTTGTCACCGGCAGTCTCTCTAGAGTGCCCAACTTAATGATGGCAACTAAAAACGAGGGTTGCGCTCGTTGCGGGACTTAACCCAACATCTCACGACACGAGCTGACGACAGCCATGCACCACCTGTGTTCGTGCTCCCGAAGGCACTCCTCCCTTTCAAGAGGATTCACGA
>4TW_3078
TCACCCCAGTCACTAATTCTACCTTAGGCACCCTCCCCCAAACGGTTAGAGTAATGATTTCGGGCATAACCAGCTTCCATGGTGTGACGGGCGGTGTGTACAAGGCCCGGGAACGAATTCACCACTGTATAGCTGACCAGCGATTACTAGCGATTCCACCTTCATGTAGGCGAGTTGCAGCCTACAATCCGAACTTAGAACGAGTTTATAGATTAGCTAGTCTTTGCAGATTTGCATCTCATTGTCTCGCCCAATGTAGCACGTGTGTAGCCCAGGGTGTAAGGGGCATGCTGACTTGACGTCATCCCCACCTTCCTCCGGTTTATAACCAGCAGTCTTTTTAGAGTTCCATGAAAGGCAACTAAAAACAAGGGTTGCGCTCGTTGCGGGACTTAACCCAACATCTCACGACACGAGCTGACGACAGCCATGCACCACCTGTGTATACGTTCCAAACGGCACTTTCTTCTTTCAAAGAAATTCGTATCATGTCAAAACCCTGGTAAGGTTCTTCGCGTTG
>4TW_3084
TCTCCTTCCTCTAAGTGATTTGGTTTACACGATTTTCCAGAGGCGCCAAAAGGGCCCCCGGTCCAAACGGAATTCACCGGACCACTCGAAATCGGTAGGAGCGACGGGCGGTGTGTACAAAGGGCAGGGACTTAATCAACGCAGGTTGATGACCTGCGCTTACTAGGCATTCCTCGTTCAAGATCAAAAATTCCAAAGATCTATCCCCATCACGACGCATATTGCTGATTGCCAGCTGCCTTTCGGAGCCGGAGATACTCGCTGTATGCGTCAGTGTAGCACGCGTGCGGCCCAGGACATCTAAGGGCATCACAGACCTGTTATTGCCTCAAACTTCCTTGTATTTAGTACAAAGTCCCTCTAAGAAGTCATTGCCAACAGTGTTGGAACGACTATTTAGTAGGCTAAGGTCTCGTTCGTTAACGGAATTAACCAGACAAATCACTCCACCAACTAAGAACGGCCATGCACCACCACCCATAGAATCAAGAAAGAGCTATCAATCTGTCAATCCT
>4TW_3108
TCACCCCAGTTGCTGACTATACCTTGGTCAAACGCCTCCTTGCGGTTAGCAATCTGCTTTAAGGTAGAACCAACTTCCATGGTGTGACGGGCGGTGTGTACAAGACCCGGGAACGTATTCACCGTAGCACGCTGATCTACGATTACTAGCGATTCCAGCTTCATGCACTCGAGTTGCAGAGTGCAATCCGAACTGAGGTAGATTTTTGAGTTTAGCTTAGCGTCGCCACTTTGCATCTCATTGTCACTACCATTGTAGCACGTGTGTAGCCCAACCCGTAAGGGCCATGAGGACTTGACGTCATCCCCACCTTCCTCCAGCTTATCACTGGCAGTTCTTTCAGAGTGCCCAGCATGACCTGATGGCAACTAAAAGTAGGGGTTGCGCTCGTTGCGGGACTTAACCCAACATCTCACGACACGAGCTGACGACAGCCATGCAGCACCTGTGTTCTGTCCGGCCGAACCGAAAAGTCTAGTTTCCTAAA
>4TW_3114
TAGCCCTAGTCATCGGTATTGCCCTAGGTCGCTCCTTGCGGTTACGAACTTTAGGCACTCCCAACTCCCATGGCTTGACGGGCGGTGTGTACAAGGCCCGGGAACGTATTCACCGAATCATTGCTGATATCCGATTACTAGCGAATCCAACTTCATGGAGTCGAGTTGCAGACTCCAATCCGAACTGAGAGTGCTTTTTAGAGATTAGCTTCACATCGCTGTGTTGCTGCCCTTTGTAGCACCCATTGTAGCACGTGTGTAGCCCTGGACGTAAGGGCCATGATGACTTGACGTCATCCCCACCTTCCTCACTACTTACGTAGGCAGTCTCTTTAGAGTCCCCAGCTTAACCTGTTGGCAACTAAAGATAGGGGTTGCGCTCGTTGCGGGACTTAACCCAACACCTCACGGCACGAGCTGACGACAGCCATGCAGCACCTTGTTTTGTGCTCCGAAGAGATGACTGGTTTCCCAGCCGGTCACTAACATTCAAGCCCAGGTAA
>4TW_3119
TCACCCCAGTCATCAACCCCGCCTTCGGCACCCTCCTCCCCCGAAAGGGTTAGAGTAATGACTTCGGGCGTGGCTCACTTCCATGGTGTGACGGGCGGTGTGTACAAGGCCCGGGAACGGATTCACCGCAGTATGCTGACCTGCGATTACTAGCGATTCCTCCTTCATGCAGGCGAGTTGCAGCCTGCAATCTGAACTGTGCCAGGGTTTGTGAGATTCGCTCTCCCTCGCGGGTTGGCTGCTCTGTGTCCCTCGCATTGTAGTACGTGTGTCGCCCAGGACGTAAGGGCCATGCTGACTTGACGTCATCCTCACCTTCCTCCGGTTTGTCACCGGCAGTCTCGCTAGAGTTCCCAACTTAATGATGGCAACTAACGACGAGGGTTGCGCTCGTTGCGGGACTTAACCCAACATCTCACGACACGAGCTGACGACAGCCATGCAGCACCTGTCTTCTGGTTCCTTACGGCACTCTCCCTTTCAAGGAGATT
>4TW_3127
TCTCCTTCCTCTAGGTGGGAGGGTTTAATGAACTTCTCGGCGGCCGAGAGCGGAGACCGCACCCGGTCGCCAATCCGAACACTTCACCAGCACACCCAATCGGTAGGAGCGACGGGCGGTGTGTACAAAGGGCAGGGACGTAATCAACGCAAGCTGATGACTTGCGCTTACTAGGCATTCCTCGTTGAAGATTAATAATTGCAATAATCTATCCCCATCACGATGCAGTTTCAAAGATTACCCGGGCCTCTCGGCCAAGGCTAGGCTCGTTGAATGCATCAGTGTAGCGCGCGTGCGGCCCAGAACATCTAAGGGCATCACAGACCTGTTATTGCCTCATGCTTCCATTGGCTAGTCGCCAATAGTCCCTCTAAGAAGTCCGCCGGCTGGCGAGCCAACCGTGACTATTAGCAGGCTGAGGTCTCGTTCGTTACCGGAATCAACCTGACAAGGCAACCCACCAACTAAGAACGGCCATGCACCACCACCCATAGAATC
>4TW_3128
TAGTCCCAGTCACCAGCCTTGCCGTGGGCACGCATGAAATTGCGCGACTTCGGGCACTGCCAGCTCCCATGACTTGACGGGCGGTGTGTACAAGGCTCAGGAACATATTCACCGCGGCGTAGCTGATCCGCGATTACTAGCGATTCCAACTTCATGCGGGCGAATTTCAGCCCGCAATCTGAACTGGGGTATGCTTTAGCGATTTGCTCCACCTTGCGGTCTTGCATCGTTCTGTACATACCATTGTAGCACGTGTGCAGCCCTAGACATAAAGGCCATGAGGACTTGACGTCATCCCCACCTTCCTCCGGTTTGACACCGGCAGTCTCGCTACAGTCCTCGCCATTACGCGTTAGCAAGTAGCGACAGGGGTTGCGCTCGTTGAGGGACTTAACCCGACACTTCACAGCACGAGCTGACGACAGCCATGCAGCACCTGTTCACGTTCCGCCCTTGCGGGTGTACCTCTACTTTCAT
>4TW_3150
TCACCCCAGTCATCAACCCCGCCTTCGGCACCCTCCTCCCTTTCGAGTTAGAGTAATGACTTCGGGCGTGGCTCACTTCCATGGTGTGACGGGCGGTGTGTACAAGGCCCGGGAACGGATTCACCGCAGTATGCTGACCTGCGATTACTAGCGATTCCTCCTTCATGCAGGCGAGTTGCAGCCTGCAATCTGAACTGTGCCAGGGTTTGTGAGATTCGCTCTCCCTCGCGGGTTGGCTGCTCTGTGTCCCTCGCATTGTAGTACGTGTGTCGCCCAGGACGTAAGGGCCATGCTGACTTGACGTCATCCTCACCTTCCTCCGGTTTGTCACCGGCAGTCTCGCTAGAGTTCCCAACTTAATGATGGCAACTAACGACGAGGGTTGCGCTCGTTGCGGGACTTAACCCAACATCTCACGACACGAGCTGACGACAGCCATGCAGCACCTGTCTTCTGGTTCCTTACGGCACTCTCCCCTTTCAAGGAGATTCC
>4TW_3156
TCACCCCAGTCACTAATTCTACCTTAGGCACCCTCCCCCAAACGGTTAGAGTAATGATTTCGGGCATAACCAGCTTCCATGGTGTGACGGGCGGTGTGTACAAGGCCCGGGAACGAATTCACCACTGTATAGCTGACCAGCGATTACTAGCGATTCCACCTTCATGTAGGCGAGTTGCAGCCTACAATCCGAACTTAGAACGAGTTTATAGATTAGCTAGTCTTTGCAGATTTGCATCTCATTGTCTCGTCCAATGTAGCACGTGTGTAGCCCAGGGTGTAAGGGGCATGCTGACTTGACGTCATCCCCACCTTCCTCCGGTTTATAACCAGCAGTCTTTTTAGAGTTCCATGAAAGGCAACTAAAAACAAGGGTTGCGCTCGTTGCGGGACTTAACCCAACATCTCACGACACGAGCTGACGACAGCCATGCACCACCTGTGTATACGTTCCAAACGGCACTTTCTTCTTTCAAAGAAATTCGTATCATGTCAAACCCTGGTAAGGTTCTTCGCGTTG
>4TW_3214
TCACCTCGGTCACTAATTTTACCTTCGGCATCTCCTTCCTTACGGTTAGGATAACGACTTCGGGTACAACCAGCTTCCATGGTGTGACGGGCGGTGTGTACAAGGCCCGGGAACGGATTCACCGCTGTGTAGCTGACCAGCGATTACTAGCGATTCCACCTTCATGCAGGCGAGTTGCAGCCTGCAATCTGTACTTGGAGTAAGTTTCAAAGATTAGCTTATTCTCGCGAATTTGCAACTTATTGTCTTACCCATTGTAGGACGTGTGTAGCCCAGGGTGTAAGGGGCATGATGACTTGACGTCGTCCTCACCTTCCTCCGGTTTGTCACCGGCAGTCTTTCTAGACAATAGAACTAAAAATAAGGGTTGCGCTCGTTGCGGGACTTAACCCAACATCTCACGACACGAGCTGACGACAGCCATGCACCACCTGTAGAAGCGGAATAAGGAATTCTTTTCAGAAAACCAACACTTCTAGCAAACCCTGGTAAGGTTCTTCGCGTTGCATCGAATTAAACCACATCCT
>4TW_3240
TAGTCCCAATCAGGAGTTTCATCTTCGGCACCAACTTAGTGTGGCGACTTCGGATGCCCCTCCCTTTCGTGGCTTGACGGGCGGTGTGTACAAGGCTCAGGAACACATTCACCGCGGTGTTGCTGACCCGCGATTACTAGCGATTCCAACTTCATGCAGGCGAGTTGCAGCCTGCAATCTGAACTGGGGCGTACTTTTTGGGATTTGCTTGATCTTGCGATTTTGCGTCCCTCTGTATACGCCATTGTAGCACGTGTGCAGCCCTGGACATAAAGGCCATGAGGACTTGACGTCATCCCCACCTTCCTCCGGTTTGACACCGGCAGTCTCTCTAGAGTTCCCGACATTACTCGCTGGCAACTAGAGACAAGGGTTGCGCTCGTTATCGGACTTAACCAGACATCTCACGACACGAGCTGACGACAGCCATGCAGCACCTGTGGTAAGTTCCGGACTGGATACCGTTCATTGGCCGTTCCGGCAATTACTTCCTACCG
>4TW_3243
TCACCCCAGTTGCTGACTATACCTTGGTCAAACGCCTCCTTGCGGTTAGCAATCTGCTTTAAGGTAGAACCAACTTCCATGGTGTGACGGGCGGTGTGTACAAGACCCGGGAACGTATTCACCGTAGCACGCTGATCTACGATTACTAGCGATTCCAGCTTCATGCACTCGAGTTGCAGAGTGCAATCCGAACTGAGGTAGATTTTTGAGTTTAGCTTAGCGTCGCCACTTTGCATCTCATTGTCACTACCATTGTAGCACGTGTGTAGCCCAACCCGTAAGGGCCATGAGGACTTGACGTCATCCCCACCTTCCTCCAGCTTATCACTGGCAGTTCTTTCAGAGTGCCCAGCATGACCTGATGGGCAACTAAAAGTAGGGGTTGCGCTCGTTGCGGGACTTAACCCAACATCTCACGACACGAGCTGACGACAGCCATGCAGCACCTGTGTTCTGTCCGGCCGAACCGAAAAGTCAGTTTCCTAAA
>4TW_3262
TCACCCCAGTTGCTGACTATACCTTGGTCAAACGCCTCCTTGCGGTTAGCAATCTGCTTTAAGGTAGAACCAACTTCCATGGTGTGACGGGCGGTGTGTACAAGACCCGGGAACGTATTCACCGTAGCACGCTGATCTACGATTACTAGCGATTCCAGCTTCATGCACTCGAGTTGCAGAGTGCAATCCGAACTGAGGTAGATTTTTGAGTTTAGCTTAGCGTCGCCACTTTGCATCTCATTGTCACTACCATTGTAGCACGTGTGTAGCCCAACCCGTAAGGGCCATGAGGACTTGACGTCATCCCCACCTTCCTCCAGCTTATCACTGGCAGTTCTTTCAGAGTGCCCAGCATGACCTGATGGCAACTAAAAGTAGGGGTTGCGCTCGTTGCGGGACTTAACCCAACATCTCACGACACGAGCTGACGACAGCCATGCAGCACCTGTGTTCTGTCCGGCCGAACCGAAAAGTCTAGTTTCCTAAA
>4TW_3265
TAGTCCCAGTCACCAGCCTTGCCGTGGGCACGCATGAAATTGCGCGACTTCGGGCACTGCCAGCTCCCATGACTTGACGGGCGGTGTGTACAAGGCTCAGGAACATATTCACCGCGGCGTAGCTGATCCGCGATTACTAGCGATTCCAACTTCATGCGGGCGAATTTCAGCCCGCAATCTGAACTGGGGTATGCTTTAGCGATTTGCTCCACCTTGCGGTCTTGCATCGTTCTGTACATACCATTGTAGCACGTGTGCAGCCCTAGACATAAAGGCCATGAGGACTTGACGTCATCCCCACCTTCCTCCGGTTTGACACCGGCAGTCTCGCTACAGTCCTCGCCATTACGCGTTAGCAAGTAGCGACAGGGGTTGCGCTCGTTGAGGGACTTAACCCGACACTTCACAGCACGAGCTGACGACAGCCATGCAGCACCTGTTCACGTTCCGCCCTTGCGGGTGTACCTCTACTTTCAT
>4TW_3292
TCACCCCAGTCATCAACCCCGCCTTCGGCACCCTCCTCCCTTTCGGGTTAGAGTAATGACTTCGGGCGTGGCTCACTTCCATGGTGTGACGGGCGGTGTGTACAAGGCCCGGGAACGGATTCACCGCAGTATGCTGACCTGCGATTACTAGCGATTCCTCCTTCATGCAGGCGAGTTGCAGCCTGCAATCTGAACTGTGCCAGGGTTTGTGAGATTCGCTCTCCCTCGCGGGTTGGCTGCTCTGTGTCCCTCGCATTGTAGTACGTGTGTCGCCCAGGACGTAAGGGCCATGCTGACTTGACGTCATCCTCACCTTCCTCCGGTTTGTCACCGGCAGTCTCGCTAGAGTTCCCAACTTAATGATGGCAACTAACGACGAGGGTTGCGCTCGTTGCGGGACTTAACCCAACATCTCACGACACGAGCTGACGACAGCCATGCAGCACCTGTCTTCTGGTTCCTTACGGCACTCTCCCTTCAAGGAGATT
>4TW_3294
TCATCCCAGTTACCAGCTACACCTTAGAACACTACCTCCTTGCGGTTGGTACATGCGCTTCGGGTGCGACCGGCTTCCATGATGTGACGGGCGGTGTGTACAAGACCCGGGAACGTATTCACGGCACCGTAGATGATGTGCCATTACTAGCGATTCCAACTTCATGGAGGCGAGTTGCAGCCTCCAATCCGAACTGGGCCCAGTTTTATAGATTTCCTCCACCTCGCGGTCTCGGTTCTCATTGTACTGGGCATTGTAGTACGTGTGCAGCCCAAGGCGTAAGGGCCATACTGACCTGACGTCGTCCCCACCTTCCTCCCAGTTGATCTGGGCAGTCTGAATAGAGTTCCCACCATTATGTGCTGGCAACTATTCACAAGGGTTGCGCTCGTTGCGGGACTTAACCCAACATCTCACGACACGAGCTGACGACGGCCATGCAGCACCTGTGGAAGTTCCCCGAAGGGTCACACGCTTTCACGTGCTTAGAAATCCATGT
>4TW_3356
TAGTCCCAGTCACCAGCCTTGCCGTGGGCACGCATGAAATTGCGCGACTTCGGGCACTGCCAGCTCCCATGACTTGACGGGCGGTGTGTACAAGGCTCAGGAACATATTCACCGCGGCGTAGCTGATCCGCGATTACTAGCGATTCCAACTTCATGCGGGCGAATTTCAGCCCGCAATCTGAACTGGGGTATGCTTTAGCGATTTGCTCCACCTTGCGGTCTTGCATCGTTCTGTACATACCATTGTAGCACGTGTGCAGCCCTAGACATAAAGGCCATGAGGACTTGACGTCATCCCCACCTTCCTCCGGTTTGACACCGGCAGTCTCGCTACAGTCCTCGCCATTACGCGTTAGCAAGTAGCGACAGGGGTTGCGCTCGTTGAGGGACTTAACCCGACACTTCACAGCACGAGCTGACGACAGCCATGCAGCACCTGTTCACGTTCCGCCCTTGCGGGTGTACCTCTACTTTCAT
>4TW_3441
TCACCCCAGTCACTAGCCCTGCCTTAGGCATCCTCCTCCTCGAAAGGTTGGAGTAACGACTTCGGGCGTGACCAGCTCCCATGGTGTGACGGGCGGTGTGTACAAGGCCCGGGAACGAATTCACCGCAGTATGCTGACCTGCGATTACTAGCGATTCCTCCTTCATGCAGGCGAGTTTCAGCCTGCAATCTGAACTGAGGCCGGGTTTGCTGGGATTCGCTTGTCCTCGCGGATTAGCTGCCCGTTGTCCCGACCATTGTAGTACGTGTGTAGCCCAAGACGTAAGGGCATGCTGACTTGACGTCATCCCCACCTTCCTCCGGTTTGTCACCGGCAGTCTCTCTAGAGTTCCCAACTTAATGATGGCAACTAAAGACGAGGGTTGCGCTCGTTGCGGGACTTAACCCAACATCTCACGACACGAGCTGACGACAGCCATGCACCACCTGTGTTCTGGTTCCCTAAGGCACTCTCAACTTTCATCAAGATT
>4TW_3448
TCACCCCAGTCACTAATTCTACCTTAGGCACCCTCCCCCAAACGGTTAGAGTAATGATTTCGGGCATAACCAGCTTCCATGGTGTGACGGGCGGTGTGTACAAGGCCCGGGAACGAATTCACCACTGTATAGCTGACCAGCGATTACTAGCGATTCCACCTTCATGTAGGCGAGTTGCAGCCTACAATCCGAACTTAGAACGAGTTTATAGATTAGCTAGTCTTTGCAGATTTGCATCTCATTGTCTCGCCCAATGTAGCACGTGTGTAGCCCAGGGTGTAAGGGGCATGCTGACTTGACGTCATCCCCACCTTCCTCCGGTTTATAACCAGCAGTCTTTTTAGAGTTCCATGAAAGGCAACTAAAAACAAGGGTTGCGCTCGTTGCGGGACTTAACCCAACATCTCACGACACGAGCTGACGACAGCCATGCACCACCTGTGTATACGTTCCAAACGGCACTTTCTTCTTTCAAAGAAATTCGTATCATGTCAAACCCTGGTAAGGTTCTTCGCGTTG
>4TW_3456
TAGTCCCAGTCACCAGCCTCGCCGTGGGCACCCATGAATTTGGGCGACTTCGGGCGCTGCCAGCTCCCATGACTTGACGGGCGGTGTGTACAAGGCTCAGGAACATATTCACCGCGGCGTAGCTGATCCGCGATTACTAGCGATTCCGACTTCAAGGAGGCGGGTTGCAGCCTCCTATCTGAACTGGGGCGGACTTTAAGCGATTTGCTCCACCTTGCGGTCTTGCATCGTTCTGTATCCGCCATTGTAGCACGTGTGCAGCCCCAGGCATAAGGGCCATGAGGACTTGACGTCATCCCCACCTTCCTCCGGTTTGACACCGGCAGTCTCGCTAGAGTCCTCAGCATTACCTGTTAGCAACTAACGATAGGGGTTTCGCTCGTTGAGGGACTTAACCCGACACTTCACAGCACGAGCTGACGACAGCCATGCAGCACCTGTCCAAGTTCCGGTCTTGCGACTGTTATCCTAATTTCATAGGACTAATCCTT
>4TW_3494
TAACCCTAGTCACCTGTTTAACCCTAAGCAGCTCTCCATCGAGTCACCGCTTTCAGGCTCCCCAGACTCCCATGGTTTGACGGGCGGTGTGTACAAGGTCCGGGAACGTATTCACCGCGTCATGCTGTTACGCGATTACTAGCGATTCCGACTTCATGGGGTCGAGTTGCAGACCCCAATCCGAACTGAGATGGCTTTTTGGGATTAACCCATTGTCACCACCATTGTAGCACGTGTGTAGCCCAACCCGTAAGGGCCATGAGGACTTGACGTCATCCCCACCTTCCTCCAGCTTATCACTGGCAGTTCTTTCAGAGTGCCCAGCATGACCTGATGGCAACTAAAAAGTAGGGGTTGCGCTCGTTGCGGGACTTAACCCAACATCTCACGACACGAGCTGACGACAGCCATGCAGCACCTGTGTTCTGTCCGGCCGAAACCGAAAAAGTCTAAGTTTCCTAAAACTCGCGACAGACATGTCAAGGGTTGGTAAGGTTCTGCGCGTATCTTCGAATTAAAACCA
>4TW_3499
TTTACTTCCTCTAAGCGCTACAGTTTGGTCGTCTTTCCACTAGCGAGGCAGCGTTAACCGCCAGGCCAACAGTCCGAGGACCTCACTAAAACGCTCAATCGGTAGTAGCGACGGGCGGTGTGTACAAAGGGCAGGGACGTAATCGACGCAAGCTTATGACTTGCGCCTACTGGGAATTCCTGGTTCACGGAGAACAATTGCAAGCTCCGATCCCTACCACGAATGGGGTTCAACAGTTTACCCGCTCCTCTCGGAGAGGGAAAAACTAGCTGATCCATTCAGTGTAGCGCGCGTGCAGCCCAGAACATCTAAGGGCATCACAGACCTGTTATTGCCTCAAACTTCCTACTGGTAACCCCAGTCAGTCCCTCATAGAACGCCAACCGATTCACATCAGCTGTCGTAGTATGACAGGTAGAGGTCTCGTTCGTTATCGGAATTAACCAGACAAATCACTCCACCAACTAAGAACGGCCATGCACCACCACCCATAGAATCTTGAAAAGAGCTCTCA
>4TW_3503
TAGTCCCAGTCACCAGCCTTGCCGTGGGCACGCATGAAATTGCGCGACTTCGGGCACTGCCAGCTCCCATGACTTGACGGGCGGTGTGTACAAGGCTCAGGAACATATTCACCGCGGCGTAGCTGATCCGCGATTACTAGCGATTCCAACTTCATGCGGGCGAATTTCAGCCCGCAATCTGAACTGGGGTATGCTTTAGCGATTTGCTCCACCTTGCGGTCTTGCATCGTTCTGTACATACCATTGTAGCACGTGTGCAGCCCTAGACATAAAGGCCATGAGGACTTGACGTCATCCCCACCTTCCTCCGGTTTGACACCGGCAGTCTCGCTACAGTCCTCGCCATTACGCGTTAGCAAGTAGCGACAGGGGTTGCGCTCGTTGAGGGACTTAACCCGACACTTCACAGCACGAGCTGACGACAGCCATGCAGCACCTGTTCACGTTCCGCCCTTGCGGGTGTACCTCTACTTTCAT
>4TW_3506
TCACCCCAGTCACCGACCCCACCCTAAACATTACTCTCCTCGCGGTTAAGCCAATGTCTTTAGGTGTTACCAGCTCCCATAGTGTGACGGGCGGTGTGTACAAGACCCGGGAACGTATTCAACGCACTATAGCTGACGCGCGTTTACTAGCAACTCCAACTTCATGCAGGCGAGTTGCAGCCTGCAATCTGAACTGAGGAATGTTTTACTAGGATTTGCTCCGCCTCGCGGCTTGGCTTCCCATTGTTCCATCCCATTGTAGCGTGTGTGTAGCCCCGGACATAAAGGCCATGCTGACTTGACGTCATCCCCGCCTTCCTCCGGCTTGCGGCCGGCAGTCTCGCCAGACACTTGTAACTGGCAATGAGGGTTGCGCTCGTTAGCGTACTTAAACGAACATCTCACGACACGAGCTGACGACAGCCATGCAACACCTGTATAAACTCTCTTGCGAGTCGATCCAATTTCTCTTCTCTACCATCTATATGTCAA
>4TW_3510
TAGTCCCAGTCACCAGCCTTGCCGTGGGCACGCATGAAATTGCGCGACTTCGGGCACTGCCAGCTCCCATGACTTGACGGGCGGTGTGTACAAGGCTCAGGAACATATTCACCGCGGCGTAGCTGATCCGCGATTACTAGCGATTCCAACTTCATGCGGGCGAATTTCAGCCCGCAATCTGAACTGGGGTATGCTTTAGCGATTTGCTCCACCTTGCGGTCTTGCATCGTTCTGTACATACCATTGTAGCACGTGTGCAGCCCTAGACATAAAGGCCATGAGGACTTGACGTCATCCCCACCTTCCTCCGGTTTGACACCGGCAGTCTCGCTACAGTCCTCGCCATTACGCGTTAGCAAGTAGCGACAGGGGTTGCGCTCGTTGAGGGACTTAACCCGACACTTCACAGCACGAGCTGACGACAGCCATGCAGCACCTGTTCACGTTCCGCCCTTGCGGGTGTACCTCTACTTTCAT
>4TW_3519
TCACCCCAATCACGGCCACAACCTTGGTAGGCTACCCCCTTGCGGTTGGCGCACCTGCTTCTGGTTATGACCACTTTCGTGGTGTGACGGGCGGTGTGTACAAGGCCCGGGAACGTATTCACCGCAGCGTGCTGATCTGCGATTACTAGCGATTCCAGCTTCATGAAGTCGAGTTGCAGACTTCAATCCGGACTGAGACAATGTTTTTGGGATTAGCTTCACCTCGCGGTTCTGCGACCCTTTGTCTTTGCCATTGTAGTACGTGTGTAGCCCTGGATGTAGGGGCCATGAGGACTTGACGTCATCCCCGCCTTCCTCCGGTTTAACACCGGCAGTCTCCTCAGAGTGCTCAACTTAATGGTAGCAACTAAGGACAAGGGTTGCGCTCGTTGCGGGACTTAACCCAACATCTTACGACACGAGCTGACGACAGCCATGCAGCACCTGTCTCCCTGTCCCCGAAGGGAAGCTTACATCTCTGCAAGTGTCAGGGGATGTCAAACCCGA
>4TW_3523
TCACCCCAGTCACGAATCCTACCGTGGTAAGCGCCCTCCTTGCGGTTAAGCTACCTACTTCTGGTAAAACCCGCTCCCATGGTGTGACGGGCGGTGTGTACAAGGTCCGGGAACGTATTCACCGCGCCATGCTGATGCGCGATTACTAGCGATTCCAACTTCATGGAGTCGAGTTGCAGACTCCAATCCGAACTGGGACATCCTTTCTGAGATTCGCTTACATTCGCATGCTCGCTGCCCTCTGTGGATGCCATTGTAGTACGTGTGTAGCCCTGGGCATAAAGGCCATGATGACTTGACGTCGTCCCTTCCTTCCTCACTCCTTACGGAGGCAGTCTTTTCAGAGTCCCCGACCGAATCGCTGGCAACTGAAAATAGGGGTTGCGCTCGTTGCGGGACTTAACCCAACACCTCACGGCACGAGCTGACGACAGCCATGCAGCACCTCACCAAATGTCCCTTGCGGGCCTATCAAGTTTCCTCAATATTCAT
>4TW_3529
TAGCCCCAGTCACTAGTTTTACCTTAGATAGCTCCCAGTAAAGTCACCATCTTCAGGTACCCCCAGCTCCCATGGCTTGACGGGCGGTGTGTACAAGGTCCGGGAACGTATTCACCGCGCCATGGCTGATGCGCGATTACTAGCGATTCCACCTTCATGGAGTCGAGTTCCAGACTCCAATCCGAACTGAGACCGGCTTTATAGGATTAGCTCCGCTTCACAGCTTCGCGACCCGTTGTACCGGCCATTGTAGCACGTGTGTAGCCCTGGGCATAAAGGCCATGATGACTTGACATCATCCCCACCTTCCTCGCGGCTTACGCCGGCAGTCTCTTCAGAGTCCCCACCTTAAATGCTGGCAACTGAAGATAGGGGTTGCGCTCGTTGCGGGACTTAACCCAACACCTCACGCACGAGCTGACGACAGCCATGCAACGCTCTGCTGCGTCCCTAGGAATGATTCGCTCGCACNTGCATGC
>4TW_3535
TAGTCCCAGTCACCAGCCTTGCCGTGGGCACGCATGAAATTGCGCGACTTCGGGCACTGCCAGCTCCCATGACTTGACGGGCGGTGTGTACAAGGCTCAGGAACATATTCACCGCGGCGTAGCTGATCCGCGATTACTAGCGATTCCAACTTCATGCGGGCGAATTTCAGCCCGCAATCTGAACTGGGGTATGCTTTAGCGATTTGCTCCACCTTGCGGTCTTGCATCGTTCTGTACATACCATTGTAGCACGTGTGCAGCCCTAGACATAAAGGCCATGAGGACTTGACGTCATCCCCACCTTCCTCCGGTTTGACACCGGCAGTCTCGCTACAGTCCTCGCCATTACGCGTTAGCAAGTAGCGACAGGGGTTGCGCTCGTTGAGGGACTTAACCCGACACTTCACAGCACGAGCTGACGACAGCCATGCAGCACCTGTTCACGTTCCGCCCTTGCGGGTGTACCTCTACTTTCAT
>4TW_3541
TCATCCCAGTTACCGCTCATACCTTAGGGCGCTGCCTCCTTGCGGTTGGCGCGCGCACTTCGGGTACAAACGACTCCCATGATGTGACGGGCGGTGTGTACAAGACCCGGGAACGTATTCACGGCGCCGTAGCTGATGCGCCATTACTAGCGATTCCGGCTTCATGGAGGCGAGTTGCAGCCTCCAATCCGAACTGGGCCCGACTTTGGTGATTTCCTCCACCTTGCGGTCTCGGATCCTTCTGTGTCGGGCATTGTAGTACGTGTGCAGCCCTGGCCGTAAGGGCCATACTGACTTGACGTCGTCCCCACCTTCCTCCCCGTTGAACAGGGCAGTCTGAACAGAGTGCCGGAGACTCACGTCTCCATGGCAACAGTTCACAGGGGTTGCGCTCGTTGCGGGACTTAACCCAACATCTCACGACACGAGCTGACGACAGCCATGCAGCACCTGTGCAAATTGTGTATTGCTACACTCGCCGGCTTTCACCGGTTTAG
>4TW_3563
TAGCCCTAGTTACCAGTTTTACCCTAGGCAGCTCCTTGCGGTCACCGACTTCAGGCACCCCCAGCTTCCATGGCTTGACGGGCGGTGTGTACAAGGCCCGGGAACGTATTCACCGGATCATGGCTGATATCCGATTACTAGCGATTCCAGCTTCACGGAGTCGAGTTGCAGACTCCGATCCGAACTGAGAACGGTTTTGTAGATTCGCTCCTACTCACGTAGTGGCTGCTCTCTGTACCGTCCATTGTAGCACGTGTGTAGCCCAAGGCGTAAGGGCCGTGATGATTTGACGTCATCCCCACCTTCCTCACAGTTTGCACTGGCAGTCTTGTTAGAGTTCCCGACTTGACTCGCTGGCAACTAACAACAGGGGTTGCGCTCGTTATAGGACTTAACCTGACACCTCACGGCACGAGCTGACGACAACCATGCAGCACCTTGTAAATTGTCTTGCGAAAAATCTGTTTCCAAATCGGTCAATCTACATTTAAGCCTTGGTAAGGTTCCTCGCG
>4TW_3583
TAGCGCCAGTTATCGATTTTACCCTAGGCGACTCCTTGCGGTTATCGACTTTAGGTACCCTCAACTTCCATCGCTTGACGGGCGGTGTGTACAAGGCCCGGGAACGTATTCACCGGAACATTGCTGATTTCCGATTACTAGCGAATCCAGCTTCATGAAGTCGAGTTGCAGACTTCAATCCGAACTGAGATAATTTTTAGAGATTAGCATCTTGTTGCCAAGTAGCGACCCACTGTAATTACCATTGTAGCACGTGTGTAGCCCCGGACGTAAGGGCCGTGCTGACTTGACGTCATCCCCACCTTCCTCACCGCTTGCGCGGGCAGTTTCACTAGAGTCCCCAGCATAACCTGATGGCAACTAGTAATAGGGGTTGCGCTCGTTGCGGGACTTAACCCAACACCTCACGGCACGAGCTGACGACAGCCATGCAGCACCTAGTTTCGTGTATATTGCTATAAGAGCTGCTTTCACAGCCTGTCACTAACTTTCAAGCCCGGGTAAGGTT
>4TW_3585
TCACCCCAGTCACTAATTCTACCTTAGGCATCCTCCTCCAAAAGGTTAGAGTAACGACTTCGGGTATAACCAGCTTCCATGGTGTGACGGGCGGTGTGTACAAGGCCCGGGAACGGATTCACCGCTGTATAGCTGACCAGCGATTACTAGCGATTCCACCTTCATGCAGGCGAGTTGCAGCCTGCAATCCGAACTTAGAACGAGTTTTTAGATTAGCTAATCTTCACAGAGTTGCATCTCATTGTCTCGCCCAATGTAGCACGTGTGTAGCCCAGGGTGTAAGGGGCATGCTGACTTGACGTCATCCCTGCCTTCCTCCGGTTTATAACCGGCAGTCTTTCTAGAGTTCTAAAAATAGCAACTAAAAATAGGGGTTGCGCTCGTTGCGGGACTTAACCCGAACATCTCACGACACGAGCTGACGACAGCCATGCAGCACCTGTTCACGTTCCGCCCTTGCGGGTGTACCTCTACTTTCATAGAGTTTATCCGTGAATGTCAAGCCTAGGT
>4TW_3586
TAGTCCCAGTCACCAGCCTTGCCGTGGGCACGCATGAAATTGCGCGACTTCGGGCACTGCCAGCTCCCATGACTTGACGGGCGGTGTGTACAAGGCTCAGGAACATATTCACCGCGGCGTAGCTGATCCGCGATTACTAGCGATTCCAACTTCATGCGGGCGAATTTCAGCCCGCAATCTGAACTGGGGTATGCTTTAGCGATTTGCTCCACCTTGCGGTCTTGCATCGTTCTGTACATACCATTGTAGCACGTGTGCAGCCCTAGACATAAAGGCCATGAGGACTTGACGTCATCCCCACCTTCCTCCGGTTTGACACCGGCAGTCTCGCTACAGTCCTCGCCATTACGCGTTAGCAAGTAGCGACAGGGGTTGCGCTCGTTGAGGGACTTAACCCGACACTTCACAGCACGAGCTGACGACAGCCATGCAGCACCTGTGTTCGGCCCTTGCGGACACAACATCT
>4TW_3590
TAGTCCCAGTCACCAGCCTTGCCGTGGGCACGCATGAAATTGCGCGACTTCGGGCACTGCCAGCTCCCATGACTTGACGGGCGGTGTGTACAAGGCTCAGGAACATATTCACCGCGGCGTAGCTGATCCGCGATTACTAGCGATTCCAACTTCATGCGGGCGAATTTCAGCCCGCAATCTGAACTGGGGTATGCTTTAGCGATTTGCTCCACCTTGCGGTCTTGCATCGTTCTGTACATACCATTGTAGCACGTGTGCAGCCCTAGACATAAAGGCCATGAGGACTTGACGTCATCCCCACCTTCCTCCGGTTTGACACCGGCAGTCTCGCTACAGTCCTCGCCATTACGCGTTAGCAAGTAGCGACAGGGGGTTGCGCTCGTTGAGGGACTTAACCCGACACTTCACAGCACGAGCTGACGACAGCCATGCAGCACCTGTTCACGTTCCGCCCTTGCGGGTGTACCTCTACTTTCAT
>4TW_3606
TCACCCCAATCATGAACCATACCGTGGACGTCTGCCTCCTTGCGGTTAGCTCAACGTCTTCTAGTACAGCCCACTTTCGTGATGTGACGGGCGGTGTGTACAAGACCCGGGAACGTATTCACCGCAGCATGCTGATCTGCGATTACTAGCGATTCCAGCTTCATGGAGTCGAGTTGCAGACTCCAATCCGAACTGAGACTGGTTTTTTCCGATTGGCTCCGTCTCGCGACTTCGCTACGGTTTGTACCAGCCATTGTAGCACGTGTGTAGCCCTGGACATAAAGGCCATGAGGACTTGACGTCATCCCCACCTTCCTCCGGTTTATCACCGGCAGTTCCGCGAGAGTCCCCAACTTAATGATGGTAACTCACGGTAAGGGTTGCGCTCGTTGCGGGACTTAACCCAACATCTCACGACACGAGCTGACGACAGCCATGCAGCACCTTGCTGGCAGGAGCCGATTACTCGGATCATCTTATCTCTAAGACTTA
>4TW_3608
TCACCCCAGTTGCTGACTATACCTTGGTCAAACGCCTCCTTGCGGTTAGCAATCTGCTTTAAGGTAGAACCAACTTCCATGGTGTGACGGGCGGTGTGTACAAGACCCGGGAACGTATTCACCGTAGCACGCTGATCTACGATTACTAGCGATTCCAGCTTCATGCACTCGAGTTGCAGAGTGCAATCCGAACTGAGGTAGATTTTTGAGTTTAGCTTAGCGTCGCCACTTTGCATCTCATTGTCACTACCATTGTAGCACGTGTGTAGCCCAACCCGTAAGGGCCATGAGGACTTGACGTCATCCCCACCTTCCTCCAGCTTATCACTGGCAGTTCTTTCAGAGTGCCCAGCATGACCTGATGGCAACTAAAAGTAGGGGTTGCGCTCGTTGCGGGACTTAACCCAACATCTCACGACACGAGCTGACGACAGCCATGCAGCACCTGTGTTCTGTCCGGCCGAACCGAAAAGTCTAGTTTCCTAAA
>4TW_3623
TCACCCCAGTCACCAGCCTTGCCGTGGGCACGCATGAAATTGCGCGACTTCGGGCACTGCCAGCTCCCATGACTTGACGGGCGGTGTGTACAAGGCTCAGGAACATATTCACCGCGGCGTAGCTGATCCGCGATTACTAGCGATTCCAACTTCATGCGGGCGAATTTCAGCCCGCAATCTGAACTGGGGTATGCTTTAGCGATTTGCTCCACCTTGCGGTCTTGCATCGTTCTGTACATACCATTGTAGCACGTGTGCAGCCCTAGACATAAAGGCCATGAGGACTTGACGTCATCCCCACCTTCCTCCGGTTTGACACCGGCAGTCTCGCTACAGTCCTCGCCATTACGCGTTAGCAAGTAGCGACAGGGGTTGCGCTCGTTGAGGGACTTAACCCGACACTTCACAGCACGAGCTGACGACAGCCATGCAGCACCTGTTCACGTTCCGCCCTTGCGGGTGTACCTCTACTTTCAT
>4TW_3628
TCAGCTTCCTCTAGATGTTAAGGTTCGCTCAATTTTTCAACCTACAATCAGTTTCCTTCTCGCAAGTCAATCCAAAGGTCTCACCGGAACATCCAATCGGTAGCTGCGACGGGCGGTGTGTACAAAGGGCAGGGACGTAATCAATGCAGTTTGATGAACTGCGTTTACTAGGAATTCCTCGTTGGTGCGTAAAAATTGCAAAACGCAAGCCCCATCACGATCGGCATTTAAAAGATTACCCAGTCCTTCCGGACAAGGATATGACATTGCTGCCAAAACTCGTTGACTTCATCAGTGTAGCGCGCGTGCGGCCCAGAACATCTAAGGGCATCACAGACCTGTTATTGCCTCAAACTTCCATGGATTAAACATCCATAGTCCCTCTAAGAAGTTAGGTATCCACCTGAGTGAATATAACTATTTAGCAGGTTAAGGTCTCGTTCGTTATCGGAATTAACCAGACAAATCACTCCACCAACTAAGAACGGCCATGCACCACCACCCATAGAATC
>4TW_3629
TCACCTCGGTCACTAATTTTACCTTCGGCATCTCCTTCCTTACGGTTAGGATAACGACTTCGGGTACAACCAGCTTCCATGGTGTGACGGGCGGTGTGTACAAGGCCCGGGAACGGATTCACCGCTGTGTAGCTGACCAGCGATTACTAGCGATTCCACCTTCATGCAGGCGAGTTGCAGCCTGCAATCTGTACTTGGAGTAAGTTTCAAAGATTAGCTTATTCTCGCGAATTTGCAACTTATTGTCTTACCCATTGTAGGACGTGTGTAGCCCAGGGTGTAAGGGGCATGATGACTTGACGTCGTCCTCACCTTCCTCCGGTTTGTCACCGGCAGTCTTTCTAGACAATAGAACTAAAAATAAGGGTTGCGCTCGTTGCGGGACTTAACCCAACATCTCACGACACGAGCTGACGACAGCCATGCACCACCTGTAGAAGCGGAATAAGGAATTCTTTTCAGAAAACCAACACTTCTAGCAAACCCTGGTAAGGTTCTTCGCGTTGCATCGAATTAAACCACATCCT
>4TW_3653
TCACCCCAGTCATGAATCTCACCGTGGTAAGCGCCCTCCTTGCGGTTAGGCTACCTACTTCTGGTGGAACCCACTCCCATGGTGTGACGGGCGGTGTGTACAAGACCCGGGAACGTATTCACCGCGACATGCTGATCCGCGATTACTAGCGATTCCGGCTTCATGCAGTCGAGTTGCAGACTACAATCCGGACTACGATCGGCTTTCTGGGATTGGCTCCCCCTCGCGGGTTGGCAACCCTCTGTACCGACCATTGTATTACGTGTGAAGCCCTACCCATAAGGGCCATGAGGACTTGACGTCATCCCCACCTTCCTCCGGTTTGTCACCGGCGGTCCCATTAGAGTGCTCAACTAAATGTCGCAACTAATGGCAAGGGTTGCGCTCGTTGCGGGACTTAACCCAACATCTCACGACACGAGCTGACGACAGCCATGCAGCACCTGTGTCTAGGTTCCCTTTCGGGCACGTCCACATCTCTGCGGACTTCCTAGCATGTCAAGGGTGGTTAA
>4TW_3654
TCTCCTTCCTCTAGGTGGGAGGGTTTAATGAACTTCTCGGCAAAAAGCAGTGTTGCCACCGCCTCTCGCCAATCCGAACACTTCACCAGCACACCCAATCGGTAGGAGCGACGGGCGGTGTGTACAAAGGGCAGGGACGTAATCAACGCGAGCTGATGACTCGCGCTTACTAGGCATTCCTCGTTGAAGACCAATAATTGCAATGATCTATCCCCATCACGACGCGTTTTCAAAGATTACCCGGACCTCTCGGTCAAGGATAGGCTCGTTGAACGCGTCAGTGTAGCGCGCGTGCGGCCCAGAACATCTAAGGGCATCACAGACCTGTTATTGCCTCATACTTCCATTGGCTAAACGCCAATAGTCCCTCTAAGAAGTCGGCCAGCCGCCGGAGCGACAGTGACTATTTAGCAGGCTGAGGTCTCGTTCGTTACCGGAATCAACCTGACAAGGCAACCCACCAACTAAGAACGGCCATGCACCACCACCCATAGAATCAAGAAAG
>4TW_3673
TCACCTCGGTCACTAATTTTTACCTTCGGCATCTCCTTCCTTACGGTTAGGATAACGACTTCGGGTACAACCAGCTTCCATGGTGTGACGGGCGGTGTGTACAAGGCCCGGGAACGGATTCACCGCTGTGTAGCTGACCAGCGATTACTAGCGATTCCACCTTCATGCAGGCGAGTTGCAGCCTGCAATCTGTACTTGGAGTAAGTTTCAAAGATTAGCTTATTCTCGCGAATTTGCAACTTATTGTCTTACCCATTGTAGGACGTGTGTAGCCCAGGGTGTAAGGGGCATGATGACTTGACGTCGTCCTCACCTTCCTCCGGTTTGTCACCGGCAGTCTTTCTAGACAATAGAACTAAAAATAAGGGTTGCGCTCGTTGCGGGACTTAACCCAACATCTCACGACACGAGCTGACGACAGCCATGCACCACCTGTAGAAGCGGAATAAGGAATTCTTTCAGAAAACCAACACTTCTAGCAAAACCCTGGTAAAGGTTCTTCGCGTTGCATCGAATTAAACCACATCCT
>4TW_3676
TAGTCCCAATCGCCAGTCCCACCTTCGACGGCTCCCTCCTTGCGGTTGGGCCACCGGCNTTCGGGTGTTACCGACTTTCGTGACTTGACGGGCGGTGTGTACAAGGCCCGGGAACGTATTCACCGCAGCGTTGCTGATCTGCGATTACTAGCGACTCCGACTTCATGGGGTCGAGTTGCAGACCCCAATCCGAACTGAGACCGGCTTTTTGGGATTCGCTCCACCTTGCGGTTTTGCAGCCCTTTGTACCGGCCATTGTAGCATGCGTGCAGCCCTGGACATAAGGGGCATGATGACTTGACGTCATCCCCACCTTCCTCCGAGTTGACCCCGGCAGTCTCCTATGAGTCCCCGACATTACTCGCTGGCAACATAGGACGAGGGTTGCGCTCGTTGCGGGACTTAACCCAACATCTCACGACACGAGCTGACGACAGCCATGCACCACCTGTATGGGGCCCTTGCGGACCTGACATCTCTGCCAGTTTTCCCCATATGTCAAACCCAGGTAAGGTTCG
>4TW_3701
TCACCCCAGTCATCAACCCCGCCTTCGGCACCCTCCTCCCCCGAAAGGGTTAGAGTAATGACTTCGGGCGTGGCTCACTTCCATGGTGTGACGGGCGGTGTGTACAAGGCCCGGGAACGGATTCACCGCAGTATGCTGACCTGCGATTACTAGCGATTCCTCCTTCATGCAGGCGAGTTGCAGCCTGCAATCTGAACTGTGCCAGGGTTTGTGAGATTCGCTCTCCCTCGCGGGTTGGCTGCTCTGTGTCCCTCGCATTGTAGTACGTGTGTCGCCCAGGACGTAAGGGCCATGCTGACTTGACGTCATCCTCACCTTCCTCCGGTTTGTCACCGGCAGTCTCGCTAGAGTTCCCAACTTAATGATGGCAACTAACGACGAGGGTTGCGCTCGTTGCGGGACTTAACCCAACATCTCACGACACGAGCTGACGACAGCCATGCAGCACCTGTCTTCCGGTTCCTTACGGCACTCTCCCCTTTCAAGGAGATT
>4TW_3707
TCACCCCAGTTGCTGACTATACCTTGGTCAAACGCCTCCTTGCGGTTAGCAATCTGCTTTAAGGTAGAACCAACTTCCATGGTGTGACGGGCGGTGTGTACAAGACCCGGGAACGTATTCACCGTAGCACGCTGATCTACGATTACTAGCGATTCCAGCTTCATGCACTCGAGTTGCAGAGTGCAATCCGAACTGAGGTAGATTTTTGAGTTTAGCTTAGCGTCGCCACTTTGCATCTCATTGTCACTACCATTGTAGCACGTGTGTAGCCCAACCCGTAAGGGCCATGAGGACTTGACGTCATCCCCACCTTCCTCCAGCTTATCACTGGCAGTTCTTTCAGAGTGCCCAGCATGACCTGATGGCAACTAAAAACAAGGGTTGCGCTCGTTGCGGGACTTAACCCAACATCTCACGACACGAGCTGACGACAGCCATGCACCACCTGTGTATACGTTCCAAACGGCACTTTCTTCTTTCAAAGAAATTCGTAT
>4TW_3714
TCTCCTTCCTCTAAGTGATGTGGTTTACTTGACTTCCCAATGACAGCACGAGGCTGCCTTCGGTCCGAAAGGTTCACCGGATCACTCGAAATCGGTAGGAGCGACGGGCGGTGTGTACAAAGGGCAGGGACGTAATCAACGCAAGCTGATGACTTGCGCTTACTAGGCATTCCTCGTTCAAGATCAATAATTCCAAAGATCTATCCCCATCACGACACATATTGCTGATTACCAGCCACCTCGCGGGGCTGGAGATACTCGCTGTATGTGTCAGTGTAGCACGCGTGCGGCCCAGGACATCTAAGGGCATCACAGACCTGTTATTGCCTCAAACTTCCTTGTATTTGCTTACAAAGTCCCTCTAAGAAGTCGCAGCCAATCATGATTGGAGCGACTATTTAGCAGGCTAAGGTCTCGTTCGTTAACGGAATTAACCAGACAAATCACTCCACCAACTAAGAACGGCCATGCACCACCACCCATAGAATC
>4TW_3743
TCATCACGGTTACGAGTCCGTCTGTCTGAGCTATTTCAAACAAATAGAAGCCTTAGTGCAATCCATAAAATCGCAAAAATAACATCGAAATTTGTTTGTCAAAACCCCTTCGAGCCGACCTCGCTCCCCTGACGTGACGGGCGGTGTGTACAAGGCCCCAAACCATTCACCGGGGGCGTGCTGATCCCCGATTACTAACGATTCCGCCTTCATGGAGGCGAGTTGCAGCCTCCAATCTGAACAAAGGGTGCGATTCCGAGATTGACGCCAGGTTGCCCTTTTGTTACTCGCTGCCACACCCATTGTACCACATGAGTAGCCCTGCTTATATGGGCCATGACGACTTGACCTCGTCCCTTAACATTGCTTGACTGAGAGGACAAACTGGAGCAACGAGTGCCCATCAAGTCTGTTCCTACTCAGTCAACGTCAAGCAGAGTGCTACATCTGTTTCAATGCGGAGTCCGCATTGACTAGATCTTGAGCAACAGCTT
>4TW_3793
TCACCCCAGTCATCAACCCCGCCTTCGGCACCCTCCTCCCCCGAAAGGGTTAGAGTAATGACTTCGGGCGTGGCTCACTTCCATGGCTTGACGGGCGGTGTGTACAAGGCCCGGGAACGTATTCACCGGATCATGGCTGATATCCGATTACTAGCGATTCCAGCTTCACGGAGTCGAGTTGCAGACTCCGATCCGAACTGAGACCAGTTTTGAAGATTCGCTCCTTATCACTAAGTGGCTGCTCTCTGTACTGGCCATTGTAGCACGTGTGTGGCCCAAGGCGTAAGGGCCGTGATGATTTGACGTCATCCCCACCTTCCTCACAGTTTACACTGGCAGTCTCGTTAGAGTTCCCGACATCACTCGCTGGCAACTAACGACAGGGGTTGCGCTCGTTATAGGACTTAACCTGACACCTCACGGCACGAGCTGACGACAACCATGCAGCACCTGTGTTCTGTCCGGCCGAACCGAAAAGTCTAGTTTCCTAAAACTCGCGACAGAC
>4TW_3844
TCATCCCAGTTACCGCTCATACCTTAGGGCCCTGCTTCCTTGCGGTTAGCACAGACACTTCGGGTACAGGCGACTCCCATGATGTGACGGGCGGTGTGTACAAGGCCCGGGAACGTATTCACGGCGTCGTAGCTGATACGCCATTACTAGCGATTCCGGCTTCATGTAGGCGAGTTGCAGCCTACAATCCGAACTGGGCTCAGTTTTAGTGATTTCCTCCACCTCGCGATTTCGGTTCGTTCTGTACTGAGCATTGTAGTACGTGTGCAGCCCTGGGCGTAAGGGCCATCCTGACTTGACGTCGTCCCCACCTTCCTCCCCGTTTCACAGGGCAGTCTGAACAGAGTGCACTCTTGCGAGTTTGCAACAGTTCACAGGGGTTGCGCTCGTTGCGGGACTTAACCCAACATCTCACGACACGAGCTGACGACAGCCATGCAGCACCTGTGCAAAGCGTGTATTGCTACACTGGCCGGCTTTCACCGGCGACACGA
>4TW_3861
TCACCTTCCTCTAAATGATGAGGTTTAAGCAACTTTCCACACGTCGGACATTGCTGGCCATCGCGCGGTCTGAAGATTTCACCGAACCATTCAATCGGTAGGTGCGACGGGCGGTGTGTACAAAGGGCAGGGACGTAATCAATGCGAGCTGATGACTCGCGTTTACTAGGAATTCCTCGTTCATGGAGAATAATTACAAGCTCCAATCCCCAGCACGATTCAGTTTGAAAGATTACCCAAGCATTTCTACCCAGGTTGTATACTTAGTGCATGAATCAGTGTAGCGCGCGTGCGGCCCAGAACATCTAAGGGCATCACAGACCTGTTATTGCCTCCAACTTCCCATGACTAAACGCCATGTGTCCCTCTAAGAAGTCGCCCGCGAATCCAAAACGGATTCGTGTGACTATTTAGCAGGCGGAGATCTCGTTCGTTAAACGGAATCAACCAGACAAATCACTCCACCAACTAAAGAACGGCCATGCACCACCAACCCACTAGAAATA
>4TW_3864
TCACCCCAGTCACTAATTCTACCTTAGGCACCCTCCCCCAAACGGTTAGAGTAATGATTTCGGGCATAACCAGCTTCCATGGTGTGACGGGCGGTGTGTACAAGGCCCGGGAACGTATTCACCGCGACATTCTGATTCGCGATTACTAGCGATTCCAACTTCATGGAGTCGAGTTGCAGACTCCAATCCGGACTACGAGGCGCTTTGTCGGGTCCGCTCCCCTTCGCAGGTTTGCTTCCTTCTGTACGCCCCATTGTAGCACGTGTGTAGCCCTACCCATAAAGGCCATGATGACTTGACGTCGTCCCCGCCTTCCTCCGGTTCATCACCAGCAGTCTCCTTAGAGTCCCCGCCATGACGCGTTGGCAACTAAGGATAAGGGTTGCGCTCGTTACGGGACTTAACCCAACATCTCACAACACGAGCTGACGACAGCCATGCAGCACCTGTCTCTAAGTTCCTTTCGGCACAATCGCATCTCTGCAATCTTCTTAGGATGTCAAGGGTAGGTAAGGTT
>4TW_3900
TCACCCCAGTCATCAACCCCGCCTTCGGCACCCTCCTCCCCCGAAAGGGTTAGAGTAATGACTTCGGGCGTGGCTCACTTCCATGGTGTGACGGGCGGTGTGTACAAGGCCCGGGAACGGATTCACCGCAGTATGCTGACCTGCGATTACTAGCGATTCCTCCTTCATGCAGGCGAGTTGCAGCCTGCAATCTGAACTGTGCCAGGGTTTGTGAGATTCGCTCTCCCTCGCGGGTTGGCTGCTCTGTGTCCCTCGCATTGTAGTACGTGTGTCGCCCAGGACGTAAGGGCCATGCTGACTTGACGTCATCCTCACCTTCCTCCGGTTTGTCACCGGCAGTCTCGCTAGAGTTCCCAACTTAATGATGGCAACTAACGACGAGGGTTGCGCTCGTTGCGGGACTTAACCCAACATCTCACGACACGAGCTGACGACAGCCATGCAGCACCTGTCTTCTGGTTCCTTACGGCACTCTCCCCTTTCAAGGAGATT
>4TW_3937
TCACCCCAGTTGCTGACTATACCTTGGTCAAACGCCTCCTTGCGGTTAGCAATCTGCTTTAAGGTAGAACCAACTTCCATGGTGTGACGGGCGGTGTGTACAAGACCCGGGAACGTATTCACCGTAGCACGCTGATCTACGATTACTAGCGATTCCAGCTTCATGCACTCGAGTTGCAGAGTGCAATCCGAACTGAGGTAGATTTTTGAGTTTAGCTTAGCGTCGCCACTTTGCATCTCATTGTCACTACCATTGTAGCACGTGTGTAGCCCAACCCGTAAGGGCCATGAGGACTTGACGTCATCCCCACCTTCCTCCAGCTTATCACTGGCAGTTCTTTCAGAGTGCCCAGCATGACCTGATGGCAACTAAAAGTAGGGGTTGCGCTCGTTGCGGGACTTAACCCAACATCTCACGACACGAGCTGACGACAGCCATGCAGCACCTGTGTTCTGTCCGGCCGAACCGAAAAGTCTAGTTTCCTAAA
>4TW_3954
TAGTCCCAGTCACCAGCCTTGCCGTGGGCACGCATGAAATTGCGCGACTTCGGGCACTGCCAGCTCCCATGACTTGACGGGCGGTGTGTACAAGGCTCAGGAACATATTCACCGCGGCGTAGCTGATCCGCGATTACTAGCGATTCCAACTTCATGCGGGCGAATTTCAGCCCGCAATCTGAACTGGGGTATGCTTTAGCGATTTGCTCCACCTTGCGGTCTTGCATCGTTCTGTACATACCATTGTAGCACGTGTGCAGCCCTAGACATAAAGGCCATGAGGACTTGACGTCATCCCCACCTTCCTCCGGTTTGACACCGGCAGTCTCTCTAGAGTGCCCAACTTAATGATGGCAACTAAAAACGAGGGTTGCGCTCGTTGCGGGACTTAACCCAACATCTCACGACACGAGCTGACGACAGCCATGCACCACCTGTGTTCGTGCTCCCGAAGGCACTCCTCCCTTTCAAGAGGATTCACG
>4TW_3963
TAGCCCTAGTTACCAGTTTTACCCTAGGCAGCTCCTTGCGGCGACCGACTTCAGGTACCCCCAGCTTCCATGGCTTGACGGGCGGTGTGTACAAGGCCCGGGAACGTATTCACCGGATCATGGCTGATATCCGATTACTAGCGATTCCAGCTTCACGGAGTCGAGTTGCAGACTCCGATCCGAACTGAGACCAGTTTTGAAGATTCGCTCCTTATCACTAAGTGGCTGCTCTCTGTACTGGCCATTGTAGCACGTGTGTGGCCCAAGGCGTAAGGGCCGTGATGATTTGACGTCATCCCCACCTTCCTCACAGTTTACACTGGCAGTCTCGTTAGAGTTCCCGACATGACTCGCTGGCAACTAACGACAGGGGTTGCGCTCGTTATAGGACTTAACCTGACACCTCACGGCACGAGCTGACGACAACCATGCAGCACCTTGAAGATTGTCTTGCGAAAGATCTGTTTCCAAATCGGTCAATCCCCATTTAAGCCTTGGTAAGGTTCC
>4TW_3997
TCACCCCAGTCACTGAGCCTACCGTGGCTGGCTGCCTCCTCTTGCGAGGTTGGCGCACCATCTTAGGGTAGACCCAATTCCCATGGTGTGACGGGCGGTGTGTACAAGGCCCGGGAACGTATTCACCGCGTCATGCTGTTACGCGATTACTAGCGATTCCGACTTCATGGGGTCGAGTTGCAGACCCCAATCCGAACTGAGATGGCTTTTTGGGATTGGCCCATTGTCACCACCATTGTAGCACGTGTGTAGCCCAACCCGTAAGGGCCATGAGGACTTGACGTCATCCACACCTTCCTCCGGCTTATCACCGGCAGTTCTCCTAGAGTGCCCAACTGAATGCTGGCAACTAAGAGTGTGGGTTGCGCTCGTTGCCGGACTTAACCGAACATCTCACGACACGAGCTGACGACAGCCATGCAGCACCTGTGTGGTATCCAGCCGAACTGAAAAGGACCGTCTCCGGTCCCGCGATACCCATGTCAAGGGTTGTAAGGTT
>4TW_4015
TCACCCCAGTCATCAACCCCGCCTTCGGCACCCTCCTCCCCCGAAAGGGTTAGAGTAATGACTTCGGGCGTGGCTCACTTCCATGGTGTGACGGGCGGTGTGTACAAGGCCCGGGAACGGATTCACCGCAGTATGCTGACCTGCGATTACTAGCGATTCCTCCTTCATGCAGGCGAGTTGCAGCCTGCAATCTGAACTGTGCCAGGGTTTGTGAGATTCGCTCTCCCTCGCGGGTTGGCTGCTCTGTGTCCCTCGCATTGTAGTACGTGTGTCGCCCAGGACGTAAGGGCCATGCTGACTTGACGTCATCCTCACCTTCCTCCGGTTTGTCACCGGCAGTCTCGCTAGAGTTCCCAACTTAATGATGGCAACTAACGACGAGGGTTGCGCTCGTTGCGGGACTTAACCCAACATCTCACGACACGAGCTGACGACAGCCATGCAGCACCTGTCTTCTGGTTCCTTACGGCACTCTCCCCTTTCAAGGAGATT
>4TW_4021
TAGCCCCAATCACCGGTTTTACCCTAGGCGGCGCCTTGCGGCTACCGACTTTAGATACTCCCAGCTTTCATGGCTTGACGGGCGGTGTGTACAAGGCCCGGGAACGTATTCACCGCGCCATTGCTGATGCGCGATTACTAGCGAATCCAGCTTCATGAGGTCGAGTTGCAGACCTCAATCCGAACTGAGACTATTTTTGAAGATTTGCATCATATTACTATGTAGCTGCCCTCTGTAATAGCCATTGTAGCACGTGTGTAGCCCAGGACGTAAGGGCCGTGATGACTTGACGTCATCCCCACCTTCCTCACCGCTTGCGCGGGCAGTTCCATTAGAGTCCCCGGCCGAACCGCTGGCAACTAATGGTAGGGGTTGCGCTCGTTGCGGGACTTAACCCAACACCTCACGGCACGAGCTGACGACAGCCATGCAGCACCTAGTTTCGTGTCCTTGCGGAAAGACTCCTTTCAGAGTCGGTCACTAACTTTCAAGCCCTGGTAAGGTT
>4TW_4027
TCACCCCAGTCACTAATTCTACCTTAGGCACCCTCCTCCCCCGAAAGGGTTAGAGTAATGACTTCGGGCGTGGCTCACTTCCATGGTGTGACGGGCGGTGTGTACAAGGCCCGGGAACGGATTCACCGCAGTATGCTGACCTGCGATTACTAGCGATTCCTCCTTCATGCAGGCGAGTTGCAGCCTGCAATCTGAACTGTGCCAGGGTTTGTGAGATTCGCTCTCCCTCGCGGGTTGGCTGCTCTGTGTCCCTCGCATTGTAGTACGTGTGTCGCCCAGGACGTAAGGGCCATGCTGACTTGACGTCATCCTCACCTTCCTCCGGTTTGTCACCGGCAGTCTCGCTAGAGTTCCCAACTTAATGATGGCAACTAACGACGAGGGTTGCGCTCGTTGCGGGACTTAACCCGAACATCTCACGACACGAGCTGACGACAGCCATGCAGCACCTGTCTTCCGGTTCCTTACGGCACTCTCCCCTTTCAAGGAGATT
>4TW_4033
TCACCCCAGTTGCTGACTATACCTTGGTCAAACGCCTCCTTGCGGTTAGCAATCTGCTTTAAGGTAGAACCAACTTCCATGGTGTGACGGGCGGTGTGTACAAGACCCGGGAACGTATTCACCGTAGCACGCTGATCTACGATTACTAGCGATTCCAGCTTCATGCACTCGAGTTGCAGAGTGCAATCCGAACTGAGGTAGATTTTTGAGTTTAGCTTAGCGTCGCCACTTTGCATCTCATTGTCACTACCATTGTAGCACGTGTGTAGCCCAACCCGTAAGGGCCATGAGGACTTGACGTCATCCCCACCTTCCTCCAGCTTATCACTGGCAGTTCTTTCAGAGTGCCCAGCATGACCTGATGGCAACTAAAAGTAGGGGTTGCGCTCGTTGCGGGACTTAACCCAACATCTCACGACACGAGCTGACGACAGCCATGCAGCACCTGTGTTCTGTCCGGCCGAACCGAAAAGTCTAGTTTCCTAAA
>4TW_4043
TCACCCCAATCACGGCCACAACCTTGGTAGGCTACCCCCTTGCGGTTGGCGCACCTGCTTCTGGTTATGACCACTTTCGTGGTGTGACGGGCGGTGTGTACAAGGCCCGGGAACGTATTCACCGCAGCGTGCTGATCTGCGATTACTAGCGATTCCAGCTTCATGAAGTCGAGTTGCAGACTTCAATCCGGACTGAGACAATGTTTTTGGGATTAGCTTCACCTCGCGGTTCTGCGACCCTTTGTCTTTGCCATTGTAGTACGTGTGTAGCCCTGGATGTAGGGGCCATGAGGACTTGACGTCATCCCCGCCTTCCTCCGGTTTAACACCGGCAGTCTCCTCAGAGTGCTCAACTTAATGGTAGCAACTAAGGACAAGGGTTGCGCTCGTTGCGGGACTTAACCCAACATCTTACGACACGAGCTGACGACAGCCATGCAGCACCTGTCTCCCTGTCCCCGAAGGGAAGCTTACATCTCTGCAAGTGTCAGGGGATGTCAAACCCGA
>4TW_4051
TCACCCCAGTCACTAATTCTACCTTAGGCATCCTCCTCCAAAAGGTTAGAGTAATGACTTCGGGCGTGGCTCACTTCCATGGTGTGACGGGGCGGTGTGTACAAGGCCCGGGGAACGGATTCACCGCAGTATGCTGACCTGCGATTACTAGCGATTCCTCCTTCATGCAGGCGAGTTGCAGCCTGCAATCTGAACTGTGCCAGGGTTTGTGAGATTCGCTCTCCCTCGCGGGTTGGCTGCTCTGTGTCCCTCGCATTGTAGTACGTGTGTCGCCCAGGACGTAAGGGCCATGCTGACTTGACGTCATCCTCACCTTCCTCCGGTTTGTCACCGGCAGTCTCGCTAGAGTTCCCAACTTAATGATGGCAACTAACGACGAGGGTTGCGCTCGTTGCGGGACTTAACCCAACATCTCACGACACGAGCTGACGACAGCCATGCAGCACCTGTCTTCCGGTTCCTTACGGCACTCTCCCCTTTCAAGGAGATT
>4TW_4058
TCACCCTAGTCACTAGCCCTGCCTTAGGCATCCCCCTCGCAAGGTTGGGGTAACGACTTTGGGCATAGCCAGCTCCCATGGTGTGACGGGCGGTGTGTACAAGGCCCGGGAACGTATTCACCGCAGTATGGCTGACCTGCGATTACTAGCGATTCCGACTTCATGCAGGCGAGTTGCAGCCTGCAATCCGAACTGGGGTATGCTTTAGCGATTTGCTCCACCTTGCGGTCTTGCATCGTTCTGTACATACCATTGTAGCACGTGTGCAGCCCTAGACATAAAGGCCATGAGGACTTGACGTCATCCCCACCTTCCTCCGGTTTGACACCGGCAGTCTCGCTACAGTCCTCGCCATTACGCGTTAGCAAGTAGCGACAGGGGTTGCGCTCGTTGAGGGACTTAACCCGACACTTCACAGCACGAGCTGACGACANGCCATGCAGCACCTGTTCACGTTCCGCCCTTGCGGGTGTACCTCTACTTTCA
>4TW_4091
TCACCCCAGTCATCAACCCCGCCTTCGGCACCCTCCTCCCCCGAAAGGGTTAGAGTAATGACTTCGGGCGTGGCTCACTTCCATGGTGTGACGGGCGGTGTGTACAAGGCCCGGGAACGGATTCACCGCAGTATGCTGACCTGCGATTACTAGCGATTCCTCCTTCATGCAGGCGAGTTGCAGCCTGCAATCTGAACTGTGCCAGGGTTTGTGAGATTCGCTCTCCCTCGCGGGTTGGCTGCTCTGTGTCCCTCGCATTGTAGTACGTGTGTCGCCCAGGACGTAAGGGCCATGCTGACTTGACGTCATCCTCACCTTCCTCCGGTTTGTCACCGGCAGTCTCGCTAGAGTTCCCAACTTAATGATGGCAACTAACGACGAGGGTTGCGCTCGTTGCGGGACTTAACCCAACATCTCACGACACGAGCTGACGACAGCCATGCAGCACCTGTCTTCTGGTTCCTTACGGCACTCTCCCCTTTCAAGGAGATT
>4TW_4097
TCACCTCGGTCACTAATTTTACCTTCGGCATCTCCTTCCTTACGGTTAGGATAACGACTTCGGGTACAACCAGCTTCCATGGTGTGACGGGCGGTGTGTACAAGGCCCGGGAACGGATTCACCGCTGTGTAGCTGACCAGCGATTACTAGCGATTCCACCTTCATGCAGGCGAGTTGCAGCCTGCAATCTGTACTTGGAGTAAGTTTCAAAGATTAGCTTATTCTCGCGAATTTGCAACTTATTGTCTTACCCATTGTAGGACGTGTGTAGCCCAGGGTGTAAGGGGCATGATGACTTGACGTCGTCCTCACCTTCCTCCGGTTTGTCACCGGCAGTCTTTCTAGACAATAGAACTAAAATAAGGGTTGCGCTCGTTGCGGGACTTAACCCAACATCTCACGACACGAGCTGACGACAGCCATGCACCACCTGTAGAAGCGGAATAAGGAATTCTTTTCAGAAAACCAACACTTCTAGCAAACCCTGGTAAGGTTCTTCGCGTTGCATCGAATTAAACCACATCCT
>4TW_4119
TCACCCCAGTCACCAGCCCTGCCTTAGGCGCCTCCCTCCCTTGCGGGTTGAGATAACGACTTCGGGCGTGACCAGCTTCCATGGTGTGACGGGCGGTGTGTACAAGGCCCGGGAACGTATTCACCGCAGTATGCTGACCTGCGATTACTAGCGATTCCGCCTTCATGCAGGCGAGTTGCAGCCTGCAATCTGAACTAAGACCGGGTTTATGAGATTAGCTTGCATTCGCATGCTTGCGACTCTTTGTCCCGGCCATTGTAGTACGTGTGTAGCCCAAGGCGTAAGGGGCATGATGACTTGACGTCATCCCCACCTTCCTCCGGTTTGTCACCGGCAGTCTCTCTAGAGTGCCCAACTTAATGATGGCAACTAAAAACGAGGGTTAGCGCTCGTTGCGGGACTTAACCCAACATCTCACGACACGAGCTGACGACAGCCATGCACCACCTGTGTTCGTGCTCCCGAAGGCACTCCTCCCTTTCAAGAGGATTCACGA
>4TW_4120
TCTCCTTCCTCTAGGTGGGAGGGTTTAATGAACTTCTCGGCAACCGACGGTGTTGCCACCGATAGTTGCCAATCCGAACACTTCACCAGCACACCCAATCGGTAGGAGCGACGGGCGGTGTGTACAAAGGGCAGGGACGTAATCAACGCGAGCTGATGACTCACGCTTACTAGGCATTCCTCGTTGAAGACTAATAATTGCAATAATCTATCCCATCACGTTGCAGTTTCAAAGATTACCCAGACCTCTCGGCCAAGGATAGGCTCGTTGAATGCAACAGTGTAGCGCGCGTGCAGCCCAGAACATCTAAGGGCATCACAGACCTGTTATTGCCTCCAACTTCCTCATGCTAGAACGCATGAAGTCCCTCTAAGAAGTTGCCCACCAATGCCGAAGCATTCGTGTAACTATTTAGCAGGCGGAGGTCTCGTTCGTTATCGGAATTAACCAGACAAATCACTCCACCAACTAAGAACGGCCATGCACCACCACCCATAGAA
>4TW_4122
TAGCCCTAGTCATCGGTATTGCCCTAGGTCGCTCCTTGCGGTTACGAACTTTAGGCACTCCCAACTCCCATGGCTTGACGGGCGGTGTGTACAAGGCCCGGGAACGTATTCACCGAATCATTGCTGATATCCGATTACTAGCGAATCCAACTTCATGGAGTCGAGTTGCAGACTCCAATCCGAACTGAGAGTGCTTTTTAGAGATTAGCTTCACATCGCTGTGTTGCTGCCCTTTGTAGCACCCATTGTAGCACGTGTGTAGCCCTGGACGTAAGGGCCATGATGACTTGACGTCATCCCCACCTTCCTCACTACTTACGTAGGCAGTCTCTTTAGAGTCCCCAGCTTAACCTGTTGGCAACTAAAGATAGGGGTTGCGCTCGTTGCGGGACTTAACCCAACACCTCACGGCACGAGCTGACGACAGCCATGCAGCACCTTGTTTTGTGCTCCGAAGAGATGACTGGTTTCCCAGCCGGTCACTAACATTCAAGCCCAGGGTAAC
>4TW_4169
TAGTCCCAGTCACCAGCCTCGCCGTGGGCACCCATGAATTTGGGCGACTTCGGGCGCTGCCAGCTCCCATGACTTGACGGGCGGTGTGTACAAGGCTCAGGAACATATTCACCGCGGCGTAGCTGATCCGCGATTACTAGCGATTCCGACTTCAAGGAGGCGGGTTGCAGCCTCCTATCTGAACTGGGGCGGACTTTAAGCGATTTGCTCCACCTTGCGGTCTTGCATCGTTCTGTATCCGCCATTGTAGCACGTGTGCAGCCCCAGGCATAAGGGCCATGAGGACTTGACGTCATCCCCACCTTCCTCCGGTTTGACACCGGCAGTCTCGCTAGAGTCCTCAGCATTACCTGTTAGCAACTAACGATAGGGGTTTCGCTCGTTGAGGGACTTAACCCGACACTTCACAGCACGAGCTGACGACAGCCATGCAGCACCTGTCCAAGTTCCGGTCTTGCGACTGTTATCCTAATTTCATAGGACTAATCCTT
>4TW_4193
TAGCCCTAGTCACCGGTTTTACCCTAGACAGCTTCCTTATGGATCACCATCTTCAGGCACCCCCGACTCCCATGGCTTGACGGGCGGTGTGTACAAGGTCCGGGAACGTATTCACCGCGCCATGCTGATGCGCGATTACTAGCGATTCCAACTTCATGGAGTCGAGTTGCAGACTCCAATCCGAACTGGGACATCCTTTCTGAGATTCGCTTACATTCGCATGCTCGCTGCCCTCTGTGGATGCCATTGTAGTACGTGTGTAGCCCTGGGCATAAAGGCCATGATGACTTGACGTCGTCCCTTCCTTCCTCACTCCTTACGGAGGCAGTCTTTTCAGAGTCCCCGACCGAATCGCTGGCAACTGAAAAATAGGGGTTGCGCTCGTTGCGGGACTTAACCCAACACCTCACGGCACGAGCTGACGACAGCCATGCAGCACCTTGAAAAATTGTCCGAAGAAGGACACCTTTCGGCATCTGTCAATTCCCATTTAAAACCCTGGTAA
>4TW_4203
TCACCCCAGTTGCTGACTATACCTTGGTCAAACGCCTCCTTGCGGTTAGCAATCTGCTTTAAGGTAGAACCAACTTCCATGGTGTGACGGGCGGTGTGTACAAGACCCGGGAACGTATTCACCGTAGCACGCTGATCTACGATTACTAGCGATTCCAGCTTCATGCACTCGAGTTGCAGAGTGCAATCCGAACTGAGGTAGATTTTTGAGTTTAGCTTAGCGTCGCCACTTTGCATCTCATTGTCACTACCATTGTAGCACGTGTGTAGCCCAACCCGTAAGGGCCATGAGGACTTGACGTCATCCCCACCTTCCTCCAGCTTATCACTGGCAGTTCTTTCAGAGTGCCCAGCATGACCTGATGGCAACTAAAAGTAGGGGTTGCGCTCGTTGCGGGACTTAACCCAACATCTCACGACACGAGCTGACGACAGCCATGCAGCACCTGTGTTCTGTCCGGCCGAACCGAAAAGTCTAGTTTCCTAAA
>4TW_4225
TCTCCTTCCTCTAGGTGGGAGGGTTTAATGAACTTTTCGGCAGCCCAGAGCGGAAACCGCCCCGGGTTGCCAATCCGAACACTTCACCAGCACACCCAATCGGTAGGAGCGACGGGCGGTGTGTACAAAGGGCATGGACGTAATCAACGCGAGCTGATGACTCACGCTTACTAGGAATTCCTCGTTGAAGATTAATAGTTGCAATAATCTATCCCCATCACGATGAAATTTGCAAGATTACCCGGTCCTGTCGAACGAGGTGAATGCTTGTTGCTTTCATCAGTGTAGCGCGCGTGCGGCCCAGAACATCTAAGGGCATCACAGACCTGTTATTGCCTCAAACTTCCACTCGCTAGGCACGAATAGTCCCTCTAAGAAGTTGTCCCCCCACAAATTGTGAAGGTAACTATTTAGCAGGTTAAGGTCTCGTTCGTTAACGGAATTAACCAGACAAATCACTCCACCAACTAAGAACGGCCATGCACCACCACCCATAGAATCAAGAAAGAGCTCTCAAT
>4TW_4228
TAGTCCCAGTCACCAGCCTCGCCGTAGGGACCCCTGAAACGGGACCACTTCGGGCGCTGCCAGCTCCCATGACTTGACGGGCGGTGTGTACAAGGCTCAGGAACATATTCACCGCGGCGTAGCTGATCCGCGATTACTAGCGATTCCAACTTCATGGAGGCGAGTTGCAGCCTCCAATCCGAACTGGGGTACCTTTTAGCGATTTGCTCCACCTTGCGGTCTTGCGTCGTTCTGTCGGTACCATTGTAGCACGTGTGCAGCCCTAAGCATAAAGGCCATGAGGACTTGACGTCATCCCCACCTTCCTCCAGCTTATCACTGGCAGTTCTTTCAGAGTGCCCAGCATGACCTGATGGCAACTAAAAGTAGGGGTTGCGCTCGTTGCGGGACTTAACCCAACATCTCACGACACGAGCTGACGACAGCCATGCAGCACCTGTGTTCTGTCCGGCCGAACCGAAAAGTCTAGTTTCCTAAACTCGCGACAGACAT
>4TW_4232
TGTCCTTCCTCTAAGTGATAAGGTTTGCGAAACTTCCCGTAGCGAAGCCATTGCTGGATCGCCGCAGTCCGAATTACTCACCGGATCACTCAATCGGTAGGAGCGACGGGCGGTGTGTACAAAGGGCAGGGACGTAATCAGCGCAGTCTGATGAACTGCACTTACTAGGAATTCCTCGTTGAAGATCAATAATTGCAATGATCTATCCCCATCACGACACGATTTCAGAAGGTTACCCAGTCCTATCGGACGAGGAAAACTTGTTGAGCGTGTCAGTGTAGCGCGCGTGCAGCCCAGGACATCTAAGGGCATCACAGACCTGTTATTGCCTCAAACTTCCTCGTGTTTGAATCACGAAGTCCCTCTAAGAAGTATACAGATAACAAGTTACCTGCAACTATTTAGCAGGTTAAGGTCTCGTTCGTTAACGGAATTAACCAGACAAATCACTCCACCAACTAAGAACGGCCATGCACCACCACCCATAGAATCAAGAAAGAGCTA
>4TW_4235
TCACCCCAGTCATCAACCCCGCCTTCGGCACCCTCCTCCCCCGAAAGGGTTAGAGTAATGACTTCGGGCGTGGCTCACTTCCATGGTGTGACGGGCGGTGTGTACAAGGCCCGGGAACGGATTCACCGCAGTATGCTGACCTGCGATTACTAGCGATTCCTCCTTCATGCAGGCGAGTTGCAGCCTGCAATCTGAACTGTGCCAGGGTTTGTGAGATTCGCTCTCCCTCGCGGGTTGGCTGCTCTGTGTCCCTCGCATTGTAGTACGTGTGTCGCCCAGGACGTAAGGGCCATGCTGACTTGACGTCATCCTCACCTTCCTCCGGTTTGTCACCGGCAGTCTCGCTAGAGTTCCCAACTTAATGATGGCAACTAACGACGAGGGTTGCGCTCGTTGCGGGACTTAACCCAACATCTCACGACACGAGCTGACGACAGCCATGCAGCACCTGTCTTCTGGTTCCTTACGGCACTCTCCCCTTTCAAGGAGATT
>4TW_4237
TCACCCTAGTTATTGGCTGCATTATCACAAGAAATGTCTACAATGATACACAATTAAGTATATCAATTGTAGTTCATTTGTTTATTTCAAATATAGCAAACTCCCGTGGCGTGACGGGCGGTGTGTACAAGACCCAGGAACATATTCACCGTGGCGTGCTGATCCACGATTACTAGCGATTCCAACTTCATATTCTCGAGTTGCAGAGAACAATCCGAACTGAGATGATCTTTTATGTTTTGCTCAGCCTCACGACTTTGCTTCACTTTGTAATCACCATTGTAGCACATGTGTAGCCCCACTCATAAGGGCCATGAGGACTTGACGTCATCGTTACCTTCCTCCTATTTATCATAGGCTGTTTTACTAATCAATTGGGCGTTGCCTTCAAGATATAGTAATAACGGTTGCGCTCGTTTATGGACTTAACCTTACATCTTACGACACGAGCTGACGACAGCCATGCAACACCTGTACTATGTTTTTA
>4TW_4270
TCACCTTCCTCTAAATGATAAGGTTTGGACAAGTTCTCACGGTCAGGCCCCAATGAAGGAGCCAAAACCACAATCCCGAGTCCTCACCGGACCATTCAATCGGTAGGTGCGACGGGCGGTGTGTACAAAGGGCAGGGACGTAATCATTGCAGTTTGATGAACTGCGATTACTAGGAATTCCTCGTTCAAGATTAATAATTGCAATAATCTATCCCTATCACGATGCATGTTAACAAGATTACCCAGGCCTCTCGGCCAAGGTTATATGCTCGTTGAGTGCATCAGTGTAACGCGCGTGCGGCCCAGGACATCTAAGGGCATCACAGACCTGTTATTGCCGCCATCTTCCTTCATCTTGTAGAATGAACGTCCCTCTAAGAAGCTCTTACCAATGAAAAACCATTAGTAGAACTATTTAGCAGGCGGCGGTCTCGTTCGTTAACGGAATTAACCAGACAAATCACTCCACCAACTAAGAACGGCCATGCACCACCACCCATAGAATCAAG
>4TW_4279
TCTCCTTCCTCTAAGTGATGTGGTTTACTTGACTTCCCCAAAGCGTCACGAGGGCGCCTCAAGTCCGAAAGGTTCACCGGACCACTCGAAATCGGTAGGAGCGACGGGCGGTGTGTACAAAGGGCAGGGACGTAATCAACGCAGTTTGATGAACTGCGCTTACTAGGCATTCCTCGTTCATGATCAATAATTCCAAAGATCAATCCCCATCACGACACATATTGCTGATTAGCAGTTACCTTTCGGAACTGCAAAGCTCGCTGTATGTGTCAGTGTAGCACGCGTGCGGCCCAGGACATCTAAGGGCATCACAGACCTGTTATTGCCTCAAACTTCCTTGTATTTGCTTACAAAGTCCCTCTAAGAAGTCAACTCAATTATGATTGGATTAACTATTTAGCAGGCTAAGGTCTCGTTCGTTAACGGAATTAACCAGACAAATCACTCCACCAACTAAGAACGGCCATGCACCACCACCCATAGAATCAAGAAAGAGCTATC
>4TW_4328
TCACCCCAGTCACCAGCCCTGCCTTAGGCGCCTCCCTCCCTTGCGGGTTGAGATAACGACTTCGGGCGTGACCAGCTTCCATGGTGTGACGGGCGGTGTGTACAAGGCCCGGGAACGTATTCACCGCAGTATGCTGACCTGCGATTACTAGCGATTCCGCCTTCATGCAGGCGAGTTGCAGCCTGCAATCTGAACTAAGACCGGGTTTATGAGATTAGCTTGCATTCGCATGCTTGCGACTCTTTGTCCCGGCCATTGTAGTACGTGTGTAGCCCAAGGCGTAAGGGGCATGATGACTTGACGTCATCCCCACCTTCCTCCGGTTTGTCACCGGCAGTCTCTCTAGAGTGCCCAACTTAATGATGGCAACTAAAAACGAGGGTTGCGCTCGTTGCGGGACTTAACCCAACATCTCACGACACGAGCTGACGACAGCCATGCACCACCTGTGTTCGTGCTCCCGAAGGCACTCCTCCCTTTCAAGAGGATTCACGA
>4TW_4341
TCACCTTCCTCTAGATGATAAGGTTTACCCAACTTTCCAGCCTGCGGCGAGTTGCCTCGCTACAAGCCGGTCCGGAGGTTTCACCGGACCATCCAATCGGTAGGTGCGACGGGCGGTGTGTACAAAGGGCAGGGACGTAATCAATGCAAGCTGATGACTTGCGTTTACTAGGAATTCCTCGTTGAAGATTAATAATTGCAATAATCTATCCCTATCACGACACGATTTCAAAAGATTTCCCAAACCTCTCGGCCCAGGCAACAACTCGTTGAACGTGTCAGTGTAGCGCGCGTGCAGCCCAGAACATCTAAGGGCATCACAGACCTGTTATTGCCTCCAACTTCCTCATGCTAGAACGCATGAAGTCCCTCTAAGAAGTTGCCCACCAATGCCGAAGCATTCGTGTAACTATTTAGCAGGCGGAGGTCTCGTTCGTTATCGGAATTAACCAGACAAATCACTCCACCAACTAAGAACGGCCATGCACCACCACCCATAGAATCAAGAAAG
>4TW_4358
TCACCCCAGTTGCTGACTATACCTTGGTCAAACGCCTCCTTGCGGTTAGCAATCTGCTTTAAGGTAGAACCAACTTCCATGGTGTGACGGGCGGTGTGTACAAGACCCGGGAACGTATTCACCGTAGCACGCTGATCTACGATTACTAGCGATTCCAGCTTCATGCACTCGAGTTGCAGAGTGCAATCCGAACTGAGGTAGATTTTTGAGTTTAGCTTAGCGTCGCCACTTTGCATCTCATTGTCACTACCATTGTAGCACGTGTGTAGCCCAACCCGTAAGGGCCATGAGGACTTGACGTCATCCCCACCTTCCTCCAGCTTATCACTGGCAGTTCTTTCAGAGTGCCCAGCATGACCTGATGGCAACTAAAAGTAGGGGTTGCGCTCGTTGCGGGACTTAACCCAACATCTCACGACACGAGCTGACGACAGCCATGCAGCACCTGTGTTCTGTCCGGCCGAACCGAAAAGTCTAGTTTCCTAAA
>4TW_4363
TCACCCCAGTCACTAATTCTACCTTAGGCACCCTCCCCCGAAAGGGTTAGAGTAATGACTTCGGGCGTGGCTCACTTCCATGGTGTGACGGGCGGTGTGTACAAGGCCCGGGAACGGATTCACCGCAGTATGCTGACCTGCGATTACTAGCGATTCCTCCTTCATGCAGGCGAGTTGCAGCCTGCAATCTGAACTGTGCCAGGGTTTGTGAGATTCGCTCTCCCTCGCGGGTTGGCTGCTCTGTGTCCCTCGCATTGTAGTACGTGTGTCGCCCAGGACGTAAGGGCCATGCTGACTTGACGTCATCCCCACCTTCCTCCGGTTTGTCACCGGCAGTCTCTCTAGAGTGCCCAACTTAATGATGGCAACTAAAAACGAGGGTTGCGCTCGTTGCGGGACTTAACCCAACATCTCACGACACGAGCTGACGACAGCCATGCACCACCTGTGTTCGTGCTCCCGAAGGCACTCCTCCCTTTCAAGAGGATTCACGAC
>4TW_4365
TCTCCTTCCTCTAAGTGATAAGATTTACCTGACTTTCCGCGCGTGGCACGAAACCACTTGCAGTCCAAAAGATTCACCGGACCACTCGAAATCGGTAGGAGCGACGGGCGGTGTGTACAAAGGGCAGGGACTTAATCAGCGCAGGCTAATGACCTGCGCTTACTAGGCATTCCTCGTTCAAGATCAATAATTCCAAAGATCTATCCCCATCACGACGCCTATTGCTGATTACCAGAACCTTTCGGAGCTGGGAAGTACTCGCTGTAGGCGTCAGTGTAGCACGCGTGCGGCCCAGGACATCTAAGGGCATCACAGACCTGTTATTGCCTCAAACTTCCTTGTGATTAACGCACAAAGTCCCTCTAAGAAGACCACGTCGTTCGTGAACGGCGGGCCTAGTTAGCAGGCTAAGGTCTCGTTCGTTAACGGAATTAACCAGACAAATCACTCCACCAACTAAGAACGGCCATGCACCACCACCCATAGAATCAAGAAAGAGCTATCAATCTGT
>4TW_4418
TCACCCCAGTCACTAATTCTACCTTAGGCACCCTCCCCCAAACGGTTAGAGTAATGATTTCGGGCATAACCAGCTTCCATGGTGTGACGGGCGGTGTGTACAAGGCCCGGGAACGAATTCACCACTGTATAGCTGACCAGCGATTACTAGCGATTCCACCTTCATGTAGGCGAGTTGCAGCCTACAATCCGAACTTAGAACGAGTTTATAGATTAGCTAGTCTTTGCAGATTTGCATCTCATTGTCTCGCCCAATGTAGCACGTGTGTAGCCCAGGGTGTAAGGGGCATGCTGACTTGACGTCATCCCCACCTTCCTCCGGTTTATAACCAGCAGTCTTTTTAGAGTTCCATGAAAGGCAACTAAAAACAAGGGTTGCGCTCGTTGCGGGACTTAACCCAACATCTCACGACACGAGCTGACGACAGCCATGCACCACCTGTGTATACGTTCCAAACGGCACTTTCTTCTTTCAAAGAAATTCGTATCATGTCAAAACCCTGGTAAGGTTCTTCGGGTTGCA
>4TW_4464
TCACCCCAGTCATCAACCCCGCCTTCGGCACCCTCCTCCCTTTCGAGTTAGAGTAATGACTTCGGGCGTGGCTCACTTCCATGGTGTGACGGGCGGTGTGTACAAGGCCCGGGAACGGATTCACCGCAGTATGCTGACCTGCGATTACTAGCGATTCCTCCTTCATGCAGGCGAGTTGCAGCCTGCAATCTGAACTGTGCCAGGGTTTGTGAGATTCGCTCTCCCTCGCGGGTTGGCTGCTCTGTGTCCCTCGCATTGTAGTACGTGTGTCGCCCAGGACGTAAGGGCCATGCTGACTTGACGTCATCCTCACCTTCCTCCGGTTTGTCACCGGCAGTCTCGCTAGAGTTCCCAACTTAATGATGGCAACTAACGACGAGGGTTGCGCTCGTTGCGGGACTTAACCCAACATCTCACGACACGAGCTGACGACAGCCATGCAGCACCTGTCTTCTGGTTCCTTACGGCACTCTCCCCTTTCAAGGAGATTCC
>4TW_4478
TCATCCCAGTTACCAGCTACACCTTAGAACACTACCTCCTTGCGGTTGGTACATGCGCTTCGGGTGCGACCGGCTTCCATGATGTGACGGGCGGTGTGTACAAGACCCGGGAACGTATTCACGGCGCCGTAGCTGATGCGCCATTACTAGCGATTCCGGCTTCATGGAGGCGAGTTGCAGCCTCCAATCCGAACTGGGCCCGAATTTAGTGATTTCCTCCACCTCGCGGTCTCGGATCCTTCTGTTTCGGGCATTGTAGTACGTGTGCAGCCCTGGCCGTAAGGGCCATACTGACTTGACGTCGTCCCCACCTTCCTCCCCGTTGAACAGGGCAGTCTGAACAGAGTGCCGGAGACTCACGTCTCCATGGCAACAGTTCACAGGGGTTGCGCTCGTTGCGGGACTTAACCCAACATCTCACGACACGAGCTGACGACAGCCATGCAGCACCTGTGCAAATTGTGTATTGCTACACTCGCCGGCTTTCACCGGTTTAGAGA
>4TW_4485
TAGCCCTAGTTACCAGTTTTACCCTAGGCAGCTCCTTGCGGTCACCGACTTCAGGCACCCCCAGCTTCCATGGCTTGACGGGCGGTGTGTACAAGGCCCGGGAACGTATTCACCGGATCATGGCTGATATCCGATTACTAGCGATTCCAGCTTCACGGAGTCGAGTTGCAGACTCCGATCCGAACTGAGAACGGTTTTGTAGATTCGCTCCTGGTCACCCAGTGGCTGCTCTCTGTACCGTCCATTGTAGCACGTGTGTAGCCCAGGACGTAAGGGCCATGCTGACTTGACGTCATCCTCACCTTCCTCCGGTTTGTCACCGGCAGTCTCGCTAGAGTTCCCAACTTAATGATGGCAACTAACGACGAGGGTTGCGCTCGTTGCGGGACTTAACCCAACATCTCACGACACGAGCTGACGACAGCCATGCAGCACCTGTCTTCTGGTTCCTTACGGCACTCTCCCCTTTCAAGGAGATTCCAGAGATGTCAAGTCCTGGTAA
>4TW_4487
TTTACTTCCTCTAAATGATCAAGTTTGTCTAACTTTCCAACGAATAGGCCTTGCGACCGCATCGTCAGTCCGGAAGCCTCACTAAACCATTCAATCGGTAGTAGCGACGGGCGGTGTGTACAAAGGGCAGGGACGTAATCAACGCGATCTGATGAATCGCGCTTACTAGGAATTCCTCGTTGAAGACTAATAATTACAATAGTCTAGCCCCATCACGACGAAATTTCGGAGTTTACCCGGGCCTTTCGGTCAAGGTTGTGAGCTCGTTGAATTCGTCAGTGTAGCGCGCGTGCGGCCCAGAACATCTAAGGGCATCACAGACCTGTTATTGCCGCAAACTTCCATTCGTTAAACACAAATAGTCCCTCTAAGAAGCCGGCCACCAAACAAAGTTTGGCGTGACTATTTAGTAGGCTGCGGTCTCGTTCGTTAACGGAATTAACCAGACAAATCACTCCACCAACTAAGAACGGCCATGCACCACCACCCATAGAATCAAGAAAGATCTTCAATCTGTCAATCCTTACTAT
>4TW_4545
TCACCCAATCATGAACCATACCGTGGACGTCTGCCTCCTTGCGGTTAGCTCAACGTCTTCTAGTACAGCCCACTTTCGTGATGTGACGGGCGGTGTGTACAAGACCCGGGAACGTATTCACCGCAGCATGCTGATCTGCGATTACTAGCGATTCCAGCTTCATGGAGTCGAGTTGCAGACTCCAATCCGAACTGAGACTGGTTTTTCCGATTGGCTCCGTCTCGCGACTTCGCTACGGTTTGTACCAGCCATTGTAGCACGTGTGTAGCCCTGGACATAAAGGCCATGAGGACTTGACGTCATCCCCACCTTCCTCCGGTTTATCACCGGCAGTTCCGCGAGAGTCCCCAACTTAATGATGGTAACTCACGGTAAGGGTTGCGCTCGTTGCGGGACTTAACCCAACATCTCACGACACGAGCTGACGACAGCCATGCAGCACCTTGCTGGCAGGAGCCGATTACTCGGATCATCTTATCTCTAAGACTTA
>4TW_4586
TCATCCCAATCACCATCCATACCTTAGGCGCATGCTTCCTTGCGGTTGGCTCAGCGATTTTGGGTACAGACGGCTTTCATGATGTGACGGGCGGTGTGTACAAGGCCTGGGAACGTATTCACGGCGCCGTAGCTGATGCGCCATTACTAGCGATTCCGGCTTCATGCTGTCGAGTTGCAGACAGCAATCTGAACTGGGCCCGATTTTTAGGATTTGCTCCCCGTCGCCGGTTTGCGCCCCTTTGTATCGGGCATTGTAGTACGTGTGCAGCCCTAGCCGTAAGGGCCATACTGACTTGACGTCATCCCCACCTTCCTCCCCGTTGAAGCGAGGCAGTCCGTCCAGAGTGCTCCATCCTTTCGAATGGGTGGCAACAGGACGTAGGGGTTGCGCTCGTTGCGGGACTTAACCCAACATCTCACGACACGAGCTGACGACAGCCATGCAGCACCTGTGCAAACTGGTATTGCTACCTCGTTACCCTTTCAGGCTT
>4TW_4589
TCACCCCAGTCACCAGCCCTGCCTTAGGCGCCTCCCTCCCTTGCGGGTTGAGATAACGACTTCGGGCGTGACCAGCTTCCATGGTGTGACGGGCGGTGTGTACAAGGCCCGGGAACGTATTCACCGCAGTATGCTGACCTGCGATTACTAGCGATTCCGCCTTCATGCAGGCGAGTTGCAGCCTGCAATCTGAACTAAGACCGGGTTTATGAGATTAGCTTGCATTCGCATGCTTGCGACTCTTTGTCCCGGCCATTGTAGTACGTGTGTAGCCCAAGGCGTAAGGGGCATGATGACTTGACGTCATCCCCACCTTCCTCCGGTTTGTCACCGGCAGTCTCTCTAGAGTGCCCAACTTAATGATGGCAACTAAAAACGAGGGTTGCGCTCGTTGCGGGACTTAACCCAACATCTCACGACACGAGCTGACGACAGCCATGCACCACCTGTGTTCGTGCTCCCGAAGGCACTCCTCCCTTTCAAGAGGATTCACGA
>4TW_4595
TCACCCCAGTTGCTGACTGTACCTTGGTCAAACGCCTCCTTGCGGTTAGCAATCTGCTTTAAGGTAGAACCAACTTCCATGGTGTGACGGGCGGTGTGTACAAGACCCGGGAACGTATTCACCGTAGCACGCTGATCTACGATTACTAGCGATTCCAGCTTCATGCACTCGAGTTGCAGAGTGCAATCCGAACTGAGGTAGATTTTTGAGTTTAGCTTAGCGTCGCCACTTTGCATCTCATTGTCACTACCATTGTAGCACGTGTGTAGCCCAACCCGTAAGGGCCATGAGGACTTGACGTCATCCCCACCTTCCTCCAGCTTATCACTGGCAGTTCTTTCAGAGTGCCCAGCATGACCTGATGGCAACTAAAAGTAGGGGTTGCGCTCGTTGCGGGACTTAACCCAACATCTCACGACACGAGCTGACGACAGCCATGCAGCACCTGTGTTCTGTCCGGCCGAACCGAAAAGTCTAGTTTCCTAAA
>4TW_4605
TCACCCCAGTCACTAATTCTACCTTAGGCACCCTCCCCAAACGGTTAGAGTAATGATTTCGGGCATAACCAGCTTCCATGGTGTGACGGGCGGTGTGTACAAGGCCCGGGAACGAATTCACCACTGTATAGCTGACCAGCGATTACTAGCGATTCCACCTTCATGTAGGCGAGTTGCAGCCTACAATCCGAACTTAGAACGAGTTTATAGATTAGCTAGTCTTTGCAGATTTGCATCTCATTGTCTCGCCCAATGTAGCACGTGTGTAGCCCAGGGTGTAAGGGGCATGCTGACTTGACGTCATCCCCACCTTCCTCCGGTTTATAACCAGCAGTCTTTTTAGAGTTCCATAAAAGGCAACTAAAAACAAGGGTTGCGCTCGTTGCGGGACTTAACCCAACATCTCACGACACGAGCTGACGACAGCCATGCACCACCTGTGTATACGTTCCAAACGGCACTTTCTCCTTTCAAAGAAATTCGTATCATGTCAAAACCCTGGTAAGGTTCTTCGCGTTGCA
>4TW_4637
TAGTCCCAGTCACCAGCCTCGCCGTGGGCACCCATGAATTTGGGCGACTTCGGGCGCTGCCAGCTCCCATGACTTGACGGGCGGTGTGTACAAGGCTCAGGAACATATTCACCGCGGCGTAGCTGATCCGCGATTACTAGCGATTCCGACTTCAAGGAGGCGGGTTGCAGCCTCCTATCTGAACTGGGGCGGACTTTAAGCGATTTGCTCCACCTTGCGGTCTTGCATCGTTCTGTATCCGCCATTGTAGCACGTGTGCAGCCCCAGGCATAAGGGCCATGAGGACTTGACGTCATCCCCACCTTCCTCCCCGTTGAAGCGAGGCAGTCCGTCCAGAGTGCTCCATCCTTTCGAATGGGTGGCAACAGGACGTAGGGGTTGCGCTCGTTGCGGGACTTAACCCAACATCTCACGACACGAGCTGACGACAGCCATGCAGCACCTGTGCAAACTGGTATTGCTACCTCGTCACCCTTTCAGGCTTCTA
>4TW_4641
TCACCCCAGTTGCTGACTATACCTTGGTCAAACGCCTCCTTGCGGTTAGCAATCTGCTTTAAGGTAGAACCAACTTCCATGGTGTGACGGGCGGTGTGTACAAGACCCGGGAACGTATTCACCGTAGCACGCTGATCTACGATTACTAGCGATTCCAGCTTCATGCACTCGAGTTGCAGAGTGCAATCCGAACTGAGGTAGATTTTTGAGTTTAGCTTAGCGTCGCCACTTTGCATCTCATTGTCACTACCATTGTAGCACGTGTGTAGCCCAACCCGTAAGGGCCATGAGGACTTGACGTCATCCCCACCTTCCTCCAGCTTATCACTGGCAGTTCTTTCAGAGTGCCCAGCATGACCTGATGGCAACTAAAAGTAGGGGTTGCGCTCGTTGCGGGACTTAACCCAACATCTCACGACACGAGCTGACGACAGCCATGCAGCACCTGTGTTCTGTCCGGCCGAACCGAAAAGTCTAGTTTCCTAAA
>4TW_4646
TCACCCCAGTCATCAACCCCGCCTTCGGCACCCTCCTCCCCCGAAAGGGTTAGAGTAATGACTTCGGGCGTGGCTCACTTCCATGGTGTGACGGGCGGTGTGTACAAGGCCCGGGAACGGATTCACCGCAGTATGCTGACCTGCGATTACTAGCGATTCCTCCTTCATGCAGGCGAGTTGCAGCCTGCAATCTGAACTGTGCCAGGGTTTGTGAGATTCGCTCTCCCTCGCGGGTTGGCTGCTCTGTGTCCCTCGCATTGTAGTACGTGTGTCGCCCAGGACGTAAGGGCCATGCTGACTTGACGTCATCCCCACCTTCCTCTCTACTTGCGTAGGCAGTCTCCCTAGAGTGCCCAGCTTAACCTGATGGCAACTAAGGATAGGGGTTGCGCTCGTTGCGGGACTTAACCCAACATCTCACGACACGAGCTGACGACAGCCATGCAGCACCTCTCTACGCATCCGACTTAACGGGTCATTCGACTTTC
>4TW_4655
TCACCCCAGTCATCAACCCCGCCTTCGGCACCCTCCTCCCCCGAAACGGGTTAGAGTAATGACTTCGGGCGTGGCTCACTTCCATGGTGTGACGGGCGGTGTGTACAAGGCCCGGGAACGGATTCACCGCAGTATGCTGACCTGCGATTACTAGCGATTCCTCCTTCATGCAGGCGAGTTGCAGCCTGCAATCTGAACTGTGCCAGGGTTTGTGAGATTCGCTCTCCCTCGCGGGTTGGCTGCTCTGTGTCCCTCGCATTGTAGTACGTGTGTCGCCCAGGACGTAAGGGCCATGCTGACTTGACGTCATCCTCACCTTCCTCCGGTTTGTCACCGGCAGTCTCGCTAGAGTTCCCAACTTAATGATGGCAACTAACGACGAGGGTTGCGCTCGTTGCGGGACTTAACCCAACATCTCACGACACGAGCTGACGACAGCCATGCAGCACCTGTCTTCCGGTTCCTTACGGCACTCTCCCCTTTCAAGGAGATT
>4TW_4680
TCACCCCAGTCACTAGCCCTGCCTTAGGCATCCCCCTCCAAAAGGTTGAGGTAACGACTTGGGCATAGCCAGCTCCCATGGTGTGACGGGCGGTGTGTACAAGGCCCGGGAACGTATTCACCGCCGTATGGCTGACCGGCGATTACTAGCGATTCCGACTTCATGCAGGCGAGTTGCAGCCTGCAATCCGAACTGAGACCGGGTTTTTGAGGTTGGCTAGCCCTCGCGGGTTTGCATCTCTTTGTCCCGGCCATTGTAGCACGTGTGTCGCCCAGGGCGTAAGGGGCATGCTGACTTGACGTCATCCTCACCTTCCTCCGGCTTATCACCGGCAGTGTTTTGAGTTTCCCAAAATGGCAACTCAAAATAAGGGTTGCGCTCGTTGCGGGACTTAACCCAACATCTCAAGACACGAGCTGACGACAGCCATGCACCACCTGTGTCCACCTGTCTTCATGGGAAACCCATGAAGACAACTTTCCCTTTCAGGAAAAAGGTGGCATGTCAAGCCCTGGTAA
>4TW_4725
TCATCCCAATCACCGATCCCACCTTTGGCAGCTCCCTCCTTGCGGTTGGGCCACTGACTTTGGGTGTTACCGACTTTCGTGATGTGACGGGCGGTGTGTACAAGCCCCGGGAACGTATTCACCGTAGCGTTGCTGATCTACGATTACTAGCAACTCCGACTTCATGGGGTCGAGTTGCAGACCCCCAATCCGAACTGAGACTGGCTTTATCGGATTCGCTCCACCTTGCGGTATCGCAGCCGTTTGTACCAGCCATTGTAGCATGCGTGCAGCCCAAGACATAAGGGGCATGATGATTTGACGTCATCCCCACCTTCCTCCGAGTTAACCCCGGCAGTCTCCTGTGAGTCCCCAACTAAATGCTGGCAACACAGAACGAGGGTTGCGCTCGTTGCGGGACTTAACCCAACATCTCACGACACGAGCTGACGACAACCATGCACCACCTGTATACAGACCTTGCGGCTATGACATCTCTGCCATATTCCTGTATA
>4TW_4739
TCACCCCAGTCATCAACCCCGCCTTCGGCACCCTCCTCCCTTTCGAGTTAGAGTAATGACTTCGGGCGTGGCTCACTTCCATGGTGTGACGGGCGGTGTGTACAAGGCCCGGGAACGGATTCACCGCAGTATGCTGACCTGCGATTACTAGCGATTCCTCCTTCATGCAGGCGAGTTGCAGCCTGCAATCTGAACTGTGCCAGGGTTTGTGAGATTCGCTCTCCCTCGCGGGTTGGCTGCTCTGTGTCCCTCGCATTGTAGTACGTGTGTCGCCCAGGACGTAAGGGCCATGCTGACTTGACGTCATCCTCACCTTCCTCCGGTTTGTCACCGGCAGTCTCGCTAGAGTTCCCAACTTAATGATGGCAACTAACGACGAGGGTTGCGCTCGTTGCGGGACTTAACCCAACATCTCACGACACGAGCTGACGACAGCCATGCAGCACCTGTCTTCTGGTTCCTTACGGCACTCTCCCCTTTCAAGGAGATTCC
>4TW_4752
TCATCCCAGTCACGAACCCTGCCGTGGTAATCGCCCTCCTTGCGGTTAGGCTAACTACTTCTGGCAGAACCCGCTCCCATGGTGTGACGGGCGGTGTGTACAAGACCCGGGAACGTATTCACCGCGACATTCTGATCCGCGATTACTAGCGATTCCGACTTCACGCAGTCGAGTTGCAGACTACGATCCGGACTACGATGCATTTTCTGAGATTAGCTCCCCCTCGCGGGTTGGCAACCCTCTGTATGCACCATTGTATGACGTGTGAAGCCCTACCCATAAGGGCCATGAGGACTTGACGTCATCCCCACCTTCCTCCGGTTTGTCACCGGCAGTCTCTTTAGAGTGCTCTTGCGTAGCAACTAAAGACAAGGGTTGCGCTCGTTGCGGGACTTAACCCAACATCTCACGACACGAGCTGACGACAGCCATGCAGCACCTGTGTTCACTTTCCCTTACGGGCACCTAATGTATCTCTACTTCGTTAGTGACATGTCAAGGGGTTAA
>4TW_4753
TCACCTTCCTCTAAATGATGAGATTTAATCAACTTCTCAAAGGCAACCCCGAGAGGCTACCCCCCGATCCGAGGATTTCACCGAACCATTCAATCGGTAGGTGCGACGGGCGGTGTGTACAAAGGGCAGGGACGTAATCAACGCGAGCTGATGACTCGCGCTTACTAGGAATTCCTCGTTGAAGATTAATAATTGCAATAATCTATCCCCCATCACGATGAACTTTCACAAGTTTACCCATGCCTTTCGGTACAGGTGGTCTCGTTGCGTTCATCAGTGTAGCGCGCGTGCGGCCCAGAACATCTAAGGGCATCACAGACCTGTTATTGCCTCAAACTTCCATTCATTAAACACAAATAGTCCCTCTAAGAAGATGCGCCAATCATATTGGCGAATCTAGTTAGCAGGCTGAGGTCTCGTTCGTTAACGGAATTAACCAGACAAATCACTCCACCAACTAAGAACGGCCATGCACCACCACCCACGAAATCAAGAAAGAGCTATCAAT
>4TW_4754
TCACCCCAATCATGAACCATACCGTGGACGTCTGCCTCCTTGCGGTTAGCTCAACGTCTTCTAGTACAGCCCACTTTCGTGATGTGACGGGCGGTGTGTACAAGACCCGGGAACGTATTCACCGCAGCATGCTGATCTGCGATTACTAGCGATTCCAGCTTCATGGAGTCGAGTTGCAGACTCCAATCCGAACTGAGACTGGTTTTTCCGATTGGCTCCGTCTCGCGACTTCGCTACGGTTTGTACCAGCCATTGTAGCACGTGTGTAGCCCTGGACATAAAGGCCATGAGGACTTGACGTCATCCCCACCTTCCTCCGGTTTATCACCGGCAGTTCCGCGAGAGTCCCCAACTTAATGATGGTAACTCACGGTAAGGGTTGCGCTCGTTGCGGGACTTAACCCAACATCTCACGACACGAGCTGACGACAGCCATGCAGCACCTTGCTGGCAGGAGCCGATTACTCGGATCATCTTATCTCTAAGACTTA
>4TW_4757
TCACCTCGGTCACTAATTTTACCTTCGGCATCTCCTTCCTTACGGTTAGGATAACGACTTCGGGTACAACCAGCTTCCATGGTGTGACGGGCGGTGTGTACAAGGCCCGGGAACGGATTCACCGCTGTGTAGCTGACCAGCGATTACTAGCGATTCCACCTTCATGCAGGCGAGTTGCAGCCTGCAATCTGTACTTGGAGTAAGTTTCAAAGATTAGCTTATTCTCGCGAATTTGCAACTTATTGTCTTACCCATTGTAGGACGTGTGTAGCCCAGGGTGTAAGGGGCATGATGACTTGACGTCGTCCTCACCTTCCTCCGGTTTGTCACCGGCAGTCTTTCTAGACAATAGAACTAAAATAAGGGTTGCGCTCGTTGCGGGACTTAACCCAACATCTCACGACACGAGCTGACGACAGCCATGCACCACCTGTAGAAGCGGAATAAGGAATTCTTTTCAGAAAACCAACACTTCTAGCAAACCCTGGTAAGGTTCTTCGCGTTGCATCGAATTAAACCACATCCT
>4TW_4774
TAGTCCCAGTCACCAGCCTTGCCGTGGGCACGCATGAAATTGCGCGACTTCGGGCACTGCCAGCTCCCATGACTTGACGGGCGGTGTGTACAAGGCTCAGGAACATATTCACCGCGGCGTAGCTGATCCGCGATTACTAGCGATTCCAACTTCATGCGGGCGAATTTCAGCCCGCAATCTGAACTGGGGTATGCTTTAGCGATTTGCTCCACCTTGCGGTCTTGCATCGTTCTGTACATACCATTGTAGCACGTGTGCAGCCCTAGACATAAAGGCCATGAGGACTTGACGTCATCCCCACCTTCCTCCGGTTTGACACCGGCAGTCTCGCTACAGTCCTCGCCATTACGCGTTAGCAAGTAGCGACAGGGGTTGCGCTCGTTGAGGGACTTAACCCGACACTTCACAGCACGAGCTGACGACAGCCATGCAGCACCTGTTCACGTTCCGCCCTTGCGGGTGTACCTCTACTTTCAT
>4TW_4816
TCACCCCAGTTGCTGACTATACCTTGGTCAAACGCCTCCTTGCGGTTAGCAATCTGCTTTAAGGTAGAACCAACTTCCATGGTGTGACGGGCGGTGTGTACAAGACCCGGGAACGTATTCACCGTAGCACGCTGATCTACGATTACTAGCGATTCCAGCTTCATGCACTCGAGTTGCAGAGTGCAATCCGAACTGAGGTAGATTTTTGAGTTTAGCTTAGCGTCGCCACTTTGCATCTCATTGTCACTACCATTGTAGCACGTGTGTAGCCCAACCCGTAAGGGCCATGAGGACTTGACGTCATCCCCACCTTCCTCCAGCTTATCACTGGCAGTTCTTTCAGAGTGCCCAGCATGACCTGATGGCAACTAAAAGTAGGGGTTGCGCTCGTTGCGGGACTTAACCCAACATCTCACGACACGAGCTGACGACAGCCATGCAGCACCTGTGTTCTGTCCGGCCGAACCGAAAAGTCTAGTTTCCAAA
>4TW_4891
TCTCCTTCCTCTAAGTGATATGGTTTACTTGATTTTCCGCTCGCGGCACGAGGCCGCGCGCAGTCCAAAAGGTTCACCGGACCACTCGAAATCGGTAGGAGCGACGGGCGGTGTGTACAAAGGGCAGGGACTTAATCGGCGCAAGGTAATGACTTGCGCCTACTAGGAATTCCTCGTTCAAGATCTATAATTCCAAAGATCTATCCCCATCACGACGCATATTGCTGATTACCAGCTGCCTCGCGGAGCTGGGATGTACTCGCTGTATGCGTCAGTGTAGCACGCGTGCGGCCCAGGACATCTAAGGGCATCACAGACCTGTTATTGCCTCAAACTTCCTTGTGTTTGGAGCCACAAAGTCCCTCTAAGAAGTCGCGGCCAATCTAGGATTGGCTCGACTAGTTAGTAGGCTAAGGTCTCGTTCGTTAACGGAATTAACCAGACAAATCACTCCACCAACTAAGAACCGGCCATGCACCACCACCCATAGAATCAAGAAAGAGCTA
>4TW_4898
TCATCCCAGTTACCGCTCATACCTTAGGGCGCTGCCTCCTTGCGGTTGGCGCGCGCACTTCGGGTACAAACGACTCCCATGATGTGACGGGCGGTGTGTACAAGACCCGGGAACGTATTCACGGCGCCGTAGCTGATGCGCCATTACTAGCGATTCCGGCTTCATGGAGGCGAGTTGCAGCCTCCAATCCGAACTGGGCCCGAATTTAGTGATTTCCTCCACCTCGCGGTCTCGGATCCTTCTGTTTCGGGCATTGTAGTACGTGTGCAGCCCTGGCCGTAAGGGCCATACTGACTTGACGTCGTCCCCACCTTCCTCCCCGTTGAACAGGGCAGTCTGAACAGAGTGCCGGAGACTCACGTCTCCATGGCAACAGTTCACAGGGGTTGCGCTCGTTGCGGGACTTAACCCAACATCTCACGACACGAGCTGACGACAGCCATGCAGCACCTGTGCAAATTGTGTATTGCTACACTCGCCGGCTTTCACCGGTTTAGAGTA
>4TW_4900
TCACCCCAGTCATCAACCCCGCCTTCGGCACCCTCCTCCCCCGAAAGGGTTAGAGTAATGACTTCGGGCGTGGCTCACTTCCATGGTGTGACGGGCGGTGTGTACAAGGCCCGGGAACGGATTCACCGCAGTATGCTGACCTGCGATTACTAGCGATTCCTCCTTCATGCAGGCGAGTTGCAGCCTGCAATCTGAACTGTGCCAGGGTTTGTGAGATTCGCTCTCCCTCGCGGGTTGGCTGCTCTGTGTCCCTCGCATTGTAGTACGTGTGTCGCCCAGGACGTAAGGGCCATGCTGACTTGACGTCATCCTCACCTTCCTCCGGTTTGTCACCGGCAGTCTCGCTAGAGTTCCCAACTTAATGATGGCAACTAACGACGAGGGTTGCGCTCGTTGCGGGACTTAACCCAACATCTCACGACACGAGCTGACGACAGCCATGCAGCACCTGTCTTCTGGTTCCTTACGGCACTCTCCCCTTTCAAGGAGATT
>4TW_4901
TCACCCTAGTTATTGGCTGCATTATCACAAGAAATGTCTACAATGATACACAATTAAGTATATCAATTGTAGTTCATTTGTTTATTTCAAATATAGCAAACTCCCGTGGCGTGACGGGCGGTGTGTACAAGACCCAGGAACATATTCACCGTGGCGTGCTGATCCACGATTACTAGCGATTCCAACTTCATATTCTCGAGTTGCAGAGAACAATCCGAACTGAGATGATCTTTTATGTTTTGCTCAGCCTCACGACTTTGCTTCACTTTGTAATCACCATTGTAGCACATGTGTAGCCCCACTCATAAGGGCCATGAGGACTTGACGTCATCGTTACCTTCCTCCTATTTATCATAGGCTGTTTTACTAATCAATTGGGCGTTGCCTTCAAGATATAGTAATAACGGTTGCGCTCGTTTATGGACTTAACCTTACATCTTACGACACGAGCTGACGACAGCCATGCAGCACCTCACC
>4TW_4905
TCACCTTCCTCTAAATGATAAGGTTTGGACAAGTTCTCACGGTCAGGCCCCAATGAAGGAGCCAAACCACAATCCCGAGTCCTCACCGGACCATTCAATCGGTAGGTGCGACGGGCGGTGTGTACAAAGGGCAGGGACGTAATCATTGCAGTTTGATGAACTGCGATTACTAGGAATTCCTCGTTCAAGATTAATAATTGCAATAATCTATCCCTATCACGATGCATGTTAACAAGATTACCCAGGCCTCTCGGCCAAGGTTATATGCTCGTTGAGTGCATCAGTGTAACGCGCGTGCGGCCCAGGACATCTAAGGGCATCACAGACCTGTTATTGCCGCCATCTTCCTTCATCTTGTAGAATGAACATCCCTCTAAGAAGCTCTTACCAATGAAAAAACCATTAGTAGAACTATTTAGCAGGCGGCGGTCTCGTTCGTTAACGGAATTAACCAGACAAATCACTCCACCAACTAAGAACGGCCATGCACCACCACCCATAGAATC
>4TW_4935
TCACCCCAGTTGCTGACTATACCTTGGTCAAACGCCTCCTTGCGGTTAGCAATCTGCTTTAAGGTAGAACCAACTTCCATGGTGTGACGGGCGGTGTGTACAAGACCCGGGAACGTATTCACCGTAGCACGCTGATCTACGATTACTAGCGATTCCAGCTTCATGCACTCGAGTTGCAGAGTGCAATCCGAACTGAGGTAGATTTTTGAGTTTAGCTTAGCGTCGCCACTTTGCATCTCATTGTCACTACCATTGTAGCACGTGTGTAGCCCAACCCGTAAGGGCCATGAGGACTTGACGTCATCCCCACCTTCCTCCAGCTTATCACTGGCAGTTCTTTCAGAGTGCCCAGCATGACCTGATGGCAACTAACAGTAGGGGTTGCGCTCGTTGCGGGACTTAACCCAACACCTCACGGCACGAGCTGACGACAGCCATGCAGCACCTTGAAAATTGTCCGAAGAAGGACACCTTTCGGCATCTGTCAA
>4TW_4949
TAGCCCTAGTTACTAGTTTTACCCTAGGCAGCTCCTTGCGGTTACCGACTTCAGGTACCCCCAGCTTCCATGGCTTGACGGGCGGTGTGTACAAGGCCCGGGAACGTATTCACCGCGCCATGGCTGATGCGCGATTACTAGCGATTCCAGCTTCACGGAGTCGAGTTGCAGACTCCGATCCGAACTGAGATAGTGTTTAAGGGATTCGCTCCTGGTCACCCAGTGGCTGCCCTCTGTCACTACCATTGTAGCACGTGTGTGGCCCAGGATGTAAGGGCCGTGATGACTTGACGTCGTCCCCACCTTCCTCACAGCTTACGCTGGCAGTTCTGCTAGAGTCCCCGGCATTACCCGTTGGCAACTAACAGTAGGGGTTGCGCTCGTTGCGGGACTTAACCCAACACCTCACGGCACGAGCTGACGACAGCCATGCAGCACCTTGAAAATTGTCCGAAGAAGGACACCTTTCGGCATCTGTCAATTCCCATTTAAACCCTGGTAAGGTTCCTCGCGTAT
>4TW_4950
TCATCCCAGTTACCAGCCTTACCTTAGGGCTCTGCCTCCTTGCGGTTGGCGCGAGCACTTCGGGTGCGACCGGCTTCCATGATGTGACGGGCGGTGTGTACAAGACCCGGGAACGTATTCACGGGGCCGTAGATGATGCCCCATTACTAGCGATTCCAACTTCATGGAGGCGAGTTGCAGCCTCCAATCCGAACTGGGCCCAGTTTTACAGATTTCCTCCACCTCGCGGTATCGGTTCTCATTGTGCTGGGCATTGTAGTACGTGTGCAGCCCTAGGCGTAAGGGCCATACTGACCTGACGTCGTCCCCACCTTCCTCCCAGTTGATCTGGGCAGTCTGACTAGAGTCCCCACCATTACGTGCTGGCAACTAATCACAAGGGTTGCGCTCGTTGCGGGACTTAACCCAACATCTCACGACACGAGCTGACGACGGCCATGCAGCACCTGTGCAAATTCCCCGAAGGGTCACACGCTTTCACGTGTTTAGAGATGCAT
>4TW_4979
TAGCCCTAGTTACCAGTTTTACCCTAGGCAGCTCCTTGCGGTCACCGACTTCAGGCACCCCCAGCTCCCATGGCTTGACGGGCGGTGTGTACAAGGTCCGGGAACGTATTCACCGCGCCATGGCTGATGCGCGATTACTAGCGATTCCACCTTCATGGAGTCGAGTTCCAGACTCCAATCCGAACTGAGACCGGCTTTATAGGATTGGCTCCGCTTCACAGCTTCGCGACCCGTTGTACCGGCCATTGTAGCACGTGTGTAGCCCTGGGCATAAAGGCCATGATGACTTGACATCATCCCCACCTTCCTCGCGGCTTACGCCGGCAGTCTCTTCAGAGTCCCCACCTTAAATGCTGGCAACTGAAGATAGGGGTTGCGCTCGTTGCGGGACTTAACCCAACACCTCACGGCACGAGCTGACGACAGCCATGCAGCACCTTGCTTTGTGTCCCGAAGGAATGTATGCTTTCACACACAGGCACTCGCATTCTACG
>4TW_4988
TCACCCCAGTCACCAGCCCTGCCTTAGGCGCCTCCCTCCCTTGCGGGTTGAGATAACGACTTCGGGCGTGACCAGCTTCCATGGTGTGACGGGCGGTGTGTACAAGGCCCGGGAACGTATTCACCGCAGTATGCTGACCTGCGATTACTAGCGATTCCGCCTTCATGCAGGCGAGTTGCAGCCTGCAATCTGAACTAAGACCGGGTTTATGAGATTAGCTTGCATTCGCATGCTTGCGACTCTTTGTCCCGGCCATTGTAGTACGTGTGTAGCCCAAGGCGTAAGGGGCATGATGACTTGACGTCATCCCCACCTTCCTCCGGTTTGTCACCGGCAGTCTCTCTAGAGTGCCCAACTTAATGATGGCAACTAAAAACGAGGGTTGCGCTCGTTGCGGGACTTAACCCAACATCTCACGACACGAGCTGACGACAGCCATGCACCACCTGTGTTCGTGCTCCCGAAGGCACTCCTCCCTTTCAAGAGGATTCACGA
>4TW_4990
TCACCCCAGTTGCTGACTATACCTTGGTCAAACGCCTCCTTGCGGTTAGCAATCTGCTTTAAGGTAGAACCAACTTCCATGGTGTGACGGGCGGTGTGTACAAGACCCGGGAACGTATTCACCGTAGCACGCTGATCTACGATTACTAGCGATTCCAGCTTCATGCACTCGAGTTGCAGAGTGCAATCCGAACTGAGGTAGATTTTTGAGTTTAGCTTAGCGTCGCCACTTTGCATCTCATTGTCACTACCATTGTAGCACGTGTGTAGCCCAACCCGTAAGGGCCATGAGGACTTGACGTCATCCCCACCTTCCTCCAGCTTATCACTGGCAGTTCTTTCAGAGTGCCCAGCATGACCTGATGGCAACTAAAAGTAGGGGTTGCGCTCGTTGCGGGACTTAACCCAACATCTCACGACACGAGCTGACGACAGCCATGCAGCACCTGTGTTCTGTCCGGCCGAACCGAAAAGTCTAGTTTCCTAAA
>4TW_5002
TCACCCCAGTCACTAATTCTACCTTAGGCATCCTCCTCCAAAAGGTTAGAGTAACGACTTCGGGTATAACCAGCTTCCATGGTGTGACGGGCGGTGTGTACAAGGCCCGGGAACGTATTCACCGCCATATAGCTGACTGGCGATTACTAGCGATTCCGGCTTCATGTAGGCGAGTTGCAGCCTACAATCCGAACTGAGGCTGAGTTTGTCAGATTGGCTTACTCTCGCGAGCTTGCTACCGATTGTCTCAGCCATTGTATTACGTGTGTAGCCCAGGATATAAGGGGCATGCTGACTTGACGTCATCCTCTCCTTCCTCCGGTTTACACCGGCAGTCTTTTAGAAGAATAACTAAAACAAGGGTTGCGCTCGTTGCTAGACTTAACTATACACCTCACGGCACGAGCTGACGACAGCCATGCACCACCTGTAGCTGAGTTCCTTTTCAGGCACCAATCAATCTCTTGAAAGTTCTCAGTATGTCAATCCCTGGTAAGGTT
>4TW_5022
TAGTCCCAATCAGGAGTTTCATCTTCGGCACCAACTTAGTGTGGCGACTTCGGATGCCCCTCCCTTTCGTGGCTTGACGGGCGGTGTGTACAAGGCTCAGGAACACATTCACCGCGGTGTTGCTGACCCGCGATTACTAGCGATTCCAACTTCATGCAGGCGAGTTGCAGCCTGCAATCTGAACTGGGGCGTACTTTTTGGGATTTGCTTGATCTTGCGATTTTGCGTCCCTCTGTATACGCCATTGTAGCACGTGTGCAGCCCTGGACATAAAGGCCATGAGGACTTGACGTCATCCCCACCTTCCTCCGGTTTGACACCGGCAGTCTCTCTAGAGTTCCCGGCATTACCCGCTGGCAACTAGAGACAAGGGTTGCGCTCGTTATCGGACTTAACCAGACATCTCACGACACGAGCTGACGACAGCCATGCAGCACCTGTGGTAAGTTCCGGACTGGATACCGTTCATTGGCCGTTTCCGGCAATTACTTCCTACCGTTTT
>4TW_5027
TCACCTCGGTCACTAATTTTACCTTCGGCATCTCCTTCCTTACGGTTAGGATAACGACTTCGGGTACAACCAGCTTCCATGGTGTGACGGGCGGTGTGTACAAGGCCCGGGAACGGATTCACCGCTGTGTAGCTGACCAGCGATTACTAGCGATTCCACCTTCATGCAGGCGAGTTGCAGCCTGCAATCTGTACTTGGAGTAAGTTTCAAAGATTAGCTTATTCTCGCGAATTTGCAACTTATTGTCTTACCCATTGTAGGACGTGTGTAGCCCAGGGTGTAAGGGGCATGATGACTTGACGTCGTCCTCACCTTCCTCCGGTTTGTCACCGGCAGTCTTTCTAGACAATAGAACTAAAAATAAGGGTTGCGCTCGTTGCGGGACTTAACCCAACATCTCACGACACGAGCTGACGACAGCCATGCACCACCTGTAGAAGCGGAATAAGGAATTCTTTCAGAAAACCAACACTTCTAGCAAACCCTGGTAAGGTTCTTCGCGTTGCATCGAATTAAACCACATCCTCCG
>4TW_5043
TAGTCCCAATCGCAGAGTTCATCTTAGGCGCCTGGCTCCTTGCGGTTACCTCAGCGACTTCGGATGCCCCCCACTTTCGTGGCTTGACGGGCGGTGTGTACAAGGCTCAGGAACACATTCACCGCGGTATGCTGACCCGCGATTACTAGCGATTCCAGCTTCATGTAGGCGAGTTGCAGCCTACAATCCGAACTAGGGAGCGTTTTTTGGGATTTGCTCGACCTCGCGGCTTTGCTTCCCTTTGTGCGCTCCATTGTAGGACGTGTGCAGCCCTAGTCATAAGGGCCATGAGGACTTGACGTCATCCCCACCTTCCTCCGGCTTAACGCCGGCGGTCTCTCTAGAGTCCCCGGCTTTACCCGCTGGCAACTAGAGACAAGGGTTTCGCTCGTTAAGCGACTTAACGCGACATCTCACGACACGAGCTGACGACAGCCATGCAGCACCTGTGCACGTTGACCCGAAGGCCTGGCTCGGCTTTCACCGAGTTAATCCGTGC
>4TW_5072
TCACCCCAGTCATGAACCATACCGTGGTAGGCGACCTCCCGAAGGTTAGTCTACCTGCTTCTGGTACAACCCACTCCCATGGTGTGACGGGCGGTGTGTACAAGGCCCGGGAACGTATTCACCGTGGCATTCTGATCCACGATTACTAGCGATTCCAACTTCACGGAGTCGAGTTGCAGACTCCGATCCGGACTACGACCAGCTTTATGAGATTAGCTCCCCCTCGCGGGTTGGCAACTCTTTGTACTGGCCATTGTAGCACGTGTGTAGCCCTACCCATAAGGGCCATGATGACTTGACGTCGTCCCCACCTTCCTACGGTTTATCACCGTCAGTCTCCTTAAAGTCCCCGACATAACTCGCTGGTAACTAAGGATAGGGGTTGCGCTCGTTACGGGACTTAACCCAACATCTCACGACACGAGCTGACGACAGCCATGCAGCACCTGTCTCACGGTTCCCGAAGGCACGCCTCTATCTCTAGAAGCTTCCGTGGATTCAAGGGTGGTAAGGTTCTGCGCGTTG
>4TW_5080
TTTACTTCCTCTAAATGACCAAGTTTGACCAGTTTCACCAAAATCCCAATTTCTCGGGATCCCAGCTCCAGAGGCCTCACTAAGCCATTCAATCGGTAGTAGCGACGGGCGGTGTGTACAAAGGGCAGGGACGTAATCAACGCAAGCTGATGACTTGCGCTTACTAGGAATTCCTCGTTGAAGACCAATAATTGCAATGGTCTATCCCCCAGCACGATGGAGTTTCACAAGATTTCCCATACCTTCCGGTACAGGTAACACTCGCTGCCTCCATCAGTGTAGCGCGCGTGCAGCCCAGAACATCTAAGGGCATCACAGACCTGTTATTGCCTCAAACTTCCTACTGGTAACCCCAGTCAGTCCCTCATAGAACGCCAACCGATTCACATCAGCTGTCGTAGTATGACAGGTAGAGGTCTCGTTCGTTATCGGAATTAACCAGACAATCACTCCACCAACTAAGAACGCCATGCACCACCACCATAGAATCTTAGAAAGAGCT
>4TW_5094
TCACCCCAGTCATCAACCCCGCCTTCGGCACCCTCCTCCCCCGAAACGGGTTAAGGAGTAATGACTTCGGGTCGTGGCTCACTTCCATGGTGTGACGGGCGGTGTGTACAAGGCCCGGGAACGGATTCACCGCAGTATGCTGACCTGCGATTACTAGCGATTCCTCCTTCATGCAGGCGAGTTGCAGCCTGCAATCTGAACTGTGCCAGGGTTTGTGAGATTCGCTCTCCCTCGCGGGTTGGCTGCTCTGTGTCCCTCGCATTGTAGTACGTGTGTCGCCCAGGACGTAAGGGCCATGCTGACTTGACGTCATCCTCACCTTCCTCCGGTTTGTCACCGGCAGTCTCGCTAGAGTTCCCAACTTAATGATGGCAACTAACGACGAGGGTTGCGCTCGTTGCGGGACTTAACCCAACATCTCACGACACGAGCTGACGACAGCCATGCAGCACCTGTCTTCTGGTTCCTTACGGCACTCTCCCCTTTCAAGGAGATT
>4TW_5099
TCACCTCGGTCACTAATTTTACCTTCGGCATCTCCTTCCTTACGGTTAGGATAACGACTTCGGGTACAACCAGCTTCCATGGTGTGACGGGCGGTGTGTACAAGGCCCGGGAACGGATTCACCGCTGTGTAGCTGACCAGCGATTACTAGCGATTCCACCTTCATGCAGGCGAGTTGCAGCCTGCAATCTGTACTTGGAGTAAGTTTCAAAGATTAGCTTATTCTCGCAAATTTGCAACTTATTGTCTTACCCATTGTAGGACGTGTGTAGCCCAGGGTGTAAGGGCATGATGACTTGACGTCGTCCTCACCTTCCTCCGGTTTGTCACCGGCAGTCTTTCTAGACAATAGAACTAAAAATAAGGGTTGCGCTCGTTGCGGGACTTAACCCAACATCTCACGACACGAGCTGACGACAGCCATGCACCACCTGTAGAAGCGGAATAAGGAATTCTTTCAGAAAACCAACACTTCTAGCAAACCCTGGTAAGGTTCTTCGCGTTGCATCGAATTAAACCACATACTCC
>4TW_5118
TAGCCCCAATCACCGGTTTTACCCTAGGCGGCGCCTTGCGGCTACCGACTTTAGATACTCCCAGCTTTCATGGCTTGACGGGCGGTGTGTACAAGGCCCGGGAACGTATTCACCGCGCCATTGCTGATGCGCGATTACTAGCGAATCCAGCTTCATGAGGTCGAGTTGCAGACCTCAATCCGAACTGAGACTATTTTTGAAGATTTGCATCATATTACTATGTAGCTGCCCTCTGTAATAGCCATTGTAGCACGTGTGTAGCCCAGGACGTAAGGGCCGTGATGACTTGACGTCATCCCCACCTTCCTCACCGCTTGCGCGGGCAGTTCCATTAGAGTCCCCGGCCGAACCGCTGGCAACGTAATGGTAGGGGTTGCGCTCGTTGCGGGACTTAACCCAACACCTCACGGCACGAGCTGACGACAGCCATGCAGCACCTAGTTTCGTGTCCTTGCGGAAAGACTCCTTTCAGAGTCGGTCACTAACTTTCAAGCCCTGGTAAGGTTCCTCG
>4TW_5129
TCACCTCGGTCACTAATTTTACCTTCGGCATCTCCTTCCTTACGGTTAGGATAACGACTTCGGGTACAACCAGCTTCCATGGTGTGACGGGCGGTGTGTACAAGGCCCGGGAACGGATTCACCGCTGTGTAGCTGACCAGCGATTACTAGCGATTCCACCTTCATGCAGGCGAGTTGCAGCCTGCAATCTGTACTTGGAGTAAGTTTCAAAGATTAGCTTATTCTCGCGAATTTGCAACTTATTGTCTTACCCATTGTAGGACGTGTGTAGCCCAGGGTGTAAGGGGCATGATGACTTGACGTCGTCCTCACCTTCCTCCGGTTTGTCACCGGCAGTCTTTCTAGACAATAGAACTAAAAATAAGGGTTGCGCTCGTTGCGGGACTTAACCCAACATCTCACGACACGAGCTGACGACAGCCATGCACCACCTGTAGAAGCGGAATAAGGAATTCTTTTCAGAAAACCAACACTTCTAGCAAACCCTGGTAAGGTTCTTCGCGTTGCATCGAATTAAACCACATCCT
>4TW_5152
TAGCCCCAGTTACTAGTTTTACCCTAGGCGGCTCCTTGCGGTTACCGACTTTAGGTACACCCAGCTTCCATGGCTTGACGGGCGGTGTGTACAAGGTCCGGGAACGTATTCACCGCGCCATTGCTGATGCGCGATTACTAGCGATTCCAGCTTCATGTAGTCGAGTTGCAGACTACAATCTGAACTGAGAGAAGGTTTTTGAGATTAGCATCCTGTTGCCAGGTAGCAGCCCTTTGTCCTCCCCATTGTAGCACGTGTGTAGCCCTGGGCATAAAGGCCATGATGACTTGACATCGTCCCCTCCTTCCTCACGCCTTACGGCGGCAGTTTTTTCAGAGTTCCCACCTTTACGTGCTGGCAACTGAAAAATAGGGGTTGCGCTCGTTGCGGGACTTAACCCAACACCTCACGGCACGAGCTGACGACAGCCATGCAGCACCTTACTACCTGTATATTGCTATAAAAATACCCTTTCAGGTACAGTCAGGTAGCATTCTAGCCCAGGTAAGGTT
>4TW_5163
TCACCTCGGTCACTAATTTTACCTTCGGCATCTCCTTCCTTACGGTTAGGATAACGACTTCGGGTACAACCAGCTTCCATGGTGTGACGGGCGGTGTGTACAAGGCCCGGGAACGGATTCACCGCTGTGTAGCTGACCAGCGATTACTAGCGATTCCTCCTTCATGCAGGCGAGTTTCAGCCTGCAATCTGAACTGAGGCCGGGTTTGCTGGGATTCGCTTGTCCTCGCGGATTAGCTGCCCGTTGTCCCGACCATTGTAGTACGTGTGTAGCCCAAGACGTAAGGGGCATGCTGACTTGACGTCATCCCCACCTTCCTCCGGTTTGTCACCGGCAGTCTCTCTAGAGTTCCCAACTTAATGATGGCAACTAAAGACGAGGGTTGCGCTCGTTGCGGGACTTAACCCAACATCTCACGACACGAGCTGACGACAGCCATGCACCACCTGTGTTCTGGTTCCCGTAAGGCACTCCTCCCTTTCAAGAGGATTCACGACATGTCAAGCCTTGGTAAGGTT
>4TW_5173
TCACCCCAGTCATCAACCCCGCCTTCGGCACCCTCCTCCCCCGAAACGGGTTAGAGTAATGACTTCGGGCGTGGCTCACTTCCATGGTGTGACGGGCGGTGTGTACAAGGCCCGGGAACGGATTCACCGCAGTATGCTGACCTGCGATTACTAGCGATTCCGCCTTCATGCAGGCGAGTTGCAGCCTGCAATCTGAACTAAGACCGGGTTTATGAGATTAGCTTGCATTCGCATGCTTGCGACTCTTTGTCCCGGCCATTGTAGTACGTGTGTAGCCCAAGGCGTAAGGGGCATGATGACTTGACGTCATCCCCACCTTCCTCCGGTTTGTCACCGGCAGTCTCGCTACAGTCCTCGCCATTACGCGTTAGCAAGTAGCGACAGGGGTTGCGCTCGTTGAGGGACTTAACCCGACACTTCACAGCACGAGCTGACGACAGCCATGCAGCACCTGTTCACGTTCCGCCCTTGCGGGTGTACCTCTACTTTCATAGAGTTTATCCG
>4TW_5178
TCACCCCAGTCATGAACCACTCCGTGGTCGTCGTCCCCCTTGCGGTTAGACTAACGGCTTCTGGAGCAGCTCACTCCCATGGTGTGACGGGCGGTGTGTACAAGGCCCGGGAACGTATTCACCGCAGCATAGCTGATCTGCGATTACTAGCGATTCCGACTTCATGGAGTCGAGTTGCAGACTCCAATCCGGACTGGGATCGGCTTTCTGGGATTAGCTCCACCTCGCGGCATCGCAACCCTCTGTACCGACCATTGTAGTACGTGTGTAGCCCTGGCCGTAAGGGCCATGATGACTTGACGTCATCCCCACCTTCCTCCGGTTTGTCACCGGCAGTCTCCTTAGAGTTCCCGACATTACTCGCTGGCAACTAAGGACAAGGGTTGCGCTCGTTGCGGGACTTAACCCAACATCTCACGACACGAGCTGACGACAGCCATGCAGCACCTTGAAGATTGTCTTGCGAAAGATCTGTTTCCAAATCGGTCAATCCCCATTT
>4TW_5185
TCACCCCAGTTGCTGACTATACCTTGGTCAAACGCCTCCTTGCGGTTAGCAATCTGCTTTAAGGTAGAACCAACTTCCATGGTGTGACGGGCGGTGTGTACAAGACCCGGGAACGTATTCACCGTAGCACGCTGATCTACGATTACTAGCGATTCCAGCTTCATGCACTCGAGTTGCAGAGTGCAATCCGAACTGAGGTAGATTTTTGAGTTTAGCTTAGCGTCGCCACTTTGCATCTCATTGTCACTACCATTGTAGCACGTGTGTAGCCCAACCCGTAAGGGCCATGAGGACTTGACGTCATCCCCACCTTCCTCCAGCTTATCACTGGCAGTTCTTTCAGAGTGCCCAGCATGACCTGATGGCAACTAAAAGTAGGGGTTGCGCTCGTTGCGGGACTTAACCCAACATCTCACGACACGAGCTGACGACAGCCATGCAGCACCTGTGTTCTGTCCGGCCGAACCGAAAAGTCTAGTTTCCAAA
>4TW_5206
TCACCCCAGTTGCTGACTATACCTTGGTCAAACGCCTCCTTGCGGTTAGCAATCTGCTTTAAGGTAGAACCAACTTCCATGGTGTGACGGGCGGTGTGTACAAGACCCGGGAACGTATTCACCGTAGCACGCTGATCTACGATTACTAGCGATTCCAGCTTCATGCACTCGAGTTGCAGAGTGCAATCCGAACTGAGGTAGATTTTTGAGTTTAGCTTAGCGTCGCCACTTTGCATCTCATTGTCACTACCATTGTAGCACGTGTGTAGCCCAACCCGTAAGGGCCATGAGGACTTGACGTCATCCCCACCTTCCTCCAGCTTATCACTGGCAGTTCTTTCAGAGTGCCCAGCATGACCTGATGGCAACTAAAAGTAGGGGTTGCGCTCGTTGCGGGGACTTAACCCAACATCTCACGACACGAGCTGACGACAGCCATGCAGCACCTGTGTTCTGTCCGGCCGAACCGAAAAGTCTAGTTTCCTAAA
>4TW_5213
TAGCCCTAGTTACTAGTTTTACCCTAGGCAGCTCCTTGCGGTTACCGACTTCAGGTACCCCCAGCTTCCATGGCTTGACGGGCGGTGTGTACAAGGCCCGGGAACGTATTCACCGCGCCATGGCTGATGCGCGATTACTAGCGATTCCAGCTTCACGGAGTCGAGTTGCAGACTCCGATCCGAACTGAGATAGTGTTTAAGGGATTCGCTCCTGGTCACCCAGTGGCTGCCCTCTGTCACTACCATTGTAGCACGTGTGTGGCCCAGGATGTAAGGGCCGTGATGACTTGACGTCGTCCCCACCTTCCTCACAGCTTACGCTGGCAGTTCTGCTAGAGTCCCCCGGCATTACCCGTTGGCAACTAACAGTAGGGGTTGCGCTCGTTGCGGGACTTAACCCAACACCTCACGGCACGAGCTGACGACAGCCATGCAGCACCTTGAAAATTGTCCGAAGAAGGACACCTTTCGGCATCTGTCAATTCCCATTTAAACCCTGGTAAGGTTCCTCGCGTAT
>4TW_5223
TAGCCCTAGTTACTAGTTTTACCCTAGGCAGCTCCTTGCGGTTACCGACTTCAGGTACCCCCAGCTTCCATGGCTTGACGGGCGGTGTGTACAAGGCCCGGGAACGTATTCACCGCGCCATGGCTGATGCGCGATTACTAGCGATTCCAGCTTCACGGAGTCGAGTTGCAGACTCCGATCCGAACTGAGATAGTGTTTAAGGGATTCGCTCCTGGTCACCCAGTGGCTGCCCTCTGTCACTACCATTGTAGCACGTGTGTGGCCCAGGATGTAAGGGCCGTGATGACTTGACGTCGTCCCCACCTTCCTCACAGCTTACGCTGGCAGTTCTGCTAGAGTCCCCGGCATTACCCGTTGGCAACTAACAGTAGGGGTTGCGCTCGTTGCGGGACTTAACCCAACACCTCACGGCACGAGCTGACGACAGCCATGCACCACCTGTGTTAAAGCTCCTTGCGGCACTCCCTACTTTCATAGGGATTCTTTACATGTCAAGCCCTGGTAAGGTTTTCGTCG
>4TW_5224
TCACCCTGATTACAACGACTGCCGTAGGCGTCCCCCTCCAAAAAGGTTAAGGTAACGACTTTGGGCAATCATTACTTTCGTGGTGTGACGGGCGGTGTGTACAAAATTGAGGAACGTATTCACCGCCATATAGCTGACTGGCGATTACTAGTGATTCCGGCTTCATGTAGGCGAGTTGCAGCCTACAATCCGAACTGAGGATGAGTTTAGCAGATTCGCTAGCTCTCGCGAGATCGCTTCTGATTGTCTCACCCATTGTATTACGTGTGTAGCCCAGGACGTAAGGGGCATGCTGACTTGACGTCATCCTTTCCTTCCTCCAGTTTACACTGGCAGTCTTCGCAGACATTTAACAGCGAACAAGGGTTGCGCTCGTTATTGGACTTAACCAAACACCTCACGGCACGAGCTGACGACAGCCATGCACCACCTGTGTGTGAGTTCCCCGAAAGGGCACTCTTCCCTTTCGGAAAGATTCTCACCATGTCAATCCCTGGTAAGGTTCTCCG
>4TW_5225
TAGTCCCAATCAGAGAGGTGAGCTTCGGCACCTGCTTGGTGAGGCGACTTCGGCCCCCCTCTCCTTTCGTGGCTTGACGGGCGGTGTGTACAAGGCTCAGGAACACATTCACCGCGGTGTTGCTGACCCGCGATTACTAGCGATTCCAACTTCATGGAGGCGAGTTGCAGCCTCCAATCCGAACTGGGCCCAGTTTTACAGATTTCCTCCACCTCGCGGTATCGGTTCTCATTGTGCTGGGCATTGTAGTACGTGTGCAGCCCTAGGCGTAAGGGCCATACTGACCTGACGTCGTCCCCACCTTCCTCCCAGTTGATCTGGGCAGTCTGACTAGAGTCCCCACCATTACGTGCTGGCAACTAATCACAAGGGTTGCGCTCGTTGCGGGACTTAACCCAACATCTCACGACACGAGCTGACGACGGCCATGCAGCACCTGTGCAAACTCCCCCGAACGGGTCACGCGCTTTCACGCGCTTAGAGATGCATGTC
>4TW_5233
TCACCCCAGTCACGAACCCTGCCGTGGTAATCGCCCTCCTTGCGGTTAGGCTAACTACTTCTGGCAGAACCCGCTCCCATGGTGTGACGGGCGGTGTGTACAAGACCCGGGAACGTATTCACCGTGACATTCTGATCCACGATTACTAGCGATTCCGACTTCACGCAGTCGAGTTGCAGACTGCGATCCGGACTACGACTGGTTTTATGGGATTAGCTCCCCCTCGCGGGTTGGCAACCCTTTGTACCAGCCATTGTATGACGTGTGTAGCCCCACCTATAAGGGCCATGAGGACTTGACGTCATCCCCACCTTCCTCCGGTTTGTCACCGGCAGTCTCATTAGAGTGCCCAACTAAATGTAGCAACTAATGACAAGGGTTGCGCTCGTTGCGGGACTTAACCCAACATCTCACGACACGAGCTGACGACAGCCATGCAGCACCTGTGTTACGGTTCTCTTTCGAGCACAAATCCATCTCTGGATCCTTCCGTACATGTCAAAGGTGGGTAAGGTTTTTCG
>4TW_5250
TCACCCCAGTCATCAACCCCGCCTTCGGCACCCTCCTCCCCCGAAAGGGTTAGAGTAATGACTTCGGGCGTGGCTCACTTCCATGGTGTGACGGGCGGTGTGTACAAGGCCCGGGAACGGATTCACCGCAGTATGCTGACCTGCGATTACTAGCGATTCCTCCTTCATGCAGGCGAGTTGCAGCCTGCAATCTGAACTGTGCCAGGGTTTGTGAGATTCGCTCTCCCTCGCGGGTTGGCTGCTCTGTGTCCCTCGCATTGTAGTACGTGTGTCGCCCAGGACGTAAGGGCCATGCTGACTTGACGTCATCCTCACCTTCCTCCGGTTTGTCACCGGCAGTCTCGCTAGAGTTCCCAACTTAATGATGGCAACTAACGACGAGGGTTGCGCTCGTTGCGGGACTTAACCCAACATCTCACGACACGAGCTGACGACAGCCATGCAGCACCTGTCTTCTGGTTCCTTACGGCACTCCTCCCTTTCAAGGAGATT
>4TW_5253
TCATCCCAATCACCAGCATCACCTTAGGGCGCCGCATCCATTACTGGTTAGCAAACGCACTTCGGGCGAAACCGGCTTTCATGATGTGACGGGCGGTGTGTACAAGGCCCGGGAACGTATTCACGGCGCCGTAGCTGATGCGCCATTACTAGCGATTCCAACTTCATGTAGTCGAGTTGCAGACTACAATCTGAACTGGGCCTGGTTTTAAGGATTTGCTCAACCTCACGGTATTGCTTCCCTCTGTACCAGGCATTGTAGTACGTGTGCAGCCCTAGCCGTAAGGGCCATCCTGACTTGACGTCATCCCCACCTTCCCACCCTCAAAGAGGGTTTGTCTCCCTAGAGTGCCCAACTTAATGATGGCAACTAAGGACAGGGGTTGCGCTCGTTGCGCGACTTAACGCAACATCTCACGACACGAGCTGACGACAGCCATGCAGCACCTGTGCACAAGTCTCTTGCGAGAAGAACAT
>4TW_5258
TCTCCTTCCTCTAGATGATGAGGTTTGCTCAACTTCCCACGCATAGCGCTGGTTGCCCAGCGACAATGCACGGTCCGAAGAGTTCACCGAACCATCCAATCGGTAGGAGCGACGGGCGGTGTGTACAAAGGGCAGGGACGTAATCAACGCAAGCTGATGACTTGCGCTTACTAGGAATTCCTCGTTGAAGCACAATAGTTGCAATGTGCTATCCCCATCACGATGCAGTTTACAAAGATTACCCAGACCTGTCGGCCAAGGTGATAAACTCGTTGACTGCATCAGTGTAGCGCGCGTGCGGCCCAGAACATCTAAGGGCATCACAGACCTGTTATTGCCTCAAACTTCCTCGTGCTCAACACACGTTGTCCCTCTAAGAAGTCCGCCACGAACTAAGCGTTCGTGTGACTAGTTAGTAGGTTAAGGTCTCGTTCGTTATCGGAATTAACCAGACAAATCACTCCACCAACTAAGAACGGCCATGCACCACCACCCA
>4TW_5267
TCACCCCAGTCATCAACCCCGCCTTCGGCACCCTCCTCCCCCGAAAGGGTTAGAGTAATGACTTCGGGCGTGGCTCACTTCCATGGTGTGACGGGCGGTGTGTACAAGGCCCGGGAACGGATTCACCGCAGTATGCTGACCTGCGATTACTAGCGATTCCTCCTTCATGCAGGCGAGTTGCAGCCTGCAATCTGAACTGTGCCAGGGTTTGTGAGATTCGCTCTCCCTCGCGGGTTGGCTGCTCTGTGTCCCTCGCATTGTAGTACGTGTGTCGCCCAGGACGTAAGGGCCATGCTGACTTGACGTCATCCTCACCTTCCTCCGGTTTGTCACCGGCAGTCTCGCTAGAGTTCCCAACTTAATGATGGCAACTAACGACGAGGGTTGCGCTCGTTGCGGGACTTAACCCAACATCTCACGACACGAGCTGACGACAGCCATGCAGCACCTGTCTTCTGGTTCCTTACGGCACTCTCCCCTTTCAAGGAGATT
>4TW_5282
TTTAGTTCCTCTAAATGACCAAGTTTGACCAACTTTTCAGCAATTCGCTAGTGTTGCCACCAATGAATCGCCAATCCGGAGGTCTCACTAAGCCATTCAATCGGTACTAGCGACGGGCGGTGTGTACAAAGGGCAGGGACGTAATCAACGCGAGCTGATGACTCACGCTTACTAGGAATTCCTCGTTGAAGTCCAATAATTGCAAAGGACTATCCCCAGCACGATAAAGTTTCAAAAGATTACCCAGACCTTCCGGCCAAGGTGAATTACTCGTTGCCTTTATCAGTGTAGCGCGCGTGCGGCCCCAGAACATCTAAGGGCATCACAGACCTGTTATTGCCTCAAACTTCCATTGACTAATCGCCAATAGTCCCTCTAAGAAGTTGACGTAAACCAAAGTTAACGCAACTATTTAGCAGGTTAAGGTCTCGTTCGTTAACGGAATTAACCAGACAAATCACTCCACCAACTAAGAACGGCCATGCACCACCACCCATAGAATCAAGAAAGAGCTCTCAATCTGTCAA
>4TW_5320
TCACCCCAGTTGCTGACTATACCTTGGTCAAACGCCTCCTTGCGGTTAGCAATCTGCTTTAAGGTAGAACCAACTTCCATGGTGTGACGGGCGGTGTGTACAAGACCCGGGAACGTATTCACCGTAGCACGCTGATCTACGATTACTAGCGATTCCAGCTTCATGCACTCGAGTTGCAGAGTGCAATCCGAACTGAGGTAGATTTTTGAGTTTAGCTTAGCGTCGCCACTTTGCATCTCATTGTCACTACCATTGTAGCACGTGTGTAGCCCAACCCGTAAGGGCCATGAGGACTTGACGTCATCCCCACCTTCCTCCAGCTTATCACTGGCAGTTCTTTCAGAGTGCCCAGCATGACCTGATGGCAAACTAAAAAGTAGGGGTTGCGCTCGTTGCGGGACTTAACCCAACATCTCACGACACGAGCTGACGACAGCCATGCAGCACCTGTGTTCTGTCCGGCCGAACCGAAAAGTCTAGTTTCCTAAA
>4TW_5368
TCATCCCAATCACCATCCATACCTTAGGCGCATGCTTCCTTGCGGTTGGCTCAGCGATTTTGGGTACAGACGGCTTTCATGATGTGACGGGCGGTGTGTACAAGGCCTGGGAACGTATTCACGGCGCCGTAGCTGATGCGCCATTACTAGCGATTCCGGCTTCATGCTGTCGAGTTGCAGACAGCAATCTGAACTGGGCCCGATTTTTAGGATTTGCTCCCCGTCGCCGGTTTGCGCCCCTTTGTATCGGGCATTGTAGTACGTGTGCAGCCCTAGCCGTAAGGGCCATACTGACTTGACGTCATCCCCACCTTCCTCCCCGTTGAAGCGAGGCAGTCCGTCCAGAGTGCTCCATCCTTTCGAATGGGTGGCAACAGGACGTAGGGGTTGCGCTCGTTGCGGGACTTAACCCAACATCTCACGACACGAGCTGACGACAGCCATGCAGCACCTGTGCAAACTGGTATTGCTACCTCGTCACCCTTTCAGG
>4TW_5381
TCACCCCAGTCATCAACCCCGCCTTCGGCACCCTCCTCCCCCGAAAGGGTTAGAGTAATGACTTCGGGCGTGGCTCACTTCCATGGTGTGACGGGCGGTGTGTACAAGGCCCGGGAACGGATTCACCGCAGTATGCTGACCTGCGATTACTAGCGATTCCAGCTTCATGCCGGCGAGTTGCAGCCGACAATCTGAACTGGGCCCGGTTTTAAGGATTTGCTCCCCATTGCTGGATTGCGCCCCTCTGTGCCGGGCATTGTAGTACGTGTGCAGCCCTGGCCGTAAGGGCCATACTGACTTGACGTCATCCCCACCTTCCTCCTCGTTGAAGCGAGGCAGTCCGTCCAGAGTGCTCCGGTCTTTCGACCGGGTGGCAACAGGACGCAGGGGTTGCGCTCGTTGCGGGACTTAACCCAACATCTCACGACACGAGCTGACGACAGCCATGCAGCACCTGTGCACGCTCCCCTTGCGGGGTCGTTACGCTTTCGCGCTTCTACCACGTGCA
>4TW_5389
TCACCCCAGTTGCTGACTATACCTTGGTCAAACGCCTCCTTGCGGTTAGCAATCTGCTTTAAGGTAGAACCAACTTCCATGGTGTGACGGGCGGTGTGTACAAGGCCCGGGAACGGATTCACCGCAGTATGCTGACCTGCGATTACTAGCGATTCCTCCTTCATGCAGGCGAGTTGCAGCCTGCAATCTGAACTGTGCCAGGGTTTGTGAGATTCGCTCTCCCTCGCGGGTTGGCTGCTCTGTGTCCCTCGCATTGTAGTACGTGTGTCGCCCAGGACGTAAGGGCCATGCTGACTTGACGTCATCCTCACCTTCCTCCGGTTTGTCACCGGCAGTCTCGCTAGAGTTCCCAACTTAATGATGGCAACTAACGACGAGGGTTGCGCTCGTTGCGGGACTTAACCCAACATCTCACGACACGAGCTGACGACAGCCATGCAGCACCTGTCTTCTGGTTCCTTACGGCACTCTCCCCTTTCAAGGAGATTCC
>4TW_5399
TCATCCCAGTTACCGCTCATACCTTAGGGCGCTGCCTCCTTGCGGTTGGCGCGCGCACTTCGGGTACAAACGACTCCCATGATGTGACGGGCGGTGTGTACAAGACCCGGGAACGTATTCACGGCGCCGTAGCTGATGCGCCATTACTAGCGATTCCGGCTTCATGGAGGCGAGTTGCAGCCTCCAATCCGAACTGGGCCCGACTTTGGTGATTTCCTCCACCTTGCGGTCTCGGATCCTTCTGTGTCGGGCATTGTAGTACGTGTGCAGCCCTGGCCGTAAGGGCCATACTGACTTGACGTCGTCCCCACCTTCCTCCCCGTTGAACAGGGCAGTCTGAACAGAGTGCCGGAGACTCACGTCTCCATGGCAACAGTTCACAGGGGTTGCGCTCGTTGCGGGACTTAACCCAACATCTCACGACACGAGCTGACGACAGCCATGCAGCACCTGTGCAAATTGTGTATTGCTACACTCACCGGCTTTCACCGGATT
>4TW_5401
TCACCCCAGTTGCTGACTATACCTTGGTCAAACGCCTCCTTGCGGTTAGCAATCTGCTTTAAGGTAGAACCAACTTCCATGGTGTGACGGGCGGTGTGTACAAGACCCGGGAACGTATTCACCGTAGCACGCTGATCTACGATTACTAGCGATTCCAGCTTCATGCACTCGAGTTGCAGAGTGCAATCCGAACTGAGGTAGATTTTTGAGTTTAGCTTAGCGTCGCCACTTTGCATCTCATTGTCACTACCATTGTAGCACGTGTGTAGCCCAACCCGTAAGGGCCATGAGGACTTGACGTCATCCCCACCTTCCTCCAGCTTATCACTGGCAGTTCTTTCAGAGTGCCCAGCATGACCTGATGGCAACTAAAAGTAGGGGTTGCGCTCGTTGCGGGACTTAACCCAACATCTCACGACACGAGCTGACGACAGCCATGCAGCACCTGTGTTCTGTCCGGCCGAACCGAAAAGTCTAGTTTCCTAAA
>4TW_5406
TCACCCCAGTTGCTGACTATACCTTGGTCAAACGCCTCCTTGCGGTTAGCAATCTGCTTTAAGGTAGAACCAACTTCCATGGTGTGACGGGCGGTGTGTACAAGACCCGGGAACGTATTCACCGTAGCACGCTGATCTACGATTACTAGCGATTCCAGCTTCATGCACTCGAGTTGCAGAGTGCAATCCGAACTGAGGTAGATTTTTGAGTTTAGCTTAGCGTCGCCACTTTGCATCTCATTGTCACTACCATTGTAGCACGTGTGTAGCCCAACCCGTAAGGGCCATGAGGACTTGACGTCATCCCCACCTTCCTCCAGCTTATCACTGGCAGTTCTTTCAGAGTGCCCAGCATGACCTGATGGCAACTAAAAGTAGGGGTTGCGCTCGTTGCGGGACTTAACCCAACATCTCACGACACGAGCTGACGACAGCCATGCAGCACCTGTGTTCTGTCCGGCCGAACCGAAAAGTCTAGTTTCCTAAA
>4TW_5411
TCACCCCAGTCATCAACCCCGCCTTCGGCACCCTCCTCCCCCGAAAGGGTTAGAGTAATGACTTCGGGCGTGGCTCACTTCCATGGTGTGACGGGCGGTGTGTACAAGGCCCGGGAACGGATTCACCGCAGTATGCTGACCTGCGATTACTAGCGATTCCTCCTTCATGCAGGCGAGTTGCAGCCTGCAATCTGAACTGTGCCAGGGTTTGTGAGATTCGCTCTCCCTCGCGGGTTGGCTGCTCTGTGTCCCTCGCATTGTAGTACGTGTGTCGCCCAGGACGTAAGGGCCATGCTGACTTGACGTCATCCTCACCTTCCTCCGGTTTGTCACCGGCAGTCTCGCTAGAGTTCCCAACTTAATGATGGCAACTAACGACGAGGGTTGCGCTCGTTGCGGGACTTAACCCAACATCTCACGACACGAGCTGACGACAGCCATGCAGCACCTGTCTTCTGGTTCCTTACGGCACTCTCCCCTTTCAAGGAGATT
>4TW_5420
TCATCCCAATCACCAGCCTTACCTTAGGCACCCGGAGGCGACTTTGGGTAAAACCGGCTTTCATGATGTGACGGGCGGTGTGTACAAGACCCGGGAACGTATTCACGGCACCGTAGATGATGTGCCATTACTAGCGATTCCAACTTCATGGAGGCGAGTTGCAGCCTCCAATCCGAACTGGGCCCAGTTTTATAGATTTCCTCCACCTCGCGGTCTCGGTTCTCATTGTACTGGGCATTGTAGTACGTGTGCAGCCCAAGGCGTAAGGGCCATACTGACCTGACGTCGTCCCCACCTTCCTCCCAGTTGATCTGGGCAGTCTGAATAGAGTTCCCACCATTATGTGCTGGCAACTATTCACAAGGGTTGCGCTCGTTGCGGGACTTAACCCAACATCTCACGACACGAGCTGACGACGGCCATGCAGCACCTGTGGAAGTTCCCCGAAGGGTCACACGCTTTCACGTGCTTAGAAATCCATGTCAAGCCTTGGTAAGGTTCTTCGCGTTG
>4TW_5421
TAGCCCTAGTTACTAGTTTTACCCTAGGCAGCTCCTTGCGGTTACCGACTTCAGGTACCCCCAGCTTCCATGGCTTGACGGGCGGTGTGTACAAGGCCCGGGAACGTATTCACCGCGCCATGGCTGATGCGCGATTACTAGCGATTCCAGCTTCACGGAGTCGAGTTGCAGACTCCGATCCGAACTGAGATAGTGTTTAAGGGATTCGCTCCTGGTCACCCAGTGGCTGCCCTCTGTCACTACCATTGTAGCACGTGTGTGGCCCAGGATGTAAGGGCCGTGATGACTTGACGTCGTCCCCACCTTCCTCACAGCTTACGCTGGCAGTTCTGCTAGAGTCCCCGGCATTACCCGTTGGCAACTAACAGTAGGGGTTGCGCTCGTTGCGGGACTTAACCCAACACCTCACGGCACGAGCTGACGACAGCCATGCAGCACCTTGAAAATTGTCCGAAGAAGGACACCTTTCGGCATCTGTCAATTCCCATTTAAACCCTGGTAAGGTTCCTCGCGT
>4TW_5426
TCACCCCAGTCACTAATTCTACCTTAGGCACCCTCCCCCAAACGGTTAGAGTAATGATTTCGGGCATAACCAGCTTCCATGGTGTGACGGGCGGTGTGTACAAGGCCCGGGAACGAATTCACCACTGTATAGCTGACCAGCGATTACTAGCGATTCCACCTTCATGTAGGCGAGTTGCAGCCTACAATCCGAACTTAGAACGAGTTTATAGATTAGCTAGTCTTTGCAGATTTGCATCTCATTGTCTCGCCCAATGTAGCACGTGTGTAGCCCAGGGTGTAAGGGGCATGCTGACTTGACGTCATCCCCACCTTCCTCCGGTTTATAACCAGCAGTCTTTTTAGAGTTCCATGAAAGGCAACTAAAAAACAAGGGTTGCGCTCGTTGCGGGACTTAACCCAACATCTCACGACACGAGCTGACGACAGCCATGCACCACCTGTGTATACGTTCCAAACGGCACTTTCTCTTTCAAAGAAATTCGTATCATGTCAAAACCCTGGTAAGGTTCTTCGCGTTG
>4TW_5483
TCACCCCAGTCACTAGCCCTCGCCTTAGGCATCCTCCTCCTCGAAAGGTTAGGAGTAACGACTTCGGGCGGTGACCAGCTCCCATGGTGTGACGGGCGGTGTGTACAAGGCCCGGGAACGAATTCACCGCAGTATGCTGACCTGCGATTACTAGCGATTCCTCCTTCATGCAGGCGAGTTTCAGCCTGCAATCTGAACTGAGGCCGGGTTTGCTGGGATTCGCTTGTCCTCGCGGATTAGCTGCCCGTTGTCCCGACCATTGTAGTACGTGTGTAGCCCAAGACGTAAGGGGCATGCTGACTTGACGTCATCCCCACCTTCCTCCGGTTTGTCACCGGCAGTCTCTCTAGAGTTCCCAACTTAATGATGGCAACTAAAGACGAGGGTTGCGCTCGTTGCGGGACTTAACCCAACATCTCACGACACGAGCTGACGACAGCCATGCACCACCTGTGTTCTAGCTCCCTAAGGCACTCTCAACTTTCATCAAGATTCTAGACA
>4TW_5490
TCACCCCAGTCATGAATCCTACCGTGGTAATCGTCTTCCTTGCGGTTAGACTAACTACTTCTGGTAAAACCCACTCCCATGGTGTGACGGGCGGTGTGTACAAGGCCCGGGAACGTATTCACCGCGACATGCTGATCCGCGATTACTAGCGATTCCGACTTCATGCAGTCGAGTTGCAGACTACAATCCGGACTACGATCGGCTTTCTGGGATTGGCTCCCCCTCGCGGGTTGGCAACCCTCTGTACCGACCATTGTATTACGTGTGAAGCCCTGGCCATAAGGGCCATGAGGACTTGACGTCATCCCCACCTTCCTCCGGTTTGTCACCGGCAGTCCCATTAAAGTGCCCAACTAAATGATGGCAATTAATGGCAAGGGTTGCGCTCGTTGCGGGACTTAACCCAACATCTCACGACACGAGCTGACGACAGCCATGCAGCACCTGTGTTACCGTTCTCTTTCGAGCACTTGAACATCTCTGCTCAATTCGGTACATGTCAAGGCCA
>4TW_5519
TCACCCCAGTTGCTGACTATACCTTGGTCAAACGCCTCCTTGCGGTTAGCAATCTGCTTTAAGGTAGAACCAACTTCCATGGTGTGACGGGCGGTGTGTACAAGACCCGGGAACGTATTCACCGTAGCACGCTGATCTACGATTACTAGCGATTCCAGCTTCATGCACTCGAGTTGCAGAGTGCAATCCGAACTGAGGTAGATTTTTGAGTTTAGCTTAGCGTCGCCACTTTGCATCTCATTGTCACTACCATTGTAGCACGTGTGTAGCCCAACCCGTAAGGGCCATGAGGACTTGACGTCATCCCCACCTTCCTCCAGCTTATCACTGGCAGTTCTTTCAGAGTGCCCAGCATGACCTGATGGCAACTAAAAGTAGGGGTTGCGCTCGTTGCGGGACTTAACCCAACATCTCACGACACGAGCTGACGACAGCCATGCAGCACCTGTGTTACGGCTCTCTTTCGAGCACACCTCTATCTACG
>4TW_5533
TAGCCCTAGTTACTAGTTTTACCCTAGGCAGCTCCTTGCGGTTACCGACTTCAGGTACCCCCAGCTTCCATGGCTTGACGGGCGGTGTGTACAAGGCCCGGGAACGTATTCACGGCACCGTGCTGATGCGCCATTACTAGCGATTCCGGCTTCATGTAGGCGAGTTGCAGCCTACAATCCGAATTGGGCTCACTTTTATGGATTTCCTCCACCTCGCGGTCTCGGTTCATTCTGTAGTGAGCATTGTATTACGTGTGCAGCCCTGGCCGTAAGGGCCATGCTGACTTGACGTCATCCCCACCTTCCTCCCCGTTTCACAGGGCAGTCTGAGCAGAGTGCTCCCTAAAAGGGATAGCAACAGCTCACAGGGGTTGCGCTCGTTGCGGGACTTAACCCAACATCTCACGACACGAGCTGACGACAGCCATGCAGCACCTGTGCAGCCCCAGCATCCTTGCGGACCGTCACCGACTTTCATCGATTGTCACG
>4TW_5534
TAGTCCCAATCAGGAGTTTCATCTTCGGCACCAACTTAGTGTGGCGACTTCGGATGCCCCCTCCCTTTCGTGGCTTGACGGGCGGTGTGTACAAGGCTCAGGAACACATTCACCGCGGTGTTGCTGACCCGCGATTACTAGCGATTCCAACTTCATGCAGGCGAGTTGCAGCCTGCAATCTGAACTGGGGCGTACTTTTTGGGATTTGCTTGATCTTGCGATTTTGCGTCCCTCTGTATACGCCATTGTAGCACGTGTGCAGCCCTGGACATAAAGGCCATGAGGACTTGACGTCATCCCCACTTCCTCCGGTTTGACACCGGCAGTCTCTCTAGAGTTCCCGACATTACTCGCTGGCAACTAGAGACAAGGGTTGCGCTCGTTATCGGACTTAACCAGACATCTCACGACACGAGCTGACGACAGCCATGCAGCACCTGTGGTAAGTTCCGGACTGGATACCGTTCATTGGCCGTTTCCGGCAATTACTCCTACCG
>4TW_5541
TCACCCCAGTCACCAGCCCTGCCTTAGGCGCCTCCCTCCCTTGCGGGTTGAGATAACGACTTCGGGCGTGGCTCACTTCCATGGTGTGACGGGCGGTGTGTACAAGGCCCGGGAACGGATTCACCGCAGTATGCTGACCTGCGATTACTAGCGATTCCTCCTTCATGCAGGCGAGTTGCAGCCTGCAATCTGAACTGTGCCAGGGTTTGTGAGATTCGCTCTCCCTCGCGGGTTGGCTGCTCTGTGTCCCTCGCATTGTAGTACGTGTGTCGCCCAGGACGTAAGGGCCATGCTGACTTGACGTCATCCTCACCTTCCTCCGGTTTGTCACCGGCAGTCTCGCTAGAGTTCCCAACTTAATGATGGCAACTAACGACGAGGGTTGCGCTCGTTGCGGGACTTAACCCAACATCTCACGACACGAGCTGACGACAGCCATGCAGCACCTGTCTTCTGGTTCCTTACGGCACTCTCCCCTTTCAAGGAGATT
>4TW_5580
TAGTCCCAATCAGGAGTTTCATCTTCGGCACCAACTTAGTGTGGCGACTTCGGATGCCCCTCCCTTTCGTGGCTTGACGGGCGGTGTGTACAAGGCTCAGGAACACATTCACCGCGGTGTTGCTGACCCGCGATTACTAGCGATTCCAACTTCATGCAGGCGAGTTGCAGCCTGCAATCTGAACTGGGGCGTACTTTTTGGGATTTGCTTGATCTTGCGATTTTGCGTCCCTCTGTATACGCCATTGTAGCACGTGTGCAGCCCTGGACATAAAGGCCATGAGGACTTGACGTCATCCCCACCTTCCTCCGGTTTGACACCGGCAGTCTCTCTAGAGTTCCCGGCATTACCCGCTGGCAACTAGAGACAAGGGTTGCGCTCGTTATCGGACTTAACCAGACATCTCACGACACGAGCTGACGACAGCCATGCAGCACCTGTCTTCTGGTTCCTTACGGCACTCTCCCCTTTCAAGGAGATT
>4TW_5605
TCACCCCAGTCATGAGCCCTACCGTGGTAATCGCCCTCCTTGCGGTTAAGCTAACTACTTCTGGTAAAACCCACTCCCATGGTGTGACGGGCGGTGTGTACAAGACCCGGGAACGTATTCACCGCGACATGCTGATCCGCGATTACTAGCGATTCCGACTTCATGCACTCGAGTTGCAGAGTGCAATCCGGACTACGATCGGCTTTCTGGGATTGGCTCCCCCTCGCGGGTTGGCGACCCTCTGTACCGACCATTGTATGACGTGTGAAGCCCTACACATAAGGGCCATGAGGACTTGACGTCATCCCCACCTTCCTCCGGTTTGTCACCGGCAGTCTCCTTAGAGTGCCCTTGCGTAGCAACTAAGGACAAGGGTTGCGCTCGTTGCGGGACTTAACCCAACATCTCACGACACGAGCTGACGACAGCCATGCAGCACCTGTGTCCAGGTTCCCTTTCGGGCACCCTCACATCTCTGCGAGGTTCCTGGCATGTCAAGCGTAGGTTAA
>4TW_5614
TCTCCTTCCTCTAGGTGGGAGGGTTTAATGAACTTCTCGGCGGCCGAGAGCGGAGACCGCCCCCGGTCGCCAATCCGAACACTTCACCAGCACACCCAATCGGTAGGAGCGACGGGCGGTGTGTACAAAGGGCAGGGACGTAATCAACGCAAGCTGATGACTTGCGCTTACTAGGCATTCCTCGTTGAAGATTAATAATTGCAATAATCTATCCCCCATCACGATGCAGTTTCAAAGATTACCCGGGCCTCTCGGCCAAGGCTAAGCTCGTTGAATGCATCAGTGTAGCGCGCGTGCGGCCCAGAACATCTAAGGGCATCACAGACCTGTTATTGCCTCATGCTTCCATTGGCTAGTCGCCAATAGTCCCTCTAAGAAGTCCGCCGGCTGGAGAACCAACCGTGACTATTTAGCAGGCTGAGGTCTCGTTCGTTACCGGAATCAACCTGACAAGGCAACCCACCAACTAAGAACGGCCATGCACCACCACCCATAGAATCAAGAAAG
>4TW_5627
TAGTCCCAGTCACCAGCCTCGCCGTGGGCACCCATGAATTTGGGCGACTTCGGGCGCTGCCAGCTCCCATGACTTGACGGGCGGTGTGTACAAGGCTCAGGAACATATTCACCGCGGCGTAGCTGATCCGCGATTACTAGCGATTCCGACTTCAAGGAGGCGGGTTGCAGCCTCCTATCTGAACTGGGGCGGACTTTAAGCGATTTGCTCCACCTTGCGGTCTTGCATCGTTCTGTATCCGCCATTGTAGCACGTGTGCAGCCCCAGGCATAAGGGCCATGAGGACTTGACGTCATCCCCACCTTCCTCCGGTTTGACACCGGCAGTCTCACTAGAGTCCACAGCATTACCTGTTAGCAACTAACGATAGGGGTTTCGCTCGTTGAGGGACTTAACCCGACACTTCACAGCACGAGCTGACGACAGCCATGCAGCACCTGTCCAAGTTCCGGTCTTGCGACTGTTATCCTAATTTCATAGGACTAATCCTT
>4TW_5648
TAGTCCCAGTCACCAGCCTTGCCGTGGGCACGCATGAAATTGCGCGACTTCGGGCACTGCCAGCTCCCATGACTTGACGGGCGGTGTGTACAAGGCTCAGGAACATATTCACCGCGGCGTAGCTGATCCGCGATTACTAGCGATTCCAACTTCATGCGGGCGAATTTCAGCCCGCAATCTGAACTGGGGTATGCTTTAGCGATTTGCTCCACCTTGCGGTCTTGCATCGTTCTGTACATACCATTGTAGCACGTGTGCAGCCCTAGACATAAAGGCCATGAGGACTTGACGTCATCCCCACCTTCCTCCGGTTTGACACCGGCAGTCTCGCTACAGTCCTCGCCATTACGCGTTAGCAAGTAGCGACAGGGGTTGCGCTCGTTGAGGGACTTAACCCGACACTTCACAGCACGAGCTGACGACAGCCATGCAGCACCTGTTCACGTTCCGCCCTTGCGGGTGTACCTCTACTTTCAT
>4TW_5652
TCACCCCAGTCATCAACCCCGCCTTCGGCACCCTCCTCCCCCGAAAGGGTTAGAGTAATGACTTCGGGCGTGGCTCACTTCCATGGTGTGACGGGCGGTGTGTACAAGGCCCGGGAACGTATTCACCGCGCCATGGCTGATGCGCGATTACTAGCGATTCCACCTTCATGGAGTCGGGTTGCAGACTCCAATCCGAACTGGGATAGGGTTTGAGAGATTCGCATCGCCTCGCGACGTAGCTGCCCTCTGTCCCTACCATTGTAGCACGTGTGTAGCCCTGGGCATAAAGGCCATGATGACTTGACGTCGTCCCCACCTTCCTCACACCTTACGGCGGCAGTATGTTCAGAGTCCCCGACATTACTCGCTGGCAACTGAACAAGGGGGTTGCGCTCGTTGCGGGACTTAACCCAACATCTCACGACACGAGCTGACGACAGCCATGCAGCACCTTGCACTCTGTTCTTGCGACCGGCGAGCTTTCACCCGCATTCAAAG
>4TW_5657
TCACCCCAGTTGCTGACTATACCTTGGTCAAACGCCTCCTTGCGGTTAGCAATCTGCTTTAAGGTAGAACCAACTTCCATGGTGTGACGGGCGGTGTGTACAAGACCCGGGAACGTATTCACCGTAGCACGCTGATCTACGATTACTAGCGATTCCAGCTTCATGCACTCGAGTTGCAGAGTGCAATCCGAACTGAGGTAGATTTTTGAGTTTAGCTTAGCGTCGCCACTTTGCATCTCATTGTCACTACCATTGTAGCACGTGTGTAGCCCAACCCGTAAGGGCCATGAGGACTTGACGTCATCCCCACCTTCCTCCAGCTTATCACTGGCAGTTCTTTCAGAGTGCCCAGCATGACCTGATGGCAACTAAAAGTAGGGGTTGCGCTCGTTGCGGGACTTAACCCAACATCTCACGACACGAGCTGACGACAGCCATGCAGCACCTGTGTTCTGTCCGGCCGAACCGAAAAGTCTAGTTTCCTAAA
>4TW_5676
TCACCCCAGTCACCAGCCCTGCCTTAGGCGCCTCCCTCCCTTGCGGGTTGAGATAACGACTTCGGGCGTGACCAGCTTCCATGGTGTGACGGGCGGTGTGTACAAGGCCCGGGAACGTATTCACCGCAGTATGCTGACCTGCGATTACTAGCGATTCCGCCTTCATGCAGGCGAGTTGCAGCCTGCAATCTGAACTAAGACCGGGTTTATGAGATTAGCTTGCATTCGCATGCTTGCGACTCTTTGTCCCGGCCATTGTAGTACGTGTGTAGCCCAAGGCGTAAGGGGCATGATGACTTGACGTCATCCCCACCTTCCTCCGGTTTGTCACCGGCAGTCTCTCTAGAGTGCCCAACTTAATGATGGCAACTAAAAACGAGGGTTGCGCTCGTTGCGGGACTTAACCCGAACATCTCACGACACGAGCTGACGACAGCCATGCACCACCTGTGTTCGTGCTCCCGAAGGCACTCCTCCCTTTCAAGAGGATTCACGA
>4TW_5681
TAGTCCCAGTCACCAGCCTTGCCGTGGGCACGCATGAAATTGCGCGACTTCGGGCACTGCCAGCTCCCATGACTTGACGGGCGGTGTGTACAAGGCTCAGGAACATATTCACCGCGGCGTAGCTGATCCGCGATTACTAGCGATTCCAACTTCATGCGGGCGAATTTCAGCCCGCAATCTGAACTGGGGTATGCTTTAGCGATTTGCTCCACCTTGCGGTCTTGCATCGTTCTGTACATACCATTGTAGCACGTGTGCAGCCCTAGACATAAAGGCCATGAGGACTTGACGTCATCCCCACCTTCCTCCGGTTTGACACCGGCAGTCTCGCTACAGTCCTCGCCATTACGCGTTAGCAAGTAGCGACAGGGGTTGCGCTCGTTGAGGGACTTAACCCGACACTTCACAGCACGAGCTGACGACAGCCATGCAGCACCTGTTCACGTTCCGCCCTTGCGGGTGTACCTCTACTTTCAT
>4TW_5696
TAGCCCTAGTTACCAGTTTTACCCTAGGCAGCTCCTTGCGGCGACCGACTTCAGGTACCCCCAGCTTCCATGGCTTGACGGGCGGTGTGTACAAGGCCCGGGAACGTATTCACCGGATCATGGCTGATATCCGATTACTAGCGATTCCAGCTTCACGGAGTCGAGTTGCAGACTCCGATCCGAACTGAGACCAGTTTTGAAGATTCGCTCCTTATCACTAAGTGGCTGCTCTCTGTACTGGCCATTGTAGCACGTGTGTGGCCCAAGGCGTAAGGGCCGTGATGATTTGACGTCATCCCCACCTTCCTCACAGTTTACACTGGCAGTCTCGTTAGAGTTCCCGACATGACTCGCTGGCAACTAACGACAGGGGTTGCGCTCGTTATAGGACTTAACCTGACACCTCACGGCACGAGCTGACGACAACCATGCAGCACCTTGAAGATTGTCTTGCGAAAGATCTGTTTCCAAATCGGTCAATCCCCATTTAAGCCTTGGTAAGGTT
>4TW_5698
TCATCCCAGTTACCGCTCATACCTTAGGGCGCTGCCTCCTTGCGGTTGGCGCGCGCACTTCGGGTACAAACGACTCCCATGATGTGACGGGCGGTGTGTACAAGACCCGGGAACGTATTCACGGCGCCGTAGCTGATGCGCCATTACTAGCGATTCCGGCTTCATGGAGGCGAGTTGCAGCCTCCAATCCGAACTGGGCCCGACTTTGGTGATTTCCTCCACCTTGCGGTCTCGGATCCTTCTGTGTCGGGCATTGTAGTACGTGTGCAGCCCTGGCCGTAAGGGCCATACTGACTTGACGTCGTCCCCACCTTCCTCCCCGTTGAACAGGGCAGTCTGAACAGAGTGCCGGAGACTCACGTCTCCATGGCAACAGTTCACAGGGGTTGCGCTCGTTGCGGGACTTAACCCAACATCTCACGACACGAGCTGACGACAGCCATGCAGCACCTGTGCAAATTGTGTATTGCTACACTCACCGGCTTTCACCGGATT
>4TW_5705
TCACCCCAGTCATCAACCCCGCCTTCGGCACCCTCCTCCCCCGAAAGGGTTAGAGTAATGACTTCGGGCGTGGCTCACTTCCATGGTGTGACGGGCGGTGTGTACAAGGCCCGGGAACGGATTCACCGCAGTATGCTGACCTGCGATTACTAGCGATTCCTCCTTCATGCAGGCGAGTTGCAGCCTGCAATCTGAACTGTGCCAGGGTTTGTGAGATTCGCTCTCCCTCGCGGGTTGGCTGCTCTGTGTCCCTCGCATTGTAGTACGTGTGTCGCCCAGGACGTAAGGGCCATGCTGACTTGACGTCATCCTCACCTTCCTCCGGTTTGTCACCGGCAGTCTCGCTAGAGTTCCCAACTTAATGATGGCAACTAACGACGAGGGTTGCGCTCGTTGCGGGACTTAACCCAACATCTCACGACACGAGCTGACGACAGCCATGCAGCACCTGTCTTCTGGTTCCTTACGGCACTCTCCCCTTTCAAGGAGATT
>4TW_5706
TCACCCCAGTCACCAGCCCTGCCTTAGGCGCCTCCCTCCCTTGCGGGTTGAGATAACGACTTCGGGCGTGACCAGCTTCCATGGTGTGACGGGCGGTGTGTACAAGGCCCGGGAACGTATTCACCGCAGTATGCTGACCTGCGATTACTAGCGATTCCGCCTTCATGCAGGCGAGTTGCAGCCTGCAATCTGAACTAAGACCGGGTTTATGAGATTAGCTTGCATTCGCATGCTTGCGACTCTTTGTCCCGGCCATTGTAGTACGTGTGTAGCCCAAGGCGTAAGGGGCATGATGACTTGACGTCATCCCCACCTTCCTCCGGTTTGTCACCGGCAGTCTCTCTAGAGTGCCCAACTTAATGATGGCAACTAAAAACGAGGGTTGCGCTCGTTGCGGGACTTAACCCAACATCTCACGACACGAGCTGACGACAGCCATGCACCACCTGTGTTCGTGCTCCCGAAGGCACTCCTCCCTTTCAAGAGGATTCACGA
>4TW_5724
TCACCCCAGTCACCAGCCCTGCCTTAGGCGCCTCCCTCCCTTGCGGGTTGAGATAACGACTTCGGGCGTGACCAGCTTCCATGGTGTGACGGGCGGTGTGTACAAGGCCCGGGAACGTATTCACCGCAGTATGCTGACCTGCGATTACTAGCGATTCCGCCTTCATGCAGGCGAGTTGCAGCCTGCAATCTGAACTAAGACCGGGTTTATGAGATTAGCTTGCATTCGCATGCTTGCGACTCTTTGTCCCGGCCATTGTAGTACGTGTGTAGCCCAAGGCGTAAGGGGCATGATGACTTGACGTCATCCCCACCTTCCTCCGGTTTGTCACCGGCAGTCTCTCTAGAGTGCCCAACTTAATGATGGCAACTAAAAACGAGGGTTGCGCTCGTTGCGGGACTTAACCCAACATCTCACGACACGAGCTGACGACAGCCATGCACCACCTGTGTTCGTGCTCCCGAAGGCACTCCTCCCTTTCAAGAGGATTCACGA
>4TW_5729
TCTCCTTCCTCTAGGTGGGAGGGTATAATGACCTTCTCAGTAAAGACCAGAGTTGCCCCCAATCAAGACCAATCCGGACACTTCACCAGCACACCCAATCGGTAGGAGCGACGGGCGGTGTGTACAAAGGGCGAGGGACGTAATCAACGCGAGCTGATGACTCACGCTTACTAGGCATTCCTCGTTGAAGACTAATAATTGCAATAATCTATCCCCATCACGTTGCAGTTTCAAAGATTACCCAGACCTCTCGGCCAAGGATAGGCTCGTTGAATGCAACAGTGTAGCGCGCGTGCGGCCCAGAACATCTAAGGGCATCACAGACCTGTTATTGCCTCACACTTCCATTGCCTAAACGACAATAGTCCCTCTAAGAAGTCGGACGTCTACAAAAAAGTAGACGTGACTATTTAGCAGGCTGAGGTCTCGTTCGTTACCGGAATCAACCTGACAAGGCAACCCACCAACAAGAACGGCCATGCACCACCACCCACAGAATCAAGAAAAG
>4TW_5733
TCATCCCAGTTACCGCTCATACCTTAGGGCGCTGCCTCCTTGCGGTTGGCGCGCGCACTTCGGGTACAAACGACTCCCATGATGTGACGGGCGGTGTGTACAAGACCCGGGAACGTATTCACGGCGCCGTAGCTGATGCGCCATTACTAGCGATTCCGGCTTCATGGAGGCGAGTTGCAGCCTCCAATCCGAACTGGGCCCGACTTTGGTGATTTCCTCCACCTTGCGGTCTCGGATCCTTCTGTGTCGGGCATTGTAGTACGTGTGCAGCCCTGGCCGTAAGGGCCATACTGACTTGACGTCGTCCCCACCTTCCTCCCCGTTGAACAGGGCAGTCTGAACAGAGTGCCGGAGACTCACGTCTCCATGGCAACAGTTCACAGGGGTTGCGCTCGTTGCGGGACTTAACCCAACATCTCACGACACGAGCTGACGACAGCCATGCAGCACCTGTGCAAATTGTGTATTGCTACACTCACCGGCTTTCACCGGATT
>4TW_5734
TCTCCTTCCTCTAGGTGGGAGGGTTTAATGAACTTCTCGGCAGCCCAGAGCGGAAACCGCCCCGGGTTGCCAATCCGAACACTTCACCAGCACACCCAATCGGTAGGAGCGACGGGCGGTGTGTACAAAGGGCAGGGACGTAATCAACGCAAGCTGATGACTTGCGCTTACTAGGCATTCCTCGTTGAAGATTAATAATTGCAATAATCTATCCCCCATCACGATGCAGTTTCAAAGATTACCCGGGCCTCTCGGCCAAGGCTAGGCTCGTTGAATGCATCAGTGTAGCGCGCGTGCGGCCCAGAACATCTAAGGGCATCACAGACCTGTTATTGCCTCATGCTTCCATTGGCTAGTCGCCAATAGTCCCTCTAAGAAGTCTGCCGGCCCCCGAGGAGGCCGTGACTATTTAGCAGGCTGAGGTCTCGTTCGTTACCGGAATCAACCTGACAAATCACTCCACCAACTAAGAACGGCCATGCACCACCACCCATAGAATCAAG
>4TW_5756
TAGCCCTAGTTACTAGTTTTACCCTAGGCAGCTCCTTGCGGTTACCGACTTCAGGTACCCCCAGCTTCCATGGCTTGACGGGCGGTGTGTACAAGGCCCGGGAACGTATTCACCGCGCCATGGCTGATGCGCGATTACTAGCGATTCCAGCTTCACGGAGTCGAGTTGCAGACTCCGATCCGAACTGAGATAGTGTTTAAGGGATTCGCTCCTGGTCACCCAGTGGCTGCCCTCTGTCACTACCATTGTAGCACGTGTGTGGCCCAGGATGTAAGGGCCGTGATGACTTGACGTCGTCCCCACCTTCCTCACAGCTTACGCTGGCAGTTCTGCTAGAGTCCCCGGCATTACCCGTTGGCAACTAACAGTAGGGGTTGCGCTCGTTGCGGGACTTAACCCAACACCTCACGGCACGAGCTGACGACAGCCATGCAGCACCTTGAAAATTGTCCGAAGAAGGACACCTTTCGGCATCTGTCAATTCCCATTTAAAACCCTGGTAAGGTTCCTCGCGTAT
>4TW_5774
TCACCCCAGTTGCTGACTATACCTTGGTCAAACGCCTCCTTGCGGTTAGCAATCTGCTTTAAGGTAGAACCAACTTCCATGGTGTGACGGGCGGTGTGTACAAGACCCGGGAACGTATTCACCGTAGCACGCTGATCTACGATTACTAGCGATTCCAGCTTCATGCACTCGAGTTGCAGAGTGCAATCCGAACTGAGGTAGATTTTTGAGTTTAGCTTAGCGTCGCCACTTTGCATCTCATTGTCACTACCATTGTAGCACGTGTGTAGCCCAACCCGTAAGGGCCATGAGGACTTGACGTCATCCCCACCTTCCTCCAGCTTATCACTGGCAGTTCTTTCAGAGTGCCCAGCATGACCTGATGGCAACTAAAAGTAGGGGTTGCGCTCGTTGCGGGACTTAACCCAACATCTCACGACACGAGCTGACGACAGCCATGCAGCACCTGTGTTCTGTCCGGCCGAACCGAAAAGTCTAGTTTCCTAAA
>4TW_5792
TCACCCCAGTTGCTGACTATACCTTGGTCAAACGCCTCCTTGCGGTTAGCAATCTGCTTTAAGGTAGAACCAACTTCCATGGTGTGACGGGCGGTGTGTACAAGACCCGGGAACGTATTCACCGTAGCACGCTGATCTACGATTACTAGCGATTCCAGCTTCATGCACTCGAGTTGCAGAGTGCAATCCGAACTGAGGTAGATTTTTGAGTTTAGCTTAGCGTCGCCACTTTGCATCTCATTGTCACTACCATTGTAGCACGTGTGTAGCCCAACCCGTAAGGGCCATGAGGACTTGACGTCATCCCCACCTTCCTCCAGCTTATCACTGGCAGTTCTTTCAGAGTGCCCAGCATGACCTGATGGCAACTAAAAGTAGGGGTTGCGCTCGTTGCGGGACTTAACCCAACATCTCACGACACGAGCTGACGACAGCCATGCAGCACCTGTGTTCTGTCCGGCCGAACCGAAAAGTCTAGTTTCCTAAA
>4TW_5834
TCATATTAGTCACCAACCCAACCGTTGACATTCGCTTCCATCCCCTCCCGAAGGGGCGGGGTGTGGTTGGCAACCTGTCTTCGGGACAAGATGGCTCCCAGCATGTGACGGGCGGTGTGTACAAAACTGGGGAACGTATTCACCGCCGTATAGCTGACCGGCGATTACTAGCGATTCCGGCTTCATGAAGTCGAGTTGCAGACTTCAATCCGAACTGAGACAAAGTTTACTAGATTTGCTTCCCCTCGCGGGTTCGCGTCCTATTGTCTTTGCCATTGTATTACGCGTGTAGCCCAGGATGTAAGGGGCATGCTGACTTGACGTCATCCTCTCCTTCCTCCGGTTTACACCGGCAGTCTCTCTTGAGTCCTTTCCTGCGCGAAGCGCATAAAAGTGGTAACAAAAGACAAGGGTTGCGCTCGTTCAAAGACTTAACTCGACACCTCACGGCACGAGCTGACGACAGCCATGCACCACCTGTGTTTCAGCTCCCAAATCAAAAATAGGGCACCTTTC
>4TW_5836
TCATCCCAGTTACCGCTCATAGCGTAGGGCGCTGCCTCCTTACGGTTGGCTTACGCACTTCGGCTACAAACGACTTCCATGATGTGACGGGCGGTGTGTACAAGGCCCGGGAACGTATTCACGGCGCCGTAGCTGATGCGCCATTACTAGCGATTCCGGCTTCATGGAGGCGAGTTGCAGCCTCCAATCCGAACTGGGCCCAGTTTTTGAGATTTCCTCCACCTCGCGGATTCGGATCATTCTGTACTGGGCATTGTAGTACGTGTGCAGCCCTGGTCGTAAGGGCCATACTGACTTGACGTCATCCCCACCTTCCTCCCCGTTTCACAGGGCAGTCTGTCCAGAGAGCCCGAAGGCAACAGGACACAGGGGTTGCGCTCGTTGCGGGACTTAACCCAACATCTCACGACACGAGCTGACGACAGCCATGCAGCACCTGTGCAAATTATCGGTATTGCTACCGACTCGCTAACTTTCATTAACTTAGAGATGCA
>4TW_5847
TCACCCCAGTTGCTGACTATACCTTGGTCAAACGCCTCCTTGCGGTTAGCAATCTGCTTTAAGGTAGAACCAACTTCCATGGTGTGACGGGCGGTGTGTACAAGACCCGGGAACGTATTCACCGTAGCACGCTGATCTACGATTACTAGCGATTCCAGCTTCATGCACTCGAGTTGCAGAGTGCAATCCGAACTGAGATAGATTTTTGAGTTTAGCTTAGCGTCGCCACTTTGCATCTCATTGTCACTACCATTGTAGCACGTGTGTAGCCCAACCCGTAAGGGCCATGAGGACTTGACGTCATCCCCACCTTCCTCCAGCTTATCACTGGCAGTTCTTTCAGAGTGCCCAGCATGACCTGATGGCAACTAAAAGTAGGGGTTGCGCTCGTTGCGGGACTTAACCCAACATCTCACGACACGAGCTGACGACAGCCATGCAGCACCTGTGTTCTGTCCGGCCGAACCGAAAAGTCTAGTTTCCTAAACTCGCG
>4TW_5864
TAGCCCCAGTCACCAGTTTTACCCTAGGCGTCTCCTTGCGGTTAACGACTTTAGGTACACCCGGCTTCCATGGCTTGACGGGCGGTGTGTGCAAGGTCCGGGAACGTATTCACCGTATCATTGCTGATATACGATTACTAGCGATTCCAGCTTCACGCAGTCGAGTTGCAGACTGCGATCCGAACTGAGAGCGCTTTTTTGGGATTAGCTTCATGTTGCCATGTTGCAACCCTTTGTAGCGCCCATTGTAGCACGTGTGTAGCCCAGGGCATAAAGGCCATGATGACTTGACATCATCCCCTCCTTCCTCACGTCTTGCGACGGCAGTTTCACTAGAGTTCCCAGCTTTACCTGATGGCAACTAGTGATAGGGGTTGCGCTCGTTGCGGGACTTAACCCAACACCTCACGGCACGAGCTGACGACAGCCATGCAGCACCTTATCACGTGTATATTGCTATAAAATCGGCTTTCACCAACGGTCACGTGACA
>4TW_5905
TCATCCCAATCACCGATCCCACCTTTGGCAGCTCCCTCCTTGCGGTTGGGCCACTGACTTTGGGTGTTACCGACTTTCGTGATGTGACGGGCGGTGTGTACAAGCCCCGGGAACGTATTCACCGTAGCGTTGCTGATCTACGATTACTAGCAACTCCGACTTCATGGGGTCGAGTTGCAGACCCCAATCCGAACTGAGACTGGCTTTCTCGGATTCGCTCCACCTTGCGGTATCGCAGCCGTTTGTACCAGCCATTGTAGCATGCGTGCAGCCCAAGACATAAGGGGCATGATGATTTGACGTCATCCCCACCTTCCTCCGAGTTAACCCCCGGCAGTCTCCTGTGAGTCCCCAACTAAATGCTGGCAACACAGAACGAGGGTTGCGCTCGTTGCGGGACTTAACCCAACATCTCACGACACGAGCTGACGACAACCATGCACCACCTGTATACAGACCTTGCGGCTATGACATCTCTGCCATATTCCTGTATA
>4TW_5910
TCACCCCAGTCACTATCCCTACCTTAGGCGCCCCTCTCCTTGCGGTTAAGGTAACGACTTTGGGTATGAACAGCTTCCATGGTGTGACGGGCGGTGTGTACAAGGCCCGGGAACGGATTCACCGCCGTATAGCTGACCGGCGATTACTAGCGATTCCAACTTCATGCAGGCGAGTTGCAGCCTGCAATCCGAACTGAGACCGAGTTTATGAGATTAGCTTGTTTTTGCAAACTTGCAACTCTTTGTCTCGGCCATTGTAGTACGTGTGTAGCCCAGGGCGTAAGGGGCATGCTGACTTGACGTCGTCCTCACCTTCCTCCGGTTTATCACCGGCAGTCTCTTTAAAGTGCCCAACTGAATGATGGCAACTAAAGACAAGGGTTACGCTCGTTGCGGGACTTAACCCAACATCTCACGACACGAGCTGACGACAGCCATGCACCACCTGTGTTCACATTCCCGAAGGCACTCTCTTCTTTCAAGGAGATTCCAGAGATGTCAAGTCCTGGTAA
>4TW_5919
TCACCCCAGTCATCAACCCCGCCTTCGGCACCCTCCTCCCCCGAAAGGGTTAGAGTAATGACTTCGGGCGTGGCTCACTTCCATGGTGTGACGGGCGGTGTGTACAAGGCCCGGGAACGGATTCACCGCAGTATGCTGACCTGCGATTACTAGCGATTCCTCCTTCATGCAGGCGAGTTGCAGCCTGCAATCTGAACTGTGCCAGGGTTTGTGAGATTCGCTCTCCCTCGCGGGTTGGCTGCTCTGTGTCCCTCGCATTGTAGTACGTGTGTCGCCCAGGACGTAAGGGCCATGCTGACTTGACGTCATCCTCACCTTCCTCCGGTTTGTCACCGGCAGTCTCGCTAGAGTTCCCAACTTAATGATGGCAACTAACGACGAGGGTTGCGCTCGTTGCGGGACTTAACCCAACATCTCACGACACGAGCTGACGACAGCCATGCAGCACCTGTCTTCTGGTTCCTTACGGCACTCCTCCCCTTTCAAGGAGATT
>4TW_5931
TCATCCCAGTTACCGCTCATAGCGTAGGGCGCTGCTTCCTTACGGTTAGCTCACGCACTTCGGCTACAAACGACTTCCATGATGTGACGGGCGGTGTGTACAAGGCCCGGGAACGTATTCACGGCGCCGTAGCTGATGCGCCATTACTAGCGATTCCGGCTTCATGAAGGCGAGTTGCAGCCTTCAATCCGAACTGGGCCCAGTTTTTGAGATTTCCTCTACCTCGCGGCTTCGGTTCATTCTGTACTGGGCATTGTAGTACGTGTGCAGCCCTGGTCGTAAGGGCCATACTGACTTGACGTCATCCCCACCTTCCTCCCGTTTCACAGGGCAGTCTGTCCAGAGAGCCTTTGCAGGCAACAGGACACAGGGGTTGCGCTCGTTACGGGACTTAACCCAACATCTCACGACACGAGCTGACGACAGCCATGCAGCACCTGTGCAAATTGTGTATTGCTACACTCGATAGCTTTCACTA
>4TW_5959
TCACCCCAGTCATCAACCCCGCCTTCGGCACCCTCCTCCCCCGAAAGGGTTAGAGTAATGACTTCGGGCGTGGCTCACTTCCATGGTGTGACGGGCGGTGTGTACAAGGCCCGGGAACGGATTCACCGCAGTATGCTGACCTGCGATTACTAGCGATTCCTCCTTCATGCAGGCGAGTTGCAGCCTGCAATCTGAACTGTGCCAGGGTTTGTGAGATTCGCTCTCCCTCGCGGGTTGGCTGCTCTGTGTCCCTCGCATTGTAGTACGTGTGTCGCCCAGGACGTAAGGGCCATGCTGACTTGACGTCATCCTCACCTTCCTCCGGTTTGTCACCGGCAGTCTCGCTAGAGTTCCCAACTTAATGATGGCAACTAACGACGAGGGTTGCGCTCGTTGCGGGACTTAACCCAACATCTCACGACACGAGCTGACGACAGCCATGCAGCACCTGTCTTCTGGTTCCTTACGGCACTCTCCCCTTTCAAGGAGATT
>4TW_5968
TAGCCCCAGTTACCGGTTCTACCCTAAACGGCTCCTTGCGGTTACCGCCTTCAGGTCTACCCGACTTCCATGGCTTGACGGGCGGTGTGTACAAGGTCCGGGAACGTATTCACCGCGCCATGGCTGATGCGCGATTACTAGCGATTCCAGCTTCATGAGGTCGAGTTGCAGACCTCAATCCGAACTGAGACGCACTTTTAGAGGTTGGCTTACCGTTACCGGCTTGCGACCCGCTGTATGCGCCATTGTAGCACGTGTGTCGCCCTGGGCGTAAGGGCCATGATGACTTGACGTCGTCCCCTCCTTCCTCTCTGCTTGCGCAGGCAGTCTGTCTAGAGTCCCCACCATTACGTGCTGGCAACTAAACATAGGGGTTGCGCTCGTTGCGGGACTTAACCCAACACCTCACGGCACGAGCTGACGACAGCCATGCAGCACCTTGTTTCAGGTCATTGCTGACTGATCTATCTCTAAAATCATTCCTTCACATT
>4TW_5988
TAGCCCTAGTTACTAGTTTTACCCTAGGCAGCTCCTTGCGGTTACCGACTTCAGGTACCCCCAGCTTCCATGGCTTGACGGGCGGTGTGTACAAGGCCCGGGAACGTATTCACCGCGCCATGGCTGATGCGCGATTACTAGCGATTCCAGCTTCACGGAGTCGAGTTGCAGACTCCGATCCGAACTGAGATAGTGTTTAAGGGATTCGCTCCTGGTCACCCAGTGGCTGCCCTCTGTCACTACCATTGTAGCACGTGTGTGGCCCAGGATGTAAGGGCCGTGATGACTTGACGTCGTCCCCACCTTCCTCACAGCTTACGCTGGCAGTTCTGCTAGAGTCCCCGGCATTACCCGTTGGCAACTAACAGTAGGGGTTGCGCTCGTTGCGGGACTTAACCCAACACCTCACGGCACGAGCTGACGACAGCCATGCAGCACCTTGAAAATTGTCCGAAGAAGGACACCTTTCGGCATCTGTCAATTCCCATTTAAACCCTGGTAAGGTTCCTCGCGT
>4TW_6001
TCATCCCAGTTACCGCTCATACCTTAGGGCGCTGCCTCCTTGCGGTTGGCGCGCGCACTTCGGGTACAAACGACTCCCATGATGTGACGGGCGGTGTGTACAAGACCCGGGAACGTATTCACGGCGCCGTAGCTGATGCGCCATTACTAGCGATTCCGGCTTCATGGAGGCGAGTTGCAGCCTCCAATCCGAACTGGGCCCGACTTTGGTGATTTCCTCCACCTTGCGGTCTCGGATCCTTCTGTGTCGGGCATTGTAGTACGTGTGCAGCCCTGGCCGTAAGGGCCATACTGACTTGACGTCGTCCCCACCTTCCTCCCCGTTGAACAGGGCAGTCTGAACAGAGTGCCGGAGACTCACGTCTCCATGGCAACAGTTCACAGGGGTTGCGCTCGTTGCGGGACTTAACCCAACATCTCACGACACGAGCTGACGACAGCCATGCAGCACCTGTGCAAATTGTGTATTGCTACACTCACCGGCTTTCACCGGATT
>4TW_6031
TCACCCCAGTTGCTGACTATACCTTGGTCAAACGCCTCCTTGCGGTTAGCAATCTGCTTTAAGGTAGAACCAACTTCCATGGTGTGACGGGCGGTGTGTACAAGACCCGGGAACGTATTCACCGTAGCACGCTGATCTACGATTACTAGCGATTCCAGCTTCATGCACTCGAGTTGCAGAGTGCAATCCGAACTGAGGTAGATTTTTGAGTTTAGCTTAGCGTCGCCACTTTGCATCTCATTGTCACTACCATTGTAGCACGTGTGTAGCCCAACCCGTAAGGGCCATGAGGACTTGACGTCATCCCCACCTTCCTCCAGCTTATCACTGGCAGTTCTTTCAGAGTGCCCAGCATGACCTGATGGCAACTAAAAGTAGGGGTTGCGCTCGTTGCGGGACTTAACCCAACATCTCACGACACGAGCTGACGACAGCCATGCAGCACCTGTGTTCTGTCCGGCCGAACCGAAAAGTCTAGTTTCCTAAA
>4TW_6043
TCACCCCAGTCACTAATTCTACCTTAGGCACCCTCCCCAAACGGTTAGAGTAATGATTTCGGGCATAACCAGCTTCCATGGTGTGACGGGCGGTGTGTACAAGGCCCGGGAACGAATTCACCACTGTATAGCTGACCAGCGATTACTAGCGATTCCACCTTCATGTAGGCGAGTTGCAGCCTACAATCCGAACTTAGAACGAGTTTATAGATTAGCTAGTCTTTGCAGATTTGCATCTCATTGTCTCGCCCAATGTAGCACGTGTGTAGCCCAGGGTGTAAGGGGCATGCTGACTTGACGTCATCCCCACCTTCCTCCGGTTTATAACCAGCAGTCTTTTTAGAGTTCCATGAAAGGCAACTAAAAACAAGGGTTGCGCTCGTTGCGGGACTTAACCCAACATCTCACGACACGAGCTGACGACAGCCATGCACCACCTGTGTATACGTTCCAAACGGCACTTTCTTCTTTCAAAGAATTCGTATCATGTCAAACCCTGGTAAGGTTCTTCGCGTTG
>4TW_6044
TCTCCTTCCTCTAAGCGGGAGGGTTTAATGATCTTTTCGGCTCTGGTCAGTGTTGCCACCAACCGAAGCCAATCCGAACACTTCACCAGCACGCTCAATCGGTAGGAGCGACGGGCGGTGTGTACAAAGGGCAGGGACGTAATCGGCGCGAGCTGATGACTCGCGCCTACTAGGCATTCCTCGTTGAAGACTAATAATTGCAATAATCTATCCCCATCACGATGCAGTTTCAAAGATTACCCGGGCCTCTCGGCCAAGGATAGGCTCGTTGAATGCATCAGTGTAGCGCGCGTGCGGCCCAGAACATCTAAGGGCATCACAGACCTGTTATTGCCTCACACTTCCATTGCCTAAAACGACAATAGTCCCTCTAAGAAGTCAGGCGTCTCCAGAAAGGAAACGTGACTATTTAGCAGGCTGAGGTCTCGTTCGTTACCGGAATCAACCTGACAAGGCAACCCACCAACTAAGAACGGCCATGCACCACCACCCACAAAATCAAAAAAG
>4TW_6047
TCACTTCGATCAAGTTGACCAACTTCGATCCTTCCATAAAACATTCATTTCTTCGTGATTCAGAGGAATTTGTTACCTGTTTACTTCTGGGTTCTTCAGAAAATCCCCTCTCTTAAAGTGTGACGGGCGGTGTGTACAAGGCCTGGGAACGTATTCACGGCGCCGTAGCTGATGCGCCATTACTAGCGATTCCAGCTTCATGCCGGCGAGTTGCAGCCGACAATCTGAACTGGGCCCGGTTTTAAGGATTTGCTCCCCATTGCTGGATTGCGCCCCTCTGTGCCGGGCATTGTAGTACGTGTGCAGCCCTGGCCGTAAGGGCCATACTGACTTGACGTCATCCCCACCTTCCTCCTCGTTGAAGCGAGGCAGTCCGTCCAGAGTGCTCCGGTCTTTCGACCGGGTGGCAACAGGACGCAGGGGTTGCGCTCGTTGCGGGACTTAACCCAACATCTCACGACACGAGCTGACGACAGCCATGCAGCACCTGTGCACGCT
>4TW_6053
TCACCTCGGTCACTAATTTTACCTTCGGCATCTCCTTCCTTACGGTTAGGATAACGACTTCGGGTACAACCAGCTTCCATGGTGTGACGGGCGGTGTGTACAAGGCCCGGGAACGGATTCACCGCTGTGTAGCTGACCAGCGATTACTAGCGATTCCACCTTCATGCAGGCGAGTTGCAGCCTGCAATCTGTACTTGGAGTAAGTTTCAAAGATTAGCTTATTCTCGCGAATTTGCAACTTATTGTCTTACCCATTGTAGGACGTGTGTAGCCCAGGGTGTAAGGGGCATGATGACTTGACGTCGTCCTCACCTTCCTCCGGTTTGTCACCGGCAGTCTTTCTAGACAATAGAACTAAAAATAAGGGTTGCGCTCGTTGCGGGACTTAACCCAACATCTCACGACACGAGCTGACGACAGCCATGCACCACCTGTAGAAGCGGAATAAGGAATTCTTTTCAGAAAACCAACACTTCTAGCAAACCCTGGTAAGGTTCTTCGCGTTGCATCGAATTAAACCACATCCT
>4TW_6054
TCACCCCAGTCACTAATTCTACCTTAGGCATCCTCCTCCAAAAGGTTAGAGTAACGACTTCGGGTATAACCAGCTTCCATGGTGTGACGGGCGGTGTGTACAAGGCCCGGGAACGGATTCACCGCTGTATAGCTGACCAGCGATTACTAGCGATTCCACCTTCATGCAGGCGAGTTGCAGCCTGCAATCCGAACTTAGAACGAGTTTTTAGATTAGCTAATCTTCACAGAGTTGCATCTCATTGTCTCGCCCAATGTAGCACGTGTGTAGCCCTACCTATAAGGGCCATGAGGACTTGACGTCATCCCCACCTTCCTCCGGTTTGTCACCGGCAGTCTCATTAGAGTGCCCAACTAAATGTAGCAACTAATGACAAGGGTTGCGCTCGTTGCGGGACTTAACCCAACATCTCACGACACGAGCTGACGACAGCCATGCAGCACCTGTGTTACGGTTCTCTTTCGAGCACTAAGCCATCTCTGGCGAATTCCGTACA
>4TW_6078
TCACCTCGGTCACTAATTTTACCTTCGGCATCTCCTTCCTTACGGTTAGGATAACGACTTCGGGTACAACCAGCTTCCATGGTGTGACGGGCGGTGTGTACAAGGCCCGGGAACGGATTCACCGCTGTGTAGCTGACCAGCGATTACTAGCGATTCCACCTTCATGCAGGCGAGTTGCAGCCTGCAATCTGTACTTGGAGTAAGTTTCAAAGATTAGCTTATTCTCGCGAATTTGCAACTTATTGTCTTAACCATTGTAGGACGTGTGTAGCCCAGGGTGTAAGGGGCATGATGACTTGACGTCGTCCTCACCTTCCTCCGGTTTGTCACCGGCAGTCTTTCTAGACAATAGAACTAAAAATAAGGGTTGCGCTCGTTGCGGGACTTAACCCAACATCTCACGACACGAGCTGACGACAGCCATGCACCACCTGTAGAAGCGGAATAAGGAATTCTTTTCAGAAAACCAACACTTCTAGCAAACCCTGGTAAGGTTCTTCGCGTTGCATCGAATTAAACCACATCCT
>4TW_6083
TAGTCCCAGTCACCAGCCTCGCCGTGGGCACCCATGAATTTGGGCGACTTCGGGCGCTGCCAGCTCCCATGACTTGACGGGCGGTGTGTACAAGGCTCAGGAACATATTCACCGCGGCGTAGCTGATCCGCGATTACTAGCGATTCCGACTTCAAGGAGGCGGGTTGCAGCCTCCTATCTGAACTGGGGCGGACTTTAAGCGATTTGCTCCACCTTGCGGTCTTGCATCGTTCTGTATCCGCCATTGTAGCACGTGTGCAGCCCCAGGCATAAGGGCCATGAGGACTTGACGTCATCCCCACCTTCCTCCGGTTTGACACCGGCAGTCTCGCTAGAGTCCTCAGCATTACCTGTTAGCAACTAACGATAGGGGTTTCGCTCGTTGAGGGACTTAACCCGACACTTCACAGCACGAGCTGACGACAGCCATGCAGCACCTGTCCAAGTTCCGGTCTTGCGACTGTTATCCTAATTTCATAGGACTAATCCTT
>4TW_6084
TCACCCCAGTCACCAGCCCTGCCTTAGGCGCCTCCCTCCCTTGCGGGTTGAGATAACGACTTCGGGCGTGACCAGCTTCCATGGTGTGACGGGCGGTGTGTACAAGGCCCGGGAACGTATTCACCGCAGTATGCTGACCTGCGATTACTAGCGATTCCGCCTTCATGCAGGCGAGTTGCAGCCTGCAATCTGAACTAAGACCGGGTTTATGAGATTAGCTTGCATTCGCATGCTTGCGACTCTTTGTCCCGGCCATTGTAGTACGTGTGTAGCCCAAGGCGTAAGGGGCATGATGACTTGACGTCATCCCCACTTCCTCCGGTTTGTCACCGGCAGTCTCTCTAGAGTGCCCAACTTAATGATGGCAACTAAAAACGAGGGTTGCGCTCGTTGCGGGACTTAACCCGAACATCTCACGACACGAGCTGACGACAGCCATGCACCACCTGTGTTCGTGCTCCCGAAGGCACTCCTCCTTTCAAGAGGATTCACGA
>4TW_6120
TCATCCCAGTTACCGCTCATACCTTAGGGCGCTGCCTCCTTGCGGTTGGCGCGCGCACTTCGGGTACAAACGACTCCCATGATGTGACGGGCGGTGTGTACAAGACCCGGGAACGTATTCACGGCGCCGTAGCTGATGCGCCATTACTAGCGATTCCGGCTTCATGGAGGCGAGTTGCAGCCTCCAATCCGAACTGGGCCCGACTTTGGTGATTTCCTCCACCTTGCGGTCTCGGATCCTTCTGTGTCGGGCATTGTAGTACGTGTGCAGCCCTGGCCGTAAGGGCCATACTGACTTGACGTCGTCCCCACCTTCCTCCCCGTTGAACAGGGCAGTCTGAACAGAGTGCCGGAGACTCACGTCTCCATGGCAACAGTTCACAGGGGTTGCGCTCGTTGCGGGACTTAACCCAACATCTCACGACGCGAGCTGACGACAGCCATGCAGCACCTGTGCAAATTGTGTATTGCTACACTCACCGGCTTTCACCGGGATT
>4TW_6125
TCACCCCAGTCATCAACCCCGCCTTCGGCACCCTCCTCCCCCGAAAGGGTTAGAGTAATGACTTCGGGCGTGGCTCACTTCCATGGTGTGACGGGCGGTGTGTACAAGGCCCGGGAACGGATTCACCGCAGTATGCTGACCTGCGATTACTAGCGATTCCTCCTTCATGCAGGCGAGTTGCAGCCTGCAATCTGAACTGTGCCAGGGTTTGTGAGATTCGCTCTCCCTCGCGGGTTGGCTGCTCTGTGTCCCTCGCATTGTAGTACGTGTGTCGCCCAGGACGTAAGGGCCATGCTGACTTGACGTCATCCTCACCTTCCTCCGGTTTGTCACCGGCAGTCTCGCTAGAGTTCCCAACTTAATGATGGCAACTAACGACGAGGGTTGCGCTCGTTGCGGGACTTAACCCAACATCTCACGACACGAGCTGACGACAGCCATGCAGCACCTGTCTTCTGGTTCCTTACGGCACTCTCCCCTTTCAAGGAGATT
>4TW_6129
TCACCCCAGTCACCAGCCCTGCCTTAGGCGCCTCCCTCCCTTGCGGGTTGAGATAACGACTTCGGGCATAACCAGCTTCCATGGTGTGACGGGCGGTGTGTACAAGGCCCGGGAACGAATTCACCACTGTATAGCTGACCAGCGATTACTAGCGATTCCACCTTCATGTAGGCGAGTTGCAGCCTACAATCCGAACTTAGAACGAGTTTATAGATTAGCTAGTCTTTGCAGATTTGCATCTCATTGTCTCGCCCAATGTAGCACGTGTGTAGCCCAGGGTGTAAGGGGCATGCTGACTTGACGTCATCCCCACCTTCCTCCGGTTTATAACCAGCAGTCTTTTTAGAGTTCCATGAAAGGCAACTAAAAACAAGGGTTGCGCTCGTTGCGGGACTTAACCCAACATCTCACGACACGAGCTGACGACAGCCATGCACCACCTGTGTATACGTTCCAAACGGCACTTTCTTCTTTCAAAGAAATTCGTATCATGTCAAACCCTGGTAAGGTTCTTCG
>4TW_6156
TAGCCCTAGTTACTAGTTTTACCCTAGGCAGCTCCTTGCGGTTACCGACTTCAGGTACCCCCAGCTTCCATGGCTTGACGGGCGGTGTGTACAAGGCCCGGGAACGTATTCACCGCGCCATGGCTGATGCGCGATTACTAGCGATTCCAGCTTCACGGAGTCGAGTTGCAGACTCCGATCCGAACTGAGATAGTGTTTAAGGGATTCGCTCCTGGTCACCCAGTGGCTGCCCTCTGTCACTACCATTGTAGCACGTGTGTGGCCCAGGATGTAAGGGCCGTGATGACTTGACGTCGTCCCCACCTTCCTCACAGCTTACGCTGGCAGTTCTGCTAGAGTCCCCGGCATTACCCGTTGGCAACTAACAGTAGGGGTTGCGCTCGTTGCGGGACTTAACCCAACACCTCACGGCACGAGCTGACGACAGCCATGCAGCACCTTGAAAATTGTCCGAAGAAGGACACCTTTCGGCATCTGTCAATTCCCATTTAAAACCCTGGTAAGGTTCCTCGCGTAT
>4TW_6178
TCATCCCAGTTACCAGCCTTACCTTAGGGCTCTGCCTCCTTGCGGTTGGCGCGAGCACTTCGGGTGCGACCGGCTTCCATGATGTGACGGGCGGTGTGTACAAGACCCGGGAACGTATTCACGGGGCCGTAGATGATGCCCCATTACTAGCGATTCCAACTTCATGGAGGCGAGTTGCAGCCTCCAATCCGAACTGGGCCCAGTTTTACAGATTTCCTCCACCTCGCGGTATCGGTTCTCATTGTGCTGGGCATTGTAGTACGTGTGCAGCCCTAGGCGTAAGGGCCATACTGACCTGACGTCGTCCCCACCTTCCTCCCAGTTGATCTGGGCAGTCTGACTAGAGTCCCCACCATTACGTGCTGGCAACTAATCACAAGGGTTGCGCTCGTTGCGGGACTTAACCCAACATCTCACGACACGAGCTGACGACGGCCATGCAGCACCTGTGCAAATTCCCCGAAGGGTCACACGCTTTCACGTGTTTAGAGATGCAT
>4TW_6218
TCACCCCAGTCATCAACCCCGCCTTCGGCACCCTCCTCCCCCGAAAGGGTTAGAGTAATGACTTCGGGCGTGGCTCACTTCCATGGTGTGACGGGCGGTGTGTACAAGGCCCGGGGAACGGATTCACCGCAGTATGCTGACCTGCGATTACTAGCGATTCCTCCTTCATGCAGGCGAGTTGCAGCCTGCAATCTGAACTGTGCCAGGGTTTGTGAGATTCGCTCTCCCTCGCGGGTTGGCTGCTCTGTGTCCCTCGCATTGTAGTACGTGTGTCGCCCAGGACGTAAGGGCCATGCTGACTTGACGTCATCCTCACCTTCCTCCGGTTTGTCACCGGCAGTCTCGCTAGAGTTCCCAACTTAATGATGGCAACTAACGACGAGGGTTGCGCTCGTTGCGGGACTTAACCCGAACATCTCACGACACGAGCTGACGACAGCCATGCAGCACCTGTCTTCTGGTTCCTTACGGCACTCTCCCCTTTTCAAGGAGATT
>4TW_6219
TAGCCCCAGTCACTAGTTTTACCTTAGATAGCTCCCAGTAAAGTCACCATCTTCAGGTACCCCCAGCTCCCATGGCTTGACGGGCGGTGTGTACAAGGTCCGGGAACGTATTCACCGCGCCATGGCTGATGCGCGATTACTAGCGATTCCACCTTCATGGAGTCGAGTTCCAGACTCCAATCCGAACTGAGACCGGCTTTATAGGATTGGCTCCGCTTCACAGCTTCGCGACCCGTTGTACCGGCCATTGTAGCACGTGTGTAGCCCTGGGCATAAAGGCCATGATGACTTGACATCATCCCCACCTTCCTCGCGGCTTACGCCGGCAGTCTCTTCAGAGTCCCCACCTTAAATGCTGGCAACTGAAGATAGGGGTTGCGCTCGTTGCGGGACTTAACCCAACACCTCACGGCACGAGCTGACGACAGCCATGCAGCACCTTGCTTTGTGTCCCGAAGGAATGTATGCTTTTCACACACAGGCACTCGCATT
>4TW_6222
TAGTCCCAATCAGGAGTTTCATCTTCGGCACCAACTTAGTGTGGCGACTTCGGATGCCCCTCCCTTTCGTGGCTTGACGGGCGGTGTGTACAAGGCTCAGGAACACATTCACCGCGGTGTTGCTGACCCGCGATTACTAGCGATTCCAACTTCATGCAGGCGAGTTGCAGCCTGCAATCTGAACTGGGGCGTACTTTTTGGGATTTGCTTGATCTTGCGATTTTGCGTCCCTCTGTATACGCCATTGTAGCACGTGTGCAGCCCTGGACATAAAGGCCATGAGGACTTGACGTCATCCCCACCTTCCTCCGGTTTGACACCGGCAGTCTCGCTACAGTCCTCGCCATTACGCGTTAGCAAGTAGCGACAGGGGTTGCGCTCGTTGAGGGACTTAACCCGACACTTCACAGCACGAGCTGACGACAGCCATGCAGCACCTGTTCACGTTCCGCCCTTGCGGGTGTACCTCTACTTTCATAGAGTTTAT
>4TW_6264
TCACCCCAGTTGCTGACTATACCTTGGTCAAACGCCTCCTTGCGGTTAGCAATCTGCTTTAAGGTAGAACCAACTTCCATGGTGTGACGGGCGGTGTGTACAAGACCCGGGAACGTATTCACCGTAGCACGCTGATCTACGATTACTAGCGATTCCAGCTTCATGCACTCGAGTTGCAGAGTGCAATCCGAACTGAGGTAGATTTTTGAGTTTAGCTTAGCGTCGCCACTTTGCATCTCATTGTCACTACCATTGTAGCACGTGTGTAGCCCAACCCGTAAGGGCCATGAGGACTTGACGTCATCCCCACCTTCCTCCAGCTTATCACTGGCAGTTCTTTCAGAGTGCCCCAAGTCAGTACCGTACCGTGTAGTCGGAACCTAAAAAACGTTAAAAGGGGGTTTAGGGGTTCGGCCGTCCGTTTCGGTTCGGGGACCGGGTTAAACCCCTTAAAACCCCAACTACTTCCTACCGAACCGAACCGAACGGACGTCGTACGGAACCGAACGACCGACCTAGTCGACGACGACCCTACCGTTGGTTTCGTTTCGTTCCGGGTCCCCGGGAACCCGGAAAAACCGGTAAACGTTACGTTTACCGTTTAAACCCTAAACCGTCCGGACCGAACG
>4TW_6290
TCACCCCAGTTGCTGACTATACCTTGGTCAAACGCCTCCTTGCGGTTAGCAATCTGCTTTAAGGTAGAACCAACTTCCATGGTGTGACGGGCGGTGTGTACAAGACCCGGGAACGTATTCACCGTAGCACGCTGATCTACGATTACTAGCGATTCCAGCTTCATGCACTCGAGTTGCAGAGTGCAATCCGAACTGAGGTAGATTTTTGAGTTTAGCTTAGCGTCGCCACTTTGCATCTCATTGTCACTACCATTGTAGCACGTGTGTAGCCCAACCCGTAAGGGCCATGAGGACTTGACGTCATCCCCACCTTCCTCCAGCTTATCACTGGCAGTTCTTTCAGAGTGCCCAGCATGACCTGATGGCAACTAAAAGTAGGGGTTGCGCTCGTTGCGGGACTTAACCCAACATCTCACGACACGAGCTGACGACAGCCATGCAGCACCTGTGTTCTGTCCGGCCGAACCGAAAAGTCTAGTTTCCTAAA
>4TW_6295
TCATCCCAATCACCAGCATCACCTTAGGGCGCCGCCTCCATTGCTGGTTGGCAAACGCACTTCGGGCGAAACCGGCTTTCATGATGTGACGGGCGGTGTGTACAAGGCCCGGGAACGTATTCACGGCGTCGTAGCTGATACGCCATTACTAGCGATTCCAACTTCATGTAGTCGAGTTGCAGACTACAATCTGAACTGGGCCCGGTTTTGAGGATTTGCTCCACCTCGCGGTATTGCGTCCCTCTGTGCCGGGCATTGTAGTACGTGTGCAGCCCTAGCCGTAAGGGCCATCCTGACTTGACGTCATCCCCACCTTCCCACCCTCAAAGAGGGTTTGTCTCCCTAGAGTGCCCAACTTAATGATGGCAACTAAGGACAGGGGTTGCGCTCGTTGCGCGACTTAACGCAACATCTCACGACACGAGCTGACGACAGCCATGCAGCACCTGTGCACCAGCCCCGAAGGGAGAGCGTCTTTCAACGCCTGTCTAATG
>4TW_6305
TAGCCCCAGTCATCTGTTTCACCTTAGACAGCTCCCCCGTAAAGTCACCGTCTTCAGGCGCCCCAAACTCCCATGGCTTGACGGGCGGTGTGTACAAGGTCCGGGAACGTATTCACCGCGCCATGGCTGATGCGCGATTACTAGCGATTCCACCTTCATGGAGTCGGGTTGCAGACTCCAATCCGAACTGGGATAGGGTTTGAGAGATTCGCATCCCCTCGCGGAGTAGCTGCCCTCTGTCCCTACCATTGTAGCACGTGTGTAGCCCTGGACATAAAGGCCATGATGACTTGACGTCGTCCACACCTTCCTCACACCTTACGGCGGCAGTCTATTCAGAGTCCCCGGCATTACCCGCTGGCAACTGAATACGTGGGTTGCGCTCGTTGCGGGACTTAACCCAACATCTCACGACACGAGCTGACGACAGCCATGCAGCACCTTGGAAGCAGACCCGAAGGTCGATCAACTTTCATATCACTCCCACTCCCATTCTACG
>4TW_6346
TCACCTTCCTCTAAATGATAAGGTTTGGACAAGTTCTCACGGTCAGGCCCCAATGAAGGAGCCAAACCACAATCCCGAGTCCTCACCGGACCATTCAATCGGTAGGTGCGACGGGCGGTGTGTACAAAGGGCAGGGACGTAATCATTGCAGTTTGATGAACTGCGATTACTAGGAATTCCTCGTTCAAGATTAATAATTGCAATAATCTATCCCTATCACGATGCATGTTAACAAGATTACCCAGGCCTCTCGGCCAAGGTTATATGCTCGTTGAGTGCATCAGTGTAACGCGCGTGCGGCCCAGGACATCTAAGGGCATCACAGACCTGTTATTGCCGCCATCTTCCTTCATCTTGTAGAATGAACGTCCCTCTAAGAAGCTCTTACCAATGAAAAACCATTAGTAGAACTATTTAGCAGGCGGCGGTCTCGTTCGTTAACGGAATTAACCAGACAAATCACTCCACCAACTAAGAACGGCCATGCACCACCACCCATAGAATCAAG
>4TW_6347
TCTCCTTCCTCTAGATGCTAAGGTTTAAGCAACTTCTCGCACTAACAGCCAAAGCTGATGGCAGCGATCCGAAGATTTCACCGGAACATCCAATCGGTAGGAGCGACGGGCGGTGTGTACAAAGGGCAGGGACGTAATCAACGTGAGCTGATGACTCACGCTTACTAGGAATTCCTCGTTGAAGATTAATAATTGCAATAATCTATCCCCATCACGATGACGCTTATGAGTTTAGCCAGACCTTCCGGGCAAGCTTGTGCTCGTTGGAGTCATCAGTGTAGCGCGCGTGCGGCCCAGAACATCTAAGGGCATCACAGACCTGTTATTGCCTCAAACTTCCGATCGATAAACTCGATCAGTCCCTCTAAGAAGCCGGCCATCAGTAAAATACTAATGTGACTAGTTAGCAGGCTGAGGTCTCGTTCGTTAACGGAATTAACCAGACAAATCACTCCACCAACTAAGAACGGCCATGCACCACCACCCATAGAA
>4TW_6362
TCACCCCAGTCATGAATCCTACCGTGGTAATCGTCTTCCTTGCGGTTAGACTAACTACTTCTGGTAAAACCCACTCCATGGTGTGACGGGCGGTGTGTACAAGGCCCGGGAACGTATTCACCGCGACATGCTGATCCGCGATTACTAGCGATTCCGACTTCATGCAGTCGAGTTGCAGACTACAATCCGGACTACGATCGGCTTTCTGGGATTGGCTCCCCCTCGCGGGTTGGCAACCCTCTGTACCGACCATTGTATTACGTGTGAAGCCCTGGCCATAAGGGCCATGAGGACTTGACGTCATCCCCACCTTCCTCCGGTTTGTCACCGGCAGTCCCATTAAAGTGCCCAACTAAATGATGGCAATTAATGGCAAGGGTTGCGCTCGTTGCGGGACTTAACCCAACATCTCACGACACGAGCTGACGACAGCCATGCAGCACCTGTGTTACCGTTCTCTTTCGAGCACTTGAACATCTCTGCTCAATTCGGTACATGTCAAGGCCA
>4TW_6402
TCATCCCAGTTACCAGCCTTACCTTAGGGCTCTGCCTCCTTGCGGTTGGCGCGAGCACTTCGGGTGCGACCGGCTTCCATGATGTGACGGGCGGTGTGTACAAGACCCGGGAACGTATTCACGGGGCCGTAGATGATGCCCCATTACTAGCGATTCCAACTTCATGGAGGCGAGTTGCAGCCTCCAATCCGAACTGGGCCCAGTTTTACAGATTTCCTCCACCTCGCGGTATCGGTTCTCATTGTGCTGGGCATTGTAGTACGTGTGCAGCCCTAGGCGTAAGGGCCATACTGACCTGACGTCGTCCCCACCTTCCTCCCAGTTGATCTGGGCAGTCTGACTAGAGTCCCCACCATTACGTGCTGGCAACTAATCACAAGGGTTGCGCTCGTTGCGGGACTTAACCCAACATCTCACGACACGAGCTGACGACGGCCATGCAGCACCTGTGCAAATTCCCCGAAGGGTCACACGCTTTCACGTGTTTAGAGATGCAT
>4TW_6427
TCACCTCGGTCACTAATTTTACCTTCGGCATCTCCTTCCTTACGGTTAGGATAACGACTTCGGGTACAACCAGCTTCCATGGTGTGACGGGCGGTGTGTACAAGGCCCGGGAACGGATTCACCGCTGTGTAGCTGACCAGCGATTACTAGCGATTCCACCTTCATGCAGGCGAGTTGCAGCCTGCAATCTGTACTTGGAGTAAGTTTCAAAGATTAGCTTATTCTCGCGAATTTGCAACTTATTGTCTTACCCATTGTAGGACGTGTGTAGCCCAGGGTGTAAGGGGCATGATGACTTGACGTCGTCCTCACCTTCCTCCGGTTTGTCACCGGCAGTCTTTCTAGACAATAGAACTAAAATAAGGGTTGCGCTCGTTGCGGGACTTAACCCAACATCTCACGACACGAGCTGACGACAGCCATGCACCACCTGTAGAAGCGGAATAAGGAATTCTTTTCAGAAAACCAACACTTCTAGCAAACCCTGGTAAGGTTCTTCGCGTTGCATCGAATTAAACCACATCCT
>4TW_6431
TCACCCCAGTCACTAGCCCTGCCTTAGGCATCCTCCTCCTCGAAAGGTTGGAGTAACGACTTCGGGCGTGACCAGCTCCCATGGTGTGACGGGCGGTGTGTACAAGGCCCGGGAACGAATTCACCGCAGTATGCTGACCTGCGATTACTAGCGATTCCTCCTTCATGCAGGCGAGTTTCAGCCTGCAATCTGAACTGAGGCCGGGTTTGCTGGGATTCGCTTGTCCTCGCGGATTAGCTGCCCGTTGTCCCGACCATTGTAGTACGTGTGTAGCCCAAGACGTAAGGGGCATGCTGACTTGACGTCATCCCCACCTTCCTCCGGTTTGTCACCGGCAGTCTCTCTAGAGTTCCCAACTTAATGATGGCAACTAAAGACGAGGGTTGCGCTCGTTGCGGGACTTAACCCAACATCTCACGACACGAGCTGACGACAGCCATGCACCACCTGTGTTCTAGCTCCCTAAGGCACTCTCAACTTTCATCAAGATTCTAGACA
>4TW_6454
TCTCCTTCCTCTAGGTGGGAGGGTTTAATGAACTTCTCGGCGGCCGAGAGCGGAGACCGCCCCCGGTCGCCAATCCGAACACTTCACCAGCACACCCAATCGGTAGGAGCGACGGGCGGTGTGTACAAAGGGCAGGGACGTAATCAACGCAAGCTGATGACTTGCGCTTACTAGGCATTCCTCGTTGAAGATTAATAATTGCAATAATCTATCCCCCATCACGATGCAGTTTCAAAGATTACCCGGGCCTCTCGGCCCAGGCAACAACTCGTTGAACGTGTCAGTGTAGCGCGCGTGCAGCCCCAGAACATCTAAGGGCATCACAGACCTGTTATTGCCTCCAACTTCCTCATGCTAGAACGCATGAAGTCCCTCTAAGAAGTTGCCCACCAATGCCGAAGCATTCGTGTAACTATTTAGCAGGCGGAGGTCTCGTTCGTTATCGGAATTAACCAGACAAATCACTCCACCAACTAAGAACGGCCATGCACCACCACCCATAGAATC
>4TW_6466
TCACCCCAGTCACTAATTCTACCTTAGGCATCCTCCTCCAAAAGGTTAGAGTAACGACTTCGGGTATAACCAGCTTCCATGGTGTGACGGGCGGTGTGTACAAGGCCCGGGAACGGATTCACCGCTGTATAGCTGACCAGCGATTACTAGCGATTCCACCTTCATGCAGGCGAGTTGCAGCCTGCAATCCGAACTTAGAACGAGTTTTTAGATTAGCTAATCTTCACAGAGTTGCATCTCATTGTCTCGCCCAATGTAGCACGTGTGTAGCCCAGGGTGTAAGGGGCATGCTGACTTGACGTCATCCCTGCCTTCCTCCGGTTTATAACCGGCAGTCTTTCTAGAGTTCTAAAAATAGCAACTAAAAATAGGGGTTGCGCTCGTTGCGGGACTTAACCCAACATCTCACGACACGAGCTGACGACAGCCATGCACCACCTGTGTTCGTGCTCCCGAAGGCACTCCTCCCTTTCAAGAGGATTCACGACATGTCAAGCCTTGGTAAGGTT
>4TW_6472
TAGCCCCAGTTACTAGTATCGCCTTAGGCCGCTCCTTGCGGTTACGGACTTCAGGCGCTCCCAACTTCCATGGCTTGACGGGCGGTGTGTACAAGGCCCGGGAACGTATTCACCGGATCATTGCTGATATCCGATTACTAGCGAATCCAACTTCATGAGGTCGAGTTGCAGACCTCAATCCGAACTGAGAATACTTTTTAGGGTATTAGCGCCTTATTACTAAGTGGCAACCCTTTGTAGTACCCATTGTAGCACGTGTGTAGCCCTGGACGTAAGGGCCATGATGACTTGACGTCGTCCCCACCTTCCTCACTACTTACGTAGGCAGTCTTTTTAGAGTCCCCAGCTTAACCTGATGGCAACTAAAAATAGGGGTTGCGCTCGTTGCGGGACTTAACCCAACACCTCACGGCACGAGCTGACGACAGCCATGCAGCACCTTGTTTTGTGTCCCTTGCGGGAAAAAGTACCTTTCGGCACCGGTCACTCACATTCAAGCCCAGGTAAGGTTTCTCGCGTATCATCGAATTAAACCACA
>4TW_6484
TCACCCCAGTCACGAACCCTGCCGTGGTAATCGCCCTCCTTGCGGTTAGGCTAACTACTTCTGGCAGAACCCGCTCCCATGGTGTGACGGGCGGTGTGTACAAGACCCGGGAACGTATTCACCGTGACATTCTGATCCACGATTACTAGCGATTCCGACTTCACGCAGTCGAGTTGCAGACTGCGATCCGGACTACGACTGGTTTTATGGGATTAGCTCCCCCTCGCGGGTTGGCAACCCTTTGTACCAGCCATTGTATGACGTGTGTAGCCCCACCTATAAGGGCCATGAGGACTTGACGTCATCCCCACCTTCCTCCGGTTTGTCACCGGCAGTCTCATTAGAGTGCCCAACTAAAATGTAGCAACTAATGACAAGGGTTGCGCTCGTTGCGGGACTTAACCCAACATCTCAACGACACGAGCTGACGACAGCCATGCAGCACCTGTGTTACGGTTCTCTTTCGAGCACTAAGCCATCTCTGGCAAAATTCCGTACATGTCAAAAGGTGGGTAAGGTTTTCG
>4TW_6509
TCACCCCAGTCACTAATTCTACCTTAGGCATCCTCCTCCAAAAAGGTTAGAGTAACGACTTCGGGCATAACCAGCTTCCATGGTGTGACGGGCGGTGTGTACAAGGCCCGGGAACGAATTCACCGCTGTATAGCTGACCAGCGATTACTAGCGATTCCAACTTCATGCAGGCGAGTTGCAGCCTACAATCCGAACTTAGAGTGAGTTTATAGATTAGCTTGTCTTCGCAGAGTTGCATCTCATTGTCTCACCCATTGTAGCACGTGTGTAGCCCAGGGTGTAAGGGGCATGCTGACTTGACGTCATCCCCGCCTTCCTCCGGTTTATAACCGGCAGTCTTTCTAGAGTTCCATAAGGCAACTAAAAATGAGGGTTGCGCTCGTTGCGGGACTTAACCCAACATCTCACGACACGAGCTGACGACAGCCATGCACCACCTGTGCAAGCTCCTCTTGCGAGGTCGTTACCCTTTCAGGCTTCTACCACATGCAT
>4TW_6515
TCATATTAGTCACCGACTCAACCGTTGATATTCGCTTCCTTAAAAAGGTTGGCAACCTATCTTCGGGACAAGACGGCTCCCAGCATGTGACGGGCGGTGTGTACAAAACTGGGGAACGTATTCACCGCCGTATAGCTGACCGGCGATTACTAGCGATTCCGGCTTCATGAAGTCGAGTTGCAGACTTCAATCCGAACTGAGACAAAGTTTACTAGATTTGCTCCCCCTCACGGGTTTGCGTCCTATTGTCTTTGCCATTGTATTACGCGTGTAGCCCAGGATGTAAGGGGCATGCTGACTTGACGTCATCCTCTCCTTCCTCCGGTTTACACCGGCAGTCTCTTTTGAGTCCTTTCCTAAAAAAGTGGTAACAAAGACAAGGGTTGCGCTCGTTCAAAGACTTAACTCGACACCTCACGGCACGAGCTGACGACAGCCATGCACCACCTGTGTTTCAGCTCCCATATCAAAGATAAGGGCACCTTTCAATCTCTCGAAAGTTCTGAACATGTCAAT
>4TW_6537
TCTCCTTCCTCTAGGTGGGAGGGTTTAATGAACTTCTCGGCGGCCGAGAGCGGAGACCGCCCCCGGTCGCCAATCCGAACACTTCACCAGCACACCCAATCGGTAGGAGCGACGGGCGGTGTGTACAAAGGGCAGGGACGTAATCAACGCAAGCTGATGACTTGCGCTTACTAGGCATTCCTCGTTGAAGATTAATAATTGCAATAATCTATCCCCCATCACGATGCAGTTTCAAAGATTACCCGGGCCTCTCGGCCAAGGCTAAGCTCGTTGAATGCATCAGTGTAGCGCGCGTGCGGCCCAGAACATCTAAGGGCATCACAGACCTGTTATTGCCTCATGCTTCCATTGGCTAGTCGCCAATAGTCCCTCTAAGAAGTCCGCCGGCTGGAGAACCAACCGTGACTATTTAGCAGGCTGAGGTCTCGTTCGTTACCGGAATCAACCTGACAAGGCAACCCACCAACTAAGAACGGCCATGCACCACCACCCATAGAATCAAGAAAAG
>4TW_6545
TCACCTCGGTCACTAATTTTACCTTCGGCATCTCCTTCCTTACGGTTAGGATAACGACTTCGGGTACAACCAGCTTCCATGGTGTGACGGGCGGTGTGTACAAGGCCCGGGAACGGATTCACCGCTGTGTAGCTGACCAGCGATTACTAGCGATTCCACCTTCATGCAGGCGAGTTGCAGCCTGCAATCTGTACTTGGAGTAAGTTTCAAAGATTAGCTTATTCTCGCGAATTTGCAACTTATTGTCTTACCCATTGTAGGACGTGTGTAGCCCAGGGTGTAAGGGGCATGATGACTTGACGTCGTCCTCACCTTCCTCCGGTTTGTCACCGGCAGTCTTTCTAGACAATAGAACTAAAATAAGGGTTGCGCTCGTTGCGGGACTTAACCCAACATCTCACGACACGAGCTGACGACAGCCATGCACCACCTGTAGAAGCGGAATAAGGAATTCTTTTCAGAAAACCAACACTTCTAGCAAACCCTGGTAAGGTTCTTCGCGTTGCATCGAATTAAACCACATCCT
>4TW_6551
TCACCCCAGTTGCTGACTATACCTTGGTCAAACGCCTCCTTGCGGTTAGCAATCTGCTTTAAGGTAGAACCAACTTCCATGGTGTGACGGGCGGTGTGTACAAGACCCGGGAACGTATTCACCGTAGCACGCTGATCTACGATTACTAGCGATTCCAGCTTCATGCACTCGAGTTGCAGAGTGCAATCCGAACTGAGGTAGATTTTTGAGTTTAGCTTAGCGTCGCCACTTTGCATCTCATTGTCACTACCATTGTAGCACGTGTGTAGCCCAACCCGTAAGGGCCATGAGGACTTGACGTCATCCCCACCTTCCTCCAGCTTATCACTGGCAGTTCTTTCAGAGTGCCCAGCATGACCTGATGGCAACTAAAAGTAGGGGTTGCGCTCGTTGCGGGACTTAACCCAACATCTCACGACACGAGCTGACGACAGCCATGCAGCACCTGTGTTCTATCCGGCCGAACCGAAGAGTCTAGTTTCCTAAACTCGCG
>4TW_6553
TTTACTTCCTCTAAGCGCTACAGTTTGGTCGTCTTTCCACTAGCGAGGCAGCGTTAACCGCCAGGCCAACAGTCCGAGGACCTCACTAAAACGCTCAATCGGTAGTAGCGACGGGCGGTGTGTACAAAGGGCAGGGACGTAATCGACGCAAGCTTATGACTTGCGCCTACTGGGAATTCCTGGTTCACGGAGAACAATTGCAAGCTCCGATCCCTACCACGAATGGGGTTCAACAGTTTACCCGCTCCTCTCGGAGAGGGAAAAACTAGCTGATCCATTCAGTGTAGCGCGTGTGCGGCCCAGAACATCTAAGGGCATCACAGACCTGTTATTGCTCAATCTCGTGTAGCTAAGAGCTACCAGTCCCTCTAAGAAGAATAATCTGCTCAGAAAAGAAGCAGACACTAGTTAGCAGGACAGAGTCTCGTTCGTTATCGGAATTAACCAGACAAATCACTCCACCAACTAAGAACGGCCATGCACCACCACCCACGAAAATCAAGAAAGAGCTA
>4TW_6613
TCACCCTGGTCATTATCAGCACCTTAGTAGCTTCCCTCCCATAAAGGGTTGGGATCACCACTTTGGGTATTAACAACTCCCGTGGTGTGACGGGCGGTGTGTACAAGGCCCGGGAACGTATTCACCGCCATATAGCTGACTGGCGATTACTAGCGATTCCGGCTTCATGTAGGCGAGTTGCAGCCTACAATCCGAACTGAGGCTGAGTTTAGCAGATTGGCTTGCTCTCACGAGTTTGCTACCGATTGTCTCAGCCATTGTATTACGTGTGTAGCCCAGGATATAAGGGGCATGCTGACTTGACGTCATCCTCTCCTTCCTCCGGTTTACACCGGCAGTCTTTTTAGAAATTTAACTAAAAACAAGGGTTGCGCTCGTTGCTAGACTTAACTATACACCTCACGGCACGAGCTGACGACAGCCATGCACCACCTGTAGCCGAGTTCCCTTTCGGGCACCAATCTATCTCTAGAAAGTCCTCGGTATGTCAATCCCTGGTAAGGTTCTTCGCGTTG
>4TW_6637
TCACCCTGGTCATTATCAGCACCTTAGTAGCTTCCCTCCCATAAAGGGTTGGGATCACCACTTTGGGTATTAACAACTCCCGTGGTGTGACGGGCGGTGTGTACAAGGCCCGGGAACGTATTCACCGCCATATAGCTGACTGGCGATTACTAGCGATTCCGGCTTCATGTAGGCGAGTTGCAGCCTACAATCCGAACTGAGGCTGAGTTTAGCAGATTGGCTTGCTCTCACGAGTTTGCTACCGATTGTCTCAGCCATTGTATTACGTGTGTAGCCCAGGATATAAGGGGCATGCTGACTTGACGTCATCCTCTCCTTCCTCCGGTTTACACCGGCAGTCTTTTTAGAAATTTAACTAAAAACAAGGGTTGCGCTCGTTGCTAGACTTAACTATACACCTCACGGCACGAGCTGACGACAGCCATGCACCACCTGTAGCCGAGTTCCCTTTCGGGCACCAATCTATCTCTAGAAAGTCCTCGGTATGTCAATCCCTGGTAAGGTTCTTCGCGTTG
>4TW_6658
TAGTCCCAGTCACCAGCCTTGCCGTGGGCACGCTTGAAATTGCGCGACTTCGGGCACTGCCAACTCCCATGACTTGACGGGCGGTGTGTACAAGGCTCAGGAACATATTCACCGCGGCGTAGCTGATCCGCGATTACTAGCGATTCCAACTTCATGCGGGCGAATTTCAGCCCGCAATCTGAACTGGGGTATGCTTTAGCGATTTGCTCCACCTTGCGGTCTTGCATCGTTCTGTACATACCATTGTAGCACGTGTGCAGCCCTAGACATAAAGGCCATGAGGACTTGACGTCATCCCCACCTTCCTCCGGTTTGACACCGGCAGTCTCGCTACAGTCCTCGCCATTACGCGTTAGCAAGTAGCGACAGGGGTTGCGCTCGTTGAGGGACTTAACCCGACACTTCACAGCACGAGCTGACGACAGCCATGCAGCACCTGTTCACGTTCCGCCCTTGCGGGTGTACCTCTACTTTCATAGAGTTTA
>4TW_6660
TCTCCTTCCTCTAGGTGGGAGGGTTTAATGAACTTCTCGGCGACACGGAGCGGAAACCGCCCCGAGTTGCCAATCCGAACACTTCACCAGCACACCCAATCGGTAGGAGCGACGGGCGGTGTGTACAAAGGGCAGGGACGTAATCAACGCAAGCTGATGACTTGCGCTTACTAGGCATTCCTCGTTGAAGATTAATAATTGCAATAATCTATCCCCATCACGATGCAGTTTCAAAGATTACCCGGGCCTCTCGGCCAAGGCTAGGCTCGTTGAATGCATCAGTGTAGCGCGCGTGCGGCCCCGAACATCTAAGGGCATCACAGACCTGTTATTGCTCAATTTCATGTGGCTTACCGCCACTTGTCCCTCTAAGAAGTACGCGCCGACTAAAAGATCGGCGTACTATTTAGTAGGCTAGAGTCTCGTTCGTTATCGGAATTAACCAGACAAATCGCTCCACCAACTAAGAACGGCCATGCACCACCACCCACCGAATCAAGAAAGAGCTCTCAA
>4TW_6668
TCACCCCAGTCACTAATTCTACCTTAGGCACCCTCCCCCAAACGGTTAGAGTAATGATTTCGGGCATAACCAGCTTCCATGGTGTGACGGGCGGTGTGTACAAGGCCCGGGAACGAATTCACCACTGTATAGCTGACCAGCGATTACTAGCGATTCCACCTTCATGTAGGCGAGTTGCAGCCTACAATCCGAACTTAGAACGAGTTTATAGATTAGCTAGTCTTTGCAGATTTGCATCTCATTGTCTCGTCCAATGTAGCACGTGTGTAGCCCAGGGTGTAAGGGGCATGCTGACTTGACGTCATCCCCACCTTCCTCCGGTTTATAACCAGCAGTCTTTTTAGAGTTCCATGAAAGGCAACTAAAAACAAGGGTTGCGCTCGTTGCGGGACTTAACCCAACATCTCACGACACGAGCTGACGACAGCCATGCACCACCTGTGTATACGTTCAAACGGCACTTCTTCTTTCTAAGAAATTACGTATCATGTCAAACCCTAGGTAAGGTTCTTCGCGTTG
>4TW_6675
TCACCCCAGTCACTAATTCTACCTTAGGCACCCTCCCCCAAACGGTTAGAGTAATGATTTCGGGCATAACCAGCTTCCATGGTGTGACGGGCGGTGTGTACAAGGCCCGGGAACGAATTCACCACTGTATAGCTGACCAGCGATTACTAGCGATTCCACCTTCATGTAGGCGAGTTGCAGCCTACAATCCGAACTTAGAACGAGTTTATAGATTAGCTAGTCTTTGCAGATTTGCATCTCATTGTCTCGCCCAATGTAGCACGTGTGTAGCCCAGGGTGTAAGGGGCATGCTGACTTGACGTCATCCCCACCTTCCTCCGGTTTATAACCAGCAGTCTTTTTAGAGTTCCATGAAAGGCAACTAAAAACAAGGGTTGCGCTCGTTGCGGGACTTAACCCAACATCTCACGACACGAGCTGACGACAGCCATGCACCACCTGTGTATACGTTCCAAACGGCACTTTCTTCTTTCAAAGAAATTCGTATCATGTCAAAACCCTGGTAAGGTTCTTCGCGTTG
>4TW_6701
TCACCCCAGTCACCAGCCCTGCCTTAGGCGCCTCCCTCCCTTGCGGGTTGAGATAACGACTTCGGGCGTGACCAGCTTCCATGGTGTGACGGGCGGTGTGTACAAGGCCCGGGAACGTATTCACCGCAGTATGCTGACCTGCGATTACTAGCGATTCCGCCTTCATGCAGGCGAGTTGCAGCCTGCAATCTGAACTAAGACCGGGTTTATGAGATTAGCTTGCATTCGCATGCTTGCGACTCTTTGTCCCGGCCATTGTAGTACGTGTGTAGCCCAAGGCGTAAGGGCCATGAGGACTTGACGTCATCCCCACCTTCCTCCGGCTTAACGCCGGCGGTCTCTCTAGAGTCCCCGGCTTTACCCGCTGGCAACTAGAGACAAGGGTTTCGCTCGTTAAGCGACTTAACGCGACATCTCACGACACGAGCTGACGACAGCCATGCAGCACCTGTGCACGTTGTACCCGAAGGCCTGGCTCGGCTTTCACCGAGTTAATCCGTG
>4TW_6702
TCACCCTGGTCATAAGCCGTGCCTTAGTAGCTTCCCTCCCTAAAAAGGGTTGGGATCACCACTTTGGGCAAAACCTACTCCCGTGGTGTGACGGGCGGTGTGTACAAGGCCCGGGAACGTATTCACCGCCATATAGCTGACTGGCGATTACTAGCGATTCCGGCTTCATGTAGGCGAGTTGCAGCCTACAATCCGAACTGAGGCTGAGTTTGTCAGATTGGCTTACTCTCGCGAGCTTGCTACCGATTGTCTCAGCCATTGTATTACGTGTGTAGCCCAGGATATAAGGGGCATGCTGACTTGACGTCATCCTCTCCTTCCTCCGGTTTACACCGGCAGTCTTTTAGAAGAATAACTAAAAACAAGGGTTGCGCTCGTTGCTAGACTTAACTATACACCTCACGGCACGAGCTGACGACAGCCATGCACCACCTGTAGCTGAGTTCCTTTTCAGGCACCAATCAATCTCTTGAAAGTTCTCAGTATGTCAATCCCTGGTAAGGTTCTTCG
>4TW_6703
TAGCCCTAGTTACCAGTTTTACCCTAGGCAGCTCCTTGCGGTCACCGACTTCAGGCACCCCCAGCTTCCATGGCTTGACGGGCGGTGTGTACAAGGCCCGGGAACGTATTCACCGGATCATGGCTGATATCCGATTACTAGCGATTCCAGCTTCACGGAGTCGAGTTGCAGACTCCGATCCGAACTGAGATAGGTTTTGTAGATTCGCTCCTGCTCGCGCAGTGGCTGCTCTCTGTACCTACCATTGTAGCACGTGTGTAGCCCTGGGCATAAAGGCCATGATGACTTGACGTCGTCCCCACCTTCCTCACACCTTACGGCGGCAGTATGTTCAGAGTCCCCGACATTACTCGCTGGCAACTGAACAAGGGGGTTGCGCTCGTTGCGGGACTTAACCCAACATCTCACGACACGAGCTGACGACAGCCATGCAGCACCTTGCACTCTGTTCTTGCGACCGGCGAGCTTTCACCCGCATTCAAAGCA
>4TW_6726
TCATCCCAATCACCAGCCACACCTTAGACGCCTGCCTCCTTGCGGTTGGCTTGGCGGCTTCGGGTACAACCGGCTTTCATGATGTGACGGGCGGTGTGTACAAGGCCTGGGAACGTATTCACGGCGCCGTAGCTGATGCGCCATTACTAGCGAATCCAGCTTCATGCCGGCGAGTTGCAGCCGACAATCTGAACTGGGCCCGGTTTTTAGGATTTGCTCCCCATTGCTGGTTTGCGGCCCATTGTACCGGGCATTGTAGTACGTGTGCAGCCCTGGTCGTAAGGGCCATACTGACTTGACGTCATCCCCACCTTCCTCCCCGTTTAAGCGGGGCAGTCTGTCCAGAGTTCCCCCTTTTCAGGGTGGCAACAGGACACAGGGGTTGCGCTCGTTGCGGGACTTAACCCGAACATCTCACGACACGAGCTGACGACAGCCATGCAGCACCTGTGCAAGCTCCTCTTGCGAGGTCGTTACCCTTTCAGGCTTCTACCACATGC
>4TW_6762
TAGTCCCAGTCACCAGCCTTGCCGTGGGCACGCATGAAATTGCGCGACTTCGGGGCACTGCCAGCTCCCATGACTTGACGGGCGGTGTGTACAAGGCTCAGGAACATATTCACCGCGGCGTAGCTGATCCGCGATTACTAGCGATTCCAACTTCATGCGGGCGAATTTCAGCCCGCAATCTGAACTGGGGTATGCTTTAGCGATTTGCTCCACCTTGCGGTCTTGCATCGTTCTGTACATACCATTGTAGCACGTGTGCAGCCCTAGACATAAAGGCCATGAGGACTTGACGTCATCCCCACCTTCCTCCGGTTTGACACCGGCAGTCTCGCTACAGTCCTCGCCATTACGCGTTAGCAAGTAGCGACAGGGGTTGCGCTCGTTGAGGGACTTAACCCGACACTTCACAGCACGAGCTGACGACAGCCATGCAGCACCTGTTCACGTTCCGCCCTTGCGGGTGTACCTCTACTTTCAT
>4TW_6774
TCTCCTTCCTCTAAATGATAAGGTTTAATCAACTTCCCGCAGCATCGACGGCGAACCGCCTCAGCCGCAGTCCGAAGATTTCACCGGATCATTCAATCGGTAGGAGCGACGGGCGGTGTGTACAAAGGGCAGGGACGTAATCAACGCGAGCTGATGACTCACGCTTACTAGGAATTCCTCGTTGAAGATTAATAGTTGCAATAATCTATCCCCATCACGATGAAATTTGCAAGATTACCCGGTCCTGTCGAACGAGGTGAATGCTTGTTGCTTTCATCAGTGTAGCGCGCGTGCGGCCCAGAACATCTAAGGGCATCACAGACCTGTTATTGCCTCAAACTTCCACTCGCTAGGCACGAATAGTCCCTCTAAGAAGTTGTCCCCCCACAGAAAGTGAAGGTAACTATTTAGCAGGTTAAGGTCTCGTTCGTTAACGGAATTAACCAGACAAATCACTCCACCAACTAAGAACGGCCATGCACCACCACCCATAGAATCAAGAAAGAGCTCT
>4TW_6787
TCACCCCAGTCATCAGTCCTACCTTAGGCATCCCCTCCCTTGCGGTTGGCGCATGCACTTCGGGCGAAACCAGCTTCCATGATGTGACGGGCGGTGTGTACAAGACCCGGGAACGTATTCACGGTGCCGTAGCTGATGCACCATTACTAGCGATTCCAACTTCATGTAGTCGAGTTGCAGACTACAATCTGAACTGAGCCCAGTTTTACTGATTTCCTCCACCTCGCGGTATCGGGTCACATTGTGCTGGGCATTGTAGTACGTGTGCAGCCCTGGTCGTAAGGGCCATACGGACTTGACGTCATCCCCACCTTCCTCCTCGTTGATCGAGGCAGTCTGATTCGAGTGCTCCAGTAAACTGGGTGGCAACAAATCACAGGGGGTTGCGCTCGTTGCGGGACTTAACCCAACATCTCACGACACGAGCTGACGACAGCCATGCAGCACCTGTCTTCTGGTTCCTTACGGCACTCTCCCCTTTCAAGGAGATT
>4TW_6792
TCACCCCAGTTGCTGACTATACCTTGGTCAAACGCCTCCTTGCGGTTAGCAATCTGCTTTAAGGTAGAACCAACTTCCATGGTGTGACGGGCGGTGTGTACAAGACCCGGGAACGTATTCACCGTAGCACGCTGATCTACGATTACTAGCGATTCCAGCTTCATGCACTCGAGTTGCAGAGTGCAATCCGAACTGAGGTAGATTTTTGAGTTTAGCTTAGCGTCGCCACTTTGCATCTCATTGTCACTACCATTGTAGCACGTGTGTAGCCCAACCCGTAAGGGCCATGAGGACTTGACGTCATCCCCACCTTCCTCCAGCTTATCACTGGCAGTTCTTTCAGAGTGCCCAGCATGACCTGATGGCAACTAAAAACGAGGGTTGCGCTCGTTGCGGGACTTAACCCAACATCTCACGACACGAGCTGACGACAGCCATGCACCACCTGTGTTCGTGCTCCCGAAGGCACTCCTCCCTTTCAAGAGGATT
>4TW_6817
TCACCCCAGTCATCAACCCCGCCTTCGGCACCCTCCTCCCCCGAAAGGGTTAGAGTAATGACTTCGGGCGTGGCTCACTTCCATGGTGTGACGGGCGGTGTGTACAAGGCCCGGGAACGGATTCACCGCAGTATGCTGACCTGCGATTACTAGCGATTCCTCCTTCATGCAGGCGAGTTGCAGCCTGCAATCTGAACTGTGCCAGGGTTTGTGAGATTCGCTCTCCCTCGCGGGTTGGCTGCTCTGTGTCCCTCGCATTGTAGTACGTGTGTCGCCCAGGACGTAAGGGCCATGCTGACTTGACGTCATCCTCACCTTCCTCCGGTTTGTCACCGGCAGTCTCGCTAGAGTTCCCAACTTAATGATGGCAACTAACGACGAGGTTGCGCTCGTTGCGGGACTTAACCCAACATCTCACGACACGAGCTGACGACAGCCATGCAGCACCTGTCTTCCGGTTCCTTACGGCACTCTCCCTTTCAAGGAGATT
>4TW_6838
TCACCCCAGTCACCAGCCCTGCCTTAGGCGCCTCCCTCCCTTGCGGGTTGAGATAACGACTTCGGGCGTGACCAGCTTCCATGGTGTGACGGGCGGTGTGTACAAGGCCCGGGAACGTATTCACCGCAGTATGCTGACCTGCGATTACTAGCGATTCCGCCTTCATGCAGGCGAGTTGCAGCCTGCAATCTGAACTAAGACCGGGTTTATGAGATTAGCTTGCATTCGCATGCTTGCGACTCTTTGTCCCGGCCATTGTAGTACGTGTGTAGCCCAAGGCGTAAGGGGCATGATGACTTGACGTCATCCCCACCTTCCTCCGGTTTGTCACCGGCAGTCTCTCTAGAGTGCCCAACTTAATGATGGCAACTAACGACGAGGGTTGCGCTCGTTGCGGGACTTAACCCAACATCTCACGACACGAGCTGACGACAGCCATGCAGCACCTGTCTTCTGGTTCCTTACGGCACTCTCCCCTTTCAAGGAGATT
>4TW_6850
TCACCCAGTCACTAATTCTACCTTAGGCACCCTCCCCAACGGTTAGAGTAATGATTTCGGGCATAACCAGCTTCCATGGTGTGACGGGCGGTGTGTACAAGGCCCGGGAACGAATTCACCACTGTATAGCTGACCAGCGATTACTAGCGATTCCACCTTCATGTAGGCGAGTTGCAGCCTACAATCCGAACTTAGAACGAGTTTATAGATTAGCTAGTCTTTGCAGATTTGCATCTCATTGTCTCGCCCAATGTAGCACGTGTGTAGCCCAGGGTGTAAGGGGCATGCTGACTTGACGTCATCCCCACCTTCCTCCGGTTTATAACCAGCAGTCTTTTTAGAGTTCCATGAAAGGCAACTAAAAACAAGGGTTGCGCTCGTTGCGGGACTTAACCCAACATCTCACGACACGAGCTGACGACAGCCATGCACCACCTGTGTATACGTTCCAAACGGCACTTTCTTCTTTCAAAGAAATTCGTATCATGTCAAACCCTGGTAAGGTTCTTCGCGTTG
>4TW_6909
TAACACCAGTTACTAGTTTTACCCTAGGCAGCTCCTTACGGTTACCGACTTCAGGCACCCCCAGCTTCCATTGTTTGACGGGCGGTGTGTACAAGGCCCGGGAACGTATTCACCGCGCCATGGCTGATGCGCGATTACTAGCGATTCCAGCTTCATAGAGTCGAGTTGCAGACTCCAATCCGAACTGAGATTGGCTTTCGAGATTCGCATCTCCTCGCGGAGTAGCTGCCCTCTGTACCAACCATTGTAGCACGTGTGTGGCCCAGGACGTAAGGGCCGTGATGACTTGACGTCGTCCCCGCCTTCCTCACTACTTGCGTAGGCAGTTTCTCTAGAGTCCCCGACATAACTCGCTGGCAACTAAAGATAGGGGTTGCGCTCGTTGCGGGACTTAACCCAACACCTCACGGCACGAGCTGACGACAGCCATGCAGCACCTTGTAGACGGTCCGAAGACTGACATGTTTCCACATCATTCCTTCTAACATTTAAGCCCTGGTAAGGTT
>4TW_6917
TCTCCTTCCTCTAAGTGATATGGTTTACTTGATTTTCCGCTCGCGGCACGAGGCCGCGCGCAGTCCAAAAGGTTCACCGGACCACTCGAAATCGGTAGGAGCGACGGGCGGTGTGTACAAAGGGCAGGGACTTAATCGGCGCAAGGTAATGACTTGCGCCTACTAGGAATTCCTCGTTCAAGATCTATAATTCCAAAGATCTATCCCCATCACGACGCATATTGCTGATTACCAGCTGCCTCGCGGAGCTGGGATGTACTCGCTGTATGCGTCAGTGTAGCACGCGTGCGGCCCAGGACATCTAAGGGCATCACAGACCTGTTATTGCCTCAAACTTCCTTGTGTTTGGAGCCACAAAGTCCCTCTAAGAAGTCGCGGCCAATCTAGGATTGGCTCGACTAGTTAGTAGGCTAAGGTCTCGTTCGTTAACGGAATTAACCAGACAAATCACTCCACCAACTAAGAACGGCCATGCACCACCACCCATAGAATCAAGAAAGAGCTA
>4TW_6928
TCATCCCAGTTACCAGTTGCACCTTAGGACCCTGCCTCCTGGTTACCCAGGTTGGCGCGGATACTTCGGGTGCTACCGGCTCCCATGATGTGACGGGCGGTGTGTACAAGACCCGGGAACGTATTCACGGCACCGTAGCTGATGCGCCATTACTAGCGATTCCGGCTTCATGGAGGCGAGTTGCAGCCTCCAATCCGAATTGAGGCCAGTTTTTGGGATTTCCTCCCCCTCGCGGGATCGGTTCACTCTGTACTGGCCATTGTAGTACGTGTGCAGCCCTGGGCGTAAGGGCCATACTGACTTGACGTCGTCCCCACCTTCCTCCTAGTTGATCTAGGCAGTCCATTTAGAGTCCCCGGCATGATCCGCTGGCAACTAAATGCAGGGGTTGCGCTCGTTGCGGGACTTAACCCAACATCTCACGACACGAGCTGACGACAGCCATGCAGCACCTGTGCAAAGTGTGGATTGCTCCACTCACGCGCTTTCACGCGATT
>4TW_6932
TAGTCCCAGTCACCAGCCTTGCCGTGGGCACGCATGAAATTGCGCGACTTCGGGCACTGCCAGCTCCCATGACTTGACGGGCGGTGTGTACAAGGCTCAGGAACATATTCACCGCGGCGTAGCTGATCCGCGATTACTAGCGATTCCAACTTCATGCGGGCGAATTTCAGCCCGCAATCTGAACTGGGGTATGCTTTAGCGATTTGCTCCACCTTGCGGTCTTGCATCGTTCTGTACATACCATTGTAGCACGTGTGCAGCCCTAGACATAAAGGCCATGAGGACTTGACGTCATCCCCACCTTCCTCCGGTTTGACACCGGCAGTCTCGCTAGAGTTCCCAACTTAATGATGGCAACTAACGACGAGGGTTGCGCTCGTTGCGGGACTTAACCCAACATCTCACGACACGAGCTGACGACAGCCATGCAGCACCTGTCTTCTGGTTCCTTACGGCACTCTCCCTTTCAAGGAGATTCC
>4TW_6949
TCACCCCAGTCACGAACCCTGCCGTGGTAATCGCCCTCCTTGCGGTTAGGCTAACTACTTCTGGCAGAACCCGCTCCCATGGTGTGACGGGCGGTGTGTACAAGACCCGGGAACGTATTCACCGTGACATTCTGATCCACGATTACTAGCGATTCCGACTTCATGCAGGCGAGTTGCAGCCTGCAATCTGAACTGTGCCAGGGTTTGTGAGATTCGCTCTCCCTCGCGGGTTGGCTGCTCTGTGTCCCTCGCATTGTAGTACGTGTGTCGCCCAGGACGTAAGGGCCATGCTGACTTGACGTCATCCTCACCTTCCTCCGGTTTGTCACCGGCAGTCTCGCTAGAGTTCCCAACTTAATGATGGCAACTAACGACGAGGGTTGCGCTCGTTGCGGGACTTAACCCAACATCTCACGACACGAGCTGACGACAGCCATGCAGCACCTGTCTTCTGGTTCCTTACGGCACTCTCCCCTTTCAAGGAGATT
>4TW_6960
TCACCCCAGTCACGAACCCTGCCGTGGTAATCGCCCTCCTTGCGGTTAGGCTAACTACTTCTGGCAGAACCCGCTCCCATGGTGTGACGGGCGGTGTGTACAAGACCCGGGAACGTATTCACCGTGACATTCTGATCCACGATTACTAGCGATTCCGACTTCACGCAGTCGAGTTGCAGACTGCGATCCGGACTACGACTGGTTTTATGGGATTAGCTCCCCCTCGCGGGTTGGCAACCCTTTGTACCAGCCATTGTATGACGTGTGTAGCCCCACCTATAAGGGCCATGAGGACTTGACGTCATCCCCACCTTCCTCCGGTTTGTCACCGGCAGTCTCATTAGAGTGCCCAACTAAATGTAGCAACTAATGACAAGGGTTGCGCTCGTTGCGGGACTTAACCCAACATCTCACGACACGAGCTGACGACAGCCATGCAGCACCTGTGTTACGGTTCTCTTTCGAGCACAAATCCATCTCTGGATCCTTCCGTACATGTCAAAGGTGGGTAAGGTTTTCG
>4TW_6961
TCACTCCAGTCACCGACCCCACCCTAAACATTACTCTCCTCGCGGTTAAGCCAATGTCTTTAGGTGTTACCAGCTCCCATAGTGTGACGGGCGGTGTGTACAAGACCCGGGAACGTATTCAACGCACTATAGCTGACGCGCGTTTACTAGCAACTCCAACTTCATGCAGGCGAGTTGCAGCCTGCAATCTGAACTGAGGAATGTTTTACTAGGATTTGCTCCGCCTCACGGCTTGGCTTCCCATTGTTCCATCCCATTGTAGCGTGTGTGTAGCCCCGGACATAAAGGCCATGCTGACTTGACGTCATCCCCGCCTTCCTCCGGCTTGCGGCCGGCAGTCTCGCCAGACACTTGTAACTGGCAATGAGGGTTGCGCTCGTTAGCGTACTTAAACGAACATCTCACGACACGAGCTGACGACAGCCATGCAACACCTGTATAAACTCTCTTGCGAGTCGATCCAATTTCTCTTCTCTACCATCTATATGT
>4TW_6972
TAGTCCCAGTCACCAGCCTTGCCGTGGGCACGCATGAAATTGCGCGACTTCGGGCACTGCCAGCTCCCATGACTTGACGGGCGGTGTGTACAAGGCTCAGGAACATATTCACCGCGGCGTAGCTGATCCGCGATTACTAGCGATTCCAACTTCATGCGGGCGAATTTCAGCCCGCAATCTGAACTGGGGTATGCTTTAGCGATTTGCTCCACCTTGCGGTCTTGCATCGTTCTGTACATACCATTGTAGCACGTGTGCAGCCCTAGACATAAAGGCCATGAGGACTTGACGTCATCCCCACCTTCCTCCGGTTTGACACCGGCAGTCTCGCTACAGTCCTCGCCATTACGCGTTAGCAAGTAGCGACAGGGGTTGCGCTCGTTGAGGGACTTAACCCGACACTTCACAGCACGAGCTGACGACAGCCATGCAGCACCTGTTCACGTTCCGCCCTTGCGGGTGTACCTCTACTTTCAT
>4TW_6982
TCACCCCAGTTGCTGACTATACCTTGGTCAAACGCCTCCTTGCGGTTAGCAATCTGCTTTAAGGTAGAACCAACTTCCATGGTGTGACGGGCGGTGTGTACAAGACCCGGGAACGTATTCACCGTGACATTCTGATCCACGATTACTAGCGATTCCGACTTCACGCAGTCGAGTTGCAGACTGCGATCCGGACTACGACTGGTTTTATGGGATTAGCTCCCCCTCGCGGGTTGGCAACCCTTTGTACCAGCCATTGTATGACGTGTGTAGCCCCACCTATAAGGGCCATGAGGACTTGACGTCATCCCCACCTTCCTCCGGTTTGTCACCGGCAGTCTCATTAGAGTGCCCAACTAAATGTAGCAACTAATGACAAGGGTTGCGCTCGTTGCGGGACTTAACCCAACATCTCACGACACGAGCTGACGACAGCCATGCAGCACCTGTGTTACGGTTCTCTTTCGAGCACAAATCCATCTCTGGATCCTTCCGTACATGTCAAAGGTGGGTTAA
>4TW_7025
TATCCTTCCTCTAAATGATAAGGTTCACGACTCTTCCCGCCATGATGACTAACTTGCCACCTCACAGTCCAAATCATTCACCGGATCACTCAATCGGTAGGAGCGACGGGCGGGTGTGTACAAAGGGCAGGGACATAATCAGCGCAAGCTGATGACTTGCACTTACTAGGAATTCCTCGTTGAAGATCAATAATTGCAATGATCTATCCCCATCACGACACGGTTTCAGAAAGTTACCCAATCCTATCGGACCAGGACAAACTCGCTGAACGTGTCAGTGTAGCGCGCGTGCAGCCCAGAACATCTAAGGGCATCACAGACCTGTTATTGCCTCAAACTTCCTCGTGTTAATCACACGAAGTCCCTCTAAGAAGCTGTAGCGAAACGTGAATTTCACTCAACTATTTAGCAGGCTAAGGTCTCGTTCGTTAACGGAATTAACCAGACAAATCACTCCACCAACTAAGAACGGCCATGCACCACCACCCATAGAAT
>4TW_7039
TAGCCCTAGTTACCAGTTTTACCCTAGGCAGCTCCTTGCGGTCACCGACTTTAGATACTCCCAGCTTTCATGGCTTGACGGGCGGTGTGTACAAGGCCCGGGAACGTATTCACCGCGCCATTGCTGATGCGCGATTACTAGCGAATCCAGCTTCATGAGGTCGAGTTGCAGACCTCAATCCGAACTGAGACTATTTTTGAAGATTTGCATCATATTACTATGTAGCTGCCCTCTGTAATAGCCATTGTAGCACGTGTGTAGCCCAGGACGTAAGGGCCGTGATGACTTGACGTCATCCCCACCTTCCTCACCGCTTGCGCGGGCAGTTCCATTAGAGTCCCCGGCCGAACCGCTGGCAACTAATGGTAGGGGTTGCGCTCGTTGCGGGACTTAACCCAACACCTCACGGCACGAGCTGACGACAGCCATGCAGCACCTAGTTTCGTGTCCTTGCGGAAAGACTCCTTTCAGAGTCGGTCACTAACTTTCAAGCCCTGGTAAGGTT
>4TW_7054
TCACCCCAGTCATGAATCCTACCGTGGTAATCGTCTTCCTTGCGGTTAGACTAACTACTTCTGGTAAAACCCACTCCCATGGTGTGACGGGCGGTGTGTACAAGGCCCGGGAACGAATTCACCACTGTATAGCTGACCAGCGATTACTAGCGATTCCACCTTCATGTAGGCGAGTTGCAGCCTACAATCCGAACTTAGAACGAGTTTATAGATTAGCTAGTCTTTGCAGATTTGCATCTCATTGTCTCGCCCAATGTAGCACGTGTGTAGCCCAGGGTGTAAGGGGCATGCTGACTTGACGTCATCCCCACCTTCCTCCGGTTTATAACCAGCAGTCTTTTTAGAGTTCCATGAAAGGCAACTAAAAACAAGGGTTGCGCTCGTTGCGGGACTTAACCCAACATCTCACGACACGAGCTGACGACAGCCATGCACCACCTGTGTATACGTTCCAAACGGCACTTTCTTCTTTCAAAGAAATTCGTATCATGTCAAAACCCTGGTAAGGTTCTTCGCGTTG
>4TW_7060
TCACCCCAGTCATCAGCCCCACCTTCGGCATCCTCCTCCACAAGGGTTGGAGTAACGACTTCGGGCGTGGCCAACTTCCATGGTGTGACGGGCGGTGTGTACAAGGCCCGGGAACGTATTCACCGCAGTATGCTGACCTGCGATTACTAGCGATTCCTCCTTCACGTAGGCGAGTTGCAGCCTACGATCTGAACTGAGCCACGGTTTATGGGATTTGCTAGCTCTCGCGAGTTTGCTGCCCTTTGTCCGTAGCATTGTAGTACGTGTGTAGCCCAGGATGTAAGGGGCATGATGACTTGACGTCATCCACACCTTCCTCCGGTTTATCACCGGCGGTCTCTCTAGAGTGCCCAACTTAATGCTGGCAACTAAAGACGTGGGTTGCGCTCGTTGCGGGACTTAACCCAACATCTCACGACACGAGCTGACGACAGCCATGCACCACCTGTCACTGCGCTCCCGAAGGCACTTCCAAGTTTCCAAGGAATTCGCAGG
>4TW_7093
TCACCCCAGTCACCAGCCTTGCCGTGGGCACGCATGAAATTGCGCGACTTCGGGCACTGCCAGCTCCCATGACTTGACGGGCGGTGTGTACAAGGCTCAGGAACATATTCACCGCGGCGTAGCTGATCCGCGATTACTAGCGATTCCAACTTCATGCGGGCGAATTTCAGCCCGCAATCTGAACTGGGGTATGCTTTAGCGATTTGCTCCACCTTGCGGTCTTGCATCGTTCTGTACATACCATTGTAGCACGTGTGCAGCCCTAGACATAAAGGCCATGAGGACTTGACGTCATCCCCACCTTCCTCCGGTTTGACACCGGCAGTCTCGCTAGAGTCCTCAGCATTACCTGTTAGCAACTAACGATAGGGGTTTCGCTCGTTGAGGGACTTAACCCGACACTTCACAGCACGAGCTGACGACAGCCATGCAGCACCTGTCCAAGTTCCGGTCTTGCGACTGTTATCCTAATTTCATA
>4TW_7117
TAGCCCTAGTTACCAGTTTTACCCTAGGCAGCTCCTTGCGGCGACCGACTTCAGGTACCCCCAGCTTCCATGGCTTGACGGGCGGTGTGTACAAGGCCCGGGAACGTATTCACCGGATCATGGCTGATATCCGATTACTAGCGATTCCAGCTTCACGGAGTCGAGTTGCAGACTCCGATCCGAACTGAGACCAGTTTTGAAGATTCGCTCCTTATCACTAAGTGGCTGCTCTCTGTACTGGCCATTGTAGCACGTGTGTGGCCCAAGGCGTAAGGGCCGTGATGATTTGACGTCATCCCCACCTTCCTCACAGTTTACACTGGCAGTCTCGTTAGAGTTCCCAACTTAATGATGGCAACTAACGACGAGGGTTGCGCTCGTTGCGGGACTTAACCCAACATCTCACGACACGAGCTGACGACAGCCATGCAGCACCTGTCTTCTGGTTCCTTACGGCACTCTCCCCTTTCAAGGAGATTCCAGAGATGTCAAGTCCTGGGTAA
>4TW_7129
TCACCTTCCTCTAAATGATGAGGTTTAATCAGCTTCTCAACTGTTCCCTGGTTTCCCGGAGAACGGTCAATCCGGAGATTTCACCGAACCATTCAATCGGTAGGTGCGACGGGCGGTGTGTACAAAGGGCAGGGACGTAATCAACGCAGGCTGTTGACCTGCATTTACTAGGAATTCCTCGTTGAAGATCAATAATTGCAATAATCTATCCCCAGCACGACTGGCGTTTCAAGATTACCCAGACCTGTCGAGTCCAGGTTCAACTCGTTGGACCAGTCAGTGTAGCGCGCGTGCGGCCCAGAACATCTAAGGGCATCACAGACCTGTTATTGCCTCCAACTTCCATGAGCTAAACACCCATAGTCCCTCTAAGAAGCGCGCGTCTGGCAAGCCAAGCGGCGCTATTTAGCAGGCGGAGGTCTCGTTCGTTATCGGAATTAACCAGACAAATCACTCCACCAACTAAGAACGGCCATGCACCACCACCCATAGAATCAAGAAAGAG
>4TW_7136
TCACCCCAGTCACTAATTCTACCTTAGGCATCCTCCTCCAAAAGGTTAGAGTAACGACTTCGGGTATAACCAGCTTCCATGGTGTGACGGGCGGTGTGTACAAGGCCCGGGAACGGATTCACCGCTGTATAGCTGACCAGCGATTACTAGCGATTCCACCTTCATGCAGGCGAGTTGCAGCCTGCAATCCGAACTTAGAACGAGTTTTTAGATTAGCTAATCTTCACAGAGTTGCATCTCATTGTCTCGCCCAATGTAGCACGTGTGTAGCCCAGGGTGTAAGGGGCATGCTGACTTGACGTCATCCCTGCCTTCCTCCGGTTTATAACCGGCAGTCTTTCTAGAGTTCTAAAAATAGCAACTAAAAATAGGGGGTTGCGCTCGTTGCGGGACTTAACCCAACATCTCACGACACGAGCTGACGACAGCCATGCACCACCTGTGTTCGTGCTCCCGAAGGCACTCCTCCCTTTCAAGAGGATTCACGACATGTCAAGCCTTGGTAAGGTT
>4TW_7142
TCACCCCAGTCATCAACCCCGCCTTCGGCACCCTCCTCCCCCGAAAGGGTTAGAGTAATGACTTCGGGCGTGGCTCACTTCCATGGTGTGACGGGCGGTGTGTACAAGGCCCGGGAACGGATTCACCGCAGTATGCTGACCTGCGATTACTAGCGATTCCTCCTTCATGCAGGCGAGTTGCAGCCTGCAATCTGAACTGTGCCAGGGTTTTGTGAGATTCGCTCTCCCTCGCGGGTTGGCCGCTCTGTGTCCCTCGCATTGTAGTACGTGTGTCGCCCAGGACGTAAGGGCCATGCTGACTTGACGTCATCCTCACCTTCCTCCGGTTTGTCACCGGCAGTCTCGCTAGAGTTCCCAACTTAATGATGGCAACTAACGACGAGGGTTGCGCTCGTTGCGGGACTTAACCCAACATCTCACGACACGAGCTGACGACAGCCATGCAGCACCTGTCTTCTGGTTCCTTACGGCACTCTCCCCGTTTCAAGGAGATT
>4TW_7150
TTTACTTCCTCTAAATGACCAAGTTTGACCAGTTTCACCAAAATCCCAATTTCTCGGGATCCCAGCTCCAGAGGCCTCACTAAGCCATTCAATCGGTAGTAGCGACGGGCGGTGTGTACAAAGGGCAGGGACGTAATCAACGCAAGCTGATGACTTGCGCTTACTAGGAATTCCTCGTTGAAGACCAATAATTGCAATGGTCTATCCCCAGCACGATGGAGTTTCACAAGATTTCCCATACCTTCCGGTACAGGTAACACTCGCTGCCTCCATCAGTGTAGCGCGCGTGCAGCCCAGAACATCTAAGGGCATCACAGACCTGTTATTGCCTCAAACTTCCTACTGGTAACCCCAGTCAGTCCCTCATAGAACGCCAACCGATTCACATCAGCTGTCGTAGTATGACAGGTAGAGGTCTCGTTCGTTATCGGAATTAACCAGACAAATCACTCCACCAACTAAGAACGGCCATGCACCACCACCCATAGAATCTTGAAAAGAGCT
>4TW_7188
TCACCCCAGTTGCTGACTATACCTTGGTCAAACGCCTCCTTGCGGTTAGCAATCTGCTTTAAGGTAGAACCAACTTCCATGGTGTGACGGGCGGTGTGTACAAGACCCGGGAACGTATTCACCGTAGCACGCTGATCTACGATTACTAGCGATTCCAGCTTCATGCACTCGAGTTGCAGAGTGCAATCCGAACTGAGGTAGATTTTTGAGTTTAGCTTAGCGTCGCCACTTTGCATCTCATTGTCACTACCATTGTAGCACGTGTGTAGCCCAACCCGTAAGGGCCATGAGGACTTGACGTCATCCCCACCTTCCTCCAGCTTATCACTGGCAGTTCTTTCAGAGTGCCCAGCATGACCTGATGGCAACTAAAAGTAGGGGGTTGCGCTCGTTGCGGGACTTAACCCAACATCTCACGACACGAGCTGACGACAGCCATGCAGCACCTGTGTTCTGTCCGGCCGAACCGAAAAGTCTAGTTTCCTAAA
>4TW_7210
TCATCCCAGTTACCAGCCTTACCTTAGGGCTCTGCCTCCTTGCGGTTGGCGCGAGCACTTCGGGTGCGACCGGCTTCCATGATGTGACGGGCGGTGTGTACAAGACCCGGGAACGTATTCACGGGGCCGTAGATGATGCCCCCATTACTAGCGATTCCAACTTCATGGAGGCGAGTTGCAGCCTCCAATCCGAACTGGGCCCAGTTTTACAGATTTCCTCCACCTCGCGGTATCGGTTCTCATTGTGCTGGGCATTGTAGTACGTGTGCAGCCCTAGGCGTAAGGGCCATACTGACCTGACGTCGTCCCCACCTTCCTCCCAGTTGATCTGGGCAGTCTGACTAGAGTCCCCACCATTACGTGCTGGCAACTAATCACAAGGGTTGCGCTCGTTGCGGGACTTAACCCAACATCTCACGACACGAGCTGACGACGGCCATGCAGCACCTGTGCAAATTCCCCGAAGGGTCACACGCTTTCACGTGTTTAGAGATGCAT
>4TW_7234
TCACCCCAGTCATCAACCCCGCCTTCGGCACCCTCCTCCCCCGAAAGGGTTAGAGTAATGACTTCGGGCGTGGCTCACTTCCATGGTGTGACGGGCGGTGTGTACAAGGCCCGGGAACGGATTCACCGCAGTATGCTGACCTGCGATTACTAGCGATTCCTCCTTCATGCAGGCGAGTTGCAGCCTGCAATCTGAACTGTGCCAGGGTTTGTGAGATTCGCTCTCCCTCGCGGGTTGGCTGCTCTGTGTCCCTCGCATTGTAGTACGTGTGTCGCCCAGGACGTAAGGGCCATGCTGACTTGACGTCATCCTCACCTTCCTCCGGTTTGTCACCGGCAGTCTCGCTAGAGTTCCCAACTTAATGATGGCAACTAACGACGAGGGTTGCGCTCGTTGCGGGACTTAACCCAACATCTCACGACACGAGCTGACGACAGCCATGCAGCACCTGTCTTCTGGTTCCTTACGGCACTCTCCCCTTTCAAGGAGATT
>4TW_7236
TCTCCTTCCTCTAGGTGGGAGGGTTTAATGATCTTCTCGGCACAAGTCAGAGTTGCCCCCAACAAGCGCCAATCCGAACACTTCACCAGCACACCCAATCGGTAGGAGCGACGGGCGGTGTGTACAAAGGGCAGGGACGTAATCAACGCGAGCTGATGACTCGCGCTTACTAGGCATTCCTCGTTGAAGACTAATAATTGCAATAATCTATCCCCATCACGATGCAGTTTCAAAGATTACCCGGGCCTCTCGGCCAAGGATAGGCTCGTTGAATGCATCAGTGTAGCGCGCGTGCGGCCCAGAACATCTAAGGGCATCACAGACCTGTTATTGCCTCACACTTCCATTGCCTAAACGACAATAGTCCCTCTAAGAAGTCAGGTGTATGCAAAAAGCACACATGACTATTTAGCAGGCTGAGGTCTCGTTCGTTACCGGAATCAACCTGACAAGGCAACCCACCAACTAAGAACGGCCATGCACCACCACCCAC
>4TW_7243
TCACCCCAGTTGCTGACTATACCTTGGTCAAACGCCTCCTTGCGGTTAGCAATCTGCTTTAAGGTAGAACCAACTTCCATGGTGTGACGGGCGGTGTGTACAAGACCCGGGAACGTATTCACCGTAGCACGCTGATCTACGATTACTAGCGATTCCAGCTTCATGCACTCGAGTTGCAGAGTGCAATCCGAACTGAGGTAGATTTTTGAGTTTAGCTTAGCGTCGCCACTTTGCATCTCATTGTCACTACCATTGTAGCACGTGTGTAGCCCAACCCGTAAGGGCCATGAGGACTTGACGTCATCCCCACCTTCCTCCAGCTTATCACTGGCAGTTCTTTCAGAGTGCCCAGCATGACCTGATGGCAACTAAAAGTAGGGGTTGCGCTCGTTGCGGGACTTAACCCAACATCTCACGACACGAGCTGACGACAGCCATGCAGCACCTGTGTTCTGTCCGGCCGAACCGAAAAGTCTAGTTTCCTAAA
>4TW_7245
TCACCTTCCTCTAAATGATGAGGTTTAAGCAACTTTCCACACGTCGGACATTGCTGGCCATCGCGCGGTCTGAAGATTTCACCGAACCATTCAATCGGTAGGTGCGACGGGCGGTGTGTACAAAGGGCAGGGACGTAATCAATGCGAGCTGATGACTCGCGTTTACTAGGAATTCCTCGTTCATGGAGAATAATTACAAGCTCCAATCCCCAGCACGATTCAGTTTGAAAGATTACCCAAGCATTTCTACCCAGGTTGTATACTTAGTGCATGAATCAGTGTAGCGCGCGTGCGGCCCAGAACATCTAAGGGCATCACAGACCTGTTATTGCCTCCAACTTCCCATGACTAAACGCCATGTGTCCCTCTAAGAAGTCGCCCGCGAATCCAAACGGATTCGTGTGACTATTTAGCAGGCGGAGATCTCGTTCGTTAACGGAATCAACCAGACAAATCACTCCACCAACTAAGAACGGCCATGCACCACCACCCATAGAAT
>4TW_7250
TCACCCAGTCACTAATTCTACCTTAGGCACCCTCCCCCAAACGGTTAGAGTAATGATTTCGGGCATAACCAGCTTCCATGGTGTGACGGGCGGTGTGTACAAGGCCCGGGAACGAATTCACCACTGTATAGCTGACCAGCGATTACTAGCGATTCCACCTTCATGTAGGCGAGTTGCAGCCTACAATCCGAACTTAGAACGAGTTTATAGATTAGCTAGTCTTTGCAGATTTGCATCTCATTGTCTCGCCCAATGTAGCACGTGTGTAGCCCAGGGTGTAAGGGGCATGCTGACTTGACGTCGTCCCCACCTTCCTCCCAGTTGATCTGGGCAGTCTGACTAGAGTCCCCACCATTACGTGCTGGCAACTAATCACAAGGGTTGCGCTCGTTGCGGGACTTAACCCAACATCTCACGACACGAGCTGACGACGGCCATGCAGCACCTGTGCAAATTCCCCGAAGGGTCACACGCTTTCACGTGTTTAGAGATGCA
>4TW_7277
TCACCCCAGTCATCAGTCCTACCTTAGGCATCCCCCTCCTTGCGGTTGGGGTAACGACTTCGGGCGTGACCAACTTCCATGGTGTGACGGGCGGTGTGTACAAGGCCCGGGAACGAATTCACTGCAGTATGCTGACCTGCAATTACTAGCGATTCCTCCTTCACGAAGGCGAGTTGCAGCCTTCGATCTGAACTGAGCTACGGTTTATGAGATTTGCATCACATCGCTGTGTAGCTGCCCTTTGTCCGTAGCATTGTAGTACGTGTGTAGCCCAAGACGTAAGGGGCATGCTGACTTGACGTCATCCCCACCTTCCTCCGGTTTGTCACCGGCAGTCTCTCTAGAGTGCCCAACTTAATGCTGGCAACTAAAAACGAGGGTTGCGCTCGTTGCGGGACTTAACCCAACATCTCACGACACGAGCTGACGACAGCCATGCACCACCTGTGTTCACGCTCCCGAAGGCACTTCCATCTTTCAACGGAATT
>4TW_7285
TCACTCCAGTCACCGACCCCACCCTAAACATTACTCTCCTCGCGGTTAAGCCAATGTCTTTAGGTGTTACCAGCTCCCATAGTGTGACGGGCGGTGTGTACAAGACCCGGGAACGTATTCAACGCACTATAGCTGACGCGCGTTTACTAGCAACTCCAACTTCATGCAGGCGAGTTGCAGCCTGCAATCTGAACTGAGGAATGTTTTACTAGGATTTGCTCCGCCTCACGGCTTGGCTTCCCATTGTTCCATCCCATTGTAGCGTGTGTGTAGCCCCGGACATAAAGGCCATGCTGACTTGACGTCATCCCCGCCTTCCTCCGGCTTGCGGCCGGCAGTCTCGCCAGACACTTGTAACTGGCAATGAGGGTTGCGCTCGTTAGCGTACTTAAACGAACATCTCACGACACGAGCTGACGACAGCCATGCAACACCTGTGTTCTGTCCGGCCGAACCGAAAAGTCTAGTTTCCTAAACTCGCGACAGACATGTCAAGGGTTGGTAA
>4TW_7346
TCACCCCAATCATGAACCATACCGTGGACGTCTGCCTCCTTGCGGTTAGCTCAACGTCTTCTAGTACAGCCCACTTTCGTGATGTGACGGGCGGTGTGTACAAGACCCGGGAACGTATTCACCGCAGCATGCTGATCTGCGATTACTAGCGATTCCAGCTTCATGGAGTCGAGTTGCAGACTCCAATCCGAACTGAGACTGGTTTTTTCCGATTGGCTCCGTCTCGCGACTTCGCTACGGTTTGTACCAGCCATTGTAGCACGTGTGTAGCCCTGGACATAAAGGCCATGAGGACTTGACGTCATCCCCACCTTCCTCCGGTTTATCACCGGCAGTCTCGCTACAGTCCTCGCCATTACGCGTTAGCAAGTAGCGACAGGGGTTGCGCTCGTTGAGGGACTTAACCCGACACTTCACAGCACGAGCTGACGACAGCCATGCAGCACCNTGTCACGTTCCCGCCTTGGCGGGTNTACCTCTTACTTCATAGT
>4TW_7361
TCACCTCGGTCACTAATTTTACCTTCGGCATCTCCTTCCTTACGGTTAGGATAACGACTTCGGGTACAACCAGCTTCCATGGTGTGACGGGCGGTGTGTACAAGGCCCGGGAACGGATTCACCGCTGTGTAGCTGACCAGCGATTACTAGCGATTCCACCTTCATGCAGGCGAGTTGCAGCCTGCAATCTGTACTTGGAGTAAGTTTCAAAGATTAGCTTGTCCTCGCAGATTTGCAACTTATTGTCTTACCCATTGTAGGACGTGTGTAGCCCAGGGTGTAAGGGGCATGATGACTTGACGTCGTCCTCACCTTCCTCCGGTTTGTCACCGGCAGTCTTTCTAGACAATAGAACTAAAAATAAGGGTTGCGCTCGTTGCGGGACTTAACCCAACATCTCACGACACGAGCTGACGACAGCCATGCACCACCTGTAGAAGCGGAATAAGGAATCCTTTTCAGGAAACCAACACTTCTAGCAAACCCTGGTAAGGTTCTTCGCGTTGCATCGAATTAAACCACAT
>4TW_7392
TCATCCCAGTTACCGCTCATACCTTAGGGCGCTGCCTCCTTGCGGTTGGCGCGCGCACTTCGGGTACAAACGACTCCCATGATGTGACGGGCGGTGTGTACAAGACCCGGGAACGTATTCACGGCGCCGTAGCTGATGCGCCATTACTAGCGATTCCGGCTTCATGGAGGCGAGTTGCAGCCTCCAATCCGAACTGGGCCCGACTTTGGTGATTTCCTCCACCTTGCGGTCTCGGATCCTTCTGTGTCGGGCATTGTAGTACGTGTGCAGCCCTGGCCGTAAGGGCCATACTGACTTGACGTCGTCCCCACCTTCCTCCCCGTTGAACAGGGCAGTCTGAACAGAGTGCCGGAGACTCACGTCTCCATGGCAACAGTTCACAGGGGTTGCGCTCGTTGCGGGACTTAACCCAACATCTCACGACACGAGCTGACGACAGCCATGCAGCACCTGTGCAAATTGTGTATTGCTACACTCACCGGCTTTCACCGGATT
>4TW_7455
TCACCCCAGTCACCAGCCCTGCCTTAGGCGCCTCCCTCCCTTACGGGTTGAGATAACGACTTCGGGCGTGACCAGCTTCCATGGTGTGACGGGCGGTGTGTACAAGGCCCGGGAACGTATTCACCGCAGTATGCTGACCTGCGATTACTAGCGATTCCGCCTTCATGCAGGCGAGTTGCAGACTACGATCCGGACTACGATCGGGTTTCTGGGATTGGCTCCCCCTCGCGGGTTGGCGACCCTCTGTCCCGACCATTGTATGACGTGTGAAGCCCTACCCATAAGGGCCATGAGGACTTGACGTCATCCCCACCTTCCTCCGGTTTGTCACCGGCAGTCTCATTAGAGTGCCCTTTCGTAGCAACTAATGACAAGGGTTGCGCTCGTTGCGGGACTTAACCCAACATCTCACGACACGAGCTGACGACAGCCATGCAGCACCTGTGTTCCGGTTCTCTTGCGAGCACTCCCAAATCTCTTCGGGATTCCAGACATGTCAAGGGTAGGTAAGGTTTTTCG
>4TW_7468
TCACCCCAGTCACCAGCCCTGCCTTAGGCGCCTCCCTCCCTTACGGGTTGAGATAACGACTTCGGGCGTGACCAGCTTCCATGGTGTGACGGGCGGTGTGTACAAGGCCCGGGAACGTATTCACCGCAGTATGCTGACCTGCGATTACTAGCGATTCCGCCTTCATGCAGGCGAGTTGCAGCCTGCAATCTGAACTAAGACCGGGTTTATGAGATTAGCTTGCATTCGCATGCTTGCGACTCTTTGTCCCGGCCATTGTAGTACGTGTGTAGCCCAAGGCGTAAGGGGCATGATGACTTGACGTCATCCCCACCTTCCTCCGGTTTGTCACCGGCAGTCTCTCTAGAGTGCCCAACTTAATGATGGCAACTAAAAACGAGGGTTGCGCTCGTTGCGGGACTTAACCCAACATCTCACGACACGAGCTGACGACAGCCATGCACCACCTGTGTTCGTGCTCCCGAAGGCACTCCTCCCTTTCAAGAGGATTCACGACA
>4TW_7478
TAGCCCCAGTTACTAGTTTTACCCTAGGCGGCTCCTTGCGGTTACCGACTTTAGGTACACCCAGCTTCCATGGCTTGACGGGCGGTGTGTACAAGGTCCGGGAACGTATTCACCGCGCCATTGCTGATGCGCGATTACTAGCGATTCCAGCTTCATGTAGTCGAGTTGCAGACTACAATCTGAACTGAGAGAAGGTTTTTGAGATTAGCATCCTGTTGCCAGGTAGCAGCCCTTTGTCCTCCCCATTGTAGCACGTGTGTAGCCCTGGGCATAAAGGCCATGATGACTTGACATCGTCCCCTCCTTCCTCACGCCTTACGGCGGCAGTTTTTTCAGAGTTCCCACCTTTACGTGCTGGCAACTGAAAAATAGGGGTTGCGCTCGTTGCGGGACTTAACCCAACACCTCACGGCACGAGCTGACGACAGCCATGCAGCACCTTACTACCTGTATATTGCTATAAAAATACCCTTTCAGGTACAGTCAGGTAGCATTCTAGCCCAGGTAAGGTT
>4TW_7484
TCACCCCAGTCATCAACCCCGCCTTCGGCACCCTCCTCCCCCGAAAGGGTTAGAGTAATGACTTCGGGCGTGGCTCACTTCCATGGTGTGACGGGCGGTGTGTACAAGGCCCGGGAACGGATTCACCGCAGTATGCTGACCTGCGATTACTAGCGATTCCTCCTTCATGCAGGCGAGTTGCAGCCTGCAATCTGAACTGTGCCAGGGTTTGTGAGATTCGCTCTCCCTCGCGGGTTGGCTGCTCTGTGTCCCTCGCATTGTAGTACGTGTGTCGCCCAGGACGTAAGGGCCATGCTGACTTGACGTCATCCTCACCTTCCTCCGGTTTGTCACCGGCAGTCTCGCTAGAGTTCCCAACTTAATGATGGCAACTAACGACGAGGGTTGCGCTCGTTGCGGGACTTAACCCAACATCTCACGACACGAGCTGACGACAGCCATGCAGCACCTGTCTTCTGGTTCCTTACGGCACTCTCCCCTTTCAAGGAGATT
>4TW_7500
TCACCCCAGTCACCAGCCCTGCCTTAGGCGCCTCCCTCCCTTGCGGGTTGAGATAACGACTTCGGGCGTGACCAGCTTCCATGGTGTGACGGGCGGTGTGTACAAGGCCCGGGAACGTATTCACCGCAGTATGCTGACCTGCGATTACTAGCGATTCCGCCTTCATGCAGGCGAGTTGCAGCCTGCAATCTGAACTAAGACCGGGTTTATGAGATTAGCTTGCATTCGCATGCTTGCGACTCTTTGTCCCGGCCATTGTAGTACGTGTGTAGCCCAAGGCGTAAGGGGCATGATGACTTGACGTCATCCCCACCTTCCTCCGGTTTGTCACCGGCAGTCTCTCTAGAGTGCCCAACTTAATGATGGCAACTAAAAACGAGGGTTGCGCTCGTTGCGGGACTTAACCCAACATCTCACGACACGAGCTGACGACAGCCATGCACCACCTGTGTTCGTGCTCCCGAAGGCACTCCTCCCTTTCAAGAGGATTCACGA
>4TW_7506
TAGCCCCAGTCACCAGTTTTACCCTAGGCGTCTCCTTGCGGTTAACGACTTTAGGTACACCCGGCTTCCATGGCTTGACGGGCGGTGTGTGCAAGGTCCGGGAACGTATTCACCGTATCATTGCTGATATACGATTACTAGCGATTCCAGCTTCACGCAGTCGAGTTGCAGACTGCGATCCGAACTGAGAGCGCTTTTTTGGGATTAGCTTCATGTTGCCATGTTGCAACCCTTTGTAGCGCCCATTGTAGCACGTGTGTAGCCCAGGGCATAAAGGCCATGATGACTTGACATCATCCCCTCCTTCCTCACGTCTTGCGACGGCAGTTTCACTAGAGTTCCCAGCTTTACCTGATGGCAACTAGTGATAGGGGTTGCGCTCGTTGCGGGACTTAACCCAACACCTCACGACACGAGCTGACGACAGCCATGCACCACCTGTGTTCACGCTCCCGAAGGCACTTCCATCTTTCAACGGAATTCGTGACAT
>4TW_7512
TCACCCCAATCACCGACCCCACCTTCGACGGCTCCTTCCTTACGGTTAGGCCACCGGCTTCGGGTGTTGCCGACTTTCGTGGTGTGACGGGCGGTGTGTACAAGGCCCGGGAACGTATTCACCCCGGCGTGCTGATCCGGGATTACTAGCAACTCCAGCTTCATGGAGTCGAGTTGCAGACTCCAATCCGAACTGAGACCGGCTTTGTGGGATTCGCTTACTCTCGCGAGTTCGCAGCCCTCTGTACCGGCCATTGTAGCGTGTTTGCAGCCCTAGATATAAGGGGCATGATGACTTGACGTCATCCCCACCTTCCTCCGAGTTGACCCCGGCAGTCTTCTACGAGTCCCCGGCATTACCCGCTGGCAACATAGAATAAGGGTTGCGCTCGTTGCGGGACTTAACCCAACATCTCACGACACGAGCTGACGACAGCCATGCACCACCTGTGTATGGCCCCGAAGGACACAACATCTCTGTTGCTATTCCATACATGTCAAACCTAGGTAAGGTTTTTCGCGT
>4TW_7516
TCTCCTTCCTCTAAATGATAAGGTTTAATCAACTTCCCGCAAAATCGACGGCGAACCGCCTCAGCCGCAGTCCGAAGATTTCACCGGATCATTCAATCGGTAGGAGCGACGGGCGGTGTGTACAAAGGGCAGGGACGTAATCAACGCGAGCTGATGACTCACGCTTACTAGGAATTCCTCGTTGAAGATTAATAGTTGCAATAATCTATCCCCATCACGATGAAATTTGCAAGATTACCCGGTCCTGTCGAACGAGGTGAATGCTTGTTGCTTTCATCAGTGTAGCGCGCGTGCGGCCCAGAACATCTAAGGGCATCACAGACCTGTTATTGCCTCAAACTTCCACTCGCTAGGCACGAATAGTCCCTCTAAGAAGTTGTCCCCCCACAAATTGTGAAGGTAACTATTTAGCAGGTTAAGGTCTCGTTCGTTAACGGAATTAACCAGACAAATCACTCCACCAACTAAGAACGGCCATGCACC
>4TW_7535
TCTCCTTCCTCTAGGTGGGAGGGTTTAATGACCTTCTCAGTAAAGACCGGAGTTGCCCCCAATCAAGACCAATCCGGACACTTCACCAGCACACCCAATCGGTAGGAGCGACGGGCGGTGTGTACAAAGGGCAGGGACGTAATCAACGCGAGCTGATGACTCACGCTTACTAGGCATTCCTCGTTGAAGACTAATAATTGCAATAATCTATCCCCATCACGTTGCAGTTTCAAAGATTACCCAGGCCTCTCGGCCAAGGTTATATGCTCGTTGAGTGCATCAGTGTAACGCGCGTGCGGCCCAGGACATCTAAGGGCATCACAGACCTGTTATTGCCGCCATCTTCCTTCATCTTGTAGAATGAACGTCCCTCTAAGAAGCTCTTACCAATGAAAAACCATTAGTAGAACTATTTAGCAGGCGGCGGTCTCGTTCGTTAACGGAATTAACCAGACAAATCACTCCACCAACTAAGAACGGCCATGCACCACCACCCACAGAATCAAAAAACGAGCT
>4TW_7544
TCACCCCAGTTGCTGACTATACCTTGGTCAAACGCCTCCTTGCGGTTAGCAATCTGCTTTAAGGTAGAACCAACTTCCATGGTGTGACGGGCGGTGTGTACAAGACCCGGGAACGTATTCACCGTAGCACGCTGATCTACGATTACTAGCGATTCCAGCTTCATGCACTCGAGTTGCAGAGTGCAATCCGAACTGAGGTAGATTTTTGAGTTTAGCTTAGCGTCGCCACTTTGCATCTCATTGTCACTACCATTGTAGCACGTGTGTAGCCCAACCCGTAAGGGCCATGAGGACTTGACGTCATCCCCACCTTCCTCCAGCTTATCACTGGCAGTTCTTTCAGAGTGCCCAGCATTACCTGATGGCAACTAAAAGTAGGGGTTGCGCTCGTTGCGGGACTTAACCCAACATCTCACGACACGAGCTGACGACAGCCATGCAGCACCTGTGTTCTGTCCGGCCGAACCGAAAAGTCTAGTTTCCTAAACTCGCGAC
>4TW_7548
TCACCCCAGTCACTAATTCTACCTTAGGCACCCTCCCCAAACGGTTAGAGTAATGATTTCGGGCATAACCAGCTTCCATGGTGTGACGGGCGGTGTGTACAAGGCCCGGGAACGAATTCACCACTGTATAGCTGACCAGCGATTACTAGCGATTCCACCTTCATGTAGGCGAGTTGCAGCCTACAATCCGAACTTAGAACGAGTTTATAGATTAGCTAGTCTTTGCAGATTTGCATCTCATTGTCTCGCCCAATGTAGCACGTGTGTAGCCCAGGGTGTAAGGGGCATGCTGACTTGACGTCATCCCCACCTTCCTCCGGTTTGTCACCGGCAGTCTTTCTAGACAATAGAACTAAAAATAAGGGTTGCGCTCGTTGCGGGACTTAACCCAACATCTCACGACACGAGCTGACGACAGCCATGCACCACCTGTGTATACGTTCCAAAACGGCACTTTCTCCTTTCAAAGAAATTCGTATCATGTCAAACCCTGGTAAGGTTCTTCGCGTTGC
>4TW_7563
TCACCTCGGTCACTAATTTTACCTTCGGCATCTCCTTCCTTACGGTTAGGATAACGACTTCGGGTACAACCAGCTTCCATGGTGTGACGGGCGGTGTGTACAAGGCCCGGGAACGGATTCACCGCTGTGTAGCTGACCAGCGATTACTAGCGATTCCACCTTCATGCAGGCGAGTTGCAGCCTGCAATCTGTACTTGGAGTAAGTTTCAAAGATTAGCTTATTCTCGCGAATTTGCAACTTATTGTCTTACCCATTGTAGGACGTGTGTAGCCCAGGGTGTAAGGGGCATGATGACTTGACGTCGTCCTCACCTTCCTCCGGTTTGTCACCGGCAGTCTTTCTAGACAATAGAACTAAAATAAGGGTTGCGCTCGTTGCGGGGACTTAACCCGAACATCTCACGACACGAGCTGACGACAGCCATGCACCACCTGTAGAAGCGGAATAAGGAATTCTTTTCAGAAACCAACACTTCTAGCAAACCCTGGTAAGGTTCTTCGCGTTGCATCGAATTAAACCACATCCT
>4TW_7587
TCACCCCAGTCATCAACCCCGCCTTCGGCACCCTCCTCCCTTTCGGGTTAGAGTAATGACTTCGGGCGTGGCTCACTTCCATGGTGTGACGGGCGGTGTGTACAAGGCCCGGGAACGGATTCACCGCAGTATGCTGACCTGCGATTACTAGCGATTCCTCCTTCATGCAGGCGAGTTGCAGCCTGCAATCTGAACTGTGCCAGGGTTTATGAGATTCGCTCTCCCTCGCGGGTTGGCTGCTCTCTGTCCCTCGCATTGTAGTACGTGTGTCGCCCAGGACGTAAGGGCCATGCTGACTTGACGTCATCCTCACCTTCCTCCGGTTTGTCACCGGCAGTCTCGCTAGAGTTCCCAACTTAATGATGGCAACTAACGACGAGGGTTGCGCTCGTTGCGGGACTTAACCCAACATCTCACGACACGAGCTGACGACAGCCATGCAGCACCTGTCTTCTGGTTCCTTACGGCACTCTCCCCTTTCAAGGAGATT
>4TW_7603
TAGCCCCAGTTACTAGTTTTACCCTAGGCAGCTCCTTGCGGTCACTGACTTCAGGCACCCCCAGCTTCCATGGCTTGACGGGCGGTGTGTACAAGGCCCGGGAACGTATTCACCGCGCCATGGCTGATGCGCGATTACTAGCAACTCCAGCTTCATGAAGTCGAGTTGCAGACTTCAATTCGAACTGAGACCGACTTTACGGGATTAGCTAACTCTCGCGAGCAGGCAACCCTTTGTATCGGCCATTGTAGCGTGTTTGCAGCCCTAGACATAAGGGGCATGAGGACTTGACGTCATCCCCACCTTCCTCCGAGTTAACCCCGGCAGTCTCCAATGAGTCCCCAACATAACTTGCTGGCAACATTGGATAAGGGTTGCGCTCGTTGCGGGACTTAACCCAACATCTCACGACACGAGCTGACGACAGCCATGCACCACCTGTGTTCGGCCCTTGCGGACACAACATCTCTGCTGCTTTTCCGAACATGTCAAACCTA
>4TW_7622
TAGTCCCAATTGCAGAGTTCATCTTAGGCGCCTGGCTCCTTGCGGTTACCTCAGCGACTTCGGATGCCCCCCACTTTCGTGGCTTGACGGGCGGTGTGTACAAGGCTCAGGAACACATTCACCGCGGTATGCTGACCCGCGATTACTAGCGATTCCAGCTTCATGCAGGCGAGTTGCAGCCTGCAATCCGAACTAGGGCACGTTTTTTGGGATTTGCTGGCTCTCGCGAGTTTGCATCCCTTTGTGCGTGCCATTGTAGGACGTGTGCAGCCCTAGTCATAAGGGCCATGAGGACTTGACGTCATCCCCACCTTCCTCCGGTTTAACACCGGCGGTCTCACTAGAGTCCCCACCATTACGTGCTGGCAACTAGTGACAAGGGTTTCGCTCGTTAAGCGACTTAACGCGACATCTCACGACACGAGCTGACGACAGCCATGCAGCACCTGTGCTTGTTCCACCCGAAGGCGTGGCCCTGCTTTCACAGGGTTAA
>4TW_7623
TCTCCTTCCTCTAGGTGGGAGGGTTTAATGAACTTCTCGGCGGCCGAGAGCGGAGACCGCACCCGGTCGCCAATCCGAACACTTCACCAGCACACCCAATCGGTAGGAGCGACGGGCGGTGTGTACAAAGGGCAGGGACGTAATCAACGCAAGCTGATGACTTGCGCTTACTAGGCATTCCTCGTTGAAGATTAATAATTGCAATAATCTATCCCCATCACGATGCAGTTTCAAAGATTACCCGGGCCTCTCGGCCAAGGCTAGGCTCGTTGAATGCATCAGTGTAGCGCGCGTGCGGCCCAGAACATCTAAGGGCATCACAGACCTGTTATTGCCTCATGCTTCCATTGGCTAGTCGCCAATAGTCCCTCTAAGAAGTCCGCCGGCTGGCGAGCCAACCGTGACTATTTAGCAGGCTGAGGTCTCGTTCGTTACCGGAATCAACCTGACAAGGCAACCCACCAACTAAGAACGGCCATGCACCACCACCCATAGAATC
>4TW_7640
TCACCCCAGTCATTGAGCACACCGTGGTAAGCGCCCTCCTTGCGGTTAGGCTACCTACTTCTGGTGCAATCAACTTCCATGGTGTGACGGGCGGTGTGTACAAGACCCGGGAACGTATTCACCGCGACATGGCTGATTCGCGATTACTAGCGATTCCGACTTCATGCAGTCGAGTTGCAGACTGCAATCCGGACTACGATCGGTTTTGTGGGATTGGCTCCCCCTCGCGGGTTGGCGACCCTCTGTACCGACCATTGTAGCACGTGTGTAGCCCTGGTCATAAGGGCCATGATGACTTGACGTCATCCCCACCTTCCTCCGGTTTGTCACCGGCGGTCCCCTTAGAGTTCCCAACTTAATGATGGCAACTAAGGGCAAGGGTTGCGCTCGTTGCGGGACTTAACCCAACATCTCACGACACGAGCTGACGACAGCCATGCAGCACCTGTCTCCAGGTTCCCGAAGGCACTCCCGCATCTCTGCAGGATTCCTAGGATGTC
>4TW_7643
TCTCCTTCCTCTAGGTGGGAGGGTTTAATGAACTTCTCGGCAACCGACGGTGTTGCCACCGATAGTTGCCAATCCGAACACTTCACCAGCACACCCAATCGGTAGGAGCGACGGGCGGTGTGTACAAAGGGCAGGGACGTAATCAACGCAATCTGATGAATTGCGCTTACTAGGCATTCCTCGTTGAAGACTAATAATTGCAATAATCTATCCCCATCACGATGCAGTTTCAAAGATTACCCGAGCCTTTCGGCTAGGGATAGGCTTGTTGAATGCATCAGTGTAGCGCGCGTGCGGCCCAGAACATCTAAGGGCATCACAGACCTGTTATTGCCTCATACTTCCGTTGACTAAACGCCAACTGTCCCTCTAAGAAGTCAAAAGCCAGCCGCAAAAAGCGACAGTGACTATTTAAAGGCTGAGGTCTCGTTCGTTACCGGAATCAACCTGACAAGACAACCCACCAACTAAGAACGGCCATGCACCACCACCCATAGAATCAAGAAAG
>4TW_7653
TCACCCCAATCAAAAGCCCTACCTTAGGTACCTGCCTCCGTAAACGGTTAGCTCAGTAACTTCGGGCATGACCCTCTTTCGTGGTGTGACGGGCGGTGTGTACAAGACCCGGGAACGTATTCAATGCAGCGTGCTGATCTGCATTTACTAGCGATTCCAGCTTCACGTAGTCGAGTTGCAGACTACGATCCGAACTGAGGGTGGGTTTGTAGATTAGCCAAGCCTCGCGACTCAGCAACTTATTGTCCCATCCCATTGTAACACGTGTGTAGCCCTGGGCATAAGGGGCATGATGATTTGACGTCATCCACACCTTCCTCCGGCTTGTCACCGGCAGTCTGGCTAGAGGGTTCAGCATCCTACGATCTGTAACAACTAACCACGTGGGTTGCGCTCGTTGCGGGACTTAACCCAACATCTCACGACACGAGCTGACGACAACCGTGCACCACCTGTCTCTTAGCTCCCTTGCGGGCACCCTAACTTCGCTAAGGTTCTAAGGATGTC
>4TW_7685
TCACCTTCCTCTAAATGATGAGGTTTTAATCAGCTTCTCAACTGCTCCCTGGTTTCCCGGAGAGCCGTTAATCCGGAGATTTCACCGAACCATTCAATCGGTAGGTGCGACGGGCGGTGTGTACAAAGGGCAGGGACGTAATCAACGCAGGCTGTTGACCTGCATTTACTAGGAATTCCTCGTTGAAGATCAATAATTGCAATAATCTATCCCCCATCACGATGCAGTTTCAAAGATTACCCGAGCCTTTCGGCTAGGGATAGGCTTGTTGAATGCATCAGTGTAGCGCGCGTGCGGCCCAGAACATCTAAGGGCCATCACAGACCTGTTATTGCCTCATACTTCCGTTGACTAAACGCCAACTGTCCCTCTAAGAAGTCAAAGCCAGCCGCAAAAAGCGACAGTGACTATTTAAAGGCTGAGGTCTCGTTCGTTACCGGAATCAACCTGACAAGACAACCCACCAACTAAGAACGGCCATGCACCACCACCCATAGAATCAAGAAAGAGCT
>4TW_7689
TCACCTCGGTCACTAATTTTACCTTCGGCATCTCCTTCCTTACGGTTAGGATAACGACTTCGGGTACAACCAGCTTCCATGGTGTGACGGGCGGTGTGTACAAGGCCCGGGAACGGATTCACCGCTGTGTAGCTGACCAGCGATTACTAGCGATTCCACCTTCATGCAGGCGAGTTGCAGCCTGCAATCTGTACTTGGAGTAAGTTTCAAAGATTAGCTTATTCTCGCGAATTTGCAACTTATTGTCTTACCCATTGTAGGACGTGTGTAGCCCAGGGTGTAAGGGGCATGATGACTTGACGTCGTCCTCACCTTCCTCCGGTTTGTCACCGGCAGTCTTTCTAGACAATAGAACTAAAATAAGGGTTGCGCTCGTTGCGGGACTTAACCCAACATCTCACGACACGAGCTGACGACAGCCATGCACCACCTGTAGAAGCGGAATAAGGAATTCTTTTCAGAAACCAACACTTCTAGCAAACCCTGGTAAGGTTCTTCGCGTTGCATCGAATTAAACCACATCCT
>4TW_7691
TCATCCCAGTTACCGCTCATACCTTAGGGCGCTGCCTCCTTGCGGTTGGCGCGCGCACTTCGGGTACAAACGACTCCCATGATGTGACGGGCGGTGTGTACAAGACCCGGGAACGTATTCACGGCGCCGTAGCTGATGCGCCATTACTAGCGATTCCGGCTTCATGGAGGCGAGTTGCAGCCTCCAATCCGAACTGGGCCCGACTTTGGTGATTTCCTCCACCTTGCGGTCTCGGATCCTTCTGTGTCGGGCATTGTAGTACGTGTGCAGCCCTGGCCGTAAGGGCCATACTGACTTGACGTCGTCCCCACCTTCCTCCCCGTTGAACAGGGCAGTCTGAACAGAGTGCCGGAGACTCACGTCTCCATGGCAACAGTTCACAGGGGGTTGCGCTCGTTGCGGGACTTAACCCAACATCTCACGACACGAGCTGACGACAGCCATGCAGCACCTGTGCAAATTGTGTATTGCTACACTCACCGGCTTTCACCGGATT
>4TW_7699
TAGTCCCAGTCACCAGCCTTGCCGTGGGCACGCATGAAATTGCGCGACTTCGGGCACTGCCAGCTCCCATGACTTGACGGGCGGTGTGTACAAGGCTCAGGAACATATTCACCGCGGCGTAGCTGATCCGCGATTACTAGGCGATTCCAACTTCATGCGGGCGAATTTCAGCCCGCAATCTGAACTGGGGTATGCTTTAGCGATTTGCTCCACCTTGCGGTCTTGCATCGTTCTGTACATACCATTGTAGCACGTGTGCAGCCCTAGACATAAAGGCCATGAGGACTTGACGTCATCCCCACCTTCCTCCGGTTTGACACCGGCAGTCTCGCTACAGTCCTCGCCATTACGCGTTAGCAAGTAGCGACAGGGGTTGCGCTCGTTGAGGGACTTAACCCGACACTTCACAGCACGAGCTGACGACAGCCATGCAGCACCTGTTCACGTTCCGCCCTTGCGGGTGTACCTCTACTTTCAT
>4TW_7708
TCACCCCAGTCACCAGCCCTGCCTTAGGCGCCTCCCTCCCTTGCGGGTTGAGATAACGACTTCGGGCGTGACCAGCTTCCATGGTGTGACGGGCGGTGTGTACAAGGCCCGGGAACGTATTCACCCCGGCGTGCTGATCCGGGATTACTAGCAACTCCAGCTTCATGGAGGCGAGTTGCAGCCTCCAATCCGAACTGAGACCGGCTTTGTGGGATTGGCTTACTCTCGCGAGTTCGCAGCCCTTTGTACCGGCCATTGTAGCGTGTTTGCAGCCCTGGACGTAAGGGGCATGATGACTTGACGTCGTCCCCACCTTCCTCCGAGTTGACCCCGGCAGTCTTCCACGAGTCCCCGGCATTACCCGCTGGCAACTAATGGTAGGGGTTGCGCTCGTTGCGGGACTTAACCCAACACCTCACGGCACGAGCTGACGACAGCCATGCAGCACCTGTTCTTGTCTCGAGGAANGTCTTGCTGCGCACAGTCAGCCGTGAGTTCTGCC
>4TW_7726
TCATCCCAATCACCATCCATACCTTAGGCACCTGCCTCCTTGCGGTTAGCTCGGCGGCTTTGGGTACAGACGGCTTTCATGATGTGACGGGCGGTGTGTACAAGGCCTGGGAACGTATTCACGGCGCCGTAGCTGATGCGCCATTACTAGCGATTCCAGCTTCATGCCGGCGAGTTGCAGCCGACAATCTGAACTGGGCCCGGTTTTAAGGATTTGCTCCCCATTGCTGGATTGCGCCCCTCTGTGCCGGGCATTGTAGTACGTGTGCAGCCCTGGCCGTAAGGGCCATACTGACTTGACGTCATCCCCACCTTCCTCCTCGTTGAAGCCGAGGCAGTCCGTCCAGAGTGCTCCGGTCTTTCGACCGGGTGGCAACAGGACGCAGGGGTTGCGCTCGTTGCGGGACTTAACCCAACATCTCACGACACGAGCTGACGACAGCCATGCAGCACCTGTGCACGCTCCCCTTGCGGGGTCTTACGCTTTCGCGCTT
>4TW_7760
TCACCTCGGTCACTAATTTTACCTTCGGCATCTCCTTCCTTACGGTTAGGATAACGACTTCGGGTACAACCAGCTTCCATGGTGTGACGGGCGGTGTGTACAAGGCCCGGGAACGGATTCACCGCTGTGTAGCTGACCAGCGATTACTAGCGATTCCACCTTCATGCAGGCGAGTTGCAGCCTGCAATCTGTACTTGGAGTAAGTTTCAAAGATTAGCTTATTCTCGCGAATTTGCAACTTATTGTCTTAACCATTGTAGGACGTGTGTAGCCCAGGGTGTAAGGGGCATGATGACTTGACGTCGTCCTCACCTTCCTCCGGTTTGTCACCGGCAGTCTTTCTAGACAATAGAACTAAAAATAAGGGTTGCGCTCGTTGCGGGACTTAACCCAACATCTCACGACACGAGCTGACGACAGCCATGCACCACCTGTAGAAGCGGAATAAGGAATTCTTTTCAGAAAACCAACACTTCTAGCAAACCCTGGTAAGGTTCTTCGCGTTGCATCGAATTAAACCACATCCT
>4TW_7764
TCACCCCAGTCACTAATTCTACCTTAGGCACCCTCCCCCAAATGGTTAGAGTAATGATTTCGGGCATAACCAGCTTCCATGGTGTGACGGGCGGTGTGTACAAGGCCCGGGAACGAATTCACCACTGTATAGCTGACCAGCGATTACTAGCGATTCCACCTTCATGTAGGCGAGTTGCAGCCTACAATCCGAACTTAGAGCGAGTTTATAGATTAGCTAGTCTTTGCAGATTTGCATCTCATTGTCTCGCCCAATGTAGCACGTGTGTAGCCCAGGGTGTAAGGGGCATGCTGACTTGACGTCATCCCCACCTTCCTCCGGTTTATAACCAGCAGTCTTTTTAGAGTTCCATAAAAGGCAACTAAAAACAAGGGTTGCGCTCGTTGCGGGACTTAACCCAACATCTCACGACACGAGCTGACGACAGCCATGCACCACCTGTGTATACGTTCCAAACGGCACTTTCTTCTTTCAAAGAAATTCGTATCATGTCAAACCCTGGTAAGGTTCTTCGCGTTG
>4TW_7772
TCACCTCGGTCACTAATTTTACCTTCGGCATCTCCTTCCTTACGGTTAGGATAACGACTTCGGGTACAACCAGCTTCCATGGTGTGACGGGCGGTGTGTACAAGGCCCGGGAACGGATTCACCGCTGTGTAGCTGACCAGCGATTACTAGCGATTCCACCTTCATGCAGGCGAGTTGCAGCCTGCAATCTGTACTTGGAGTAAGTTTCAAAGATTAGCTTATTCTCGCGAATTTGCAACTTATTGTCTTACCCATTGTAGGACGTGTGTAGCCCAGGGTGTAAGGGGCATGATGACTTGACGTCGTCCTCACCTTCCTCCGGTTTGTCACCGGCAGTCTTTCTAGACAATAGAACCTAAAAATAAGGGTTGCGACTCGTTGCGGGGACTTAACCCAACATCTCACGACACGAGCTGACGACAGCCATGCACCACCTGTAGAAGCGGAATAAGGAATTCTTTTCAGAAACCAACACTTCTAGCAAACCCTGGTAAGGTTCTTCGCGTTGCATCGAATTAAACCACATCCTCCC
>4TW_7782
TCATCCCAATCACCGATCCCACCTTCGGCAGCTCCCCCCTTACGGTTGGGCCACTGACTTCGGGTGTTACCGACTTTCGTGATGTGACGGGCGGTGTGTACAAGCCCCGGGAACGTATTCACCGTAGCGTTGCTGATCTACGATTACTAGCAACTCCGACTTCATGGGGTCGAGTTGCAGACCCCAATCCGAACTGAGACTGGCTTTTTGGGATTCGCTCCACTTTGCAGTATTGCAGCCCTTTGTACCAGCCATTGTAGCATGCGTGCAGCCCAAGACATAAGGGGCATGATGATTTGACGTCATCCCCACCTTCCTCCGAGTTGACCCCGGCAGTCTCCTGTGAGTCCCCAACTAAATGCTGGCAACACAGAACGAGGGTTGCGCTCGTTGCGGGACTTAACCCAACATCTCACGACACGAGCTGACGACAACCATGCACCACCTGTATACAGACCTTGCGGCTATGACATCTCTGCCATATT
>4TW_7789
TAGTCCCAGTCACCAGCCTTGCCGTGGGCGACGCATGAAATTAGCGCGACTTCGGGCACTGCCAGCTCCCATGACTTGACGGGCGGTGTGTACAAGGCTCAGGAACATATTCACCGCGGCGTAGCTGATCCGCGATTACTAGCGATTCCAACTTCATGCGGGCGAATTTCAGCCCGCAATCTGAACTGGGGTATGCTTTAGCGATTTGCTCCACCTTGCGGTCTTGCATCGTTCTGTACATACCATTGTAGCACGTGTGCAGCCCTAGACATAAAGGCCATGAGGACTTGACGTCATCCCCACCTTCCTCCGGTTTGACACCGGCAGTCTCGCTACAGTCCTCGCCATTACGCGTTAGCAAGTAGCGACAGGGGTTGCGCTCGTTGAGGGACTTAACCCGACACTTCACAGCACGAGCTGACGACAGCCATGCAGCACCTGTGCTACGGTCCTGCGGTTGACCGTNTACGTTNCTAC
>4TW_7805
TAGCCCCAGTTACTAGTATCGCCTTAGGCCGCTCCTTGCGGTTACGGACTTCAGGCGCTCCCAACTTCCATGGCTTGACGGGCGGTGTGTACAAGGCCCGGGAACGTATTCACCGGATCATTGCTGATATCCGATTACTAGCGAATCCAACTTCATGAGGTCGAGTTGCAGACCTCAATCCGAACTGAGAATACTTTTTAGGGATTAGCGCCTTATTACTAAGTGGCAACCCTTTGTAGTACCCATTGTAGCACGTGTGTAGCCCTGGACGTAAGGGCCATGATGACTTGACGTCGTCCCCACCTTCCTCACTACTTACGTAGGCAGTCTTTTTAGAGTCCCCAGCTTAACCTGATGGCAACTAAAAATAGGGGTTGCGCTCGTTGCGGGACTTAACCCAACACCTCACGGGCACGAGCTGACGACAGCCATGCAGCACCTTGTTTTGTGTCCCTTGCGGGAAAAGTACCTTTCGGCACCGGTCACTCACATTCAAGCCCAGGTAAGGTTTCTCGCGTATCATCGAATTAAACCACA
>4TW_7808
TAGTCCCAGTCACCAGCCTTGCCGTGGGCACGCATGAAATTGCGCGACTTCGGGCACTGCCAGCTCCCATGACTTGACGGGCGGTGTGTACAAGGCTCAGGAACATATTCACCGCGGCGTAGCTGATCCGCGATTACTAGCGATTCCAACTTCATGCGGGCGAATTTCAGCCCGCAATCTGAACTGGGGTATGCTTTAGCGATTTGCTCCACCTTGCGGTCTTGCATCGTTCTGTACATACCATTGTAGCACGTGTGCAGCCCTAGACATAAAGGCCATGAGGACTTGACGTCATCCCCACCTTCCTCCGGTTTGACACCGGCAGTCTCGCTACAGTCCTCGCCATTACGCGTTAGCAAGTAGCGACAGGGGTTGCGCTCGTTGAGGGACTTAACCCGACACTTCACAGCACGAGCTGACGACAGCCATGCAGCACCTGTTCACGTTCCGCCCTTGCGGGTGTACCTCTACTTTCAT
>4TW_7815
TCACCCCAGTTGCTGACTATACCTTGGTCAAACGCCTCCTTGCGGTTAGCAATCTGCTTTAAGGTAGAACCAACTTCCATGGTGTGACGGGCGGTGTGTACAAGACCCGGGAACGTATTCACCGTAGCACGCTGATCTACGATTACTAGCGATTCCAGCTTCATGCACTCGAGTTGCAGAGTGCAATCCGAACTGAGGTAGATTTTTGAGTTTAGCTTAGCGTCGCCACTTTGCATCTCATTGTCACTACCATTGTAGCACGTGTGTAGCCCAACCCGTAAGGGCCATGAGGACTTGACGTCATCCCCCACCTTCCTCCAGCTTATCACTGGCAGTTCTTTCAGAGTGCCCAGCATGACCTGATGGCAACTAAAAGTAGGGGTTGCGCTCGTTGCGGGACTTAACCCAACATCTCACGACACGAGCTGACGACAGCCATGCAGCACCTGTGTTCTGTCCGGCCGAACCGAAAAGTCTAGTTTCCTAAA
>4TW_7817
TCACCCCAGTCACTAATTCTACCTTAGGCACCCTCCCCCAAACGGTTAGAGTAATGATTTCGGGCATAACCAGCTTCCATGGTGTGACGGGCGGTGTGTACAAGGCCCGGGAACGAATTCACCACTGTATAGCTGACCAGCGATTACTAGCGATTCCACCTTCATGTAGGCGAGTTGCAGCCTACAATCCGAACTTAGAACGAGTTTATAGATTAGCTAGTCTTTGCAGATTTGCATCTCATTGTCTCGCCCAATGTAGCACGTGTGTAGCCCAGGGTGTAAGGGGCATGCTGACTTGACGTCATCCCCACCTTCCTCCGGTTTATAACCAGCAGTCTTTTTAGAGTTCCATGAAAGGCAACTAAAAACAAGGGTTGCGCTCGTTGCGGGACTTAACCCAACATCTCACGACACGAGCTGACGACAGCCATGCACCACCTGTGTATACGTTCCAAACGGCACTTTCTTCTTTCAAAGAAATTCGTATCATGTCAAAACCCTGGTAAGGTTCTTCGCGTTG
>4TW_7845
TAGTCCCAGTCACCAGCCTTGCCGTGGGCACGCATGAAATTGCGCGACTTCGGGCACTGCCAGCTCCCATGACTTGACGGGCGGTGTGTACAAGGCTCAGGAACATATTCACCGCGGCGTAGCTGATCCGCGATTACTAGCGATTCCAACTTCATGCGGGCGAATTTCAGCCCGCAATCTGAACTGGGGTATGCTTTAGCGATTTGCTCCACCTTGCGGTCTTGCATCGTTCTGTACATACCATTGTAGCACGTGTGCAGCCCTAGACATAAAGGCCATGAGGACTTGACGTCATCCCCACCTTCCTCCGGTTTGACACCGGCAGTCTCGCTACAGTCCTCGCCATTACGCGTTAGCAAGTAGCGACAGGGGTTGCGCTCGTTGAGGGACTTAACCCGACACTTCACAGCACGAGCTGACGACAGCCATGCAGCACCTGTTCACGTTCCGCCCTTGCGGGTGTACCTCTACTTTCAT
>4TW_7880
TCACCCCAGTTATTGATTTCACCTTCGACGGACGCTTCCAAAAGGTTAGCAATCCGGCTTCGGGCGCCCCCAACTTCCGTGGTGTGACGGGCGGTGTGTACAAGACCCGGGAACGCATTCACCGCAGCATTCTGATCTGCGATTACTAGTAACTCCAGCTTCATGTAGGCGAGTTTCAGCCTACAATCCGAACTGAGAATGGCTTTAAGGGATTAGCTCCGCCTCACGACTTGGCTGCCCTCTGTACCACCCATTGTAGCACGTGTGTAGCCCTAAGCATAAGGGGCATGATGATTTGACGTCATCCCCACCTTCCTCCAGGTTATCCCTGGCAGTCCCTCTAGAGTGCCCAACTTAATGCTGGCAACTAAAGGCAAGGGTTGCGCTCGTTGCGGGACTTAACCCAACATCTCACGACACGAGCTGACGACAACCATGCACCACCTGTCACTTCTGTCCCCGAAGGGAAATCTCCGATTAAGGAGAGGTCAGAAGGATGTCAAGCTTAGGT
>4TW_7884
TCTCCTTCCTCTAAGTGATATGGTTTACTTGATTTTCCGCTCGCGGCACGAGGCCGCGCGCAGTCCAAAAGGTTCACCGGACCACTCGAAATCGGTAGGAGCGACGGGCGGTGTGTACAAAGGGCAGGGACTTAATCGGCGCAAGGTAATGACTTGCGCCNTACTAGGAATTCCTCGTTCAAGATCTATAATTCCAAAGATCTATCCCCCATCACGACGCATATTGCTGATTACCAGCTGCCTCGCGGAGCTGGGATGTACTCGCTGTATGCGTCAGTGTAGCACGCGTGCGGCCCAGGACATCTAAGGGGCATCACAGACCTGTTATTGCCTCAAACTTCCTTGTGTTTGGAGCCACGAAAGTCCCTCTAAGAAGTCGCGGCCAATCTAGGATTGGCTCGACTAGTTAGTAGGCTAAGGTCTCGTTCGTTAACGGAATTAACCAGACAAATCACTCCACCAACTAAGAACGGCCATGCACCACCACCCATAGAATCAAGAAAG
>4TW_7914
TCATCCCAGTTACCAGCTACACCTTAGAACACTACCTCCTTGCGGTTGGTACATGCGCTTCGGGTGCGACCGGCTTCCATGATGTGACGGGCGGTGTGTACAAGACCCGGGAACGTATTCACCGTAGCACGCTGATCTACGATTACTAGCGATTCCAGCTTCATGCACTCGAGTTGCAGAGTGCAATCCGAACTGAGGTAGATTTTTGAGTTTAGCTTAGCGTCGCCACTTTGCATCTCATTGTCACTACCATTGTAGCACGTGTGTAGCCCAACCCGTAAGGGCCATGAGGACTTGACGTCATCCCCACCTTCCTCCAGCTTATCACTGGCAGTTCTTTCAGAGTGCCCAGCATGACCTGATGGCAACTAAAAGTAGGGGTTGCGCTCGTTGCGGGACTTAACCCAACATCTCACGACACGAGCTGACGACAGCCATGCAGCACCTGTGTTCTGTCCGGCCGAACCGAAAAGTCTAGTTTCCTAAACTCG
>4TW_7924
TAGCCCTAGTTACTGGTTTTACCCTAAACGGCTCCTGTTACGGGCACCATCTTCAGGTCTCCCCAACTTCCATGGCTTGACGGGCGGTGTGTACAAGGTCCGGGAACGTATTCACCGCAACATTGCTGATTTGCGATTACTAGCGATTCCAGCTTCATAAGGGCGAGTTGCAGCCCTCAATCCGAACTGTGACCGGCTTTTTGAGATTGGCTCAGTATTACTACCTCGCAACCCTTTGTACCGGCCATTGTAGCACGTGTGTAGCCCTGGGCGTAAGGGCCATGATGACTTGACGTCGTCCCCTCCTTCCTCCGGCTTATCACCGGCAGTCCCTCTAGAGTGCCCAACTGAATGATGGCAACTAGAAGCGAGGGTTGCGCTCGTTGCGGGACTTAACCCAACATCTCACGACACGAGCTGACGACAGCCATGCAGCACCTGTGTTCCAGCCAGCCGAACTGAAGGACTCCATCTCTGGTGACCATACTGGACATGTCAAGGGTA
>4TW_7930
TCATCCCAGTTACCACTCATACCTTAGGAAGCTGCCTCCTTGCGGTTAGCGCACTTACTTCGGGTACAAGTAACTTCCATGATGTGACGGGCGGTGTGTACAAGGCCCGGGAACGTATTCACGCCGTCGTAGCTGATACGGCATTACTAGCGATTCCGGCTTCACGCAGGCGAGTTGCAGCCTGCGATCCGAATTGGGCTCAGTTTTTGGGATTTCCTCCACCTCGCGGTTTCGGTTCATTCTGTACTGAGCATTGTAGTACGTGTGCAGCCCTAGCCGTAAGGGCCATGCTGACTTGACGTCATCCCCACTTCCTCCCCGTTTCACAGGGCAGTCTGAACAGAGTGCTCCTCGTTAGAGGGTGGCAACAGTTCACAGGGGTTGCGCTCGTTGCGGGACTTAACCCAACATCTCACGACACGAGCTGACGACAGCCATGCAGCACCTGTGCAAATTCTATATTGCTATAGTCGCCGGCTTTCACCGA
>4TW_7951
TAGCCCTAGTTACCAGTTTTACCCTAGGCAGCTCCTTGCGGTCACCGACTTCAGGTACCCCCAGCTTCCATGGCTTGACGGGCGGTGTGTACAAGGCCCGGGAACGTATTCACCGGATCATGGCTGATATCCGATTACTAGCGATTCCAGCTTCACGGAGTCGAGTTGCAGACTCCGATCCGAACTGAGAACGGTTTTATAGATTCGCTCCTACTTGCGTAGTGGCTGCTCTCTGTACCGTCCATTGTAGCACGTGTGTAGCCCAAGGCGTAAGGGCCGTGATGATTTGACGTCATCCCCACCTTCCTCACAGTTTACACTGGCAGTCTTGTTAGAGTTCCCGACATGACTCGCTGGCAACTAACAACAGGGGTTGCGCTCGTTATAGGACTTAACCTGACACCTCACGGCACGAGCTGACGACAACCATGCAGCACCTTGTAAATTGTCCGAAGAAAAATCTGTTTCCAAATCTGTCAATCTACATTTAAGCCTTGGTAAGGTTCCTCGCGTA
>4TW_7960
TCACCCCAGTCATCAACCCCGCCTTCGGCACCCTCCTCCCCCGAAAGGGTTAGAGTAATGACTTCGGGCGTGGCTCACTTCCATGGTGTGACGGGCGGTGTGTACAAGCCCCGGGAACGTATTCACCGTAGCGTTGCTGATCTACGATTACTAGCAACTCCGACTTCATGGGGTCGAGTTGCAGACCCCAATCCGAACTGAGACTGGCTTTTTGGGATTCGCTCCACTTTGCAGTATTGCAGCCCTTTGTACCAGCCATTGTAGCATGCGTGCAGCCCAAGACATAAGGGGCATGATGATTTGACGTCATCCCCACCTTCCTCCGAGTTGACCCCGGCAGTCTCCTGTGAGTCCCCAACTAAATGCTGGCAACACAGAACGAGGGTTGCGCTCGTTGCGGGACTTAACCCAACATCTCACGACACGAGCTGACGACAACCATGCACCACCTGTATACAGACCTTGCGGCTATGACATCTCTGCCATATTCCTGTATA
>4TW_7962
TAACACCAGTTACTAGTTTTACCCTAGGCAGCTCCTTGCGGTTACCGACTTCAGGCACCCCCAGCTTCCATTGTTTGACGGGCGGTGTGTACAAGGCCCGGGAACGTATTCACCGCGCCATGGCTGATGCGCGATTACTAGCGATTCCAGCTTCATGGAGTCGAGTTGCAGACTCCAATCCGAACTGAGATTGGCTTTAGAGATTCGCATCCGGTCACCCGGTAGCTGCCCTCTGTACCAACCATTGTAGCACGTGTGTGGCCCAGGACGTAAGGGCCGTGATGACTTGACGTCGTCCCCGCCTTCCTCACTACTTGCGTAGGCAGTTTCTTTAGAGTCCTCAGCATTACCTGCTAGCAACTAAAGATGGGGGTTGCGCTCGTTGCGGGACTTAACCCAACACCTCACGGCACGAGCTGACGACAGCCATGCAGCACCTTGCAAATTGTCCGAAGACTGACATGTTTCCACATCATTCAACTTGCATTTAAGCCCTGGTAA
>4TW_7971
TAGCCCCAGTCACTAGTTTTACCTTAGATAGCTCCCAGTAAAGTCACCATCTTCAGGTACCCCCAGCTCCCATGGCTTGACGGGCGGTGTGTACAAGGTCCGGGAACGTATTCACCGCGCCATGGCTGATGCGCGATTACTAGCGATTCCACCTTCATGGAGTCGAGTTCCAGACTCCAATCCGAACTGAGACCGGCTTTATAGGATTGGCTCCGCTTCACAGCTTCGCGACCCGTTGTACCGGCCATTGTAGCACGTGTGTAGCCCTGGGCATAAAGGCCATGATGACTTGACATCATCCCCACCTTCCTCGCGGCTTACGCCGGCAGTCTCTTCAGAGTCCCCACCTTAAATGCTGGCAACTGAAGATAGGGGGTTGCGCTCGTTGCGGGACTTAACCCAACACCTCACGGCACGAGCTGACGACAGCCATGCAGCACCTTGCTTTGTGTCCCGAAGGAATGTATGCTTTCACACACAGGCACTCGCATT
>4TW_7985
TAGCCCTAGTTACCAGTTTTACCCTAGGCAGCTCCTTGCGGTCACCGACTTCAGGCACCCCCAGCTTCCATGGCTTGACGGGCGGTGTGTACAAGGCCCGGGAACGTATTCACCGGATCATGGCTGATATCCGATTACTAGCGATTCCAGCTTCACGGAGTCGAGTTGCAGACTCCGATCCGAACTGAGAACGGTTTTGTAGATTCGCTCCTACTCACGTAGTGGCTGCTCTCTGTACCGTCCATTGTAGCACGTGTGTAGCCCAAGGCGTAAGGGCCGTGATGATTTGACGTCATCCCCACCTTCCTCACAGTTTGCACTGGCAGTCTTGTTAGAGTTCCCGACTTGACTCGCTGGCAACTAACAACAGGGGTTGCGCTCGTTATAGGACTTAACCTGACACCTCACGGCACGAGCTGACGACAACCATGCAGCACCTTGTAATTTGTCTTGCGAAAGATCTGTTTCCAAATCGGTCAAACTACATTTAAGCCTTGGTAAGGTTCCTCGCG
>4TW_7994
TAGTCCCAGTCACCAGCCTTGCCGTGGGCACGCATGAAATTGCGCGACTTCGGGCACTGCCAGCTCCCATGACTTGACGGGCGGTGTGTACAAGGCTCAGGAACATATTCACCGCGGCGTAGCTGATCCGCGATTACTAGCGATTCCAACTTCATGCGGGCGAATTTCAGCCCGCAATCTGAACTGGGGTATGCTTTAGCGATTTGCTCCACCTTGCGGTCTTGCATCGTTCTGTACATACCATTGTAGCACGTGTGCAGCCCTAGACATAAAGGCCATGAGGACTTGACGTCATCCCCACCTTCCTCCGGTTTGACACCGGCAGTCTCGCTACAGTCCTCGCCATTACGCGTTAGCAAGTAGCGACAGGGGTTGCGCTCGTTGAGGGACTTAACCCGGCACTTCACAGCACGAGCTGACGACAGCCATGCAGCACCTGTTCACGTTCCGCCCTTGCGGGTGTACCTCTACTTTCAT
>4TW_8005
TAGTCCCAGTCACCAGCCTCGCCGTGGGCACCCATGAATTTGGGCGACTTCGGGCGCTGCCAGCTCCCATGACTTGACGGGCGGTGTGTACAAGGCTCAGGAACATATTCACCGCGGCGTAGCTGATCCGCGATTACTAGCGATTCCGACTTCAAGGAGGCGGGTTGCAGCCTCCTATCTGAACTGGGGCGGACTTTAAGCGATTTGCTCCACCTTGCGGTCTTGCATCGTTCTGTATCCGCCATTGTAGCACGTGTGCAGCCCCAGGCATAAGGGCCATGAGGACTTGACGTCATCCCCACCTTCCTCCGGTTTGACACCGGCAGTCTCGCTAGAGTCCTCAGCATTACCTGTTAGCAACTAACGATAGGGGTTTCGCTCGTTGAGGGACTTAACCCGACACTTCACAGCACGAGCTGACGACAGCCATGCAGCACCTGTCCAAGTTCCGGTCTTGCGACTGTTATCCTAATTTCATAGGACTAATCCTT
>4TW_8018
TAGCCCTAGTTACCAGTTTTACCCTAGGCAGCTCCTTGCGGTCACCGACTTCAGGCACCCCCAGCTTCCATGGCTTGACGGGCGGTGTGTACAAGGCCCGGGAACGTATTCACCGGATCATGGCTGATATCCGATTACTAGCGATTCCAGCTTCACGGAGTCGAGTTGCAGACTCCGATCCGAACTGAGATAGGTTTTGTAGATTCGCTCCTGCTCGCGCAGTGGCTGCTCTCTGTACCTACCATTGTAGCACGTGTGTGGCCCAGGACGTAAGGGCCGTGATGATTTGACGTCATCCCCACTTCCTCACAGTTTACACTGGCAGTCTTGTTAGAGTTCCCGACTTGACTCGATGGCAACTACACAGTNCG
>4TW_8037
TCACCTCGGTCACTAATTTTACCTTCGGCATCTCCTTCCTTACGGTTAGGATAACGACTTCGGGTACAACCAGCTTCCATGGTGTGACGGGCGGTGTGTACAAGGCCCGGGAACGGATTCACCGCTGTGTAGCTGACCAGCGATTACTAGCGATTCCACCTTCATGCAGGCGAGTTGCAGCCTGCAATCTGTACTTGGAGTAAGTTTCAAAGATTAGCTTATTCTCGCGAATTTGCAACTTATTGTCTTACCCATTGTAGGACGTGTGTAGCCCAGGGTGTAAGGGGCATGATGACTTGACGTCGTCCTCACCTTCCTCCGGTTTGTCACCGGCAGTCTTTCTAGACAATAGAACTAAAATAAGGGTTGCGCTCGTTGCGGGACTTAACCCAACATCTCACGACACGAGCTGACGACAGCCATGCACCACCTGTAGAAGCGGAATAAGGAATTCTTTCAGAAAACCAACACTTCTAGCAAACCCTGGTAAGGTTCTTCGCGTTGCATCGAATTAAAACCACATCCT
>4TW_8068
TCATCCCAATCACCGATCCCACCTTTGGCAGCTCCCTCCTTGCGGTTGGGCCACTGACTTTGGGTGTTACCGACTTTCGTGATGTGACGGGCGGTGTGTACAAGGCCCGGGAACGTATTCACCCCGGCGTGCTGATCCGGGATTACTAGCAACTCCAGCTTCATGGAGGCGAGTTGCAGCCCTCAATCCGAACTGTGACCGGCTTTTTGAGATTGGCTCAGCATTACTGCCTCGCAACCCTTTGTACCGGCCATTGTAGCACGTGTGTAGCCCTGGGCGTAAGGGCCATGATGACTTGACGTCATCCCCTCCTTCCTCTCTGCTTGCGCAGGCAGTCTGGCTAGAGTCCCCACCATTACGTGCTGGTAACTAACCATAGGGGTTGCGCTCGTTGCGGGACTTAACCCAACATCTCACGACACGAGCTGACGACAGCCATGCAGCACCTTGTTTTTGTGTCCTTGCGGACGGCACCATTTCTGATACCTTCACTCAC
>4TW_8081
TCACCCCAGTCATCAACCCCGCCTTCGGCACCCTCCTCCCCCGAAACGGGTTAAGAGTAATGACTTCGGGCGTGGCTCACTTCCATGGTGTGACGGGCGGTGTGTACAAGGCCCGGGAACGTATTCACCGCAGTATGCTGACCTGCGATTACTAGCGATTCCGCCTTCATGCAGGCGAGTTGCAGCCTGCAATCTGAACTAAGACCGGGTTTATGAGATTAGCTTGCATTCGCATGCTTGCGACTCTTTGTCCCGGCCATTGTAGTACGTGTGTAGCCCAAGGCGTAAGGGGCATGATGACTTGACGTCATCCCCACCTTCCTCCGGTTTGTCACCGGCAGTCTCTCTAGAGTGCCCAACTTAATGATGGCAACTAAAAACGAGGGTTGCGCTCGTTGCGGGACTTAACCCAACATCTCACGACACGAGCTGACGACAGCCATGCACCACCTGTTGTTCGTGCTCCCGAAGGCACTCCTCCCTTTCAAGAGGATTCACGAC
>4TW_8094
TAGTCCCAGTCACCAGCCTTGCCGTGGGCACGCATGAAATTGCGCGACTTCGGGCACTGCCAGCTCCCATGACTTGACGGGCGGTGTGTACAAGGCTCAGGAACATATTCACCGCGGCGTAGCTGATCCGCGATTACTAGCGATTCCAACTTCATGCGGGCGAATTTCAGCCCGCAATCTGAACTGGGGTATGCTTTAGCGATTTGCTCCACCTTGCGGTCTTGCATCGTTCTGTACATACCATTGTAGCACGTGTGCAGCCCTAGACATAAAGGCCATGAGGACTTGACGTCATCCCCACCTTCCTCCGGTTTGACACCGGCAGTCTCGCTACAGTCCTCGCCATTACGCGTTAGCAAGTAGCGACAGGGGTTGCGCTCGTTGAGGGACTTAACCCGACACTTCACAGCACGAGCTGACGACAGCCATGCAGCACCTGTTCACGTTCCGCCCTTGCGGGTGTACCTCTACTTTCAT
>4TW_8095
TCACCCCAGTCATCAACCCCGCCTTCGGCACCCTCCTCCCTTTCGGGTTAGAGTAATGACTTCGGGCGTGGCTCACTTCCATGGTGTGACGGGCGGTGTGTACAAGGCCCGGGAACGGATTCACCGCAGTATGCTGACCTGCGATTACTAGCGATTCCTCCTTCATGCAGGCGAGTTGCAGCCTGCAATCTGAACTGTGCCAGGGTTTATGAGATTCGCTCTCCCTCGCGGGTTGGCTGCTCTGTGTCCCTCGCATTGTAGTACGTGTGTCGCCCAGGACGTAAGGGCCATGCTGACTTGACGTCATCCTCACCTTCCTCCGGTTTGTCACCGGCAGTCTCGCTAGAGTTCCCAACTTAATGATGGCAACTAACGACGAGGGTTGCGCTCGTTGCGGGACTTAACCCAACATCTCACGACACGAGCTGACGACAGCCATGCAGCACCTGTCTTCTGGTTCCTTACGGCACTCTCCCCTTTCAAGGAGATT
>4TW_8103
TCACCCCAGTCATCAACCCCGCCTTCGGCACCCTCCTCCCCCGAAAGGGTTAGAGTAATGACTTCGGGCGTGGCTCACTTCCATGGTGTGACGGGCGGTGTGTACAAGGCCCGGGAACGGATTCACCGCAGTATGCTGACCTGCGATTACTAGCGATTCCTCCTTCATGCAGGCGAGTTGCAGCCTGCAATCTGAACTGTGCCAGGGTTTGTGAGATTCGCTCTCCCTCGCGGGTTGGCTGCTCTGTGTCCCTCGCATTGTAGTACGTGTGTCGCCCAGGACGTAAGGGCCATGCTGACTTGACGTCATCCTCACCTTCCTCCGGTTTGTCACCGGCAGTCTCGCTAGAGTTCCCAACTTAATGATGGCAACTAACGACGAGGGTTGCGCTCGTTGCGGGACTTAACCCAACATCTCACGACACGAGCTGACGACAGCCATGCAGCACCTGTCTTCCGGTTCCTTACGGCACTCTCCCCTTTCAAAGGGAGATT
>4TW_8125
TCATCCCAGTTACCACTCATACCTTAGGAAGCTGCCTCCTTGCGGTTAGCGCACTTACTTCGGGTACAAGTAACTTCCATGATGTGACGGGCGGTGTGTACAAGGCCCGGGAACGTATTCACGCCGTCGTAGCTGATACGGCATTACTAGCGATTCCGGCTTCACGCAGGCGAGTTGCAGCCTGCGATCCGAATTGGGCTCAGTTTTTGGGATTTCCTCCACCTCGCGGTTTCGGTTCATTCTGTACTGAGCATTGTAGTACGTGTGCAGCCCTAGCCGTAAGGGCCATGCTGACTTGACGTCATCCCCACCTTCCTCCCCGTTTCACAGGGCAGTCTGAACAGAGTGCTCCTCGTTAGAGGGTGGCAACAGTTCACAGGGGTTGCGCTCGTTGCGGGACTTAACCCAACATCTCACGACACGAGCTGACGACAGCCATGCACCACCTGTGTATACGTTCCAAACGGCACTTTCTCCTTTCAAAGAAATTCGTATCATGTCAAACCCT
>4TW_8141
TAGCCCCAATTATCGGTTTTACTCTAGGCGGCGCCTTACGGCTACCGACTTTAAATACCCCCAACTTTCATGGCTTGACGGGCGGTGTGTACAAGGCCCGGGAACGTATTCACCGCTACCTGCTGATTAGCGATTACTAGCGATTCCAACTTCATGCAGCCGAGTTGCAGGCTGCAATCTGAACTGAGACGGCTTTTTGGGATTAGCATCACATCGCTGTGTCGCTGCCCACTGTCACCGCCATTGTAGCACGTGTGTAGCCCTACCCGTAAGGGCCATGAGGACTTGACGTCATCCCCACCTTCCTCCGGCTTATCACCGGCAGTCCCTCTAGAGTGCCCAACTGAATGATGGCAACTAGAAGCGAGGGTTGCGCTCGTTGCGGGACTTAACCCAACATCTCACGACACGAGCTGACGACAGCCATGCAGCACCTGTGTTCCAGCCAGCCGAACTGAAGGACTCCATCTCTGGTGACCATACTGGAC
>4TW_8147
TCTCCTTCCTCTAAATGATAAGGTTCAAGCAACTTCTCGCAGATAGGTGGTTGCCCTCCTATCCAGCAATCCGAAGATTTCACCGGACCATTCAATCGGTAGGAGCGACGGGCGGTGTGTACAAAGGGCAGGGACGTAATCAACGCGAGCTGATGACTCGCGCTTACTAGGAATTCCTCGTTGAAGATTAATAATTGCAATAATCTATCCCCATCACGATGAACTTTCACAAGTTTACCCATGCCTTTCGGTACAGGTGGTCTCGTTGCGTTCATCAGTGTAGCGCGCGTGCGGCCCAGAACATCTAAGGGCATCACAGACCTGTTATTGCCTCAAACTTCCATTCATTAAAACACAAATAGTCCCTCTAAGAAGATGCGCCAATCATATTGGCGAATCTAGTTAGCAGGCTGAGGTCTCGTTCGTTAACGGAATTAACCAGACAAATCACTCCACCAACTAAGAACGGCCATGCACCACCACCCATAGAATCAAGAAAG
>4TW_8151
TTTACTTCCTCTAAGCGCTACAGTTTGGTCGTCTTTCCACTAGCGAGGCAGCGTTAACCGCCAGGCCAACAGTCCGAGGACCTCACTAAAACGCTCAATCGGTAGTAGCGACGGGCGGTGTGTACAAAGGGCAGGGACGTAATCGACGCAAGCTTATGACTTGCGCCTACTGGGAATTCCTGGTTCACGGAGAACAATTGCAAGCTCCGATCCCTACCACGAATGGGGTTCAACAGTTTACCCGCTCCTCTCGGAGAGGGAAAAACTAGCTGATCCATTCAGTGTAGCGCGTGTGCGGCCCAGAACATCTAAGGGCATCACAGACCTGTTATTGCTCAATCTCGTGTAGCTAAGAGCTACCAGTCCCTCTAAGAAGAATAATCTGCTCAGAAAAAGAAGCAGACACTAGTTAGCAGGACAGAGTCTCGTTCGTTATCGGAATTAACCAGACAAATCACTCCACCAACTAAGAACGGCCATGCACCACCACCCACGAAATCAAGAAAGAGCTA
>4TW_8162
TCACCTTCCTCTAGATGACGAGGTTTACTCAACTTCCCACAAGCGACGGCCTCAGAGAGGCAGAACACCCACGGTCCGAAGATTTCACCGAGCCATCCAATCGGTAGGTGCGACGGGCGGTGTGTACAAAGGGCAGGGACGTAATCAATGCAAGCTGATGACTTGCGTTTACTAGGAATTCCTCGTTGAAGATCAATAATTGCAAGAATCTATCCCCATCACGGCTGGTGTTACAAGATTACCCAGTCCTGTCGGAGACCAGGGTGCACTCGTTGAGCCAGCCATTGTAGCGCGCGTGCGGCCCAGAACATCTAAGGGCATCACAGACCTGTTATTGCCTCCAACTTCCATGGACTAAACATCCATTGTCCCTCTAAGAAGCGCGCGCCCAGCAATGCTGAACGGCGCTATTTAGCAGGCGGAGGTCTCGTTCGTTATCGGAATTAACCAGACAAATCACTCCACCAACTAAGAACGGCCATGCACCACCACCCA
>4TW_8165
TCACCCCAGTCACCAGCCCTGCCTTAGGCGCCTCCCTCCCTTGCGGGTTGAGATAACGACTTCGGGCGTGACCAGCTTCCATGGTGTGACGGGCGGTGTGTACAAGGCCCGGGAACGTATTCACCGCTGTGTAGCTGACCAGCGATTACTAGCGATTCCACCTTCATGCAGGCGAGTTGCAGCCTGCAATCTGTACTTGGAGTAAGTTTCAAAGATTAGCTTATTCTCGCGAATTTGCAACTTATTGTCTTACCCATTGTAGGACGTGTGTAGCCCAGGGTGTAAGGGGCATGATGACTTGACGTCGTCCTCACCTTCCTCCCCGTTGAACAGGGCAGTCTGAACAGAGTGCCGGAGACTCACGTCTCCATGGCAACAGTTCACAGGGGTTGCGCTCGTTGCGGGACTTAACCCAACATCTCACGACACGAGCTGACGACAGCCATGCAGCACCTGTGCAAATTGTGTATTGCTACACTCACCGGCTTTC
>4TW_8192
TCACCCCAGTCATCAACCCCGCCTTCGGCACCCTCCTCCCCCGAAAGGGTTAGAGTAATGACTTCGGGCGTGGCTCACTTCCATGGTGTGACGGGCGGTGTGTACAAGGCCCGGGAACGGATTCACCGCAGTATGCTGACCTGCGATTACTAGCGATTCCTCCTTCATGCAGGCGAGTTGCAGCCTGCAATCTGAACTGTGCCAGGGTTTGTGAGATTCGCTCTCCCTCGCGGGTTGGCTGCTCTGTGTCCCTCGCATTGTAGTACGTGTGTCGCCCAGGACGTAAGGGCCATGCTGACTTGACGTCATCCTCACCTTCCTCCGGTTTGTCACCGGCAGTCTCGCTAGAGTTCCCAACTTAATGATGGCAACTAACGACGAGGGTTGCGCTCGTTGCGGGACTTAACCCAACATCTCACGACACGAGCTGACGACAGCCATGCAGCACCTGTCTTCTGGTTCCTTACGGCACTCTCCCCTTTCAAGGAGATT
>4TW_8193
TCTCCTTCCTCTAGGTGGGAGGGTTTAATGACCTTCTCAGTAAAGACCAGAGTTGCCCCCAATCAAGACCAATCCGGACACTTCACCAGCACACCCAATCGGTAGGAGCGACGGGCGGTGTGTACAAAGGGCAGGGACGTAATCAACGCGAGCTGATGACTCACGCTTACTAGGCATTCCTCGTTGAAGACTAATAATTGCAATAATCTATCCCCATCACGTTGCAGTTTCAAAGATTACCCAGACCTCTCGGCCAAGGATAGGCTCGTTGAATGCAACAGTGTAGCGCGCGTGCGGCCCAGAACATCTAAGGGCATCACAGACCTGTTATTGCCTCACACTTCCATTGCCTAAACGACAATAGTCCCTCTAAGAAGTCGGACGTCTACAAAAAAGTAGACGTGACTATTTAGCAGGCTGAGGTCTCGTTCGTTACCGGAATCAACCTGACAAGGCAACCCACCAACTAAGAACGGCCATGCACCACCACCCACAGAATCAAGAAAGAGCT
>4TW_8197
TCACCCCAGTCACCAGCCCTGCCTTAGGCGCCTCCCTCCCTTACGGGTTGAGATAACGACTTCGGGCGTGACCAGCTTCCATGGTGTGACGGGCGGTGTGTACAAGGCCCGGGAACGTATTCACCGCAGTATGCTGACCTGCGATTACTAGCGATTCCGCCTTCATGCAGGCGAGTTGCAGCCTGCAATCTGAACTAAGACCGGGTTTATGAGATTAGCTTGCATTCGCATGCTTGCGACTCTTTGTCCCGGCCATTGTAGTACGTGTGTAGCCCAAGGCGTAAGGGGCATGATGACTTGACGTCATCCCCACCTTCCTCCGGTTTGTCACCGGCAGTCTCTCTAGAGTGCCCAACTAAATGTAGCAACTAATGATAAGGGTTGCGCTCGTTGCGGGACTTAACCCAACATCTCACGACACGAGCTGACGACAGCCATGCAGCACCTGTGTTACGGCTCTCTTTCGAGCACTAAGCCATCT
>4TW_8209
TCACCCCAGTCACTAATTCTACCTTAGGCACCCTCCCCCAAACGGTTAGAGTAATGATTTCGGGCATAACCAGCTTCCATGGTGTGACGGGCGGTGTGTACAAGGCCCGGGAACGAATTCACCACTGTATAGCTGACCAGCGATTACTAGCGATTCCACCTTCATGTAGGCGAGTTGCAGCCTACAATCCGAACTTAGAACGAGTTTATAGATTAGCTAGTCTTTGCAGATTTGCATCTCATTGTCTCGCCCAATGTAGCACGTGTGTAGCCCAGGGTGTAAGGGGCATGCTGACTTGACGTCATCCCCACCTTCCTCCGGTTTATAACCAGCAGTCTTTTTAGAGTTCCATGAAAGGCAACTAAAAACAAGGGTTGCGCTCGTTGCGGGACTTAACCCAACATCTCACGACACGAGCTGACGACAGCCATGCACCACCTGTGTATACGTTCCAAACGGCACTTTCTCTTTCAAAGAAATTCGTATCATGTCAAAACCCTGGTAAGGTTCTTCGCGTTG
>4TW_8211
TCTCCTTCCTCTAGGTGGGAGGGTTTAATGAACTTCTCGGCAGACCTGAGGTGTTGCCACCCTAAGCTGCCAATCCGAACACTTCACCAGCACACCCAATCGGTAGGAGCGACGGGCGGTGTGTACAAAGGGCAGGGACGTAATCAACGCAAGCTGATGACTTGCGCTTACTAGGCATTCCTCGTTGAAGACTAATAATTGCAATAATCTATCCCCATCACGATGCAGTTTCAAAGATTACCCAGACCCTTCGGTCAAGGATAGGCTTGTTGAATGCATCAGTGTAGCGCGCGTGCGGCCCAGAACATCTAAGGGCATCACAGACCTGTTATTGCCTCATACTTCCATTGACTAAACGCCAATAGTCCCTCTAAGAAGTCAGCCAGCTGCAAAAAGCAACTGAGACTATTTAGCAGGCTGAGGTCTCGTTCGTTACCGGAATCAACCTGACAAGGCAACCCACCAACTAAGAACGGCCATGCACCACCACCCAT
>4TW_8255
TCACCCCAGTCACTAATTCTACCTTAGGCACCCTCCCCCAAACGGTTAGAGTAATGATTTCGGGCATAACCAGCTTCCATGGTGTGACGGGCGGTGTGTACAAGGCCCGGGAACGAATTCACCACTGTATAGCTGACCAGCGATTACTAGCGATTCCACCTTCATGTAGGCGAGTTGCAGCCTACAATCCGAACTTAGAACGAGTTTATAGATTAGCTAGTCTTTGCAGATTTGCATCTCATTGTCTCGCCCAATGTAGCACGTGTGTAGCCCAGGGTGTAAGGGGCATGCTGACTTGACGTCATCCCCACCTTCCTCCGGTTTATAACCCAGCAGTCTTTTTAGAGTTCCATAAAAGGCAACTAAAAACAAGGGTTGCGCTCGTTGCGGGACTTAACCCAACATCTCACGACACGAGCTGACGACAGCCATGCACCACCTGTGTATACGTTCCAAACGGCACTTTCNCCTTTCAAAGAAATTCGTATCATGTCAAACCCTGGTAAGGTTCTTCGCGTTGCA
>4TW_8277
TCACCCCAGTTGCTGACTATACCTTGGTCAAACGCCTCCTTGCGGTTAGCAATCTGCTTTAAGGTAGAACCAACTTCCATGGTGTGACGGGCGGTGTGTACAAGACCCGGGAACGTATTCACCGTAGCACGCTGATCTACGATTACTAGCGATTCCAGCTTCATGCACTCGAGTTGCAGAGTGCAATCCGAACTGAGGTAGATTTTTGAGTTTAGCTTAGCGTCGCCACTTTGCATCTCATTGTCACTACCATTGTAGCACGTGTGTAGCCCAACCCGTAAGGGCCATGAGGACTTGACGTCATCCCCACCTTCCTCCAGCTTATCACTGGCAGTTCTTTCAGAGTGCCCAGCATGACCTGATGGCAACTAAAAGTAGGGGTTGCGCTCGTTGCGGGACTTAACCCAACATCTCACGACACGAGCTGACGACAGCCATGCAGCACCTGTGTTCTGTCCGGCCGAACCGAAAAGTCTAGTTTCCTAAA
>4TW_8279
TCACCCCAGTCACCAGCCCTGCCTTAGGCGCCTCCCTCCCTTGCGGGTTGAGATAACGACTTCGGGCGTGACCAGCTTCCATGGTGTGACGGGCGGTGTGTACAAGGCCCGGGAACGTATTCACCGCAGTATGCTGACCTGCGATTACTAGCGATTCCGCCTTCATGCAGGCGAGTTGCAGCCTGCAATCTGAACTAAGACCGGGTTTATGAGATTAGCTTGCATTCGCATGCTTGCGACTCTTTGTCCCGGCCATTGTAGTACGTGTGTAGCCCAAGGCGTAAGGGGCATGATGACTTGACGTCATCCCCACCTTCCTCCGGTTTGTCACCGGCAGTCTCTCTAGAGTGCCCAACTTAATGATGGCAACTAAAAACGAGGGTTGCGCTCGTTGCGGGACTTAACCCAACATCTCACGACACGAGCTGACGACAGCCATGCACCACCTGTGTTCGTGCTCCCGAAGGCACTCCTCCCTTTCAAGAGGATTCACGA
>4TW_8324
TCACCCCAGTCACCAGCCCTGCCTTAGGCGCCTCCCTCCCTTGCGGGTTGAGATAACGACTTCGGGCGTGACCAGCTTCCATGGTGTGACGGGCGGTGTGTACAAGGCCCGGGAACGTATTCACCGCAGTATGCTGACCTGCGATTACTAGCGATTCCGCCTTCATGCAGGCGAGTTGCAGCCTGCAATCTGAACTAAGACCGGGTTTATGAGATTAGCTTGCATTCGCATGCTTGCGACTCTTTGTCCCGGCCATTGTAGTACGTGTGTAGCCCAAGGCGTAAGGGGCATGATGACTTGACGTCATCCCCACCTTCCTCCGGTTTGTCACCGGCAGTCTCTCTAGAGTGCCCAACTTAATGATGGCAACTAAAAACGAGGGTTGCGCTCGTTGCGGGACTTAACCCAACATCTCACGACACGAGCTGACGACAGCCATGCACCACCTGTGTTCGTGCTCCCGAAGGCACTCCTCCCTTTCAAGAGGATTCACGA
>4TW_8347
TAGTCCCAGTCACCAGCCTCGCCGTGGGCACCCATGAATTTGGGCGACTTCGGGCGCTGCCAGCTCCCATGACTTGACGGGCGGTGTGTACAAGGCTCAGGAACATATTCACCGCGGCGTAGCTGATCCGCGATTACTAGCGATTCCGACTTCAAGGAGGCGGGTTGCAGCCTCCTATCTGAACTGGGGCGGACTTTAAGCGATTTGCTCCACCTTGCGGTCTTGCATCGTTCTGTATCCGCCATTGTAGCACGTGTGCAGCCCCAGGCATAAGGGCCATGAGGACTTGACGTCATCCCCACCTTCCTCCGGTTTAACACCGGCGGTCTGTCCAGAGTCCCCGCCTTTACGCGCTGGCAACTGGACACAGGGGTTTCGCTCGTTACGGGACTTAACCCAACACCTCACGGCACGAGCTGACGACAGCCATGCAGCACCTGTGCAAGTTCCACCTTGCGGCGTCATCGACGTTTCCGCCGACTAATCCTTGCATGTC
>4TW_8349
TAGCCCCAGTCACTAATTCTACCTTAGGCACCCTCCCCCAAACGGTTAGAGTAATGATTTCGGGCATAACCAGCTTCCATGGTGTGACGGGCGGTGTGTACAAGACCCGGGAACGTATTCACCGTAGCACGCTGATCTACGATTACTAGCGATTCCAGCTTCATGCACTCGAGTTGCAGAGTGCAATCCGAACTGAGGTAGATTTTTGAGTTTAGCTTAGCGTCGCCACCTTGCATCTCATTGTCACTACCATTGTAGCACGTGTGTAGCCCAACCCGTAAGGGCCATGAGGACTTGACGTCATCCCCACCTTCCTCCAGCTTATCACTGGCAGTTCTTTCAGAGTGCCCAGCATTACCTGATGGCAACTAAAAAGTAGGGGTTGCGCTCGTTGCGGGACTTAACCCAACATCTCACGACACGAGCTGACGACAGCCATGCAGCACCTGTGTTCTGTCCGGCCGAACCGAAAAAGTCTAGTTTCCTAAAACTCGCGACAGAC
>4TW_8391
TCACCCAGTCACTAATTCTACCTTAGGCACCCTCCCCCAAACGGTTAGAGTAATGATTTCGGGCATAACCAGCTTCCATGGTGTGACGGGCGGTGTGTACAAGGCCCGGGAACGAATTCACCACTGTATAGCTGACCAGCGATTACTAGCGATTCCACCTTCATGTAGGCGAGTTGCAGCCTACAATCCGAACTTAGAACGAGTTTATAGATTAGCTAGTCTTTGCAGATTTGCATCTCATTGTCTCGCCCAATGTAGCACGTGTGTAGCCCAGGGTGTAAGGGGCATGCTGACTTGACGTCATCCCCACCTTCCTCCGGTTTATAACCAGCAGTCTTTTTAGAGTTCCATGAAAGGCAACTAAAAACAAGGGTTGCGCTCGTTGCGGGACTTAACCCAACATCTCACGACACGAGCTGACGACAGCCATGCACCACCTGTGTATACGTTCCAAACGGCACTTTCTTCTTTCAAGGAGATTCCAGAGATGTCAAGTCCTGGTAAGGTTCTTCGTCG
>4TW_8394
TCACCTCGGTCACTAATTTTACCTTCGGCATCTCCTTCCTTACGGTTAGGATAACGACTTCGGGTACAACCAGCTTCCATGGTGTGACGGGCGGTGTGTACAAGGCCCGGGAACGGATTCACCGCTGTGTAGCTGACCAGCGATTACTAGCGATTCCACCTTCATGCAGGCGAGTTGCAGCCTGCAATCTGTACTTGGAGTAAGTTTCAAAGATTAGCTTATTCTCGCGAATTTGCAACTTATTGTCTTACCCATTGTAGGACGTGTGTAGCCCAGGGTGTAAGGGGCATGATGACTTGACGTCGTCCTCACCTTCCTCCGGTTTGTCACCGGCAGTCTTTCTAGACAATAGAACTAAAATAAGGGTTGCGCTCGTTGCGGGACTTAACCCAACATCTCACGACACGAGCTGACGACAGCCATGCACCACCTGTAGAAGCGGAATAAGGAATTCTTTTCAGAAAACCAACACTTCTAGCAAACCCTGGTAAGGTTCTTCGCGTTGCATCGAATTAAACCACATCCT
>4TW_8424
TCATCCCAGTTACCAGCCTTACCTTAGGGCTCTGCCTCCTTGCGGTTGGCGCGAGCACTTCGGGTGCGACCGGCTTCCATGATGTGACGGGCGGTGTGTACAAGACCCGGGAACGTATTCACGGGGCCGTAGATGATGCCCCATTACTAGCGATTCCAACTTCATGGAGGCGAGTTGCAGCCTCCAATCCGAACTGGGCCCAGTTTTACAGATTTCCTCCACCTCGCGGTATCGGTTCTCATTGTGCTGGGCATTGTAGTACGTGTGCAGCCCTAGGCGTAAGGGCCATACTGACCTGACGTCGTCCCCACCTTCCTCCCAGTTGATCTGGGCAGTCTGACTAGAGTCCCCACCATTACGTGCTGGCAACTAATCACAAGGGTTGCGCTCGTTGCGGGACTTAACCCAACATCTCACGACACGAGCTGACGACGGCCATGCAGCACCTGTGCAAACTTCCCCGAAGGGTCACACGCTTTCACGTGTTTAGAGATGCAT
>4TW_8431
TCACCCCAGTTGCTGACTATACCTTGGTCAAACGCCTCCTTGCGGTTAGCAATCTGCTTTAAGGTAGAACCAACTTCCATGGTGTGACGGGCGGTGTGTACAAGACCCGGGAACGTATTCACCGTAGCACGCTGATCTACGATTACTAGCGATTCCAGCTTCATGCACTCGAGTTGCAGAGTGCAATCCGAACTGAGGTAGATTTTTGAGTTTAGCTTAGCGTCGCCACTTTGCATCTCATTGTCACTACCATTGTAGCACGTGTGTAGCCCAACCCGTAAGGGCCATGAGGACTTGACGTCATCCCCACCTTCCTCCAGCTTATCACTGGCAGTTCTTTCAGAGTGCCCAGCATTACCTGATGGCAACTAAAAGTAGGGGTTGCGCTCGTTGCGGGACTTAACCCAACATCTCACGACACGAGCTGACGACAGCCATGCAGCACCTGTGTTCTGTCCGGCCGAACCGAAAAGTCTAGTTTCCTAAACTCGCGAC
>4TW_8437
TCACCCCAGTTGCTGACTATACCTTGGTCAAACGCCTCCTTGCGGTTAGCAATCTGCTTTAAGGTAGAACCAACTTCCATGGTGTGACGGGCGGTGTGTACAAGACCCGGGAACGTATTCACCGTAGCACGCTGATCTACGATTACTAGCGATTCCAGCTTCATGCACTCGAGTTGCAGAGTGCAATCCGAACTGAGGTAGATTTTTGAGTTTAGCTTAGCGTCGCCACTTTGCATCTCATTGTCACTACCATTGTAGCACGTGTGTAGCCCAACCCGTAAGGGCCATGAGGACTTGACGTCATCCCCACCTTCCTCCAGCTTATCACTGGCAGTTCTTTCAGAGTGCCCAGCATGACCTGATGGCAACTAAAAGTAGGGGTTGCGCTCGTTGCGGGACTTAACCCAACATCTCACGACACGAGCTGACGACAGCCATGCAGCACCTGTGTTCTGTCCGGCCGAACCGAAAAGTCTAGTTTCCTAAA
>4TW_8440
TCACCCCAGTCATGAAACATACCGTGGGGAGCGGCTCCCTTACGGTTAGCCTACCCACTTCTGGTATCCCCCACTCCCATGGTGTGACGGGCGGTGTGTACAAGACCCGGGAACGTATTCACCGCAGCATGCTGATCTGCGATTACTAGCGATTCCGACTTCATGCACTCGAGTTGCAGAGTGCAATCCGGACTACGATTGGCTTTCTAGGATTGGCTTCACGTCGCCGCTTCGCTACCTTCTGTACCAACCATTGTATGACGTGTGAAGCCCTGCTCATAAGGGCCATGAGGACTTGACGTCATCCCCACCTTCCTCCGGCTTGTCACCGGCAGTCTCAGTAAAGTGCCCCTCGCGGATGGCAACTACTGACAAGGGTTGCGCTCGTTGCGGGACTTAACCCAACATCTCACGACACGAGCTGACGACAGCCATGCAGCACCTGTGTCTAGGCTCCCTTGCGGGCACTCCTCAATCTCTCAAAGA
>4TW_8441
TCATCCCAGTTACCAGCCTTACCTTAGGGCTCTGCCTCCTTGCGGTTGGCGCGAGCACTTCGGGTGCGACCGGCTTCCATGATGTGACGGGCGGTGTGTACAAGACCCGGGAACGTATTCACGGGGCCGTAGATGATGCCCCATTACTAGCGATTCCAACTTCATGGAGGCGAGTTGCAGCCTCCAATCCGAACTGGGCCCAGTTTTACAGATTTCCTCCACCTCGCGGTATCGGTTCTCATTGTGCTGGGCATTGTAGTACGTGTGCAGCCCTAGACATAAGGGGCATGAGGACTTGACGTCATCCCCACCTTCCTCCGAGTTAACCCCGGCAGTCTCCAATGAGTCCCCAACATAACTTGCTGGCAACATTGGATAAGGGTTGCGCTCGTTGCGGGACTTAACCCAACATCTCACGACACGAGCTGACGACAGCCATGCACCACCTGTGTTCGGCCCTTGCGGACACAACATCTCTGCTGCTTTTCCGAACATGTCAAACCG
>4TW_8485
TCACCCCAGTTGCTGACTATACCTTGGTCAAACGCCTCCTTGCGGTTAGCAATCTGCTTTAAGGTAGAACCAACTTCCATGGTGTGACGGGCGGTGTGTACAAGACCCGGGAACGTATTCACCGTAGCACGCTGATCTACGATTACTAGCGATTCCAGCTTCATGCACTCGAGTTGCAGAGTGCAATCCGAACTGAGGTAGATTTTTGAGTTTAGCTTAGCGTCGCCACTTTGCATCTCATTGTCACTACCATTGTAGCACGTGTGTAGCCCAACCCGTAAGGGCCATGAGGACTTGACGTCATCCCCACCTTCCTCCAGCTTATCACTGGCAGTTCTTTCAGAGTGCCCAGCATGACCTGATGGCAACTAAAAGTAGGGGTTGCGCTCGTTGCGGGACTTAACCCAACATCTCACGACACGAGCTGACGACAGCCATGCAGCACCTGTGTTCTGTCCGGCCGAACCGAAAAGTCTAGTTTCCTAAA
>4TW_8488
TCACCCCAGTCATCAACCCCGCCTTCGGCACCCTCCTCCCCCGAAAGGGTTAGAGTAATGACTTCGGGCGTGGCTCACTTCCATGGTGTGACGGGCGGTGTGTACAAGGCCCGGGAACGGATTCACCGCAGTATGCTGACCTGCGATTACTAGCGATTCCTCCTTCATGCAGGCGAGTTGCAGCCTGCAATCTGAACTGTGCCAGGGTTTGTGAGATTCGCTCTCCCTCGCGGGTTGGCTGCTCTGTGTCCCTCGCATTGTAGTACGTGTGTCGCCCAGGACGTAAGGGCCATGCTGACTTGACGTCATCCTCACCTTCCTCCGGTTTGTCACCGGCAGTCTCGCTAGAGTTCCCAACTTAATGATGGCAACTAACGACGAGGGTTGCGCTCGTTGCGGGACTTAACCCAACATCTCACGACACGAGCTGACGACAGCCATGCAGCACCTGTCTTCTGGTTCCTTACGGCACTCTCCCTTCAAGGAGATT
>4TW_8494
TCACCCCAGTTGCTGACTATACCTTGGTCAAACGCCTCCTTGCGGTTAGCAATCTGCTTTAAGGTAGAACCAACTTCCATGGTGTGACGGGCGGTGTGTACAAGACCCGGGAACGTATTCACCGTAGCACGCTGATCTACGATTACTAGCGATTCCAGCTTCATGCACTCGAGTTGCAGAGTGCAATCCGAACTGAGGTAGATTTTTGAGTTTAGCTTAGCGTCGCCACTTTGCATCTCATTGTCACTACCATTGTAGCACGTGTGTAGCCCAACCCGTAAGGGCCATGAGGACTTGACGTCATCCCCACCTTCCTCCAGCTTATCACTGGCAGTTCTTTCAGAGTGCCCAGCATGACCTGATGGCAACTAAAAAGTAGGGGTTGCGCTCGTTGCGGGACTTAACCCAACATCTCACGACACGAGCTGACGACAGCCATGCAGCACCTGTGTTCTGTCCGGCCGAACCGAAAAGTCTAGTTTCCTAAAA
>4TW_8506
TCACCCCAGTCATCAACCCCGCCTTCGGCACCCTCCTCCCTTTCGGGTTAGAGTAATGACTTCGGGCGTGGCTCACTTCCATGGTGTGACGGGCGGTGTGTACAAGGCCCGGGAACGGATTCACCGCAGTATGCTGACCTGCGATTACTAGCGATTCCTCCTTCATGCAGGCGAGTTGCAGCCTGCAATCTGAACTGTGCCAGGGTTTTATGAGATTCGCTCTCCCTCGCGGGTTGGCTGCTCTCTGTCCCTCGCATTGTAGTACGTGTGTCGCCCAGGACGTAAGGGCCATGCTGACTTGACGTCATCCTCACCTTCCTCCGGTTTGTCACCGGCAGTCTCGCTAGAGTTCCCAACTTAATGATGGCAACTAACGACGAGGGTTGCGCTCGTTGCGGGACTTAACCCAACATCTCACGACACGAGCTGACGACAGCCATGCAGCACCTGTCTTCTGGTTCCTTACGGCACTCTCCCCTTTCAAGGAGATT
>4TW_8517
TCACCCCAGTCACCAGCCCTGCCTTAGGCGCCTCCCTCCCTTGCGGGTTGAGATAACGACTTCGGGCGTGACCAGCTTCCATGGTGTGACGGGCGGTGTGTACAAGGCCCGGGAACGTATTCACCGCAGTATGCTGACCTGCGATTACTAGCGATTCCGCCTTCATGCAGGCGAGTTGCAGCCTGCAATCTGAACTAAGACCGGGTTTATGAGATTAGCTTGCATTCGCATGCTTGCGACTCTTTGTCCCGGCCATTGTAGTACGTGTGTAGCCCAAGGCGTAAGGGGCATGATGACTTGACGTCATCCCCACCTTCCTCCGGTTTGTCACCGGCAGTCTCTCTAGAGTGCCCAACTTAATGATGGCAACTAAAAACGAGGGTTGCGCTCGTTGCGGGACTTAACCCAACATCTCACGACACGAGCTGACGACAGCCATGCACCACCTGTGTTCGTGCTCCCGAAGGCACTCCTCCCTTTCAAGAGGATTCACGA
>4TW_8519
TCACCCCAGTCATCAACCCCGCCTTCGGCACCCTCCTCCCCCGAAAGGGTTAGAGTAATGACTTCGGGCGTGGCTCACTTCCATGGTGTGACGGGCGGTGTGTACAAGGCCCGGGAACGGATTCACCGCAGTATGCTGACCTGCGATTACTAGCGATTCCTCCTTCATGCAGGCGAGTTGCAGCCTGCAATCTGAACTGTGCCAGGGTTTGTGAGATTCGCTCTCCCTCGCGGGTTGGCTGCTCTGTGTCCCTCGCATTGTAGTACGTGTGTCGCCCAGGACGTAAGGGCCATGCTGACTTGACGTCATCCTCACCTTCCTCCGGTTTGTCACCGGCAGTCTCGCTAGAGTTCCCAACTTAATGATGGCAACTAACGACGAGGGTTGCGCTCGTTGCGGGACTTAACCCAACATCTCACGACACGAGCTGACGACAGCCATGCAGCACCTGTCTCTGGTTCCTACGGCACTCTCCCTTCAAGGAACTT
>4TW_8544
TAGCCCCAGTCACTAGTTTTACCTTAGATAGCTCCCAGTAAAGTCACCATCTTCAGGTACCCCCACGCTCCCACTGGCTTGACGGGCGGTGTGTACAAGGTCCGGGAACGTATTCACCGCGCCATGGCTGATGCGCGATTACTAGCGATTCCACCTTCATGGAGTCGAGTTCCAGACTCCAATCCGAACTGAGACCGGCTTTATAGGATTGGCTCCGCTTCACAGCTTCGCGACCCGTTGTACCGGCCATTGTAGCACGTGTGTAGCCCTGGGCATAAAGGCCATGATGACTTGACATCATCCCCACCTTCCTCGCGGCTTACGCCGGCAGTCTCTTCAGAGTCCCCACCTTAAATGCTGGCAACTGAAGATAGGGGTTGCGCTCGTTGCGGGACTTAACCCAACACCTCACGGCACGAGCTGACGACAGCCATGCAGCACCTTGCTTTGTGTCCCGAAGGAATGTATGCTTTCACACACAGGCACTCGCATT
>4TW_8548
TCACCCCAGTTGCTGACTATACCTTGGTCAAACGACCTCCTTGCGGTTAGCAATCTGCTTTAAGGTAGAACCAACTTCCATGGTGTGACGGGCGGTGTGTACAAGACCCGGGAACGTATTCACCGTAGCACGCTGATCTACGATTACTAGCGATTCCAGCTTCATGCACTCGAGTTGCAGAGTGCAATCCGAACTGAGGTAGATTTTTGAGTTTAGCTTAGCGTCGCCACTTTGCATCTCATTGTCACTACCATTGTAGCACGTGTGTAGCCCAACCCGTAAGGGCCATGAGGACTTGACGTCATCCCCACCTTCCTCCAGCTTATCACTGGCAGTTCTTTCAGAGTGCCCAGCATGACCTGATGGCAATTAATGGCAAGGGTTGCGCTCGTTGCGGGACTTAACCCAACATCTCACGACACGAGCTGACGACAGCCATGCAGCACCTGTGTTACCGTTCTCTTTCGAGCACTTGAACAT
>4TW_8578
TCACCCCAGTTGCTGACTATACCTTGGTCAAACGCCTCCTTGCGGTTAGCAATCTGCTTTAAGGTAGAACCAACTTCCATGGTGTGACGGGCGGTGTGTACAAGACCCGGGAACGTATTCACCGTAGCACGCTGATCTACGATTACTAGCGATTCCAGCTTCATGCACTCGAGTTGCAGAGTGCAATCCGAACTGAGGTAGATTTTTGAGTTTAGCTTAGCGTCGCCACTTTGCATCTCATTGTCACTACCATTGTAGCACGTGTGTAGCCCAACCCGTAAGGGCCATGAGGACTTGACGTCATCCCCACCTTCCTCCAGCTTATCACTGGCAGTTCTTTCAGAGTGCCCAGCATGACCTGATGGCAACTAAAAGTAGGGGTTGCGCTCGTTGCGGGACTTAACCCAACATCTCACGACACGAGCTGACGACAGCCATGCAGCACCTGTGTTCTGTCCGGCCGAACCGAAAAGTCTAGTTTCCTAAA
>4TW_8580
TTTACTTCCTCTAAATGACCAAGTTTGACCAGTTTCACCAAAATCCCAATTTCTCGGGATCCCAGCTCCAGAGGCCTCACTAAGCCATTCAATCGGTAGTAGCGACGGGCGGTGTGTACAAAGGGCAGGGACGTAATCAACGCAAGCTGATGACTTGCGCTTACTAGGAATTCCTCGTTGAAGACCAATAATTGCAATGGTCTATCCCCAGCACGATGGAGTTTCACAAGATTTCCCATACCTTCCGGTACAGGTAACACTCGCTGCCTCCATCAGTGTAGCGCGCGTGCAGCCCAGAACATCTAAGGGCATCACAGACCTGTTATTGCCTCAAACTTCCTACTGGTAACCCCAGTCAGTCCCTCATAGAACGCCAACCGATTCACATCAGCTGTCGTAGTATGACAGGTAGAGGTCTCGTTCGTTATCGGAATTAACCAGACAAATCACTCCACCAACTAAGAACGGCCATGCACCACCACCCATAGAATCTTGAAAGAGCT
>4TW_8582
TCATCCCAATCACCATCCATACCTTAGGCACCTGCCTCCTTGCGGTTAGCTCGGCGGCTTTGGGTACAGACGGCTTTCATGATGTGACGGGCGGTGTGTACAAGGCCTGGGAACGTATTCACGGCACCGTAGCTGATGCGCCATTACTAGCGATTCCGGCTTCATGGAGGCGAGTTGCAGCCTCCAATCCGAATTGAGGCCAGTTTTTGGGATTTCCTCCCCCTCGCGGGATCGGTTCACTCTGTACTGGCCATTGTAGTACGTGTGCAGCCCTGGGCGTAAGGGCCATACTGACTTGACGTCGTCCCCACCTTCCTCCTAGTTGATCTAGGCAGTCCATTTAGAGTCCCCGGCATGATCCGCTGGCAACTAAATGCAGGGGTTGCGCTCGTTGCGGGACTTAACCCAACATCTCACGACACGAGCTGACGACAGCCATGCAGCACCTGTGCAAAGTGTGGATTGCTCCACTCACGCGCTTTCACGCG
>4TW_8597
TCACCCCAGTCACCAGCCCTGCCTTAGGCGCCTCCCTCCCTTGCGGGTTGAGATAACGACTTCGGGCGTGACCAGCTTCCATGGTGTGACGGGCGGTGTGTACAAGGCCCGGGAACGTATTCACCGCAGTATGCTGACCTGCGATTACTAGCGATTCCTCCTTCATGCAGGCGAGTTGCAGCCTGCAATCTGAACTGTGCCAGGGTTTGTGAGATTCGCTCTCCCTCGCGGGTTGGCTGCTCTGTGTCCCTCGCATTGTAGTACGTGTGTCGCCCAGGACGTAAGGGCCATGCTGACTTGACGTCATCCTCACCTTCCTCCGGTTTGTCACCGGCAGTCTCGCTAGAGTTCCCAACTTAATGATGGCAACTAACGACGAGGGTTGCGCTCGTTGCGGGACTTAACCCAACATCTCACGACACGAGCTGACGACAGCCATGCAGCACCTGTCTTCCGGTTCCTTACGGCACTCTCCCCTTTCAAGGAGATTCC
>4TW_8616
TCACCTTCCTCTAAATGATGAGGTTTAAATAACTTCCCATCTAAGGTTACCCGAGAGTTACCATAAATAGTCCGAAAGTTTACACCGAATCATTCAATCGGTAGGTGCGACGGGCGGTGTGTACAAAGGGACAGGGACGTAATCAACGCGAGCTGATGACCCGCATTTACTAGGAATTCCTCGTTCAAGATTAATAATTGCAATAATCTATCCCTATCACGACACACATTTACAAGATTACCCGGACCTTTCGGACAAGGTGAATACTCGCTGCGTGTGTCAGTGTAGCGCGCGTGCGGCCCAGGACATCTAAGGGGCATCACAGACCTGTTATTGCCCCCAACTTCCTTCGATTAAACACCGAAAGTCCCTCTAAGAAGCTGCCACCAATACAAAGCATTGGCGCAACTAATTAGCAGGCGGGGGGTTCTCGTTCGTTAACGGAATTAACCAGACAAATCACTCCACCAACTAAGAACGGCCATGCACCACCACCCATGAAATCAAGAAAGAGCTATCAATCTGTCAAT
>4TW_8621
TCACCCCAGTCATGAACCACACCGTGGTAAACGTCCTCCCGAAGGTTAGACTATCTACTTCTGGTGCAGCCCACTCCCATGGTGTGACGGGCGGTGTGTACAAGGCCCGGGAACGTATTCACCGCAACATGCTGATTTGCGATTACTAGCGATTCCGACTTCATGGAGTCGAGTTGCAGACTCCAATCCGGACTACGACCAGCTTTGAAAGATTGGCTCCACGTCACCGTTTCGCGACCCTCTGTACTGGCCATTGTAGCACGTGTGTAGCCCTACCCGTAAGGGCCATGATGACTTGACGTCGTCCCCGCCTTCCTCCGGTTTGTCACCGGCAGTCTCCTTAGAGTTCCCGCCATTACGCGCTGGCAACTAAGGATAAGGGTTGCGCTCGTTACGGGACTTAACCCAACATCTCACGACACGAGCTGACGACAGCCATGCAGCACCTGTATCAGTGCTCCCGAAGGCACTTCTGCATCTCTGCAAAAATTCACTGTAT
>4TW_8627
TCACCCCAGTTGCTGACTATACCTTGGTCAAACGCCTCCTTGCGGTTAGCAATCTGCTTTAAGGTAGAACCAACTTCCATGGTGTGACGGGCGGTGTGTACAAGACCCGGGAACGTATTCACCGTAGCACGCTGATCTACGATTACTAGCGATTCCAGCTTCATGCACTCGAGTTGCAGAGTGCAATCCGAACTGAGGTAGATTTTTGAGTTTAGCTTAGCGTCGCCACTTTGCATCTCATTGTCACTACCATTGTAGCACGTGTGTAGCCCAACCCGTAAGGGCCATGAGGACTTGACGTCATCCCCACCTTCCTCCAGCTTATCACTGGCAGTTCTTTCAGAGTGCCCAGCATGACCTGATGGCAACTAAAAGTAGGGGTTGCGCTCGTTGCGGGACTTAACCCAACATCTCACGACACGAGCTGACGACAGCCATGCAGCACCTGTGTTCTGTCCGGCCGAACCGAAAAGTCTAGTTTCCTAAA
>4TW_8638
TAGTCCCAATCGCAGAGTTCATCTTAGGCGCCTGGCTCCTTGCGGTTACCTCAGCGACTTCGGATGCCCCCCACTTTCGTGGCTTGACGGGCGGTGTGTACAAGGCTCAGGAACACATTCACCGCGGTATGCTGACCCGCGATTACTAGCGATTCCAGCTTCATGTAGGCGAGTTGCAGCCTACAATCCGAACTAGGGAGCGTTTTTTGGGATTTGCTCGACCTCGCGGCTTTGCTTCCCTTTGTGCGCTCCATTGTAGGACGTGTGCAGCCCTAGTCATAAGGGCCATGAGGACTTGACGTCATCCCCACCTTCCTCCGGCTTAACGCCGGCGGTCTCTCTAGAGTCCCCGGCTTTACCCGCTGGCAACTAGAGACAAGGGTTTCGCTCGTTAAGCGACTTAACGCGACATCTCACGACACGAGCTGACGACAGCCATGCAGCACCTGTGCACGTTGTACCCGAAGGCCTGGCTCGGCTTTCACACACAGGCACTCG
>4TW_8640
TCACCCCAGTCACCAGCCCTGCCTTAGGCGCCTCCCTCCCCTTGCGGGTTGAGATAACGACTTCGGGCGTGACCAGCTTCCATGGTGTGACGGGCGGTGTGTACAAGGCCCGGGAACGTATTCACCGCAGTATGCTGACCTGCGATTACTAGCGATTCCGCCTTCATGCAGGCGAGTTGCAGCCTGCAATCTGAACTAAGACCGGGTTTATGAGATTAGCTTGCATTCGCATGCTTGCGACTCTTTGTCCCGGCCATTGTAGTACGTGTGTAGCCCAAGGCGTAAGGGGCATGATGACTTGACGTCATCCCCACCTTCCTCCGGTTTGTCACCGGCAGTCTCTCTAGAGTGCCCAACTTAATGATGGCAACTAAAAACGAGGGTTGCGCTCGTTGCGGGACTTAACCCAACATCTCACGACACGAGCTGACGACAGCCATGCACCACCTGTGTTCGTGCTCCCGAAGGCACTCCTCCCTTTCAAGAGGATTCACGA
>4TW_8647
TCACCCCAGTCACTAATTCTACCTTAGGCACCCTCCCCCAAACGGTTAGAGTAATGATTTCGGGCATAACCAGCTTCCATGGTGTGACGGGCGGTGTGTACAAGGCCCGGGAACGAATTCACCACTGTATAGCTGACCAGCGATTACTAGCGATTCCACCTTCATGTAGGCGAGTTGCAGCCTACAATCCGAACTTAGAACGAGTTTATAGATTAGCTAGTCTTTGCAGATTTGCATCTCATTGTCTCGCCCAATGTAGCACGTGTGTAGCCCAGGGTGTAAGGGGCATGCTGACTTGACGTCATCCCCACCTTCCTCCGGTTTATAACCAGCAGTCTTTTTAGAGTTCCATGAAAGGCAACTAAAAACAAGGGTTGCGCTCGTTGCGGGACTTAACCCAACATCTCACGACACGAGCTGACGACAGCCATGCACCACCTGTGTATACGTTCCAAACGGCACTTTCTTCTTTCAAAGAAATTCGTATCATGTCAAACCCTGGTAAGGTTCTTCGCGTTG
>4TW_8655
TCACCCCAATCATGAACCATACCGTGGACGTCTGCCTCCTTGCGGTTAGCTCAACGTCTTCTAGTACAGCCCACTTTCGTGATGTGACGGGCGGTGTGTACAAGACCCGGGAACGTATTCACCGCAGCATGCTGATCTGCGATTACTAGCGATTCCAGCTTCATGGAGTCGAGTTGCAGACTCCAATCCGAACTGAGACTGGTTTTTTCCGATTGGCTCCGTCTCGCGACTTCGCTACGGTTTGTACCAGCCATTGTAGCACGTGTGTAGCCCTGGACATAAAGGCCATGAGGACTTGACGTCATCCCCACCTTCCTCCGGTTTATCACCGGCAGTTCCGCGAGAGTCCCCAACTTAATGATGGTAACTCACGGTAAGGGTTGCGCTCGTTGCGGGACTTAACCCAACATCTCACGACACGAGCTGACGACAGCCATGCAGCACCCTTGCTGGCAGGAGCCGATTACTCGGATCATCTTATCTCTAAGACTTA
>4TW_8656
TTTACTTCCTCTAAATGATCAAGTTTGATCATCTTCTCAGAACCTAGAGGCAACCTTGCGGTCACTTCCGGACCAATCCGAAGATCTCACTAAACCATTCAATCGGTAGTAGCGACGGGCGGTGTGTACAAAGGGCAGGGACGTAATCAACGCGAGCTTATGACTCGCGCTTACTGGGAATTCCTCGTTCACGGAGAATAATTTCAAGCCCCGATCCCAATCACGAAGAGGTTTCAGCGGGTTACCCACTCCTTTCGGAGCAGGAAAAACACGCTCATCTCTTCAGTGTAGCGCGCGTGCGGCCCCGAACATCTAAGGGCATCACAGACCTGTTATTGCTCAATTTCGTGTAGCTTACCGCTACTTGTCCCTCTAAGAAGTACGCGCCGACAAGAGATCGGCGTACTATTTAGCAGGCTAGAGTCTCGTTCGTTATCGGAATTAACCAGACAAATCGCTCCACCAACTAGAACGGCCATGCACCACACCCACCGAATCAAGAAACGNGCTCTC
>4TW_8659
TCACCCCAGTCACTAATTCTACCTTAGGCACCCTCCCCCAAACGGTTAGAGTAATGATTTCGGGCATAACCAGCTTCCATGGTGTGACGGGCGGTGTGTACAAGGCCCGGGAACGAATTCACCACTGTATAGCTGACCAGCGATTACTAGCGATTCCACCTTCATGTAGGCGAGTTGCAGCCTACAATCCGAACTAGGGAGCGTTTTTTGGGATTTGCTCGACCTCGCGGCTTTGCTTCCCTTTGTGCGCTCCATTGTAGGACGTGTGCAGCCCTAGTCATAAGGGCCATGAGGACTTGACGTCATCCCCACCTTCCTCCGGCTTAACGCCGGCGGTCTCTCTAGAGTCCCCGGCTTTACCCGCTGGCAACTAAAGACGAGGGTTGCGCTCGTTGCGGGACTTAACCCAACATCTCACGACACGAGCTGACGACAGCCATGCACCACCTGTGTTCTAGCTCCCTAAGGCACTCTCAACTTTCATCAAGATTCTAGACATGTCAAGTCTTGGTAAGGTT
>4TW_8676
TCATCCCAATCACCATCCATACCTTAGGCACCTGCCTCCTTGCGGTTAGCTCGGCGGCTTTGGGTACAGACGGCTTTCATGATGTGACGGGCGGTGTGTACAAGGCCTGGGAACGTATTCACGGCGCCGTAGCTGATGCGCCATTACTAGCGATTCCAGCTTCATGCCGGCGAGTTGCAGCCGACAATCTGAACTGGGCCCGGTTTTAAGGATTTGCTCCCCATTGCTGGATTGCGCCCCTCTGTGCCGGGCATTGTAGTACGTGTGCAGCCCTGGCCGTAAGGGCCATACTGACTTGACGTCATCCCCACCTTCCTCCTCGTTGAAGCGAGGCAGTCCGTCCAGAGTGCTCCGGTCTTTCGACCGGGTGGCAACAGGACGCAGGGGTTGCGCTCGTTGCGGGACTTAACCCAACATCTCACGACACGAGCTGACGACAGCCATGCAGCACCTGTGCACGCTCCCCTTGCGGGGTCGTTACGCTTTCGCGCTT
>4TW_8678
TCACCCCAGTCACTAATTCTACCTTAGGCACCCTCCCCCAAACGGTTAGAGTAATGATTTCGGGCATAACCAGCTTCCATGGTGTGACGGGCGGTGTGTACAAGGCTCAGGAACACATTCACCGCGGTGTTGCTGACCCGCGATTACTAGCGATTCCAACTTCATGCAGGCGAGTTGCAGCCTGCAATCTGAACTGGGGCGTACTTTTTGGGATTTGCTTGATCTTGCGATTTTGCGTCCCTCTGTATACGCCATTGTAGCACGTGTGCAGCCCTGGACATAAAGGCCATGAGGACTTGACGTCATCCCCACCTTCCTCCGGTTTGACACCGGCAGTCTCTCTAGAGTTCCCGGCATTACCCGCTGGCAACTAGAGACAAGGGTTGCGCTCGTTATCGGACTTAACCAGACATCTCACGACACGAGCTGACGACAGCCATGCAGCACCTGTGGTAAGTTCCGGACTGGATACCGTTCATTGGCCGTTTCCGGCAATTACTT
>4TW_8695
TGTACTTCCTCTAAANTGACCAAGTTTGACCAGCTTCTGAGCAGCGCGTTTCCGTTGCCGGTTACATGCCACCAATCCGGAGGTCTCACTAAGCCATTCAATCGGTAGTAACGACGGGCGGTGTGTACAAAGGGCAGGGACGTAATCAACGCGAGCTGATGACTCACGCTTACTAGCGATTCCGGCTTCATGGAGGCGAGTTGCAGCCTCCAATCCGAACTGGGCCCGACTTTGGTGATTTCCTCCACCTTGCGGTCTCGGATCCTTCTGTGTCGGGCATTGTAGTACGTGTGCAGCCCTGGCCGTAAGGGCCATACTGACTTGACGTCGTCCCCACCTTCCTCCCCGTTGAACAGGGCAGTCTGAACAGAGTGCCGGAGACTCACGTCTCCATGGCAACAGTTCACAGGGGTTGCGCTCGTTGCGGGACTTAACCCAACATCTCACGACACGAGCTGACGACAGCCATGCAGCACCTGTGCAAATTGTGTATT
>4TW_8697
TCATCACGGTTACGAGACCGTCTGTCTGGTCTCCCTTTAACACCTGAATACATAGACTGCCCAACGAGCATTCTGAGCACATTAAAGGGCATTAAAGGGGGAACCCTTCTAGCCAATCTCACTCCCCTGACGTGACGGGCGGTGTGTACAAGGCCCCAAACCATTCACCGTGGCGTGCTGATCCACGATTACTAACGATTCCGACTTCAAGGAGGGCGAGTTGCAGCCTCCTATTCGCACTAAGGGGGCGTTTACGAGATTGACTCCGCGTTGCCGCCTTGTCACTCTTTGTCACCCCCATTGTAACACATGGGTAGCCCAGCCTATACGGGCCATGACGACTTGACCTCGTCCCCCACATCCTCGTTTGAAAAAGGAAAAACCGGTTAGATTTTTTACAGCTTTACCAAACAATGTCGAGCAGAGTCCGATCGTTGCCTAACTTCAGAAACCAAAGCTAGGAACGACTGAGCAACAGCTCGGGAGGGGTGTGCCCGTTACGCGTCGACACGACACATCTCACGACACGGG
>4TW_8710
TCATCCCAGTTACCAGCCTTACCTTAGGGCTCTGCCTCCTTGCGGTTGGCGCGAGCACTTCGGGTGCGACCGGCTTCCATGATGTGACGGGCGGTGTGTACAAGACCCGGGAACGTATTCACGGGGCCGTAGATGATGCCCCATTACTAGCGATTCCAACTTCATGGAGGCGAGTTGCAGCCTCCAATCCGAACTGGGCCCAGTTTTACAGATTTCCTCCACCTCGCGGTATCGGTTCTCATTGTGCTGGGCATTGTAGTACGTGTGCAGCCCTAGGCGTAAGGGCCATACTGACCTGACGTCGTCCCCACCTTCCTCCCAGTTGATCTGGGCAGTCTGACTAGAGTCCCCACCATTACGTGCTGGCAACTAATCACAAGGGTTGCGCTCGTTGCGGGACTTAACCCAACATCTCACGACACGAGCTGACGACGGCCATGCAGCACCTGTGCAAACTTACCCGAAGGTCACACGCTTTCACGTGTTTAGAGATGCATGT
>4TW_8768
TCTCCTTCCTCTAAGTGATGTGGTTTACTTGACTTCCCAATGACAGCACGAGGCTGCCTTCGGTCCGAAAGGTTCACCGGATCACTCGAAATCGGTAGGAGCGACGGGCGGTGTGTACAAAGGGCAGGGACGTAATCAACGCAAGCTGATGACTTGCGCTTACTAGGCATTCCTCGTTCAAGATCAATAATTCCAAAGATCTATCCCCCATCACGACACATATTGCTGATTACCAGCCACCTCGCGGGGCTGGAGATACTCGCTGTATGTGTCAGTGTAGCACGCGTGCGGCCCAGGACATCTAAGGGCATCACAGACCTGTTATTGCCTCAAACTTCCTTGTATTTGCTTACAAAGTCCCTCTAAGAAGTCGCAGCCAATCATGATTGGAGCGACTATTTAGCAGGCTAAGGTCTCGTTCGTTAACGGAATTAACCAGACAAATCACTCCACCAACTAAGAACGGCCATGCACCACCACCCATAGAATC
>4TW_8777
TCACCCCAGTCATGAATCTCACCGTGGTAGCCGCCCTCCTTGCGGTTAGGCTAGCTGCTTCTGGTGAAACCCACTCCCATGGTGTGACGGGCGGTGTGTACAAGACCCGGGAACGTATTCACCGCGGCATTCTGATCCGCGATTACTAGCGATTCCGACTTCATGCTCTCGAGTTGCAGAGAGCAATCCGGACTACGACGCACTTTCTGAGATTAGCTCCCCCTCGCGGGTTGGCGACCCTCTGTATGCGCCATTGTATGACGTGTGTAGCCCTACCCATAAGGGCCATGAGGACTTGACGTCGTCCCGACCTTCCTCCGGTTTGTCACCGGCAGTCCCACTAAAGTGCCCAACTGAATGGTGGCAATTAGTGGCAAGGGTTGCGCTCGTTGCGGGACTTAACCCAACATCTCACGACACGAGCTGACGACAGCCATGCAGCACCTGTGTTACCGCTCTCTTTCGAGCACCCCCACATCTCTGCAGGGTTCGGTAC
>4TW_8788
TCACCCCAGTCATCAACCCCGCCTTCGGCACCCTCCTCCCCCGAAAGGGTTAGAGTAATGACTTCGGGCGTGGCTCACTTCCATGGTGTGACGGGCGGTGTGTACAAGGCCCGGGAACGGATTCACCGCAGTATGCTGACCTGCGATTACTAGCGATTCCTCCTTCATGCAGGCGAGTTGCAGCCTGCAATCTGAACTGTGCCAGGGTTTGTGAGATTCGCTCTCCCTCGCGGGTTGGCTGCTCTGTGTCCCTCGCATTGTAGTACGTGTGTCGCCCAGGACGTAAGGGCCATGCTGACTTGACGTCATCCTCACCTTCCTCCGGTTTGTCACCGGCAGTCTCGCTAGAGTTCCCAACTTAATGATGGCAACTAACGACGAGGGTTGCGCTCGTTGCGGGACTTAACCCAACATCTCACGACACGAGCTGACGACAGCCATGCAGCACCTGTCTTCTGGTTCCTTACGGCACTCTCCCCTTTCAAGGAGATT
>4TW_8823
TCACCCCAGTCATCAACCCCGCCTTCGGCACCCTCCTCCCTTTCGAGTTAGAGTAATGACTTCGGGCGTGGCTCACTTCCATGGTGTGACGGGCGGTGTGTACAAGGCCCGGGAACGGATTCACCGCAGTATGCTGACCTGCGATTACTAGCGATTCCTCCTTCATGCAGGCGAGTTGCAGCCTGCAATCTGAACTGTGCCAGGGTTTGTGAGATTCGCTCTCCCTCGCGGGTTGGCTGCTCTGTGTCCCTCGCATTGTAGTACGTGTGTCGCCCAGGACGTAAGGGCCATGCTGACTTGACGTCATCCTCACCTTCCTCCGGTTTGTCACCGGCAGTCTCGCTAGAGTCCTCAGCATTACCTGTTAGCAACTAACGATAGGGGTTTCGCTCGTTGAGGGACTTAACCCGACACTTCACAGCACGAGCTGACGACAGCCATGCAGCACCTGTCCAAGTTCCGGTCTTGCGACTGTTATCCTAATTTCATA
>4TW_8827
TCACCCCAGTCACTAATTCTACCTTAGGCACCCTCCCCCAAACGGTTAGAGTAATGATTTCGGGCATAACCAGCTTCCATGGTGTGACGGGCGGTGTGTACAAGGCCCGGGAACGAATTCACCACTGTATAGCTGACCAGCGATTACTAGCGATTCCACCTTCATGTAGGCGAGTTGCAGCCTACAATCCGAACTTAGAACGAGTTTATAGATTAGCTAGTCTTTGCAGATTTGCATCTCATTGTCTCGTCCAATGTAGCACGTGTGTAGCCCAGGGTGTAAGGGGCATGCTGACTTGACGTCATCCCCACCTTCCTCCGGTTTATAACCAGCAGTCTTTTTAGAGTTCCATGAAAGGCAACTAAAAACAAGGGTTGCGCTCGTTGCGGGACTTAACCCAACATCTCACGACACGAGCTGACGACAGCCATGCACCACCTGTGTATACGTTCCAAAACGGCACTTTCTTCTTTCAAAGAAATTCGTATCATGTCAAAACCCTGGTAAGGTTCTTCGCGTTG
>4TW_8864
TCTCCTTCCTCTAGATGCTAAGGTTTAAGCAACTTCTCGCACTAACAGCCAAAGCTGATGGCAGCGATCCGAAGATTTCACCGGAACATCCAATCGGTAGGAGCGACGGGCGGTGTGTACAAAGGGCAGGGACGTAATCAACGTGAGCTGATGACTCACGCTTACTAGGAATTCCTCGTTGAAGATTAATAATTGCAATAATCTATCCCCATCACGATGACGCTTATGAGTTTAGCCAGACCTTCCGGGCAAGCTTGTGCTCGTTGGAGTCATCAGTGTAGCGCGCGTGCGGCCCAGAACATCTAAGGGCATCACAGACCTGTTATTGCCTCCAACTTCCATGAGCTAAAACACCCATAGTCCCTCTAAGAAGCGCGCGTCTGGCAAGCCAAGCGGCGCTATTTAGCAGGCGGAGGTCTCGTTCGTTATCGGAATTAACCAGACAAATCACTCCACCAAACTAACGAACGGCCATGCACCAACCACCCAT
>4TW_8868
TCATCCCAGTTACCAGCTACACCTTAGGACCCTGCCTCCTTGCGGTTGGCACGGGCACTTCGGGTGCGACCGGCTTCCATGATGTGACGGGCGGTGTGTACAAGACCCGGGAACGTATTCACGGCGCCGTAGATGATGCGCCATTACTAGCGATTCCAACTTCATGGAGGCGAGTTGCAGCCTCCAATCCGAACTGGGCCCAGTTTTGTAGATTTCCTCCACCTCGCGGTCTCGGTTCTCATTGTACTGGGCATTGTAGTACGTGTGCAGCCCAAGGCGTAAGGGCCATACTGACCTGACGTCGTCCCCACCTTCCTCCCAGTTGATCTGGGCAGTCTGACTAGAGTTCCCGGCATTACCCGCTGGCAACTAATCACAAGGGTTGCGCTCGTTGCGGGACTTAACCCAACATCTCACGACACGAGCTGACGACGGCCATGCAGCACCTGTGCAAATCCCCCGAAGGGTCACGCGCTTTCACGCGCTTAGAGATGCAT
>4TW_8912
TCACCTCGGTCACTAATTTTACCTTCGGCATCTCCTTCCTTACGGTTAGGATAACGACTTCGGGTACAACCAGCTTCCATGGTGTGACGGGCGGTGTGTACAAGGCCCGGGAACGTATTCACGGCGTCGTAGCTGATACGCCATTACTAGCGATTCCAACTTCATGTAGTCGAGTTGCAGACTACAATCTGAACTGGGCCCGGTTTTGAGGATTTGCTCCACCTCGCGGTATTGCGTCCCTCTGTGCCGGGCATTGTAGTACGTGTGCAGCCCTAGCCGTAAGGGCCATCCTGACTTGACGTCATCCCCACCTTCCCACCCTCAAAGAGGGTTTGTCTCCCTAGAGTGCCCAACTTAATGATGGCAACTAAGGACAGGGGTTGCGCTCGTTGCGCGACTTAACGCAACATCTCACGACACGAGCTGACGACAGCCATGCAGCACCTGTGCACCAGCCCCGAAGGGAGAGCGTCTTTCAACGCCTGTCTAATGCATGTCAAGGCTAGGTAA
>4TW_8937
TCATCCCAATCACCAGCCTTACCTTAGGCACCCGGAGGCGACTTTGGGTAAAACCGGCTTTCATGATGTGACGGGCGGTGTGTACAAGGCCCGGGAACGTATTCACGGCGCCGTAGCTGATGCGCCATTACTAGCGATTCCAACTTCATGGAGGCGAGTTGCAGCCTCCAATCCGAACTGGGCCCAACTTTACGGGATTAGCTCCACCTTGCGGTCTTGCGTCCCTCTGTATTGGGCATTGTAGTACGTGTGCAGCCCTGGCCGTAAGGGCCATACGGACTTGACGTCGTCCCCACCTTCCTCCCCGTTTCACAGGGCAGTCTGGTCAGATTCCGGTTGCCCGGGAATAACTAACCACGAGGGTTGCGCTCGTTGCGGGACTTAACCCAACATCTCACGACACGAGCTGACGACAGCCATGCAGCACCTGTGCAAATCGCCCTTGCGGGCCAGCGTGTTTCCACGCTTGAACTAAGCATGTCAAGGCCAGGTAAGGTTCTTCGCGTTGCATCGAATTAAG
>4TW_8940
TCATCCCAGTTACCAGCCTTACCTTAGGGCTCTGCCTCCTTGCGGTTGGCGCGAGCACTTCGGGTGCGACCGGCTTCCATGATGTGACGGGCGGTGTGTACAAGACCCGGGAACGTATTCACGGGGCCGTAGATGATGCCCCATTACTAGCGATTCCAACTTCATGGAGGCGAGTTGCAGCCTCCAATCCGAACTGGGCCCAGTTTTACAGATTTCCTCCACCTCGCGGTATCGGTTCTCATTGTGCTGGGCATTGTAGTACGTGTGCAGCCCTAGGCGTAAGGGCCATACTGACCTGACGTCGTCCCCACCTTCCTCCCAGTTGATCTGGGCAGTCTGAATAGAGTTCCCACCATTATGTGCTGGCAACTATTCACAAGGGTTGCGCTCGTTGCGGGACTTAACCCAACATCTCACGACACGAGCTGACGACGGCCATGCAGCACCTGTGGAAGTTCCCCGAAGGGTCACACGCTTTCACGTGCTTAGAATCCATGTC
>4TW_8957
TCACCTTCCTCTAAATGATAAGGTTTGGACAAGTTCTCACGGTCAGGCCCCAATGAAGGAGCCAAACCACAATCCCGAGTCCTCACCGGACCATTCAATCGGTAGGTGCGACGGGCGGTGTGTACAAAGGGCAGGGACGTAATCATTGCAGTTTGATGAACTGCGATTACTAGGAATTCCTCGTTCAAGATTAATAATTGCAATAATCTATCCCTATCACGATGCATGTTAACAAGATTACCCAGGCCTCTCGGCCAAGGTTATATGCTCGTTGAGTGCATCAGTGTAACGCGCGTGCGGCCCAGGACATCTAAGGGCATCACAGACCTGTTATTGCCGCCATCTTCCTTCATCTTGTAGAATGAACGTCCCTCTAAGAAGCTCTTACCAATGAAAAACCATTAGTAGAACTATTTAGCAGGCGGCGGTCTCGTTCGTTAACGGAATTAACCAGACAAATCACTCCACCAACTAAGAACGGCCATGCACCACCACCCATAGAATCAAG
>4TW_8959
TCTCCTTCCTCTAAATGATAAGGTTTAATGAACTTCAATCAACGTCGCCAACGGGTGACCGTCAGCGTCGTCGCTATCCGTAAACTTCACCGGATCATTCAATCGGTAGGAGCGACGGGCGGTGTGTACAAAGGGCAGGGACGTAATCAACGCGAGCTGATGACTCACGCTTACTAGGTATTCCTCGTTGAAGATCAATAGTTGCAATGATCTATCCCCATCACGATGAATTTTAAGAGATTACCTGGACCTTTCGATCCGGGTATGAGCCCGTTGAATTCATCAGTGTAGCGCGCGTGCGGCCCAGAACATCTAAGGGCATCACAGACCTGTTATTGCCTCAAACTTCCAGTCGGCTAAACGCCAATAGTCCCTCTAAGAAGCCGGCCGCGAACGCGAGCGTTCGCGTGGCTAGTTAGCAGGCTGAGGTCTCGTTCGTTAACGGAATTAACCAGACAAATCACTCCACCAACTAAGAACGGCCATGCACCACCACCCATAGAATCAAG
>4TW_8969
TCACCTTCCTCTAAATGGTAAGGTTTAAACAACTTCCCACGGCGACGCTCCAATGAAGCAACGTTGCCACAGTCCGAAGGTTTCACCGGACCATTCAATCGGTAGGTGCGACGGGCGGTGTGTACAAAGGGCAGGGACGTAATCAATGCAAGCTGATGACTTGCGTTTACTAGGAATTCCTCGTTGAAGATTAATAATTGCAATAATCTATCCCTATCACGACACGATTTCAAAAGATTACCCGGGCCTCTCGGCCAAGGATAGGCTCGTTGAATGCATCAGTGTAGCGCGCGTGCGGCCCAGAACATCTAAGGGCATCACAGACCTGTTATTGCCTCACACTTCCATTGCCTAAACGACAATAGTCCCTCTAAGAAGTCAGGTGTATGCAAAAAGCACACATGACTATTTAGCAGGCTGAGGTCTCGTTCGTTACCGGAATCAACCTGACAAGGCAACCCACCAACTAAGAACGGCCATGCACCACCACCCACAGAATCAAAAAAGAGCT
>4TW_9002
TCACCCCAGTCATCAACCCCGCCTTCGGCACCCTCCTCCCCCGAAAGGGTTAGAGTAATGACTTCGGGCGTGGCTCACTTCCATGGTGTGACGGGCGGTGTGTACAAGGCCCGGGAACGGATTCACCGCAGTATGCTGACCTGCGATTACTAGCGATTCCTCCTTCATGCAGGCGAGTTGCAGCCTGCAATCTGAACTGTGCCAGGGTTTGTGAGATTCGCTCTCCCTCGCGGGTTGGCTGCTCTGTGTCCCTCGCATTGTAGTACGTGTGTCGCCCAGGACGTAAGGGCCATGCTGACTTGACGTCATCCTCACCTTCCTCCGGTTTGTCACCGGCAGTCTCGCTAGAGTTCCCAACTTAATGATGGCAACTAACGACGAGGGTTGCGCTCGTTGCGGGACTTAACCCAACATCTCACGACACGAGCTGACGACAGCCATGCAGCACCTGTCTTCTGGTTCCTTACGGCACTCTCCCCTTTCAAGGAGATT
>4TW_9030
TAGTCCCAGTCACCAGCCTTGCCGTGGGCACGCATGAAATTGCGCGACTTCGGGCACTGCCAGCTCCCATGACTTGACGGGCGGTGTGTACAAGGCTCAGGAACATATTCACCGCGGCGTAGCTGATCCGCGATTACTAGCGATTCCAACTTCATGCGGGCGAATTTCAGCCCGCAATCTGAACTGGGGTATGCTTTAGCGATTTGCTCCACCTTGCGGTCTTGCATCGTTCTGTACATACCATTGTAGCACGTGTGCAGCCCTAGACATAAAGGCCATGAGGACTTGACGTCATCCCCACCTTCCTCCGGTTTGACACCGGCAGTCTCGCTACAGTCCTCGCCATTACGCGTTAGCAAGTAGCGACAGGGGTTGCGCTCGTTGAGGGACTTAACCCGACACTTCACAGCACGAGCTGACGACAGCCATGCAGCACCTGTTCACGTTCCGCCCTTGCGGGTGTACCTCTACTTTCAT
>4TW_9034
TCACCCCAGTCATCAACCCCGCCTTCGGCACCCTCCTCCCCCGAAAGGGTTAGAGTAATGACTTCGGGCGTGGCTCACTTCCATGGTGTGACGGGCGGTGTGTACAAGGCCCGGGAACGGATTCACCGCAGTATGCTGACCTGCGATTACTAGCGATTCCTCCTTCATGCAGGCGAGTTGCAGCCTGCAATCTGAACTGTGCCAGGGTTTGTGAGATTCGCTCTCCCTCGCGGGTTGGCTGCTCTGTGTCCCTCGCATTGTAGTACGTGTGTCGCCCAGGACGTAAGGGCCATGCTGACTTGACGTCATCCTCACCTTCCTCCGGTTTGTCACCGGCAGTCTCGCTAGAGTTCCCAACTTAATGATGGCAACTAACGACGAGGGTTGCGCTCGTTGCGGGACTTAACCCAACATCTCACGACACGAGCTGACGACAGCCATGCAGCACCTGTCTTCTGGTTCCTTACGGCACTCTCCCCTTTCAAGGAGATT
>4TW_9038
TCACCCCAGTCACCAGCCCTGCCTTAGGCGCCTCCCTCCCTTGCGGGTTGAGATAACGACTTCGGGCGTGACCAGCTTCCATGGTGTGACGGGCGGTGTGTACAAGGCCCGGGAACGTATTCACCGCAGTATGCTGACCTGCGATTACTAGCGATTCCGCCTTCATGCAGGCGAGTTGCAGCCTGCAATCTGAACTAAGACCGGGTTTATGAGATTAGCTTGCATTCGCATGCTTGCGACTCTTTGTCCCGGCCATTGTAGTACGTGTGTAGCCCAAGGCGTAAGGGGCATGATGACTTGACGTCATCCCCACCTTCCTCCGGTTTGTCACCGGCAGTCTCTCTAGAGTGCCCAACTTAATGATGGCAACTAAAAACGAGGGTTGCGCTCGTTGCGGGACTTAACCCAACATCTCACGACACGAGCTGACGACAGCCATGCACCACCTGTGTTCGTGCTCCCGAAGGCACTCCTCCCTTTCAAGAGGATTCACGA
>4TW_9041
TAGTCCCAGTCACCAGCCTTGCCGTGGGCACGCATGAAATTGCGCGACTTCGGGCACTGCCAGCTCCCATGACTTGACGGGCGGTGTGTACAAGGCTCAGGAACATATTCACCGCGGCGTAGCTGATCCGCGATTACTAGCGATTCCAACTTCATGCGGGCGAATTTCAGCCCGCAATCTGAACTGGGGTATGCTTTAGCGATTTGCTCCACCTTGCGGTCTTGCATCGTTCTGTACATACCATTGTAGCACGTGTGCAGCCCTAGACATAAAGGCCATGAGGACTTGACGTCATCCCCACCTTCCTCCGGTTTGACACCGGCAGTCTCGCTACAGTCCTCGCCATTACGCGTTAGCAAGTAGCGACAGGGGTTGCGCTCGTTGAGGGACTTAACCCGACACTTCACAGCACGAGCTGACGACAGCCATGCAGCACCTGTTCACGTTCCGCCCTTGCGGGTGTACCTCTACTTTCAT
>4TW_9061
TCACCCCAGTTGCTGACTATACCTTGGTCAAACGCCTCCTTGCGGTTAGCAATCTGCTTTAAGGTAGAACCAACTTCCATGGTGTGACGGGCGGTGTGTACAAGACCCGGGAACGTATTCACCGTAGCACGCTGATCTACGATTACTAGCGATTCCAGCTTCATGCACTCGAGTTGCAGAGTGCAATCCGAACTGAGGTAGATTTTTGAGTTTAGCTTAGCGTCGCCACTTTGCATCTCATTGTCACTACCATTGTAGCACGTGTGTAGCCCAACCCGTAAGGGCCATGAGGACTTGACGTCATCCCCACCTTCCTCCAGCTTATCACTGGCAGTTCTTTCAGAGTGCCCAGCATGACCTGATGGCAACTAAAAGTAGGGGTTGCGCTCGTTGCGGGACTTAACCCAACATCTCACGACACGAGCTGACGACAGCCATGCAGCACCTGTGTTCTGTCCGGCCGAACCGAAAAGTCTAGTTTCCTAAA
>4TW_9070
TCACCCCAATCAAAAGCCCTACCTTAGGTACCTGCCTCCGTAAACGGTTAGCTCAGTAACTTCGGGCATGACCCTCTTTCGTGGTGTGACGGGCGGTATGTACAAGATTTAGGTACAGATTCACCGTTCCTTGCTGATAAACGATTACTATTCATTCCAACTTCATGTTCTCGAGTTACAGAGAACAATCCGAACTGAGGTAGCTTTTTTAGATTTGCTTCAATTTTTATTATTGCATCTTATTGTAGTTACCCTTGTAATACATGTGTAGCCCAACTTATAAGGACCATGAAGACTTGACGTCATCCTTTCTTTCATCCTATATATCATAGGCAATACTCTTTAAGTACACAGACATAATTCAATTAATATAAATGAACAAATTGCCTTTTGCAACAAGAAGGAGGGTTTCGCTCGTTACTGGACTAAACCTAACATCTCAAGACACGAGCTGACGACAGCCATGCAGTACCTGTAATTTTTAACATAACAAATTTCTTCATTAGAATATAAAATTATTCAAAAGTTGGTAAGGTTTTG
>4TW_9078
TCACCCCAGTTGCTGACTATACCTTGGTCAAACGCCTCCTTGCGGTTAGCAATCTGCTTTAAGGTAGAACCAACTTCCATGGTGTGACGGGCGGTGTGTACAAGACCCGGGAACGTATTCACCGTAGCACGCTGATCTACGATTACTAGCGATTCCAGCTTCATGCACTCGAGTTGCAGAGTGCAATCCGAACTGAGGTAGATTTTTGAGTTTAGCTTAGCGTCGCCACTTTGCATCTCATTGTCACTACCATTGTAGCACGTGTGTAGCCCAACCCGTAAGGGCCATGAGGACTTGACGTCATCCCCACCTTCCTCCAGCTTATCACTGGCAGTTCTTTCAGAGTGCCCAGCATGACCTGATGGCAACTAAAAGTAGGGGTTGCGCTCGTTGCGGGACTTAACCCAACATCTCACGACACGAGCTGACGACAGCCATGCAGCACCTGTGTTCTGTCCGGCCGAACCGAAAAGTCTAGTTTCCTAAA
>4TW_9079
TCTCCTTCCTCTAGGTGGGAGGGTTTAATGAACTTCTCGGCAGCCCAGAGCGGAAACCGCCCCGGGTTGCCAATCCGAACACTTCACCAGCACACCCAATCGGTAGGAGCGACGGGCGGTGTGTACAAAGGGCAGGGACGTAATCAACGCAAGCTGATGACTTGCGCTTACTAGGCATTCCTCGTTGAAGATTAATAATTGCAATAATCTATCCCCATCACGATGCAGTTTCAAAGATTACCCGGGCCTCTCGGCCAAGGCTAGGCTCGTTGAATGCATCAGTGTAGCGCGCGTGCGGCCCAGAACATCTAAGGGCATCACAGACCTGTTATTGCCTCATGCTTCCATTGGCTAGTCGCCAATAGTCCCTCTAAGAAGTCTGCCGGCCCCCGAGGAGGCCGTGACTATTTAGCAGGCTGAGGTCTCGTTCGTTACCGGAATCAACCTGACAAGGCAACCCACCAACTAAGAACGGCCATGCACCACCACCCATAGAATCAAGAAAG
>4TW_9093
TCATCCCAGTTACCAGTTGCACCTTAGGACCCTGCCTCCTGGTTACCCAGGTTGGCGCGGATACTTCGGGTGCTACCGGCTCCCATGATGTGACGGGCGGTGTGTACAAGACCCGGGAACGTATTCACGGCACCGTAGCTGATGCGCCATTACTAGCGATTCCGGCTTCATGGAGGCGAGTTGCAGCCTCCAATCCGAATTGAGGCCAGTTTTTGGGATTTCCTCCCCCTCGCGGGATCGGTTCACTCTGTACTGGCCATTGTAGTACGTGTGCAGCCCTGGGCGTAAGGGCCATACTGACTTGACGTCGTCCCCACCTTCCTCCTAGTTGATCTAGGCAGTCCATTTAGAGTCCCCGGCATGATCCGCTGGCAACTAAATGCAGGGGTTGCGCTCGTTGCGGGACTTAACCCAACATCTCACGACACGAGCTGACGACAGCCATGCAGCACCTGTGCAAAGTGTGGATTGCTCCACTCACGCGCTTTCACGCGATT
>4TW_9100
TCACCCCAGTTGCTGACTATACCTTGGTCAAACGCCTCCTTGCGGTTAGCAATCTGCTTTAAGGTAGAACCAACTTCCATGGTGTGACGGGCGGTGTGTACAAGACCCGGGAACGTATTCACCGTAGCACGCTGATCTACGATTACTAGCGATTCCAGCTTCATGCACTCGAGTTGCAGAGTGCAATCCGAACTGAGGTAGATTTTTGAGTTTAGCTTAGCGTCGCCACTTTGCATCTCATTGTCACTACCATTGTAGCACGTGTGTAGCCCAACCCGTAAGGGCCATGAGGACTTGACGTCGTCCCGACCTTCCTCCGGTTTGTCACCGGCAGTCCCACTAAAGTGCCCAACTGAATGGTGGCAATTAGTGGCAAGGGTTGCGCTCGTTGCGGGACTTAACCCAACATCTCACGACACGAGCTGACGACAGCCATGCAGCACCTGTGTTACCGCTCTCTTTCGAGCACCCCCCGACATCTCTGCAGGGTTCGGTAC
>4TW_9109
TGTACTTCCTCTAAATGACCAAGTTTGACCAGCTTCTCAGCAGCGCGTTTCCGTTGCCGGTTACATGCCACCAATCCGGAGGTCTCACTAAGCCATTCAATCGGTAGTAACGACGGGCGGTGTGTACAAAGGGCAGGGACGTAATCAACGCGAGCTGATGACTCACGCTTACTAGGAATTCCTCGTTCAAGTCAAAATTACAAGTGACTATCCCCAGCACGATAAAGTTTCACAAGATTACCCAGACTTTCCAGCCAAGGTGAATACTCGTTGACTTCATCAGTGTAGCGCGCGTGCGGCCCAGAACATCTAAGGGCATCACAGACCTGTTATTGCCTCAAACTTCCATGGATTAAACATCCATAGTCCCTCTAAGAAGTTAGGTATCCACCTGAGTGAATATAACTATTTAGCAGGTTAAGGTCTCGTTCGTTATCGGAATTAACCAGACAAATCACTCCACCAACTAAGAACGGCCATGCACCACCACCCATAGAATCAAGAAAGAGCT
>4TW_9115
TAGTCCCAATCAGGAGTTTCATCTTCGGCACCAACTTAGTGTGGCGACTTCGGATGCCCCTCCCTTTCGTGGCTTGACGGGCGGTGTGTACAAGGCTCAGGAACACATTCACCGCGGTGTTGCTGACCCGCGATTACTAGCGATTCCAACTTCATGCAGGCGAGTTGCAGCCTGCAATCTGAACTGGGGCGTACTTTTTGGGATTTGCTTGATCTTGCGATTTTGCGTCCCTCTGTATACGCCATTGTAGCACGTGTGCAGCCCTGGACATAAAGGCCATGAGGACTTGACGTCATCCCCACCTTCCTCCGGTTTGACACCGGCAGTCTCTCTAGAGTTCCCGACATTACTCGCTGGCAACTAGAGACAAGGGTTGCGCTCGTTATCGGACTTAACCAGACATCTCACGACACGAGCTGACGACAGCCATGCAGCACCTGTGGTAAGTTCCGGACTGGATACCGTTCATTGGCCGTTTCCGGCAATTACTTCCTTACCG
>4TW_9128
TAGCCCTAGTTACCAGTTTTACCCTAGGCAGCTCCTTGCGGCGACCGACTTCAGGTACCCCCAGCTTCCATGGCTTGACGGGCGGTGTGTACAAGGCCCGGGAACGTATTCACCGGATCATGGCTGATATCCGATTACTAGCGATTCCAGCTTCACGGAGTCGAGTTGCAGACTCCGATCCGAACTGAGACCAGTTTTGAAGATTCGCTCCTTATCACTAAGTGGCTGCTCTCTGTACTGGCCATTGTAGCACGTGTGTGGCCCAAGGCGTAAGGGCCGTGATGATTTGACGTCATCCCCACCTTCCTCACAGTTTACACTGGCAGTCTCGTTAGAGTTCCCGACATGACTCGCTGGCAACTAACGACAGGGGTTGCGCTCGTTATAGGACTTAACCTGACACCTCACGGCACGAGCTGACGACAACCATGCAGCACCTTGAAGATTGTCTTGCGAAAGATCTGTTTCCAAATCGGTCAATCCCCATTTAAGCCTTGGTAAGGTT
>4TW_9140
TCATCCCAGTTACCGCTCATAGCGTAGGGCGCTGCCTCCTTGCGGTTGGCTTACGCACTTCGGCTACAAACGACTTCCATGATGTGACGGGCGGTGTGTACAAGGCCCGGGAACGTATTCACGGCGCCGTAGCTGATGCGCCATTACTAGCGATTCCGGCTTCATGAGGGCGAGTTGCAGCCCTCAATCCGAACTGGGCCCAGTTTTTGAGATTTCCTCCACCTTGCGGATTCGGTTCATTCTGTACTGGGCATTGTAGTACGTGTGCAGCCCTGGTCGTAAGGGCCATACTGACTTGACGTCATCCCCACCTTCCTCCCCGTTTCACAGGGCAGTCTGTCCAGAGAGCCCGAAGGCAACAGGACACAGGGGTTGCGCTCGTTGCGGGACTTAACCCAACATCTCACGACACGAGCTGACGACAGCCATGCAGCACCTGTGCGAAATTCTTGATATTGCTACCAAGTCGCTAGCTTTCACTAA
>4TW_9208
TCACCCCAGTCACTAATTCTACCTTAGGCACCCTCCCCCAAACGGTTAGAGTAATGATTTCGGGCATAACCAGCTTCCATGGTGTGACGGGCGGTGTGTACAAGGCCCGGGAACGAATTCACCACTGTATAGCTGACCAGCGATTACTAGCGATTCCACCTTCATGTAGGCGAGTTGCAGCCTACAATCCGAACTTAGAACGAGTTTATAGATTAGCTAGTCTTTGCAGATTTGCATCTCATTGTCTCGCCCAATGTAGCACGTGTGTAGCCCAGGGTGTAAGGGGCATGCTGACTTGACGTCATCCCCACTTCCTCCGGTTTATAACCAGCAGTCTTTTTAGAGTTCCATGAAAGGCAACTAAAAACAAGGGTTGCGCTCGTTGCGGGACTTAACCCAACATCTCACGACACGAGCTGACGACAGCCATGCACCACCTGTGTATACGTTCCAAACGGCACTTTCTTCTTCAAAGAACTTCGTATCATGTCAAAACCCTGGTAAGGTTCTTCGCGTTG
>4TW_9214
TAGTCCCAGTCACCAGCCTTGCCGTGGGCACGCATGAAATTGCGCGACTTCGGGCACTGCCAGCTCCCATGACTTGACGGGCGGTGTGTACAAGGCTCAGGAACATATTCACCGCGGCGTAGCTGATCCGCGATTACTAGCGATTCCAACTTCATGCGGGCGAATTTCAGCCCGCAATCTGAACTGGGGTATGCTTTAGCGATTTGCTCCACCTTGCGGTCTTGCATCGTTCTGTACATACCATTGTAGCACGTGTGCAGCCCTAGACATAAAGGCCATGAGGACTTGACGTCATCCCCACCTTCCTCCGGTTTGACACCGGCAGTCTCGCTACAGTCCTCGCCATTACGCGTTAGCAAGTAGCGACAGGGGTTGCGCTCGTTGAGGGACTTAACCCGACACTTCACAGCACGAGCTGACGACAGCCATGCAGCACCTGTTCACGTTCCGCCCTTGCGGGTGTACCTCTACTTTCAT
>4TW_9226
TCACCCCAGTCACCAGCCCTGCCTTAGGCGCCTCCCTCCCTTGCGGGTTGAGATAACGACTTCGGGCGTGACCAGCTTCCATGGTGTGACGGGCGGTGTGTACAAGGCCCGGGAACGTATTCACCGCAGTATGCTGACCTGCGATTACTAGCGATTCCGCCTTCATGCAGGCGAGTTGCAGCCTGCAATCTGAACTAAGACCGGGTTTATGAGATTAGCTTGCATTCGCATGCTTGCGACTCTTTGTCCCGGCCATTGTAGTACGTGTGTAGCCCAAGGCGTAAGGGGCATGATGACTTGACGTCATCCCCACCTTCCTCCGGTTTGTCACCGGCAGTCTCTCTAGAGTGCCCAACTTAATGATGGCAACTAAAAACGAGGGTTGCGCTCGTTGCGGGACTTAACCCAACATCTCACGACACGAGCTGACGACAGCCATGCACCACCTGTGTTCGTGCTCCCGAAGGCACTCCTCCCTTTCAAGAGGATTCACGA
>4TW_9252
TCATCCCAGTCACCAGTCTTGCCTTAGGGCACTGCCTCCTTGCGGTTGGCGCATGCACTTCGGGCGAAACCAGCTTCCATGATGTGACGGGCGGTGTGTACAAGACCCGGGAACGTATTCACGGTGCCGTAGCTGATGCACCATTACTAGCGATTCCAACTTCATGGAGTCGAGTTGCAGACTCCAATCTGAACTGAGCTCAGTTTTGAGGATTGCCTCCACCTCGCGGTATCGGGTCACATTGTGCTGAGCATTGTAGTACGTGTGCAGCCCTGGTCGTAAGGGCCATACGGACTTGACGTCATCCCCACCTTCCTCCTCGTTGATCGAGGCAGTCTGATTCGAGTGCGCCGGTAAACCGGGTGGCAACAAATCACAGGGGTTGCGCTCGTTGCGGGACTTAACCCAACATCTCACGACACGAGCTGACGACAGCCATGCAGCACCTGTGCAAATCGGGTATTGCTACCCTAG
>4TW_9278
TCATCCCAATCACCATCCATACCTTAGGCACCTGCCTCCTTGCGGTTAGCTCGGCGGCTTTGGGTACAGACGGCTTTCATGATGTGACGGGCGGTGTGTACAAGGCCTGGGAACGTATTCACGGCGCCGTAGCTGATGCGCCATTACTAGCGATTCCAGCTTCATGCCGGCGAGTTGCAGCCGACAATCTGAACTGGGCCCGGTTTTAAGGATTTGCTCCCCATTGCTGGATTGCGCCCCTCTGTGCCGGGCATTGTAGTACGTGTGCAGCCCTGGCCGTAAGGGCCATACTGACTTGACGTCATCCCCACCTTCCTCCTCGTTGAAGCGAGGCAGTCCGTCCAGAGTGCTCCGGTCTTTCGACCGGGTGGCAACAGGACGCAGGGGTTGCGCTCGTTGCGGGACTTAACCCAACATCTCACGACACGAGCTGACGACAGCCATGCAGCACCTGTGCACGCTCCCCGTTGCGGGGTCGTTACGCTTTCGCGCTT
>4TW_9287
TCACCCCAGTCACCAGCCCTGCCTTAGGCGCCTCCCTCCCTTGCGGGTTGAGATAACGACTTCGGGCGTGACCAGCTTCCATGGTGTGACGGGCGGTGTGTACAAGGCCCGGGAACGTATTCACCGCAGTATGCTGACCTGCGATTACTAGCGATTCCGCCTTCATGCAGGCGAGTTGCAGCCTGCAATCTGAACTAAGACCGGGTTTATGAGATTAGCTTGCATTCGCATGCTTGCGACTCTTTGTCCCGGCCATTGTAGTACGTGTGTAGCCCAAGGCGTAAGGGGCATGATGACTTGACGTCATCCCCACCTTCCTCCGGTTTGTCACCGGCAGTCTCTCTAGAGTGCCCAACTTAATGATGGCAACTAAAAACGAGGGTTGCGCTCGTTGCGGGACTTAACCCAACATCTCACGACACGAGCTGACGACAGCCATGCACCACCTGTGTTCGTGCTCCCGAAGGCACTCCTCCCTTTCAAGAGGATTCACGA
>4TW_9324
TCACCCCAGTCACTAATTCTACCTTAGGCACCCTCCCCCAAACGGTTAGAGTAATGATTTCGGGCATAACCAGCTTCCATGGTGTGACGGGCGGTGTGTACAAGGCCCGGGAACGAATTCACCACTGTATAGCTGACCAGCGATTACTAGCGATTCCACCTTCATGTAGGCGAGTTGCAGCCTACAATCCGAACTTAGAACGAGTTTATAGATTAGCTAGTCTTTGCAGATTTGCATCTCATTGTCTCGCCCAATGTAGCACGTGTGCAGCCCTAGGCATAAGGGCCATGATGACTTGACGTCGTCCCCGCCTTCCTCCGGTTTAACACCGGCGGTCTGTCCAGAGTCCCCGCCTTTACGCGCTGGCAACTGGACACAGGGGTTTCGCTCGTTACGGGACTTAACCCAACACCTCACGGCACGAGCTGACGACAGCCATGCAGCACCTGTGCAAGTTCCACCTTGCGGCGTCATCGACGTTTCCGCCGACTAATCCTTGCATGTC
>4TW_9340
TAGTCCCAGTCACCAGCCTTGCCGTGGGCACGCATGAAATTGCGCGACTTCGGGCACTGCCAGCTCCCATGACTTGACGGGCGGTGTGTACAAGGCTCAGGAACATATTCACCGCGGCGTAGCTGATCCGCGATTACTAGCGATTCCAACTTCATGCGGGCGAATTTCAGCCCGCAATCTGAACTGGGGTATGCTTTAGCGATTTGCTCCACCTTGCGGTCTTGCATCGTTCTGTACATACCATTGTAGCACGTGTGCAGCCCTAGACATAAAGGCCATGAGGACTTGACGTCATCCCCACCTTCCTCCGGTTTGACACCGGCAGTCTCGCTACAGTCCTCGCCATTACGCGTTAGCAAGTAGCGACAGGGGTTGCGCTCGTTGCGGGACTTAACCCAACACCTCACGGCACGAGCTGACGACAGCCATGCAGCACCTTGTTTCTGGTCATTGCTGACTCTAAAATCTCTT
>4TW_9395
TAGTCCCAGTCACCAGCCTTGCCGTGGGCACGCATGAAATTGCGCGACTTCGGGCACTGCCAGCTCCCATGACTTGACGGGCGGTGTGTACAAGGCTCAGGAACATATTCACCGCGGCGTAGCTGATCCGCGATTACTAGCGATTCCAACTTCATGCGGGCGAATTTCAGCCCGCAATCTGAACTGGGGTATGCTTTAGCGATTTGCTCCACCTTGCGGTCTTGCATCGTTCTGTACATACCATTGTAGCACGTGTGCAGCCCTAGACATAAAGGCCATGAGGACTTGACGTCATCCCCACCTTCCTCCGGTTTGACACCGGCAGTCTCGCTACAGTCCTCGCCATTACGCGTTAGCAAGTAGCGACAGGGGTTGCGCTCGTTGAGGGACTTAACCCGACACTTCACAGCACGAGCTGACGACAGCCATGCAGCACCTGTGTTCCAGTTCTCTTGCGAGCACTCCCAAAT
>4TW_9409
TAGCCCTAGTTACTAGTTTTACCCTAGGCAGCTCCTTGCGGGTTGGAGATAACGACTTCGGGCGTGACCAGCTTCCATGGTGTGACGGGCGGTGTGTACAAGGCCCGGGAACGTATTCACCGCAGTATGCTGACCTGCGATTACTAGCGATTCCGCCTTCATGCAGGCGAGTTGCAGCCTGCAATCTGAACTAAGACCGGGTTTATGAGATTAGCTTGCATTCGCATGCTTGCGACTCTTTGTCCCGGCCATTGTAGTACGTGTGTAGCCCAAGGCGTAAGGGGCATGATGACTTGACGTCATCCCCACCTTCCTCACAGTTTGCACTGGCAGTCTTGTTAGAGTTCCCGACTTGACTCGCTGGCAACTAACAACAGGGGGTTGCGCTCGTTATAGGACTTAACCTGACACCTCACGGCACGAGCTGACGACAACCATGCAGCACCTTGTAAATTGTCTTGCGAAAGTTCTGTTTCCAAAACGGTCAATCTACATTTAAGCC
>4TW_9421
TCATATTAGTCACCGACTCAACCGTTGATATTCGCTTCCTTAAAAAGGTTGGCAACCTATCTTCGGGACAAGACGGCTCCCAGCATGTGACGGGCGGTGTGTACAAAACTGGGGAACGTATTCACCGCCGTATAGCTGACCGGCGATTACTAGCGATTCCGGCTTCATGAAGTCGAGTTGCAGACTGCGATCCGGACTACGATCGGTTTTATGGGATTAGCTCCACCTCGCGGCTTGGCAACCCTTTGTACCGACCATTGTAGCACGTGTGTAGCCCAGGCCGTAAGGGCCATGATGACTTGACGTCATCCCCACCTTCCTCCGGTTTGTCACCGGCAGTCTCCTTAGAGTGCCCGCCATTACGCGCTGGTAACTAAGGACAAGGGTTGCGCTCGTTACGGGACTTAACCCAACATCTCACGACACGAGCTGACGACAGCCATGCAGCACCTGTCTTACAGTTCCCGAAGGCACCAATCCATCTCTGGAAAGCTCTGTAGATGTCAAGGCCT
>4TW_9427
TCACCCCAGTTGCTGACTATACCTTGGTCAAACGCCTCCTTGCGGTTAGCAATCTGCTTTAAGGTAGAACCAACTTCCATGGTGTGACGGGCGGTGTGTACAAGACCCGGGAACGTATTCACCGTAGCACGCTGATCTACGATTACTAGCGATTCCAGCTTCATGCACTCGAGTTGCAGAGTGCAATCCGAACTGAGGTAGATTTTTGAGTTTAGCTTAGCGTCGCCACTTTGCATCTCATTGTCACTACCATTGTAGCACGTGTGTAGCCCAACCCGTAAGGGCCATGAGGACTTGACGTCATCCCCACCTTCCTCCAGCTTATCACTGGCAGTTCTTTCAGAGTGCCCAGCATGACCTGATGGCAACTAAAAGTAGGGGTTGCGCTCGTTGCGGGACTTAACCCAACATCTCACGACACGAGCTGACGACAGCCATGCAGCACCTGTGTTCTGTCCGGCCGAAACCGAAAAGTCTAGTTTCCTAAA
>4TW_9470
TCACCCCAATCAAAAGCCCTACCTTAGGTACCTGCCTCCGTAAACGGTTAGCTCAGTAACTTCGGGCATGACCCTCTTTCGTGGTGTGACGGGCGGTGTGTACAAGACCCGGGAACGTATTCAATGCAGCGTGCTGATCTGCATTTACTAGCGATTCCAGCTTCACGTAGTCGAGTTGCAGACTACGATCCGAACTGAGGGTGGGTTTGTAGATTAGCCAAGCCTCGCGACTCAGCAACTTATTGTCCCATCCCATTGTAACACGTGTGTAGCCCTGGGCATAAGGGGCATGATGATTTGACGTCATCCACACCTTCCTCCGGCTTGTCACCGGCAGTCTGGCTAGAGGGTTCAGCATCCTACGATCTGTAACAACTAACCACGTGGGTTGCGCTCGTTGCGGGACTTAACCCAACATCTCACGACACGAGCTGACGACAACCGTGCACCACCTGTCTCTTAGCTCCCTTGCGGGCACCCCTAACTTTCGCTAAGGTTCTAAGGATGTC
>4TW_9481
TCACCCCAGTCACTAATTCTACCTTAGGCACCCTCCCCCAAACGGTTAGAGTAATGATTTCGGGCATAACCAGCTTCCATGGTGTGACGGGCGGTGTGTACAAGGCCCGGGAACGAATTCACCACTGTATAGCTGACCAGCGATTACTAGCGATTCCACCTTCATGTAGGCGAGTTGCAGCCTACAATCCGAACTTAGAACGAGTTTATAGATTAGCTAGTCTTTGCAGATTTGCATCTCATTGTCTCGCCCATTGTAGCACGTGTGTAGCCCTAAGCATAAGGGGCATGATGATTTGACGTCATCCCCACCTTCCTCCAGGTTATCCCTGGCAGTCCCTCTAGAGTGCCCAACTTAATGCTGGCAACTAAAGGCAAGGGTTGCGCTCGTTGCGGGACTTAACCCAACATCTCACGACACGAGCTGACGACAACCATGCACCACCTGTCACTTCTGTCCCCGAAGGGAATCTCCGATTAGGGAGAGGTCAAAAGGNTGTC
>4TW_9483
TCTCCTTCCTCTAAATGATAAGGTTTAATCAACTTCCCGCAGCATCGACGGCGAACCGCCTCAGCCGCAGTCCGAAGATTTCACCGGATCATTCAATCGGTAGGAGCGACGGGCGGTGTGTACAAAGGGCAGGGACGTAATCAACGCGAGCTGATGACTCACGCTTACTAGGAATTCCTCGTTGAAGATTAATAGTTGCAATAATCTATCCCCATCACGATGAAATTTGCAAGATTACCCGGTCCTGTCGAACGAGGTGAATGCTTGTTGCTTTCATCAGTGTAGCGCGCGTGCGGCCCAGAACATCTAAGGGCATCACAGACCTGTTATTGCCTCAAACTTCCACTCGCTAGGCACGAATAGTCCCTCTAAGAAGTTGTCCCCCCACAGAAAGTGAAGGTAACTATTTAGCAGGTTAAGGTCTCGTTCGTTAACGGAATTAACCAGACAAATCACTCCACCAACTAAGAACGGCCATGCACCACCACCCATAGAATCAAGAAAGAGCTCT
>4TW_9484
TCACCCCAGTTGCTGACTATACCTTGGTCAAACGCCTCCTTGCGGTTAGCAATCTGCTTTAAGGTAGAACCAACTTCCATGGTGTGACGGGCGGTGTGTACAAGACCCGGGAACGTATTCACCGTAGCACGCTGATCTACGATTACTAGCGATTCCAGCTTCATGCACTCGAGTTGCAGAGTGCAATCCGAACTGAGGTAGATTTTTGAGTTTAGCTTAGCGTCGCCACTTTGCATCTCATTGTCACTACCATTGTAGCACGTGTGTAGCCCAACCCGTAAGGGCCATGAGGACTTGACGTCATCCCCACCTTCCTCCAGCTTATCACTGGCAGTTCTTTCAGAGTGCCCAGCATGACCTGATGGCAACTAAAAGTAGGGGTTGCGCTCGTTGCGGGACTTAACCCAACATCTCACGACACGAGCTGACGACAGCCATGCAGCACCTGTGTTCTGTCCGGCCGAACCGAAAAGTCTAGTTTCCAAA
>4TW_9486
TCTCCTTCCTCTAGGTGGGAGGGTTTAATGAACTTCTCGGCAACCGACGGTGTTGCCACCGATAGTTGCCAATCCGAACACTTCACCAGCACACCCAATCGGTAGGAGCGACGGGCGGTGTGTACAAAGGGCAGGGACGTAATCAACGCAATCTGATGAATTGCGCTTACTAGGCATTCCTCGTTGAAGACTAATAATTGCAATAATCTATCCCCATCACGATGCAGTTTCAAAGATTACCCGAGCCTTTCGGCTAGGGATAGGCTTGTTGAATGCATCAGTGTAGCGCGCGTGCGGCCCAGAACATCTAAGGGCATCACAGACCTGTTATTGCCTCATACTTCCGTTGACTAAACGCCAACTGTCCCTCTAAGAAGTCAAAAGCCAGCCGCAAAAAGCGACAGTGACTATTTAAAGGCTGAGGTCTCGTTCGTTACCGGAATCAACCTGACAAGACAACCCACCAACTAAGAACGGCCATGCACCACCACCCATAGAATCAAGAAAG
>4TW_9499
TCACCCCAGTTGCTGACTATACCTTGGTCAAACGCCTCCTTGCGGTTAGCAATCTGCTTTAAGGTAGAACCAACTTCCATGGTGTGACGGGCGGTGTGTACAAGACCCGGGAACGTATTCACCGCGACATGGCTGATTCGCGATTACTAGCGATTCCGACTTCATGCAGTCGAGTTGCAGACTGCAATCCGGACTACGATCGGTTTTGTGGGATTGGCTCCCCCTCGCGGGTTGGCGACCCTCTGTACCGACCATTGTAGCACGTGTGTAGCCCTGGTCATAAGGGCCATGATGACTTGACGTCATCCCCACCTTCCTCCGGTTTGTCACCGGCAGTCTCCTCAGAGTGCTCAACTTAATGGTAGCAACTAAGGACAAGGGTTGCGCTCGTTGCGGGACTTAACCCAACATCTTACGACACGAGCTGACGACAGCCATGCAGCACCTGTGCTTGTTCCACCCGAAGGCGTGGCCCTGCTTTCACAGGGTTAATCCAAGCAT
>4TW_9503
TCACCCCAGTCACTAATTCTACCTTAGGCACCCTCCCCCAAACGGTTAGAGTAATGATTTCGGGCATAACCAGCTTCCATGGTGTGACGGGCGGTGTGTACAAGGCCCGGGAACGAATTCACCACTGTATAGCTGACCAGCGATTACTAGCGATTCCACCTTCATGTAGGCGAGTTGCAGCCTACAATCCGAACTTAGAACGAGTTTATAGATTAGCTAGTCTTTGCAGATTTGCATCTCATTGTCTCGCCCAATGTAGCACGTGTGTAGCCCAGGGTGTAAGGGGCATGCTGACTTGACGTCATCCCCACCTTCCTCCGGTTTATAACCAGCAGTCTTTTTAGAGTTCCATAAAAGGCAACTAAAAACAAGGGTTGCGCTCGTTGCGGGACTTAACCCAACATCTCACGACACGAGCTGACGACAGCCATGCACCACCTGTGTATACGTTCCAAACGGCACTTTCTCCTTTCAAAGAAATTCGTATCATGTCAAACCCTGGTAAGGTTCTTCGCGTTG
>4TW_9516
TCACCCCAGTCACTAATTCTACCTTAGGCATCCTCCTCCAAAAGGTTAGAGTAACGACTTCGGGTATAACCAGCTTCCATGGTGTGACGGGCGGTGTGTACAAGGCCCGGGAACGGATTCACCGCTGTATAGCTGACCAGCGATTACTAGCGATTCCAGCTTCATGCACTCGAGTTGCAGAGTGCAATCCGAACTGAGGTAGATTTTTGAGTTTAGCTTAGCGTCGCCACTTTGCATCTCATTGTCACTACCATTGTAGCACGTGTGTAGCCCAACCCGTAAGGGCCATGAGGACTTGACGTCATCCCCACCTTCCTCCAGCTTATCACTGGCAGTTCTTTCAGAGTGCCCAGCATGACCTGATGGCAACTAAAAGTAGGGGTTGCGCTCGTTGCGGGACTTAACCCAACATCTCACGACACGAGCTGACGACAGCCATGCAGCACCTGTGTTCTGTCCGGCCGAACCGAAAAGTCTAGTTTCCTAAACTCGCGAC
>4TW_9521
TCATCCCAATCACCATCCATACCTTAGGCACCTGCCTCCTTGCGGTTAGCTCGGCGGCTTTGGGTACAGACGGCTTTCATGATGTGACGGGCGGTGTGTACAAGGCCTGGGAACGTATTCACGGCGCCGTAGCTGATGCGCCATTACTAGCGATTCCAGCTTCATGCCGGCGAGTTGCAGCCGACAATCTGAACTGGGCCCGGTTTTAAGGATTTGCTCCCCATTGCTGGATTGCGCCCCTCTGTGCCGGGCATTGTAGTACGTGTGCAGCCCTGGCCGTAAGGGCCATACTGACTTGACGTCATCCCCACCTTCCTCCTCGTTGAAGCGAGGCAGTCCGTCCAGAGTGCTCCGGTCTTTCGACCGGGTGGCAACAGGACGCAGGGGTTGCGCTCGTTGCGGGACTTAACCCAACATCTCACGACACGAGCTGACGACAGCCATGCAGCACCTGTGCACGCTCCCCTTGCGGGGTCGTTACGCTTTCGCGCTT
>4TW_9539
TCACCCCAGTCACCAGCCCTGCCTTAGGCGCCTCCCTCCCTTGCGGGTTGAGATAACGACTTCGGGCGTGACCAGCTTCCATGGTGTGACGGGCGGTGTGTACAAGGCCCGGGAACGTATTCACCGCAGTATGCTGACCTGCGATTACTAGCGATTCCGCCTTCATGCAGGCGAGTTGCAGCCTGCAATCTGAACTAAGACCGGGTTTATGAGATTAGCTTGCATTCGCATGCTTGCGACTCTTTGTCCCGGCCATTGTAGTACGTGTGTAGCCCAAGGCGTAAGGGGCATGATGACTTGACGTCATCCCCACCTTCCTCCGGTTTGTCACCGGCAGTCTCTCTAGAGTGCCCAACTTAATGATGGCAACTAAAAACGAGGGTTGCGCTCGTTGCGGGACTTAACCCAACATCTCACGACACGAGCTGACGACAGCCATGCACCACCTGTGTTCGTGCTCCCGAAGGCACTCCTCCCTTTCAAGAGGATTCACGA
>4TW_9540
TCATCCCAGTTACCGCTCATACCTTAGGGCGCTGCCTCCTTGCGGTTGGCGCGCGCACTTCGGGTACAAACGACTCCCATGATGTGACGGGCGGTGTGTACAAGACCCGGGAACGTATTCACGGCGCCGTAGCTGATGCGCCATTACTAGCGATTCCGGCTTCATGGAGGCGAGTTGCAGCCTCCAATCCGAACTGGGCCCGACTTTGGTGATTTCCTCCACCTTGCGGTCTCGGATCCTTCTGTGTCGGGCATTGTAGTACGTGTGCAGCCCTGGCCGTAAGGGCCATACTGACTTGACGTCGTCCCCACCTTCCTCCCCGTTGAACAGGGCAGTCTGAACAGAGTGCCGGAGACTCACGTCTCCATGGCAACAGTTCACAGGGGTTGCGCTCGTTGCGGGACTTAACCCAACATCTCACGACACGAGCTGACGACAGCCATGCAGCACCTGTGCAAATTGTGTATTGCTACACTCACCGGCTTTCACCGGATT
>4TW_9550
TCATCCCAGTTACCAGCTTCACCTTAGGATCGTACGATACTTCGGGTGCTACCGGCTTCCATGATGTGACGGGCGGTGTGTACAAGACCCGGGAACGTATTCACGCTGCCGTAGCTGATGCAGCATTACTAGCGATTCCGGCTTCATGGAGGCGAGTTGCAGCCTCCAATCCGAACTGGGCCCAGTTTTACAGATTTCCTCCACCTCGCGGTCTCGGTTCTCATTGTGCTGGGCATTGTAGTACGTGTGCAGCCCAAGGCGTAAGGGCCATACTGACCTGACGTCGTCCCCACCTTCCTCCCAGTTGATCTGGGCAGTCTGACTAGAGTCCCCACCATTACGTGCTGGCAACTAATCACAGGGGTTGCGCTCGTTGCGGGACTTAACCCAACATCTCACGACACGAGCTGACGACGGCCATGCAGCACCTGTGGAAGTCCCCCGAAGGGTCACACGCTTTCACGTGCTTAGAAATCCATGTCAAGCCTTGGTAAGGTT
>4TW_9571
TCACCCCAGTCACCAGCCCTGCCTTAGGCGCCTCCCTCCCTTGCGGGTTGAGATAACGACTTCGGGCGTGACCAGCTTCCATGGTGTGACGGGCGGTGTGTACAAGGCCCGGGAACGTATTCACCGTAGCACGCTGATCTACGATTACTAGCGATTCCAGCTTCATGCACTCGAGTTGCAGAGTGCAATCCGAACTGAGGTAGATTTTTGAGTTTAGCTTAGCGTCGCCACTTTGCATCTCATTGTCACTACCATTGTAGCACGTGTGTAGCCCAACCCGTAAGGGCCATGAGGACTTGACGTCATCCCCCACCTTCCTCCAGCTTATCACTGGCAGTTCTTTCAGAGTGCCCAGCATGACCTGATGGCAACTAAAAGTAGGGGTTGCGCTCGTTGCGGGACTTAACCCAACATCTCACGACACGAGCTGACGACAGCCATGCAGCACCTGTGTTCTGTCCGGCCGAACCGAAAAGTCTAGTTTCCTAAACTCGCG
>4TW_9589
TCACCCCAGTCATCAACCCCGCCTTCGGCACCCTCCTCCCTTTCGAGTTAGAGTAATGACTTCGGGCGTGGCTCACTTCCATGGTGTGACGGGCGGTGTGTACAAGGCCCGGGAACGGATTCACCGCAGTATGCTGACCTGCGATTACTAGCGATTCCTCCTTCATGCAGGCGAGTTGCAGCCTGCAATCTGAACTGTGCCAGGGTTTGTGAGATTCGCTCTCCCTCGCGGGTTGGCTGCTCTGTGTCCCTCGCATTGTAGTACGTGTGTCGCCCAGGACGTAAGGGCCATGCTGACTTGACGTCATCCTCACCTTCCTCCGGTTTGTCACCGGCAGTCTCGCTAGAGTTCCCAACTTAATGATGGCAACTAACGACGAGGGTTGCGCTCGTTGCGGGACTTAACCCAACATCTCACGACACGAGCTGACGACAGCCATGCAGCACCTGTCTTCTGGTTCCTTACGGCACTCTCCCCTTTCAAGGAGATTCCC
>4TW_9599
TCACCCCAATCATGAACCATACCGTGGACGTCTGCCTCCTTGCGGTTAGCTCAACGTCTTCTAGTACAGCCCACTTTCGTGATGTGACGGGCGGTGTGTACAAGACCCGGGAACGTATTCACCGCAGCATGCTGATCTGCGATTACTAGCGATTCCAGCTTCATGGAGTCGAGTTGCAGACTCCAATCCGAACTGAGACTGGTTTTTCCGATTGGCTCCGTCTCGCGACTTCGCTACGGTTTGTACCAGCCATTGTAGCACGTGTGTAGCCCTGGACATAAAGGCCATGAGGACTTGACGTCATCCCCACCTTCCTCCGGTTTATCACCGGCAGTTCCGCGAGAGTCCCCAACTTAATGATGGTAACTCACGGTAAGGGTTGCGCTCGTTGCGGGACTTAACCCAACATCTCACGACACGAGCTGACGACAGCCATGCAGCACCTTGCTGGCAGGAGCCGATTACTCGGATCATCTTATCTCTAAGACTTA
>4TW_9604
TCACCCCAGTTGCTGACTATACCTTGGTCAAACGCCTCCTTGCGGTTAGCAATCTGCTTTAAGGTAGAACCAACTTCCATGGTGTGACGGGCGGTGTGTACAAGACCCGGGAACGTATTCACCGTAGCACGCTGATCTACGATTACTAGCGATTCCAGCTTCATGCACTCGAGTTGCAGAGTGCAATCCGAACTGAGGTAGATTTTTGAGTTTAGCTTAGCGTCGCCACTTTGCATCTCATTGTCACTACCATTGTAGCACGTGTGTAGCCCAACCCGTAAGGGCCATGAGGACTTGACGTCATCCCCACCTTCCTCCAGCTTATCACTGGCAGTTCTTTCAGAGTGCCCAGCATGACCTGATGGCAACTAAAAGTAGGGGTTGCGCTCGTTGCGGGACTTAACCCAACATCTCACGACACGAGCTGACGACAGCCATGCAGCACCTGTGTTCTGTCCGGCCGAACCGAAAAGTCTAGTTTCCTAAA
>4TW_9606
TAGCCCTAGTTACCAGTTTTACCCTAGGCAGCTCCTTGCGGTCACCGACTTCAGGCACCCCCAGCTTCCATGGCTTGACGGGCGGTGTGTACAAGGCCCGGGAACGTATTCACCGGATCATGGCTGATATCCGATTACTAGCGATTCCAGCTTCACGGAGTCGAGTTGCAGACTCCGATCCGAACTGAGAACGGTTTTGTAGATTCGCTCCTGGTCACCCAGTGGCTGCTCTCTGTACCGTCCATTGTAGCACGTGTGTAGCCCAAGGCGTAAGGGCCGTGATGATTTGACGTCGTCCCCACCTTCCTCCGAGTTGACCCCCGGCAGTCTTCCACGAGTCCCCGGCATTACCCGCTGGCAACATAGAATAAGGGTTGCGCTCGTTGCGGGACTTAACCCAACATCTCACGACACGAGCTGACGACAGCCATGCACCACCTGTGTACGGCCCCGAAGGACACCACATCTCTGTGGCTTTTCCGTACATGTCAAAACCCNGGTAAGGTTCTTCGCGTAGCA
>4TW_9624
TCACCCCAGTCATCAACCCCGCCTTCGGCACCCTCCTCCCCCGAAAGGGTTAGAGTAATGACTTCGGGCGTGGCTCACTTCCATGGTGTGACGGGCGGTGTGTACAAGGCCCGGGAACGGATTCACCGCAGTATGCTGACCTGCGATTACTAGCGATTCCTCCTTCATGCAGGCGAGTTGCAGCCTGCAATCTGAACTGTGCCAGGGTTTGTGAGATTCGCTCTCCCTCGCGGGTTGGCTGCTCTGTGTCCCTCGCATTGTAGTACGTGTGTCGCCCAGGACGTAAGGGCCATGCTGACTTGACGTCATCCTCACCTTCCTCCGGTTTGTCACCGGCAGTCTCGCTAGAGTTCCCAACTTAATGATGGCAACTAACGACGAGGGTTGCGCTCGTTGCGGGACTTAACCCAACATCTCACGACACGAGCTGACGACAGCCATGCAGCACCTGTCTTCCGGTTCCTTACGGCACTCTCCCCTTTCAAGGAGATT
>4TW_9642
TCACCCCAGTTATTGATTTCACCTTCGACGGACGCTTCCAAAAGGTTAGCAATCCGGCTTCGGGCGCCCCCAACTTCCGTGGTGTGACGGGCGGTGTGTACAAGACCCGGGAACGCATTCACCGCAGCATTCTGATCTGCGATTACTAGTAACTCCAGCTTCATGTAGGCGAGTTTCAGCCTACAATCCGAACTGAGAATGGCTTTAAGGGATTAGCTCCGCCTCACGACTTGGCTGCCCTCTGTACCACCCATTGTAGCACGTGTGTAGCCCTAAGCATAAGGGGCATGATGATTTGACGTCATCCCCCACCTTCCTCCAGGTTATCCCTGGCAGTCCCTCTAGAGTGCCCAACTTAATGCTGGCAACTAAAGGCAAGGGTTGCGCTCGTTGCGGGACTTAACCCAACATCTCACGACACGAGCTGACGACAACCATGCACCACCTGTCACTTCTGTCCCCGAAGGGAAATCTCCGATTAGGGAGAGGTCAAAAGGATGTCAAGCTTAGGTAAGGTT
>4TW_9656
TCTCCTTCCTCTAGGTGGGAGGGTTTAATGAACTTCTCGGCGGCCGAGAGCGGAGACCGCCCCCGGTCGCCAATCCGAACACTTCACCAGCACACCCAATCGGTAGGAGCGACGGGCGGTGTGTACAAAGGGCAGGGACGTAATCAACGCAAGCTGATGACTTGCGCTTACTAGGCATTCCTCGTTGAAGATTAATAATTGCAATAATCTATCCCCCATCACGATGCAGTTTCAAAGATTACCCGGGCCTCTCGGCCAAGGCTAAGCTCGTTGAATGCATCAGTGTAGCGCGCGTGCGGCCCAGAACATCTAAGGGCATCACAGACCTGTTATTGCCTCATGCTTCCATTGGCTAGTCGCCAATAGTCCCTCTAAGAAGTCCGCCGGCTGGAGAACCAACCGTGACTATTTAGCAGGCTGAGGTCTCGTTCGTTACCGGAATCAACCTGACAAGGCAACCCACCAACTAAGAACGGCCATGCACCACCACCCATAGAATCAAGAAAG
>4TW_9661
TCACCCCAGTCACTAATTCTACCTTAGGCACCCTCCCCCAAACGGTTAGAGTAATGATTTCGGGCATAACCAGCTTCCATGGTGTGACGGGCGGTGTGTACAAGGCCCGGGAACGAATTCACCACTGTATAGCTGACCAGCGATTACTAGCGATTCCACCTTCATGTAGGCGAGTTGCAGCCTACAATCCGAACTTAGAACGAGTTTATAGATTAGCTAGTCTTTGCAGATTTGCATCTCATTGTCTCGCCCAATGTAGCACGTGTGTAGCCCAGGGTGTAAGGGGCATGCTGACTTGACGTCATCCCCACCTTCCTCCGGTTTATAACCAGCAGTCTTTTTAGAGTTCCATGAAAGGCAACTAAAAACAAGGGTTGCGCTCGTTGCGGGACTTAACCCAACATCTCACGACACGAGCTGACGACAGCCATGCACCACCTGTGTATACGTTCCAAACGGCACTTTCTTCTTTCAAAGAAATTCGTATCATGTCAAAACCCTGGTTAAGGTTCTTCGCGTTG
>4TW_9668
TAGTCCCAGTCACCAGCCTTGCCGTGGGCACGCATGAAATTGCGCGACTTCGGGCACTGCCAGCTCCCATGACTTGACGGGCGGTGTGTACAAGGCTCAGGAACATATTCACCGCGGCGTAGCTGATCCGCGATTACTAGCGATTCCAACTTCATGCGGGCGAATTTCAGCCCGCAATCTGAACTGGGGTATGCTTTAGCGATTTGCTCCACCTTGCGGTCTTGCATCGTTCTGTACATACCATTGTAGCACGTGTGCAGCCCTAGACATAAAGGCCATGAGGACTTGACGTCATCCCCACCTTCCTCCGGTTTGACACCGGCAGTCTCGCTACAGTCCTCGCCATTACGCGTTAGCAAGTAGCGACAGGGGTTGCGCTCGTTGAGGGACTTAACCCGACACTTCACAGCACGAGCTGACGACAGCCATGCAGCACCTGTTCACGTTCCGCCCTTGCGGGTGTACCTCTACTTTCAT
>4TW_9673
TCACCCCAGTCACTAGCCCTGCCTTAGGCATCCCCCTCCAAATTGGTTGGGGTAACGACTTTGGGCATAGCCAGCTCCCATGGTGTGACGGGCGGTGTGTACAAGGCCCGGGAACGTATTCACCGCTGTATGGCTGACCAGCGATTACTAGCGATTCCGACTTCATGCAGGCGAGTTGCAGCCTGCAATCCGAACTGAGACCGGGTTTTTGAGGTTAGCTAACCCTCGCGGGATTGCATCTCTTTGTCCCGGCCATTGTAGCACGTGTGTCGCCCAGGACGTAAGGGGCATGCTGACTTGACGTCATCCTCACCTTCCTCCGGCTTATCACCGGCAGTCTTTTGAGTTTCCCAAAATGGCAACTCAAACAAGGGTTGCGCTCGTTGCGGGACTTAACCCAACATCTCAAGACACGAGCTGACGACAGCCATGCACCACCTGTGTCCACCTTCACCTCCGAAGAGGTGATAACTTTCCCTTTCAGGAAATAAGTGGCATGTCAAGCCCTGGTTAA
>4TW_9675
TCTTTTCCTCTAAGTGCTAAGGTTTGTTTAATTTTTAGCTTTGACACTATCAAGAAGACTCACCTGAACACTCAATCGGTAAAAGCGACGGGCGGTGTGTACATTTTGCAGGGACGTAATCAGCACGAGTTGATGACTCGCGCTTACTAGGAATTCCTAGTTCAAGATCCACAATTACAAAGATCTATCCCAATCACGGCACTCTTTAAAAAGTTTACCCAAATCCTTTCGGATCAGGAAATACTCGATGAAAGTGCCATTGTAGTACGCGTGCAGCTCAGGACATCTAAGGGCATCACAGACCTGTTATTGCCTCAAACTTCCATGTGATTACATCACATAGTCCCTCTAAGAAGTGCTTCCGATTTGAGATCAGAACACTAGTTAGCAGGTTAAGGTCTCGTTCGTTAACGGAATTAACCAGACAAATCACTCCACCAACTAAGAACGGCCATGCACCACCACTAGACCAATCAAGAAAGAACTCTCAATCTGTCAATCCTAAAATCTTT
>4TW_9704
TCACCCCAGTTGCTGACTATACCTTGGTCAAACGCCTCCTTGCGGTTAGCAATCTGCTTTAAGGTAGAACCAACTTCCATGGTGTGACGGGCGGTGTGTACAAGACCCGGGAACGTATTCACCGTAGCACGCTGATCTACGATTACTAGCGATTCCAGCTTCATGCACTCGAGTTGCAGAGTGCAATCCGAACTGAGGTAGATTTTTGAGTTTAGCTTAGCGTCGCCACTTTGCATCTCATTGTCACTACCATTGTAGCACGTGTGTAGCCCAACCCGTAAGGGCCATGAGGACTTGACGTCATCCCCACCTTCCTCCAGCTTATCACTGGCAGTTCTTTCAGAGTGCCCAGCATGACCTGATGGCAACTAAAAGTAGGGGTTGCGCTCGTTGCGGGACTTAACCCAACATCTCACGACACGAGCTGACGACAGCCATGCAGCACCTGTGTTCTGTCCGGCCGAACCGAAAAGTCTAGTTTCCTAAA
>4TW_9709
TAGTCCCAGTCACCAGCCTCGCCGTGGGCACCCATGAATTTGGGCGACTTCGGGCGCTGCCAGCTCCCATGACTTGACGGGCGGTGTGTACAAGGCTCAGGAACATATTCACCGCGGCGTAGCTGATCCGCGATTACTAGCGATTCCGACTTCAAGGAGGCGGGTTGCAGCCTCCTATCTGAACTGGGGCGGACTTTAAGCGATTTGCTCCACCTTGCGGTCTTGCATCGTTCTGTATCCGCCATTGTAGCACGTGTGCAGCCCCAGGCATAAGGGCCATGAGGACTTGACGTCATCCCCACCTTCCTCCGGTTTGACACCGGCAGTCTCGCTAGAGTCCTCAGCATTACCTGTTAGCAACTAACGATAGGGGTTTCGCTCGTTGCGGGACTTAACCCAACATCTCACGACACGAGCTGACGACAGCCATGCAGCACCTGTGTTACCGTTCTCTTTCGAGCACTTGAACATCTCTGCTCAATTC
>4TW_9729
TAGCCCCAATTACCGGTTTTACCCTAGGCCGCTCCTTGCGGTGACAGACTTCAGGTTCCCCCAGCTTTCATGGCTTGACGGGCGGTGTGTACAAGGCCCGGGAACGTATTCACCGCATCATTGCTGATATGCGATTACTAGCGAATCCAACTTCATGAGGTCGAGTTGCAGACCTCAATCCGAACTGTGATTGGCTTTTGGAGATTAGCTTACTGTTACCAGCTTGCAGCCCTCTGTACCAACCATTGTAGCACGTGTGTAGCCCCGGACGTAAGGGCCATGATGACTTGACGTCGTCCCCTCCTTCCTCTCTACTTGCGTAGGCAGTCTGTTTAGAGTCCCCACCTTAACGTGCTGGCAACTAAACATAGGGGGTTGCGCTCGTTGCGGGACTTAACCCAACACCTCACGGCACGAGCTGACGACAGCCATGCAGCACCTAGTTTCGTGTGATTGCTCACTGATCTATTTCTAAATCATTCACTAACTTTCAAGCCCGGGTAAGTT
>4TW_9738
TCACCTTCCTCTAAATGATGAGGTTTAAGCAACTTTCCACACGTCGGACATTGCTGGCCATCGCGCGGTCTGAAGATTTCACCGAACCATTCAATCGGTAGGTGCGACGGGCGGTGTGTACAAAGGGCAGGGACGTAATCAATGCGAGCTGATGACTCGCGTTTACTAGGAATTCCTCGTTCATGGAGAATAATTACAAGCTCCAATCCCCAGCACGATTCAGTTTGAAAGATTACCCAAGCATTTCTACCCAGGTTGTATACTTAGTGCATGAATCAGTGTAGCGCGCGTGCGGCCCAGAACATCTAAGGGCATCACAGACCTGTTATTGCCTCCAACTTCCCATGACTAAACGCCATGTGTCCCTCTAAGAAGTCGCCCGCGAATCCAAACGGATTCGTGTGACTATTTAGCAGGCGGAGATCTCGTTCGTTAACGGAATCAACCAGACAAATCACTCCACCAACTAAGAACGGCCATGCACCACCACCCACAAAATC
>4TW_9760
TCATCCCAATCACCGACCCCACCTTCGACGGCTCCTTCCTTGCGGTTAGGCCACCGGCTTCGGGTGTTGCCGACTTTCGTGGTGTGACGGGCGGTGTGTACAAGGCCCGGGAACGTATTCACCCCGGCGTGCTGATCCGGGATTACTAGCAACTCCAGCTTCATGGAGGCGAGTTGCAGCCTCCAATCCGAACTGAGACCGGCTTTGTGGGATTGGCTTACTCTCGCGAGTTCGCAGCCCTTTGTACCGGCCATTGTAGCGTGTTTGCAGCCCTGGACGTAAGGGGCATGATGACTTGACGTCGTCCCCACCTTCCTCCGAGTTGACCCCGGCAGTCTTCCACGAGTCCCCGGCATTACCCGCTGGCAACATAGAATAAGGGTTGCGCTCGTTGCGGGACTTAACCCAACATCTCACGACACGAGCTGACGACAGCCATGCACCACCTGTGTACGGCCCCGAAGGACACCACATCTCTGTGGCTTTTCCGTACATGTCAAACCCGAGGTAAGGTTCTTCGCGTAGC
>4TW_9771
TCACCCCAGTCATCAACCCCGCCTTCGGCACCCTCCTCCCCCGAAAGGGTTAGAGTAATGACTTCGGGCGTGGCTCACTTCCATGGTGTGACGGGCGGTGTGTACAAGGCCCGGGAACGGATTCACCGCAGTATGCTGACCTGCGATTACTAGCGATTCCTCCTTCATGCAGGCGAGTTGCAGCCTGCAATCTGAACTGTGCCAGGGTTTGTGAGATTCGCTCTCCCTCGCGGGTTGGCTGCTCTGTGTCCCTCGCATTGTAGTACGTGTGTCGCCCAGGACGTAAGGGCCATGCTGACTTGACGTCATCCTCACCTTCCTCCGGTTTGTCACCGGCAGTCTCGCTAGAGTTCCCAACTTAATGATGGCAACTAACGACGAGGGTTGCGCTCGTTGCGGGACTTAACCCAACATCTCACGACACGAGCTGACGACAGCCATGCAGCACCTGTCTTCTGGTTCCTTACGGCACTCTCCCCTTTCAAGGAGATT
>4TW_9781
TCACCCCAGTCATCAACCCCGCCTTCGGCACCCTCCTCCCCCGAAAGGGTTAGAGTAATGACTTCGGGCGTGGCTCACTTCCATGGTGTGACGGGCGGTGTGTACAAGGCCCGGGAACGGATTCACCGCAGTATGCTGACCTGCGATTACTAGCGATTCCTCCTTCATGCAGGCGAGTTGCAGCCTGCAATCTGAACTGTGCCAGGGTTTGTGAGATTCGCTCTCCCTCGCGGGTTGGCTGCTCTGTGTCCCTCGCATTGTAGTACGTGTGTCGCCCAGGACGTAAGGGCCATGCTGACTTGACGTCATCCTCACCTTCCTCCGGTTTGTCACCGGCAGTCTCGCTAGAGTTCCCAACTTAATGATGGCAACTAACGACGAGGGTTGCGCTCGTTGCGGGACTTAACCCAACATCTCACGACACGAGCTGACGACAGCCATGCAGCACCTGTCTTCTGGTTCCTTACGGCACTCTCCCTTTCAAGGAGATT
>4TW_9796
TCATATTAGTCACCGACTCAACCGTTGATATTCGCTTCCTTAAAAAGGTTGGCAACCTATCTTCGGGACAAGACGGCTCCCAGCATGTGACGGGCGGTGTGTACAAAACTGGGGAACGTATTCACCGCCGTATAGCTGACCGGCGATTACTAGCGATTCCGGCTTCATGAAGTCGAGTTGCAGACTTCAATCCGAACTGAGACAAAGTTTACTAGATTTGCTCCCCCTCACGGGTTTGCGTCCTATTGTCTTTGCCATTGTATTACGCGTGTAGCCCAGGATGTAAGGGGCATGCTGACTTGACGTCATCCTCTCCTTCCTCCGGTTTACACCGGCAGTCTCTTTTGAGTCCTTTCCTAAAAAAGTGGTAACAAAAGACAAGGGTTGCGCTCGTTCAAAGACTTAACTCGACACCTCACGGCACGAGCTGACGACAGCCATGCACCACCTGTGTTTCAGCTCCCATATCAAAGATAAGGGCACCTTTCAATCTCTCGAAAGTTCTGAACATGTCAAT
>4TW_9829
TAGCCCCAGTCACTAGTTTTACCCTAGGCGTCTCCTTGCGGTTAACGACTTTAGGTACACCCAGCTTCCATGGCTTGACGGGCGGTGTGTGCAAGGTCCGGGAACGTATTCACCGTATCATTGCTGATATACGATTACTAGCGATTCCAGCTTCACGGAGTCGAGTTGCAGACTCCGATCTGAACTGAGATAACTTTTTGAGATTGGCTTCACATCACTGTGTTGCGACCCTTTGTAGTTACCATTGTAGCACGTGTGTAGCCCAGGGCATAAAGGCCATGATGACTTGACATCATCCCCTCCTTCCTCACGTCTTGCGACGGCAGTTTCACTAGAGTTCCCAGCATTACCTGATGGCAACTAGTGATAGGGGTTGCGCTCGTTGCGGGACTTAACCCAACACCTCACGGCACGAGCTGACGACAGCCATGCAGCACCTTATCAAGTGTATATTGCTATAAAATCGGCTTTCACCGACGGTCA
>4TW_9846
TCTCCTTCCTCTAAATGATAAGGTTTAAGCAAGTTCCCCAGAATCGTATGAATGTTGCCACTCACAGACCCCAAGTCTCGAGATTTCACCGGATCATTCAATCGGTAGTAGCGACGGGCGGTGTGTACAAAGGGCAGGGACGTAATCGACGCAAGCTTATGACTTGCGCCTACTGGGAATTCCTGGTTCACGGAGAACAATTGCAAGCTCCGATCCCTACCACGAATGGGGTTCAACAGTTTACCCGCTCCTCTCGGAGAGGGAAAAACTAGCTGATCCATTCAGTGTAGCGCGTGTGCGGCCCAGAACATCTAAGGGCATCACAGACCTGTTATTGCTCAATCTCGTGTAGCTAAGAGCTACCAGTCCCTCTAAGAAGAATAATCTGCTCAGAAAAGAAGCAGACACTAGTTAGCAGGACAGAGTCTCGTTCGTTATCGGAATTAACCAGACAAATCACTCCACCAACTAAGAACGGCCATGCACCACCACCCACGAAATC
>4TW_9854
TAGCCCTAGTTACCTGTTTTACCCTAGGCAGCTCCTTTTACGGTCACCGACTTCAGGTACCCCAGACTTCCATGGCTTGACGGGCGGTGTGTACAAGGCCCGGGAACGTATTCACCGCGCCATGGCTGATGCGCGATTACTAGCGATTCCAGCTTCATAGAGTCGAGTTGCAGACTCCAATCCGAACTGAGACCGGCTTTCGAGATTTGCATCACATCGCTGTGTAGCTGCCCTCTGTACCGGCCATTGTATTACGTGTGTGGCCCAAGACGTAAGGGCCGTGATGATTTGACGTCATCCCCACCTTCCTCTCTACTTGCGTAGGCAGTCTCACTAGAGTCCTCAACTGAATGTTAGCAACTAGTGACAGGGGTTGCGCTCGTTGCAGGACTTAACCTAACACCTCACGGCACGAGCTGACGACAACCATGCAGCACCTTGAAAAATGTCCGAAGAAGGATCTATTTCTAAACCTGTCATTTCCCATTTAAGTCTTGGTAAGGTT
>4TW_9855
TAGTCCCAGTCACCAGCCTTGCCGTGGGCACGCATGAAATTGCGCGACTTCGGGCACTGCCAGCTCCCATGACTTGACGGGCGGTGTGTACAAGGCTCAGGAACATATTCACCGCGGCGTAGCTGATCCGCGATTACTAGCGATTCCAACTTCATGCGGGCGAATTTCAGCCCGCAATCTGAACTGGGGTATGCTTTAGCGATTTGCTCCACCTTGCGGTCTTGCATCGTTCTGTACATACCATTGTAGCACGTGTGCAGCCCTAGACATAAAGGCCATGAGGACTTGACGTCATCCCCACCTTCCTCCGGTTTGACACCGGCAGTCTCGCTACAGTCCTCGCCATTACGCGTTAGCAAGTAGCGACAGGGGTTGCGCTCGTTGAGGGACTTAACCCGACACTTCACAGCACGAGCTGACGACAGCCATGCAGCACCTGTTCACGTTCCGCCCTTGCGGGTGTACCTCTACTTTCAT
>4TW_9872
TTTACTTCCTCTAAATGACCAAGTTTGACCAGTTTCACCAAAATCCCAATTTCTCGGGATCCCAGCTCCAGAGGCCTCACTAAGCCATTCAATCGGTAGTAGCGACGGGCGGTGTGTACAAAGGGCAGGGACGTAATCAACGCAAGCTGATGACTTGCGCTTACTAGGAATTCCTCGTTGAAGACCAATAATTGCAATGGTCTATCCCCCAGCACGATGGAGTTTCACAAGATTTCCCATACCTTCCGGTACAGGTAACACTCGCTGCCTCCATCAGTGTAGCGCGCGTGCAGCCCAGAACATCTAAGGGCATCACAGACCTGTTATTGCCTCAAACTTCCTACTGGTAACCCCAGTCAGTCCCTCATAGAACGCCAACCGATTCACATCAGCTGTCGTAGTATGACAGGTAGAGGTCTCGTTCGTTATCGGAATTAACCAGACAAATCACTCCACCAACTAAGAACCGGCCATGCACCACCACCCATAGAATCTTGAAAGAGCT
>4TW_9900
TAGTCCCAGTCACCAGCCTTGCCGTGGGCACGCATGAAATTGCGCGACTTCGGGCACTGCCAGCTCCCATGACTTGACGGGCGGTGTGTACAAGGCTCAGGAACATATTCACCGCGGCGTAGCTGATCCGCGATTACTAGCGATTCCAACTTCATGCGGGCGAATTTCAGCCCGCAATCTGAACTGGGGTATGCTTTAGCGATTTGCTCCACCTTGCGGTCTTGCATCGTTCTGTACATACCATTGTAGCACGTGTGCAGCCCTAGACATAAAGGCCATGAGGACTTGACGTCATCCCCACCTTCCTCCGGTTTGACACCGGCAGTCTCGCTACAGTCCTCGCCATTACGCGTTAGCAAGTAGCGACAGGGGTTGCGCTCGTTGAGGGACTTAACCCGACACTTCACAGCACGAGCTGACGACAGCCATGCAGCACCTGTTCACGTTCCGCCCTTGCGGGTGTACCTCTACTTTCAT
>4TW_9904
TCACCCCAGTCACTAATTCTACCTTAGGCACCCTCCCCAAACGGTTAGAGTAATGATTTCGGGCATAACCAGCTTCCATGGTGTGACGGGCGGTGTGTACAAGGCCCGGGAACGAATTCACCACTGTATAGCTGACCAGCGATTACTAGCGATTCCACCTTCATGTAGGCGAGTTGCAGCCTACAATCCGAACTTAGAACGAGTTTATAGATTAGCTAGTCTTTGCAGATTTGCATCTCATTGTCTCGCCCAATGTAGCACGTGTGTAGCCCAGGGTGTAAGGGGCATGCTGACTTGACGTCATCCCCCACCTTCCTCCGGTTTATAACCAGCAGTCTTTTTAGAGTTCCATAAAAGGCAACTAAAACAAGGGTTGCGCTCGTTGCGGGACTTAACCCAACATCTCACGACACGAGCTGACGACAGCCATGCACCACCTGTGTATACGTTCCAAACGGCACTTTCTCCTTTCAAAGAAATTCGTATCATGTCAAACCCTGGTAAGGTTCTTCGCGTTGCA
>4TW_9909
TCATCCCAGTTACCGCTCATACCTTAGGGCGCTGCCTCCTTGCGGTTGGCGCGCGCACTTCGGGTACAAACGACTCCCATGATGTGACGGGCGGTGTGTACAAGACCCGGGAACGTATTCACGGCGCCGTAGCTGATGCGCCATTACTAGCGATTCCGGCTTCATGGAGGCGAGTTGCAGCCTCCAATCCGAACTGGGCCCGACTTTGGTGATTTCCTCCACCTTGCGGTCTCGGATCCTTCTGTGTCGGGCATTGTAGTACGTGTGCAGCCCTAAGCATAAAGGCCATGAGGACTTGACGTCATCCCCACCTTCCTCCGGTTTGACACCGGCAGTCTCGCTAGAGTCCTCAGCATTACCTGTTAGCAACTAGAGATAGGGGTTTCGCTCGTTGAGGGACTTAACCCAACATCTCACGACACGAGCTGACGACAGCCATGCAGCACCTGTGCAAATTATCGGTATTGCTACCGACTCGTTAACTTTCATTAA
>4TW_9911
TCATCCCAGTTACCAGCCTTACCTTAGGGCTCTGCCTCCTTGCGGTTGGCGCGAGCACTTCGGGTGCGACCGGCTTCCATGATGTGACGGGCGGTGTGTACAAGACCCGGGAACGTATTCACGGGGCCGTAGATGATGCCCCATTACTAGCGATTCCAACTTCATGGAGGCGAGTTGCAGCCTCCAATCCGAACTGGGCCCAGTTTTACAGATTTCCTCCACCTCGCGGTATCGGTTCTCATTGTGCTGGGCATTGTAGTACGTGTGCAGGCCCTAGGCGTAAGGGCCATACTGACCTGACCGTCGTCCCCACCTTCCTCCCAGTTGATCTGGGCAGTCTGACTAGAGTCCCCACCATTACGTGCTGGCAACTAATCACAAGGGTTGCGCTCGTTGCGGGACTTAACCCAACATCTCACGACACGAGCTGACGACGGCCATGCAGCACCTGTGCAAATTCCCCGAAGGGTCACACGCTTTCACGTGTTTAGAGATGCAT
>4TW_9959
TCATCCCAATCACCATCCATACCTTAGGCACCTGCCTCCTTGCGGTTAGCTCGGCGGCTTTGGGTACAGACGGCTTTCATGATGTGACGGGCGGTGTGTACAAGGCCTGGGAACGTATTCACGGCGCCGTAGCTGATGCGCCATTACTAGCGATTCCAGCTTCATGCCGGCGAGTTGCAGCCGACAATCTGAACTGGGCCCGGTTTTAAGGATTTGCTCCCCATTGCTGGATTGCGCCCCTCTGTGCCGGGCATTGTAGTACGTGTGCAGCCCTGGCCGTAAGGGCCATACTGACTTGACGTCATCCCCACCTTCCTCCTCGTTGAAGCGAGGCAGTCCGTCCAGAGTGCTCCGGTCTTTCGACCGGGTGGCAACAGGACGCAGGGGTTGCGCTCGTTGCGGGACTTAACCCAACATCTCACGACACGAGCTGACGACAGCCATGCAGCACCTGTGCACGCTCCCCTTGCGGGGTCGTTACGCTTTCGCGCTT
>4TW_9972
TCACCCCAGTCACGAACCCTGCCGTGGTAATCGCCCTCCTTTGCAGGTTAGGCTAACTACTTCTGGCAGAACCCGCTCCCATGGTGTGACGGGCGGTGTGTACAAGACCCGGGAACGTATTCACCGTGACATTCTGATCCACGATTACTAGCGATTCCGACTTCACGTAGTCGAGTTGCAGACTACGATCCGGACTACGACTGGCTTTATGGGATTAGCTCCCCCTCGCGGGTTGGCAACCCTTTGTACCAGCCATTGTATGACGTGTGTAGCCCCACCTATAAGGGCCATGAGGACTTGACGTCATCCCCACCTTCCTCCGGCTTGTCACCGGCAGTCTCATTAGAGTGCCCAACTGAATGTAGCAACTAATGACAAGGGTTGCGCTCGTTGCGGGACTTAACCCAACATCTCACGACACGAGCTGACGACAGCCATGCAGCACCTGTGTTACGGCTCTCTTTCGAGCACCAAGCCATCTCTGGCGAGTTCCGTACATGTCAAA
>4TW_9974
TCACCCCAATCACCGATCATACCTTAGACGCCTCCCTCCCTTGCGGGTTAGTGTGGCGGCTTCTAGTACAACCGGCTTTCGTGATGTGACGGGCGGTGTGTACAAGGCCCGGGAACGTATTCACCGCGGCGTGCTGATCCGCGATTACTAGCGATTCCAACTTCAAGCAGGCGAGTTGCAGCCTGCTATCCGAACTGAGACCGGCTTTTTCCGATTAGCTCCACCTTGCGGTATCGCGACGGTTTGTACCGGCCATTGTAGCACGTGTGTAGCCCCAGACATAAAGGCCATGCTGACTTGACGTCATCCCCACCTTCCTCCGGTTTATCACCGGCAGTCTCTGCAGAGTGCCCAGCATAACCTGATGGCAACAGCAGACAAGGGTTGCGCTCGTTGCGGGACTTAACCCAACATCTCACGACACGAGCTGACGACAGCCATGCAGCACCTCTACGAGTGTCCTTGCGGAAGCTCCCTTTCGGGAGTGGTCACTCG
>4TW_9987
TCACCTCGGTCACTAATTTTACCTTCGGCATCTCCTTCCTTACGGTTAGGATAACGACTTCGGGTACAACCAGCTTCCATGGTGTGACGGGCGGTGTGTACAAGGCCCGGGAACGGATTCACCGCTGTGTAGCTGACCAGCGATTACTAGCGATTCCACCTTCATGCAGGCGAGTTGCAGCCTGCAATCTGTACTTGGAGTAAGTTTCAAAGATTAGCTTATTCTCGCGAATTTGCAACTTATTGTCTTACCCATTGTAGGACGTGTGTAGCCCAGGGTGTAAGGGGCATGATGACTTGACGTCGTCCTCACCTTCCTCCGGTTTGTCACCGGCAGTCTTTCTAGACAATAGAACTAAAAATAAGGGTTGCGCTCGTTGCGGGACTTAACCCAACATCTCACGACACGAGCTGACGACAGCCATGCAGCACCTGTGTTACGGCTCTCTTTCGAGCACCCCCACCTCTCAGCAGGGTTCCGTACATGTCAAGGGTAGGTAAGGTTTTTCGCGTTGCATCGAAA
>4TW_10008
TTTACTTCCTCTAAATGACCAAGTTTGACCAGTTTCACCAAAATCCCAATTTCTCGGGATCCCAGCTCCAGAGGCCTCACTAAGCCATTCAATCGGTAGTAGCGACGGGCGGTGTGTACAAAGGGCAGGGACGTAATCAACGCAAGCTGATGACTTGCGCTTACTAGGAATTCCTCGTTGAAGACCAATAATTGCAATGGTCTATCCCCCAGCACGATGGAGTTTCACAAGATTTCCCATACCTTCCGGTACAGGTAACACTCGCTGCCTCCATCAGTGTAGCGCGCGTGCAGCCCAGAACATCTAAGGGCATCACAGACCTGTTATTGCCTCAAACTTCCTACTGGTAACCCCAGTCAGTCCCTCATAGAACGCCAACCGATTCACATCAGCTGTCGTAGTATGACAGGTAGAGGTCTCGTTCGTTATCGGAATTAACCAGACAAATCACTCCACCAACTAAGAACGGCCATGCACCACCACCCATAGAATCAAGAAAGAGCT
>4TW_10023
TCACCTCGGTCACTAATTTTACCTTCGGCATCTCCTTCCTTACGGTTAGGATAACGACTTCGGGTACAACCAGCTTCCATGGTGTGACGGGCGGTGTGTACAAGGCCCGGGAACGGATTCACCGCTGTGTAGCTGACCAGCGATTACTAGCGATTCCACCTTCATGCAGGCGAGTTGCAGCCTGCAATCTGTACTTGGAGTAAGTTTCAAAGATTAGCTTATTCTCGCGAATTTGCAACTTATTGTCTTACCCATTGTAGGACGTGTGTAGCCCAGGGTGTAAGGGGCATGATGACTTGACGTCGTCCTCACCTTCCTCCGGTTTGTCACCGGCAGTCTTTCTAGACAATAGAACTAAAATAAGGGTTGCGCTCGTTGCGGGACTTAACCCAACATCTCACGACACGAGCTGACGACAGCCATGCACCACCTGTAGAAGCGGAATAAGGAATTCTTTTCAGAAAACCAACACTTCTAGCAAACCCTGGTAAGGTTCTTCGCGTTGCATCGAATTAAACCACATCCT
>4TW_10029
TCACCCCAGTCATGAATCCTACCGTGGTAATCGTCTTCCTTGCGGTTAGACTAACTACTTCTGGTAAAACCCACTCCCATGGTGTGACGGGCGGTGTGTACAAGGCCCGGGAACGTATTCACCGCGACATGCTGATCCGCGATTACTAGCGATTCCGACTTCATGCAGTCGAGTTGCAGACTACAATCCGGACTACGATCGGCTTTCTGGGATTGGCTCCCCCTCGCGGGTTGGCAACCCTCTGTACCGACCATTGTATTACGTGTGAAGCCCTGGCCATAAGGGCCATGAGGACTTGACGTCATCCCCACCTTCCTCCGGTTTGTCACCGGCAGTCCCATTAAAGTGCCCAACTAAATGATGGCAATTAATGGCAAGGGTTGCGCTCGTTGCGGGACTTAACCCAACATCTCACGACACGAGCTGACGACAGCCATGCAGCACCTGTGTTACCGTTCTCTTTCGAGCACTTGAACATCTCTGCTCAATTCGGTACATGTCAAGGCCA
>4TW_10041
TCACCCCAGTCATCAACCCCGCCTTCGGCACCCTCCTCCCCCGAAAGGGTTAGAGTAATGACTTCGGGCGTGGCTCACTTCCATGGTGTGACGGGCGGTGTGTACAAGGCCCGGGAACGGATTCACCGCAGTATGCTGACCTGCGATTACTAGCGATTCCTCCTTCATGCAGGCGAGTTGCAGCCTGCAATCTGAACTGTGCCAGGGTTTGTGAGATTCGCTCTCCCTCGCGGGTTGGCTGCTCTGTGTCCCTCGCATTGTAGTACGTGTGTCGCCCAGGACGTAAGGGCCATGCTGACTTGACGTCATCCTCACCTTCCTCCGGTTTGTCACCGGCAGTCTCGCTAGAGTTCCCAACTTAATGATGGCAACTAACGACGAGGGTTGCGCTCGTTGCGGGACTTAACCCAACATCTCACGACACGAGCTGACGACAGCCATGCAGCACCTGTCTTCTGGTTCCTTACGGCACTCTCCCCTTTCAAGGAGATT
>4TW_10048
TCTCCTTCCTCTAGGTGGGAGGGTTTAATGATCTTCTCAGCAACAGCCGATGTTGCCATCAACTGAAACCAATCCGAACACTTCACCAGCACACCCAATCGGTAGGAGCGACGGGCGGTGTGTACAAAGGGCAGGGACGTAATCAACGCGAGCTGATGACTCGCGCTTACTAGGCATTCCTCGTTGAAGACTAATAATTGCAATAATCTATCCCCATCACGTTGCAGTTTCAAAGATTACCCGGACCTCTCGGTCAAGGATAGGCTCGTTGAATGCAACAGTGTAGCGCGCGTGCGGCCCAGAACATCTAAGGGCATCACAGACCTGTTATTGCCTCACACTTCCATTGCCTAAACGACAATAGTCCCTCTAAGAAGTCTGGCGGCTACAAAAAGTAGCCGTGACTATTTAGCAGGCTGAGGTCTCGTTCGTTACCGGAATCAACCTGACAAGGCAACCCACCAACTAAGAACGGCCATGCACCACCACCCACAGAATC
>4TW_10053
TCATCCCAGTTACCGCTCATACCTTAGGGCGCTGCCTCCTTGCGGTTGGCGCGCGCACTTCGGGTACAAACGACTCCCATGATGTGACGGGCGGTGTGTACAAGACCCGGGAACGTATTCACGGCGCCGTAGCTGATGCGCCATTACTAGCGATTCCGGCTTCATGGAGGCGAGTTGCAGCCTCCAATCCGAACTGGGCCCGACTTTGGTGATTTCCTCCACCTTGCGGTCTCGGATCCTTCTGTGTCGGGCATTGTAGTACGTGTGCAGCCCTGGCCGTAAGGGCCATACTGACTTGACGTCGTCCCCACCTTCCTCCCCGTTGAACAGGGCAGTCTGAACAGAGTGCTCCGGTCTTTCGACCGGGTGGCAACAGGACGCAGGGGTTGCGCTCGTTGCGGGACTTAACCCAACATCTCACGACACGAGCTGACGACAGCCATGCAGCACCTGTGCACGCTCCCCTTGCGGGGTCGTTACGCTTTCGCGCTTCTACCACGTGC
>4TW_10055
TCACCCCAGTTGCTGACTATACCTTGGTCAAACGCCTCCTTGCGGTTAGCAATCTGCTTTAAGGTAGAACCAACTTCCATGGTGTGACGGGCGGTGTGTACAAGACCCGGGAACGTATTCACCGTAGCACGCTGATCTACGATTACTAGCGATTCCAGCTTCATGCACTCGAGTTGCAGAGTGCAATCCGAACTGAGGTAGATTTTTGAGTTTAGCTTAGCGTCGCCACTTTGCATCTCATTGTCACTACCATTGTAGCACGTGTGTAGCCCAACCCGTAAGGGCCATGAGGACTTGACGTCATCCCCACCTTCCTCCAGCTTATCACTGGCAGTTCTTTCAGAGTGCCCAGCATGACCTGATGGCAACTAAAAGTAGGGGTTGCGCTCGTTGCGGGACTTAACCCAACATCTCACGACACGAGCTGACGACAGCCATGCAGCACCTGTGTTCTGTCCGGCCGAACCGAAAAGTCTAGTTTCCTAAA
>4TW_10088
TCACCCCAGTCATGAATCCTACCGTGGTAATCGTCTTCCTTGCGGTTAGACTAACTACTTCTGGTAAAACCCACTCCCATGGTGTGACGGGCGGTGTGTACAAGGCCCGGGAACGTATTCACCGCGACATGCTGATCCGCGATTACTAGCGATTCCGACTTCATGCAGTCGAGTTGCAGACTACAATCCGGACTACGATCGGCTTTCTGGGATTGGCTCCCCCTCGCGGGTTGGCAACCCTCTGTACCGACCATTGTATTACGTGTGAAGCCCTGGCCATAAGGGCCATGAGGACTTGACGTCATCCCCACCTTCCTCCGGTTTGTCACCGGCAGTCCCATTAAAGTGCCCAACTAAATGATGGCAATTAATGGCAAGGGTTGCGCTCGTTGCGGGACTTAACCCAACATCTCACGACACGAGCTGACGACAGCCATGCAGCACCTGTGTTACCGTTCTCTTTCGAGCACTTGAACATCTCTGCTCAATTCGGTACATGTCAAGGCCA
>4TW_10092
TCATCCCAGTTACCGCTCATAGCGTAGGGCGCTGCTTCCTTACGGTTAGCTCACGCACTTCGGCTACAAACGACTTCCATGATGTGACGGGCGGTGTGTACAAGGCCCGGGAACGTATTCACGGCGCCGTAGCTGATGCGCCATTACTAGCGATTCCGGCTTCATGAAGGCGAGTTGCAGCCTTCAATCCGAACTGGGCCCAGTTTTGGAGATTTCCTCTACCTCGCGGCTTCGGGTCATTCTGTACTGGGCATTGTAGTACGTGTGCAGCCCTGGTCGTAAGGGCCATACTGACTTNGACGTCATCCCCACCTTCCTCCCCGTTTCACAGGGCAGTCTGTCCAGAGAGCCTTTGCAGGCAACAGGACACAGGGGTTGCGCTCGTTGCGGGACTTAACCCAACATCTCACGACACGAGCTGACGACAGCCATGCAGCACCTGTGCAAATTGTGTATTGCTACACTCGATAGCTTTCACTA
>4TW_10095
TCACCCCAATCACCGACCCCACCTTAGACGGCTCCTTCCTTGCGGTTAGGCCACCGGCTTCGGGTGTTGCCGACTTTCGTGGTGTGACGGGCGGTGTGTACAAGGCCCGGGAACGTATTCACCCCGGCGTGCTGATCCGGGATTACTAGCAACTCCAGCTTCATGAAGTCGAGTTGCAGACTTCAATTCGAACTGAGACCGACTTTACGGGATTAGCTAACTCTCGCGAGCAGGCAACCCTTTGTATCGGCCATTGTAGCGTGTTTGCAGCCCTAGACATAAGGGGCATGAGGACTTGACGTCATCCCCACCTTCCTCCGAGTTAACCCCGGCACGTCTCCAATGAGTCCCCAACATAACTTGCTGGCAACATTGGATAAGGGTTGCGCTCGTTGCGGGACTTAACCCAACATCTCACGACACGAGCTGACGACAGCCATGCACCACCTGTGTTCGGCCCTTGCGGACACAACATCTCTGCTGCTTTTCCGAACATGTCAAACCTAGGTAAGGTTCTTCGCGT
>4TW_10096
TCACCCCAGTTGCTGACTATACCTTGGTCAAACGCCTCCTTGCGGTTAGCAATCTGCTTTAAGGTAGAACCAACTTCCATGGTGTGACGGGCGGTGTGTACAAGACCCGGGAACGTATTCACCGTAGCACGCTGATCTACGATTACTAGCGATTCCAGCTTCATGCACTCGAGTTGCAGAGTGCAATCCGAACTGAGGTAGATTTTTGAGTTTAGCTTAGCGTCGCCACTTTGCATCTCATTGTCACTACCATTGTAGCACGTGTGTAGCCCAACCCGTAAGGGCCATGAGGACTTGACGTCATCCCCACCTTCCTCCAGCTTATCACTGGCAGTTCTTTCAGAGTGCCCAGCATGACCTGATGGCAACTAACGACGAGGGTTGCGCTCGTTGCGGGACTTAACCCAACATCTCACGACACGAGCTGACGACAGCCATGCAGCACCTGTCTTCTGGTTCCTTACGGCACTCTCCCCTTTCAAGGAGA
>4TW_10105
TCACCCCAGTCACCAGCCCTGCCTTAGGCGCCTCCCTCCCTTGCGGGTTGAGATAACGACTTCGGGCGTGACCAGCTTCCATGGTGTGACGGGCGGTGTGTACAAGGCCCGGGAACGTATTCACCGCAGTATGCTGACCTGCGATTACTAGCGATTCCGCCTTCATGCAGGCGAGTTGCAGCCTGCAATCTGAACTAAGACCGGGTTTATGAGATTAGCTTGCATTCGCATGCTTGCGACTCTTTGTCCCGGCCATTGTAGTACGTGTGTAGCCCAAGGCGTAAGGGGCATGATGACTTGACGTCATCCCCACCTTCCTCCGGTTTGTCACCGGCAGTCTCTCTAGAGTGCCCAACTTAATGATGGCAACTAAAAACGAGGGTTGCGCTCGTTGCGGGACTTAACCCAACATCTCACGACACGAGCTGACGACAGCCATGCAGCACCTGTCTTCTGGTTCCTTACGGCACTCTCCCCTTTCAAGGAGATT
>4TW_10115
TCACCCCAGTTGCTGACTATACCTTGGTCAAACGCCTCCTTGCGGTTAGCAATCTGCTTTAAGGTAGAACCAACTTCCATGGTGTGACGGGCGGTGTGTACAAGACCCGGGAACGTATTCACCGTAGCACGCTGATCTACGATTACTAGCGATTCCAGCTTCATGCACTCGAGTTGCAGAGTGCAATCCGAACTGAGGTAGATTTTTGAGTTTAGCTTAGCGTCGCCACTTTGCATCTCATTGTCACTACCATTGTAGCACGTGTGTAGCCCAACCCGTAAGGGCCATGAGGACTTGACGTCATCCCCACCTTCCTCCAGCTTATCACTGGCAGTTCTTTCAGAGTGCCCAGCATGACCTGATGGCAACTAAAAGTAGGGGTTGCGCTCGTTGCGGGACTTAACCCAACATCTCACGACACGAGCTGACGACAGCCATGCAGCACCTGTGTTCTGTCCGGCCGAACCGAAAAGTCTAGTTTCCTAAA
>4TW_10116
TCACCCCAGTCACCAGCCTTGCCGTGGGCACGCATGAAATTGCGCGACTTCGGGCACTGCCAGCTCCCATGACTTGACGGGCGGTGTGTACAAGGCTCAGGAACATATTCACCGCGGCGTAGCTGATCCGCGATTACTAGCGATTCCAACTTCATGCGGGCGAATTTCAGCCCGCAATCTGAACTGGGGTATGCTTTAGCGATTTGCTCCACCTTGCGGTCTTGCATCGTTCTGTACATACCATTGTAGCACGTGTGCAGCCCTAGACATAAAGGCCATGAGGACTTGACGTCATCCCCACCTTCCTCCGGTTTGACACCGGCAGTCTCGCTACAGTCCTCGCCATTACGCGTTAGCAAGTAGCGACAGGGGTTGCGCTCGTTGAGGGACTTAACCCGACACTTCACAGCACGAGCTGACGACAGCCATGCAGCACCTGTTCACGTTCCGCCCTTGCGGGTGTACCTCTACTTTCAT
>4TW_10138
TAGCCCTAGTTACCAGTTTTACCCTAGGCAGCTCCTTGCGGTCACCGACTTCAGGCACCCCCAGCTTCCATGGCTTGACGGGCGGTGTGTACAAGGCCCGGGAACGTATTCACCGCAGTATGCTGACCTGCGATTACTAGCGATTCCGCCTTCATGCAGGCGAGTTGCAGCCTGCAATCTGAACTAAGACCGGGTTTATGAGATTAGCTTGCATTCGCATGCTTGCGACTCTTTGTCCCGGCCATTGTAGTACGTGTGTAGCCCAAGGCGTAAGGGGCATGATGACTTGACGTCATCCCCACCTTCCTCCGGTTTGTCACCGGCAGTCTCTCTAGAGTGCCCAACTTAATGATGGCAACTAAAAACGAGGGTTGCGCTCGTTGCGGGACTTAACCCAACATCTCACGACACGAGCTGACGACAGCCATGCACCACCTTTCATTGAGCCCCCGAAGGACACCACATCTCTGTGGCTTTTCCCAATGATTTAACCCTAGGTAAGGTTT
>4TW_10155
TCACCCCAGTCACTAATTCTACCTTAGGCACCCTCCCCCAAACGGTTAGAGTAATGATTTCGGGCATAACCAGCTTCCATGGTGTGACGGGCGGTGTGTACAAGGCCCGGGAACGAATTCACCACTGTATAGCTGACCAGCGATTACTAGCGATTCCACCTTCATGTAGGCGAGTTGCAGCCTACAATCCGAACTTAGAACGAGTTTATAGATTAGCTAGTCTTTGCAGATTTGCATCTCATTGTCTCGCCCAATGTAGCACGTGTGTAGCCCAGGGTGTAAGGGGCATGCTGACTTGACGTCATCCCCACCTTCCTCCGGTTTATAACCAGCAGTCTTTTTAGAGTTCCATGAAAGGCAAACTAAAAACAAGGGTTGCGCTCGTTGCGGGACTTAACCCAACATCTCACGACACGAGCTGACGACAGCCATGCACCACCTGTGTATACGTTCCAAACGGCACTTTCTTCTTTCAAAGAAATTCGTATCATGTCAAACCCTGGTAAGGTTCTTCGCGTTG
>4TW_10156
TAGTCCCAGTCACCAGCCTTGCCGTGGGCACGCATGAAATTGCGCGACTTCGGGCACTGCCAGCTCCCATGACTTGACGGGCGGTGTGTACAAGGCTCAGGAACATATTCACCGCGGCGTAGCTGATCCGCGATTACTAGCGATTCCAACTTCATGCGGGCGAATTTCAGCCCGCAATCTGAACTGGGGTATGCTTTAGCGATTTGCTCCACCTTGCGGTCTTGCATCGTTCTGTACATACCATTGTAGCACGTGTGCAGCCCTAGACATAAAGGCCATGAGGACTTGACGTCATCCCCACCTTCCTCCGGTTTGACACCGGCAGTCTCGCTACAGTCCTCGCCATTACGCGTTAGCAAGTAGCGACAGGGGTTGCGCTCGTTGAGGGACTTAACCCGACACTTCACAGCACGAGCTGACGACAGCCATGCAGCACCTGTTCACGTTCCGCCCTTGCGGGTGTACCTCTACTTTCAT
>4TW_10160
TCACCCCAGTTGCTGACTATACCTTGGTCAAACGCCTCCTTGCGGTTAGCAATCTGCTTTAAGGTAGAACCAACTTCCATGGTGTGACGGGCGGTGTGTACAAGACCCGGGAACGTATTCACCGTAGCACGCTGATCTACGATTACTAGCGATTCCAGCTTCATGCACTCGAGTTGCAGAGTGCAATCCGAACTGAGGTAGATTTTTGAGTTTAGCTTAGCGTCGCCACTTTGCATCTCATTGTCACTACCATTGTAGCACGTGTGTAGCCCAACCCGTAAGGGCCATGAGGACTTGACGTCATCCCCACCTTCCTCCAGCTTATCACTGGCAGTTCTTTCAGAGTGCCCAGCATGACCTGATGGCAACTAAAAGTAGGGGTTGCGCTCGTTGCGGGACTTAACCCAACATCTCACGACACGAGCTGACGACAGCCATGCAGCACCTGTGTTCTGTCCGGCCGAACCGAAAAGTCTAGTTTCCTAAA
>4TW_10196
TAGTCCCAGTCACCAGCCTCGCCGTGGGCACCCATGAATTTGGGCGACTTCGGGCGCTGCCAGCTCCCATGACTTGACGGGCGGTGTGTACAAGGCTCAGGAACATATTCACCGCGGCGTAGCTGATCCGCGATTACTAGCGATTCCGACTTCAAGGAGGCGGGTTGCAGCCTCCTATCTGAACTGGGGCGGACTTTAAGCGATTTGCTCCACCTTGCGGTCTTGCATCGTTCTGTATCCGCCATTGTAGCACGTGTGCAGCCCCAGGCATAAGGGCCATGAGGACTTGACGTCATCCCCACCTTCCTCCGGTTTGACACCGGCAGTCTCGCTAGAGTCCTCAGCATTACCTGTTAGCAACTAACGATAGGGGTTTCGCTCGTTGAGGGACTTAACCCGACACTTCACAGCACGAGCTGACGACAGCCATGCAGCACCTGTCCAAGTTCCGGTCTTGCGACTGTTATCCTAATTTCATAGGACTAATCCTT
>4TW_10214
TAGCCCTAGTTACTAGTTTTACCCTAGGCAGCTCCTTGCGGTTACCGACTTCAGGTACCCCCAGCTTCCATGGCTTGACGGGCGGTGTGTACAAGGCCCGGGAACGTATTCACCGCGCCATGGCTGATGCGCGATTACTAGCGATTCCAGCTTCACGGAGTCGAGTTGCAGACTCCGATCCGAACTGAGATAGTGTTTAAGGGATTCGCTCCTGGTCACCCAGTGGCTGCCCTCTGTCACTACCATTGTAGCACGTGTGTGGCCCAGGATGTAAGGGCCGTGATGACTTGACGTCGTCCCCACCTTCCTCACAGCTTACGCTGGCAGTTCTGCTAGAGTCCCCGGCATTACCCGTTGGCAACTAACAGTAGGGGTTGCGCTCGTTGCGGGACTTAACCCAACACCTCACGGCACGAGCTGACGACAGCCATGCAGCACCTTGAAAATTGTCCGAAGAAGGACACCTTTCGGCATCTGTCAATTCCCATTTAAACCCTGGTAAGGTTCCTCGCGT
>4TW_10218
TCACCCCAGTTGCTGACTATACCTTGGTCAAACGCCTCCTTGCGGTTAGCAATCTGCTTTAAGGTAGAACCAACTTCCATGGTGTGACGGGCGGTGTGTACAAGACCCGGGAACGTATTCACCGTAGCACGCTGATCTACGATTACTAGCGATTCCAGCTTCATGCACTCGAGTTGCAGAGTGCAATCCGAACTGAGGTAGATTTTTGAGTTTAGCTTAGCGTCGCCACTTTGCATCTCATTGTCACTACCATTGTAGCACGTGTGTAGCCCAACCCGTAAGGGCCATGAGGACTTGACGTCATCCCCACCTTCCTCCAGCTTATCACTGGCAGTTCTTTCAGAGTGCCCAGCATGACCTGATGGCAACTAAAAGTAGGGGTTGCGCTCGTTGCGGGACTTAACCCAACATCTCACGACACGAGCTGACGACAGCCATGCAGCACCTGTGTTCTGTCCGGCCGAACCGAAAAGTCTAGTTTCCTAAA
>4TW_10260
TCACCCCAGTCATGAATCCTACCGTGGTAATCGTCTTCCTTGCGGTTAGACTAACTACTTCTGGTAAAACCCACTCCCATGGTGTGACGGGCGGTGTGTACAAGGCCCGGGAACGTATTCACCGCGACATGCTGATCCGCGATTACTAGCGATTCCGACTTCATGCAGTCGAGTTGCAGACTACAATCCGGACTACGATCGGCTTTCTGGGATTGGCTCCCCCTCGCGGGTTGGCAACCCTCTGTACCGACCATTGTATTACGTGTGAAGCCCTGGCCATAAGGGCCATGAGGACTTGACGTCATCCCCACCTTCCTCCGGTTTGTCACCGGCAGTCCCATTAAAGTGCCCAACTAAATGATGGCAATTAATGGCAAGGGTTGCGCTCGTTGCGGGACTTAACCCAACATCTCACGACACGAGCTGACGACAGCCATGCAGCACCTGTGTTACCGTTCTCTTTCGAGCACTTGAACATCTCTGCTCAATTCGGTACATGTCAAGGCCA
>4TW_10264
TCACCCCAGTTGCTGACTATACCTTGGTCAAACGCCTCCTTGCGGTTAGCAATCTGCTTTAAGGTAGAACCAACTTCCATGGTGTGACGGGCGGTGTGTACAAGACCCGGGAACGTATTCACCGTAGCACGCTGATCTACGATTACTAGCGATTCCAGCTTCATGCACTCGAGTTGCAGAGTGCAATCCGAACTGAGGTAGATTTTTGAGTTTAGCTTAGCGTCGCCACTTTGCATCTCATTGTCACTACCATTGTAGCACGTGTGTAGCCCAACCCGTAAGGGCCATGAGGACTTGACGTCATCCCCACCTTCCTCCAGCTTATCACTGGCAGTTCTTTCAGAGTGCCCAGCATGACCTGATGGCAACTAAAAGTAGGGGTTGCGCTCGTTGCGGGACTTAACCCAACATCTCACGACACGAGCTGACGACAGCCATGCAGCACCTGTGTTCTGTCCGGCCGAACCGAAAAGTCTAGTTTCCAAA
>4TW_10271
TCACCCCAGTCATCAACCCCGCCTTCGGCACCCTCCTCCCCCGAAAGGGTTAGAGTAATGACTTCGGGCGTGGCTCACTTCCATGGTGTGACGGGCGGTGTGTACAAGGCCCGGGAACGGATTCACCGCAGTATGCTGACCTGCGATTACTAGCGATTCCTCCTTCATGCAGGCGAGTTGCAGCCTGCAATCTGAACTGTGCCAGGGTTTGTGAGATTCGCTCTCCCTCGCGGGTTGGCTGCTCTGTGTCCCTCGCATTGTAGTACGTGTGTCGCCCAGGACGTAAGGGCCATGCTGACTTGACGTCATCCTCACCTTCCTCCGGTTTGTCACCGGCAGTCTCGCTAGAGTTCCCAACTTAATGATGGCAACTAACGACGAGGGTTGCGCTCGTTGCGGGACTTAACCCAACATCTCACGACACGAGCTGACGACAGCCATGCAGCACCTGTCTTCTGGTTCCTTACGGCACTCTCCCCTTTCAAGGAGATT
>4TW_10282
TCACCCCAGTCACTAATTCTACCTTAGGCATCCTCCTCCAAAAGGTTAGAGTAACGACTTCGGGTATAACCAGCTTCCATGGTGTGACGGGCGGTGTGTACAAGGCCCGGGAACGGATTCACCGCTGTATAGCTGACCAGCGATTACTAGCGATTCCACCTTCATGCAGGCGAGTTGCAGCCTGCAATCCGAACTTAGAACGAGTTTTTAGATTAGCTAATCTTCACAGAGTTGCATCTCATTGTCTCGCCCAATGTAGCACGTGTGTAGCCCAGGGTGTAAGGGGCATGCTGACTTGACGTCATCCCTGCCTTCCTCCGGTTTATAACCGGCAGTCTTTCTAGAGTTCTAAAAATAGCAACTAAAAATAGGGGTTGCGCTCGTTGCGGGACTTAACCCAACACCTCACGGCACGAGCTGACGACAGCCATGCAGCACCTTGCCAGTTGCCCCGAAGGGAAGCCACCTTTCGGCAGCGGTCACCTGACATTTAAGCCCAGGTAAGGTTTCTCGCGTA
>4TW_10287
TAGTCCCAGTCACCAGCCTTGCCGTGGGCACGCATGAAATTGCGCGACTTCGGGCACTGCCAGCTCCCATGACTTGACGGGCGGTGTGTACAAGGCTCAGGAACATATTCACCGCGGCGTAGCTGATCCGCGATTACTAGCGATTCCAACTTCATGCGGGCGAATTTCAGCCCGCAATCTGAACTGGGGTATGCTTTAGCGATTTGCTCCACCTTGCGGTCTTGCATCGTTCTGTACATACCATTGTAGCACGTGTGCAGCCCTAGACATAAAGGCCATGAGGACTTGACGTCATCCCCACCTTCCTCCGGTTTGACACCGGCAGTCTCGCTACAGTCCTCGCCATTACGCGTTAGCAAGTAGCGACAGGGGTTGCGCTCGTTGAGGGACTTAACCCGACACTTCACAGCACGAGCTGACGACAGCCATGCAGCACCTGTTCACGTTCCGCCCTTGCGGGTGTACCTCTACTTTCAT
>4TW_10290
TAGCCCTAGTTACTAGTTTTACCCTAGGCAGCTCCTTGCGGTTACCGACTTCAGGTACCCCCAGCTTCCATGGCTTGACGGGCGGTGTGTACAAGGCCCGGGAACGTATTCACCGCGACATGCTGATCCGCGATTACTAGCGATTCCAACTTCATGCGGGCGAATTTCAGCCCGCAATCTGAACTGGGGTATGCTTTAGCGATTTGCTCCACCTTGCGGTCTTGCATCGTTCTGTACATACCATTGTAGCACGTGTGCAGCCCTAGACATAAAGGCCATGAGGACTTGACGTCATCCCCACCTTCCTCCGGTTTGACACCGGCAGTCTCGCTACAGTCCTCGCCATTACGCGTTAGCAAGTAGCGACAGGGGTTGCGCTCGTTGAGGGACTTAACCCGACACTTCACAGCACGAGCTGACGACAGCCATGCAGCACCTGTTCACGTTCCGCCCTTGCGGGTGTACCTCTACTTTCATAGAGTTTATCCGTGAATGTC
>4TW_10304
TCACCCCAGTTGCTGACTATACCTTGGTCAAACGACCTCCTTGCGGTTAGCAATCTGCTTTAAGGTAGAACCAACTTCCATGGTGTGACGGGCGGTGTGTACAAGACCCGGGAACGTATTCACCGTAGCACGCTGATCTACGATTACTAGCGATTCCAGCTTCATGCACTCGAGTTGCAGAGTGCAATCCGAACTGAGGTAGATTTTTGAGTTTAGCTTAGCGTCGCCACTTTGCATCTCATTGTCACTACCATTGTAGCACGTGTGTAGCCCAACCCGTAAGGGCCATGAGGACTTGACGTCATCCCCACCTTCCTCCAGCTTATCACTGGCAGTTCTTTCAGAGTGCCCAGCATGACCTGATGGCAACTAAAAGTAGGGGTTGCGCTCGTTGCGGGACTTAACCCAACATCTCACGACACGAGCTGACGACAGCCATGCAGCACCTGTGTTCNGTCCGGCCGAACCGAAAAGTCTGTTTCCTAAAA
>4TW_10305
TCACCCCAGTCACTAGCCCTGCCTTAGGCATCCCCCTCCAAGTTGGTTGGGGTAACGACTTTGGGCATAGCCAGCTCCCGTGGTGTGACGGGCGGTGTGTACAAGGCCCGGGAACGTATTCACCGCCGTATGGCTGACCGGCGATTACTAGCGATTCCGACTTCATGCAGGCGAGTTGCAGCCTGCAATCCGAACTGAGACCGGGTTTTTGAGGTTGGCTTACCCTCGCGGGATTGCATCTCTTTGTCCCGGCCATTGTAGCACGTGTGTCGCCCAGGGCGTAAGGGGCATGCTGACTTGACGTCATCCTCACCTTCCTCCGGCTTATCACCGGCAGTCTTTTGAGTTTCCCTAAAATGGCAACTCAAAACAAGGGTTGCGCTCGTTGCGGGACTTAACCCAACATCTCAAGACACGAGCTGACGACAGCCATGCACCACCTGTGTCCACCCTTCACCTTCTCAAAATTGAGAAGGTGACAACTTTCCTTTTCAAGGAAAAAGTGGCATGTCAAGCCCTGGTAAGGTT
>4TW_10309
TCATCCCAGTTACCGCTCATAGCGTAGGGCGCTGCCTCCTTACGGTTAGGCTTACGCACTTCGGCTACAAACAACTTCCATGATGTGACGGGCGGTGTGGTACAAGGCCCGGGAACGTATTCACGGCGCCGTAGCTGATGCGCCATTACTAGCGATTCCGGCTTCATGGAGGCGAGTTGCAGCCTCCAATCCGAACTGGGCCCAGTTTTTGAGATTTCCTCCACCTCGCGGATTCGGATCATTCTGTACTGGGCATTGTAGTACGTGTGCAGCCCTGGTCGTAAGGGCCATACTGACTTGACGTCATCCCCACCTTCCTCCCCGTTTCACAGGGCAGTCTGTCCAGAGAGCCCGAAGGCAACAGGACACAGGGGTTGCGCTCGTTGCGGGACTTAACCCAACATCTCACGACACGAGCTGACGACAGCCATGCAGCACCTGTGCAAATTATCGGTATTGCTACCGACTCGCTAACTTTCATTAACTTAGAGATGC
>4TW_10324
TAGCCCTAGTTACTAGTTTTACCCTAGGCAGCTCCTTGCGGTTACCGACTTCAGGTACCCCCAGCTTCCATGGCTTGACGGGCGGTGTGTACAAGGCCCGGGAACGTATTCACCGCGCCATGGCTGATGCGCGATTACTAGCGATTCCAGCTTCACGGAGTCGAGTTGCAGACTCCGATCCGAACTGAGATAGTGTTTAAGGGATTCGCTCCTGGTCACCCAGTGGCTGCCCTCTGTCACTACCATTGTAGCACGTGTGTGGCCCAGGATGTAAGGGCCGTGATGACTTGACGTCGTCCCCACCTTCCTCACAGCTTACGCTGGCAGTTCTGCTAGAGTCCCCGGCATTACCCGTTGGCAACTAACAGTAGGGGTTGCGCTCGTTGCGGGACTTAACCCAACACCTCACGGCACGAGCTGACGACAGCCATGCAGCACCTTGAAAATTGTCCGAAGAAGGACACCTTTCGGCATCTGTCAATTCCCATTTAAACCCTGGTAAGGTTCCTCGCGT
>4TW_10335
TCACCCTGGTCATTATCAGCACCTTAGTAGCTTCCCTCCCATAAAGGGTTGGGATCACCACTTTGGGTATTAACAACTCCCGTGGTGTGACGGGCGGTGTGTACAAGGCCCGGGAACGTATTCACCGCCATATAGCTGACTGGCGATTACTAGCGATTCCGGCTTCATGTAGGCGAGTTGCAGCCTACAATCCGAACTGAGGCTGAGTTTAGCAGATTGGCTTGCTCTCACGAGTTTGCTACCGATTGTCTCAGCCATTGTATTACGTGTGTAGCCCAGGATATAAGGGGCATGCTGACTTGACGTCATCCTCTCCTTCCTCCGGTTTACACCGGCAGTCTTTTTAGAAATTTAACTAAAAACAAGGGTTGCGCTCGTTGCGGGACTTAACCCAACATCTCACGACACGAGCTGACGACAGCCATGCACCACCTGTGTATACGTTCCAAACGGCACTTTCTTCTTTCAAAGAAATTCGTATCATGTCAAACCCTGGTAAGGTTCTTCGCGTTGC
>4TW_10336
TAGTCCCAGTCACCAGCCTCGCCGTGGGCACCCATGAATTTGGGCGACTTCGGGCGCTGCCAGCTCCCATGACTTGACGGGCGGTGTGTACAAGGCTCAGGAACATATTCACCGCGGCGTAGCTGATCCGCGATTACTAGCGATTCCGACTTCAAGGAGGCGGGTTGCAGCCTCCTATCTGAACTGGGGCGGACTTTAAGCGATTTGCTCCACCTTGCGGTCTTGCATCGTTCTGTATCCGCCATTGTAGCACGTGTGCAGCCCCAGGCATAAGGGCCATGAGGACTTGACGTCATCCCCACCTTCCTCCGGTTTGACACCGGCAGTCTCGCTAGAGTCCTCAGCATTACCTGTTAGCAACTAACGATAGGGGTTTCGCTCGTTGAGGGACTTAACCCGACACTTCACAGCACGAGCTGACGACAGCCATGCAGCACCTGTCCAAGTTCCGGTCTTGCGACTGTTATCCTAATTTCATAGGACTAATCCTT
>4TW_10338
TCACCCCAGTCACTAATTCTACCTTAGGCACCCTCCCCCAAACGGTTAGAGTAATGATTTCGGGCATAACCAGCTTCCATGGTGTGACGGGCGGTGTGTACAAGGCCCGGGAACGAATTCACCACTGTATAGCTGACCAGCGATTACTAGCGATTCCACCTTCATGTAGGCGAGTTGCAGCCTACAATCCGAACTTAGAACGAGTTTATAGATTAGCTAGTCTTTGCAGATTTGCATCTCATTGTCTCGCCCAATGTAGCACGTGTGTAGCCCAGGGTGTAAGGGCATGCTGACTTGACGTCATCCCCACCTTCCTCCGGTTTATAACCAGCAGTCTTTTTAGAGTTCCATAAAAGGCAACTAAAAACAAGGGTTGCGCTCGTTGCGGGACTTAACCCAACATCTCACGACACGAGCTGACGACAGCCATGCACCACCTGTGTATACGTTCCAAACGGCACTTTCTCCTTTCAAAGAAATTCGTATCATGTCAAACCCTGGTAAGGTTCTTCGCGTTGCA
>4TW_10340
TCACCCCAATCACCGATCCCACCTTCGACGGCTCCTTCCTTACGGTTAGGCCACCGGCTTCGGGTGTTACCGACTTTCGTGGTGTGACGGGCGGTGTGTACAAGGCCCGGGAACGTATTCACCGTGACATTCTGATCCACGATTACTAGCGATTCCTCCTTCATGCAGGCGAGTTGCAGCCTGCAATCTGAACTGTGCCAGGGTTTGTGAGATTCGCTCTCCCTCGCGGGTTGGCTGCTCTGTGTCCCTCGCATTGTAGTACGTGTGTCGCCCAGGACGTAAGGGCCATGCTGACTTGACGTCATCCTCACCTTCCTCCGGTTTGTCACCGGCAGTCTCGCTAGAGTTCCCAACTTAATGATGGCAACTAACGACGAGGGTTGCGCTCGTTGCGGGACTTAACCCAACATCTCACGACACGAGCTGACGACAGCCATGCAGCACCTGTCTTCTGGTTCCTTACGGCACTCTCCCCCTTTCAAGGAGATTCCAGAGATGTC
>4TW_10346
TCTCCTTCCTCTAAATGATAAGGTTTAATCAACTTCCCGCAGCATCGACGGCGAACCGCCTCAGCCGCAGTCCGAAGATTTCACCGGATCATTCAATCGGTAGGAGCGACGGGCGGTGTGTACAAAGGGCAGGGACGTAATCAACGCGAGCTGATGACTCACGCTTACTAGGAATTCCTCGTTGAAGATTAATAGTTGCAATAATCTATCCCCATCACGATGAAATTTGCAAGATTACCCGGTCCTGTCGAACGAGGTGAATGCTTGTTGCTTTCATCAGTGTAGCGCGCGTGCGGCCCAGAACATCTAAGGGCATCACAGACCTGTTATTGCCTCAAACTTCCACTCGCTAGGCACGAATAGTCCCTCTAAGAAGTTGTCCCCCCACAGAAAGTGAAGGTAACTATTTAGCAGGTTAAGGTCTCGTTCGTTAACGGAATTAACCAGACAAATCACTCCACCAACTAAGAACGGCCATGCACCACCACCCATAGAATCAAGAAAGAGCTCT
>4TW_10366
TCACCCCAGTCATGAATCCTACCGTGGTAATCGTCTTCCTTGCGGTTAGACTAACTACTTCTGGTAAAACCCACTCCCATGGTGTGACGGGCGGTGTGTACAAGGCCCGGGAACGTATTCACCGCGACATGCTGATCCGCGATTACTAGCGATTCCGACTTCATGCAGTCGAGTTGCAGACTACAATCCGGACTACGATCGGCTTTCTGGGATTGGCTCCCCCTCGCGGGTTGGCAACCCTCTGTACCGACCATTGTATTACGTGTGAAGCCCTGGCCATAAGGGCCATGAGGACTTGACGTCATCCCCACCTTCCTCCGGTTTGTCACCGGCAGTCCCATTAAAGTGCCCAACTAAATGATGGCAATTAATGGCAAGGGTTGCGCTCGTTGCGGGACTTAACCCAACATCTCACGACACGAGCTGACGACAGCCATGCAGCACCTTGTAGAAGGTCCGAAGACTGACATGTTTCCACATCATTCCTTCTACATTTAAGCCCTGGTAAGGTTCCTCGCG
>4TW_10383
TCTCCTTCCTCTAAGTGATATGGTTTACTTGATTTTCCGCTCGCGGCACGAGGCCGCGCGCAGTCCAAAAGGTTCACCGGACCACTCGAAATCGGTAGGAGCGACGGGCGGTGTGTACAAAGGGCAGGGACTTAATCGGCGCAAGGTAATGACTTGCGCCTACTAGGAATTCCTCGTTCAAGATCTATAATTCCAAAGATCTATCCCCATCACGACGCATATTGCTGATTACCAGCTGCCTCGCGGAGCTGGGATGTACTCGCTGTATGCGTCAGTGTAGCACGCGTGCGGCCCAGGACATCTAAGGGCATCACAGACCTGTTATTGCCTCAAACTTCCTTGTGTTTGGAGCCACAAAGTCCCTCTAAGAAGTCGCGGCCAATCTAGGATTGGCTCGACTAGTTAGTAGGCTAAGGTCTCGTTCGTTAACGGAATTAACCAGACAAATCACTCCACCAACTAAGAACGGCCATGCACCACCACCCATAGAATCAAGAAAGAGCTA
>4TW_10393
TCATCCCAGTTACCAGCTACACCTTAGAACACTACCTCCTTGCGGTTGGTACATGCGCTTCGGGTGCGACCGGCTTCCATGATGTGACGGGCGGTGTGTACAAGACCCGGGAACGTATTCACGGCACCGTAGATGATGTGCCATTACTAGCGATTCCAACTTCATGGAGGCGAGTTGCAGCCTCCAATCCGAACTGGGCCCAGTTTTATAGATTTCCTCCACCTCGCGGTCTCGGTTCTCATTGTACTGGGCATTGTAGTACGTGTGCAGCCCAAGGCGTAAGGGCCATACTGACCTGACGTCGTCCCCACCTTCCTCCCAGTTGATCTGGGCAGTCTGAATAGAGTTCCCACCATTATGTGCTGGCAACTATTCACAAGGGTTGCGCTCGTTGCGGGACTTAACCCAACATCTCACGACACGAGCTGACGACGGCCATGCAGCACCTGTGGAAGTTCCCCGAAGGGTCACACGCTTTCACGTGCTTAGAAATCCAT
>4TW_10395
TCACCCCAGTCATCAACCCCGCCTTCGGCACCCTCCTCCCCCGAAAGGGTTAGAGTAATGACTTCGGGCGTGGCTCACTTCCATGGTGTGACGGGCGGTGTGTACAAGGCCCGGGAACGGATTCACCGCAGTATGCTGACCTGCGATTACTAGCGATTCCTCCTTCATGCAGGCGAGTTGCAGCCTGCAATCTGAACTGTGCCAGGGTTTGTGAGATTCGCTCTCCCTCGCGGGTTGGCTGCTCTGTGTCCCTCGCATTGTAGTACGTGTGTCGCCCTGGACATAAAGGCCATGAGGACTTGACGTCATCCCCACCTTCCTCCGGTTTATCACCGGCAGTTCCGCGAGAGTCCCCAACTTAATGATGGTAACTCACGGTAAGGGTTGCGCTCGTTGCGGGACTTAACCCAACATCTCACGACACGAGCTGACGACAGCCATGCAGCACCTTGCTGGCAGGAGCCGATTACTCGGATCATCTTATCTCTAAGACTTA
>4TW_10401
TCACCTCGGTCACGAGTTTTACCTTCGGCATCTCCCTCCGTAAGGTTAGGATAATGACTTCGGGTACAACCAGCTCCCATGGTGTGACGGGCGGTGTGTACAAGGCCCGGGAACGAATTCACCGCTGTGTAGCTGACCAGCGATTACTAGCGATTCCACCTTCATGCAGGCGAGTTGCAGCCTGCAATCCGAACTTGGAGTAAGTTTCAAAGATTAGCTCACCTTCGCAGGTTGGCAACTTATTGTCTCACCCATTGTAGGACGTGTGTAGCCCAGGATGTAAGGGGCATGATGACTTGACGTCGTCCTCACCTTCCTCCGGTTTGTCACCGGCAGTCTTTCTAGACAAATGAACTAGAAACAAGGGTTGCGCTCGTTGCGGGACTTAACCCAACATCTCACGACACGAGCTGACGACAGCCATGCACCACCTGTATAAGCGGATAGAGACTCCTCTTTCAAGAAATCTCACTTATAGCAAATCCTGGTAAGGTTCTTCGCGTTGC
>4TW_10428
TCACCCCAATCACGGCCTCAACCTTGGTAGGCTGCCTCCTTGCGGTTAGCTCACCTACTTCTGGTTAAGACCACTTTCGTGGTGTGACGGGCGGTGTGTACAAGGCCCGGGAACGTATTCACCGCAGCGTGCTGATCTGCGATTACTAGCGATTCCAACTTCATGAAGTCGAGTTGCAGACTTCAATCCGGACTGAGATGGTGTTTTTGAGATTAGCTTCACCTCGCGGTTTTGCGACTCATTGTTTCCACCATTGTAGTACGTGTGTAGCCCTGGCCGTAAGGGCCATGAGGACTTGACGTCATCCCCGCCTTCCTCCGGTTTAACACCGGCGGTCTCCCTAGAGTCCCCAACTTAATGCTGGTAACTAAGGACAGGGGTTGCGCTCGTTGCCGGACTTAACCGAACATTTCACAACACGAGCTGACGACAGCCATGCAGCACCTGTCTACGAGTCCCCGAAGGGAAGGATGCATCTCTGCACCTATCTCGCGATGTCAAGGCCAGGTAAGGTT
>4TW_10434
TAGCCCTAGTTACTAGTTTTACCCTAGGCAGCTCCTTGCGGTTACCGACTTCAGGTACCCCCAGCTTCCATGGCTTGACGGGCGGTGTGTACAAGGCCCGGGAACGTATTCACCGCGCCATGGCTGATGCGCGATTACTAGCGATTCCAGCTTCACGGAGTCGAGTTGCAGACTCCGATCCGAACTGAGATAGTGTTTAAGGGATTCGCTCCTGGTCACCCAGTGGCTGCCCTCTGTCACTACCATTGTAGCACGTGTGTGGCCCAGGATGTAAGGGCCGTGATGACTTGACGTCGTCCCCACCTTCCTCACAGCTTACGCTGGCAGTTCTGCTAGAGTCCCCGGCATTACCCGTTGGCAACTAACAGTAGGGGTTGCGCTCGTTGCGGGACTTAACCCAACACCTCACGGCACGAGCTGACGACAGCCATGCAGCACCTTGAAAAATTGTCCGAAGAAGGACACCTTTCGGCATCTGTCAATTCCCATTTAAAACCCTGGTAAGGTTCCTCGCGT
>4TW_10447
TATCCTTCCTCTAAATGATAAGGTTCACGACTCTTCCCGCATGATGACTAACTTGCCACCTCACAGTCCAAATCATTCACCGGATCACTCAATCGGTAGGAGCGACGGGCGGTGTGTACAAAGGGCAGGGACATAATCAGCGCAAGCTGATGACTTGCACTTACTAGGAATTCCTCGTTGAAGATCAATAATTGCAATGATCTATCCCCATCACGACACGGTTTCAGAAGGTTACCCAATCCTATCGGACCAGGACAAACTCGCTGAACGTGTCAGTGTAGCGCGCGTGCAGCCCAGAACATCTAAGGGCATCACAGACCTGTTATTGCCTCAAACTTCCTCGTGTTAATCACACGAAGTCCCTCTAAGAAGCTGTAGCGAAACGTGAATTTCACTCAACTATTTAGCAGGCTAAGGTCTCGTTCGTTAACGGAATTAACCAGACAAATCACTCCACCAACTAAGAACGGCCATGCACCACCACCCATAGAAT
>4TW_10499
TCACCCTGGTCATAAGCCGTGCCTTAGTAGCTTCCCTCCCTAAAAAGGGTTGGGATCACCACTTTGGGCAAAACCTACTCCCGTGGTGTGACGGGCGGTGTGTACAAGGCCCGGGAACGTATTCACCGCCATATAGCTGACTGGCGATTACTAGCGATTCCGGCTTCATGTAGGCGAGTTGCAGCCTACAATCCGAACTGAGGCTGAGTTTGTCAGATTGGCTTACCCTCGCGGGTTCGCAGCTCTTTGTACCATCCATTGTAGCACGTGTGTAGCCCAGGTCATAAGGGGCATGATGATTTGACGTCATCCCCACCTTCCTCCGGTTTGTCACCGGCAGTCACCTTAGAGTGCCCAACTGAATGCTGGCAACTAAGATCAAGGGTTGCGCTCGTTGCGGGACTTAACCCAACATCTCACGACACGAGCTGACGACAACCATGCACCACCTGTCACTCTGTCCCCCCGAAGGGGAACGTCCTATCTCTAGGATTGT
>4TW_10511
TCACCCCAGTTGCTGACTATACCTTGGTCAAACGCCTCCTTGCGGTTAGCAATCTGCTTTAAGGTAGAACCAACTTCCATGGTGTGACGGGCGGTGTGTACAAGGCCCGGGAACGTATTCACCGCCGCATGGCTGATCGGCGATTACTAGAAATTCCGACTTCATGTAGGCGAGTTGCAGCCTACAATCCGAACTGGGGTTGAGTTTAACAGGTTCGCTAGCCTTCGCAGGATCGCTTCTGATTGTCCCAACCATTGTATTACGTGTGTCGCCCAGGGTGTAAGGGGCATGCTGACTTGACGTCATCCTCACCTTCCTCCAGTTTGCACTGGCAGTCTCTTTAGAGAATTTAACTAAAGACGAGGGTTGCGCTCGTTGCAGGACTTAACCATACACGTCAACGCACGAGCTGACGACAGCCATGCACCACCTGTGACCTAGTTCAACCCCTAATGGGGAGGCACTTTTCCATTTCTGAAAAATCCTAGGCATGTCAAACCCTGGTAAGGTTCTTCGCG
>4TW_10537
TCACCCCAGTCACTAGCCCTGCCTTAGGCATCCTCCTCCTCGAAAGGTTGGAGTAACGACTTCGGGCGTGACCAGCTCCCATGGTGTGACGGGCGGTGTGTACAAGGCCCGGGAACGAATTCACCGCAGTATGCTGACCTGCGATTACTAGCGATTCCTCCTTCATGCAGGCGAGTTTCAGCCTGCAATCTGAACTGAGGCCGGGTTTGCTGGGATTCGCTTGTCCTCGCGGATTAGCTGCCCGTTGTCCCGACCATTGTAGTACGTGTGTAGCCCAAGACGTAAGGGGCATGCTGACTTGACGTCACTCCCCACCTTCCTCCGGTTTGTCACCGGCAGTCTCTCTAGAGTTCCCAACTTAATGATGGCAACTAAAGACGAGGGTTGCGCTCGTTGCGGGACTTAACCCAACATCTCACGACACGAGCTGACGACAGCCATGCACCACCTGTGTTCTGGTTCCCTAAGGCACTCTCAACTTTCATCAAGATT
>4TW_10542
TAGTCCCAATCGCAGAGTTCATCTTAGGCGCCTGGCTCCTTGCGGTTACCTCAGCGACTTCGGATGCCCCCCACTTTCGTGGCTTGACGGGCGGTGTGTACAAGGCTCAGGAACACATTCACCGCGGTATGCTGACCGCGATTACTAGCGATTCCAGCTTCATGTAGGCGAGTTGCAGCCTACAATCCGAACTAGGGAGCGTTTTTTGGGATTTGCTCGACCTCGCGGCTTTGCTTCCCTTTGTGCGCTCCATTGTAGGACGTGTGCAGCCCTAGTCATAAGGGCCATGAGGACTTGACGTCATCCCCACCTTCCTCCGGCTTAACGCCGGCGGTCTCTCTAGAGTCCCCGGCTTTACCCGCTGGCAACTAGAGACAAGGGTTTCGCTCGTTAAGCGACTTAACGCGACATCTCACGACACGAGCTGACGACAGCCATGCAGCACCTGTGCACGTTGTACCCGAAGGCCTGGCTCGGCTTTCACCGAGTTAANCCGTGC
>4TW_10546
TCACCCCAGTCACCAGCCCTGCCTTAGGCGCCTCCCTCCCTTGCGGGTTGAGATAACGACTTCGGGCGTGACCAGCTTCCATGGTGTGACGGGCGGTGTGTACAAGACCCGGGAACGTATTCACCGTAGCACGCTGATCTACGATTACTAGCGATTCCAGCTTCATGCACTCGAGTTGCAGAGTGCAATCCGAACTGAGGTAGATTTTTGAGTTTAGCTTAGCGTCGCCACTTTGCATCTCATTGTCACTACCATTGTAGCACGTGTGTAGCCCAACCCGTAAGGGCCATGAGGACTTGACGTCATCCCCACCTTCCTCCAGCTTATCACTGGCAGTTCTTTCAGAGTGCCCAGCATGACCTGATGGCAACTAAAAGTAGGGGTTGCGCTCGTTGCGGGACTTAACCCAACATCTCACGACACGAGCTGACGACAGCCATGCAGCACCTGTGTTCTGTCCGGCCGAACCGAAAAGTCTAGTTTCCTAAACTCGCG
>4TW_10551
TAGTCCCAGTCACCAGCCTCGCCGTGGGCACCCATGAATTTGGGCGACTTCGGGCGCTGCCAGCTCCCATGACTTGACGGGCGGTGTGTACAAGGCTCAGGAACATATTCACCGCGGCGTAGCTGATCCGCGATTACTAGCGATTCCGACTTCAAGGAGGCGGGTTGCAGCCTCCTATCTGAACTGGGGCGGACTTTAAGCGATTTGCTCCACCTTGCGGTCTTGCATCGTTCTGTATCCGCCATTGTAGCACGTGTGCAGCCCCAGGCATAAGGGCCATGAGGACTTGACGTCATCCCCACCTTCCTCCGGTTTGACACCGGCAGTCTCGCTAGAGTCCTCAGCATTACCTGTTAGCAACTAACGATAGGGGTTTCGCTCGTTGAGGGACTTAACCCGACACTTCACAGCACGAGCTGACGACAGCCATGCAGCACCTGTCCAAGTTCCGGTCTTGCGACTGTTATCCTAATTTCATAGGACTAATCCTT
>4TW_10560
TCATCCCAGTTACCGCTCATACCTTAGGGCGCTGCCTCCTTGCGGTTGGCGCGCGCACTTCGGGTACAAACGACTCCCATGATGTGACGGGCGGTGTGTACAAGACCCGGGAACGTATTCACGGCGCCGTAGCTGATGCGCCATTACTAGCGATTCCGGCTTCATGGAGGCGAGTTGCAGCCTCCAATCCGAACTGGGCCCGACTTTGGTGATTTCCTCCACCTTGCGGTCTCGGATCCTTCTGTGTCGGGCATTGTAGTACGTGTGCAGCCCTGGCCGTAAGGGCCATACTGACTTGACGTCGTCCCCACCTTCCTCCCCGTTGAACAGGGCAGTCTGAACAGAGTGCCGGAGACTCACGTCTCCATGGCAACAGTTCACAGGGGTTGCGCTCGTTGCGGGACTTAACCCAACATCTCACGACACGAGCTGACGACAGCCATGCAGCACCTGTGCAAATTGTGTATTGCTACACTCACCGGCTTTCACCGGATT
>4TW_10577
TCACCCCAATCACCGATCCCACCTTCGACGGCTCCTTCCTTACGGTTAGGCCACCGGCTTCGGGTGTTACCGACTTTCGTGGTGTGACGGGCGGTGTGTACAAGGCCCGGGAACGTATTCACCCCGGCGTGCTGATCCGGGATTACTAGCAACTCCAGCTTCATGGAGGCGAGTTGCAGCCTCCAATCCGAACTGAGACCGGCTTTATGGGATTCGCTAAACCTCGCGGTTTCGCAGCCCTTTGTACCGGCCATTGTAGCGTGTTTGCAGCCCTAGACATAAGGGGCATGATGACTTGACGTCATCCCCACCTTCCTCCGAGTTGACCCCGGCAGTCTCCTACGAGTCCCCACCATTACGTGCTGGCAACATAGAATAAGGGTTGCGCTCGTTGCGGGACTTAACCCAACATCTCACGACACGAGCTGACGACAGCCATGCACCACCTTCATTGAGCCCCCGAAGGACACCACATCTCTGTGGCTTTTCCCAATGATTTAACCTAGGTAAGGTTCTTCGCGTAGCATCGAA
>4TW_10601
TAGTCCCAGTCACCAGCCTTGCCGTGGGCACGCATGAAATTGCGCGACTTCGGGCACTGCCAGCTCCCATGACTTGACGGGCGGTGTGTACAAGGCTCAGGAACATATTCACCGCGGCGTAGCTGATCCGCGATTACTAGCGATTCCAACTTCATGCGGGCGAATTTCAGCCCGCAATCTGAACTGGGGTATGCTTTAGCGATTTGCTCCACCTTGCGGTCTTGCATCGTTCTGTACATACCATTGTAGCACGTGTGCAGCCCTAGACATAAAGGCCATGAGGACTTGACGTCATCCCCACCTTCCTCCGGTTTGACACCGGCAGTCTCGCTACAGTCCTCGCCATTACGCGTTAGCAAGTAGCGACAGGGGTTGCGCTCGTTGAGGGACTTAACCCGACACTTCACAGCACGAGCTGACGACAGCCATGCAGCACCTGTTCACGTTCCGCCCTTGCGGGTGTACCTCTACTTTCAT
>4TW_10618
TCACCCCAGTCATCAACCCCGCCTTCGGCACCCTCCTCCCTTTCGGGTTAGAGTAATGACTTCGGGCGTGGCTCACTTCCATGGTGTGACGGGCGGTGTGTACAAGGCCCGGGAACGGATTCACCGCAGTATGCTGACCTGCGATTACTAGCGATTCCTCCTTCATGCAGGCGAGTTGCAGCCTGCAATCTGAACTGTGCCAGGGTTTATGAGATTCGCTCTCCCTCGCGGGTTGGCTGCTCTGTGTCCCTCGCATTGTAGTACGTGTGTCGCCCAGGACGTAAGGGCCATGCTGACTTGACGTCATCCTCACCTTCCTCCGGTTTGTCACCGGCAGTCTCGCTAGAGTTCCCAACTTAATGATGGCAACTAACGACGAGGGTTGCGCTCGTTGCGGGACTTAACCCAACATCTCACGACACGAGCTGACGACAGCCATGCAGCACCTGTCTTCTGGTTCCTTACGGCACTCTCCCCTTTTCAAGGAGATTCCCAG
>4TW_10634
TTTACTTCCTCTAAATGATCAAGTTTGATCATCTTCTCGGCACCTAGAGGCGACCTTGCGGCCACTTCCGGACCAATCCGAAGATCTCACTAAACCATTCAATCGGTAGTAGCGACGGGCGGTGTGTACAAAGGGCAGGGACGTAATCAACGCGAGCTTATGACTCGCGCTTACTGGGAATTCCTCGTTCACGGAGAATAATTTCAAGCCCCGATCCCAATCACGAAGGGGTTTCAGCGGATTACCCACTCCTTTCGGAGCAGGAAAAACACGCTTATCCCTTCAGTGTAGCGCGCGTGCGGCCCCGAACATCTAAGGGCATCACAGACCTGTTATTGCTCAATTTCGTGTAGCTTACCGCTACTTGTCCCTCTAAGAAGTACGCGCCGACTAATGATCGGCGTACTATTTAGCAGGCTAGAGTCTCGTTCGTTATCGGAATTAACCAGACAAATCGCTCCACCAACTAAGAACGGCCATGCACCACCACCCACCGAATCAAGAAAGAGCTCTCAATCT
>4TW_10653
TCACCCCAGTCACCAGCCCTGCCTTAGGCGCCTCCCTCCCTTGCGGGTTGAGATAACGACTTCGGGCGTGACCAGCTTCCATGGTGTGACGGGCGGTGTGTACAAGGCCCGGGAACGTATTCACGGGGCCGTAGATGATGCCCCATTACTAGCGATTCCAACTTCATGGAGGCGAGTTGCAGCCTCCAATCCGAACTGGGCCCAGTTTTACAGATTTCCTCCACCTCGCGGTATCGGTTCTCATTGTGCTGGGCATTGTAGTACGTGTGCAGCCCTAGGCGTAAGGGCCATACTGACCTGACGTCGTCCCCACCTTCCTCCCAGTTGATCTGGGCAGTCTGACTAGAGTCCCCACCATTACGTGCTGGCAACTAATCACAAGGGTTGCGCTCGTTGCGGGACTTAACCCAACATCTCACGACACGAGCTGACGACGGCCATGCAGCACCTGTGCAAATTCCCCGAAGGGTCACACGCTTTCACGTGTTTAGAGATGCATGTC
>4TW_10657
TCACCTTCCTCTAGATGATAAGGTTTACCCAACTTTCCAGCCTGCGGCGAGTTGCCTCGCTACAAGCCGGTCCGGAGGTTTCACCGGACCATCCAATCGGTAGGTGCGACGGGCGGTGTGTACAAAGGGCAGGGACGTAATCAATGCAGTCTGATGAACTGCGTTTACTAGGAATTCCTCGTTGAAGATCAATAATTGCAAGAATCTATCCCCCATCACGACTGGCTTTGCAAGATTACCCGGCCCTGTCGAGACCAGGGTGAACTCGTTGAACCAGTCAGTGTAGCGCGCGTGCGGCCCAGAACATCTAAGGGCATCACAGACCTGTTATTGCCTCCAACTTCCATGGACTAAACATCCATTGTCCCTCTAAGAAGCCACGCCTCGGCCGGAGCCGGGGCTTGCTATTTAGCAGGCGGAGGTCTCGTTCGTTATCGGAATTAACCAGACAAATCACTCCACCAACTAAGAACGGCCATGCACCCACCACCCATAGAATCAAGAAAGAGCTAT
>4TW_10660
TCACCCCAATCATGAACCATACCGTGGACGTCTGCCTCCTTGCGGTTAGCTCAACGTCTTCTAGTACAGCCCACTTTCGTGATGTGACGGGCGGTGTGTACAAGACCCGGGAACGTATTCACCGCAGCATGCTGATCTGCGATTACTAGCGATTCCAGCTTCATGGAGTCGAGTTGCAGACTCCAATCCGAACTGAGACTGGTTTTTTCCGATTGGCTCCGTCTCGCGACTTCGCTACGGTTTGTACCAGCCATTGTAGCACGTGTGTAGCCCTGGACATAAAGGCCATGAGGACTTGACGTCATCCCCACCTTCCTCCGGTTTATCACCGGCAGTTCCGCGAGAGTCCCCACCTTAAATGCTGGCAACTGAAGATAGGGGTTGCGCTCGTTGCGGGACTTAACCCAACACCTCACGGCACGAGCTGACGACAGCCATGCAGCACCTTGCTTTGTGTCCCGAAGGAATGTATGCTTTCACACACAGGCACTCG
>4TW_10666
TCATCCCAGTTACCGCTCATACCTTAGGGCGCTGCCTCCTTGCGGTTGGCGCGCGCACTTCGGGTACAAACGACTCCCATGATGTGACGGGCGGTGTGTACAAGACCCGGGAACGTATTCACGGCGCCGTAGCTGATGCGCCATTACTAGCGATTCCGGCTTCATGGAGGCGAGTTGCAGCCTCCAATCCGAACTGGGCCCGACTTTGGTGATTTCCTCCACCTTGCGGTCTCGGATCCTTCTGTGTCGGGCATTGTAGTACGTGTGCAGCCCTGGCCGTAAGGGCCATACTGACTTGACGTCGTCCCCACCTTCCTCCCCGTTGAACAGGGCAGTCTGAACAGAGTGCCGGAGACTCACGTCTCCATGGCAACAGTTCACAGGGGTTGCGCTCGTTGCGGGACTTAACCCAACATCTCACGACACGAGCTGACGACAGCCATGCAGCACCTGTGCAAATTGTGTATTGCTACACTCACCGGCTTTCACCGGATT
>4TW_10679
TCATCCCAATCACCGATCCCACCTTTGGCAGCTCCCTCCTTGCGGTTGGGCCACTGACTTTGGGTGTTACCGACTTTCGTGATGTGACGGGCGGTGTGTACAAGCCCGGGAACGTATTCACCGTAGCGTTGCTGATCTACGATTACTAGCAACTCCGACTTCATGGGGTCGAGTTGCAGACTCCGATCCGAACTGAGATAGTGTTTAAGGGATTCGCTCCTGGTCACCCAGTGGCTGCCCTCTGTCACTACCATTGTAGCACGTGTGTGGCCCAGGATGTAAGGGCCGTGATGACTTGACGTCGTCCCCACCTTCCTCACAGCTTACGCTGGCAGTTCTGCTAGAGTCCCCGGCATTACCCGTTGGCAACTAACAGTAGGGGTTGCGCTCGTTGCGGGACTTAACCCAACACCTCACGGCACGAGCTGACGACAGCCATGCAGCACCTTGAAAATTGTCCGAAGAAGGACACCTTTCGGCATCTGTCAATTCCCATTTAAACCCTGGTAAGGTT
>4TW_10681
TCATCCCAGTTACCGCTCATACCTTAGGGCGCTGCCTCCTTGCGGTTGGCGCGCGCACTTCGGGTACAAACGACTCCCATGATGTGACGGGCGGTGTGTACAAGACCCGGGAACGTATTCACGGCGCCGTAGCTGATGCGCCATTACTAGCGATTCCGGCTTCATGGAGGCGAGTTGCAGCCTCCAATCCGAACTGGGCCCGACTTTGGTGATTTCCTCCACCTTGCGGTCTCGGATCCTTCTGTGTCGGGCATTGTAGTACGNGTGCAGCCCTGGCCGTAAGGGCCATACTGACTTGACGTCGTCCCCACCTTCCTCCCCGTTGAACAGGGCAGTCTGAACAGAGTGCCGGAGACTCACGTCTCCATGGCAACAGTTCACAGGGGTTGCGCTCGTTGCGGGACTTAACCCAACATCTCACGACACGAGCTGACGACAGCCATGCAGCACCTGTGCAAATTGTGTATTGCTACACTCACCGGCTTTCACCGGATT
>4TW_10697
TCAGCTTCCTCTAGATGTTAAGGTTCGCTCAATTTTTCAACCTACAATCAGTTTCCTTCTCGCAAGTCAATCCAAAGGTCTCACCGGAACATCCAATCGGTAGCTGCGACGGGCGGTGTGTACAAAGGGCAGGGACGTAATCAATGCAGTTTGATGAACTGCGTTTACTAGGAATTCCTCGTTGGTGCGTAAAAATTGCAAAACGCAAGCCCCATCACGATCGGCATTTAAAAGATTACCCAGTCCTTCCGGACAAGGATATGACATTGCTGCCAAAACTCGTTGAACCGATCAGTGTAGCGCGCGTGCGGCCCAGAACATCTAAGGGCATCACAGACCTGTTATTGCCACCAACTTCCCTCAGGTAAACCCTAAGTGTCCCTCTATGAAGACTCACGCTATGTCGCCATAACGCGTTCTATATAGTAGGCGGTGGTCTCGTTCGTTAACGGAATTAACCAGACAAATCGCTCCACCAACTAAGAACGGCCATGCACCACCACCCATAGAATCAAG
>4TW_10720
TAGCCCCAGTCACTAGTTTTACCTTAGATAGCTCCCAGTAAAGTCACCATCTTCAGGTACCCCCAGCTCCCATGGCTTGACGGGCGGTGTGTACAAGGTCCGGGAACGTATTCACCGCGCCATGGCTGATGCGCGATTACTAGCGATTCCACCTTCATGGAGTCGAGTTCCAGACTCCAATCCGAACTGAGACCGGCTTTATAGGATTGGCTCCGCTTCACAGCTTCGCGACCCGTTGTACCGGCCATTGTAGCACGTGTGTAGCCCTGGGCATAAAGGCCATGATGACTTGACATCATCCCCACCTTCCTCGCGGCTTACGCCGGCAGTCTCTTCAGAGTCCCCACCTTAAATGCTGGCAACTGAAGATAGGGGTTGCGCTCGTTGCGGGACTTAACCCAACACCTCACGGCACGAGCTGACGACAGCCATGCAGCACCTTGCTTTGTGTCCCGAAGGAATGTATGCTTTCACACACAGGCACTCGCATT
>4TW_10745
TCACCCCAGTCATCAACCCCGCCTTCGGCACCCTCCTCCCCCGAAACGGGTTAGAGTAATGACTTCGGGCGTGGCTCACTTCCATGGTGTGACGGGCGGTGTGTACAAGACCCGGGAACGTATTCACGGCGCCGTAGCTGATGCGCCATTACTAGCGATTCCGGCTTCATGGAGGCGAGTTGCAGCCTCCAATCCGAACTGGGCCCGAATTTAGTGATTTCCTCCACCTCGCGGTCTCGGATCCTTCTGTTTCGGGCATTGTAGTACGTGTGCAGCCCTGGCCGTAAGGGCCATACTGACTTGACGTCGTCCCCACCTTCCTCCCCGTTGAACAGGGCAGTCTGAACAGAGTGCCGGAGACTCACGTCTCCATGGCAACAGTTCACAGGGGTTGCGCTCGTTGCGGGACTTAACCCAACATCTCACGACACGAGCTGACGACAGCCATGCAGCACCTGTTCACGTTCCGCCCTTGCGGGTGTACCTCTACTTTCATAGAGTTTATCCGTGAATGTC
>4TW_10796
TCACCCAGTCATCAACCCGCCTTCGGCACCTCCTCCCCGAAACGGGTTAGAGTAATGACTTCGGGCGTGGCTCACTTCCATGGTGTGACGGGCGGTGTGTACAAGGCCCGGGAACGGATTCACCGCAGTATGCTGACCTGCGATTACTAGCGATTCCTCCTTCATGCAGGCGAGTTGCAGCCTGCAATCTGAACTGTGCCAGGGTTTGTGAGATTCGCTCTCCCTCGCGGGTTGGCTGCTCTGTGTCCCTCGCATTGTAGTACGTGTGTCGCCCAGGACGTAAGGGCCATGCTGACTTGACGTCATCCTCACCTTCCTCCGGTTTGTCACCGGCAGTCTCGCTAGAGTTCCCAACTTAATGATGGCAACTAACGACGAGGGTTGCGCTCGTTGCGGGACTTAACCCAACATCTCACGACACGAGCTGACGACAGCCATGCAGCACCTGTCTTCTGGTTCCTTACGGCACTCTCCCCTTTCAAGGAGATT
>4TW_10822
TAGTCCCAATCAGGAGTTTCATCTTCGGCACCAACTTAGTGTGGCGACTTCGGATGCCCCTCCTTTCGTGGCTTGACGGGCGGTGTGTACAAGGCTCAGGAACACATTCACCGCGGTGTTGCTGACCCGCGATTACTAGCGATTCCAACTTCATGCAGGCGAGTTGCAGCCTGCAATCTGAACTGGGGCGTACTTTTTGGGATTTGCTTGATCTTGCGATTTTGCGTCCCTCTGTATACGCCATTGTAGCACGTGTGCAGCCCTGGACATAAAGGCCATGAGGACTTGACGTCATCCCCACTTCCTCCGGTTTGACACCGGCAGTCTCTCTAGAGTTCCCGGCATTACCCGCTGGCAACTAGAGACAAGGGTTGCGCTCGTTATCGGACTTAACCAGACATCTCACGACACGAGCTGACGACAGCCATGCAGCACCTGTGGTAAGTTCCGGACTGGATACCGTTCATTGGCCGTTTCCGGCAATTACTTCCACCGTTTT
>4TW_10866
TCACCCCAGTCATCAACCCCGCCTTCGGCACCCTCCTCCCCCGAAAGGGTTAGAGTAATGACTTCGGGCGTGGCTCACTTCCATGGTGTGACGGGCGGTGTGTACAAGGCCCGGGAACGGATTCACCGCAGTATGCTGACCTGCGATTACTAGCGATTCCTCCTTCATGCAGGCGAGTTGCAGCCTGCAATCTGAACTGTGCCAGGGTTTGTGAGATTCGCTCTCCCTCGCGGGTTGGCTGCTCTGTGTCCCTCGCATTGTAGTACGTGTGTCGCCCAGGACGTAAGGGCCATGCTGACTTGACGTCATCCTCACCTTCCTCCGGTTTGTCACCGGCAGTCTCGCTAGAGTTCCCAACTTAATGATGGCAACTAACGACGAGGGTTGCGCTCGTTGCGGGACTTAACCCAACATCTCACGACACGAGCTGACGACAGCCATGCAGCACCTGTCTTCTGGTTCCTTACGGCACTCTCCCCTTTCAACGGAGATT
>4TW_10871
TAGCCCCAGTCACTAGTTTTACCTTAGATAGCTCCCAGTAAAGTCACCATCTTCAGGTACCCCCAGCTCCCATGGCTTGACGGGCGGTGTGTACAAGGTCCGGGAACGTATTCACCGCGCCATGGCTGATGCGCGATTACTAGCGATTCCACCTTCATGGAGTCGAGTTCCAGACTCCAATCCGAACTGAGACCGGCTTTATAGGATTGGCTCCGCTTCACAGCTTCGCGACCCGTTGTACCGGCCATTGTAGCACGTGTGTAGCCCTGGGCATAAAGGCCATGATGACTTGACATCATCCCCACCTTCCTCGCGGCTTACGCCGGCAGTCTCTTCAGAGTCCCCACCTTAAATGCTGGCAACTGAAGATAGGGGTTGCGCTCGTTGCGGGACTTAACCCAACACCTCACGGCACGAGCTGACGACAGCCATGCAGCACCTTGCTTTGTGTCCCGAAGGAATGTATGCTTTCACACACAGGCACTCGCATT
>4TW_10873
TCACCCCAGTTGCTGACTATACCTTGGTCAAACGCCTCCTTGCGGTTAGCAATCTGCTTTAAGGTAGAACCAACTTCCATGGTGTGACGGGCGGTGTGTACAAGACCCGGGAACGTATTCACCGTAGCACGCTGATCTACGATTACTAGCGATTCCAGCTTCATGCACTCGAGTTGCAGAGTGCAATCCGAACTGAGGTAGATTTTTGAGTTTAGCTTAGCGTCGCCACTTTGCATCTCATTGTCACTACCATTGTAGCACGTGTGTAGCCCAACCCGTAAGGGCCATGAGGACTTGACGTCATCCCCACCTTCCTCCAGCTTATCACTGGCAGTTCTTTCAGAGTGCCCAGCATGACCTGATGGCAACTAAAAGTAGGGGTTGCGCTCGTTGCGGGACTTAACCCAACATCTCACGACACGAGCTGACGACAGCCATGCAGCACCTGTGTTCTGTCCGGCCGAACCGAAAAGTCTAGTTTCCTAAA
>4TW_10890
TTTACTTCCTCTAAGCGCTACAGTTTGGTCGTCTTTCCACTAGCGAGGCAGCGTTAACCGCCAGGCCAACAGTCCGAGGACCTCACTAAAACGCTCAATCGGTAGTAGCGACGGGCGGTGTGTACAAAGGGCAGGGACGTAATCGACGCAAGCTTATGACTTGCGCCTACTGGGGAATTCCTGGTTCACGGAGAACAATTGCAAGCTCCGATCCCTACCACGAATGGGGTTCAACAGTTTACCCGCTCCTCTCGGAGAGGGAAAAACCTAGCTGATCCATTCAGTGTAGCGCGTGTGCGGCCCAGAACATCTAAGGGCATCACAGACCTGTTATTGCTCAATCTCGTGTAGCTAAGAGCTACCAGTCCCTCTAAGAAGAATAATCTGCTCAGAAAAGAAGCAGACACTAGTTAGCAGGACAGAGTCTCGTTCGTTATCGGAATTAACCAGACAAATCACTCCACCAACTAAGAACGGCCATGCACCACCACCNCGAAATCAAGAAAGAGCTA
>4TW_10903
TCACCCCAGTTACCAACCCGGCTTTAAATGTTTTCCCCTAAAAGTTAAAATAACATCTTCAGGCAAGGCCGACTTCCATGGTGTGACGGGCGGTGTGTACAAGGCCCGGGAACGGATTCACCGCCGTATAGCTGACCGGCGATTACTAGCGATTCCGTCTTCATGTAGGCGAGTTTCAGCCTACAATCCGAACTGAGATTGGCTTTAGAGATTCGCATCCGGTCACCCGGTAGCTGCCCTCTGTACCAACCATTGTAGCACGTGTGTGGCCCAGGACGTAAGGGCCGTGATGACTTGACGTCGTCCCCGCCTTCCTCACTACTTGCGTAGGCAGTTTCTTTAGAGTCCTCAGCATAACCTGCTAGCAAACTAAAAGATGGGGGGTTGCGCTCGTTGCGGGACTTAACCCAACACCTCACGGCACGAGCTGACGACAGCCATGCAGCACCTTGCAAGTTGTCCGAAGACTGACATGTTTCCACATCATGCAACTTGCATTTAAGCCCGTGGTAAGGTTCCTCGCGTA
>4TW_10908
TAGTCCCAATCAGGAGTTTCATCTTCGGCACCAACTTAGTGTGGCGACTTCGGATGCCCCTCCCTTTCGTGGCTTGACGGGCGGTGTGTACAAGGCTCAGGAACACATTCACCGCGGTGTTGCTGACCCGCGATTACTAGCGATTCCAACTTCATGCAGGCGAGTTGCAGCCTGCAATCTGAACTGGGGCGTACTTTTTGGGATTTGCTTGATCTTGCGATTTTGCGTCCCTCTGTATACGCCATTGTAGCACGTGTGCAGCCCTGGACATAAAGGCCATGAGGACTTGACGTCATCCCCACCTTCCTCCGGTTTGACACCGGCAGTCTCTCTAGAGTTCCCGACATTACTCGCTGGCAACTAGAGACAAGGGTTGCGCTCGTTATCGGACTTAACCAGACATCTCACGACACGAGCTGACGACAGCCATGCAGCACCTGTGGTAAGTTCCGGACTGGATACCGTTCATTGGCCGTTTCCGGCAATTACTTCCTACCG
>4TW_10918
TCACCCCAGTCACCAGCCCTGCCTTAGGCGCCTCCCTCCCTTGCGGGTTGAGATAACGACTTCGGGCGTGACCAGCTTCCATGGTGTGACGGGCGGTGTGTACAAGGCCCGGGAACGTATTCACCGCAGTATGCTGACCTGCGATTACTAGCGATTCCGCCTTCATGCAGGCGAGTTGCAGCCTGCAATCTGAACTAAGACCGGGTTTATGAGATTAGCTTGCATTCGCATGCTTGCGACTCTTTGTCCCGGCCATTGTAGTACGTGTGTAGCCCAAGGCGTAAGGGGCATGATGACTTGACGTCATCCCCACCTTCCTCCGGTTTGTCACCGGCAGTCTCTCTAGAGTGCCCAACTTAATGATGGCAACTAAAAACGAGGGTTGCGCTCGTTGCGGGACTTAACCCAACATCTCACGACACGAGCTGACGACAGCCATGCACCACCTGTGTTCGTGCTCCCGAAGGCACTCCTCCCTTTCAAGAGGATTCACGA
>4TW_10920
TCACCCCAATCACCGACCCCACCTTAGACGGCTCCTTCCTTGCGGTTAGGCCACCGGCTTCGGGTGTTGCCGACTTTCGTGGTGTGACGGGCGGTGTGTACAAGGCCCGGGAACGTATTCACCCGGCGTGCTGACCCGCGATTACTAGCGATTCCAGCTTCATGCAGGCGAGTTGCAGCCTGCAATCCGAACTAAGACCGGGTTTATGAGATTAGCTTGCATTCGCATGCTTGCGACTCTTTGTCCCGGCCATTGTAGTACGTGTGTAGCCCAAGGCGTAAGGGGCATGATGACTTGACGTCATCCCCACCTTCCTCCGGTTTGTCACCGGCAGTCTCTCTAGAGTGCCCAACTTAATGATGGCAACTAAAAACGAGGGTTGCGCTCGTTGCGGGACTTAACCCAACATCTCACGACACGAGCTGACGACAGCCATGCACCACCTGTGTTCGTGCTCCCGAAGGCACTCCTCCTTTCAAGAGGATTCACGACATGTCAAGCCTTGGTAAGTT
>4TW_10925
TCATCCCAATCACCGATCCCACCTTAGGCAGCTCCCTCCTTGCGGTTGGGCCACTGACTTTGGGTGTTACCGACTTTCGTGATGTGACGGGCGGTGTGTACAAGGCCCGGGAACGTATTCACCGCAGCGTTGCTGATCTGCGATTACTAGCAACTCCGACTTCATGGGGTCGAGTTGCAGACCCCCAATCCGAACTGAGACTTGGCTTTTTGGGATTCGCTCCACCTTACGGTTTCGCAGCCCTTTGTACCAGCCATTGTAGCATGCGTGCAGCCCAAGACATAAGGGGCATGATGATTTGACGTCATCCCCCACCTTCCTCCGAGTTGACCCCGGCAGTCTCCTGTGAGTCCCCAACTAAATGCTGGCAACACAGAACGAGGGTTGCGCTCGTTGCGGGACTTAACCCAACATCTCACGACACGAGCTGACGACAACCATGCACCACCTGTATAGCGCCCTTGCGGACATGACATCTCTGCCACTTTTCGCTAT
>4TW_10957
TCATCCCAATCACCGATCCCACCTTTGGCAGCTCCCTCCTTGCGGTTGGGCCACTGACTTTGGGTGTTACCGACTTTCGTGATGTGACGGGCGGTGTGTACAAGCCCCGGGAACGTATTCACCGTAGCGTTGCTGATCTACGATTACTAGCAACTCCGACTTCATGGGGTCGAGTTGCAGACCCCCAATCCGAACTGAGACTGGCTTTATCGGATTCGCTCCACCTTGCGGTATCGCAGCCGTTTGTACCAGCCATTGTAGCATGCGTGCAGCCCAAGACATAAGGGGCATGATGATTTGACGTCATCCCCACCTTCCTCCGAGTTAACCCCCGGCAGTCTCCTGTGAGTCCCCAACTAAAATGCTGGCAACTGAAGATAGGGGTTGCGCTCGTTGCGGGACTTAACCCAACACCTCACGGCACGAGCTGACGACAGCCATGCAGCACCTTGCTTTGTGTCCCGAAGGAATGTATGCTTTCACACACAGGCACTCGCA
>4TW_10961
TCACCTTCCTCTAAATGATGAGGTTTAAGCAACTTTCCACACGTCGGACATTGCTGGCCATCGCGCGGTCTGAAGATTTCACCGAACCATTCAATCGGTAGGTGCGACGGGCGGTGTGTACAAAGGGCAGGGACGTAATCAATGCGAGCTGATGACTCGCGTTTACTAGGAATTCCTCGTTCATGGAGAATAATTACAAGCTCCAATCCCCAGCACGATTCAGTTTGAAAGATTACCCAAGCATTTCTACCCAGGTTGTATACTTAGTGCATGAATCAGTGTAGCGCGCGTGCGGCCCAGAACATCTAAGGGCATCACAGACCTGTTATTGCCTCCAACTTCCCATGACTAAACGCCATGTGTCCCTCTAAGAAGTCGCCCGCGAATCCAAACGGATTCGTGTGACTATTTAGCAGGCGGAGATCTCGTTCGTTAACGGAATCAACCAGCAAAATCACTCCACCAACTAAGAACGGCCATGCACCACCACCCATAGAAT
>4TW_10987
TCACCCCAGTCATCAACCCCGCCTTCGGCATCCTCCTCCCTTGCGGGTTGGAGTAACGACTTCGGGCGTGGCCAACTTCCATGGTGTGACGGGCGGTGTGTACAAGGCCCGGGAACGTATTCACCGCAGTATGCTGACCTGCGATTACTAGCGATTCCTCCTTCACGTAGGCGAGTTGCAGCCTACGATCTGAACTGAGCCACGGTTTATGGGATTTGCTAGCTCTCGCGAGTTTGCTGCCCTTTGTCCGTAGCATTGTAGTACGTGTGTAGCCCAGGATGTAAGGGGCATGATGACTTGACGTCATCCACACCTTCCTCCGGTTTATCACCGGCAGTCTCTCTAGAGTGCCCAACTTAATGCTGGCAACTAAAGACGTGGGTTGCGCTCGTTGCGGGACTTAACCCAACATCTCACGACACGAGCTGACGACAGCCATGCACCACCTGTCACTGCGCTCCCGAAGGCACTCCCAAGTTTCCAAGGGATTCG
>4TW_10999
TCACCCCAGTTGCTGACTATACCTTGGTCAAACGCCTCCTTGCGGTTAGCAATCTGCTTTAAGGTAGAACCAACTTCCATGGTGTGACGGGCGGTGTGTACAAGACCCGGGAACGTATTCACCGTAGCACGCTGATCTACGATTACTAGCGATTCCAGCTTCATGCACTCGAGTTGCAGAGTGCAATCCGAACTGAGGTAGATTTTTGAGTTTAGCTTAGCGTCGCCACTTTGCATCTCATTGTCACTACCATTGTAGCACGTGTGTAGCCCAACCCGTAAGGGCCATGAGGACTTGACGTCATCCCCACCTTCCTCCAGCTTATCACTGGCAGTTCTTTCAGAGTGCCCAGCATGACCTGATGGCAACTAAAAGTAGGGGTTGCGCTCGTTGCGGGACTTAACCCAACATCTCACGACACGAGCTGACGACAGCCATGCAGCACCTGTGTTCTGTCCGGCCGAACCGAAAAGTCTAGTTTCCTAAA
>4TW_11001
TACACCCCAGTTGCTGACTATACCTTGGTCAAACGCCTCCTTGCGGTTAGCAATCTGCTTTAAGGTAGAACCAACTTCCATGGTGTGACGGGCGGTGTGTACAAGACCCGGGAACGTATTCACCGTAGCACGCTGATCTACGATTACTAGCGATTCCAGCTTCATGCACTCGAGTTGCAGAGTGCAATCCGAACTGAGGTAGATTTTTGAGTTTAGCTTAGCGTCGCCACTTTGCATCTCATTGTCACTACCATTGTAGCACGTGTGTAGCCCAACCCGTAAGGGCCATGAGGACTTGACGTCATCCCCACCTTCCTCCAGCTTATCACTGGCAGTTCTTTCAGAGTGCCCAGCATGACCTGATGGCAACTAAAAGTAGGGGTTGCGCTCGTTGCGGGACTTAACCCAACATCTCACGACACGAGCTGACGACAGCCATGCAGCACCTGTGTTCTGTCCGGCCGAACCGAAAAGTCTAGTTTCCTAAA
>4TW_11053
TCTCCTTCCTCTAGGTGGGAGGGTTTAATGACCTTCTCAGTAAAGACCGGAGTTGCCCCCAGTCAAGACCAATCCGGACACTTCACCAGCACACCCAATCGGTAGGAGCGACGGGCGGTGTGTACAAAGGGCAGGGACGTAATCAACGCGAGCTGATGACTCACGCTTACTAGGAATTCCTCGTTCAAGTCCAATAATTGCAAAGGACTATCCCCAGCACGATAAAGTTTCAAAAGATTACCCAGACCTTCCGGCCAAGGTTAATTACTCGTTGCCTTTATCAGTGTAGCGCGCGTGCGGCCCAGAACATCTAAGGGCATCACAGACCTGTTATTGCCTCAAACTTCCATGGATTAAAAAATCCATAGTCCCTCTAAGAAGTTAAGCGCCAACCAGAGTTAGCGTAACTATTTAGCAGGTTAAGGTCTCGTTCGTTAACGGAATTAACCAGACAAATCACTCCACCAACTAAGAACGGCCATGCACCACCACCCATAGAAATCAAGAAAAGAGCTCTCAATCTGTCAATCCTTACT
>4TW_11055
TCACCCCAGTCACTAATTCTACCTTAGGCACCCTCCCCCAAACGGTTAGAGTAATGATTTCGGGCATAACCAGCTTCCATGGTGTGACGGGCGGTGTGTACAAGGCCCGGGAACGAATTCACCACTGTATAGCTGACCAGCGATTACTAGCGATTCCACCTTCATGTAGGCGAGTTGCAGCCTACAATCCGAACTTAGAACGAGTTTATAGATTAGCTAGTCTTTGCAGATTTGCATCTCATTGTCTCGCCCAATGTAGCACGTGTGTAGCCCAGGGTGTAAGGGGCATGCTGACTTGACGTCATCCCCACCTTCCTCCGGTTTATAACCAGCAGTCTTTTTAGAGTTCCATGAAAGGCAACTAAAAACAAGGGTTGCGCTCGTTGCGGGACTTAACCCAACATCTCACGACACGAGCTGACGACAGCCATGCACCACCTGTGTATACGTTCCAAACGGCACTTTCTTCTTTCAAAGAAATTCGTATCATGTCAAACCCTGGTAAGGTTCTTCGCGTTG
>4TW_11056
TAGTCCCAGTCACCAGCCTTGCCGTGGGCACGCATGAAATTGCGCGACTTCGGGCACTGCCAGCTCCCATGACTTGACGGGCGGTGTGTACAAGGCTCAGGAACATATTCACCGCGGCGTAGCTGATCCGCGATTACTAGCGATTCCAACTTCATGCGGGCGAATTTCAGCCCGCAATCTGAACTGGGGTATGCTTTAGCGATTTGCTCCACCTTGCGGTCTTGCATCGTTCTGTACATACCATTGTAGCACGTGTGCAGCCCTAGACATAAAGGCCATGAGGACTTGACGTCATCCCCACCTTCCTCCGGTTTGACACCGGCAGTCTCGCTACAGTCCTCGCCATTACGCGTTAGCAAGTAGCGACAGGGGTTGCGCTCGTTGAGGGACTTAACCCGACACTTCACAGCACGAGCTGACGACAGCCATGCAGCACCTGTTCACGTTCCGCCCTTGCGGGTGTACCTCTACTTTCAT
>4TW_11070
TCATCCCAATCACCGATCCCACCTTTGGCAGCTCCCCTCCTTGCGGTTGGGCCACTGACTTTGGGTGTTACCGACTTTCGTGATGTGACGGGCGGTGTGTACAAGCCCCGGGAACGTATTCACCGTAGCGTTGCTGATCTACGATTACTAGCAACTCCGACTTCATGGGGTCGAGTTGCAGACCCCCAATCCGAACTGAGACTGGCTTTATCGGATTCGCTCCACCTTGCGGTATCGCAGCCGTTTGTACCAGCCATTGTAGCATGCGTGCAGCCCAAGACATAAGGGGCATGATGATTTGACGTCATCCCCCACCTTCCTCCGAGTTAACCCCGGCAGTCTCCTGTGAGTCCCCAACTAAATGCTGGCAACACAGAACGAGGGTTGCGCTCGTTGCGGGACTTAACCCAACATCTCACGACACGAGCTGACGACAACCATGCACCACCTGTCTTCTGGTTCCTTACGGCACTCTCCCCTTTCAAGGAGATTCCAGAGATGTC
>4TW_11089
TCTCCTTCCTCTAGGTGGGAGGGTTTAATGAACTTCTCGGCAGCCCAGAGCGGAAACCGCCCCGGGTTGCCAATCCGAACACTTCACCAGCACACCCAATCGGTAGGAGCGACGGGCGGTGTGTACAAAGGGCAGGGACGTAATCAACGCAAGCTGATGACTTGCGCTTACTAGGCATTCCTCGTTGAAGATTAATAATTGCAATAATCTATCCCCATCACGATGCAGTTTCAAAGATTACCCGGGCCTCTCGGCCAAGGCTAGGCTCGTTGAATGCATCAGTGTAGCGCGCGTGCGGCCCAGAACATCTAAGGGCATCACAGACCTGTTATTGCCTCATGCTTCCATTGGCTAGTCGCCAATAGTCCCTCTAAGAAGTCTGCCGGCCCCCGAGGAGGCCGTGACTATTTAGCAGGCTGAGGTCTCGTTCGTTACCGGAATCAACCTGACAAGGCAACCCACCAACTAAGAACGGCCATGCACCACACCCATAGAATCAAGAAAG
>4TW_11101
TTTACTTCCTCTAAACGCTCAAGTTTGGGAGTCTTCCCGAGCAGCACTGGAGGCGTGAGCCACCAGAGGCCCGGTCCAAATACCTCACTAAAACGTTCAATCGGTAGTAGCGACGGGCGGTGTGTACAAAGGGCAGGGACGTAATCAATGCAAGCTTATGACTTGCACTTACTGGGCATTCCTGGTTCACGGAGAATAATTGCAAGCTCCGATCCCTACCACGAAGGGGGTTCAGCGGGTTACCCGGACCTCTCGGTCAGGGAAGACACGTTGATCCCTTCAGTGTAACACGCGTGCGGCCCAGAACATCTAAGGGCATCACAGACCTGTTATTGCTCCATCTCGTGCGGCTAGATGCCGCCAGTCCCTCTAAGAAGAATTTGCAACGTACGTGTGACGTTACAACTATTTAGCAGGACGGAGTCTCGTTCGTTATCGGAATTAACCAGACAAATCACTCCACCAACTAAGAACGGCCATGCACCACCACCCACCGAATCGAGAAAGAGCTCTCAATCT
>4TW_11113
TAGTCCCAGTCACCAGCCTTGCCGTGGGCACGCATGAAATTGCGCGACTTCGGGCACTGCCAGCTCCCATGACTTGACGGGCGGTGTGTACAAGGCTCAGGAACATATTCACCGCGGCGTAGCTGATCCGCGATTACTAGCGATTCCAACTTCATGCGGGCGAATTTCAGCCCGCAATCTGAACTGGGGTATGCTTTAGCGATTTGCTCCACCTTGCGGTCTTGCATCGTTCTGTACATACCATTGTAGCACGTGTGCAGCCCTAGACATAAAGGCCATGAGGACTTGACGTCATCCCCACCTTCCTCCGGTTTGACACCGGCAGTCTCGCTACAGTCCTCGCCATTACGCGTTAGCAAGTAGCGACAGGGGTTGCGCTCGTTGAGGGACTTAACCCGACACTTCACAGCACGAGCTGACGACAGCCATGCAGCACCTGTTCACGTTCCGCCCTTGCGGGTGTACCTCTACTTTCAT
>4TW_11115
TTTACTTCCTCTAAATGACCAAGTTTGTCCAATTTCTCACCACTACCAGCCTTGCAGCCAGTAGCAGAATCCAAAGGCCTCACTAAGCCATTCAATCGGTAGTAGCGACGGGCGGTGTGTACAAAGGGCAGGGACGTAATCAACGCATGCTGATGACATGCGCTTACTAGGAATTCCTCGTTCAAGACCAATAATTGCAATGATCTATCCCCAGCACGACAAAGTTTAAAGATTTCCCAGGCCTCTCGGCCAAGGCAATACTCGCTGCCTTTGTCAGTGTAACGCGCGTGCAGCCCAGAACATCTAAGGGCATCACAGACCTGTTATTGCCTCAAACTTCCGACTATTAAACATAGTCAGTCCCTCTAAGAAGTACAGCCATTGTCACCAACAGCTGACTAGTTAGCAGGTTAAGGTCTCGTTCGTTATCGGAATTAACCAGACAAATCACTCCACCAACTAAGAACGGCCATGCACCACCACCCACAGAATCAAG
>4TW_11176
TCATCCCAGTTACCAGCTACACCTTAGAACACTACCTCCTTGCGGTTGGTACATGCGCTTCGGGTGCGACCGGCTTCCATGATGTGACGGGCGGTGTGTACAAGACCCGGGAACGTATTCACGGCGCCGTAGATGATGCGCCATTACTAGCGATTCCAACTTCATGGAGGCGAGTTGCAGCCTCCAATCCGAACTGGGCCCAGTTTTACAGATTTCCTCCACCTCGCGGCATCGGTTCTCATTGTACTGGGCATTGTAGTACGTGTGCAGCCCAAGGCGTAAGGGCCATACTGACCTGACGTCGTCCCCACCTTCCTCCCAGTTGATCTGGGCAGTCTGACCTAGAGTTCCCACCATTACGTGCTGGCAACTAGTCACAAGGGTTGCGCTCGTTGCGGGACTTAACCCAACATCTCACGACACGAGCTGACGACGACGCTAGCGCGACGACCCTACCGTTGGGTAAGGTTTCCCCCCGTAAGGGGTTCCCGGACCCGAAACCCGGAAAACGTTTTCCTAACGGTTTTCCGTAAACCTTTACGGAAACGTACCCAAGTACGTACG
>4TW_11186
TCACCTTCCTCTAAATGATAAGGTTTAAGTAAGTTCTCGAGGAAAAGTCGGAGTAAACCAACGATTCTCCGATCCCGAAATTTCACCGGACCATTCAATCGGTAGTAGCGACGGGCGGTGTGTACAAAGGGCAGGGACGTAATCGACGCAAGCTTATGACTTGCGCCTACTGGGAATTCCTGGTTCACGGAGAACAATTGCAAGCTCCGATCCCTACCACGAATGGGGTTCAACAGTTTACCCGCTCCTCTCGGAGAGGGAAAAACTAGCTGATCCATTCAGTGTAGCGCGTGTGCGGCCCAGAACATCTAAGGGCATCACAGACCTGTTATTGCTCAATCTCGTGTAGCTAAGAGCTACCAGTCCCTCTAAGAAGAATAATCTGCTCAGAAAAGAAGCAGACACTAGTTAGCAGGACAGAGTCTCGTTCGTTATCGGAATTAACCAGACAAATCACTCCACCAACTAAGAACGGCCATGCACCACCACCCACGAAATCAAGAAAGAGCTATCAAT
>4TW_11210
TCACCCCAGTCACCAGCCCTGCCTTAGGCGCCTCCCTCCCTTGCGGGTTGAGATAACGACTTCGGGCGTGACCAGCTTCCATGGTGTGACGGGCGGTGTGTACAAGGCCCGGGAACGTATTCACCGCAGTATGCTGACCTGCGATTACTAGCGATTCCGCCTTCATGCAGGCGAGTTGCAGCCTGCAATCTGAACTAAGACCGGGTTTATGAGATTAGCTTGCATTCGCATGCTTGCGACTCTTTGTCCCGGCCATTGTAGTACGTGTGTAGCCCAAGGCGTAAGGGGCATGATGACTTGACGTCATCCCCACCTTCCTCCGGTTTGTCACCGGCAGTCTCTCTAGAGTGCCCAACTTAATGATGGCAACTAAAAACGAGGGTTGCGCTCGTTGCGGGACTTAACCCAACATCTCACGACACGAGCTGACGACAGCCATGCACCACCTGTGTTCGTGCTCCCGAAGGCACTCCTCCCTTTCAAGAGGATTCACGA
>4TW_11219
TAGTCCCAGTCACCAGCCTTGCCGTGGGCACGCATGAAATTGCGCGACTTCGGGCACTGCCAGCTCCCATGACTTGACGGGCGGTGTGTACAAGGCTCAGGAACATATTCACCGCGGCGTAGCTGATCCGCGATTACTAGCGATTCCAACTTCATGCGGGCGAATTTCAGCCCGCAATCTGAACTGGGGTATGCTTTAGCGATTTGCTCCACCTTGCGGTCTTGCATCGTTCTGTACATACCATTGTAGCACGTGTGCAGCCCTAGACATAAAGGCCATGAGGACTTGACGTCATCCCCACCTTCCTCCGGTTTGACACCGGCAGTCTCGCTACAGTCCTCGCCATTACGCGTTAGCAAGTAGCGACAGGGGTTGCGCTCGTTGAGGGACTTAACCCGACACTTCACAGCACGAGCTGACGACAGCCATGCAGCACCTGTTCACGTTCCGCCCTTGCGGGTGTACCTCTACTTTCAT
>4TW_11225
TCACCTTCCTCTAAATGATAAGGTTAAAATAACTTCTCGCGATTGACGCCCCCGTGAAGAGGCATTCGACCACGATCCGAGAGTTTCACCGGACCATTCAATCGGTAGGTGCGACGGGCGGTGTGTACAAAGGGCAGGGACGTAATCAATGCAACCTGATGAGTTGCGTTTACTAGGAATTCCTCGTTGAAGATTATCATTACAGGAATCTATCCCCATCACGACTGGCGTTTAAAGATTACCCATGCCTTTCGGAGCAAAGGATAAAACTTTCTGAACCAGTCAGTGTAGCGCGCGTGCGGCCCAGAACATCTAAGGGCATCACAGACCTGTTATTGCCTCCAACTTCCGCGAGCTCACCGCCCGTAGTCCCTCTAAGAAGACGCCCGTGGATGCGTAGCATCACGTGTCTATTTAGCAGGCGGAGGTCTCGTTCGTTACCGGAATTAACCTGACAAATCACTCCACCAACTAAGAACGGCCATGCACCACACCCATAGAATCAAGAAGAGCTCT
>4TW_11261
TAGCCCTAGTTACTAGTTTTACCCTAGGCAGCTCCTTGCGGTTACCGACTTCAGGTACCCCCAGCTTCCATGGCTTGACGGGCGGTGTGTACAAGGCCCGGGAACGTATTCACCGCGCCATGGCTGATGCGCGATTACTAGCGATTCCAGCTTCACGGAGTCGAGTTGCAGACTCCGATCCGAACTGAGATAGTGTTTAAGGGATTCGCTCCTGGTCACCCAGTGGCTGCCCTCTGTCACTACCATTGTAGCACGTGTGTGGCCCAGGATGTAAGGGCCGTGATGACTTGACGTCGTCCCCACCTTCCTCACAGCTTACGCTGGCAGTTCTGCTAGAGTCCCGGCATTACCCGTTGGCAACTAACAGTAGGGGTTGGCGCTCGTTGCGGGACGTTAACCCAACACCTCACGGCACGAGCTGACGACAGCCATGCAGCACCTTGAAAATTGTCCGAAGAAGGACACCTTTCGGCATCTGTCAATTCCCATTTAAACCCTGGTAAGGTTCCTCGCGT
>4TW_11265
TCACCCCAGTCATCAACCCCGCCTTCGGCACCCTCCTCCCCCGAAAGGGTTAGAGTAATGACTTCGGGCGTGGCTCACTTCCATGGTGTGACGGGCGGTGTGTACAAGGCCCGGGAACGGATTCACCGCAGTATGCTGACCTGCGATTACTAGCGATTCCTCCTTCATGCAGGCGAGTTGCAGCCTGCAATCTGAACTGTGCCAGGGTTTGTGAGATTCGCTCTCCCTCGCGGGTTGGCTGCTCTGTGTCCCTCGCATTGTAGTACGTGTGTCGCCCAGGACGTAAGGGCCATGCTGACTTGACGTCATCCTCACCTTCCTCCGGTTTGTCACCGGCAGTCTCGCTAGAGTTCCCAACTTAATGATGGCAACTAACGACGAGGGTTGCGCTCGTTGCGGGACTTAACCCAACATCTCACGACACGAGCTGACGACAGCCATGCAGCACCTGTCTTCTGGTTCCTTACGGCACTCTCCCCTTTCAAGGAGATT
>4TW_11268
TAACACCAGTTATCGGTTTTACCCTAGGCAGCTCCTTGCGGTTACCGACTTCAGGCACCCCAACTTACCATTGTTTGTACGGGCGGTGTGTACAAGGCCCGGGAACCGGTATTCACCGCGCCATGGCTGATGCGCGATTACTAGCGATTCCAGCTTCATAGAGTCGAGTTGCAGACTCCAATCCGAACTGAGATTGGCTTTAGAGATTTGCATCCGGTCACCCGGTAGCTGCCCTCTGTACCAACCATTGTAGCACGTGTGTGGCCCAGGACGTAAGGGCCGTGATGACTTGACGTCGTCCCCGCCTTCCTCTCAGCTTGCGCTGGCAGTTTCATTAGAGTCCCCGACATGACTCGCTGGCAACTAATGATAGGGGTTGCGCTCGTTGCGGGACTTAACCCAACACCTCACGGCACGAGCTGACGACAGCCATGCAGCACCTTGTAGACCGTCCGAAGACTAAAGTGTTTCCACTCTATGCGTTCTACATTTAAGCCCTGGTAAGGTT
>4TW_11270
TCTCCTTCCTCTAGGTGGGAGGGTTTAATGAACTTCTCGGCAACCGACGGTGTTGCCACCGATAGTTGCCAATCCGAACACTTCACCAGCACACCCAATCGGTAGGAGCGACGGGCGGTGTGTACAAAGGGCAGGGACGTAATCAACGCAATCTGATGAATTGCGCTTACTAGGCATTCCTCGTTGAAGACTAATAATTGCAATAATCTATCCCCATCACGATGCAGTTTCAAAGATTACCCGAGCCTTTCGGCTAGGGATAGGCTTGTTGAATGCATCAGTGTAGCGCGCGTGCGGCCCAGAACATCTAAGGGCATCACAGACCTGTTATTGCCTCATACTTCCGTTGACTAAACGCCAACTGTCCCTCTAAGAAGTCAAAGCCAGCCGCAAAAAAGCGACAGTGACTATTTAAAGGCTGAGGTCTCGTTCGTTACCGGAATCAACCTGACAAGACAACCCACCAACTAAGAACGGCCATGCACCACCACCCATAGAATCAAGAAAG
>4TW_11301
TCACCTCGGTCACTAATTTTACCTTCGGCATCTCCTTCCTTACGGTTAGGATAACGACTTCGGGTACAACCAGCTTCCATGGTGTGACGGGCGGTGTGTACAAGGCCCGGGAACGGATTCACCGCTGTGTAGCTGACCAGCGATTACTAGCGATTCCACCTTCATGCAGGCGAGTTGCAGCCTGCAATCTGTACTTGGAGTAAGTTTCAAAGATTAGCTTATTCTCGCGAATTTGCAACTTATTGTCTTACCCATTGTAGGACGTGTGTAGCCCAGGGTGGTAAGGGGCATGATGACTTGACGTCGTCCTCACCTTCCTCCGGTTTGTCACCGGCAGTCTTTCTAGACAATAGAACTAAAATAAGGGTTGCGCTCGTTGCGGGACTTAACCCAACATCTCACGACACGAGCTGACGACAGCCATGCACCACCTGTAGAAGCGGAATAAGGAATTCTTTTCAGAAAACCAACACTTCTAGCAAACCCTGGTAAGGTTCTTCGCGTTGCATCGAATTAAACCACATCCTCCCG
>4TW_11303
TCACCCCAGTTGCTGACTATACCTTGGTCAAACGCCTCCTTGCGGTTAGCAATCTGCTTTAAGGTAGAACCAACTTCCATGGTGTGACGGGCGGTGTGTACAAGACCCGGGAACGTATTCACCGTAGCACGCTGATCTACGATTACTAGCGATTCCAGCTTCATGCACTCGAGTTGCAGAGTGCAATCCGAACTGAGGTAGATTTTTGAGTTTAGCTTAGCGTCGCCACTTTGCATCTCATTGTCACTACCATTGTAGCACGTGTGTAGCCCAACCCGTAAGGGCCATGAGGACTTGACGTCATCCCCACCTTCCTCCAGCTTATCACTGGCAGTTCTTTCAGAGTGCCCAGCATGACCTGATGGCAACTAAAAGTAGGGGTTGCGCTCGTTGCGGGACTTAACCCAACATCTCACGACACGAGCTGACGACAGCCATGCAGCACCTGTGTTCTGTCCGGCCGAACCGAAAAGTCTAGTTTCCAAA
>4TW_11304
TCACCCCAGTCATCAACCCCGCCTTCGGCACCCTCCTCCCCCGAAAGGGTTAGAGTAATGACTTCGGGCGTGGCTCACTTCCATGGTGTGACGGGCGGTGTGTACAAGGCCCGGGAACGGATTCACCGCAGTATGCTGACCTGCGATTACTAGCGATTCCTCCTTCATGCAGGCGAGTTGCAGCCTGCAATCTGAACTGTGCCAGGGTTTGTGAGATTCGCTCTCCCTCGCGGGTTGGCTGCTCTGTGTCCCTCGCATTGTAGTACGTGTGTCGCCCAGGACGTAAGGGCCATGCTGACTTGACGTCATCCTCACCTTCCTCCGGTTTGTCACCGGCAGTCTCGCTAGAGTTCCCAACTTAATGATGGCAACTAACGACGAGGGTTGCGCTCGTTGCGGGACTTAACCCAACATCTCACGACACGAGCTGACGACAGCCATGCAGCACCTGTCTTCCGGTTCCTTACGGCACTCTCCCCTTTCAAGGAGATTCCAGAGT
>4TW_11308
TCACCCCAGTCATCAACCCCGCCTTCGGCACCCTCCTCCCCCGAAAGGGTTAGAGTAATGACTTCGGGCGTGGCTCACTTCCATGGTGTGACGGGCGGTGTGTACAAGGCCCGGGAACGGATTCACCGCAGTATGCTGACCTGCGATTACTAGCGATTCCTCCTTCATGCAGGCGAGTTGCAGCCTGCAATCTGAACTGTGCCAGGGTTTGTGAGATTCGCTCTCCCTCGCGGGTTGGCTGCTCTGTGTCCCTCGCATTGTAGTACGTGTGTCGCCCAGGACGTAAGGGCCATGCTGACTTGACGTCATCCTCACCTTCCTCCGGTTTGTCACCGGCAGTCTCGCTAGAGTTCCCAACTTAATGATGGCAACTAACGACGAGGGTTGCGCTCGTTGCGGGACTTAACCCAACATCTCACGACACGAGCTGACGACAGCCATGCAGCACCTGTCTTCCGGTTCCTTACGGCACTCTCCCCTTTCAAGGAGATTT
>4TW_11334
TCACCTTCCTCTAAATGGTAAGGTTTAAACAACTTCCCACGGCGACGCTCCAATGAAGCAACGTTGCCACAGTCCGAAGGTTTCACCGGACCATTCAATCGGTAGGTGCGACGGGCGGTGTGTACAAAGGGCAGGGACGTAATCAATGCAAGCTGATGACTTGCGTTTACTAGGAATTCCTCGTTGAAGATTAATAATTGCAATAATCTATCCCTATCACGACACGATTTCAAAAGATTTCCCAAACCTCTCGGCCCAGGCAACAACTCGTTGAACGTGTCAGTGTAGCGCGCGTGCAGCCCAGAACATCTAAGGGCATCACAGACCTGTTATTGCCTCCAACTTCCTCATGCTAGAACGCATGAAGTCCCTCTAAGAAGTTGCCCACCAATGCCGAAGCATTCGTGTAACTATTTAGCAGGCGGAGGTCTCGTTCGTTATCGGAATTAACCAGACAAATCACTCCACCAACTAAGAACGGCCATGCACCACCACCCATAGAATCAAGAAAGAG
>4TW_11347
TCACCCCAATCATGAGTCATACCTTGGGCCGTGGCCTCCTTGCGGTTACCTCAGCGACTTCGGATGCCCCCCACTTTCGTGGCTTGACGGGCGGTGTGTACAAGGCTCAGGAACACATTCACCGCGGTATGCTGACCCGCGATTACTAGCGATTCCAGCTTCATGCAGGCGAGTTGCAGCCTGCAATCCGAACTAGGGCACGTTTTTTGGGATTTGCTGGCTCTCGCGAGTTTGCATCCCTTTGTGCGTGCCATTGTAGGACGTGTGCAGCCCTAGTCATAAGGGCCATGAGGACTTGACGTCATCCCCACCTTCCTCCGGTTTAACACCGGCGGTCTCACTAGAGTCCCCACCATTACGTGCTGGCAACTAGTGACAAGGGTTTCGCTCGTTAAGCGACTTAACGCGACATCTCACGACACGAGCTGACGACAGCCATGCAGCACCTGTGCTTGTTCCACCCGAAGGCGTGGCCCTGCTTTCACAGGGTTAATCC
>4TW_11348
[truncated: 1,278,082 more chars]
