# Supplementary material for: Metagenomic Characterisation of the Viral Community of Lough Neagh, the Largest Freshwater Lake in Ireland
Source: PLoS One. 2016 Feb 29;11(2):e0150361. doi: 10.1371/journal.pone.0150361 (PMC4771703; doi:10.1371/journal.pone.0150361)
Supplement: S1 Datasets — (ZIP) [file pone.0150361.s001.zip › 16s_datasets/1_April_2014.fa]

>2TW_8
TCACCCAGTCACTAATTCTACCTTAGGCACCCTCCCCAACGGTTAGAGTAATGATTCGGGCATAACCAGCTTCCATGGTGTGACGGGCGGTGTGTACAAGGCCCGGGAACGAATTCACCACTGTATAGCTGACCAGCGATTACTAGCGATTCCACCTTCATGTAGGCGAGTTGCAGCCTACAATCCGAACTTAGAACGAGTTTATAGATTAGCTAGTCTTTGCAGATTTGCATCTCATTGTCTCGCCCAATGTAGCACGTGTGTAGCCCAGGGTGTAAGGGCATGCTGACTTGACGTCATCCCCACCTTCCTCCGGTTTATAACCAGCAGTCTTTTTAGAGTTCCATAAAAGGCAACTAAAAACAAGGGTTGCGCTCGTTGCGGGACTTAACCCAACATCTCACGACACGAGCTGACGACAGCCATGCACCACCTGTGTATACGTTCCAAACGGCACTTTCNCCTTTCAAAGAAATTC
>2TW_111
TCACCCCAGTTGCTGACTATACCTTGGTCAAACGCCTCCTTGCGGTTAGCAATCTGCTTTAAGGTAGAACCAACTTCCATGGTGTGACGGGCGGTGTGTACAAGACCCGGGAACGTATTCACCGTAGCACGCTGATCTACGATTACTAGCGATTCCAGCTTCATGCACTCGAGTTGCAGAGTGCAATCCGAACTGAGGTAGATTTTTGAGTTTAGCTTAGCGTCGCCACTTTGCATCTCATTGTCACTACCATTGTAGCACGTGTGTAGCCCAACCCGTAAGGGCCATGAGGACTTGACGTCATCCCCACCTTCCTCCAGCTTATCACTGGCAGTTCTTTCAGAGTGCCCAGCATGACCTGATGGCAACTAAAAGTAGGGGTTGCGCTCGTTGCGGGACTTAACCCAACATCTCACGACACGAGCTGACGACAGCCATGCAGCACCTGTGTTCTGTCCGGCCGAACCGAAAAGTCTAGTTTCCTAAA
>2TW_117
TCATCCCAATCACCATCCATACCTTAGGCACCTGCCTCCTTGCGGTTAGCTCGGCGGCTTTGGGTACAGACGGCTTTCATGATGTGACGGGCGGTGTGTACAAGGCCTGGGAACGTATTCACGGCGCCGTAGCTGATGCGCCATTACTAGCGATTCCAGCTTCATGCCGGCGAGTTGCAGCCGACAATCTGAACTGGGCCCGGTTTTAAGGATTTGCTCCCCATTGCTGGATTGCGCCCCTCTGTGCCGGGCATTGTAGTACGTGTGCAGCCCTGGCCGTAAGGGCCATACTGACTTGACGTCATCCCCACCTTCCTCCTCGTTGAAGCGAGGCAGTCCGTCCAGAGTGCTCCGGTCTTTCGACCGGGTGGCAACAGGACGCAGGGGTTGCGCTCGTTGCGGGACTTAACCCAACATCTCACGACACGAGCTGACGACAGCCATGCAGCACCTGTGCACGCTCCCCTTGCGGGTCGTTACGCTTTCGCGCTT
>2TW_152
TCATCCCAGTTACCAGCCTTACCTTAGGGCTCTGCCTCCTTGCGGTTGGCACAAGCACTTCGGGTGCGACCGGCTTCCATGATGTGACGGGCGGTGTGTACAAGACCCGGGAACGTATTCACGGGGCCGTAGATGATGCCCCATTACTAGCGATTCCAACTTCATGGAGGCGAGTTGCAGCCTCCAATCCGAACTGGGCCCAGTTTTACAGATTTCCTCCACCTCGCGGTATCGGTTCTCATTGTGCTGGGCATTGTAGTACGTGTGCAGCCCTAGGCGTAAGGGCCATACTGACCTGACGTCGTCCCCACCTTCCTCCCAGTTGATCTGGGCAGTCTGACTAGAGTCCCCACCATTACGTGCTGGCAACTAATCACAAGGGTTGCGCTCGTTGCGGGACTTAACCCAACATCTCACGACACGAGCTGACGACGGCCATGCAGCACCTGTGCAAACTCCCCGAACGGTCACGCGCTTCACGCGCTAGAGA
>2TW_211
TCATCCCAATCACCATCCATACCTTAGGCGCATGCTTCCTTGCGGTTGGCTCAGCGATTTTGGGTACAGACGGCTTTCATGATGTGACGGGCGGTGTGTACAAGGCCTGGGAACGTATTCACGGCGCCGTAGCTGATGCGCCATTACTAGCGATTCCGGCTTCATGCTGTCGAGTTGCAGACAGCAATCTGAACTGGGCCCGATTTTAGGATTTGCTCCCCGTCGCCGGTTTGCGCCCCTTTGTATCGGGCATTGTAGTACGTGTGCAGCCCTAGCCGTAAGGGCCATACTGACTTGACGTCATCCCCACCTTCCTCCCCGTTGAAGCGAGGCAGTCCGTCCAGAGTGCTCCATCCTTTCGAATGGGTGGCAACAGGACGTAGGGGTTGCGCTCGTTGCGGGACTTAACCCAACATCTCACGACACGAGCTGACGACAGCCATGCAGCACCTGTGCAAAATTGTGTATTGCTACACTCGAT
>2TW_234
TCACCCCAGTCACTAATTCTACCTTAGGCACCCTCCCCCAAACGGTTAGAGTAATGATTTCGGGCATAACCAGCTTCCATGGTGTGACGGGCGGTGTGTACAAGGCCCGGGAACGAATTCACCACTGTATAGCTGACCAGCGATTACTAGCGATTCCACCTTCATGTAGGCGAGTTGCAGCCTACAATCCGAACTTAGAACGAGTTTATAGATTAGCTAGTCTTTGCAGATTTGCATCTCATTGTCTCGCCCAATGTAGCACGTGTGTAGCCCAGGGTGTAAGGGGCATGCTGACTTGACGTCATCCCCACCTTCCTCCGGTTTATAACCAGCAGTCTTTTTAGAGTTCCATGAAAGGCAAACTAAAAACAAGGGTTGCGCTCGTTGCGGGACTTAACCCAACATCTCACGACACGAGCTGACGACAGCCATGCACCACCTGTGTATACGTTCCAAACGGCACTTTCTTCTTTCAAAGAAATTCGTATCATGTCAAAACCCTGGTAAGGTTCTTCGCGTTG
>2TW_240
TCACCCCAGTCACCAGCCCTGCCTTAGGCGCCTCCCTCCCTTGCGGGTTGAGATAACGACTTCGGGCGTGACCAGCTTCCATGGTGTGACGGGCGGTGTGTACAAGGCCCGGGAACGTATTCACCGCAGTATGCTGACCTGCGATTACTAGCGATTCCGCCTTCATGCAGGCGAGTTGCAGCCTGCAATCTGAACTAAGACCGGGTTTATGAGATTAGCTTGCATTCGCATGCTTGCGACTCTTTGTCCCGGCCATTGTAGTACGTGTGTAGCCCAAGGCGTAAGGGGCATGATGACTTGACGTCATCCCCACCTTCCTCCGGTTTGTCACCGGCAGTCTCTCTAGAGTGCCCAACTTAATGATGGCAACTAAAAACGAGGGTTGCGCTCGTTGCGGGACTTAACCCAACATCTCACGACACGAGCTGACGACAGCCATGCACCACCTGTGTTCGTGCTCCCGAAGGCACTCCTCCCTTTCAAGAGGATTCACGA
>2TW_271
TCACCTTCCTCTAAATGATAAGGTTTGGACAAGTTCTCACGGTCAGGCCCAATGAAGGAGCCAAACCACAATCCCGAGTCCTCACCGGACCATTCAATCGGTAGGTGCGACGGGCGGTGTGTACAAAGGGCAGGGACGTAATCATTGCAGTTTGATGAACTGCGATTACTAGGAATTCCTCGTTCAAGATTAATAATTGCAATAATCTATCCCTATCACGATGCATGTTAACAAGATTACCCAGGCCTCTCGGCCAAGGTTATATGCTCGTTGAGTGCATCAGTGTAACGCGCGTGCGGCCCAGGACATCTAAGGGCATCACAGACCTGTTATTGCCGCCATCTTCCTTCATCTTGTAGAATGAACGTCCCTCTAAGAAGCTCTTACCAATAGAAAAAACCATTAGTAGAACTATTTAGCAGGCGGCGGTCTCGTTCGTTAACGGAATTAACCAGACAAATCACTCCACCAACTAAGAACGGCCATGCACCACCACCCATAGAATACAAG
>2TW_278
TCACCCCAGTCACTAATTCTACCTTAGGCATCCTCCTCCAAAAGGTTAGAGTAACGACTTCGGGTATAACCAGCTTCCATGGTGTGACGGGCGGTGTGTACAAGGCCCGGGAACGGATTCACCGTAGCACGCTGATCTACGATTACTAGCGATTCCAGCTTCATGCACTCGAGTTGCAGAGTGCAATCCGAACTGAGGTAGATTTTTGAGTTTAGCTTAGCGTCGCCACTTTGCATCTCATTGTCACTACCATTGTAGCACGTGTGTAGCCCAACCCGTAAGGGCCATGAGGACTTGACGTCATCCCCACCTTCCTCCAGCTTATCACTGGCAGTTCTTTCAGAGTGCCCAGCATGACCTGATGGCAACTAAAAGTAGGGGTTGCGCTCGTTGCGGGACTTAACCCAACATCTCACGACACGAGCTGACGACAGCCATGCAGCACCTGTGTTCTGTCCGGCCGAACCGAAAAGTCAGTTTCCTAAACTCGCGACAGA
>2TW_290
TCTCCTTCCTCTAGGTGGGAGGGTTTAATGATCTTCTCAGCAACAGCCGATGTTGCCATCAACTGAAACCAATCCGAACACTTCACCAGCACACCCAATCGGTAGGAGCGACGGGCGGTGTGTACAAAGGGCAGGGACGTAATCAACGCGAGCTGATGACTCGCGCTTACTAGGCATTCCTCGTTGAAGACTAATAATTGCAATAATCTATCCCCATCACGTTGCAGTTTCAAAGATTACCCGGACCTCTCGGTCAAGGATAGGCTCGTTGAATGCAACAGTGTAGCGCGCGTGCGGCCCAGAACATCTAAGGGCATCACAGACCTGTTATTGCCTCACACTTCCATTGCCTAAACGACAATAGTCCCTCTAAGAAGTCTGGCGGCTACAAAAAGTAGCCGTGACTATTTAGCAGGCTGAGGTCTCGTTCGTTACCGGAATCAACCTGACAAGGCAACCCACCAACTAAGAACGGCCATGCACCACCACCCACAGAATC
>2TW_311
TCACCCCAGTCACTAATTCTACCTTAGGCAACCTCCTCCAAATAAATGGTTAGAGTAATGACTTCGGGCATAACCAGCTTCCATGGTGTGACGGGCGGTGTGTACAAGGCCCGGGAACGGATTCACCGCTGTGTAGCTGACCAGCGATTACTAGCGATTCCACCTTCATGTAGGCGAGTTGCAGCCTACAATCCGAACTTAGAACGAGTTTATAGATTAGCTAATCTTCGCAGATTTGCATCTCATTGTCTCGCCCAATGTAGCACGTGTGTAGCCCAGGGTGTAAGGGGCATGCTGACTTGACGTCATCCCCACCTTCCTCCGGTTTATAACCAGCAGTCTTTTTAGAGTTCCATAAAAGGCAACTAAAAACAAGGGTTGCGCTCGTTGCGGGACTTAACCCAACATCTCACGACACGAGCTGACGACAGCCATGCACCACCTGTGTATACGCTCCAAACGGCACTTTCTTCTTTCAAAGAAATTCGTATCATGTCAAACCCTGGTAAGGTTCTTCG
>2TW_354
TAGCCCTAGTTACCAGTTTTACCCTAGGCAGCTCCTTGCGGTCACCGACTTCAGGCACCCCCAGCTTCCATGGCTTGACGGGCGGTGTGTACAAGGCCCGGGAACGTATTCACCGGATCATGGCTGATATCCGATTACTAGCGATTCCAGCTTCACGGAGTCGAGTTGCAGACTCCGATCCGAACTGTGACCGGTTTTGTAGATTCGCTCCTGGTCACCCAGTGGCTGCTCTCTGTACCGGCCATTGTAGCACGTGTGTAGCCCAAGGCGTAAGGGCCGTGATGATTTGACGTCATCCCCCACCTTCCTCACAGTTTGCACTGGCAGTCTCGTTAGAGTTCCCGACATGACTCGCTGGCAACTAACAACAGGGGTTGCGCTCGTTATAGGACTTAACCTGACACCTCACGGCACGAGCTGACGACAACCATGCAGCACCTTGTAAATTGTCTTGCGAAAGTTCTGTTTCCAAAACGGTACAATCTACATTTAAGCCTTGGTAAGGTTCCTCGCG
>2TW_378
TAGCCCTAGTTACTAGTTTTACCCTAGGCAGCTCCTTGCGGTTACCGACTTCAGGTACCCCCAGCTTCCATGGCTTGACGGGCGGTGTGTACAAGGCCCGGGAACGTATTCACCGCGCCATGGCTGATGCGCGATTACTAGCGATTCCAGCTTCACGGAGTCGAGTTGCAGACTCCGATCCGAACTGAGATAGTGTTTAAGGGATTCGCTCCTGGTCACCCAGTGGCTGCCCTCTGTCACTACCATTGTAGCACGTGTGTGGCCCAGGATGTAAGGGCCGTGATGACTTGACGTCGTCCCCACCTTCCTCACAGCTTACGCTGGCAGTTCTGCTAGAGTCCCCGGCATTACCCGTTGGCAACTAACAGTAGGGGTTGCGCTCGTTGCGGGACTTAACCCGAACACCTCACGGCACGAGCTGACGACAGCCATGCAGCACCTTGAAAAATTGTCCGAAGAAGGACACCTTTCGGCATCTGTCAATTCCCATTTAAAACCCTGGTAAGGTTCCTCGCGT
>2TW_397
TCACCCCAGTCACTAATTCTACCTTAGGCATCCTCCTCCAAAAGGTTAGAGTAACGACTTCGGGTATAACCAGCTTCCATGGTGTGACGGGCGGTGTGTACAAGGCCCGGGAACGGATTCACCGCTGTATAGCTGACCAGCGATTACTAGCGATTCCACCTTCATGCAGGCGAGTTGCAGCCTGCAATCCGAACTTAGAACGAGTTTTTAGATTAGCTAATCTTCACAGAGTTGCATCTCATTGTCTCGCCCAATGTAGCACGTGTGTAGCCCAGGGTGTAAGGGGCATGCTGACTTGACGTCATCCCTGCCTTCCTCCGGTTTATAACCGGCAGTCTTTCTAGAGTTCTAAAAAATGCAACTAAAAATAGGGGTTGCGCTCGTTGCGGGACTTAACCCAACATCTCACGACACGAGCTGACGACAGCCATGCACCACCTGTGTATACGTTCCAAACGGCACTTTCTCCTTTCAAAAGAAATTCGTATCATGTCAAACCCTGGTAAGGTTCTTCGCGTTG
>2TW_405
TTTACTTCCTCTAAATGACCAAGTTTGACCAAGTTCTCTGAGCGCAGTCTCTTGCGAGTCAGTGCCCAAATCCCAAGGCCTCACTAAGCCATTCAATCGGTAGTAGCGACGGGCGGTGTGTACAAAGGGCAGGGACGTAATCAACGCGAGCTGATGACTCGCGCTTACTAGGCATTCCTCGTTCAAGACCAATAATTACAAGGGTCTATCCCCAACACGATACAGTTTCACAAGATTACCCAGTCCTCTCGGACAAGGCAAAGTGACTCGCTGACTGCATCAGTGTAACTCGCGTGCGGCCCAGAACATCTAAGGGCATCACAGACCTGTTATTGCCTCAAACTTCCGTCGACTAGACGCCGACAGTCCCTCTAAGAAGCCCCAACGTCAAGTAAAAACTTGACTAGGCTATTTAGCAGGTTAAGGTCTCGTTCGTTAATCGGAATTAACCAGACAAATCACTCCACCAACTAAGAACGGCCATGCACCACCACCCATAGAATCAAGAAAAGAG
>2TW_430
TCACCCAGTCACTAATTCTACCTTAGGCAACCTCCTCCAAATAAATGGTTAGAGTAATGATTTCGGGCATAACCAGCTTCCATGGTGTGACGGGCGGTGTGTACAAGGCCCGGGAACGAATTCACCACTGTATAGCTGACCAGCGATTACTAGCGATTCCACCTTCATGTAGGCGAGTTGCAGCCTACAATCCGAACTTAGAACGAGTTTATAGATTAGCTAGTCTTTGCAGATTTGCATCTCATTGTCTCGCCCAATGTAGCACGTGTGTAGCCCAGGGTGTAAGGGCATGCTGACTTGACGTCATCCCCACCTTCCTCCGGTTTATAACCAGCAGTCTTTTTAGAGTTCCATAAAAGGCAACTAAAAACAAGGGTTGCGCTCGTTGCGGGACTTAACCCAACATCTCACGACACGAGCTGACGACAGCCATGCACCACCTGTGTATACGTTCCAAACGGCACTTTCTCCTTTCAAAGAAATTCGTATCATGTCAAACCCTGGTAAGGTTCTTCGCG
>2TW_431
TCACCCCAGTCATCAACCCCGCCTTCGGCACCCTCCTCCCCCGAAAGGGTTAGAGTAATGACTTCGGGCGTGGCTCACTTCCATGGTGTGACGGGCGGTGTGTACAAGGCCCGGGAACGGATTCACCGCAGTATGCTGACCTGCGATTACTAGCGATTCCTCCTTCATGCAGGCGAGTTGCAGCCTGCAATCTGAACTGTGCCAGGGTTTGTGAGATTCGCTCTCCCTCGCGGGTTGGCTGCTCTGTGTCCCTCGCATTGTAGTACGTGTGTCGCCCAGGACGTAAGGGCCATGCTGACTTGACGTCATCCTCACCTTCCTCCGGTTTGTCACCGGCAGTCTCGCTAGAGTTCCCAACTTAATGATGGCAACTAACGACGAGGGTTGCGCTCGTTGCGGGACTTAACCCAACATCTCACGACACGAGCTGACGACAGCCATGCAGCACCTGTCTTCCGGTTCCTTACGGCACTCTCCCCTTTCAAGGAGATT
>2TW_444
TCATCCCAGTTACCAGCCTTACCTTAGGGCTCTGCCTCCTTGCGGTTGGCACAAGCACTTCGGGTGCGACCGGCTTCCATGATGTGACGGGCGGTGTGTACAAGACCCGGGAACGTATTCACGGGGCCGTAGATGATGCCCCATTACTAGCGATTCCAACTTCATGGAGGCGAGTTGCAGCCTCCAATCCGAACTGGGCCCAGTTTTACAGATTTCCTCCACCTCGCGGTATCGGTTCTCATTGTGCTGGGCATTGTAGTACGTGTGCAGCCCTAGGCGTAAGGGCCATACTGACCTGACGTCGTCCCCACCTTCCTCCCAGTTGATCTGGGCAGTCTGACTAGAGTCCCCACCATTACGTGCTGGCAACTAATCACAAGGGTTGCGCTCGTTGCGGGACTTAACCCAACATCTCACGACACGAGCTGACGACGGCCATGCAGCACCTGTGCAAATCCCCCGAAGGTCACGCGCTTTCACGCGCTTAGAGA
>2TW_459
TCACCCCAGTCACTAATTCTACCTTAGGCACCCTCCCCAAACGGTTAGAGTAATGATTTCGGGCATAACCAGCTTCCATGGTGTGACGGGCGGTGTGTACAAGGCCCGGGAACGAATTCACCACTGTATAGCTGACCAGCGATTACTAGCGATTCCACCTTCATGTAGGCGAGTTGCAGCCTACAATCCGAACTTAGAACGAGTTTATAGATTAGCTAGTCTTTGCAGATTTGCATCTCATTGTCTCGCCCAATGTAGCACGTGTGTAGCCCAGGGTGTAAGGGGCATGCTGACTTGACGTCATCCCCACCTTCCTCCGGTTTATAACCAGCAGTCTTTTTAGAGTTCCATAAAAGGCAACTAAAAACAAGGGTTGCGCTCGTTGCGGGACTTAACCCAACATCTCACGACACGAGCTGACGACAGCCATGCACCACCTGTGTATACGTTCCAAACGGCACTTTCTCCTTTCAAAGAAATTCGTATCATGTCAAACCCTGGTAAGGTTCTTCGCGTTGCA
>2TW_466
TCACCCCAGTTGCTGACTATACCTTGGTCAAACGCCTCCTTGCGGTTAGCAATCTGCTTTAAGGTAGAACCAACTTCCATGGTGTGACGGGCGGTGTGTACAAGACCCGGGAACGTATTCACCGTAGCACGCTGATCTACGATTACTAGCGATTCCAGCTTCATGCACTCGAGTTGCAGAGTGCAATCCGAACTGAGGTAGATTTTTGAGTTTAGCTTAGCGTCGCCACTTTGCATCTCATTGTCACTACCATTGTAGCACGTGTGTAGCCCAACCCGTAAGGGCCATGAGGACTTGACGTCATCCCCACCTTCCTCCGGTTTGACACCGGCAGTCTCGCTAGAGTCCTCAGCATTACCTGTTAGCAACTAACGATAGGGGTTTCGCTCGTTGAGGGACTTAACCCGACACTTCACAGCACGAGCTGACGACAGCCATGCAGCACCTGTCCAAGTTCCGGTCTTGCGACTGTTATCCTAATTTCATAGGACTAATCCTT
>2TW_477
TAGTCCCAGTCACCAGCCTTGCCGTGGGCACGCATGAAATTGCGCGACTTCGGGCACTGCCAGCTCCCATGACTTGACGGGCGGTGTGTACAAGGCTCAGGAACATATTCACCGCGGCGTAGCTGATCCGCGATTACTAGCGATTCCAACTTCATGCGGGCGAATTTCAGCCCGCAATCTGAACTGGGGTATGCTTTAGCGATTTGCTCCACCTTGCGGTCTTGCATCGTTCTGTACATACCATTGTAGCACGTGTGCAGCCCTAGACATAAAGGCCATGAGGACTTGACGTCATCCCCACCTTCCTCCGGTTTGACACCGGCAGTCTCGCTACAGTCCTCGCCATTACGCGTTAGCAAGTAGCGACAGGGGTTGCGCTCGTTGAGGGACTTAACCCGACACTTCACAGCACGAGCTGACGACAGCCATGCAGCACCTGTTCACGTTCCGCCCTTGCGGGTGTACCTCTACTTTCAT
>2TW_481
TAGCCCCAATTATCGGTTTTACTCTAGGCGGCGCCTTACGGCTACCGACTTTAAATACCCCCAACTTTCATGGCTTGACGGGCGGTGTGTACAAGGCCCGGGAACGTATTCACCGCGCCATTGCTGATGCGCGATTACTAGCGAATCCAGCTTCATGGGGTCGAGTTGCAGACCCCAATCCGAACTGAGACTATTTTGAAGATTTGCATCATGTTGCCATGTAGCTGCCCTCTGTAATAGCCATTGTAGCACGTGTGTAGCCCAGGACGTAAGGGCCGTGATGACTTGACGTCATCCCCACCTTCCTCACCGCTTGCGCGGGCAGTTCCACTAGAGTCCCCGGCCGAACCGCTGGCAACTAGTGACAAGGGTTTCGCTCGTTAAGCGACTTAACGCGACATCTCACGACACGAGCTGACGACAGCCATGCAGCACCTGTGCTTGTTCCACCGAAGGCGTGGCCCTGCTTTCACAGGGTTAATCCAAGCATGTCAAGCTA
>2TW_529
TCATCCCAATCACCGATCCCACCTTCGGCAGCTCCCTCCTTGCGGTTGGGCCACTGACTTCGGGTGTTACCGACTTTCGTGATGTGACGGGCGGTGTGTACAAGCCCCGGGAACGTATTCACCGTAGCGTTGCTGATCTACGATTACTAGCAACTCCGACTTCATGGGGTCGAGTTGCAGACCCCCAATCCGAACTGAGACTGGCTTTTTGGGATTCGCTCCACTTTGCAGTATTGCAGCCCTTTGTACCAGCCATTGTAGCATGCGTGCAGCCCAAGACATAAGGGGCATGATGATTTGACGTCATCCCCACCTTCCTCCGAGTTAACCCCGGCAGTCTCCTGTGAGTCCCCAACTAAAATGCTGGCAACACAGAACGAGGGTTGCGCTCGTTGCGGGACTTAACCCAACATCTCACGACACGAGCTGACGACAACCATGCACCACCTGTATACAGACGTTTAACCGCTACGACATCTCTGCCGTATTCCTGTATATGTC
>2TW_611
TCATCCCAGTTACCGCTCATAGCGTAGGGCGCTGCCTCCTTGCGGTTGGCTTACGCACTTCGGCTACAAACGACTTCCATGATGTGACGGGCGGTGTGTACAAGGCCCGGGAACGTATTCACGGCGCCGTAGCTGATGCGCCATTACTAGCGATTCCGGCTTCATGAGGGCGAGTTGCAGCCCTCAATCCGAACTGGGCCCAGTTTTTGAGATTTCCTCCACCTTGCGGATTCGGTTCATTCTGTACTGGGCATTGTAGTACGTGTGCAGCCCTGGTCGTAAGGGCCATACTGACTTGACGTCATCCCCACCTTCCTCCCCGTTTCACAGGGCAGTCTGTCCAGAGAGCCCGAAGGCAACAGGACACAGGGGTTGCGCTCGTTGCGGGACTTAACCCAACATCTCACGACACGAGCTGACGACAGCCATGCAGCACCTGTGCAAATTCTTGATATTGCTACCAAGTCGCTAGCTTTCACTAA
>2TW_617
TCACCCTGGTCATTATCAGCACCTTAGTAGCTTCCCTCCCATAAAGGGTTGGGATCACCACTTTGGGTATTAACAACTCCCGTGGTGTGACGGGCGGTGTGTACAAGGCCCGGGAACGTATTCACCGCCATATAGCTGACTGGCGATTACTAGCGATTCCGGCTTCATGTAGGCGAGTTGCAGCCTACAATCCGAACTGAGGCTGAGTTTAGCAGATTGGCTTGCTCTCACGAGTTTGCTACCGATTGTCTCAGCCATTGTATTACGTGTGTAGCCCAGGATATAAGGGGCATGCTGACTTGACGTCATCCTCTCCTTCCTCCGGTTTACACCGGCAGTCTTTTTAGAAATTTAACTAAAAACAAGGGTTGCGCTCGTTGCTAGACTTAACTATACACCTCACGGCACGAGCTGACGACAGCCATGCACCACCTGTAGCCGAGTTCCCTTTCGGGCACCAATCTATCTCTAGAAAGTCCTCGGTATGTCAATCCCTGGTAAGGTTCTTCGCGTTG
>2TW_632
TCACCCCAATCACCGACCCCACCTTCGACGGCTCCTTCCTTACGGTTAGGCCACCGGCTTCGGGTGTTGCCGACTTTCGTGGTGTGACGGGCGGTGTGTACAAGGCCCGGGAACGTATTCACCCCGGCGTGCTGATCCGGGATTACTAGCAACTCCAGCTTCATGGAGTCGAGTTGCAGACTCCAATCCGAACTGAGACCGGCTTTGTGGGATTCGCTTACTCTCGCGAGTTCGCAGCCCTCTGTACCGGCCATTGTAGCGTGTTTGCAGCCCTAGATATAAGGGGCATGATGACTTGACGTCATCCCCACCTTCCTCCGAGTTGACCCCGGCAGTCTTCTACGAGTCCCCGGCATTACCCGCTGGCAACATAGAATAAGGGTTGCGCTCGTTGCGGGACTTAACCCAACATCTCACGACACGAGCTGACGACAGCCATGCACCACCTGTGTATGGCCCCGAAAGGACACAACATCTCTGTTGCTATTCCATACATGTCAAAACCTAGGTAAGGTTTTTCGCGT
>2TW_691
TCATCCCAATCACCAGCATCACCTTAGGGCGCCGCCTCCATTGCTGGTTGGCAAACGCACTTCGGGCGAAACCGGCTTTCATGATGTGACGGGCGGTGTGTACAAGGCCCGGGAACGTATTCACGGCGTCGTAGCTGATACGCCATTACTAGCGATTCCAACTTCATGTAGTCGAGTTGCAGACTACAATCTGAACTGGGCCCGGTTTTGAGGATTTGCTCCACCTCGCGGTATTGCGTCCCTCTGTGCCGGGCATTGTAGTACGTGTGCAGCCCTAGCCGTAAGGGCCATCCTGACTTGACGTCATCCCCACCTTCCCACCCTCAAAGAGGGTTTGTCTCCCTAGAGTGCCCAACTTAATGATGGCAACTAAGGACAGGGGTTGCGCTCGTTGCGCGACTTAACGCAACATCTCACGACACGAGCTGACGACAGCCATGCAGCACCTGTGCACCAGCCCCGGAAGGGAGAGCGTCTTTCAACGCCTGTCTAA
>2TW_708
TCATCCCAGTTACCAGCTACACCTTAGGACCCTACCCCCTTTGCAGGTCGGTACGGGCACTTCGGGTGCGACCGGCTTCCATGATGTGACGGGCGGTGTGTACAAGACCCGGGAACGTATTCACGGGGCCGTAGATGATGCCCCATTACTAGCGATTCCAACTTCATGGAGGCGAGTTGCAGCCTCCAATCCGAACTGAGCCCAGTTTTACAGATTTCCTCCACCTCGCGGTATCGGTTCTCATTGTGCTGGGCATTGTAGTACGTGTGCAGCCCAAGGCGTAAGGGCCATACTGACCTGACGTCGTCCCCACCTTCCTCCCAGTTGATCTGGGCAGTCTGACTAGAGTTCCCACCATGACGTGCTGGCAACTAATCACAAGGGTTGCGCTCGTTGCGGGACTTAACCCAACATCTCACGACACGAGCTGACGACGGCCATGCAGCACCTGTGCAAAATTCCCCGAAGGGTCACACGCTTTCACGTGTTTAGAGATGCAT
>2TW_746
TCACCCCAGTCACTAATTCTACCTTAGGCATCCTCCTCCAAAAGGTTAGAGTAACGACTTCGGGTATAACCAGCTTCCATGGTGTGACGGGCGGTGTGTACAAGGCCCGGGAACGGATTCACCGCGGCGTAGCTGATCCGCGATTACTAGCGATTCCAACTTCATGGAGGCGAGTTGCAGCCTCCAATCCGAACTGGGGTACCTTTTAGCGATTTGCTCCACCTTGCGGTCTTGCGTCGTTCTGTCGGTACCATTGTAGCACGTGTGCAGCCCTAAGCATAAAGGCCATGAGGACTTGACGTCATCCCCACCTTCCTCCGGTTTGACACCGGCAGTCTCGCTAGAGTCCTCAGCATTACCTGTTAGCAACTAGAGATAGGGGTTTCGCTCGTTGAGGGACTTAACCCGACACTTCACAGCACGAGCTGACGACAGCCATGCAGCACCTGTGTACGTTCCGCCCTTGCGGGAGTGGCTCCCTTTTCGGGGGATTAATACGTACATGTCAAGCCTAGGATAA
>2TW_757
TCATCCCAGTTACCAGCTACACCTTAGGACCCTACCCCCTTTGCAGGTCGGTACGGGCACTTCGGGTGCGACCGGCTTCCATGATGTGACGGGCGGTGTGTACAAGACCCGGGAACGTATTCACGGGGCCGTAGATGATGCCCCATTACTAGCGATTCCAACTTCATGGAGGCGAGTTGCAGCCTCCAATCCGAACTGAGCCCAGTTTTACAGATTTCCTCCACCTCGCGGTATCGGTTCTCATTGTGCTGGGCATTGTAGTACGTGTGCAGCCCAAGGCGTAAGGGCCATACTGACCTGACGTCGTCCCCACCTTCCTCCCAGTTGATCTGGGCAGTCTGACTAGAGTTCCCACCATGACGTGCTGGCAACTAATCACAAGGGTTGCGCTCGTTGCGGGACTTAACCCAACATCTCACGACACGAGCTGACGACGGCCATGCAGCACCTGTGCAAATTCCCCGAAGGGTCACACGCTTTCACGTGTTTAGAGATGCATGTC
>2TW_766
TCATCCCAGTTACCGCTCATACCTTAGGGCGCTGCCTCCTTGCGGTTGGCGCGCGCACTTCGGGTACAAACGACTCCCATGATGTGACGGGCGGTGTGTACAAGACCCGGGAACGTATTCACGGCGCCGTAGCTGATGCGCCATTACTAGCGATTCCGGCTTCATGGAGGCGAGTTGCAGCCTCCAATCCGAACTGGGCCCGACTTTGGTGATTTCCTCCACCTTGCGGTCTCGGATCCTTCTGTGTCGGGCATTGTAGTACGTGTGCAGCCCTGGCCGTAAGGGCCATACTGACTTGACGTCGTCCCCACCTTCCTCCCGTTGAACAGGGCAGTCTGAACAGAGTGCCGGAGACTCACGTCTCCATGGCAACAGTTCACAGGGGTTGCGCTCGTTGCGGGACTTAACCCAACATCTCACGACACGAGCTGACGACAGCCATGCAGCACCTGTGCAAATTGTGTATTGCTACACTCACCGGCTTTCACCGGATT
>2TW_803
TAGCCCCAGTTACTAGTTTTACCCTAGGCGACTCCTTGCGGTTATCGACTTTAGGTACACCCAGCTTCCATGGCTTGACGGGCGGTGTGTACAAGGTCCGGGAACGTATTCACCGTAGCATTGCTGATCTACGATTACTAGCGATTCCAGCTTCATGGGGTCGAGTTGCAGACCCCAATCTGAACTGAGAAGAGGTTTTTGAGATTAGCATCCAGTTACCTGGTAGCAGCCCTTTGTCCTCTCCATTGTAGCACGTGTGTAGCCCTGGGCATAAAGGCCATGATGACTTGACATCATCCCCTCCTTCCTCACGCCTTACGGCGGCAGTTTCACTAGAGTTCCCAGCATTACCTGATGGCAACTAGTGATAGGGGTTGCGCTCGTTGCGGGACTTAACCCAACACCTCACGGCACGAGCTGACGACAGCCATGCAGCACCTTATCACGTGTATATTGCTATAAAACCAGCTTTCACCGGCGGTCACGTGACATTCTAGCCC
>2TW_815
TCATCCCAGTTACCAGCCTTACCTTAGGGCTCTGCCTCCTTGCGGTTGGCACAAGCACTTCGGGTGCGACCGGCTTCCATGATGTGACGGGCGGTGTGTACAAGACCCGGGAACGTATTCACGGGGCCGTAGATGATGCCCCATTACTAGCGATTCCAACTTCATGGAGGCGAGTTGCAGCCTCCAATCCGAACTGGGCCCAGTTTTACAGATTTCCTCCACCTCGCGGTATCGGTTCTCATTGTGCTGGGCATTGTAGTACGTGTGCAGCCCTAGGCGTAAGGGCCATACTGACCTGACGTCGTCCCCACCTTCCTCCCAGTTGATCTGGGCAGTCTGACTAGAGTCCCCACCATTACGTGCTGGCAACTAATCACAAGGGTTGCGCTCGTTGCGGGACTTAACCCAACATCTCACGACACGAGCTGACGACGGCCATGCAGCACCTGTGCAAATCCCCCGAAGGGTCACGCGCTTTCACGCGCTTAGAGA
>2TW_819
TAGCCCCAGTTACTAGTTTTACCCTAGGCGGCTCCTTGCGGTTACCGACTTTAGGTACACCCAGCTTCCATGGCTTGACGGGCGGTGTGTACAAGGTCCGGGAACGTATTCACCGTATCATTGCTGATATACGATTACTAGCGATTCCAGCTTCATGGGGTCGAGTTGCAGACCCCAATTCGAACTGAGACGAGCTTTTTGAGATTAGCATCCTGTTACCAGGTAGCTGCCCTTTGTACTCGCCATTGTAGCACGTGTGTAGCCCTGGGCATAAAGGCCATGATGACTTGACATCATCCCCTCCTTCCTCACGCCTTACGGCGGCAGTTTCACTAGAGTTCCCAGCATTACCTGATGGCAACTAGTGATAGGGGTTGCGCTCGTTGCGGGACTTAACCCAACACCTCACGGCACGAGCTGACGACAGCCATGCAGCACCTTACGATCTGTGTATTTGCTACAAAATGAGCTTTCACCCACGGTCAAACCGCATTCTAGCCCA
>2TW_842
TCACCCCAGTCACTAATTCTACCTTAGGCACCCTCCCCCAAACGGTTAGAGTAATGATTTCGGGCATAACCAGCTTCCATGGTGTGACGGGCGGTGTGTACAAGGCCCGGGAACGAATTCACCACTGTATAGCTGACCAGCGATTACTAGCGATTCCACCTTCATGTAGGCGAGTTGCAGCCTACAATCCGAACTTAGAACGAGTTTATAGATTAGCTAGTCTTTGCAGATTTGCATCTCATTGTCTCGCCCAATGTAGCACGTGTGTAGCCCAGGGTGTAAGGGGCATGCTGACTTGACGTCATCCCCACCTTCCTCCGGTTTATAACCAGCAGTCTTTTTAGAGTTCCATAAAAGGCAACTAAAAACAAGGGTTGCGCTCGTTGCGGGACTTAACCCAACATCTCACGACACGAGCTGACGACAGCCATGCACCACCTGTGTATACGTTCCAAACGGCACTTTCTCCTTTCAAAGAAATTCGTATCATGTCAAAACCCTGGTAAGGTTCTTCGCGTTGCA
>2TW_854
TCATCCCAGTTACCAGCCTTACCTTAGGGCTCTGCCTCCTTGCGGTTGGCACAAGCACTTCGGGTGCGACCGGCTTCCATGATGTGACGGGCGGTGTGTACAAGACCCGGGAACGTATTCACGGGGCCGTAGATGATGCCCCATTACTAGCGATTCCAACTTCATGGAGGCGAGTTGCAGCCTCCAATCCGAACTGGGCCCAGTTTTACAGATTTCCTCCACCTCGCGGTATCGGTTCTCATTGTGCTGGGCATTGTAGTACGTGTGCAGCCCTAGGCGTAAGGGCCATACTGACCTGACGTCGTCCCCACCTTCCTCCCAGTTGATCTGGGCAGTCTGACTAGAGTCCCCACCATTACGTGCTGGCAACTAATCACAAGGGTTGCGCTCGTTGCGGGACTTAACCCAACATCTCACGACACGAGCTGACGACGGCCATGCAGCACCTGTGCAAATCCCCGAAGGGTCACGCGCTTTCACGCGCTTAGAGA
>2TW_856
TAGCCCCAGTTATTGGTTTTACCCTAGGCAGCTCCTTGCGGTTACCGACTTCAGGCACCCCCAGCTTCCATGTTTGACGGGCGGTGTGTACAAGGCCCGGGAACGTATTCACCGCGCCATGGCTGATGCGCGATTACTAGCGATTCCAGCTTCACGGAGTCGAGTTGCAGACTCCGATCCGAACTGAGATAGGCTTTAGAGATTCGCATCCGGTCACCCGGTAGCTGCCCTCTGTACCTACCATTGTAGCACGTGTGTGGCCCAGGACGTAAGGGCCGTGATGACTTGACGTCGTCCCCGCCTTCCTCACTACTTGCGTAGGCAGTTTCTTTAGAGTCCCCGACATTACTCGCTGGCAACTAAAGATGGGGGGTTGCGCTCGTTGCGGGACTTAACCCAACACCTCACGGCACGAGCTGACGACAGCCATGCAGCACCTAGTTTCGTGTCATTGCTGACGAACATGTTTCCACATTCTTCACTAACTTTCAAGCCCTGGTAAGGTTCCTCGCGTA
>2TW_888
TCATCCCAGTTACCGCTCATAGCGTAGGGCGCTGCTTCCTTACGGTTAGCTCACGCACTTCGGCTACAAACGACTTCCATGATGTGACGGGCGGTGTGTACAAGGCCCGGGAACGTATTCACGGCGCCGTAGCTGATGCGCCATTACTAGCGATTCCGGCTTCATGAAGGCGAGTTGCAGCCTTCAATCCGAACTGGGCCCAGTTTTTGAGATTTCCTCTACCTCGCGGCTTCGGTTCATTCTGTACTGGGCATTGTAGTACGTGTGCAGCCCTGGTCGTAAGGGCCATACTGACTTGACGTCATCCCCACCTTCCTCCCCGTTTCACAGGGCAGTCTGTCCAGAGAGCCTTTGCAGGCAACAGGACACAGGGGTTGCGCTCGTTGCGGGACTTAACCCAACATCTCACGACACGAGCTGACGACAGCCATGCAGCACCTGTGCAAATTGTGTATTGCTACACTCGATAGCTTTCACTA
>2TW_895
TCATCCCAGTTACCGCTCATAGCGTAGGGCGCTGCTTCCTTACGGTTAGCTCACGCACTTCGGCTACAAACGACTTCCATGATGTGACGGGCGGTGTGTACAAGGCCCGGGAACGTATTCACGGCGCCGTAGCTGATGCGCCATTACTAGCGATTCCGGCTTCATGAAGGCGAGTTGCAGCCTTCAATCCGAACTGGGCCCAGTTTTGGAGATTTCCTCTACCTCGCGGCTTCGGGTCATTCTGTACTGGGCATTGTAGTACGTGTGCAGCCCTGGTCGTAAGGGCCATACTGACTTGACGTCATCCCCACCTTCCTCCCCGTTTCACAGGGCAGTCTGTCCAGAGAGCCTTTGCAGGCAACAGGACACAGGGGTTGCGCTCGTTGCGGGACTTAACCCAACATCTCACGACACGAGCTGACGACAGCCATGCAGCACCTGTGCAAATTGTGTATTGCTACACTCGATAGCTTTCTA
>2TW_905
TCACCCCAGTCACTAGCCCTGCCTTAGGCATCCTCCTCCTCGAAAGGTTGGAGTAACGACTTCGGGCGTGACCAGCTCCCATGGTGTGACGGGCGGTGTGTACAAGGCCCGGGAACGAATTCACCGCAGTATGCTGACCTGCGATTACTAGCGATTCCTCCTTCATGCAGGCGAGTTTCAGCCTGCAATCTGAACTGAGGCCGGGTTTGCTGGGATTCGCTTGTCCTCGCGGATTAGCTGCCCGTTGTCCCGACCATTGTAGTACGTGTGTAGCCCAAGACGTAAGGGGCATGCTGACTTGACGTCATCCCCACCTTCCTCCGGTTTGTCACCGGCAGTCTCTCTAGAGTTCCCAACTTAATGATGGCAACTAAAGACGAGGTTGCGCTCGTTGCGGGACTTAACCCAACATCTCACGACACGAGCTGACGACAGCCATGCACCACCTGTGTTCTAGCTCCCTAAGGCACTCCCACCTTTCAGCAGGATT
>2TW_920
TCATCCCAGTTACCGCTCATAGCGTAGGGCGCTGCTTCCTTACGGTTAGCTCACGCACTTCGGCTACAAACGACTTCCATGATGTGACGGGCGGTGTGTACAAGGCCCGGGAACGTATTCACGGCGCCGTAGCTGATGCGCCATTACTAGCGATTCCGGCTTCATGGAGGCGAGTTGCAGCCTCCAATCCGAACTGGGCCCGACTTTGGTGATTTCCTCCACCTTGCGGTCTCGGATCCTTCTGTGTCGGGCATTGTAGTACGTGTGCAGCCCTGGCCGTAAGGGCCATACTGACTTGACGTCGTCCCCACCTTCCTCCCCGTTGAACAGGGCAGTCTGAACAGAGTGCCGGAGACTCACGTCTCCATGGCAACAGTTCACAGGGGTTGCGCTCGTTGCGGGACTTAACCCAACATCTCACGACACGAGCTGACGACAGCCATGCAGCACCTGTGCAAATTGTGTATTGCTACACTCACCGGCTTTCACCGGA
>2TW_952
TCATCCCAGTTACCAGTTGCACCTTAGGACCCTGCCTCCCAGTTACCCAGGTTGGCGCGGATACTTCGGGTGCTACCGGCTCCCATGATGTGACGGGCGGTGTGTACAAGACCCGGGAACGTATTCACGGCACCGTAGCTGATGCGCCATTACTAGCGATTCCGGCTTCATGGAGGCGAGTTGCAGCCTCCAATCCGAATTGAGGCCAGTTTTCGGGATTTCCTCCCCCTCGCGGGATCGGTTCACTCTGTACTGGCCATTGTAGTACGTGTGCAGCCCTGGGCGTAAGGGCCATACTGACTTGACGTCGTCCCCACCTTCCTCCTAGTTGATCTAGGCAGTCCATTTAGAGTCCCCGGCATGATCCGCTGGCAACTAAATGCAGGGTTGCGCTCGTTGCGGGACTTAACCCAACATCTCACGACACGAGCTGACGACAGCCATGCAGCACCTGTGCAAAGTGTGGATTGCTCCACTCACGCGCTTTCACGCGATT
>2TW_970
TCACCCCAGTTGCTGACTATACCTTGGTCAAACGCCTCCTTGCGGTTAGCAATCTGCTTTAAGGTAGAACCAACTTCCATGGTGTGACGGGCGGTGTGTACAAGACCCGGGAACGTATTCACCGTAGCACGCTGATCTACGATTACTAGCGATTCCAGCTTCATGCACTCGAGTTGCAGAGTGCAATCCGAACTGAGGTAGATTTTTGAGTTTAGCTTAGCGTCGCCACTTTGCATCTCATTGTCACTACCATTGTAGCACGTGTGTAGCCCAACCCGTAAGGGCCATGAGGACTTGACGTCATCCCCACCTTCCTCCAGCTTATCACTGGCAGTTCTTTCAGAGTGCCCAGCATGACCTGATGGCAACTAAAAGTAGGGGTTGCGCTCGTTGCGGGACTTAACCCAACATCTCACGACACGAGCTGACGACAGCCATGCAGCACCTGTGTTCTGTCCGGCCGAACCGAAAAGTCTAGTTTCCAAA
>2TW_1033
TCATCCCAATCACCATCCATACCTTAGGCGCATGCTTCCTTGCGGTTGGCTCAGCGATTTTGGGTACAGACGGCTTTCATGATGTGACGGGCGGTGTGTACAAGGCCTGGGAACGTATTCACGGCGCCGTAGCTGATGCGCCATTACTAGCGATTCCGGCTTCATGCTGTCGAGTTGCAGACAGCAATCTGAACTGGGCCCGATTTTTAGGATTTGCTCCCCGTCGCCGGTTTGCGCCCCTTTGTATCGGGCATTGTAGTACGTGTGCAGCCCTAGCCGTAAGGGCCATACTGACTTGACGTCATCCCCACCTTCCTCCCCGTTGAAGCGAGGCAGTCCGTCCAGAGTGCTCCATCCTTTCGAATGGGTGGCAACAGGACGTAGGGGTTGCGCTCGTTGCGGGACTTAACCCAACATCTCACGACACGAGCTGACGACAGCCATGCAGCACCTGTGCAAACTGGTATTGCTACCTCGTCACCCTTTCAGG
>2TW_1101
TAGCCCCAGTTACTAGTATAACCCTAGGCGACTCCTTGCGGTTATCGACTTCAGGTTCTCCCAGCTTCCATGGCTTGACGGGCGGTGTGTACAAGGCCCGGGAACGTATTCACCGAATCAATGCTGATATTCGATTACTAGCGAATCCAGCTTCATGAGGTCGAGTTGCAGACCTCAATCCGAACTGAGAATGGCTTTTTGAGGTTTGCGCCTTGTTACCAAGTGGCGTCTCATTGTACCATCCATTGTAGCACGTGTGTAGCCCTGGGCGTAAGGGCCATGATGACTTGACGTCGTCCCCGCCTTCCTCACTACCTTGCGTAGGCAGTTTCTCTAGAGTCCCCAGCATAACCTGATGGCAACTAAAGATAGGGGTTGCGCTCGTTGCGGGACTTAACCCAACACCTCACGGCACGAGCTGACGACAGCCATGCAGCACCTTGCCAGTTGCCCCGAAGGGAAGCCACCTTTCGGCAGCGGTCACCTGACATTTAAGCCCAGGTAAGGTTT
>2TW_1121
TCATCCCAGTTACCAGCCTTACCTTAGGGCTCTGCCTCCTTGCGGTTGGCACAAGCACTTCGGGTGCGACCGGCTTCCATGATGTGACGGGCGGTGTGTACAAGACCCGGGAACGTATTCACGGGGCCGTAGATGATGCCCCATTACTAGCGATTCCAACTTCATGGAGGCGAGTTGCAGCCTCCAATCCGAACTGGGCCCAGTTTTACAGATTTCCTCCACCTCGCGGTATCGGTTCTCATTGTGCTGGGCATTGTAGTACGTGTGCAGCCCTAGGCGTAAGGGCCATACTGACCTGACGTCGTCCCCACCTTCCTCCCAGTTGATCTGGGCAGTCTGACTAGAGTCCCCACCATTACGTGCTGGCAACTAATCACAAGGGTTGCGCTCGTTGCGGGACTTAACCCAACATCTCACGACACGAGCTGACGACGGCCATGCAGCACCTGTGCAAACTCCCCGAAGGGTCACGCGCTTTCACGCGCTTAGAGA
>2TW_1132
TCACCCCAGTCACTAATTCTACCTTAGGCACCCTCCCCCAAACGGTTAGAGTAATGATTTCGGGCATAACCAGCTTCCATGGTGTGACGGGCGGTGTGTACAAGGCCCGGGAACGAATTCACCACTGTATAGCTGACCAGCGATTACTAGCGATTCCACCTTCATGTAGGCGAGTTGCAGCCTACAATCCGAACTTAGAACGAGTTTATAGATTAGCTAGTCTTTGCAGATTTGCATCTCATTGTCTCGCCCAATGTAGCACGTGTGTAGCCCAGGGTGTAAGGGGCATGCTGACTTGACGTCATCCCCACCTTCCTCCGGTTTATAACCAGCAGTCTTTTTAGAGTTCCATGAAAGGCAAACTAAAAACAAGGGTTGCGCTCGTTGCGGGACTTAACCCAACATCTCACGACACGAGCTGACGACAGCCATGCACCACCTGTGTATACGTTCCAAACGGCACTTTCTTCTTTCAAAGAAATTCGTATCATGTCAAAACCCTGGTAAGGTTCTTCGCGTTG
>2TW_1185
TCACCCCAGTTACCAGCTACACCTTAGGACTCTACCCCTTGCGGTTGGTGCGAGCACTTCGGGTGCGACCGGCTTCCATGATGTGACGGGCGGTGTGTACAAGACCCGGGAACGTATTCACGGGGCCGTAGATGATGCCCCCATTACTAGCGATTCCAACTTCATGGAGGCGAGTTGCAGCCTCCAATCCGAACTGAGCCCAGTTTTACAGATTTCCTCCACCTCGCGGTATCGGTTCTCATTGTGCTGGGCATTGTAGTACGTGTGCAGCCCAAGGCGTAAGGGCCATACTGACCTGACGTCGTCCCCACCTTCCTCCCAGTTGATCTGGGCAGTCTGACTAGAGTTCCCACCTTGACGTGCTGGCAACTAATCACAAGGGTTGCGCTCGTTGCGGGACTTAACCCAACATCTCACGACACGAGCTGACGACGGCCATGCAGCACCTGTGCAAATTCCCCGAAGGGTCACACGCTTTCACGTGTTTAGAGATGCATGTC
>2TW_1193
TCATCCCAGTTACCAGTTGCACCTTAGGACCCTGCCTCCTGGTTACCCAGGTTGGCGCGGATACTTCGGGTGCTACCGGCTCCCATGATGTGACGGGCGGTGTGTACAAGACCCGGGAACGTATTCACGGCACCGTAGCTGATGCGCCATTACTAGCGATTCCGGCTTCATGGAGGCGAGTTGCAGCCTCCAATCCGAATTGAGGCCAGTTTTTGGGATTTCCTCCCCCTCGCGGGATCGGTTCACTCTGTACTGGCCATTGTAGTACGTGTGCAGCCCTGGGCGTAAGGGCCATACTGACTTGACGTCGTCCCCACCTTCCTCCTAGTTGATCTAGGCAGTCCATTTAGAGTCCCCGGCATGATCCGCTGGCAACTAAATGCAGGGGTTGCGCTCGTTGCGGGACTTAACCCAACATCTCACGACACGAGCTGACGACAGCCATGCAGCACCTGTGCAAAGTGTGGATTGCTCCACTCACGCGCTTTCACGCGATT
>2TW_1222
TATCCTTCCTCTAAATGATAAGGTTCACGACTCTTCCCGCATGATGACTAACTTGCCACCTCACAGTCCAAATCATTCACCGGATCACTCAATCGGTAGGAGCGACGGGCGGTGTGTACAAAGGGCAGGGACATAATCAGCGCAAGCTGATGACTTGCACTTACTAGGAATTCCTCGTTGAAGATCAATAATTGCAATGATCTATCCCCATCACGACACGGTTTCAGAAGGTTACCCAATCCTATCGGACCAGGACAAACTCGCTGAACGTGTCAGTGTAGCGCGCGTGCAGCCCAGAACATCTAAGGGCATCACAGACCTGTTATTGCCTCAAAACTTCCTCGTGTTAATCACACGAAGTCCCTCTAAGAAGCTGTAGCGAAAACGTGAATTTCACTCAACTATTTAGCAGGCTAAGGTCTCGTTCGTTAAACGGAATTAACCAGACAAATCACTCCACCAACTAAGAAACGGCCATGCACCACCACCCATAGAAATA
>2TW_1239
TCATCCCAGTTACCGCTCATAGCGTAGGGCGCTGCCTCCTTGCGGTTGGCTTACGCACTTCGGCTACAAACGACTTCCATGATGTGACGGGCGGTGTGTACAAGGCCCGGGAACGTATTCACGGCGCCGTAGCTGATGCGCCATTACTAGCGATTCCGCCTTCATGCAGGCGAGTTGCAGCCTGCAATCTGAACTAAGACCGGGTTTATGAGATTAGCTTGCATTCGCATGCTTGCGACTCTTTGTCCCGGCCATTGTAGTACGTGTGTAGCCCAAGGCGTAAGGGGCATGATGACTTGACGTCATCCCCACCTTCCTCCGGTTTGTCACCGGCAGTCTCTCTAGAGTGCCCAACTTAATGATGGCAACTAAAAACGAGGGTTGCGCTCGTTGCGGGACTTAACCCAACATCTCACGACACGAGCTGACGACAGCCATGCACCACCTGTGTTCGTGCTCCCGAAGGCACTCCTCCCTTTCAAGAGGATT
>2TW_1247
TAGCCCCAGTTACTAGTTTTACCCTAGGCGACTCCTTGCGGTTATCGACTTTAGGTACACCCAGCTTCCATGGCTTGACGGGCGGTGTGTACAAGGTCCGGGAACGTATTCACCGTAGCATTGCTGATCTACGATTACTAGCGATTCCAGCTTCATGGGGTCGAGTTGCAGACCCCAATCTGAACTGAGAAGAGGTTTTTGAGATTAGCATCCAGTTACCTGGTAGCAGCCCTTTGTCCTCTCCATTGTAGCACGTGTGTAGCCCTGGGCATAAAGGCCATGATGACTTGACATCATCCCCTCCTTCCTCACGCCTTACGGCGGCAGTTTCACTAGAGTTCCCAGCATTACCTGATGGCAACTAGTGATAGGGGTTGCGCTCGTTGCGGGACTTAACCCAACACCTCACGGCACGAGCTGACGACAGCCATGCAGCACCTAGTTTCGGGTCATTGCTGACTAACTCCTTTCAGAGTTATTCCCTAACTTTCAAGCCCTGGTAAGGTT
>2TW_1248
TCATCCCAGTTACCGCTCATAGCGTAGGGCGCTGCCTCCTTGCGGTTGGCTTACGCACTTCGGCTACAAACGACTTCCATGATGTGACGGGCGGTGTGTACAAGGCCCGGGAACGTATTCACGGCGCCGTAGCTGATGCGCCATTACTAGCGATTCCGGCTTCATGAGGGCGAGTTGCAGCCCTCAATCCGAACTGGGCCCAGTTTTTGAGATTTCCTCCACCTTGCGGATTCGGTTCATTCTGTACTGGGCATTGTAGTACGTGTGCAGCCCTGGTCGTAAGGGCCATACTGACTTGACGTCATCCCCACCTTCCTCCCCGTTTCACAGGGCAGTCTGTCCAGAGAGCCCGAAGGCAACAGGACACAGGGTTGCGCTCGTTGCGGGACTTAACCCGAACATCTCACGACACGAGCTGACGACAGCCATGCAGCACCTGTGCAAATTCTTGATATTGCTACCAAGTCGCTAGCTTTCACTAA
>2TW_1276
TAGTCCCAATCAGGAGTTTCATCTTCGGCACCAACTTAGTGTGGCGACTTCGGATGCCCCTCCCTTTCGTGGCTTGACGGGCGGTGTGTACAAGGCTCAGGAACACATTCACCGCGGTGTTGCTGACCCGCGATTACTAGCGATTCCAACTTCATGCAGGCGAGTTGCAGCCTGCAATCTGAACTGGGGCGTACTTTTTGGGATTTGCTTGATCTTGCGATTTTGCGTCCCTCTGTATACGCCATTGTAGCACGTGTGCAGCCCTGGACATAAAGGCCATGAGGACTTGACGTCATCCCCACCTTCCTCCGGTTTGACACCGGCAGTCTCTCTAGAGTTCCCGGCATTACCCGCTGGCAACTAGAGACAAGGGTTGCGCTCGTTATCGGACTTAACCAGACATCTCACGACACGAGCTGACGACAGCCATGCAGCACCTGTGGTAAGTTCCGGACTGGATACCGTTCATTGGCCGTTTCCGGCAATTACTTCCTACCGTTT
>2TW_1283
TGTACTTCCTCTAAATGACCAAGTTTGACCAACTTCTCAGCGGTCCATTTCCGTTGCCGGTCACAGACTGCCAATCCGGAGGTCTCACTAAGCCATTCAATCGGTAGTAACGACGGGCGGTGTGTACAAAGGGCAGGGACGTAATCAACGCGAGCTGATGACTCACGCTTACTAGGAATTCCTCGTTCAAGTCAAAATTACAAGTGACTATCCCCAGCACGATAAAGTTTCACAAGATTACCCAGACTTTCCAGCCAAGGTGAATACTCGTTGACTTCATCAGTGTAGCGCGCGTGCGGCCCAGAACATCTAAGGGCATCACAGACCTGTTATTGCCTCAAACTTCCATGGATTAAACATCCATAGTCCCTCTAAGAAGTTAGGCGTCCACCAGAGTGAACGTAACTATTTAGCAGGTTAAGGTCTCGTTCGTTATCGGAATTAACCAGACAAATCACTCCACCAACTAAGAACGGCCATGCACCACCACCCATAGAATCAAGAAAGAGCTCTCAA
>2TW_1310
TCACCTTCCTCTAAATGATAAGGTTTGGACAAGTTCTCACGGTCAGGCCCCAATGAAGGAGCCAAACCACAATCCCGAGTCCTCACCGGACCATTCAATCGGTAGGTGCGACGGGCGGTGTGTACAAAGGGCAGGGACGTAATCATTGCAGTTTGATGAACTGCGATTACTAGGAATTCCTCGTTCAAGATTAATAATTGCAATAATCTATCCCTATCACGATGCATGTTAACAAGATTACCCAGGCCTCTCGGCCAAGGTTATATGCTCGTTGAGTGCATCAGTGTAACGCGCGTGCGGCCCAGGACATCTAAGGGCATCACAGACCTGTTATTGCCGCCATCTTCCTTCATCTTGTAGAATGAACGTCCCTCTAAGAAGCTCTTACCAATAGAAAAACCATTAGTAGAACTATTTAGCAGGCGGCGGTCTCGTTCGTTAACGGAATTAACCAGACAATCACTCCACCAACTAAGAACGGCCATGCACCACCCACCCATAGAATACAAG
>2TW_1328
TCACCCCAGTCACTAATTCTACCTTAGGCACCCTCCCCCAAACGGTTAGAGTAATGATTTCGGGCATAACCAGCTTCCATGGTGTGACGGGCGGTGTGTACAAGGCCCGGGAACGAATTCACCACTGTATAGCTGACCAGCGATTACTAGCGATTCCACCTTCATGTAGGCGAGTTGCAGCCTACAATCCGAACTTAGAACGAGTTTATAGATTAGCTAGTCTTTGCAGATTTGCATCTCATTGTCTCGCCCAATGTAGCACGTGTGTAGCCCAGGGTGTAAGGGGCATGCTGACTTGACGTCATCCCCACCTTCCTCCGGTTTATAACCAGCAGTCTTTTTAGAGTTCCATAAAAGGCAACTAAAAACAAGGGTTGCGCTCGTTGCGGGACTTAACCCAACATCTCACGACACGAGCTGACGACAGCCATGCACCACCTGTGTATACGTTCCAAACGGCACTTTCTCCTTTCAAAGAAATTCGTATCATGTCAAAACCCTGGTAAGGTTCTTCGCGTTGCA
>2TW_1378
TAGTCCCAATCAGGAGTTTCATCTTCGGCACCAACTTAGTGTGGCGACTTCGGATGCCCCTCCCTTTCGTGGCTTGACGGGCGGTGTGTACAAGGCTCAGGAACACATTCACCGCGGTGTTGCTGACCCGCGATTACTAGCGATTCCAACTTCATGCAGGCGAGTTGCAGCCTGCAATCTGAACTGGGGCGTACTTTTTGGGATTTGCTTGATCTTGCGATTTTGCGTCCCTCTGTATACGCCATTGTAGCACGTGTGCAGCCCTGGACATAAAGGCCATGAGGACTTGACGTCATCCCCACCTTCCTCCGGTTTGACACCGGCAGTCTCTCTAGAGTTCCCGGCATTACCCGCTGGCAACTAGAGACAAGGGTTGCGCTCGTTATCGGACTTAACCAGACATCTCACGACACGAGCTGACGACAGCCATGCAGCACCTGTGGTAAGTTCCGGACTGGATACCGTTCATTGGCCGTTTCCGGCAATTACTTCCTACCGTTT
>2TW_1421
TCATCCCAGTTACCGCTCATAGCGTAGGGCGCTGCCTCCTTGCGGTTGGCTTACGCACTTCGGCTACAAACGACTTCCATGGCTTGACGGGCGGTGTGTACAAGGCCCGGGAACGTATTCACCGGATCATGGCTGATATCCGATTACTAGCGATTCCAGCTTCACGGAGTCGAGTTGCAGACTCCGATCCGAACTGTGACCGGTTTTGTAGATTCGCTCCTGGTCACCCAGTGGCTGCTCTCTGTACCGGCCATTGTAGCACGTGTGTAGCCCAAGGCGTAAGGGCCGTGATGATTTGACGTCATCCCCACCTTCCTCACAGTTTGCACTGGCAGTCTCGTTAGAGTTCCCGACATGACTCGCTGGCAACTAACAACAGGGGTTGCGCTCGTTATAGGACTTAACCTGACACCTCACGGCACGAGCTGACGACAACCATGCAGCACCTTGTAAATTGTCTTGCGAAAGTTCTGTTTCCAAAACGGTCAATCTACATTT
>2TW_1429
TCACCCCAGTCACTAATTCTACCTTAGGCATCCTCCTCCAAAAGGTTAAGAGTAACGACTTCGGGTATAACCAGCTTCCATGGTGTGACGGGCGGTGTGTACAAGGCCCGGGAACGGATTCACCGCTGTATAGCTGACCAGCGATTACTAGCGATTCCACCTTCATGTAGGCGAGTTGCAGCCTACAATCCGAACTTAAGAACGAGTTTATAGATTAGCTAGTCTTTGCAGATTTGCATCTCATTGTCTCGCCCAATGTAGCACGTGTGTAGCCCAGGGTGTAAGGGGCATGCTGACTTGACGTCATCCCCACCTTCCTCCGGTTTATAACCAGCAGTCTTTTTAGAGTTCCATAAAAGGCAACTAAAAACAAGGGTTGCGCTCGTTGCGGGACTTAACCCAACATCTCACGACACGAGCTGACGACAGCCATGCACCACCTGTGTATACGTTCCAAAACGGCACTTTCTCCTTTCAAAAGAAATTCGTATCATGTCAAAACCCTGGTAAGGTTCTTCGCGTTGCA
>2TW_1448
TCACCCCAGTCACTAATTCTACCTTAGGCATCCTCCTCCAAAAAGGTTAGAGTAACGACTTCGGGTATAACCAGCTTCCATGGTGTGACGGGCGGTGTGTACAAGGCCCGGGAACGGATTCACCGCTGTATAGCTGACCAGCGATTACTAGCGATTCCACCTTCATGCAGGCGAGTTGCAGCCTGCAATCCGAACTTAGAACGAGTTTTTAGATTAGCTAATCTTCACAGAGTTGCATCTCATTGTCTCGCCCAATGTAGCACGTGTGTAGCCCAGGGTGTAAGGGGCATGCTGACTTGACGTCATCCCTGCCTTCCTCCGGTTTATAACCGGCAGTCTTTCTAGAGTTCTAAAAAATAGCAACTAAAAGTAGGGGTTGCGCTCGTTGCGGGACTTAACCCAACATCTCACGACACGAGCTGACGACAGCCATGCAGCACCTGTGTTCTGTCCGACCGAACCGAAAAGTCTAGTTTCCTAAACTCGCGACAGACATGTCAAGGGTTGTAAGGTT
>2TW_1476
TCACCCCAGTCACTAATTCTACCTTAGGCACCCTCCCCCAAACGGTTAGAGTAATGATTTCGGGCATAACCAGCTTCCATGGTGTGACGGGCGGTGTGTACAAGGCCCGGGAACGAATTCACCACTGTATAGCTGACCAGCGATTACTAGCGATTCCACCTTCATGTAGGCGAGTTGCAGCCTACAATCCGAACTTAGAACGAGTTTATAGATTAGCTAGTCTTTGCAGATTTGCATCTCATTGTCTCGCCCAATGTAGCACGTGTGTAGCCCAGGGTGTAAGGGGCATGCTGACTTGACGTCATCCCCACCTTCCTCCGGTTTATAACCAGCAGTCTTTTTAGAGTTCCATAAAAGGCAACTAAAAACAAGGGTTGCGCTCGTTGCGGGACTTAACCCAACATCTCACGACACGAGCTGACGACAGCCATGCACCACCTGTGTATACGTTCCAAAACGGCACTTTCTCCTTTCAAAGAAAATTCGTATCATGTCAAAACCCTGGTAAGGTTCTTCGCGTTGCA
>2TW_1493
TAGCCCCAGTTACTAGTTTTACCCTAGGCGACTCCTTGCGGTTATCGACTTTAGGTACACCCAGCTTCCATGGCTTGACGGGCGGTGTGTACAAGGTCCGGGAACGTATTCACCGTAGCATTGCTGATCTACGATTACTAGCGATTCCAGCTTCATGGGGTCGAGTTGCAGACCCCAATCTGAACTGAGAAGAGGTTTTTGAGATTAGCATCCAGTTACCTGGTAGCAGCCCTTTGTCCTCTCCATTGTAGCACGTGTGTAGCCCTGGGCATAAAGGCCATGATGACTTGACATCATCCCCTCCTTCCTCACGCCTTACGGCGGCAGTTTCACTAGAGTTCCCAGCATTACCTGATGGCAACTAGTGATAGGGGTTGCGCTCGTTGCGGGACTTAACCCAACACCTCACGGCACGAGCTGACGACAGCCATGCAGCACCTTATCACGTGTATATTGCTATAAAACCAGCTTTCACCGGCGGTCACGTGACATTCTAGCCC
>2TW_1540
TAGCCCCAGTCATCGATTTTACCCTAGGCAGCTCCTTACGGTTACCGACTTTAGGTACACCCGACTCCCATGGCTTGACGGGCGGTGTGTGCAAGGTCCGGGAACGTATTCACCGTATCATTGCTGATATACGATTACTAGCGATTCCAGCTTCATGCAGGCGAGTTGCAGCCTGCAATCTGAACTGAGAGGGAGTTTTTGGGATTGGCTTCATATCGCTATGTTGCAGCCCTTTGTCTCCCCCATTGTAGTACGTGTGTAGCCCTGGGCATAAAGGCCATGATGACTTGACATCATCCCCTCCTTCCTCACACCTTACGGCGGCAGTTTCTTTAGAGTTCCCAGCATTACCTGTTGGCAACTAAAGATAGGGGTTGCGCTCGTTGCGGGACTTAACCCAACACCCACGCGACGAGCTGACGACACGCACTGCAGCACCTACCTTGCGAGTGTATTGTCTACCAAAGTAGTAGCTTTCCTTACCCAACCGGTCCGTTCCCACCGCATTCTTACG
>2TW_1568
TCACCCCAGTTGCTGACTATACCTTGGTCAAACGCCTCCTTGCGGTTAGCAATCTGCTTTAAGGTAGAACCAACTTCCATGGTGTGACGGGCGGTGTGTACAAGACCCGGGAACGTATTCACCGTAGCACGCTGATCTACGATTACTAGCGATTCCAGCTTCATGCACTCGAGTTGCAGAGTGCAATCCGAACTGAGGTAGATTTTTGAGTTTAGCTTAGCGTCGCCACTTTGCATCTCATTGTCACTACCATTGTAGCACGTGTGTAGCCCAACCCGTAAGGGCCATGAGGACTTGACGTCATCCCCACCTTCCTCCAGCTTATCACTGGCAGTTCTTTCAGAGTGCCCAGCATGACCTGATGGCAACTAAAAGTAGGGGTTGCGCTCGTTGCGGGACTTAACCCAACATCTCACGACACGAGCTGACGACAGCCATGCAGCACCTGTGTTCTGTCCGGCCGAACCGAAAAGTCTAGTTTCCTAAA
>2TW_1571
TTTACTTCCTCTAAGCGCTACAGTTTGGTCGTCTTTCCACTAGCGAGGCAGCGTTAACCGCCAGGCCAACAGTCCGAGGACCTCACTAAAACGCTCAATCGGTAGTAGCGACGGGCGGTGTGTACAAAGGGCAGGGACGTAATCGACGCAAGCTTATGACTTGCGCCTACTGGGAATTCCTGGTTCACGGAGAACAATTGCAAGCTCCGATCCCTACCACGAATGGGGTTCAACAGTTTACCCGCTCCTCTCGGAGAGGGAAAAACTAGCTGATCCATTCAGTGTAGCGCGTGTGCGGCCCAGAACATCTAAGGGCATCACAGACCTGTTATTGCTCAATCTCGTGTAGCTAAGAGCTACCAGTCCCTCTAAGAAGAATAATCTGCTCAGAAAAGAAGCAGACACTAGTTAGCAGGACAGAGTCTCGTTCGTTATCGGAATTAACCAGACAAATCACTCCACCAACTAAGAACGGCCATGCACCACCACCCACGAAATCAAGAAAGAGCTA
>2TW_1588
TCATCCCAGTTACCGCTCATACCTTAGGGCGCTGCCTCCTTGCGGTTGGCGCGCGCACTTCGGGTACAAACGACTCCCATGATGTGACGGGCGGTGTGTACAAGACCCGGGAACGTATTCACGGCGCCGTAGCTGATGCGCCATTACTAGCGATTCCGGCTTCATGGAGGCGAGTTGCAGCCTCCAATCCGAACTGGGCCCGACTTTGGTGATTTCCTCCACCTTGCGGTCTCGGATCCTTCTGTGTCGGGCATTGTAGTACGTGTGCAGCCCTGGCCGTAAGGGCCATACTGACTTGACGTCGTCCCCACCTTCCTCCCCGTTGAACAGGGCAGTCTGAACAGAGTGCCGGAGACTCACGTCTCCATGGCAACAGTTCACAGGGGTTGCGCTCGTTGCGGGACTTAACCCAACATCTCACGACACGAGCTGACGACAGCCATGCAGCACCTGTGCAAATTGTGTATTGCTACACTCACCGGCTTTCACCGGATT
>2TW_1616
TCATCCCAGTTACCGCTCATACCTTAGGGCGCTGCCTCCTTGCGGTTGGCGCGCGCACTTCGGGTACAAACGACTCCCATGATGTGACGGGCGGTGTGTACAAGACCCGGGAACGTATTCACGGCGCCGTAGCTGATGCGCCATTACTAGCGATTCCGGCTTCATGGAGGCGAGTTGCAGCCTCCAATCCGAACTGGGCCCGACTTTGGTGATTTCCTCCACCTTGCGGTCTCGGATCCTTCTGTGTCGGGCATTGTAGTACGTGTGCAGCCCTGGCCGTAAGGGCCATACTGACTTGACGTCGTCCCCACCTTCCTCCCCGTTGAACAGGGCAGTCTGAACAGAGTGCCGGAGACTCACGTCTCCATGGCAACAGTTCACAGGGGTTGCGCTCGTTGCGGGACTTAACCCAACATCTCACGACACGAGCTGACGACAGCCATGCAGCACCTGTGCAAATTGTGTATTGCTACACTCACCGGCTTTCACCGGATT
>2TW_1630
TGTACTTCCTCTAAATGACCAAGTTTGACCAACTTCTCAGCGGTCCATTTCCGTTGCCGGTCACAGACTGCCAATCCGGAGGTCTCACTAAGCCATTCAATCGGTAGTAACGACGGGCGGTGTGTACAAAGGGCAGGGACGTAATCAACGCGAGCTGATGACTCACGCTTACTAGGAATTCCTCGTTCAAGTCAAAATTACAAGTGACTATCCCCAGCACGATAAAGTTTCACAAGATTACCCAGACTTTCCAGCCAAGGTGAATACTCGTTGACTTCATCAGTGTAGCGCGCGTGCGGCCCAGAACATCTAAGGGCATCACAGACCTGTTATTGCCTCAAACTTCCATGGATTAAACATCCATAGTCCCTCTAAGAAGTTAGGCGTCCACCAGAGTGAACGTAACTATTTAGCAGGTTAAGGTCTCGTTCGTTATCGGAATTAACCAGACAAATCACTCCACCAACTAAGAACGGCCATGCACCACCACCCATAGAATCAAGAAAGAGCTCTCAA
>2TW_1657
TCACCCCAGTCACCAGCCCTGCCTTAGGCGCCTCCCTCCCTTGCGGGTTGAGATAACGACTTCGGGCGTGACCAGCTTCCATGGTGTGACGGGCGGTGTGTACAAGGCCCGGGAACGTATTCACCGCAGTATGCTGACCTGCGATTACTAGCGATTCCGCCTTCATGCAGGCGAGTTGCAGCCTGCAATCTGAACTAAGACCGGGTTTATGAGATTAGCTTGCATTCGCATGCTTGCGACTCTTTGTCCCGGCCATTGTAGTACGTGTGTAGCCCAAGGCGTAAGGGGCATGATGACTTGACGTCATCCCCACCTTCCTCCGGTTTGTCACCGGCAGTCTCTCTAGAGTGCCCAACTTAATGATGGCAACTAAAAACGAGGGTTGCGCTCGTTGCGGGACTTAACCCAACATCTCACGACACGAGCTGACGACAGCCATGCACCACCTGTGTTCGTGCTCCGAGCACTCCTCCTTCAGAGATCACGA
>2TW_1660
TAGCCCCAGTTACCAGATTTACCCTAACGAAGTATGTTACCTTCCGCTTTAGGTCTCCCCGACTTCCATGGCTTGACGGGCGGTGTGTACAAGGTCCGGGAACGTATTCACCGCGCCATTGCTGATGCGCGATTACTAGCGATTCCAGCTTCATACAGGCGAGTTGCAGCCTGCAATCCGAACTGTGACGTGCTTTTAGTGATTGGCTTGGCATCGCTGCCTCGCAACACTCTGTACACGCCATTGTAGCACGTGTGTAGCCCTGGACGTAAGGGCCATGATGACTTGACGTCGTCCCCTCCTTCCTCTCTGCTTGCGCAGGCAGTTGAAATAGAGTCCTCAGCTTAACCTGTTAGCAACTATTCCCAGGGGTTGCGCTCGTTGCGGGACTTAACCCAACACCTCACGGCACGAGCTGACGACAGCCATGCAGCACCTTCATACCCGCCATTGCTGGCTCACTCATCTCTGAA
>2TW_1681
TCATCCCAGTTACCGCTCATAGCGTAGGGCGCTGCTTCCTTACGGTTAGCTCACGCACTTCGGCTACAAACGACTTCCATGATGTGACGGGCGGTGTGTACAAGGCCCGGGAACGTATTCACGGCGCCGTAGCTGATGCGCCATTACTAGCGATTCCGGCTTCATGAAGGCGAGTTGCAGCCTTCAATCCGAACTGGGCCCAGTTTTTGAGATTTCCTCTACCTCGCGGCTTCGGTTCATTCTGTACTGGGCATTGTAGTACGTGTGCAGCCCTGGTCGTAAGGGCCATACTGACTTGACGTCATCCCCACCTTCCTCCCCGTTTCACAGGGCAGTCTGTCCAGAGAGCCTTTGCAGGCAACAGGACACAGGGGTTGCGCTCGTTGCGGGACTTAACCCAACATCTCACGACACGAGCTGACGACAGCCATGCAGCACCTGTGCAAATTCTTGATATTGCTACCAAGTCGCTAGCTTTCACTAA
>2TW_1695
TCATCCCAGTTACCGCTCATAGCGTAGGGCGCTGCCTCCTTGCGGTTGGCTTACGCACTTCGGCTACAAACGACTTCCATGATGTGACGGGCGGTGTGTACAAGGCCCGGGAACGTATTCACGGCGCCGTAGCTGATGCGCCATTACTAGCGATTCCGGCTTCATGAGGGCGAGTTGCAGCCCTCAATCCGAACTGGGCCCAGTTTTTGAGATTTCCTCCACCTTGCGGATTCGGTTCATTCTGTACTGGGCATTGTAGTACGTGTGCAGCCCTGGTCGTAAGGGCCATACTGACTTGACGTCATCCCCACCTTCCTCCCCGTTTCACAGGGCAGTCTGTCCAGAGAGCCCGAAGGCAACAGGACACAGGGGTTGCGCTCGTTGCGGGACTTAACCCAACATCTCACGACACGAGCTGACGACAGCCATGCAGCACCTGTGCAAATTCTTGATATTGCTATCAAGTCGCTAGCTTTCACTAA
>2TW_1824
TCACCCCAGTCACTAATTCTACCTTAGGCACCCTCCCCCAAACGGTTAGAGTAATGATTTCGGGCATAACCAGCTTCCATGGTGTGACGGGCGGTGTGTACAAGGCCCGGGAACGAATTCACCACTGTATAGCTGACCAGCGATTACTAGCGATTCCACCTTCATGTAGGCGAGTTGCAGCCTACAATCCGAACTTAGAACGAGTTTATAGATTAGCTAGTCTTTGCAGATTTGCATCTCATTGTCTCGCCCAATGTAGCACGTGTGTAGCCCAGGGTGTAAGGGGCATGCTGACTTGACGTCATCCCCACCTTCCTCCGGTTTATAACCAGCAGTCTTTTTAGAGTTCCATAAAAGGCAACTAAAAACAAGGGTTGCGCTCGTTGCGGGACTTAACCCAACATCTCACGACACGAGCTGACGACAGCCATGCACCACCTGTGTATACGTTCCAAACGGCACTTTCNCCTTTCAAAGAAATTCGTATCATGTCAAACCCTGGTAAGGTTCTTCGCGTTGCA
>2TW_1848
TCACCCCAGTCACTAATTCTACCTTAGGCACCCTCCCCCAAACGGTTAGAGTAATGATTTCGGGCATAACCAGCTTCCATGGTGTGACGGGCGGTGTGTACAAGGCCCGGGAACGAATTCACCACTGTATAGCTGACCAGCGATTACTAGCGATTCCACCTTCATGTAGGCGAGTTGCAGCCTACAATCCGAACTTAGAACGAGTTTATAGATTAGCTAGTCTTTGCAGATTTGCATCTCATTGTCTCGCCCAATGTAGCACGTGTGTAGCCCAGGGTGTAAGGGGCATGCTGACTTGACGTCATCCCCACCTTCCTCCGGTTTATAACCAGCAGTCTTTTTAGAGTTCCATAAAAGGCAACTAAAAACAAGGGTTGCGCTCGTTGCGGGACTTAACCCAACATCTCACGACACGAGCTGACGACAGCCATGCACCACCTGTGTATACGTTCCAAACGGCACTTTCTCCTTTCAAAGAAATTCGTATCATGTCAAACCCTGGTAAGGTTCTTCGCGTTGCA
>2TW_1852
TCACCTCGGTCACTAATTTTACCTTCGGCATCTCCTTCCTTACGGTTAGGATAACGACTTCGGGTACAACCAGCTTCCATGGTGTGACGGGCGGTGTGTACAAGGCCCGGGAACGGATTCACCGCTGTGTAGCTGACCAGCGATTACTAGCGATTCCACCTTCATGCAGGCGAGTTGCAGCCTGCAATCTGTACTTGGAGTAAGTTTCAAAGATTAGCTTATTCTCGCGAATTTGCAACTTATTGTCTTACCCATTGTAGGACGTGTGTAGCCCAGGGTGTAAGGGGCATGATGACTTGACGTCGTCCTCACCTTCCTCCGGTTTGTCACCGGCAGTCTTTCTAGACAATAGAACTAAAAATAAGGGTTGCGCTCGTTGCGGGACTTAACCCAACATCTCACGACACGAGCTGACGACAGCCATGCACCACCTGTAGAAGCGGAATAAGGAATTCTTTTCAGAAAACCAACACTTCTAGCAAACCCTGGTAAGGTTCTTCGCGTTGCATCGAATTAAACCACATCCTCC
>2TW_1917
TCACCCCAGTCACTAATTCTACCTTAGGCACCCTCCCCCAAACGGTTAGAGTAATGATTTCGGGCATAACCAGCTTCCATGGTGTGACGGGCGGTGTGTACAAGGCCCGGGAACGAATTCACCACTGTATAGCTGACCAGCGATTACTAGCGATTCCACCTTCATGTAGGCGAGTTGCAGCCTACAATCCGAACTTAGAACGAGTTTATAGATTAGCTAGTCTTTGCAGATTTGCATCTCATTGTCTCGTCCAATGTAGCACGTGTGTAGCCCAGGGTGTAAGGGGCATGCTGACTTGACGTCATCCCCACCTTCCTCCGGTTTATAACCAGCAGTCTTTTTAGAGTTCCATGAAAGGCAACTAAAAACAAGGGTTGCGCTCGTTGCGGGACTTAACCCAACATCTCACGACACGAGCTGACGACAGCCATGCACCACCTGTGTATACGTTCCAAACGGCACTTTCTTCTTTCAAAGAAATTCGTATCATGTCAAAACCCTGGTAAGGTTCTTCGCGTTG
>2TW_1932
TCATCCCAGTTACCGCTCATAGCGTAGGGCGCTGCTTCCTTACGGTTAGCTCACGCACTTCGGCTACAAACGACTTCCATGATGTGACGGGCGGTGTGTACAAGGCCCGGGAACGTATTCACGGCGCCGTAGCTGATGCGCCATTACTAGCGATTCCGGCTTCATGAAGGCGAGTTGCAGCCTTCAATCCGAACTGGGCCCAGTTTTGGAGATTTCCTCTACCTCGCGGCTTCGGGTCATTCTGTACTGGGCATTGTAGTACGTGTGCAGCCCTGGTCGTAAGGGCCATACTGACTTGACGTCATCCCCACCTTCCTCCCCGTTTCACAGGGCAGTCTGTCCAGAGAGCCTTTGCAGGCAACAGGACACAGGGGTTGCGCTCGTTGCGGGACTTAACCCAACATCTCACGACACGAGCTGACGACAGCCATGCAGCACCTGTGCAAATTGTGTATTGCTACACTCGATAGCTTTCACTA
>2TW_1953
TAGTCCCAATTGCAGAGTTCATCTTAGGCGCCTGGCTCCTTGCGGTTACCTCAGCGACTTCGGATGCCCCCCACTTTCGTGGCTTGACGGGCGGTGTGTACAAGGCTCAGGAACACATTCACCGCGGTATGCTGACCCGCGATTACTAGCGATTCCAGCTTCATGCAGGCGAGTTGCAGCCTGCAATCCGAACTAGGGCACGTTTTTTGGGATTTGCTGGCTCTCGCGAGTTTGCATCCCTTTGTGCGTGCCATTGTAGGACGTGTGCAGCCCTAGTCATAAGGGCCATGAGGACTTGACGTCATCCCCACCTTCCTCCGGTTTAACACCGGCGGTCTCACTAGAGTCCCCACCATTACGTGCTGGCAACTAGTGACAAGGGTTTCGCTCGTTAAGCGACTTAACGCGACATCTCACGACACGAGCTGACGACAGCCATGCAGCACCTGTGCTTGTTCCACCCGAAGGCGTGGCCCTGCTTTCACAGGGTTAA
>2TW_2000
TAGTCCCAATCAGGAGTTTCATCTTCGGCACCAACTTAGTGTGGCGACTTCGGATGCCCCTCCCTTTCGTGGCTTGACGGGCGGTGTGTACAAGGCTCAGGAACACATTCACCGCGGTGTTGCTGACCCGCGATTACTAGCGATTCCAACTTCATGCAGGCGAGTTGCAGCCTGCAATCTGAACTGGGGCGTACTTTTTGGGATTTGCTTGATCTTGCGATTTTGCGTCCCTCTGTATACGCCATTGTAGCACGTGTGCAGCCCTGGACATAAAGGCCATGAGGACTTGACGTCATCCCCACCTTCCTCCGGTTTGACACCGGCAGTCTCTCTAGAGTTCCCGACATTACTCGCTGGCAACTAGAGACAAGGGTTGCGCTCGTTATCGGACTTAACCAGACATCTCACGACACGAGCTGACGACAGCCATGCAGCACCTGTGGTAAGTTCCGGACTGGATACCGTTCATTGGCCGTTTCCGGCAATTACTTCCTACCG
>2TW_2014
TCACCTCGGTCACTAATTTTACCTTCGGCATCTCCTTCCTTACGGTTAGGATAACGACTTCGGGTACAACCAGCTTCCATGGTGTGACGGGCGGTGTGTACAAGGCCCGGGAACGGATTCACCGCTGTGTAGCTGACCAGCGATTACTAGCGATTCCACCTTCATGCAGGCGAGTTGCAGCCTGCAATCTGTACTTGGAGTAAGTTTCAAAGATTAGCTTATTCTCGCGAATTTGCAACTTATTGTCTTACCCATTGTAGGACGTGTGTAGCCCAGGGTGTAAGGGGCATGATGACTTGACGTCGTCCTCACCTTCCTCCGGTTTGTCACCGGCAGTCTTTCTAGACAATAGAACTAAAAATAAGGGTTGCGCTCGTTGCGGGACTTAACCCAACATCTCACGACACGAGCTGACGACAGCCATGCACCACCTGTAGAAGCGGAATAAGGAATTCTTTTCAGAAAACCAACACTTCTAGCAAACCCTGGTAAGGTTCTTCGCGTTGCATCGAATTAAACCACATCCT
>2TW_2023
TCATCCCAGTTACCAGCCTTACCTTAGGGCTCTGCCTCCTTGCGGTTGGCACAAGCACTTCGGGTGCGACCGGCTTCCATGATGTGACGGGCGGTGTGTACAAGACCCGGGAACGTATTCACGGGGCCGTAGATGATGCCCCATTACTAGCGATTCCAACTTCATGGAGGCGAGTTGCAGCCTCCAATCCGAACTGGGCCCAGTTTTACAGATTTCCTCCACCTCGCGGTATCGGTTCTCATTGTGCTGGGCATTGTAGTACGTGTGCAGCCCTAGGCGTAAGGGCCATACTGACCTGACGTCGTCCCCACCTTCCTCCCAGTTGATCTGGGCAGTCTGACTAGAGTCCCCCACCATTACGTGCTGGCAACTAATCACAAGGGTTGCGCTCGTTGCGGGACTTAACCCAACATCTCACGACACGAGCTGACGACGGCCATGCAGCACCTGTGCAAATCCCCCGAAGGGTCACGCGCTTTCACGCGCTTAGAGA
>2TW_2069
TCACCTTCCTCTAAATGATAAGGTTTAGACAAGTTCTCACAGCCACATCCCACTAAAGGAACGGACCACAATCCCGAGGCTTCACCGGACCATTCAATCGGTAGGTGCGACGGGCGGTGTGTACAAAGGGCAGGGACGTAATCAATGCAGATTGATGATCTGCGTTTACTAGGAATTCCTCGTTCATGAATAATAATTGCAATATTCAATCCCTATCACGATGCACGTTCCCAAGATTACCCAGGCCTCTCGGCCAAGGTTCTAGACTCGTTGAATGCATCAGTGTAGCGCGCGTGCGGCCCAGATCATCTAAGGGCATCACAGACCTGTTATTGCCCCCAACTTCCTTCGGTTAGTCACCGAAAGTCCCTCTAAGAAGACCAAGTCAATGAAAACTCATTCACCAGTCTATTTAGCAGGCGGGGGTCTCGTTCGTTAACGGAATTAACCAGACAAATCACTCCACCAACTAAGAACGGCCATGCACCACCACCCATAGAATCAAGAAAG
>2TW_2103
TCACCCCAGTCACTAATTCTACCTTAGGCACCCTCCCCAAACGGTTAGAGTAATGATTTCGGGCATAACCAGCTTCCATGGTGTGACGGGCGGTGTGTACAAGGCCCGGGAACGAATTCACCACTGTATAGCTGACCAGCGATTACTAGCGATTCCACCTTCATGTAGGCGAGTTGCAGCCTACAATCCGAACTTAGAACGAGTTTATAGATTAGCTAGTCTTTGCAGATTTGCATCTCATTGTCTCGCCCAATGTAGCACGTGTGTAGCCCAGGGTGTAAGGGGCATGCTGACTTGACGTCATCCCCACCTTCCTCCGGTTTATAACCAGCAGTCTTTTTAGAGTTCCATAAAAGGCAACTAAAAACAAGGGTTGCGCTCGTTGCGGGACTTAACCCAACATCTCACGACACGAGCTGACGACAGCCATGCACCACCTGTGTATACGTTCCAAACGGCACTTTCTCCTTTCAAAGAAATTCGTATCATGTCAAAACCCTGGTAAGGTTCTTCGCGTTGCA
>2TW_2110
TCACCCCAGTCACTAATTCTACCTTAGGCACCCTCCCCCAAACGGTTAGAGTAATGATTTCGGGCATAACCAGCTTCCATGGTGTGACGGGCGGTGTGTACAAGGCCCGGGAACGAATTCACCACTGTATAGCTGACCAGCGATTACTAGCGATTCCACCTTCATGTAGGCGAGTTGCAGCCTACAATCCGAACTTAGAACGAGTTTATAGATTAGCTAGTCTTTGCAGATTTGCATCTCATTGTCTCGCCCAATGTAGCACGTGTGTAGCCCAGGGTGTAAGGGGCATGCTGACTTGACGTCATCCCCACCTTCCTCCGGTTTATAACCAGCAGTCTTTTTAGAGTTCCATAAAAGGCAACTAAAAACAAGGGTTGCGCTCGTTGCGGGACTTAACCCAACATCTCACGACACGAGCTGACGACAGCCATGCACCACCTGTGTATACGTTCCAAACGGCACTTTCTCCTTTCAAAGAAATTCGTATCATGTCAAACCCTGGTAAGGTTCTTCGCGTTGCA
>2TW_2115
TCACCCAGTCACTAATTCTACCTTAGGCACCCTCCCCAAACGGTTAGAGTAATGATTTCGGGCATAACCAGCTTCCATGGTGTGACGGGCGGTGTGTACAAGGCCCGGGAACGAATTCACCACTGTATAGCTGACCAGCGATTACTAGCGATTCCACCTTCATGTAGGCGAGTTGCAGCCTACAATCCGAACTTAGAACGAGTTTATAGATTAGCTAGTCTTTGCAGATTTGCATCTCATTGTCTCGCCCAATGTAGCACGTGTGTAGCCCAGGGTGTAAGGGGCATGCTGACTTGACGTCATCCCCACCTTCCTCCGGTTTATAACCAGCAGTCTTTTTAGAGTTCCATAAAGGCAACTAAAACAAGGGTTGCGCTCGTTGCGGGACTTAACCCAACATCTCACGACACGAGCTGACGACAGCCATGCACCACCTGTGTATACGTTCCAAACGGCACTTTCTCCTTTCAAAGAATTCGTATCATGTCAAACCCTGGTAAGGTTCTTCGCGTTGCA
>2TW_2128
TCACCTTCCTCTAAATGATAAGGTTTGGACAAGTTCTCACGGTCAGGCCCCAATGAAGGAGCCAAAACCACAATCCCGAGTCCTCACCGGACCATTCAATCGGTAGGTGCGACGGGCGGTGTGTACAAAGGGCAGGGACGTAATCATTGCAGTTTGATGAACTGCGATTACTAGGAATTCCTCGTTCAAGATTAATAATTGCAATAATCTATCCCCATCACGATGCAGTTTCAAAGATTACCCGGACCTCTCGGCCAAGGCTAGGCTCGTTGAATGCATCAGTGTAGCGCGCGTGCGGCCCAGAACATCTAAGGGCATCACAGACCTGTTATTGCCTCATGCTTCCATTGGCTAGTCGCCAATAGTCCCTCTAAGAAGAACGCCATCTGCCGGAGCAAACGTTTCTATTTAGCAGGCTGAGGTCTCGTTCGTTACCGGAATCAACCTGACAAGGCAACCCACCAACTAAGAACGGCCATGCACCACCACCCATAGAATCAAG
>2TW_2162
TGTACTTCCTCTAAATGACCAAGTTTGACCAGCTTCTCAGTAGCGCGTTTCCGTTGCCGGTCACATGCAACCAATCCGGAGGTCTCACTAAGCCATTCAATCGGTAGTAACGACGGGCGGTGTGTACAAAGGGCAGGGACGTAATCAACGCGAGCTGATGACTCACGCTTACTAGGAATTCCTCGTTCAAGTCAAAATTACAAGTGACTATCCCCAGCACGATAAAGTTTCACAAGATTACCCAGACTTTCCAGCCAAGGTGAATACTCGTTGACTTCATCAGTGTAGCGCGCGTGCGGCCCAGAACATCTAAGGGCATCACAGACCTGTTATTGCCTCAAACTTCCATGGATTAAACATCCATAGTCCCTCTAAGAAGTTAGGTGTCCACCAGAGTGAACATAACTATTTAGCAGGTTAAGGTCTCGTTCGTTATCGGAATTAACCAGACAAATCACTCCACCAACTAAGAACGGCCATGCACCACCACCCATAGAATCAAGAAAGAGCT
>2TW_2176
TCACCTCGGTCACTAATTTTACCTTCGGCATCTCCTTCCTTACGGTTAGGATAACGACTTCGGGTACAACCAGCTTCCATGGTGTGACGGGCGGTGTGTACAAGGCCCGGGAACGGATTCACCGCTGTGTAGCTGACCAGCGATTACTAGCGATTCCACCTTCATGCAGGCGAGTTGCAGCCTGCAATCTGTACTTGGAGTAAGTTTCAAAGATTAGCTTATTCTCGCGAATTTGCAACTTATTGTCTTACCCATTGTAGGACGTGTGTAGCCCAGGGTGTAAGGGGCATGATGACTTGACGTCGTCCTCACCTTCCTCCGGTTTGTCACCGGCAGTCTTTCTAGACAATAGAACTAAAAATAAGGGTTGCGCTCGTTGCGGGACTTAACCCAACATCTCACGACACGAGCTGACGACAGCCATGCACCACCTGTAGAAGCGGAATAAGGAATTCTTTCAGAAAACCAACACTTCTAGCAAACCCTGGTAAGGTTCTTCGCGTTGCATCGAATTAAACCACATCCT
>2TW_2210
TCATCCCAGTTACCAGCTTCACCTTAGGATCGTACGATACTTCGGGTGCTACCGGCTTCCATGATGTGACGGGCGGTGTGTACAAGACCCGGGAACGTATTCACGCTGCCGTAGCTGATGCAGCATTACTAGCGATTCCGGCTTCATGGAGGCGAGTTGCAGCCTCCAATCCGAACTGGGCCCAGTTTTACAGATTTCCTCCACCTCGCGGTCTCGGTTCTCATTGTGCTGGGCATTGTAGTACGTGTGCAGCCCAAGGCGTAAGGGCCATACTGACCTGACGTCGTCCCCACCTTCCTCCCAGTTGATCTGGGCAGTCTGACTAGAGTCCCCACCATTACGTGCTGGCAACTAATCACAGGGGTTGCGCTCGTTGCGGGACTTAACCCAACATCTCACGACACGAGCTGACGACGGCCATGCAGCACCTGTGGAAGTCCCCCGAAGGGTCACACGCTTTCACGTGCTTAGAAATCCATGTCAAGCCTTGGTAAGGTT
>2TW_2274
TAGCCCCAGTTACTAGTATAACCCTAGGCGACTCCTTGCGGTTATCGACTTCAGGTTCTCCCAGCTTCCATGGCTTGACGGGCGGTGTGTACAAGGCCCGGGAACGTATTCACCGAATCAATGCTGATATTCGATTACTAGCGAATCCAGCTTCATGAGGTCGAGTTGCAGACCTCAATCCGAACTGAGAATGGCTTTTTGAGGTTTGCGCCTTGTTACCAAGTGGCGTCTCATTGTACCATCCATTGTAGCACGTGTGTAGCCCTGGGCGTAAGGGCCATGATGACTTGACGTCGTCCCCGCCTTCCTCACTACTTGCGTAGGCAGTTTCTCTAGAGTCCCCAGCATAACCTGATGGCAACTAAAGATAGGGGTTGCGCTCGTTGCGGGACTTAACCCAACACCTCACGGCACGAGCTGACGACAGCCATGCAGCACCTTGCCAGTTGCCCCGAAGGGAAGCCACCTTTCGGCAGCGGTCACCTGACATTTAAGCCCAGGTAAGGTTT
>2TW_2297
TCACCCCAGTCATGAATCCTACCGTGGTAATCGTCTTCCTTGCGGTTAGACTAACTACTTCTGGTAAAACCCACTCCCATGGTGTGACGGGCGGTGTGTACAAGGCCCGGGAACGTATTCACCGCGACATGCTGATCCGCGATTACTAGCGATTCCGACTTCATGCAGTCGAGTTGCAGACTACAATCCGGACTACGATCGGCTTTCTGGGATTGGCTCCCCCTCGCGGGTTGGCAACCCTCTGTACCGACCATTGTATTACGTGTGAAGCCCTGGCCATAAGGGCCATGAGGACTTGACGTCATCCCCACCTTCCTCCGGTTTGTCACCGGCAGTCCCATTAAAGTGCCCAACTAAATGATGGCAATTAATGGCAAGGGTTGCGCTCGTTGCGGGACTTAACCCAACATCTCACGACACGAGCTGACGACAGCCATGCAGCACCTGTGTTACCGTTCTCTTTCGAGCACTTGAACATCTCTGCTCAATTCGGTACATGTCAAGGCCGTA
>2TW_2309
TAGCCCCAGTCACTAGTTTTACCCTAGGCGTCTCCTTGCGGTTAACGACTTTAGGTACACCCAGCTTCCATGGCTTGACGGGCGGTGTGTGCAAGGTCCGGGAACGTATTCACCGTATCATTGCTGATATACGATTACTAGCGATTCCAGCTTCACGGAGTCGAGTTGCAGACTCCGATCTGAACTGAGATAACTTTTTTGAGATTGGCTTCACATCACTGTGTTGCGACCCTTTGTAGTTACCATTGTAGCACGTGTGTAGCCCAGGGCATAAAGGCCATGATGACTTGACATCATCCCCTCCTTCCTCACGTCTTGCGACGGCAGTTTCACTAGAGTTCCCAGCATTACCTGATGGCAACTAGTGATAGGGGTTGCGCTCGTTGCGGGACTTAACCCAACACCTCACGGCACGAGCTGACGACAGCCATGCAGCACCTTATCAAGTGTATATTGCTAATAAAATCGGCTTTCACCGACGGTCA
>2TW_2355
TCACCCCAGTTGCTGACTATACCTTGGTCAAACGCCTCCTTGCGGTTAGCAATCTGCTTTAAGGTAGAACCAACTTCCATGGTGTGACGGGCGGTGTGTACAAGACCCGGGAACGTATTCACCGTAGCACGCTGATCTACGATTACTAGCGATTCCAGCTTCATGCACTCGAGTTGCAGAGTGCAATCCGAACTGAGGTAGATTTTTGAGTTTAGCTTAGCGTCGCCACTTTGCATCTCATTGTCACTACCATTGTAGCACGTGTGTAGCCCAACCCGTAAGGGCCATGAGGACTTGACGTCATCCCCACCTTCCTCCAGCTTATCACTGGCAGTTCTTTCAGAGTGCCCAGCATGACCTGATGGCAACTAAAAAGTAGGGGTTGCGCTCGTTGCGGGACTTAACCCAACATCTCACGACACGAGCTGACGACAGCCATGCAGCACCTGTGTTCTGTCCGGCCGAACCGAAAAGTCTAGTTTCCTAAA
>2TW_2361
TCTCCTTCCTCTAAATTTTAAGATTTGAAAAAGTTTGAAAATGACGGGGCTTGCGCACTGACATCTCTCTCCCAATGTCTCACCGGAAAATTCAATCGGTAGGAGCGACGGGCGGTGTGTACAAAGGGCAGGGACAGAATCGACCCAGTCTGATGAACTGGGCCTACTAGGTATTCCTCGTTGAAGATTAATAATTGCAAAAATCTAGCCCCATCACGAAAGCAGTTCAAAGGTTATCCAATCCTCTCGGACCAGAAAAGAGACTTGTTGATACTTTCAGTGTAGCGCGCGTGCAGCCCAGAACATCTAAGGGCATCACAGACCTGTTATTGCCTCACGCTTCCTATGACTTGTAGCCATCTGTCTCTCTAAGAAGTTATCGAACAAGTTGCCTTGTCCTAACTAGTTAGCAGATTGAGATCTCGTTCGTTATCGCAATTAAGCAGACAATTCACACCACCAACTAAGAACGGCCATGCACCACCAACCATCAAATCAAGAAA
>2TW_2379
TCATCCCAATCACCAGCCTTACCTTAGGCACCCGGAGGCGACTTTGGGTAAAACCGGCTTTCATGATGTGACGGGCGGTGTGTACAAGGCCCGGGAACGTATTCACCGGATCATGGCTGATATCCGATTACTAGCGATTCCAGCTTCACGGAGTCGAGTTGCAGACTCCGATCCGAACTGAGAACGGTTTTGTAGATTCGCTCCTGGTCACCCAGTGGCTGCTCTCTGTACCGTCCATTGTAGCACGTGTGTAGCCCAAGGCGTAAGGGCCGTGATGATTTGACGTCATCCCCACCTTCCTCACAGTTTGCACTGGCAGTCTTGTTAGAGTTCCCGACATGACTCGCTGGCAACTAACAACAGGGGTTGCGCTCGTTATAGGACTTAACCTGACACCTCACGGCACGAGCTGACGACAACCATGCAGCACCTTGTAAATTGTCTTGCGAAGGGTCTGTTTCCAAACCGGTCAATCTACATTTAAGCCTTGGTAAGGTTCCTCGCGTATCA
>2TW_2448
TCACCCCAGTCACCAGCCCTGCCTTAGGCGCCTCCCTCCCTTGCGGGTTGAGATAACGACTTCGGGCGTGACCAGCTTCCATGGTGTGACGGGCGGTGTGTACAAGGCCCGGGAACGTATTCACCGCAGTATGCTGACCTGCGATTACTAGCGATTCCGCCTTCATGCAGGCGAGTTGCAGCCTGCAATCTGAACTAAGACCGGGTTTATGAGATTAGCTTGCATTCGCATGCTTGCGACTCTTTGTCCCGGCCATTGTAGTACGTGTGTAGCCCAAGGCGTAAGGGGCATGATGACTTGACGTCATCCCCACCTTCCTCCGGTTTGTCACCGGCAGTCTCTCTAGAGTGCCCAACTTAATGATGGCAACTAAAAACGAGGGTTGCGCTCGTTGCGGGACTTAACCCAACATCTCACGACACGAGCTGACGACAGCCATGCACCACCTGTGTTCGTGCTCCCGAAGGCACTCCTCCCTTTCAAGAGGATTCACGA
>2TW_2469
TAGCCCTAGTTACCAGTTTTACCCTAGGCAGCTCCTTGCGGTCACCGACTTCAGGCACCCCCAGCTTCCATGGCTTGACGGGCGGTGTGTACAAGGCCCGGGAACGTATTCACCGGATCATGGCTGATATCCGATTACTAGCGATTCCAGCTTCACGGAGTCGAGTTGCAGACTCCGATCCGAACTGTGACCGGTTTTGTAGATTCGCTCCTGGTCACCCAGTGGCTGCTCTCTGTACCGGCCATTGTAGCACGTGTGTAGCCCAAGGCGTAAGGGCCGTGATGATTTGACGTCATCCCCACCTTCCTCACAGTTTGCACTGGCAGTCTCGTTAGAGTTCCCGACATGACTCGCTGGCAACTAACAACAGGGGTTGCGCTCGTTATAGGACTTAACCTGACACCTCACGGCACGAGCTGACGACAACCATGCAGCACCTTGTAAATTGTCTTGCGAAAAAGTCTGTTTCCAAACCGGTCAATCTACATTTAAGCCTTGGTAAGGTT
>2TW_2498
TCATCCCAGTTACCGCTCATAGCGTAGGGCGCTGCTTCCTTACGGTTAGCTCACGCACTTCGGCTACAAACGACTTCCATGATGTGACGGGCGGTGTGTACAAGGCCCGGGAACGTATTCACGGCGCCGTAGCTGATGCGCCATTACTAGCGATTCCGGCTTCATGAAGGCGAGTTGCAGCCTTCAATCCGAACTGGGCCCAGTTTTCGAGATTTCCTCTACCTCGCGGCTTCGGGTCATTCTGTACTGGGCATTGTAGTACGTGTGCAGCCCTGGTCGTAAGGGCCATACTGACTTGACGTCATCCCCACCTTCCTCCCCGTTTCACAGGGCAGTCTGTCCAGAGAGCCTTTGCAGGCAACAGGACACAGGGGTTGCGCTCGTTGCGGGACTTAACCCAACATCTCACGACACGAGCTGACGACAGCCATGCAGCACCTGTGCAAATTGTGTATTGCTACACTCGATAGCTTTCACTA
>2TW_2504
TAGCCCCAGTTACTAGTATAACCCTAGGCGACTCCTTGCGGTTATCGACTTCAGGTTCTCCCAGCTTCCATGGCTTGACGGGCGGTGTGTACAAGGCCCGGGAACGTATTCACCGAATCAATGCTGATATTCGATTACTAGCGAATCCAGCTTCATGAGGTCGAGTTGCAGACCTCAATCCGAACTGAGAATGGCTTTTTGAGGTTTGCGCCTTGTTACCAAGTGGCGTCTCATTGTACCATCCATTGTAGCACGTGTGTAGCCCTGGGCGTAAGGGCCATGATGACTTGACGTCGTCCCCGCCTTCCTCACTACTTGCGTAGGCAGTTTCTCTAGAGTCCCCAGCATAACCTGATGGCAACTAAAGATAGGGGTTGCGCTCGTTGCGGGACTTAACCCAACACCTCACGGCACGAGCTGACGACAGCCATGCAGCACCTTGCCAGTTGCCCCGAAGGGAAGCCACCTTTCGGCAGCGGTCACCTGACATTTAAGCCCAGGTAAGGTTT
>2TW_2514
TAGCCCCAGTTACCAGATTTACCCTAACGAAGTATGTTACCTTCCGCTTTAGGTCTCCCCGACTTCCATGGCTTGACGGGCGGTGTGTACAAGGTCCGGGAACGTATTCACCGCGCCATTGCTGATGCGCGATTACTAGCGATTCCAGCTTCATACAGGCGAGTTGCAGCCTGCAATCCGAACTGTGACGTGCTTTTAGTGATTGGCTTGGCATCGCTGCCTCGCAACACTCTGTACACGCCATTGTAGCACGTGTGTAGCCCTGGACGTAAGGGCCATGATGACTTGACGTCGTCCCCTCCTTCCTCTCTGCTTGCGCAGGCAGTTGAAATAGAGTCCTCAGCTTAACCTGTTAGCAACTATTCCCAGGGGTTGCGCTCGTTGCGGGACTTAACCCAACACCTCACGGCACGAGCTGACGACAGCCATGCAGCACCTTCATACCCGCCATTGCTGGCTCACTCATCTCTGAATGATTCG
>2TW_2541
TACTCCCTGTTATCGAATTTACTGTAGGCCGTATAAATACGGACTTCGAGTATCCCCAATTCCCTTGAGTTGACGGGCGGTGAGTACAAGACTTGAGAACGTATTCACCACAGTATAGCTGACCTGTGATTACTAGCGAATCCAGCTTCATGAAGTCGAGTTGCAGACTTCAATCCGAACTTAGGCCACTTTTATAACGATTTGCTCCACCTTTCGGTATTGCGTCGCGTTGTAGTGCGCCATTGTATCACGTGTGTAGCCCAGGGTATCAAAGGGACATGCTGACCTGGCGTCATCCTCGCCTTCCTCCCTCGATTCTATTCACAAAACTTTTCTGAACAAAATCGAGGGCAGTCTCGCCTGACATTTAAAACAGGCAACGAGGGTTGCGTTCGTTACCCACTTAAGGGAACAATTCAAACCACGAACTGACGACGGCCATGCATCACCTGTCTAATTGTCCTTGCGGACGGATAAAGTTTCCTCTACCCTTCAACTAGATTTCCAACCCTGGTAAGGTTCTTCGTTTGTCA
>2TW_2549
TCATCCCAGTTACCAGCCTTACCTTAGGGCTCTGCCTCCTTGCGGTTGGCACAAGCACTTCGGGTGCGACCGGCTTCCATGATGTGACGGGCGGTGTGTACAAGACCCGGGAACGTATTCACGGGGCCGTAGATGATGCCCCATTACTAGCGATTCCAACTTCATGGAGGCGAGTTGCAGCCTCCAATCCGAACTGGGCCCAGTTTTACAGATTTCCTCCACCTCGCGGTATCGGTTCTCATTGTGCTGGGCATTGTAGTACGTGTGCAGCCCTAGGCGTAAGGGCCATACTGACCTGACGTCGTCCCCACCTTCCTCCCAGTTGATCTGGGCAGTCTGACTAGAGTCCCCACCATTACGTGCTGGCAACTAATCACAAGGGTTGCGCTCGTTGCGGGACTTAACCCAACATCTCACGACACGAGCTGACGACGGCCATGCAGCACCTGTGCAAATCCCCCGAAGGGTCACGCGCTTTCACGCGCTTAGAGA
>2TW_2551
TAAATCCAGTTACTAGTTTAGCCTTCCACCCACGTAAATGAGTTTTGGGGCTCCCCTAATTCCCAGACCTTGACGGGCAGTGTGTACAAAACCCGAGAACGTATTCACCGCGACGTTCTGATTCGCGATTACTAGTGATTCCAGCTTCATGAAGTCGAGTTTCAGACTTCAATCCGTACTGAGGGTAGGTTTGGAGGATTTGCTCCGCATCGCTGCTTAGCGTCCCGCTGTCCTATTCCCATTGTATCATGCGTGCAGCCCAAGGCGTAAGGGACACGCTGATCTGACGTCATCTCAGCCTTCCTCCTGGTTACACCCAGGCAGTCTCTTTAAGACATTAAATAACTAAAGATTGAGGTTGCGCTCGTTTTCGGACTTAACCGAACATCTCACGACACGAGCTGACGACGACCGTGCATCACCTGTGCTACACCTTCGAAAGAGTCTCGCTTTCACGAGATTTGCAATAGCATGTCAAGCCTTGGTGAGGTTCCTCG
>2TW_2560
TCATCCCAGTTACCGCTCATAGCGTAGGGCGCTGCCTCCTTGCGGTTGGCTTACGCACTTCGGCTACAAACGACTTCCATGATGTGACGGGCGGTGTGTACAAGGCCCGGGAACGTATTCACGGCGCCGTAGCTGATGCGCCATTACTAGCGATTCCGGCTTCATGAGGGCGAGTTGCAGCCCTCAATCCGAACTGGGCCCAGTTTTTGAGATTTCCTCCACCTTGCGGATTCGGTTCATTCTGTACTGGGCATTGTAGTACGTGTGCAGCCCTGGTCGTAAGGGCCATACTGACTTGACGTCATCCCCACCTTCCTCCCCGTTTCACAGGGCAGTCTGTCCAGAGAGCCCGAAGGCAACAGGACACAGGGGTTGCGCTCGTTGCGGGACTTAACCCAACATCTCACGACACGAGCTGACGACAGCCATGCAGCACCTGTGCAAATTCTTGATATTGCTACCAAGTCGCTAGCTTTCACTAA
>2TW_2565
TCTCCTTCCTCTAAATGATAAGGTTTAATCAACTTCCCGCAGCATCGACGGCGAACCGCCTCAGCCGCAGTCCGAAGATTTCACCGGATCATTCAATCGGTAGGAGCGACGGGCGGTGTGTACAAAGGGCAGGGACGTAATCAACGCGAGCTGATGACTCACGCTTACTAGGAATTCCTCGTTGAAGATTAATAGTTGCAATAATCTATCCCCATCACGATGAAATTTGCAAGATTACCCGGTCCTGTCGAACGAGGTGAATGCTTGTTGCTTTCATCAGTGTAGCGCGCGTGCGGCCCAGAACATCTAAGGGCATCACAGACCTGTTATTGCCTCAAACTTCCACTCGCTAGGCACGAATAGTCCCTCTAAGAAGTTGTCCCCCCACAGAAAGTGAAGGTAACTATTTAGCAGGTTAAGGTCTCGTTCGTTAACGGAATTAACCAGACAAATCACTCCACCAACTAAGAACGGCCATGCACCACCACCCATAGAATCAAGAAAGAGCTCT
>2TW_2644
TCACCTCGGTCACTAATTTTACCTTCGGCATCTCCTTCCTTACGGTTAGGATAACGACTTCGGGTACAACCAGCTTCCATGGTGTGACGGGCGGTGTGTACAAGGCCCGGGAACGGATTCACCGCTGTGTAGCTGACCAGCGATTACTAGCGATTCCACCTTCATGCAGGCGAGTTGCAGCCTGCAATCTGTACTTGGAGTAAGTTTCAAAGATTAGCTTATTCTCGCGAATTTGCAACTTATTGTCTTACCCATTGTAGGACGTGTGTAGCCCAGGGTGTAAGGGGCATGATGACTTGACGTCGTCCTCACCTTCCTCCGGTTTGTCACCGGCAGTCTTTCTAGACAATAGAACTAAAATAAGGGTTGCGCTCGTTGCGGGACTTAACCCAACATCTCACGACACGAGCTGACGACAGCCATGCACCACCTGTAGAAGCGGAATAAGGAATTCTTTTCAGAAAACCAACACTTCTAGCAAACCCTGGTAAGGTTCTTCGCGTTGCATCGAATTAAACCACATCCT
>2TW_2655
TCATCCCAGTTACCGCTCATAGCGTAGGGCGCTGCCTCCTTGCGGTTGGCTTACGCACTTCGGCTACAAACGACTTCCATGATGTGACGGGCGGTGTGTACAAGGCCCGGGAACGTATTCACGGCGCCGTAGCTGATGCGCCATTACTAGCGATTCCGGCTTCATGAGGGCGAGTTGCAGCCCTCAATCCGAACTGGGCCCAGTTTTTGAGATTTCCTCCACCTTGCGGATTCGGTTCATTCTGTACTGGGCATTGTAGTACGTGTGCAGCCCTGGTCGTAAGGGCCATACTGACTTGACGTCATCCCCACCTTCCTCCCCGTTTCACAGGGCAGTCTGTCCAGAGAGCCCGAAGGCAACAGGACACAGGGGTTGCGCTCGTTGCGGGACTTAACCCAACATCTCACGACACGAGCTGACGACAGCCATGCAGCACCTGTGTATACGTTCCAAACGGCACTTTCTCCTTTCAAAGAAATTCGTATCATGTCAAACCCTGGTAAGGTT
>2TW_2659
TCACCTTCCTCTAAATGATAAGGTTTGGACAAGTTCTCACGGTCAGGCCCCAATGAAGGAGCCAAACCACAATCCCGAGTCCTCACCGGACCATTCAATCGGTAGGTGCGACGGGCGGTGTGTACAAAGGGCAGGGACGTAATCATTGCAGTTTGATGAACTGCGATTACTAGGAATTCCTCGTTCAAGATTAATAATTGCAATAATCTATCCCTATCACGATGCATGTTAACAAGATTACCCAGGCCTCTCGGCCAAGGTTATATGCTCGTTGAGTGCATCAGTGTAACGCGCGTGCGGCCCAGGACATCTAAAGGGCATCACAGACCTGTTATTGCCGCCATCTTCCTTCATCTTGTAGAATGAACGTCCCTCTAAGAAGCTCTTACCAATGAAAAACCATTAAGTAGAACTATTTAGCAGGCGGCGGTCTCGTTCGTTAACGGAATTAACCAGACAAATCACTCCACCAACTAAAGAACGGCCATGCACCACCACCCATAGAAATACAAG
>2TW_2722
TCACCCCAGTCACTAATTCTACCTTAGGCACCCTCCCCAAACGGTTAGAGTAATGATTTCGGGCATAACCAGCTTCCATGGTGTGACGGGCGGTGTGTACAAGGCCCGGGAACGAATTCACCACTGTATAGCTGACCAGCGATTACTAGCGATTCCACCTTCATGTAGGCGAGTTGCAGCCTACAATCCGAACTTAGAACGAGTTTATAGATTAGCTAGTCTTTGCAGATTTGCATCTCATTGTCTCGCCCAATGTAGCACGTGTGTAGCCCAGGGTGTAAGGGGCATGCTGACTTGACGTCATCCCCACCTTCCTCCGGTTTATAACCAGCAGTCTTTTTAGAGTTCCATAAAAGGCAACTAAAAACAAGGGTTGCGCTCGTTGCGGGACTTAACCCAACATCTCACGACACGAGCTGACGACAGCCATGCACCACCTGTGTATACGTTCCAAACGGCACTTTCTCCTTTCAAAGAATTCGTATCATGTCAAACCCTGGTAAGGTTCTTCGCGTTGCA
>2TW_2723
TCTCCTTCCTCTAAGAGATTGGATTTAAATAACTTCCCGTTCCAAACTTGAAGAATGAAACAGTCCAGAATTTTCACCGAATCCCTCAATCGGTAGGAGCGACGGGCGGTGTGTACAAAGGGCAGGGACGTAATCAGCACAAGTTGATGACTTATGCTTACTAGGAATTCCTCGTTCAAGATCTATAATTGCAAAGATCTATCCCCAGCACGACACATACTATGAAGATTACCCGAGTCCTGTCGGACCAGGTTGTACTTGTTGCATGTGTCAGTGTAGCGCGCGTGCGGCCCAGGACATCTAAGGGCATCACTGACCTGTTATTGCCTCAAACTTCCATACGCTTGAACGTATAGTCCCTCTAAGAAGTTAACCCCATGATTTATAAGGCAACTAGTTAGCAGGTTAAGGTCTCGTTCGTTAACGGAATTAACCAGACAAATCACTCCACCAACTAAGAACGGCCATGCACCACCACCCATAGAATCAAGAAAGAGCTCTCAATCTGTCAAT
>2TW_2731
TCACCCCAGTCACTAATTCTACCTTAGGCATCCTCCTCCAAAAGGTTAGAGTAATGATTTCGGGCATAACCAGCTTCCATGGTGTGACGGGCGGTGTGTACAAGGCCCGGGAACGAATTCACCACTGTATAGCTGACCAGCGATTACTAGCGATTCCACCTTCATGTAGGCGAGTTGCAGCCTACAATCCGAACTTAGAACGAGTTTATAGATTAGCTAGTCTTTGCAGATTTGCATCTCATTGTCTCGCCCAATGTAGCACGTGTGTAGCCCAGGGTGTAAGGGGCATGCTGACTTGACGTCATCCCCACCTTCCTCCGGTTTATAACCAGCAGTCTTTTTAGAGTTCCATGAAAGGCAACTAAAAACAAGGGTTGCGCTCGTTGCGGGACTTAACCCAACATCTCACGACACGAGCTGACGACAGCCATGCACCACCTGTGTATACGTTCCAAACGGCACTTTCTTCTTTCAAAGAAATTCGTATCATGTCAAACCTCGGTAAGGTTCTT
>2TW_2745
TCATCCCAGTTACCGCTCATACCTTAGGGCGCTGCCTCCTTGCGGTTGGCGCGCGCACTTCGGGTACAAACGACTCCCATGATGTGACGGGCGGTGTGTACAAGACCCGGGAACGTATTCACGGCGCCGTAGCTGATGCGCCATTACTAGCGATTCCGGCTTCATGGAGGCGAGTTGCAGCCTCCAATCCGAACTGGGCCCGACTTTGGTGATTTCCTCCACCTTGCGGTCTCGGATCCTTCTGTGTCGGGCATTGTAGTACGTGTGCAGCCCTGGCCGTAAGGGCCATACTGACTTGACGTCGTCCCCACCTTCCTCCCCGTTGAACAGGGCAGTCTGAACAGAGTGCCGGAGACTCACGTCTCCATGGCAACAGTTCACAGGGGTTGCGCTCGTTGCGGGACTTAACCCAACATCTCACGACACGAGCTGACGACGACCGTGCATCACCTGTGCTACACCTTCGAAAGAGTCTCGCTTTCACGAGATTTGCAATAG
>2TW_2767
TCACCCCAGTCACTAATTCTACCTTAGGCACCCTCCCCCAAACGGTTAGAGTAATGATTTCGGGCATAACCAGCTTCCATGGTGTGACGGGCGGTGTGTACAAGGCCCGGGAACGAATTCACCACTGTATAGCTGACCAGCGATTACTAGCGATTCCACCTTCATGTAGGCGAGTTGCAGCCTACAATCCGAACTTAGAACGAGTTTATAGATTAGCTAGTCTTTGCAGATTTGCATCTCATTGTCTCGCCCAATGTAGCACGTGTGTAGCCCAGGGTGTAAGGGGCATGCTGACTTGACGTCATCCCCCACCTTCCTCCGGTTTATAACCAGCAGTTCTTTTAGAGTTCCATAAAAGGCAACTAAAAACAAGGGTTGCGCTCGTTGCGGGACTTAACCCAACATCTCACGACACGAGCTGACGACAGCCATGCACCACCTGTGTATACGTTCCAAACGGCACTTTCTCCTTTCAAAGAATTCGTATCATGTCAAACCCTGGTAAGGTTCTTCGCGTTGCA
>2TW_2777
TCATCCCAGTTACCGCTCATACCTTAGGGCGCTGCCTCCTTGCGGTTGGCGCGCGCACTTCGGGTACAAACGACTCCCATGATGTGACGGGCGGTGTGTACAAGACCCGGGAACGTATTCACGGCGCCGTAGCTGATGCGCCATTACTAGCGATTCCGGCTTCATGGAGGCGAGTTGCAGCCTCCAATCCGAACTGGGCCCGACTTTGGTGATTTCCTCCACCTTGCGGTCTCGGATCCTTCTGTGTCGGGCATTGTAGTACGTGTGCAGCCCTGGCCGTAAGGGCCATACTGACTTGACGTCGTCCCCACCTTCCTCCCCGTTGAACAGGGCAGTCTGAACAGAGTGCCGGAGACTCACGTCTCCATGGCAACAGTTCACAGGGGTTGCGCTCGTTGCGGGACTTAACCCAACATCTCACGACACGAGCTGACGACAGCCATGCAGCACCTGTGCAAATTGTGTATTGCTACACTCACCGGCTTTCACCGGATT
>2TW_2852
TCATCCCAGTTACCAGTTGCACCTTAGGACCCTGCCTCCTGGTTACCCAGGTTGGCGCGGATACTTCGGGCGTGGCTCACTTCCATGGTGTGACGGGCGGTGTGTACAAGGCCCGGGAACGGATTCACCGCAGTATGCTGACCTGCGATTACTAGCGATTCCTCCTTCATGCAGGCGAGTTGCAGCCTGCAATCTGAACTGTGCCAGGGTTTGTGAGATTCGCTCTCCCTCGCGGGTTGGCTGCTCTGTGTCCCTCGCATTGTAGTACGTGTGTCGCCCAGGACGTAAGGGCCATGCTGACTTGACGTCATCCTCACCTTCCTCCGGTTTGTCACCGGCAGTCTCGCTAGAGTTCCCAACTTAATGATGGCAACTAACGACGAGGGTTGCGCTCGTTGCGGGACTTAACCCAACATCTCACGACACGAGCTGACGACAGCCATGCAGCACCTGTCTTCTGGTTCCTTACGGCACTCTCCCTTTCAAGGAGA
>2TW_2884
TAAATCCAGTTACTAGTTTAGCCTTCCACCCACGTAAATGAGTTTTGGGGCTCCCCTAATTCCCAGACCTTGACGGGCAGTGTGTACAAAACCCGAGAACGTATTCACCGCGACGTTCTGATTCGCGATTACTAGTGATTCCAGCTTCATGAAGTCGAGTTTCAGACTTCAATCCGTACTGAGGGTAGGTTTGGAGGATTTGCTCCGCATCGCTGCTTAGCGTCCCGCTGTCCTATTCCCATTGTATCATGCGTGCAGCCCAAGGCGTAAGGGACACGCTGATCTGACGTCATCTCAGCCTTCCTCCTGGTTACACCCAGGCAGTCTCTTTAGACATTAAATAACTAAAGATTGAGGTTGCGCTCGTTTTCGGACTTAACCGAACATCTCACGACACGAGCTGACGACGACCGTGCATCACCTGTGCTACACCTTCGAAAGAGTCTCGCTTTCACGAGATTTGCAATAGCATGTCAAGCCTTGGTGAGGTTCCTCGCTTGG
>2TW_2943
TCACCCCAATCACTGACCATACCTTAGGAACCTGCCTCCCTTGCGGGTTAGCGAAGCTACTTCTAGTACAGCCAGCTTTCGTGATGTGACGGGCGGTGTGTACAAGGCCCGGGAACGTATTCACCGCGGCATGCTGATCCGCGATTACTAGCGATTCCAACTTCATGCAGGCGAGTTGCAGCCTACAATCCGAACTGAGACGGACTTTATGCGATTGGCTCACTCTCGCGAGTTTGCAGCGCTTTGTATCCGCCATTGTAGCACGTGTGTAGCCCTGGACATAAAGGCCATGCTGACTTGACGTCATCCCCACTTCCTCCGGTTTATCACCGGCAGTCTCCCCAGAGTGCCCAGCTTGACCTGATGGCAACAGAGGACGAGGGTTGCGCTCGTTGCGGGACTTAACCCAACATCTCACGACACGAGCTGACGACAGCCATGCAGCACCTATACAGTTGCCCTTGCGGGAGTCGGCTTT
>2TW_2953
TCACCCCAGTCATGAATCCTACCGTGGTAATCGTCTTCCTTGCGGTTAGACTAACTACTTCTGGTAAAACCCACTCCCATGGTGTGACGGGCGGTGTGTACAAGGCCCGGGAACGTATTCACCGCGACATGCTGATCCGCGATTACTAGCGATTCCGACTTCATGCAGTCGAGTTGCAGACTACAATCCGGACTACGATCGGCTTTCTGGGATTGGCTCCCCCTCGCGGGTTGGCAACCCTCTGTACCGACCATTGTATTACGTGTGAAGCCCTGGCCATAAGGGCCATGAGGACTTGACGTCATCCCCACCTTCCTCCGGTTTGTCACCGGCAGTCCCATTAAAGTGCCCAACTAAATGATGGCAATTAATGGCAAGGGTTGCGCTCGTTGCGGGACTTAACCCAACATCTCACGACACGAGCTGACGACAGCCATGCAGCACCTGTGTTACCGTTCTCTTTCGAGCACTCGAACATCTCTGCTCAATTCGGTACATGTCAAGGCCA
>2TW_2961
TCACCTTCCTCTAAATGATAAGGTTTAGACAAGTTCTCACAGCCACATCCCACTAAAGGAACGGACCACAATCCCGAGGCTTCACCGGACCATTCAATCGGTAGGTGCGACGGGCGGTGTGTACAAAGGGCAGGGACGTAATCAATGCAGATTGATGATCTGCGTTTACTAGGAATTCCTCGTTCATGAATAATAATTGCAATATTCAATCCCTATCACGATGCACGTTCCCAAGATTACCCAGGCCTCTCGGCCAAGGTTCTAGACTCGTTGAATGCATCAGTGTAGCGCGCGTGCGGCCCAGATCATCTAAGGGCATCACAGACCTGTTATTGCCCCCAACTTCCTTCGGTTAGTCACCGAAAGTCCCTCTAAGAAGACCAAGTCAATGAAAACTCATTCACCAGTCTATTTAGCAGGCGGGGGTCTCGTTCGTTAACGGAATTAACCAGACAAATCACTCCACCAACTAAGAACGGCCATGCACCACCACCCATAGAATCAAGAAAGAG
>2TW_2972
TCACCCCAGTCACTAATTCTACCTTAGGCACCCTCCCCCAAACGGTTAGAGTAATGATTTCGGGCATAACCAGCTTCCATGGTGTGACGGGCGGTGTGTACAAGGCCCGGGAACGAATTCACCACTGTATAGCTGACCAGCGATTACTAGCGATTCCACCTTCATGTAGGCGAGTTGCAGCCTACAATCCGAACTTAGAACGAGTTTATAGATTAGCTAGTCTTTGCAGATTTGCATCTCATTGTCTCGCCCAATGTAGCACGTGTGTAGCCCAGGGTGTAAGGGGCATGCTGACTTGACGTCATCCCCACCTTCCTCCGGTTTATAACCAGCAGTCTTTTTAGAAATTTAACTAAAAACAAGGGTTGCGCTCGTTGCTAGACTTAAACTATACACCTCACGGCACGAGCTGACGACAGCCATGCACCACCTGTAGCCGAGTTCCCTTTCGGGCACCAATCTATCTCTAGAAAAGTCCTCGGTATGTCAATCCCTGGTAAGGTTCTTCGCGTTGC
>2TW_2980
TAGTCCCAGTCACCAGCCTTGCCGTGGGCACGCATGAAATTGCGCGACTTCGGGCACTGCCAGCTCCCATGACTTGACGGGCGGTGTGTACAAGGCTCAGGAACATATTCACCGCGGCGTAGCTGATCCGCGATTACTAGCGATTCCAACTTCATGCGGGCGAATTTCAGCCCGCAATCTGAACTGGGGTATGCTTTAGCGATTTGCTCCACCTTGCGGTCTTGCATCGTTCTGTACATACCATTGTAGCACGTGTGCAGCCCTAGACATAAAGGCCATGAGGACTTGACGTCATCCCCACCTTCCTCCGGTTTGACACCGGCAGTCTCGCTACAGTCCTCGCCATTACGCGTTAGCAAGTAGCGACGAGGGGTTGCGCTCGTTGAGGGACTTAACCCGACACTTCACAGCACGAGCTGACGACAGCCATGCAGCACCTGTTCACGTTCCGCCTTGCGGGTGTACCTCTACTTTCAT
>2TW_3006
TCACCCCAGTTGCTGACTATACCTTGGTCAAACGCCTCCTTGCGGTTAGCAATCTGCTTTAAGGTAGAACCAACTTCCATGGTGTGACGGGCGGTGTGTACAAGACCCGGGAACGTATTCACCGTAGCACGCTGATCTACGATTACTAGCGATTCCGGCTTCATGCTGTCGAGTTGCAGACAGCAATCTGAACTGGGCCCGATTTTTAGGATTTGCTCCCCGTTGCCGGTTTGCGCCCCTTTGTATCGGGCATTGTAGTACGTGTGCAGCCCTAGCCGTAAGGGCCATACTGACTTGACGTCATCCCCACCTTCCTCCCCGTTGAAGCGAGGCAGTCCGTCCAGAGTGCTCCATCCTTTCGAATGGGTGGCAACAGGACGTAGGGGTTGCGCTCGTTGCGGGACTTAACCCAACATCTCACGACACGAGCTGACGACAGCCATGCAGCACCTGTGCAAACTGGTATTGCTACCTCGTCACCCTTTCAGGCTTCTACTATTTGC
>2TW_3053
TCTCCTTCCTCTAGGTGGGAGGGTTTAATGATCTTCTCAGCAACAGCCGATGTTGCCATCAACTGAAACCAATCCGAACACTTCACCAGCACACCCAATCGGTAGGAGCGACGGGCGGTGTGTACAAAGGGCAGGGACGTAATCAACGCGAGCTGATGACTCGCGCTTACTAGGCATTCCTCGTTGAAGACTAATAATTGCAATAATCTATCCCCATCACGTTGCAGTTTCAAAGATTACCCGGACCTCTCGGTCAAGGATAGGCTCGTTGAATGCAACAGTGTAGCGCGCGTGCGGCCCAGAACATCTAAGGGCATCACAGACCTGTTATTGCCTCACACTTCCATTGCCTAAAACGACAATAGTCCCTCTAAGAAGTCTGGCGGCTACAAAAAAGTAGCCGTGACTATTTAGCAGGCTGAGGTCTCGTTCGTTACCGGAATCAACCTGACAAGGCAACCCACCAAACTAAGAACGGCCATGCACCACCACCCACAGAATC
>2TW_3062
TCATCCCAGTTACCAGTTGCACCTTAGGACCCTGCCTCCTGGTTACCCAGGTTGGCGCGGATACTTCGGGTGCTACCGGCTCCCATGGTGTGACGGGCGGTGTGTACAAGGCCCGGGAACGGATTCACCGCAGTATGCTGACCTGCGATTACTAGCGATTCCTCCTTCATGCAGGCGAGTTGCAGCCTGCAATCTGAACTGTGCCAGGGTTTGTGAGATTCGCTCTCCCTCGCGGGTTGGCTGCTCTGTGTCCCTCGCATTGTAGTACGTGTGTCGCCCAGGACGTAAGGGCCATGCTGACTTGACGTCATCCTCACCTTCCTCCGGTTTGTCACCGGCAGTCTCGCTAGAGTTCCCAACTTAATGATGGCAACTAACGACGAGGGTTGCGCTCGTTGCGGGACTTAACCCAACATCTCACGACACGAGCTGACGACAGCCATGCAGCACCTGTCTTCCGGTTCCTTACGGCACTCTCCCCTTTCAAGGAGATTCC
>2TW_3073
TCATCCCAGTTACCAGCCTTACCTTAGGGCTCTGCCTCCTTGCGGTTGGCACAAGCACTTCGGGTGCGACCGGCTTCCATGATGTGACGGGCGGTGTGTACAAGACCCGGGAACGTATTCACGGGGCCGTAGATGATGCCCCATTACTAGCGATTCCAACTTCATGGAGGCGAGTTGCAGCCTCCAATCCGAACTGGGCCCAGTTTTACAGATTTCCTCCACCTCGCGGTATCGGTTCTCATTGTGCTGGGCATTGTAGTACGTGTGCAGCCCTAGGCGTAAGGGCCATACTGACCTGACGTCGTCCCCACCTTCCTCCCAGTTGATCTGGGCAGTCTGACTAGAGTCCCCACCATTACGTGCTGGCAACTAATCACAAGGGTTGCGCTCGTTGCGGGACTTAACCCAACATCTCACGACACGAGCTGACGACGGCCATGCAGCACCTGTGCAAATCCCCGAAGGGTCACGCGCTTTCACGCGCTTAGAGA
>2TW_3087
TTTACTTCCTCTAAATGGACAAGTTTGATTTCCTTCTCGCATGACCGCAGAGTTGCCTCGACGATCAACAATCCAGAAAGCTCACTAAGCCATTCAATCGGTAGTAGCGACGGGCGGTGTGTACAAAGGGCAGGGACGTAATCAATGCGAGTTGATGACTCGCGTTTACTAGGAATTCCTCGTTGAAGATCAAGAATTGCAATGATCTATCCCCAGCACGACTGGTTTTCAAAAGATTACCCAGACCTATCAGTCAAGGTTGTAAACTCGATGAACCAGTCAGTGTAGCGCGCGTGCGGCCCAGAACATCTAAGGGCATCACAGACCTGTTATTGCCTCGAACTTCCTTTGACTACTCATCAAAAAGTCCCTCTAAGAAGTTAGTCCGAACCCGGAGAGTTCGTCCAACTATTTAGTAGGTCGAGGTCTCGTTCGTTAACGGAATTAACCAGACAAATCACTCCACCAACTAAGAACGGCCATGCACCACCACCCATAGAATCAAGAAAGATCTTCAA
>2TW_3169
TAGCCCCAGTTACTAGTTTTACCCTAGGCGGCTCCTTGCGGTTACCGACTTTAGGTACACCCAGCTTCCATGGCTTGACGGGCGGTGTGTACAAGGTCCGGGAACGTATTCACCGTATCATTGCTGATATACGATTACTAGCGATTCCAGCTTCATGGGGTCGAGTTGCAGACCCCAATTCGAACTGAGACGAGCTTTTTGAGATTAGCATCCTGTTACCAGGTAGCTGCCCTTTGTACTCGCCATTGTAGCACGTGTGTAGCCCTGGGCATAAAGGCCATGATGACTTGACATCATCCCCTCCTTCCTCACGCCTTACGGCGGCAGTTTCACTAGAGTTCCCAGCATTACCTGATGGCAACTAGTGATAGGGGTTGCGCTCGTTGCGGGACTTAACCCAACACCTCACGGCACGAGCTGACGACAGCCATGCAGCACCTTACGATCTGTGTATTGCTACAAAATGAGCTTTCACCCACGGTCAAACCGCATTCTAGCCCA
>2TW_3198
TCACCCCAGTCACTAATTCTACCTTAGGCATCCTCCTCCAAAAGGTTAGAGTAACGACTTCGGGTATAACCAGCTTCCATGGTGTGACGGGCGGTGTGTACAAGGCCCGGGAACGGATTCACCGCTGTATAGCTGACCAGCGATTACTAGCGATTCCACCTTCATGCAGGCGAGTTGCAGCCTGCAATCCGAACTTAGAACGAGTTTTTAGATTAGCTAATCTTCACAGAGTTGCATCTCATTGTCTCGCCCAATGTAGCACGTGTGTAGCCCAGGGTGTAAGGGGCATGCTGACTTGACGTCATCCCTGCCTTCCTCCGGTTTATAACCGGCAGTCTTTCTAGAGTTCTAAAAATAGCAACTAAAAATAGGGGTTGCGCTCGTTGCGGGACTTAACCCAACATCTCACGACACGAGCTGACGACAGCCATGCACCACCTGTGTATACGTTCCAAACGGCACTTTTTTCTAAAACTTCGAATAATGTATCAACTGTACGTAACCTTGGTTAGTCT
>2TW_3232
TCACCCCAGTCACTAATTCTACCTTAGGCACCCTCCCCCAAACGGTTAGAGTAATGATTTCGGGCATAACCAGCTTCCATGGTGTGACGGGCGGTGTGTACAAGGCCCGGGAACGAATTCACCACTGTATAGCTGACCAGCGATTACTAGCGATTCCACCTTCATGTAGGCGAGTTGCAGCCTACAATCCGAACTTAGAACGAGTTTATAGATTAGCTAGTCTTTGCAGATTTGCATCTCATTGTCTCGCCCAATGTAGCACGTGTGTAGCCCAGGGTGTAAGGGGCATGCTGACTTGACGTCATCCCCACTTCCTCCGGTTTATAACCAGCAGTCTTTTTAGAGTTCCATAAAAGGCAACTAAAAACAAGGGTTGCGCTCGTTGCGGGACTTAACCCAACATCTCACGACACGAGCTGACGACAGCCATGCACCACCTGTGTATACGTTCCAAAACGGCACTTTCTCCTTTCAAAGAAATTCGTATCATGTCAAACCCTGGTAAGGTTCTTCGCGTTGCA
>2TW_3247
TAAATCCAGTTACTAGTTTAGCCTTCCACCCACGTAAATGAGTTTTGGGGCTCCCCTAATTCCCAGACCTTGACGGGCAGTGTGTACAAAACCCGAGAACGTATTCACCGCGACGTTCTGATTCGCGATTACTAGTGATTCCAGCTTCATGAAGTCGAGTTTCAGACTTCAATCCGTACTGAGGGTAGGTTTGGAGGATTTGCTCCGCATCGCTGCTTAGCGTCCCGCTGTCCTATTCCCATTGTATCATGCGTGCAGCCCAAGGCGTAAGGGACACGCTGATCTGACGTCATCTCAGCCTTCCTCCTGGTTACACCCAGGCAGTCTCTTTAGACATTAAATAACTAAAGATTGAGGTTGCGCTCGTTTCGGACTTAACCGAACATCTCACGACACGAGCTGACGACGACCGTGCATCACCTGTGCTACACCTTCGAAAGAGTCTCGCTTTCACGAGATTTGCAATAGCATGTCAAGCCTTGGTGAGGTTCCTCGCTTGG
>2TW_3252
TCATCCCAGTTACCGCTCATAGCGTAGGGCGCTGCCTCCTTGCGGTTGGCTTACGCACTTCGGCTACAAACGACTTCCATGATGTGACGGGCGGTGTGTACAAGGCCCGGGAACGTATTCACGGCGCCGTAGCTGATGCGCCATTACTAGCGATTCCGGCTTCATGAGGGCGAGTTGCAGCCCTCAATCCGAACTGGGCCCAGTTTTTGAGATTTCCTCCACCTTGCGGATTCGGTTCATTCTGTACTGGGCATTGTAGTACGTGTGCAGCCCTGGTCGTAAGGGCCATACTGACTTGACGTCATCCCCACCTTCCTCCCCGTTTCACAGGGCAGTCTGTCCAGAGAGCCCGAAGGCAACAGGACACAGGGGTTGCGCTCGTTGCGGGACTTAACCCAACATCTCACGACACGAGCTGACGACAGCCATGCAGCACCTGTGCAAAATTCTTGATATTGCTATCAAGTCGCTAGCTTTCACTAA
>2TW_3271
TATCCTTCCTCTAAATGATAAGGTTCACGACTCTTCCCGCATGATGACTAACTTGCCACCTCACAGTCCAAATCATTCACCGGATCACTCAATCGGTAGGAGCGACGGGCGGTGTGTACAAAGGGCAGGGACATAATCAGCGCAAGCTGATGACTTGCACTTACTAGGAATTCCTCGTTGAAGATCAATAATTGCAATGATCTATCCCCATCACGACACGGTTTCAGAAGGTTACCCAATCCTATCGGACCAGGACAAACTCGCTGAACGTGTCAGTGTAGCGCGCGTGCAGCCCAGAACATCTAAGGGCATCACAGACCTGTTATTGCCTCAAACTTCCTCGTGTTAATCACACGAAGTCCCTCTAAGAAGCTGTAGCGAAACGTGAATTTCACTCAACTATTTAGCAGGCTAAGGTCTCGTTCGTTAACGGAATTAACCAGACAAATCACTCCACCAACTAAGAACGGCCATGCACCACCACCCATAG
>2TW_3306
TCACCCCAGTTGCTGACTATACCTTGGTCAAACGCCTCCTTGCGGTTAGCAATCTGCTTTAAGGTAGAACCAACTTCCATGGTGTGACGGGCGGTGTGTACAAGACCCGGGAACGTATTCACCGTAGCACGCTGATCTACGATTACTAGCGATTCCAGCTTCATGCACTCGAGTTGCAGAGTGCAATCCGAACTGAGGTAGATTTTTGAGTTTAGCTTAGCGTCGCCACTTTGCATCTCATTGTCACTACCATTGTAGCACGTGTGTAGCCCAACCCGTAAGGGCCATGAGGACTTGACGTCATCCCCACCTTCCTCCAGCTTATCACTGGCAGTTCTTTCAGAGTGCCCAGCATGACCTGATGGCAACTAAAAGTAGGGGTTGCGCTCGTTGCGGGACTTAACCCAACATCTCACGACACGAGCTGACGACAGCCATGCAGCACCTGTGTTCTGTCCGGCCGAACCGAAAAGTCTAGTTTCCAAA
>2TW_3307
TCACCTCGGTCACTAATTTTACCTTCGGCATCTCCTTCCTTACGGTTAGGATAACGACTTCGGGTACAACCAGCTTCCATGGTGTGACGGGCGGTGTGTACAAGGCCCGGGAACGGATTCACCGCTGTGTAGCTGACCAGCGATTACTAGCGATTCCACCTTCATGCAGGCGAGTTGCAGCCTGCAATCTGTACTTGGAGTAAGTTTCAAAGATTAGCTTATTCTCGCGAATTTGCAACTTATTGTCTTACCCATTGTAGGACGTGTGTAGCCCAGGGTGTAAGGGGCATGATGACTTGACGTCGTCCTCACCTTCCTCCGGTTTGTCACCGGCAGTCTTTCTAGACAATAGAACTAAAAATAAGGGTTGCGCTCGTTGCGGGACTTAACCCAACATCTCACGACACGAGCTGACGACAGCCATGCACCACCTGTAGAAGCGGAATAAGGAATTCTTTTCAGAAAACCAACACTTCTAGCAAACCCTGGTAAGGTTCTTCGCGTTGCATCGAATTAAACCACATCCT
>2TW_3344
TCACCTTCCTCTAAATGATAAGGTTTGGACAAGTTCTCACGGTCAGGCCCCAATGAAGGAGCCAAACCACAATCCCGAGTCCTCACCGGACCATTCAATCGGTAGGTGCGACGGGCGGTGTGTACAAAGGGCAGGGACGTAATCATTGCAGTTTGATGAACTGCGATTACTAGGAATTCCTCGTTCAAGATTAATAATTGCAATAATCTATCCCTATCACGATGCATGTTAACAAGATTACCCAGGCCTCTCGGCCAAGGTTATATGCTCGTTGAGTGCATCAGTGTAACGCGCGTGCGGCCCAGGACATCTAAGGGCATCACAGACCTGTTATTGCCGCCATCTTCCTTCATCTTGTAGAATGAACGTCCCTCTAAGAAGCTCTTACCAATGAAAAAACCATTAGTAGAACTATTTAGCAGGCGGCGGTCTCGTTCGTTAACGGAATTAACCAGACAAATCACTCCACCAACTAAGAACGGCCATGCACCACCACCCATAGAATCAAG
>2TW_3373
TCACCCTGGTCATTATCAGCACCTTAGTAGCTTCCCTCCCATAAAGGGTTGGGATCACCACTTTGGGTATTAACAACTCCCGTGGTGTGACGGGCGGTGTGTACAAGGCCCGGGAACGTATTCACCGCCATATAGCTGACTGGCGATTACTAGCGATTCCGGCTTCATGTAGGCGAGTTGCAGCCTACAATCCGAACTGAGGCTGAGTTTAGCAGATTGGCTTGCTCTCACGAGTTTGCTACCGATTGTCTCAGCCATTGTATTACGTGTGTAGCCCAGGATATAAGGGGCATGCTGACTTGACGTCATCCTCTCCTTCCTCCGGTTTACACCGGCAGTCTTTTTAGAAATTTAACTAAAAACAAGGGTTGCGCTCGTTGCTAGACTTAACTATACACCTCACGGCACGAGCTGACGACAGCCATGCACCACCTGTAGCCGAGTTCCCTTTCGGGCACCAATCTATCTCTAGAAAGTCCTCGGTATGTCAATCCCTGGTAAGGTTCTTCGCGTTG
>2TW_3381
TCACCCCAGTCACTAATTCTACCTTAGGCACCCTCCCCCAAACGGTTAGAGTAATGATTTCGGGCATAACCAGCTTCCATGGTGTGACGGGCGGTGTGTACAAGGCCCGGGAACGAATTCACCACTGTATAGCTGACCAGCGATTACTAGCGATTCCACCTTCATGTAGGCGAGTTGCAGCCTACAATCCGAACTTAGAACGAGTTTATAGATTAGCTAGTCTTTGCAGATTTGCATCTCATTGTCTCGCCCAATGTAGCACGTGTGTAGCCCAGGGTGTAAGGGGCATGCTGACTTGACGTCATCCCCACCTTCCTCCGGTTTATAACCAGCAGTCTTTTTAGAGTTCCATAAAAGGCAACTAAAAACAAGGGTTGCGCTCGTTGCGGGACTTAACCCAACATCTCACGACACGAGCTGACGACAGCCATGCACCACCTGTGTATACGTTCCAAACGGCACTTTCTCCTTTCAAAGAAATTCGTATCATGTCAAAACCCTGGTAAGGTTCTTCGCGTTGCA
>2TW_3384
TCACCCCAGTCACTAATTCTACCTTAGGCACCCTCCCCCAAACGGTTAGAGTAATGATTTCGGGCATAACCAGCTTCCATGGTGTGACGGGCGGTGTGTACAAGGCCCGGGAACGAATTCACCACTGTATAGCTGACCAGCGATTACTAGCGATTCCACCTTCATGTAGGCGAGTTGCAGCCTACAATCCGAACTTAGAACGAGTTTATAGATTAGCTAGTCTTTGCAGATTTGCATCTCATTGTCTCGCCCAATGTAGCACGTGTGTAGCCCAGGGTGTAAGGGGCATGCTGACTTGACGTCATCCCCACCTTCCTCCGGTTTATAACCAGCAGTCTTTTTAGAGTTCCATGAAAGGCAACTAAAAACAAGGGTTGCGCTCGTTGCGGGACTTAACCCAACATCTCACGACACGAGCTGACGACAGCCATGCACCACCTGTGTATACGTTCCAAAACGGCACTTTCNCCTTTCAAAGAAATTCGTATCATGTCAAAACCCTGGTAAGGTTCTTCGCGTTG
>2TW_3414
TATCCTTCCTCTAAATGATAAGGTTCACGACTCTTCCCGCATGATGACTAACTTGCCACCTCACAGTCCAAATCATTCACCGGATCACTCAATCGGTAGGAGCGACGGGCGGTGTGTACAAAGGGCAGGGACATAATCAGCGCAAGCTGATGACTTGCACTTACTAGGAATTCCTCGTTGAAGATCAATAATTGCAATGATCTATCCCCATCACGACACGGTTTCAGAAGGTTACCCAATCCTATCGGACCAGGACAAACTCGCTGAACGTGTCAGTGTAGCGCGCGTGCAGCCCAGAACATCTAAGGGCATCACAGACCTGTTATTGCCTCAAACTTCCTCGTGTTAATCACACGAAGTCCCTCTAAGAAGCTGTAGCGAAACGTGAATTTCACTCAACTATTTAGCAGGCTAAGGTCTCGTTCGTTAACGGAATTAACCAGACAAATCACTCCACCAACTAAGAACGGCCATGCACCACCACCCATAGAATA
>2TW_3419
TCTCCTTCCTCTAGGTGGGAGGGTTTAATGATCTTCTCAGCAAACAGCCGATGTTGCCATCAACTGAAACCAATCCGAACACTTCACCAGCACACCCAATCGGTAGGAGCGACGGGCGGTGTGTACAAAGGGCAGGGACGTAATCAACGCGAGCTGATGACTCGCGCTTACTAGGCATTCCTCGTTGAAGACTAATAATTGCAATAATCTATCCCCATCACGTTGCAGTTTCAAAGATTACCCGGACCTCTCGGTCAAGGATAGGCTCGTTGAATGCAACAGTGTAGCGCGCGTGCGGCCCAGAACATCTAAGGGCATCACAGACCTGTTATTGCCTCACACTTCCAATTGCCTAAACGACAATAGTCCCTCTAAGAAGTCTGGCGGCTACAAAAAGTAGCCGTGACTATTTAGCAGGCTGAGGTCTCGTTCGTTACCGGAATCAACCTGACAAGGCAACCCACCAACTAAGAACGGCCATGCACCACCACCCACAGAATC
>2TW_3597
TCACCTTCCTCTAAATGATAAGGTTTAGACAAGTTCTCACAGCCACATCCCACTAAAGGAACGGACCACAATCCCGAGGCTTCACCGGACCATTCAATCGGTAGGTGCGACGGGCGGTGTGTACAAAGGGCAGGGACGTAATCAATGCAGATTGATGATCTGCGTTTACTAGGAATTCCTCGTTCATGAATAATAATTGCAATATTCAATCCCTATCACGATGCACGTTCCCAAGATTACCCAGGCCTCTCGGCCAAGGTTCTAGACTCGTTGAATGCATCAGTGTAGCGCGCGTGCGGCCCAGATCATCTAAGGGCATCACAGACCTGTTATTGCCCCCAACTTCCTTCGGTTAAGTCACCGAAAAGTCCCTCTAAGAAGACCAAGTCAATGAAAACTCATTCACCAGTCTATTTAGCAGGCGGGGGTCTCGTTCGTTAACGGAATTAACCAGACAAATCACTCCACCAACTAAGAACGGCCATGCACCACCACCCATAGAATCAAGAAAG
>2TW_3641
TCATCCCAGTTACCAGCCTTACCTTAGGGCTCTGCCTCCTTGCGGTTGGCACAAGCACTTCGGGTGCGACCGGCTTCCATGATGTGACGGGCGGTGTGTACAAGACCCGGGAACGTATTCACGGGGCCGTAGATGATGCCCCATTACTAGCGATTCCAACTTCATGGAGGCGAGTTGCAGCCTCCAATCCGAACTGGGCCCAGTTTTACAGATTTCCTCCACCTCGCGGTATCGGTTCTCATTGTGCTGGGCATTGTAGTACGTGTGCAGCCCTAGGCGTAAGGGCCATACTGACCTGACGTCGTCCCCACCTTCCTCCCAGTTGATCTGGGCAGTCTGACTAGAGTCCCCACCATTACGTGCTGGCAACTAATCACAAGGGTTGCGCTCGTTGCGGGACTTAACCCAACATCTCACGACACGAGCTGACGACGGCCATGCAGCACCTGTGCAAATCCCCGAAGGGTCACGCGCTTCACGCGCTTAGAGA
>2TW_3677
TCACCCCAGTCACTAATTCTACCTTAGGCACCCTCCTCCCCCGAAAGGGTTAGAGTAATGACTTCGGGCGTGGCTCACTTCCATGGTGTGACGGGCGGTGTGTACAAGGCCCGGGAACGGATTCACCGCAGTATGCTGACCTGCGATTACTAGCGATTCCTCCTTCATGCAGGCGAGTTGCAGCCTGCAATCTGAACTGTGCCAGGGTTTGTGAGATTCGCTCTCCCTCGCGGGTTGGCTGCTCTGTGTCCCTCGCATTGTAGTACGTGTGTCGCCCAGGACGTAAGGGCCATGCTGACTTGACGTCATCCTCACCTTCCTCCGGTTTGTCACCGGCAGTCTCGCTAGAGTTCCCAACTTAATGATGGCAACTAACGACGAGGGTTGCGCTCGTTGCGGGACTTAACCCAACATCTCACGACACGAGCTGACGACAGCCATGCAGCACCTGTCTTCTGGTTCCTTACGGCACTCTCCCCTTTCAAGGAGATT
>2TW_3700
TCTCCTTCCTCTAAATGATAAGGTTTACTTAACTTCGCGCTATTGCTAGCACTCCAGAAGGTTCACCGGACCATTCGAAATCGGTAGGAGCGACGGGCGGTGTGTACAAAGGGCAGGGACGTAATCAGTACAAGCTGATGACTTGCACTTACTAGGTATTCCTCGTTCAAGATCTATAATTGCAAAGATCGATCCCTAACACGACCCATATTGCGAAGATTACCCGAACCTTTCCAGGCCAGGAATGACTTGCTGAGTGGGTCAGTGTAGCGCGCGTGCGGCCCAGGACATCTAGGGGCATCACAGACCTGTTATTGCCTCAAACTTCCATACGTTTAATCCGTATAGTCCCTCTAAGAAGAGTACCCGTTGGACACGAGGCATCTATTAAGCAGGTTAAGGTCTCGTTCGTTAACGCAATTAAGCAGACAAATCACTCCACCAACTAAGAACGGCCATGCACCACCACCCATAGAATCAAGAAAGAGCTCTCAATCTGTCAACTCCCACCCA
>2TW_3757
TCACCCCAGTCACTAATTCTACCTTAGGCACCCTCCCCCAAACGGTTAGAGTAATGATTTCGGGCATAACCAGCTTCCATGGTGTGACGGGCGGTGTGTACAAGGCCCGGGAACGGAATTCACCACTGTATAGCTGACCAGCGATTACTAGCGATTCCACCTTCATGTAGGCGAGTTGCAGCCTACAATCCGAACTTAGAACGAGTTTATAGATTAGCTAGTCTTTGCAGATTTGCATCTCATTGTCTCGCCCAATGTAGCACGTGTGTAGCCCAGGGTGTAAGGGGCATGCTGACTTGACGTCATCCCCACCTTCCTCCGGTTTATAACCAGCAGTCTTTTTAGAGTTCCATGAAAGGCAACTAAAAACAAGGGTTGCGCTCGTTGCGGGACTTAACCCAACATCTCACGACACGAGCTGACGACAGCCATGCACCACCTGTGTATACGTTCCAAACGGCACTTTCTTCTTTCAAAGAAATTCGTATCATGTCAAAACCCTGGTAAGGTTCTTCGCGTTG
>2TW_3787
TCACCCCAGTCACTAATTCTACCTTAGGCACCCTCCTCCAAACGGTTAGAGTAATGACTTCGGGCATAACCAGCTTCCATGGTGTGACGGGCGGTGTGTACAAGGCCCGGGAACGGATTCACCGCTGTGTAGCTGACCAGCGATTACTAGCGATTCCACCTTCATGTAGGCGAGTTGCAGCCTACAATCCGAACTTAGAACGAGTTTATAGATTAGCTAGTCTTCGCAGATTTGCTGCTCATTGTCTCGCCCAATGTAGCACGTGTGTAGCCCAGGGTGTAAGGGGCATGCTGACTTGACGTCATCCCCACCTTCCTCCGGTTTATAACCAGCAGTCTTTTTAGAGTTCCTTAAAAGGCAACTAAAAACAAGGGTTGCGCTCGTTGCGGGACTTAACCCAACATCTCACGACACGAGCTGACGACAGCCATGCACCACCTGTGTATACGTTCCAAACGGCACTTTCTCTTTCAAAGAATTCGTATCATGTCAAACCCTGGTAAGGTTCTTCGCGTTGCA
>2TW_3951
TCATCCCAATCATCCCCCTCACCTTAGGCGCTCGCTTCCTTTCGGTTAGCTAAAGCGACGTCGGGTGCGGACGACTCTCATGATGTGACGGGCGGTGTGTACAAGGTCCGAGAACGTATTCACCGTACCGTTCTGATATACGATTACTAGCGATTTCAACTTCATGGAGTCGAGTTGCAGACTCCAATCCGAACTTAGATAGGGTTTGTGAGATTTGCTCCACCTCGCGGTATCGCTCCTCTTTGCTCCTACCATTGTAACACGTGTGTAGCCCTAGGCATAAGGGCCATGAGGACTTGACGTCATCCCCACCTTCCTCCTTGTTTCCAAGGCAGTCCCGTTAAAGTGCATCCGAAGATTAGCAACTAACGGCAAGGGTTGCGCTCGTTAAAGGACTTAACCCAACATCTCACGACACGAGCTGACGACAGCCATGCAGCACCTGTATAATCGTCCAAGTAAACTTGGAACTCGTGCTTTCACACGATAGCAACTACATGTC
>2TW_3956
TCACCCCAGTCACTAATTCTACCTTAGGCATCCTCCTCCAAAAGGTTAGAGTAACGACTTCGGGCATAACCAGCTTCCATGGTGTGACGGGCGGTGTGTACAAGGCCCGGGGAACGAATTCACCACTGTATAGCTGACCAGCGATTACTAGCGATTCCACCTTCATGTAGGCGAGTTGCAGCCTACAATCCGAACTTAGAACGAGTTTATAGATTAGCTAGTCTTTGCAGATTTGCATCTCATTGTCTCGCCCAATGTAGCACGTGTGTAGCCCAGGGTGTAAGGGGCATGCTGACTTGACGTCATCCCCACCTTCCTCCGGTTTATAACCCAGCAGTCTTTTTAGAGTTCCATGAAAGGCAACTAAAAACAAGGGGTTGCGCTCGTTGCGGGACTTAACCCAACATCTCACGACACGAGCTGACGACAGCCATGCACCACCTGTGTATACGTTCCAAACGGCACTTTCTCTTTCAAAGAAATTCGTATCATGTCAAACCCTGGTAAGGTTCTTCGCGTTG
>2TW_3975
TCATCCCAGTTACCAGCCTTACCTTAGGGCTCTGCCTCCTTGCGGTTGGCACAAGCACTTCGGGTGCGACCGGCTTCCATGATGTGACGGGCGGTGTGTACAAGACCCGGGAACGTATTCACGGGGCCGTAGATGATGCCCCCATTACTAGCGATTCCAACTTCATGGAGGCGAGTTGCAGCCTCCAATCCGAACTGGGCCCAGTTTTACAGATTTCCTCCACCTCGCGGTATCGGTTCTCATTGTGCTGGGCATTGTAGTACGTGTGCAGCCCTAGGCGTAAGGGCCATACTGACCTGACGTCGTCCCCACCTTCCTCCCAGTTGATCTGGGCAGTCTGACTAGAGTCCCCACCATTACGTGCTGGCAACTAATCACAAGGGTTGCGCTCGTTGCGGGACTTAACCCAACATCTCACGACACGAGCTGACGACGGCCATGCAGCACCTGTGCAAATCCCCGAAGGTCACGCGCTTTCACGCGCTTAGAGA
>2TW_3993
TCATCCCAGTTACCGCTCATACCTTAGGGCGCTGCCTCCTTGCGGTTGGCGCGCGCACTTCGGGTACAAACGACTCCCATGATGTGACGGGCGGTGTGTACAAGACCCGGGAACGTATTCACGGCGCCGTAGCTGATGCGCCATTACTAGCGATTCCGGCTTCATGGAGGCGAGTTGCAGCCTCCAATCCGAACTGGGCCCGACTTTGGTGATTTCCTCCACCTTGCGGTCTCGGATCCTTCTGTGTCGGGCATTGTAGTACGTGTGCAGCCCTGGCCGTAAGGGCCATACTGACTTGACGTCGTCCCCACCTTCCTCCCCGTTGAACAGGGCAGTCTGAACAGAGTGCCGGAGACTCACGTCTCCATGGCAACAGTTCACAGGGGTTGCGCTCGTTGCGGGACTTAACCCAACATCTCACGACACGAGCTGACGACAGCCATGCAGCACCTGTGCAAATTGTGTATTGCTACACTCACCGGCTTTCACCGGATT
>2TW_4017
TCATCCCAGTTACCAGCCTTACCTTAGGGCTCTGCCTCCTTGCGGTTGGCACAAGCACTTCGGGTGCGACCGGCTTCCATGATGTGACGGGCGGTGTGTACAAGACCCGGGAACGTATTCACGGGGCCGTAGATGATGCCCCATTACTAGCGATTCCAACTTCATGGAGGCGAGTTGCAGCCTCCAATCCGAACTGGGCCCAGTTTTACAGATTTCCTCCACCTCGCGGTATCGGTTCTCATTGTGCTGGGCATTGTAGTACGTGTGCAGCCCTAGGCGTAAGGGCCATACTGACCTGACGTCGTCCCCACCTTCCTCCCAGTTGATCTGGGCAGTCTGACTAGAGTCCCCACCATTACGTGCTGGCAACTAATCACAAGGGTTGCGCTCGTTGCGGGACTTAACCCAACATCTCACGACACGAGCTGACGACGGCCATGCAGCACCTGTGCAAATCCCCCGAAGGGTCACGCGCTTTCACGCGCTTAGAGA
>2TW_4047
TCACCCCAGTCACTAATTCTACCTTAGGCACCCTCCCCCAAACGGTTAGAGTAATGATTTCGGGCATAACCAGCTTCCATGGTGTGACGGGCGGTGTGTACAAGGCCCGGGAACGAATTCACCACTGTATAGCTGACCAGCGATTACTAGCGATTCCACCTTCATGTAGGCGAGTTGCAGCCTACAATCCGAACTTAGAACGAGTTTATAGATTAGCTAGTCTTTGCAGATTTGCATCTCATTGTCTCGCCCAATGTAGCACGTGTGTAGCCCAGGGTGTAAGGGGCATGCTGACTTGACGTCATCCCCACCTTCCTCCGGTTTATAACCAGCAGTCTTTTTAGAGTTCCATAAAAGGCAACTAAAAACAAGGGTTGCGCTCGTTGCGGGACTTAACCCAACATCTCACGACACGAGCTGACGACAGCCATGCACCACCTGTGTATACGTTCCAAACGGCACTTTCTCCTTTCAAAGAAATTCGTATCATGTCAAACCCTGGTAAGGTTCTTCGCGTTGCA
>2TW_4088
TAGCCCCAGTTACTAGTTTTACCCTAGGCGGCTCCTTGCGGTTACCGACTTTAGGTACACCCAGCTTCCATGGCTTGACGGGCGGTGTGTACAAGGTCCGGGAACGTATTCACCGTATCATTGCTGATATACGATTACTAGCGATTCCAGCTTCATGGAGTCGAGTTGCAGACTCCAATTCGAACTGAGACGAGTTTTTTGAGATTAGCATCCTGTCACCAGGTAGCTGCCCTTTGTACTCGCCATTGTAGCACGTGTGTAGCCCTGGGCATAAAGGCCATGATGACTTGACATCATCCCCTCCTTCCTCACGCCTTACGACGGCAGTTTCACTAGAGTTCCCAGCATTACCTGATGGCAACTAGTGATAGGGGTTGCGCTCGTTGCGGGACTTAACCCAACACCTCACGGCACGAGCTGACGACAGCCATGCAGCACCTTACGATCTGTGTATTGCTACAAAAATAAGCTTTCACCTACGGTCAAACCGCATTCAGCCCG
>2TW_4126
TCACCTCGGTCACTAATTTTACCTTCGGCATCTCCTTCCTTACGGTTAGGATAACGACTTCGGGTACAACCAGCTTCCATGGTGTGACGGGCGGTGTGTACAAGGCCCGGGAACGGATTCACCGCTGTGTAGCTGACCAGCGATTACTAGCGATTCCACCTTCATGCAGGCGAGTTGCAGCCTGCAATCTGTACTTGGAGTAAGTTTCAAAGATTAGCTTATTCTCGCGAATTTGCAACTTATTGTCTTACCCATTGTAGGACGTGTGTAGCCCAGGGTGTAAGGGGCATGATGACTTGACGTCGTCCTCACCTTCCTCCGGTTTGTCACCGGCAGTCTTTCTAGACAATAGAACTAAAAATAAGGGTTGCGCTCGTTGCGGGACTTAACCCAACATCTCACGACACGAGCTGACGACAGCCATGCACCACCTGTAGAAGCGGAATAAGGAATTCTTTTCAGAAAACCAACACTTCTAGCAAACCCTGGTAAGGTTCTTCGCGTTGCATCGAATTAAACCACATCCT
>2TW_4143
TCATCCCAATCACCATCCATACCTTAGGCACCTGCCTCCTTGCGGTTAGCTCGGCGGCTTTGGGTACAGACGGCTTTCATGATGTGACGGGCGGTGTGTACAAGGCCTGGGAACGTATTCACGGCGCCGTAGCTGATGCGCCATTACTAGCGATTCCAGCTTCATGCCGGCGAGTTGCAGCCGACAATCTGAACTGGGCCCGGTTTTAAGGATTTGCTCCCCATTGCTGGATTGCGCCCCTCTGTGCCGGGCATTGTAGTACGTGTGCAGCCCTGGCCGTAAGGGCCATACTGACTTGACGTCATCCCCACCTTCCTCCTCGTTGAAGCGAGGCAGTCCGTCCAGAGTGCTCCGGTCTTTCGACCGGGTGGCAACAGGACGCAGGGGTTGCGCTCGTTGCGGGACTTAACCCAACATCTCACGACACGAGCTGACGACAGCCATGCAGCACCTGTGCACGCTCCCCGTTGCGGGGTCGTTACGCTTTCGCGCTT
>2TW_4156
TCACCTCGGTCACTAATTTTACCTTCGGCATCTCCTTCCTTACGGTTAGGATAACGACTTCGGGTACAACCAGCTTCCATGGTGTGACGGGCGGTGTGTACAAGGCCCGGGAACGGATTCACCGCTGTGTAGCTGACCAGCGATTACTAGCGATTCCACCTTCATGCAGGCGAGTTGCAGCCTGCAATCTGTACTTGGAGTAAGTTTCAAAGATTAGCTTATTCTCGCGAATTTGCAACTTATTGTCTTACCCATTGTAGGACGTGTGTAGCCCAGGGTGTAAGGGGCATGATGACTTGACGTCGTCCTCACCTTCCTCCGGTTTGTCACCGGCAGTCTTTCTAGACAATAGAACTAAAAATAAGGGTTGCGCTCGTTGCGGGACTTAACCCAACATCTCACGACACGAGCTGACGACAGCCATGCACCACCTGTAGAAGCGGAATAAGGAATTCTTTTCAGAAAACCAACACTTCTAGCAAACCCTGGTAAGGTTCTTCGCGTTGCATCGATTAAACCACATCCT
>2TW_4204
TCTCCTTCCTCTAAATGATAAGGTTCAAGCAACTTCTCGCAGATAGGTGGTTGCCCTCCTATCCAGCAATCCGAAGATTTCACCGGACCATTCAATCGGTAGGAGCGACGGGCGGTGTGTACAAAGGGCAGGGACGTAATCAACGCGAGCTGATGACTCGCGCTTACTAGGAATTCCTCGTTGAAGATTAATAATTGCAATAATCTATCCCCATCACGATGAACTTTCACAAGTTTACCCATGCCTTTCGGTACAGGTGGTCTCGTTGCGTTCATCAGTGTAGCGCGCGTGCGGCCCAGAACATCTAAGGGCATCACAGACCTGTTATTGCCTCAAACTTCCATTCATTAAACACAAATAGTCCCTCTAAGAAGATGCGCCAATCATATTGGCGAATCTAGTTAGCAGGCTGAGGTCTCGTTCGTTAACGGAATTAACCAGACAAATCACTCCACCAACTAAGAACGGCCATGCACCACCACCCATAGAATCAAGAAAG
>2TW_4219
TAGCCCTAGTCATCGGTTTTACCCTAGGCGACTCCTTACGGTTATCGACTTCAGGTACCCCCAACTCCCATGGCTTGACGGGCGGTGTGTACAAGGCCCGGGAACGTATTCACCGCGTCATTGCTGATACGCGATTACTAGCGAATCCAGCTTCATGAGGTCGAGTTGCAGACCTCAATCCGAACTGAGAATGAGTTTAGAGATTAGCATCACATTACTGTGTAGCAGCCCGTTGTCTCATCCATTGTAGCACGTGTGTAGCCCTGGACGTAAGGGCCGTGATGACTTGACGTCGTCCCCACCTTCCTCACTGCTTGCGCAGGCAGTCTCATTAGAGTCCCCAGCATAACCTGATGGCAACTAATGATAGGGGTTGCGCTCGTTGCGGGACTTAACCCAACACCTCACGGCACGAGCTGACGACAGCCATGCAGCACCTAGTTTCGTGTCCTTTCGGTCTCTCGCGTTTCTGCGAGATTCACTAACTTTCAACG
>2TW_4310
TTACCCCAGTCACTAGGTTAGCCTTCCATCCAATAAATTGGACTTTGGGGCTCCTCTAATTCCCATGGCATGACGGGCAGTGTGTACAAAGCCCGAGAACGTATTCACCGCAACGTGGCTGATTTGCGATTACTAGCGATTCCAACTTCATGAAGGCGAGTTTCAGCCTTCAATCCGAACTGAGGGTAGTTTTGATGGGATTTGCTCCCCCTTGCGGGTTGGCGTCCCATTGTACTATTCCCATTGTAACACGTGTGTAGCCCAAGGCGTAAGGGACACGCTGATCTGACGTCATCTACACCTTCCTCCCGGTTAGACCCGGGCAGTTTCCTTAGACATTACATAACTAAGGATGTAGGTTGCGCTCGTTTGCGGACTTAACCGAACATCTCACGACACGAGCTGACGACGACCGTGCATCACCTGTGTAACACCCTCGAAGGAGTCCCACTTTCATGGGATTAGCAGTTACATGTCAAGCCTTGGTGAGGTTCCTCGCGGAGAATCGAATTAAAACCACATGTT
>2TW_4346
TCTCCTTCCTCTAAATGATAAGGTTTACTTAACTTCGCACTATTGCTAGCACTCCAGAAGGTTCACCGGACCATTCGAAATCGGTAGGAGCGACGGGCGGTGTGTACAAAGGGCAGGGACGTAATCAGTACAAGCTGATGACTCGCGCTTACTAGGAATTCCTCGTTGAAGATTAATAATTGCAATAATCTATCCCCATCACGATGCGTTTTGACAAGATTACCCAACCCTTTCGGGAAAGGTCATAAACTCGTTGAACGCATCAGTGTAGCGCGCGTGCAGCCCAGAACATCTAAGGGCATCACAGACCTGTTATTGCCTCAAACTTCCTTGCGTTAGACACGCAAAGTCCCTCTAAGAAGTTGCCCACGTAACCGAGGTTACATGTAACTATTTAGCAGGTTAAGGTCTCGTTCGTTAACGGAATTAACCAGACAAATCACTCCACCAACTAAGAACGGCCATGCACCACCACCCATAGAATCAAGAAAGAGCTATCAATCTGTCAATCCTTACTAT
>2TW_4359
TCACCTTCCTCTAAATGATAAGGTTTGGACAAGTTCTCACGGTCAGGCCCAATGAAGGAGCCAAACCACAATCCCGAGTCCTCACCGGACCATTCAATCGGTAGGTGCGACGGGCGGTGTGTACAAAGGGCAGGGACGTAATCATTGCAGTTTGATGAACTGCGATTACTAGGAATTCCTCGTTCAAGATTAATAATTGCAATAATCTATCCCTATCACGATGCATGTTAACAAGATTACCCAGGCCTCTCGGCCAAGGTTATATGCTCGTTGAGTGCATCAGTGTAACGCGCGTGCGGCCCAGGACATCTAAGGGCATCACAGACCTGTTATTGCCGCCATCTTCCTTCATCTTGTAGAATGAACGTCCCTCTAAGAAGCTCTTACCAATGAAAAACCATTAGTAGAACTATTAGCAGGCGGCGGTCTCGTTCGTTAACGGAATTAACCAGACAAATCACTCCACCAACTAAGAACGGCCATGCACCACCACCCATAGAATCAAG
>2TW_4360
TCACCCTGGTCATTATCAGCACCTTAGTAGCTTCCCTCCCATAAAGGGTTGGGATCACCACTTTGGGTATTAACAACTCCCGTGGTGTGACGGGCGGTGTGTACAAGGCCCGGGAACGTATTCACCGCCATATAGCTGACTGGCGATTACTAGCGATTCCGGCTTCATGTAGGCGAGTTGCAGCCTACAATCCGAACTGAGGCTGAGTTTAGCAGATTGGCTTGCTCTCACGAGTTTGCTACCGATTGTCTCAGCCATTGTATTACGTGTGTAGCCCAGGATATAAGGGGCATGCTGACTTGACGTCATCCTCTCCTTCCTCCGGTTTACACCGGCAGTCTTTTTAGAAATTTAACTAAAAACAAGGGTTGCGCTCGTTGCTAGACTTAACTATACACCTCACGGCACGAGCTGACGACAGCCATGCACCACCTGTAGCCGAGTTCCCTTTCGGGCACCAATCTATCTCTAGAAAGTCCTCGGTATGTCAATCCCTGGTAAGGTTCTTCGCGTTG
>2TW_4373
TCATCCCAGTTACCAGCTTCACCTTAGGATCGTACGATACTTCGGGTGCTACCGGCTTCCATGATGTGACGGGCGGTGTGTACAAGACCCGGGAACGTATTCACGCTGCCGTAGCTGATGCAGCATTACTAGCGATTCCGGCTTCATGGAGGCGAGTTGCAGCCTCCAATCCGAACTGGGCCCAGTTTTACAGATTTCCTCCACCTCGCGGTCTCGGTTCTCATTGTGCTGGGCATTGTAGTACGTGTGCAGCCCAAGGCGTAAGGGCCATACTGACCTGACGTCGTCCCCACCTTCCTCCCAGTTGATCTGGGCAGTCTGACTAGAGTCCCCACCATTACGTGCTGGCAACTAATCACAGGGGTTGCGCTCGTTGCGGGACTTAACCCAACATCTCACGACACGAGCTGACGACGGCCATGCAGCACCTGTGGAAGTCCCCCGAAGGGTCACACGCTTTCACGTGCTTAGAAATCCATGTCAAGCCTTGGTAAGGTT
>2TW_4376
TCTCCTTCCTCTAGGTGGGAGGGTTTAATGATCTTCTCAGCAACAGCCGATGTTGCCATCAACTGAAACCAATCCGAACACTTCACCAGCACACCCAATCGGTAGGAGCGACGGGCGGTGTGTACAAAGGGCAGGGACGTAATCAACGCGAGCTGATGACTCGCGCTTACTAGGCATTCCTCGTTGAAGACTAATAATTGCAATAATCTATCCCCATCACGTTGCAGTTTCAAAGATTACCCGGACCTCTCGGTCAAGGATAGGCTCGTTGAATGCAACAGTGTAGCGCGCGTGCGGCCCAGAACATCTAAGGGCATCACAGACCTGTTATTGCCTCACACTTCCATTGCCTAAACGACAATAGTCCCTCTAAGAAGTCTGGCGGCTACAAAAAGTAGCCGTGACTATTTAGCAGGCTGAGGTCTCGTTCGTTACCGGAATCAACCTGACAAGGCAACCCACCAACTAAGAACGGCCATGCACCACCACCCACAGAATC
>2TW_4428
TAGCCCTAGTTACCAGTTTTACCCTAGGCAGCTCCTTGCGGTCACCGACTTCAGGCACCCCCAGCTTCCATGGCTTGACGGGCGGTGTGTACAAGGCCCGGGAACGTATTCACCGGATCATGGCTGATATCCGATTACTAGCGATTCCAGCTTCACGGAGTCGAGTTGCAGACTCCGATCCGAACTGTGACCGGTTTTGTAGATTCGCTCCTGGTCACCCAGTGGCTGCTCTCTGTACCGGCCATTGTAGCACGTGTGTAGCCCAAGGCGTAAGGGCCGTGATGATTTGACGTCATCCCCACCTTCCTCACAGTTTGCACTGGCAGTCTCGTTAGAGTTCCCGACATGACTCGCTGGCAACTAACAACAGGGGTTGCGCTCGTTATAGGACTTAACCTGACACCTCACGGCACGAGCTGACGACAACCATGCAGCACCTTGTAAATTGTCTTGCGAAAGTTCTGTTTCCAAAACGGTCAATCTACATTTAAGCCTTGGTAAGGTT
>2TW_4429
TCACCCCAGTCACTAATTCTACCTTAGGCATCCTCCTCCAAAAGGTTAGAGTAACGACTTCGGGTATAACCAGCTTCCATGGTGTGACGGGCGGTGTGTACAAGGCCCGGGAACGGATTCACCACTGTATAGCTGACCAGCGATTACTAGCGATTCCACCTTCATGTAGGCGAGTTGCAGCCTACAATCCGAACTTAGAACGAGTTTATAGATTAGCTAGTCTTTGCAGATTTGCATCTCATTGTCTCGCCCAATGTAGCACGTGTGTAGCCCAGGGTGTAAGGGGCATGCTGACTTGACGTCATCCCCACCTTCCTCCGGTTTATAACCAGCAGTCTTTTTAGAGTTCCATAAAAGGCAACTAAAAACAAGGGTTGCGCTCGTTGCGGGACTTAACCCAACATCTCACGACACGAGCTGACGACAGCCATGCACCACCTGTGTATACGTTCCAAACGGCACTTTCTCCTTTCAAAGAAATTCGTATCATGTCAAACCCTGGTAAGGTTCTTCGCGTTGCA
>2TW_4559
TCACCTCGGTCACTAATTTTACCTTCGGCATCTCCTTCCTTACGGTTAGGATAACGACTTCGGGTACAACCAGCTTCCATGGTGTGACGGGCGGTGTGTACAAGGCCCGGGAACGGATTCACCGCTGTGTAGCTGACCAGCGATTACTAGCGATTCCACCTTCATGCAGGCGAGTTGCAGCCTGCAATCTGTACTTGGAGTAAGTTTCAAAGATTAGCTTATTCTCGCGAATTTGCAACTTATTGTCTTACCCATTGTAGGACGTGTGTAGCCCAGGGTGTAAGGGGCATGATGACTTGACGTCGTCCTCACCTTCCTCCGGTTTGTCACCGGCAGTCTTTCTAGACAATAGAACTAAAATAAGGGTTGCGCTCGTTGCGGGACTTAACCCAACATCTCACGACACGAGCTGACGACAGCCATGCACCACCTGTAGAAGCGGAATAAGGAATTCTTTTCAGAAAACCAACACTTCTAGCAAACCCTGGTAAGGTTCTTCGCGTTGCATCGAATTAAACCACATCCT
>2TW_4561
TCATCCCAGTTACCGCTCATACCTTAGGGCGCTGCCTCCTTGCGGTTGGCGCGCGCACTTCGGGTACAAACGACTCCCATGATGTGACGGGCGGTGTGTACAAGACCCGGGAACGTATTCACGGCGCCGTAGCTGATGCGCCATTACTAGCGATTCCGGCTTCATGGAGGCGAGTTGCAGCCTCCAATCCGAACTGGGCCCGACTTTGGTGATTTCCTCCACCTTGCGGTCTCGGATCCTTCTGTGTCGGGCATTGTAGTACGTGTGCAGCCCTGGCCGTAAGGGCCATACTGACTTGACGTCGTCCCCACCTTCCTCCCCGTTGAACAGGGCAGTCTGAACAGAGTGCCGGAGACTCACGTCTCCATGGCAACAGTTCACAGGGGTTGCGCTCGTTGCGGGACTTAACCCAACATCTCACGACACGAGCTGACGACAGCCATGCAGCACCTGTGCAAATTGTGTATTGCTACACTCACCGGCTTTCACCGGATT
>2TW_4568
TAGCCCTAGTTACCAGTTTTACCCTAGGCAGCTCCTTGCGGTCACCGACTTCAGGCACCCCCAGCTTCCATGGCTTGACGGGCGGTGTGTACAAGGCCCGGGAACGTATTCACCGGATCATGGCTGATATCCGATTACTAGCGATTCCAGCTTCACGGAGTCGAGTTGCAGACTCCGATCCGAACTGTGACCGGTTTTGTAGATTCGCTCCTGGTCACCCAGTGGCTGCTCTCTGTACCGGCCATTGTAGCACGTGTGTAGCCCAAGGCGTAAGGGCCGTGATGATTTGACGTCATCCCCACCTTCCTCACAGTTTGCACTGGCAGTCTCGTTAGAGTTCCCGACATGACTCGCTGGCAACTAACAACAGGGGTTGCGCTCGTTATAGGACTTAACCTGACACCTCACGGCACGAGCTGACGACAACCATGCAGCACCTTGTAAATTGTCTTGCGAAAGTTCTGTTTCCAAAACGGTCAATCTACATTTAAGCCTTGGTAAGGTTCCTCGCG
>2TW_4572
TCATCCCAGTTACCGCTCATAGCGTAGGGCGCTGCTTCCTTACGGTTAGCTCACGCACTTCGGCTACAAACGACTTCCATGATGTGACGGGCGGTGTGTACAAGGCCCGGGAACGTATTCACGGCGCCGTAGCTGATGCGCCATTACTAGCGATTCCGGCTTCATGAAGGCGAGTTGCAGCCTTCAATCCGAACTGGGCCCAGTTTTTGAGATTTCCTCTACCTCGCGGCTTCGGGTCATTCTGTACTGGGCATTGTAGTACGTGTGCAGCCCTGGTCGTAAGGGCCATACTGACTTGACGTCATCCCCACCTTCCTCCCCGTTTCACAGGGCAGTCTGTCCAGAGAGCCTTTGCAGGCAACAGGACACAGGGGTTGCGCTCGTTGCGGGACTTAACCAACATCTCACGACACGAGCTGACGACAGCCATGCAGCACCTGTGCAAATTGTGTATTGCTACACTCGATAGCTTTCACTA
>2TW_4575
TCATCCCAGTTACCGCTCATAGCGTAGGGCGCTGCTTCCTTACGGTTAGCTCACGCACTTCGGCTACAAACGACTTCCATGATGTGACGGGCGGTGTGTACAAGGCCCGGGAACGTATTCACGGCGCCGTAGCTGATGCGCCATTACTAGCGATTCCGGCTTCATGAAGGCGAGTTGCAGCCTTCAATCCGAACTGGGCCCAGTTTTTGAGATTTCCTCTACCTCGCGGCTTCGGTTCATTCTGTACTGGGCATTGTAGTACGTGTGCAGCCCTGGTCGTAAGGGCCATACTGACTTGACGTCATCCCCACCTTCCTCCCGTTTCACAGGGCAGTCTGTCCAGAGAGCCTTTGCAGGCAACAGGACACAGGGGTTGCGCTCGTTGCGGGACTTAACCCAACATCTCACGACACGAGCTGACGACAGCCATGCAGCACCTGTGCAAATTGTGTATTGCTACACTCGATAGCTTTCACTA
>2TW_4614
TAGCCCTAGTTACCAGTTTTACCCTAGGCAGCTCCTTGCGGTCACCGACTTCAGGCACCCCCAGCTTCCATGGCTTGACGGGCGGTGTGTACAAGGCCCGGGAACGTATTCACCGGATCATGGCTGATATCCGATTACTAGCGATTCCAGCTTCACGGAGTCGAGTTGCAGACTCCGATCCGAACTGTGACCGGTTTTGTAGATTCGCTCCTGGTCACCCAGTGGCTGCTCTCTGTACCGGCCATTGTAGCACGTGTGTAGCCCAAGGCGTAAGGGCCGTGATGATTTGACGTCATCCCCACCTTCCTCACAGTTTGCACTGGCAGTCTCGTTAGAGTTCCCGACATGACTCGCTGGCAACTAACAACAGGGGTTGCGCTCGTTATAGGACTTAACCTGACACCTCACGGCACGAGCTGACGACAACCATGCAGCACCTTGTAAATTGTCTTGCGAAAGTTCTGTTTCCAAAACGGTCAATCTACATTTAAGCCTTGGTAAGGTTCCTCGCG
>2TW_4626
TAGCCCTAGTTACTAGTTTTACCCTAGGCAGCTCCTTGCGGTTACCGACTTCAGGTACCCCCAGCTTCCATGGCTTGACGGGCGGTGTGTACAAGGCCCGGGAACGTATTCACCGCGCCATGGCTGATGCGCGATTACTAGCGATTCCAGCTTCACGGAGTCGAGTTGCAGACTCCGATCCGAACTGAGATAGTGTTTAAGGGATTCGCTCCTGGTCACCCAGTGGCTGCCCTCTGTCACTACCATTGTAGCACGTGTGTGGCCCAGGATGTAAGGGCCGTGATGACTTGACGTCGTCCCCACCTTCCTCACAGCTTACGCTGGCAGTTCTGCTAGAGTCCCCGGCATTACCCGTTGGCAACTAACAGTAGGGGTTGCGCTCGTTGCGGGACTTAACCCAACACCTCACGGCACGAGCTGACGACAGCCATGCAGCACCTTGAAAATTGTCCGAAGAAGGACACCTTTCGGCATCTGTCAATTCCCATTTAAAACCCGTGGTAAGGTTCCTCGCGT
>2TW_4627
TCACCTTCCTCTAAATGATAAGGTTTAGACAAGTTCTCACAGCCACATCCCACTAAAGGAACGGACCACAATCCCGAGGCTTCACCGGACCATTCAATCGGTAGGTGCGACGGGCGGTGTGTACAAAGGGCAGGGACGTAATCAATGCAGATTGATGATCTGCGTTTACTAGGAATTCCTCGTTCATGAATAATAATTGCAATATTCAATCCCTATCACGATGCACGTTCCCAAGATTACCCAGGCCTCTCGGCCAAGGTTCTAGACTCGTTGAATGCATCAGTGTAGCGCGCGTGCGGCCCAGATCATCTAAGGGCATCACAGACCTGTTATTGCCCCCAACTTCCTTCGGTTAGTCACCGAAAGTCCCTCTAAGAAGACCAAGTCAATGAAAACTCATTCACCAGTCTATTTAGCAGGCGGGGGTCTCGTTCGTTAACGGAATTAACCAGACAAATCACTCCACCAACTAAGAACGGCCATGCACCACCACCCATAGAATCAAGAAAGAG
>2TW_4659
TAAATCCAGTTACTAGTTTAGCCTTCCACCCACGTAAATGAGTTTTGGGGCTCCCCTAATTCCCAGACCTTGACGGGCAGTGTGTACAAAACCCGAAGAACGTATTCACCGCGACGTTCTGATTCGCGATTACTAGTGATTCCAGCTTCATGAAGTCGAGTTTCAGACTTCAATCCGTACTGAGGGTAGGTTTGGAGGATTTGCTCCGCATCGCTGCTTAGCGTCCCGCTGTCCTATTCCCATTGTATCATGCGTGCAGCCCAAGGCGTAAGGGACACGCTGATCTGACGTCATCTCAGCCTTCCTCCTGGTTACACCCAGGCAGTCTCTTTAGACATTAAATAACTAAAGATTGAGGTTGCGCTCGTTTTCGGACTTAACCGAACATCTCACGACACGAGCTGACGACGACCGTGCATCACCTGTGCTACACCTTCGAAAGAGTCTCGCTTTCACGAGATTTGCAATAGCATGTCAAGCCTTGGTGAGGTTCCTGCTTGG
>2TW_4673
TCACCTTCCTCTAAATGATAAGGTTTGGACAAGTTCTCACGGTCAGGCCCCAATGAAGGAGCCAAACCACAATCCCGAGTCCTCACCGGACCATTCAATCGGTAGGTGCGACGGGCGGTGTGTACAAAGGGCAGGGACGTAATCATTGCAGTTTGATGAACTGCGATTACTAGGAATTCCTCGTTCAAGATTAATAATTGCAATAATCTATCCCTATCACGATGCATGTTAACAAGATTACCCAGGCCTCTCGGCCAAGGTTATATGCTCGTTGAGTGCATCAGTGTAACGCGCGTGCGGCCCAGGACATCTAAGGGCATCACAGACCTGTTATTGCCGCCATCTTCCTTCATCTTGTAGAATGAACGTCCCTCTAAGAAGCTCTTACCAATGAAAAACCCATTAGTAGAACTATTTAGCAGGCGGCGGTCTCGTTCGTTAACGGAATTAACCAGACAAATCACTCCACCAACTAAGAACGGCCATGCCACCACCACCCATAGAATCAAG
>2TW_4674
TGTACTTCCTCTAAATGACCAAGTTTGACCAGCTTCTCAGTAGCGCGTTTCCGTTGCCGGTCACATGCAACCAATCCGGAGGTCTCACTAAGCCATTCAATCGGTAGTAACGACGGGCGGTGTGTACAAAGGGCAGGGACGTAATCAACGCGAGCTGATGACTCACGCTTACTAGGAATTCCTCGTTCAAGTCAAAATTACAAGTGACTATCCCCAGCACGATAAAGTTTCACAAGATTACCCAGACTTTCCAGCCAAGGTGAATACTCGTTGACTTCATCAGTGTAGCGCGCGTGCGGCCCAGAACATCTAAGGGCATCACAGACCTGTTATTGCCTCAAACTTCCATGGATTAAACATCCATAGTCCCTCTAAGAAGTTAGGTGTCCACCAGAGTGAACATAACTATTTAGCAGGTTAAGGTCTCGTTCGTTATCGGAATTAACCAGACAAATCACTCCACCAACTAAGAACGGCCATGCACCACCACCCATAGAATCAAGAAAGAGCT
>2TW_4675
TCACCCCAGTCACTAATTCTACCTTAGGCACCCTCCCCCAAACGGTTAGAGTAATGATTTCGGGCATAACCAGCTTCCATGGTGTGACGGGCGGTGTGTACAAGGCCCGGGAACGAATTCACCACTGTATAGCTGACCAGCGATTACTAGCGATTCCACCTTCATGTAGGCGAGTTGCAGCCTACAATCCGAACTTAGAACGAGTTTATAGATTAGCTAGTCTTTGCAGATTTGCATCTCATTGTCTCGCCCAATGTAGCACGTGTGTAGCCCAGGGTGTAAGGGGCATGCTGACTTGACGTCATCCCCACCTTCCTCCGGTTTATAACCAGCAGTCTTTTTAGAGTTCCATAAAAGGCAACTAAAAACAAGGGTTGCGCTCGTTGCGGGACTTAACCCAACATCTCACGACACGAGCTGACGACAGCCATGCACCACCTGTGTATACGTTCCAAACGGCACTTTCTCCTTTCAAAGAAATTCGTATCATGTCAAAACCCTGGTAAGGTTCTTCGCGTTGCA
>2TW_4748
TCATCCCAGTTACCAGCTTCACCTTAGGATCGTACGATACTTCGGGTGCTACCGGCTTCCATGATGTGACGGGCGGTGTGTACAAGACCCGGGAACGTATTCACGCTGCCGTAGCTGATGCAGCATTACTAGCGATTCCGGCTTCATGGAGGCGAGTTGCAGCCTCCAATCCGAACTGGGCCCAGTTTTACAGATTTCCTCCACCTCGCGGTCTCGGTTCTCATTGTGCTGGGCATTGTAGTACGTGTGCAGCCCAAGGCGTAAGGGCCATACTGACCTGACGTCGTCCCCACCTTCCTCCCAGTTGATCTGGGCAGTCTGACTAGAGTCCCCACCATTACGTGCTGGCAACTAATCACAGGGGTTGCGCTCGTTGCGGGACTTAACCCAACATCTCACGACACGAGCTGACGACGCGACAGTCGCGACGACCTACCGTTTGGGAACCGTACCCCGGTTAAGGGGTCCCCCGAAACGGGAACGGCCCTTTACCCGTTTACCGGGTCGACGTTACGGGTAAACTCCCCTAAGTACGTACTTTAAAAGGCCCCCTTAGGGGTTAAAACGGGGTTTTT
>2TW_4750
TGTACTTCCTCTAAATGACCAAGTTTGACCAGCTTCTCAGCAGCGCGTTTCCGTTGCCGGTCACATGCCACCAATCCGGAGGTCTCACTAAGCCATTCAATCGGTAGTAACGACGGGCGGTGTGTACAAAGGGCAGGGACGTAATCAACGCGAGCTGATGACTCACGCTTACTAGGAATTCCTCGTTCAAGTCAAAATTACAAGTGACTATCCCCAGCACGATAAAGTTTCACAAGATTACCCAGACTTTCCAGCCAAGGTGAATACTCGTTGACTTCATCAGTGTAGCGCGCGTGCGGCCCAGAACATCTAAGGGCATCACAGACCTGTTATTGCCTCAAACTTCCATGGATTAAACATCCATAGTCCCTCTAAGAAGTTAGGTATCCACCAGAGTGAATATAACTATTTAGCAGGTTAAGGTCTCGTTCGTTATCGGAATTAACCAGACAAATCACTCCACCAACTAAGAACGGCCATGCACCACCACCCATAGAATCAAGAAAGAG
>2TW_4824
TAGCCCAGTTACTAGTTTTACCCTAGGCGGCTCCTTGCGGTTACCGACTTTAGGTACACCCAGCTTCCATGGCTTGACGGGCGGTGTGTACAAGGTCCGGGAACGTATTCACCGCGCCATTGCTGATGCGCGATTACTAGCGATTCCAGCTTCATGTAGTCGAGTTGCAGACTACAATCTGAACTGAGAGAAGGTTTTTGAGATTTGCATCCTGTTGCCAGGTAGCATCCCTTTGTCCTCCCCATTGTAGCACGTGTGTAGCCCTGGGCATAAAGGCCATGATGACTTGACATCATCCCCTCCTTCCTCACGCCTTACGGCGGCAGTTTTTTCAGAGTTCCCACCATTACGTGCTGGCAACTGAAAATAGGGGTTGCGCTCGTTGCGGGACTTAACCCAACACCTCACGGCACGAGCTGACGACAGCCATGCAGCACCTTGCTACTTGTATATTGCTATAAAATACCCTTTCAGGTACAGTCAAGCAGCATTCTAG
>2TW_4832
TCTCCTTCCTCTAAGTGATAAGGTTCACGAAACTTTCCGCTGCAACGCTCAGTAAACTGGGCACTGTAGCAGTCCGAATGATTCACCGGATCACTCAATCGGTAGGAGCGACGGGCGGTGTGTACAAAGGGCAGGGACGTAATCAGCACGAGCTGATGACTCGCGCTTACTAGGAATTCCTCGTTGAAGATCAATAATTGCAATAATCTATCCCCATCACGATGCGTTTTAACAAGATTACCCAACCGTTTCAGGCAAGGTTATAAACTCGTTGAGCGCATCAGTGTAGCGCGCGTGCAGCCCAGAACATCTAAGGGCATCACAGACCTGTTATTGCCTCAAACTTCCTTGTGTTAGACACACAAAGTCCCTCTAAGAAGTTGCCCATGTTACCGAGGTAACATGTAACTATTTAGCAGGTTAAGGTCTCGTTCGTTAACGGAATTAACCAGACAAATCACTCCACCAACTAAGAACGGCCATGCACCACCACCCATAGAATCAAG
>2TW_4857
TCATCCCAGTCACCAGTCTTGCCTTAGGGCACTGCCTCCTTGCGGTTGGCGCATGCACTTCGGGCGAAACCAGCTTCCATGATGTGACGGGCGGTGTGTACAAGACCCGGGAACGTATTCACGGTGCCGTAGCTGATGCACCATTACTAGCGATTCCAACTTCATGTAGTCGAGTTGCAGACTACAATCTGAACTGAGCCCAGTTTTACTGATTTCCTCCACCTCGCGGTATCGGGTCACATTGTGCTGGGCATTGTAGTACGTGTGCAGCCCTGGTCGTAAGGGCCATACGGACTTGACGTCATCCCCACCTTCCTCCTCGTTGATCGAGGCAGTCTGATTCGAGTGCTCCAGTAAACTGGGTGGCAACAAATCACAGGGGTTGCGCTCGTTGCGGGACTTAACCCAACATCTCACGACACGAGCTGACGACAGCCATGCAGCACCTGTGCAAAGCGAGTATTGCTACTCTATCC
>2TW_4887
TCACCCCAGTCACTAATTCTACCTTAGGCATCCTCCTCCAAAAGGTTAGAGTAACGACTTCGGGTATAACCAGCTTCCATGGTGTGACGGGCGGTGTGTACAAGGCCCGGGAACGGATTCACCGCTGTATAGCTGACCAGCGATTACTAGCGATTCCACCTTCATGCAGGCGAGTTGCAGCCTGCAATCCGAACTTAGAACGAGTTTATAGATTAGCTAGTCTTTGCAGATTTGCATCTCATTGTCTCGCCCAATGTAGCACGTGTGTAGCCCAGGGTGTAAGGGGCATGCTGACTTGACGTCATCCCCACCTTCCTCCGGTTTATAACCAGCAGTCTTTTTAGAGTTCCATGAAAGGCAACTAAAAACAAGGGTTGCGCTCGTTGCGGGACTTAACCCGAACATCTCACGACACGAGCTGACGACAGCCATGCACCACCTGTGTATACGTTCCAAACGGCACTTTCTCTTCAAAGAAATTCGTATCATGTCAAACCCTGGTAAGGTTCTT
>2TW_4893
TAGCCCTAGTTACCAGTTTTACCCTAGGCAGCTCCTTGCGGTCACCGACTTCAGGCACCCCCAGCTTCCATGGCTTGACGGGCGGTGTGTACAAGGCCCGGGAACGTATTCACCGGATCATGGCTGATATCCGATTACTAGCGATTCCAGCTTCACGGAGTCGAGTTGCAGACTCCGATCCGAACTGAGAACGGTTTTGTAGATTCGCTCCTACTCACGTAGTGGCTGCTCTCTGTACCGTCCATTGTAGCACGTGTGTAGCCCAAGGCGTAAGGGCCGTGATGATTTGACGTCATCCCCACCTTCCTCACAGTTTGCACTGGCAGTCTTGTTAGAGTTCCCGACTTGACTCGCTGGCAACTAACAACAGGGGTTGCGCTCGTTATAGGACTTAACCTGACACCTCACGGCACGAGCTGACGACAACCATGCAGCACCTTGTAAATTGTCTTGCGAAAAATCTGTTTCCAAATCGGTCAATCTACATTTAAGCCTTGGTAAGGTT
>2TW_4948
TCATCCCAGTTACCAGCCTTACCTTAGGGCTCTGCCTCCTTGCGGTTGGCACAAGCACTTCGGGTGCGACCGGCTTCCATGATGTGACGGGCGGTGTGTACAAGACCCGGGAACGTATTCACGGGGCCGTAGATGATGCCCCATTACTAGCGATTCCAACTTCATGGAGGCGAGTTGCAGCCTCCAATCCGAACTGGGCCCAGTTTTACAGATTTCCTCCACCTCGCGGTATCGGTTCTCATTGTGCTGGGCATTGTAGTACGTGTGCAGCCCTAGGCGTAAGGGCCATACTGACCTGACGTCGTCCCCACCTTCCTCCCAGTTGATCTGGGCAGTCTGACTAGAGTCCCCACCATTACGTGCTGGCAACTAATCACAAGGGTTGCGCTCGTTGCGGGACTTAACCCAACATCTCACGACACGAGCTGACGACGGCCATGCAGCACCTGTGCAAATCCCCCGAAGGGTCACGCGCTTTCACGCGCTTAGAGA
>2TW_5036
TCATATTAGTCACCGACTCAACCGTTGATATTCGCTTCCTTAAAAAGGTTGGCAACCTATCTTCGGGACAAGACGGCTCCCAGCATGTGACGGGCGGTGTGTACAAAACTGGGGAACGTATTCACCGCCGTATAGCTGACCGGCGATTACTAGCGATTCCGGCTTCATGAAGTCGAGTTGCAGACTTCAATCCGAACTGAGACAAAGTTTACTAGATTTGCTCCCCCTCACGGGTTTGCGTCCTATTGTCTTTGCCATTGTATTACGCGTGTAGCCCAGGATGTAAGGGGCATGCTGACTTGACGTCATCCTCTCCTTCCTCCGGTTTACACCGGCAGTCTCTTTTGAGTCCTTTCCTAAAAAAGTGGTAACAAAGACAAGGGTTGCGCTCGTTCAAAGACTTAACTCGACACCTCACGGCACGAGCTGACGACAGCCATGCACCACCTGTGTTTCAGCTCCCATATCAAAGATAAGGGCACCTTTCAATCTCTCGAAAGTTCTGAACATGTCAATCCCT
>2TW_5048
TCATCCCAGTTACCGCTCATAGCGTAGGGCGCTGCCTCCTTGCGGTTGGCTTACGCACTTCGGCTACAAACGACTTCCATGATGTGACGGGCGGTGTGTACAAGGCCCGGGAACGTATTCACGGCGCCGTAGCTGATGCGCCATTACTAGCGATTCCGGCTTCATGAGGGCGAGTTGCAGCCCTCAATCCGAACTGGGCCCAGTTTTTGAGATTTCCTCCACCTTGCGGATTCGGTTCATTCTGTACTGGGCATTGTAGTACGTGTGCAGCCCTGGTCGTAAGGGCCATACTGACTTGACGTCATCCCCACCTTCCTCCCCGTTTCACAGGGCAGTCTGTCCAGAGAGCCCGAAGGCAACAGGGACACAGGGGTTGCGCTCGTTGCGGGACTTAACCCAACATCTCACGACACGAGCTGACGACAGCCATGCAGCACCTGTGCAAATTCTTGATATTGCTACCAAGTCGCTAGCTTTCACTAA
>2TW_5060
TCACCTTCCTCTAAATGATAAGGTTTGGACAAGTTCTCACGGTCAGGCCCCAATGAAGGAGCCAAACCACAATCCCGAGTCCTCACCGGACCATTCAATCGGTAGGTGCGACGGGCGGTGTGTACAAAGGGCAGGGACGTAATCATTGCAGTTTGATGAACTGCGATTACTAGGAATTCCTCGTTCAAGATTAATAATTGCAATAATCTATCCCTATCACGATGCATGTTAACAAGATTACCCAGGCCTCTCGGCCAAGGTTATATGCTCGTTGAGTGCATCAGTGTAACGCGCGTGCGGCCCAGGACATCTAAAGGGCATCACAGACCTGTTATTGCCGCCATCTTCCTTCATCTTGTAGAATGAACGTCCCTCTAAGAAGCTCTTACCAATGAAAAACCATTAGTAGAACTATTTAGCAGGCGGCGGTCTCGTTCGTTAACGGAATTAACCAGACAAATCACTCCACCAACTAAGAACGGCCATGCACCACCACCCGTAGAATCAAGAAAGAA
>2TW_5090
TCATCCCAGTTACCGCTCATAGCGTAGGGCGCTGCCTCCTTACGGTTGGCTTACGCACTTCGGCTACAAACAACTTCCATGATGTGACGGGCGGTGTGTACAAGGCCCGGGAACGTATTCACGGCGCCGTAGCTGATGCGCCATTACTAGCGATTCCGGCTTCATGGAGGCGAGTTGCAGCCTCCAATCCGAACTGGGCCCAGTTTTTGAGATTTCCTCCACCTCGCGGATTCGGATCATTCTGTACTGGGCATTGTAGTACGTGTGCAGCCCTGGTCGTAAGGGCCATACTGACTTGACGTCATCCCCACCTTCCTCCCCGTTTCACAGGGCAGTCTGTCCAGAGAGCCCGAAGGCAACAGGACACAGGGGTTGCGCTCGTTGCGGGACTTAACCCAACATCTCACGACACGAGCTGACGACAGCCATGCAGCACCTGTGCAAATTATCGGTATTGCTACCGACTCGCTAACTTTCATTAACTTAGAGATGCA
>2TW_5110
TCACTTCGATCAAGTTGACCAACTTCGATCCTTCGATAAACATTCATTTCTTCGTGAATCAGAGGAATTCATTACTTGTTTATTTCTGGGTTCTTCAGAAAATCCCCTCTCTTAAAGTGTGACGGGCGGTATGTACAAAGCTTAGGTACATATTCACCGAAGCGTTCTGATCTTCGATTACTAACAATTCCTGCTTCATGAGCTCGAGTTGCAGAGCTCAATCCGTACTGGGATGCGATTTATAGTTTTGCTCCAGATTGCTCTTTTGCATCTTTTTGTGCGCATCATTGTAGCACATGTGTAGCCCCTCCCCATAAGGGCCATGCGGACTTGACGTCATCCTCACCTTCCTTCTACCTTTAGTAGACTGTCTATTATGCACCGTGAATGACATAATACAAGGGTTGCGCTCGTTAACGAACTTAATCTAACATCTCACGACACGAGCTGACGACAGCCATGCAGCACCTGTTTCAGGATTTTAA
>2TW_5127
TCATCCCAGTTACCGCTCATACCTTAGGGCGCTGCCTCCTTGCGGTTGGCGCGCGCACTTCGGGTACAAACGACTCCCATGATGTGACGGGCGGTGTGTACAAGACCCGGGAACGTATTCACGGCGCCGTAGCTGATGCGCCATTACTAGCGATTCCGGCTTCATGGAGGCGAGTTGCAGCCTCCAATCCGAACTGGGCCCGACTTTGGTGATTTCCTCCACCTTGCGGTCTCGGATCCTTCTGTGTCGGGCATTGTAGTACGTGTGCAGCCCTGGCCGTAAGGGCCATACTGACTTGACGTCGTCCCCACCTTCCTCCCCGTTGAACAGGGCAGTCTGAACAGAGTGCCGGAGACTCACGTCTCCATGGCAACAGTTCACAGGGGTTGCGCTCGTTGCGGGACTTAACCCAACATCTCACGACACGAGCTGACGACAGCCATGCAGCACCTGTGCAAATTGTGTATTGCTACACTCACCGGCTTTCACCGGATT
>2TW_5143
TCACCCCAGTCACTAATTCTACCTTAGGCACCCTCCCCAAACGGTTAGAGTAATGATTTCGGGCATAACCAGCTTCCATGGTGTGACGGGCGGTGTGTACAAGGCCCGGGAACGAATTCACCACTGTATAGCTGACCAGCGATTACTAGCGATTCCACCTTCATGTAGGCGAGTTGCAGCCTACAATCCGAACTTAGAACGAGTTTATAGATTAGCTAGTCTTTGCAGATTTGCATCTCATTGTCTCGCCCAATGTAGCACGTGTGTAGCCCAGGGTGTAAGGGGCATGCTGACTTGACGTCATCCCCACCTTCCTCCGGTTTATAACCAGCAGTCTTTTTAGAGTTCCATAAAAGGCAACTAAAAACAAGGGTTGCGCTCGTTGCGGGACTTAACCCAACATCTCACGACACGAGCTGACGACAGCCATGCACCACCTGTGTATACGTTCCAAACGGCACTTTCTCCTTTCAAAGAATTCGTATCATGTCAAACCCTGGTAAGGTTCTTCGCGTTGCA
>2TW_5154
TAGCCCTAGTTACCAGTTTTACCCTAGGCAGCTCCTTGCGGTCACCGACTTCAGGCACCCCCAGCTTCCATGGCTTGACGGGCGGTGTGTACAAGGCCCGGGAACGTATTCACCGGATCATGGCTGATATCCGATTACTAGCGATTCCAGCTTCACGGAGTCGAGTTGCAGACTCCGATCCGAACTGAGAACGGTTTTGTAGATTCGCTCCTGGTCACCCAGTGGCTGCTCTCTGTACCGTCCATTGTAGCACGTGTGTAGCCCAAGGCGTAAGGGCCGTGATGATTTGACGTCATCCCCACCTTCCTCACAGTTTGCACTGGCAGTCTTGTTAGAGTTCCCGACTTGACTCGCTGGCAACTAACAACAGGGGTTGCGCTCGTTATAGGACTTAACCTGACACCTCACGGCACGAGCTGACGACAACCATGCAGCACCTTGTAAATTGTCTTGCGAAAGTTCTGTTTCCAAAACGGTCAATCTACATTTAAGCCTTGGTAAGGTTCCTCGCGTA
>2TW_5248
TAGCCCCAATTATCGGTTTTACTCTAGGCGGCGCCTTACGGCTACCGACTTTAAATACCCCCAACTTTCATGGCTTGACGGGCGGTGTGTACAAGGCCCGGGAACGTATTCACCGGATCATGGCTGATATCCGATTACTAGCGATTCCAGCTTCACGGAGTCGAGTTGCAGACTCCGATCCGAACTGTGACCGGTTTTGTAGATTCGCTCCTGGTCACCCAGTGGCTGCTCTCTGTACCGGCCATTGTAGCACGTGTGTAGCCCAAGGCGTAAGGGCCGTGATGATTTGACGTCATCCCCACCTTCCTCTCAGTTTGCACTGGCAGTCTCGTTAGAGTTCCCGACATGACTCGCTGGCAACTAACGACAGGGGTTGCGCTCGTTATAGGACTTAACCTGACACCTCACGGCACGAGCTGACGACAACCATGCAGCACCTTGTAAATTGTCTTGCGAAAAAACTGTTTCCAGTCCGGTCAATCTACATTTAAGCCTTGGTAAGGTTCCTCGCGTATC
>2TW_5266
TCACCCCAGTCACTAATTCTACCTTAGGCACCCTCCCCCAAACGGTTAGAGTAATGACTTCGGGCATAACCAGCTTCCATGGTGTGACGGGCGGTGTGTACAAGGCCCGGGAACGGATTCACCGCTGTGTAGCTGACCAGCGATTACTAGCGATTCCACCTTCATGTAGGCGAGTTGCAGCCTACAATCCGAACTTAGAACGAGTTTATAGATTAGCTAATCTTCGCAGATTTGCATCTCATTGTCTCGCCCAATGTAGCACGTGTGTAGCCCAGGGTGTAAGGGGCATGCTGACTTGACGTCATCCCCACCTTCCTCCGGTTTATAACCAGCAGTCTTTTTAGAGTTCCATAAAAGGCAACTAAAAACAAGGGTTGCGCTCGTTGCGGGACTTAACCCAACATCTCACGACACGAGCTGACGACAGCCATGCACCACCTGTGTATACGCTCCAAACGGCACTTTCTTCTTTCAAAGAAATTCGTATCATGTCAAACCCTGGTAAGGTTCTTCGCGTTG
>2TW_5271
TAAATCCAGTTACTAGTTTAGCCTTCCACCCACGTAAATGAGTTTTGGGGCTCCCCTAATTCCCAGACCTTGACGGGCAGTGTGTACAAAACCCGAGAACGTATTCACCGCGACGTTCTGATTCGCGATTACTAGTGATTCCAGCTTCATGAAGTCGAGTTTCAGACTTCAATCCGTACTGAGGGTAGGTTTGGAGGATTTGCTCCGCATCGCTGCTTAGCGTCCCGCTGTCCTATTCCCATTGTATCATGCGTGCAGCCCAAGGCGTAAGGGACACGCTGATCTGACGTCATCTCAGCCTTCCTCCTGGTTACACCCAGGCAGTCTCTTTAGACATTAAATAACTAAAGATTGAGGTTGCGCTCGTTTTCGGACTTAACCGAACATCTCACGACACGAGCTGACGACGACCGTGCATCACCTGTGCTACACCTTCGAAAGAGTCTCGCTTTCACGAGATTTGCAATAGCATGTCAAGCCTTGGTGAGGTTCCTCGCTTGG
>2TW_5274
TAGCCCTAGTTACCAGTTTTACCCTAGGCAGCTCCTTGCGGTCACCGACTTCAGGCACCCCCAGCTTCCATGGCTTGACGGGCGGTGTGTACAAGGCCCGGGAACGTATTCACCGGATCATGGCTGATATCCGATTACTAGCGATTCCAGCTTCACGGAGTCGAGTTGCAGACTCCGATCCGAACTGTGACCGGTTTTGTAGATTCGCTCCTGGTCACCCAGTGGCTGCTCTCTGTACCGGCCATTGTAGCACGTGTGTAGCCCAAGGCGTAAGGGCCGTGATGATTTGACGTCATCCCCACCTTCCTCACAGTTTGCACTGGCAGTCTCGTTAGAGTTCCCGACATGACTCGCTGGCAACTAACAACAGGGGTTGCGCTCGTTATAGGACTTAACCTGACACCTCACGGCACGAGCTGACGACAACCATGCAGCACCTTGTAAATTGTCTTGCGAAAGTTCTGTTTCCAAAACGGTCAATCTACATTTAAGCCTTGGTAAGGTT
>2TW_5281
TCATCCCAGTTACCAGCTTCACCTTAGGATCGTACGATACTTCGGGTGCTACCGGCTTCCATGATGTGACGGGCGGTGTGTACAAGACCCGGGAACGTATTCACGCTGCCGTAGCTGATGCAGCATTACTAGCGATTCCGGCTTCATGGAGGCGAGTTGCAGCCTCCAATCCGAACTGGGCCCAGTTTTACAGATTTCCTCCACCTCGCGGTCTCGGTTCTCATTGTGCTGGGCATTGTAGTACGTGTGCAGCCCAAGGCGTAAGGGCCATACTGACCTGACGTCGTCCCCACCTTCCTCCCAGTTGATCTGGGCAGTCTGACTAGAGTCCCCACCATTACGTGCTGGCAACTAATCACAGGGGTTGCGCTCGTTGCGGGACTTAACCCAACATCTCACGACACGAGCTGACGACGGCCATGCAGCACCTGTGGAAGTCCCCCGAAGGGTCACACGCTTTCACGTGCTTAGAAATCCATGTCAAGCCTTGGTAAGGTT
>2TW_5323
TCACCCCAGTTGCTGACTATACCTTGGTCAAACGCCTCCTTGCGGTTAGCAATCTGCTTTAAGGTAGAACCAACTTCCATGGTGTGACGGGCGGTGTGTACAAGACCCGGGAACGTATTCACCGTAGCACGCTGATCTACGATTACTAGCGATTCCAGCTTCATGCACTCGAGTTGCAGAGTGCAATCCGAACTGAGGTAGATTTTTGAGTTTAGCTTAGCGTCGCCACTTTGCATCTCATTGTCACTACCATTGTAGCACGTGTGTAGCCCAACCCGTAAGGGCCATGAGGACTTGACGTCATCCCCACCTTCCTCCAGCTTATCACTGGCAGTTCTTTCAGAGTGCCCAGCATGACCTGATGGCAACTAAAAGTAGGGGTTGCGCTCGTTGCGGGACTTAACCCAACATCTCACGACACGAGCTGACGACAGCCATGCAGCACCTGTGTTCTGTCCGGCCGAACCGAAAAGTCTAGTTTCCTAAA
>2TW_5408
TCACCCCAGTCACTAATTCTACCTTAGGCACCCTCCCCCAAACGGTTAGAGTAATGATTTCGGGCATAACCAGCTTCCATGGTGTGACGGGCGGTGTGTACAAGGCCCGGGAACGAATTCACCACTGTATAGCTGACCAGCGATTACTAGCGATTCCACCTTCATGTAGGCGAGTTGCAGCCTACAATCCGAACTTAGAACGAGTTTATAGATTAGCTAGTCTTTGCAGATTTGCATCTCATTGTCTCGCCCAATGTAGCACGTGTGTAGCCCAGGGTGTAAGGGGCATGCTGACTTGACGTCATCCCCACCTTCCTCCGGTTTATAACCAGCAGTCTTTTTAGAGTTCCATAAAAGGCAACTAAAAACAAGGGTTGCGCTCGTTGCGGGACTTAACCCAACATCTCACGACACGAGCTGACGACAGCCATGCACCACCTGTGTATACGTTCCAAACGGCACTTTCTCCTTTCAAAGAAATTCGTATCATGTCAAAACCCTGGTAAGGTTCTTCGCGTTGCA
>2TW_5409
TCATCCCAGTTACCAGCTTCACCTTAGGATCGTACGATACTTCGGGTGCTACCGGCTTCCATGATGTGACGGGCGGTGTGTACAAGACCCGGGAACGTATTCACGCTGCCGTAGCTGATGCAGCATTACTAGCGATTCCGGCTTCATGGAGGCGAGTTGCAGCCTCCAATCCGAACTGGGCCCAGTTTTACAGATTTCCTCCACCTCGCGGTCTCGGTTCTCATTGTGCTGGGCATTGTAGTACGTGTGCAGCCCAAGGCGTAAGGGCCATACTGACCTGACGTCGTCCCCACCTTCCTCCCAGTTGATCTGGGCAGTCTGACTAGAGTCCCCACCATTACGTGCTGGCAACTAATCACAGGGGTTGCGCTCGTTGCGGGACTTAACCCAACATCTCACGACACGAGCTGACGACGGCCATGCAGCACCTGTGGAAGTCCCCCGAAGGGTCACACGCTTTCACGTGCTTAGAAATCCATGTCAAGCCTTGGTAAGGTTT
>2TW_5437
TCACCTTCCTCTAAATGATGAGGTTTAGATAACTTCTCACGCTGCCGACCGAGGCCAGTGGCGCAATCCGAAAGCTTCACCGAATCATTCAATCGGTAGGTGCGACGGGCGGTGTGTACAAAGGGCAGGGACGTAATCAATGCGAGCTGATGACTCGCGTTTACTAGGAATTCCTCGTTCAAGATTAATAGTTGCAATAATCTATCCCTATCACGATGCGCATTACAAGATTACCCGGTCCTTCCGGACAAGGTTATAAACTCGTTGAACGCATCAGTGTAGCGCGCGTGCGGCCCAGGACATCTAAGGGCATCACAGACCTGTTATTGCCCCCAACTTCCTTCGGCCTAGCGCCGAAAGTCCCTCTAAGAAGTCTCTGGCAATGCTAAGCATTCCCAGTACTATTTAGCAGGCGGGGGTCTCGTTCGTTAACGGAATTAACCAGACAAATCACTCCACCAACTAAGAACGGCCATGCACCACCACCCATAGAATCAAGAAAGAGCTCT
>2TW_5442
TAGTCCCAGTCACCAGCCTTGCCGTGGGCACGCATGAAATTGCGCGACTTCGGGCACTGCCAGCTCCCATGACTTGACGGGCGGTGTGTACAAGGCTCAGGAACATATTCACCGCGGCGTAGCTGATCCGCGATTACTAGCGATTCCAACTTCATGCGGGCGAATTTCAGCCCGCAATCTGAACTGGGGTATGCTTTAGCGATTTGCTCCACCTTGCGGTCTTGCATCGTTCTGTACATACCATTGTAGCACGTGTGCAGCCCTAGACATAAAGGCCATGAGGACTTGACGTCATCCCCACCTTCCTCCGGTTTGACACCGGCAGTCTCGCTACAGTCCTCGCCATTACGCGTTAGCAAGTAGCGACAGGGGTTGCGCTCGTTGAGGGACTTAACCCGACACTTCACAGCACGAGCTGACGACAGCCATGCAGCACCTGTTCACGTTCCGCCCTTGCGGGTGTACCTCTACTTTCAT
>2TW_5460
TCATCCCAGTTACCAGTTGCACCTTAGGACCCTGCCTCCTGGTTACCCAGGTTGGCGCGGATACTTCGGGTGCTACCGGCTCCCATGATGTGACGGGCGGTGTGTACAAGACCCGGGAACGTATTCACGGCACCGTAGCTGATGCGCCATTACTAGCGATTCCGGCTTCATGGAGGCGAGTTGCAGCCTCCAATCCGAATTGAGGCCAGTTTTTGGGATTTCCTCCCCCTCGCGGGATCGGTTCACTCTGTACTGGCCATTGTAGTACGTGTGCAGCCCTGGGCGTAAGGGCCATACTGACTTGACGTCGTCCCCACCTTCCTCCTAGTTGATCTAGGCAGTCCATTTAGAGTCCCCGGCATGATCCGCTGGCAACTAAATGCAGGGGTTGCGCTCGTTGCGGGACTTAACCCAACATCTCACGACACGAGCTGACGACAGCCATGCAGCACCTGTGCAAAGTGTGGATTGCTCCACCTCNCGCGTTCTCGCG
>2TW_5495
TCATCCCAGTTACCGCTCATAGCGTAGGGCGCTGCCTCCTTACGGTTGGCTTACGCACTTCGGCTACAAACAAACTTCCATGATGTGACGGGCGGTGTGTACAAGGCCCGGGAACGTATTCACGGCGCCGTAGCTGATGCGCCATTACTAGCGATTCCGGCTTCATGGAGGCGAGTTGCAGCCTCCAATCCGAACTGGGCCCAGTTTTTGTAGATTTCCTCCACCTCGCGGATTCGGATCATTCTGTACTGGGCATTGTAGTACGTGTGCAGCCCTGGTCGTAAGGGCCATACTGACTTGACGTCATCCCCACCTTCCTCCCCGTTTCACAGGGCAGTCTGTCCAGAGAGCCCGAAGGCAACAGGACACAGGGGTTGCGCTCGTTGCGGGACTTAACCCAACATCTCACGACACGAGCTGACGACAGCCATGCAGCACCTGTGCAAAATTTATCGGTATTGCTACCGACTCGCTAACTTTCATTAACTTAGAGATGCA
>2TW_5505
TCATCCCAATCACCGATCCCACCTTTGGCAGCTCCCTCCTTGCGGTTGGGCCACTGACTTTGGGTGTTACCGACTTTCGTGATGTGACGGGCGGTGTGTACAAGCCCCGGGAACGTATTCACCGTAGCGTTGCTGATCTACGATTACTAGCAACTCCGACTTCATGGGGTCGAGTTGCAGACCCCCAATCCGAACTGAGACTGGCTTTCTTCGGATTCGCTCCACCTTGCGGTATCGCAGCCGTTTGTACCAGCCATTGTAGCATGCGTGCAGCCCAAGACATAAGGGGGCATGATGATTTGACGTCATCCCCCACCTTCCTCCGAGTTAACCCCCGGCAGTCTCCTGTGAGTCCCCAACTAAAATGCTGGCAACACAGAACGAGGGTTGCGCTCGTTGCGGGACTTAACCCAACATCTCACGACACGAGCTGACGACAACCATGCACCACCTGTATACAGACCTTGCGGCTATGACATCTCTGCCATATTCCTGTATA
>2TW_5662
TCACCCCAGTTGCTGACTATACCTTGGTCAAACGCCTCCTTGCGGTTAGCAATCTGCTTTAAGGTAGAACCAACTTCCATGGTGTGACGGGCGGTGTGTACAAGACCCGGGAACGTATTCACCGTAGCACGCTGATCTACGATTACTAGCGATTCCAGCTTCATGCACTCGAGTTGCAGAGTGCAATCCGAACTGAGGTAGATTTTTGAGTTTAGCTTAGCGTCGCCACTTTGCATCTCATTGTCACTACCATTGTAGCACGTGTGTAGCCCAACCCGTAAGGGCCATGAGGACTTGACGTCATCCCCACCTTCCTCCAGCTTATCACTGGCAGTTCTTTCAGAGTGCCCAGCATGACCTGATGGCAACTAAAAGTAGGGGTTGCGCTCGTTGCGGGACTTAACCCAACATCTCACGACACGAGCTGACGACAGCCATGCAGCACCTGTGTTCTGTCCGGCCGAACCGAAAAGTCTAGTTTCCTAAA
>2TW_5735
TCACCCCAGTCACTAATTCTACCTTAGGCACCCTCCCCCAAACGGTTAGAGTAATGATTTCGGGCATAACCAGCTTCCATGGTGTGACGGGCGGTGTGTACAAGGCCCGGGAACGAATTCACCACTGTATAGCTGACCAGCGATTACTAGCGATTCCACCTTCATGTAGGCGAGTTGCAGCCTACAATCCGAACTTAGAACGAGTTTATAGATTAGCTAGTCTTTGCAGATTTGCATCTCATTGTCTCGCCCAATGTAGCACGTGTGTAGCCCAGGGTGTAAGGGGCATGCTGACTTGACGTCATCCCCACCTTCCTCCGGTTTATAACCAGCAGTCTTTTTAGAGTTCCATGAAAGGCAACTAAAAACAAGGGTTGCGCTCGTTGCGGGACTTAACCCAACATCTCACGACACGAGCTGACGACAGCCATGCACCACCTGTGTATACGTTCCAAACGGCACTTTCTTCTTTCAAAGAATTCGTATCATGTCAAACCCTGGTAAGGTTCTTCGCGTTG
>2TW_5769
TCATCCCAGTTACCAGCCTTACCTTAGGGCTCTGCCTCCTTGCGGTTGGCACAAGCACTTCGGGTGCGACCGGCTTCCATGATGTGACGGGCGGTGTGTACAAGACCCGGGAACGTATTCACGGGGCCGTAGATGATGCCCCATTACTAGCGATTCCAACTTCATGGAGGCGAGTTGCAGCCTCCAATCCGAACTGGGCCCAGTTTTACAGATTTCCTCCACCTCGCGGTATCGGTTCTCATTGTGCTGGGCATTGTAGTACGTGTGCAGCCCTAGGCGTAAGGGCCATACTGACCTGACGTCGTCCCCACCTTCCTCCCAGTTGATCTGGGCAGTCTGACTAGAGTCCCCACCATTACGTGCTGGCAACTAATCACAAGGGTTGCGCTCGTTGCGGGACTTAACCCAACATCTCACGACACGAGCTGACGACGGCCATGCAGCACCTGTGCAAATCCCCCGAAGGGTCACGCGCTTTCACGCGCTTAGAGA
>2TW_5787
TCTCCTTCCTCTAAGTGATATGGTTTACTTAACTTCCCACCTAAGACTCAAGGAATTAGGTAGTCCAGAAGGTTCACCGAATCACTCGAAATCGGTAGGAGCGACGGGCGGTGTGTACAAAGGGCAGGGACGTAATCAGCACATGCTGATGACATGCGCTTACTAGGAATTCCTCGTTCAAGATCTATAATTCCAAAGATCGATCCCTAGCACGATACGTACTATAAAGATTACCCGAAACCTTTCCAGGCCAGGGTGAAACTCGCTGAACGTATCATTGTAGCGCGCGTGCGGCCCAGGACATCTAAGGGCATCACTGACCTGTTATTGCCTCAAACTTCCATGCGCTTGAACGCATAGTCCCTCTAAGAAGTCAACTTAATTATCCATTAAGCGACTAGTTAGCAGGTTAAGGTCTCGTTCGTTAACGGAATTAACCAGACAAATCACTCCACCAACTAAGAACGGCCATGCACCACCACCCATAGAATCAAGAAAAGAGCTCTCAATCTGT
>2TW_5945
TCATCCCAGTTACCAGCTACACCTTAGAACACTACCTCCTTGCGGTTGGTGCGTGCGCTTCGGGTGCGACCGGCTTCCATGATGTGACGGGCGGTGTGTACAAGACCCGGGAACGTATTCACGGGGCCGTAGATGATGCCCCATTACTAGCGATTCCAACTTCATGGAGGCGAGTTGCAGCCTCCAATCCGAACTGGGCCCAGTTTTACAGATTTCCTCCACCTCGCGGTATCGGTTCTCATTGTGCTGGGCATTGTAGTACGTGTGCAGCCCAAGGCGTAAGGGCCATACTGACCTGACGTCGTCCCCACCTTCCTCCCAGTTGATCTGGGCAGTCTGACTAGAGTTCCCACCTTGACGTGCTGGCAACTAATCACAAGGGTTGCGCTCGTTGCGGGACTTAACCCAACATCTCACGACACGAGCTGACGACGGCCATGCAGCACCTGTGCAAATTCCCCGAAGGGTCACACGCTTTCACGTGTTTAGAGATGCATGTA
>2TW_5970
TCATCCCAATCACCATCCATACCTTAGGCACCTGCCTCCTTGCGGTTAGCTCGGCGGCTTTGGGTACAGACGGCTTTCATGATGTGACGGGCGGTGTGTACAAGGCCTGGGAACGTATTCACGGCGCCGTAGCTGATGCGCCATTACTAGCGATTCCAGCTTCATGCCGGCGAGTTGCAGCCGACAATCTGAACTGGGCCCGGTTTTAAGGATTTGCTCCCCATTGCTGGATTGCGCCCCTCTGTGCCGGGCATTGTAGTACGTGTGCAGCCCTGGCCGTAAGGGCCATACTGACTTGACGTCATCCCCACCTTCCTCCTCGTTGAAGCGAGGCAGTCCGTCCAGAGTGCTCCAGTCTCTCGACCGGGTGGCAACAGGACGCAGGGGTTGCGCTCGTTGCGGGACTTAACCCAACATCTCACGACACGAGCTGACGACAGCCATGCAGCACCTGTGCACGCTCCCCTTGCGGGGTCGTTACGCTTTCACG
>2TW_6035
TAGCCCTAGTTACCAGTTTTACCCTAGGCAGCTCCTTGCGGTCACCGACTTCAGGCACCCCCAGCTTCCATGGCTTGACGGGCGGTGTGTACAAGGCCCGGGAACGTATTCACCGGATCATGGCTGATATCCGATTACTAGCGATTCCAGCTTCACGGAGTCGAGTTGCAGACTCCGATCCGAACTGTGACCGGTTTTGTAGATTCGCTCCTGGTCACCCAGTGGCTGCTCTCTGTACCGGCCATTGTAGCACGTGTGTAGCCCAAGGCGTAAGGGCCGTGATGATTTGACGTCATCCCCACCTTCCTCTCAGTTTGCACTGGCAGTCTTGTTAGAGTTCCCGACATGACTCGCTGGCAACTAACAACAGGGGGTTGCGCTCGTTATAGGACTTAACCTGACACCTCACGGCACGAGCTGACGACAACCATGCAGCACCTTGTAAATTGTCTTGCGAAAGTTCTGTTTCCAAAAACGGTCAATCTACATTTAAGCCTTGGTAAGGTTCCTCGCG
>2TW_6055
TCACCCCAGTCACTAATTCTACCTTAGGCACCCTCCCCCAAACGGTTAGAGTAATGATTTCGGGCATAACCAGCTTCCATGGTGTGACGGGCGGTGTGTACAAGGCCCGGGAACGAATTCACCACTGTATAGCTGACCAGCGATTACTAGCGATTCCACCTTCATGTAGGCGAGTTGCAGCCTACAATCCGAACTTAGAACGAGTTTATAGATTAGCTAGTCTTTGCAGATTTGCATCTCATTGTCTCGCCCAATGTAGCACGTGTGTAGCCCAGGGTGTAAGGGGCATGCTGACTTGACGTCATCCCCACCTTCCTCCGGTTTATAACCAGCAGTCTTTTTAGAGTTCCATAAAGGCAACTAAAAACAAGGGTTGCGCTCGTTGCGGGACTTAACCCAACATCTCACGACACGAGCTGACGACAGCCATGCACCACCTGTGTATACGTTCCAAACGGCACTTTCTCCTTTCAAAGAAATTCGTATCATGTCAAACCCTGGTAAGGTTCTTCGCGTTGCA
>2TW_6097
TCTCCTTCCTCTAGATGATAAGGTTCACTGGACTTTCCGTAATGTCTTTGCACCCGCAGAAACAATTATCAGTCCGACCAATTCACCGGACCATCCAATCGGTAGGAGCGACGGGCGGTGTGTACAAAGGGCAGGGACGTATTCAGCGCGAGTTGATGACTCACGCTTACAAGGCATTCCTCGTTCAAGATGCACGATTGCAATCATCTATCCCTAGCACGATGCAGTTTTCAAGGTTCCCCAAGCCTTTCGGCCAAGGAGCAGCACTCGTTGCCTGCATCATTGTAGCGCGCGTGCGGCCCAGAACATCTAAGGGCATCACAGACCTGTTATTGCCTTATTCCTCCATCTGCTAATCACAGATCGTCCCTCTAAGAGGCCTTATTCCTGAGCGTTGCCACTCAGGCGGCCAGTTAGTAGGTTAAGGTCTCGTTCGTTAACGGAATTAACCAGACAAATCACTCCACCAACTAAGAACGGCCATGCACCA
>2TW_6105
TCATCCCAGTTACCAGCCTTACCTTAGGGCTCTGCCTCCTTGCGGTTGGCACAAGCACTTCGGGTGCGACCGGCTTCCATGATGTGACGGGCGGTGTGTACAAGACCCGGGAACGTATTCACGGGGCCGTAGATGATGCCCCATTACTAGCGATTCCAACTTCATGGAGGCGAGTTGCAGCCTCCAATCCGAACTGGGCCCAGTTTTACAGATTTCCTCCACCTCGCGGTATCGGTTCTCATTGTGCTGGGCATTGTAGTACGTGTGCAGCCCTAGGCGTAAGGGCCATACTGACCTGACGTCGTCCCCACCTTCCTCCCAGTTGATCTGGGCAGTCTGACTAGAGTCCCCACCATTACGTGCTGGCAACTAATCACAAGGGTTGCGCTCGTTGCGGGACTTAACCCAACATCTCACGACACGAGCTGACGACGGCCATGCAGCACCTGTGCAAATCCCCCGAAGGGTCACGCGCTTTCACGCGCTTAGAGA
>2TW_6123
TCATCCCAGTTACCGCTCATAGCGTAGGGCGCTGCTTCCTTACGGTTAGCTCACGCACTTCGGCTACAAACGACTTCCATGATGTGACGGGCGGTGTGTACAAGGCCCGGGAACGTATTCACGGCGCCGTAGCTGATGCGCCATTACTAGCGATTCCGGCTTCATGAAGGCGAGTTGCAGCCTTCAATCCGAACTGGGCCCAGTTTTTGAGATTTCCTCTACCTCGCGGCTTCGGGTCATTCTGTACTGGGCATTGTAGTACGTGTGCAGCCCTGGTCGTAAGGGCCATACTGACTTGACGTCATCCCCACCTTCCTCCCCGTTTCACAGGGCAGTCTGTCCAGAGAGCCTTTGCAGGCAACAGGACACAGGGGTTGCGCTCGTTGCGGGACTTAACCCAACATCTCACGACACGAGCTGACGACAGCCATGCAGCACCTGTGCAAATTGTGTATTGCTACACTCGATAGCTTTCACTA
>2TW_6184
TCACCCAGTCACTAATTCTACCTTAGGCACCCTCCCCCAAACGGTTAGAGTAATGATTTCGGGCATAACCAGCTTCCATGGTGTGACGGGCGGTGTGTACAAGGCCCGGGAACGAATTCACCACTGTATAGCTGACCAGCGATTACTAGCGATTCCACCTTCATGTAGGCGAGTTGCAGCCTACAATCCGAACTTAGAACGAGTTTATAGATTAGCTAGTCTTTGCAGATTTGCATCTCATTGTCTCGCCCAATGTAGCACGTGTGTAGCCCAGGGTGTAAGGGGCATGCTGACTTGACGTCATCCCCACCTTCCTCCGGTTTATAACCAGCAGTCTTTTTAGAGTTCCATAAAAGGCAACTAAAAACAAGGGTTGCGCTCGTTGCGGGACTTAACCCAACATCTCACGACACGAGCTGACGACAGCCATGCACCACCTGTGTATACGTTCCAAAACGGCACTTTCTCCTTTCAAAGAAATTCGTATCATGTCAAAACCCTGGTAAGGTTCTTCGCGTTGCA
>2TW_6187
TCACCCCAGTCACTAATTCTACCTTAGGCACCCTCCCCAAACGGTTAGAGTAATGATTTCGGGCATAACCAGCTTCCATGGTGTGACGGGCGGTGTGTACAAGGCCCGGGAACGAATTCACCACTGTATAGCTGACCAGCGATTACTAGCGATTCCACCTTCATGTAGGCGAGTTGCAGCCTACAATCCGAACTTAGAACGAGTTTATAGATTAGCTAGTCTTTGCAGATTTGCATCTCATTGTCTCGCCCAATGTAGCACGTGTGTAGCCCAGGGTGTAAGGGGCATGCTGACTTGACGTCATCCCCACCTTCCTCCGGTTTATAACCAGCAGTCTTTTTAGAGTTCCATAAAAGGCAACTAAAAACAAGGGTTGCGCTCGTTGCGGGACTTAACCCAACATCTCACGACACGAGCTGACGACAGCCATGCACCACCTGTGTATACGTTCCAAACGGCACTTTCTCCTTTCAAAGAAATTCGTATCATGTCAAACCCTGGTAAGGTTCTTCGCGTTGCA
>2TW_6207
TCACCCCAGTTGCTGACTATACCTTGGTCAAACGCCTCCTTGCGGTTAGCAATCTGCTTTAAGGTAGAACCAACTTCCATGGTGTGACGGGCGGTGTGTACAAGACCCGGGAACGTATTCACCGTAGCACGCTGATCTACGATTACTAGCGATTCCAGCTTCATGCACTCGAGTTGCAGAGTGCAATCCGAACTGAGGTAGATTTTTGAGTTTAGCTTAGCGTCGCCACTTTGCATCTCATTGTCACTACCATTGTAGCACGTGTGTAGCCCAACCCGTAAGGGCCATGAGGACTTGACGTCATCCCCACCTTCCTCCAGCTTATCACTGGCAGTTCTTTCAGAGTGCCCAGCATGACCTGATGGCAACTAAAAGGTAGGGGTTGCGCTCGTTGCGGGACTTAACCCAACATCTCACGACACGAGCTGACGACAGCCATGCAGCACCTGTGTTCTGTCCGGCCGAACCGAAAAGTCTAGTTTCCTAAA
>2TW_6269
TAGCCCCAATTATCGGTTTTACTCTAGGCGGCGCCTTACGGCTACCGACTTTAAATACCCCCAACTTTCATGGCTTGACGGGCGGTGTGTACAAGGCCCGGGAACGTATTCACCGCGCCATTGCTGATGCGCGATTACTAGCGAATCCAGCTTCATGGGGTCGAGTTGCAGACCCCAATCCGAACTGAGACTATTTTTGAAGATTTGCATCATGTTGCCATGTAGCTGCCCTCTGTAATAGCCATTGTAGCACGTGTGTAGCCCAGGACGTAAGGGCCGTGATGACTTGACGTCATCCCCACCTTCCTCACCGCTTGCGCGGGCAGTTCCACTAGAGTCCCCGGCCGAACCGCTGGCAACTAATGGTAGGGGTTGCGCTCGTTGCGGGACTTAACCCAACACCTCACGGCACGAGCTGACGACAGCCATGCAGCACCTAGTTTCGGGTCATTGCTGACTAACTCCTTTCAGAGTTATTCCCTAACTTTCAAGCCCTGGTAAGGTTCCTCGCGTATCA
>2TW_6278
TCATCCCAGTTACCATCCATACCTTAGGCACCTGCCTCCCTTGCGGGTTGGCGCAGCGACTTCGGGTACAAACGACTTCCATGATGTGACGGGCGGTGTGTACAAGGCCCGGGAACGTATTCACGGCGCCGTAGCTGATGCGCCATTACTAGCGATTCCAACTTCATGAAGGCGAGTTGCAGCCTTCAATCCGAACTGGGCCCAGGTTTAGTGATTTCCTCCACCTCGCGGTTTCGGTTCCTTCTGTCCTGGGCATTGTAGTACGTGTGCAGCCCTGGCCGTAAGGGCCATACTGACTTGACGTCGTCCCCACCTTCCTCCCCGTTTCACAGGGCAGTCTGATCAGAGTGCTCGGCTTGCGCCGGTGGCAACAGATCACAGGGGTTGCGCTCGTTGCGGGACTTAACCCAACATCTCACGACACGAGCTGACGACAGCCATGCAGCACCTGTGCAAATTGTGTATTGCTACACTCGCTGGCTTTCACCAA
>2TW_6281
TCATCCCAGTTACCGCTCATACCTTAGGGCGCTGCCTCCTTGCGGTTGGCGCGCGCACTTCGGGTACAAACGACTCCCATGATGTGACGGGCGGTGTGTACAAGACCCGGGAACGTATTCACGGCGCCGTAGCTGATGCGCCATTACTAGCGATTCCGGCTTCATGGAGGCGAGTTGCAGCCTCCAATCCGAACTGGGCCCGACTTTGGTGATTTCCTCCACCTTGCGGTCTCGGATCCTTCTGTGTCGGGCATTGTAGTACGTGTGCAGCCCTGGCCGTAAGGGCCATACTGACTTGACGTCGTCCCCACCTTCCTCCCCGTTGAACAGGGCAGTCTGAACAGAGTGCCGGAGACTCACGTCTCCATGGCAACAGTTCACAGGGGTTGCGCTCGTTGCGGGACTTAACCCAACATCTCACGACACGAGCTGACGACAGCCATGCAGCACCTGTGCAAATTGTGTATTGCTACACTCACCGGCTTTCACCGGATT
>2TW_6285
TCATCCCAGTTACCAGCTTCACCTTAGGATCGTACGATACTTCGGGTGCTACCGGCTTCCATGATGTGACGGGCGGTGTGTACAAGACCCGGGAACGTATTCACGCTGCCGTAGCTGATGCAGCATTACTAGCGATTCCGGCTTCATGGAGGCGAGTTGCAGCCTCCAATCCGAACTGGGCCCAGTTTTACAGATTTCCTCCACCTCGCGGTCTCGGTTCTCATTGTGCTGGGCATTGTAGTACGTGTGCAGCCCAAGGCGTAAGGGCCATACTGACCTGACGTCGTCCCCACCTTCCTCCCAGTTGATCTGGGCAGTCTGACTAGAGTCCCCACCATTACGTGCTGGCAACTAATCACAGGGGTTGCGCTCGTTGCGGGACTTAACCCAACATCTCACGACACGAGCTGACGACGGCCATGCAGCACCTGTGGAAGTCCCCCGAAGGGTCACACGCTTTCACGTGCTTAGAAATCCATGTCAAGCCTTGGTAAGGTT
>2TW_6312
TAGCCCCAATCAGAAATCTCGCTTTAGACGCTTAGTTCCCTTGCGGGTTACCAAGGCGGCTTAGAGCGCTCTCTCCTTTCGTGGCTTGACGGGCGGTGTGTACAAGGCCCGGGAACGTATTCACCGCGGCGTTCTGATCCGCGATTACTAGCGATTCCACCTTCACGAGGTCGGGTTGCAGACCTCGATCTGAACTGAGGACGTTTTTGGGGATTGGCTCCAGCTTGCGCTCTTGCGACCCTCTGTGACGCCCATTGTAGCACGTGTGTAGCCCAGGACGTAAGGGCCATGATGACTTGACGTCGTCCCCACCTTCCTCCGCGTTATTCGCGGCAGTCTCTCTAGAGTGCCCAACTGAATGATGGCAACTAGAAACGAGGGTTGCGCTCGTTGCGGGACTTAACCCAACATCTCACGACACGAGCTGACGACAGCCATGCAGCACCTGTGTGAGGTGCTCCCTTGCGGGAGAAGGACGATCTCTCGTCCGGTCACCTCC
>2TW_6317
TCTCCTTCCTCTAAATGATAAGGTTCAAGCAACTTCTCGCAGATAGGCGGTTGCCCTCCTATCCAGCAATCCGAAGATTTCACCGGACCATTCAATCGGTAGGAGCGACGGGCGGTGTGTACAAAGGGCAGGGACGTAATCAACGCGAGCTGATGACTCGCGCTTACTAGGAATTCCTCGTTGAAGATTAATAATTGCAATAATCTATCCCCATCACGATGAACTTTCACAAGTTTACCCATGCCTTTCGGTACAGGTGGTCTCGTTGCGTTCATCAGTGTAGCGCGCGTGCGGCCCAGAACATCTAAGGGCATCACAGACCTGTTATTGCCTCAAACTTCCATTCATTAAACACAAATAGTCCCTCTAAGAAGATGCGCCAATCATATTGGCGAATCTAGTTAGCAGGCTGAGGTCTCGTTCGTTAACGGAATTAACCAGACAAATCACTCCACCAACTAAGAACGGCCATGCACCACCACCCATAGAATCAAGAAAG
>2TW_6332
TCACTTCGATCAAGTTGACCTACTTCGATCCTTTCATAAACATTCATTTCTTCGTGAATCAGAGGAATTCATTACTTGTTTACTTCTGGGTTCTTCAGAAGATCCCCTCTCTTAAAGTGTGACGGGCGGTATGTACAAAGCTTAGGTACTTATTCACCGAAGCGTTCTGATCTTCGATTACTAACAATTCCTGCTTCATGAGCTCGAGTTGCAGAGCTCAATCCGTACTGGGATGCGATTTATAGTTTTGCTCCGGATTACTCTTTTGCATCTTTTTGTGCGCATCATTGTAGCACATGTGTAGCCCTCCCCATAAGGGCCATGCGGACTTGACGTCATCCTCACCTTCCTTCTACATTTAGTAGACAGTCTATTATGCACCGCTAATGACATAATACAAGGGTTGCGCTCGTTAACGAACTTAATCTAACATCTCACGACACGAGCTGACGACAGCCATGCAGCACCTGTTTCAGGATTTTATTAA
>2TW_6334
TGTACTTCCTCTAAATGACCAAGTTTGACCAGCTTCTCAGCAGCGCGTTTCCGTTGCCGGTCACATGCCACCAATCCGGAGGTCTCACTAAGCCATTCAATCGGTAGTAACGACGGGCGGTGTGTACAAAGGGCAGGGACGTAATCAACGCGAGCTGATGACTCACGCTTACTAGGAATTCCTCGTTCAAGTCAAAATTACAAGTGACTATCCCCAGCACGATAAAGTTTCACAAGATTACCCAGACTTTCCAGCCAAGGTGAATACTCGTTGACTTCATCAGTGTAGCGCGCGTGCGGCCCAGAACATCTAAGGGCATCACAGACCTGTTATTGCCTCAAACTTCCATGGATTAAACATCCATAGTCCCTCTAAGAAGTTAGGTATCCACCAGAGTGAATATAACTATTTAGCAGGTTAAGGTCTCGTTCGTTATCGGAATTAACCAGACAAATCACTCCACCAACTAAGAACGGCCATGCACCACCCACCCACTAGAATACAAGAAAGAG
>2TW_6374
TCACCCCAGTCACCAGCCCTGCCTTAGGCGCCTCCCTCCCTTGCGGGTTGAGATAACGACTTCGGGCGTGACCAGCTTCCATGGTGTGACGGGCGGTGTGTACAAGGCCCGGGAACGTATTCACCGCAGTATGCTGACCTGCGATTACTAGCGATTCCGCCTTCATGCAGGCGAGTTGCAGCCTGCAATCTGAACTAAGACCGGGTTTATGAGATTAGCTTGCATTCGCATGCTTGCGACTCTTTGTCCCGGCCATTGTAGTACGTGTGTAGCCCAAGGCGTAAGGGGCATGATGACTTGACGTCATCCCCACTTCCTCCGGTTTGTCACCGGCAGTCTCTCTAGAGTGCCCAACTTAATGATGGCAACTAAAACGAGGGTTGCGCTCGTTGCGGGACTTAACCCAACATCTCACGACACGAGCTGACGACAGCCATGCACCACCTGTGTTCGTGCTCCCGAAGGCACTCCTCCCTTTCAAGAGGATTCACGA
>2TW_6384
TCACCCCAGTTGCTGACTATACCTTGGTCAAACGCCTCCTTGCGGTTAGCAATCTGCTTTAAGGTAGAACCAACTTCCATGGTGTGACGGGCGGTGTGTACAAGACCCGGGAACGTATTCACCGTAGCACGCTGATCTACGATTACTAGCGATTCCAGCTTCATGCACTCGAGTTGCAGAGTGCAATCCGAACTGAGGTAGATTTTTGAGTTTAGCTTAGCGTCGCCACTTTGCATCTCATTGTCACTACCATTGTAGCACGTGTGTAGCCCAACCCGTAAGGGCCATGAGGACTTGACGTCATCCCCACCTTCCTCCAGCTTATCACTGGCAGTTCTTTCAGAGTGCCCAGCATGACCTGATGGCAACTAAAAGTAGGGGTTGCGCTCGTTGCGGGACTTAACCCAACATCTCACGACACGAGCTGACGACAGCCATGCAGCACCTGTGTTCTGTCCGGCCGAACCGAAAAGTCTAGTTTCCTAAA
>2TW_6443
TCATCCCAGTTACCAGCTTCACCTTAGGATCGTACGATACTTCGGGTGCTACCGGCTTCCATGATGTGACGGGCGGTGTGTACAAGACCCGGGAACGTATTCACGCTGCCGTAGCTGATGCAGCATTACTAGCGATTCCGGCTTCATGGAGGCGAGTTGCAGCCTCCAATCCGAACTGGGCCCAGTTTTACAGATTTCCTCCACCTCGCGGTCTCGGTTCTCATTGTGCTGGGCATTGTAGTACGTGTGCAGCCCAAGGCGTAAGGGCCATACTGACCTGACGTCGTCCCCACCTTCCTCCCAGTTGATCTGGGCAGTCTGACTAGAGTCCCCACCATTACGTGCTGGCAACTAATCACAGGGGTTGCGCTCGTTGCGGGACTTAACCCAACATCTCACGACACGAGCTGACGACGGCCATGCAGCACCTGTGGAAGTCCCCCGAAGGGTCACACGCTTTCACGTGCTTAGAAATCCATGTCAAGCCTTGGTAAGGTT
>2TW_6489
TCATCCCAGTTACCAGCTTCACCTTAGGATCGTACGATACTTCGGGTGCTACCGGCTTCCATGATGTGACGGGCGGTGTGTACAAGACCCGGGAACGTATTCACGCTGCCGTAGCTGATGCAGCATTACTAGCGATTCCGGCTTCATGGAGGCGAGTTGCAGCCTCCAATCCGAACTGGGCCCAGTTTTACAGATTTCCTCCACCTCGCGGTCTCGGTTCTCATTGTGCTGGGCATTGTAGTACGTGTGCAGCCCAAGGCGTAAGGGCCATACTGACCTGACGTCGTCCCCACCTTCCTCCCAGTTGATCTGGGCAGTCTGACTAGAGTCCCCACCATTACGTGCTGGCAACTAATCACAGGGGTTGCGCTCGTTGCGGGACTTAACCCAACATCTCACGACACGAGCTGACGACGGCCATGCAGCACCTGTGGAAGTCCCCCGAAGGGTCACACGCTTTCACGTGCTTAGAAATCCATGTCAAGCCTTGGTAAGGTTT
>2TW_6527
TCACCCCAGTCACTAATTCTACCTTAGGCATCCTCCTCCAAAAGGTTAGAGTAACGACTTCGGGTATAACCAGCTTCCATGGTGTGACGGGCGGTGTGTACAAGGCTCAGGAACATATTCACCGCGGCGTAGCTGATCCGCGATTACTAGCGATTCCGACTTCAAGGAGGCGGGTTGCAGCCTCCTATCTGAACTGGGGCGGACTTTAAGCGATTTGCTCCACCTTGCGGTCTTGCATCGTTCTGTATCCGCCATTGTAGCACGTGTGCAGCCCCAGGCATAAGGGCCATGAGGACTTGACGTCATCCCCACCTTCCTCCGGTTTGACACCGGCAGTCTCGCTAGAGTCCTCAGCATTACCTGTTAGCAACTAACGATAGGGGTTTCGCTCGTTGAGGGACTTAACCCGACACTTCACAGCACGAGCTGACGACAGCCATGCAGCACCTGTCCAAGTTCCGGTCTTGCGACTGTTATCCTAATTTCATAGGACTAAT
>2TW_6590
TCACCCCAGTCACTAATTCTACCTTAGGCACCCTCCCCAAACGGTTAGAGTAATGATTTCGGGCATAACCAGCTTCCATGGTGTGACGGGCGGTGTGTACAAGGCCCGGGAACGAATTCACCACTGTATAGCTGACCAGCGATTACTAGCGATTCCACCTTCATGTAGGCGAGTTGCAGCCTACAATCCGAACTTAGAACGAGTTTATAGATTAGCTAGTCTTTGCAGATTTGCATCTCATTGTCTCGCCCAATGTAGCACGTGTGTAGCCCAGGGTGTAAGGGGCATGCTGACTTGACGTCATCCCCACCTTCCTCCGGTTTATAACCAGCAGTCTTTTTAGAGTTCCATAAAAGGCAAACTAAAAACAAGGGTTGCGCTCGTTGCGGGACTTAACCCAACATCTCACGACACGAGCTGACGACAGCCATGCACCACCTGTGTATACGTTCCAAACGGCACTTTCTCCTTTCAAAGAAATTCGTATCATGTCAAACCCTGGTAAGGTTCTTCGCGTTGCA
>2TW_6602
TCATCCCAGTTACCAGCTTCACCTTAGGATCGTACGATACTTCGGGTGCTACCGGCTTCCATGATGTGACGGGCGGTGTGTACAAGACCCGGGAACGTATTCACGCTGCCGTAGCTGATGCAGCATTACTAGCGATTCCGGCTTCATGGAGGCGAGTTGCAGCCTCCAATCCGAACTGGGCCCAGTTTTACAGATTTCCTCCACCTCGCGGTCTCGGTTCTCATTGTGCTGGGCATTGTAGTACGTGTGCAGCCCAAGGCGTAAGGGCCATACTGACCTGACGTCGTCCCCACCTTCCTCCCAGTTGATCTGGGCAGTCTGACTAGAGTCCCCACCATTACGTGCTGGCAACTAATCACAGGGGTTGCGCTCGTTGCGGGACTTAACCCAACATCTCACGACACGAGCTGACGACGGCCATGCAGCACCTGTGGAAGTCCCCCGAAGGGTCACACGCTTTCACGTGCTTAGAAATCCATGTCAAGCCTTGGTAAGGTT
>2TW_6608
TCACCCCAGTTGCTGACTATACCTTGGTCAAACGCCTCCTTGCGGTTAGCAATCTGCTTTAAGGTAGAACCAACTTCCATGGTGTGACGGGCGGTGTGTACAAGACCCGGGAACGTATTCACCGTAGCACGCTGATCTACGATTACTAGCGATTCCAGCTTCATGCACTCGAGTTGCAGAGTGCAATCCGAACTGAGGTAGATTTTTGAGTTTAGCTTAGCGTCGCCACTTTGCATCTCATTGTCACTACCATTGTAGCACGTGTGTAGCCCAACCCGTAAGGGCCATGAGGACTTGACGTCATCCCCACCTTCCTCCAGCTTATCACTGGCAGTTCTTTCAGAGTGCCCAGCATGACCTGATGGCAACTAAAAGTAGGGGTTGCGCTCGTTGCGGGACTTAACCCAACATCTCACGACACGAGCTGACGACAGCCATGCAGCACCTGTGTTCTGTCCGGCCGAACCGAAAAGTCTAGTTTCCTAAA
>2TW_6638
TCACCCCAGTTGCTGACTATACCTTGGTCAAACGCCTCCTTGCGGTTAGCAATCTGCTTTAAGGTAGAACCAACTTCCATGGTGTGACGGGCGGTGTGTACAAGACCCGGGAACGTATTCACCGTAGCACGCTGATCTACGATTACTAGCGATTCCAGCTTCATGCACTCGAGTTGCAGAGTGCAATCCGAACTGAGGTAGATTTTTGAGTTTAGCTTAGCGTCGCCACTTTGCATCTCATTGTCACTACCATTGTAGCACGTGTGTAGCCCAACCCGTAAGGGCCATGAGGACTTGACGTCATCCCCACCTTCCTCCAGCTTATCACTGGCAGTTCTTTCAGAGTGCCCAGCATGACCTGATGGCAACTAAAAGTAGGGGTTGCGCTCGTTGCGGGACTTAACCCAACATCTCACGACACGAGCTGACGACAGCCATGCAGCACCTGTGTTCTGTCCGGCCGAACCGAAAAGTCTAGTTTCCTAA
>2TW_6640
TCATCCCAGTTACCAGCCTTACCTTAGGGCTCTGCCTCCTTGCGGTTGGCACAAGCACTTCGGGTGCGACCGGCTTCCATGATGTGACGGGCGGTGTGTACAAGACCCGGGAACGTATTCACGGGGCCGTAGATGATGCCCCATTACTAGCGATTCCAACTTCATGGAGGCGAGTTGCAGCCTCCAATCCGAACTGGGCCCAGTTTTACAGATTTCCTCCACCTCGCGGTATCGGTTCTCATTGTGCTGGGCATTGTAGTACGTGTGCAGCCCTAGGCGTAAGGGCCATACTGACCTGACGTCGTCCCCACCTTCCTCCCAGTTGATCTGGGCAGTCTGACTAGAGTCCCCACCATTACGTGCTGGCAACTAATCACAAGGGTTGCGCTCGTTGCGGGACTTAACCCAACATCTCACGACACGAGCTGACGACGGCCATGCAGCACCTGTGCAAATCCCCCGAGGTACGACGCGCTTCTACGCGCGTAGTAGA
>2TW_6728
TCATCCCAATCACCATCCATACCTTAGGCGCATGCTTCCTTGCGGTTGGCTCAGCGATTTTGGGTACAGACGGCTTTCATGATGTGACGGGCGGTGTGTACAAGGCCTGGGAACGTATTCACGGCGCCGTAGCTGATGCGCCATTACTAGCGATTCCGGCTTCATGCTGTCGAGTTGCAGACAGCAATCTGAACTGGGCCCGATTTTTAGGATTTGCTCCCCGTCGCCGGTTTGCGCCCCTTTGTATCGGGCATTGTAGTACGTGTGCAGCCCTAGCCGTAAGGGCCATACTGACTTGACGTCATCCCCACCTTCCTCCCCGTTGAAGCGAGGCAGTCCGTCCAGAGTGCTCCATCCTTTCGAATGGGTGGCAACAGGACGTAGGGGTTGCGCTCGTTGCGGGACTTAACCCAACATCTCACGACACGAGCTGACGACAGCCATGCAGCACCTGTGCAAACTGGTATTGCTACCTCGTCACCCTTTCAGGT
>2TW_6735
TCACCCCAGTTGCTGACTATACCTTGGTCAAACGCCTCCTTGCGGTTAGCAATCTGCTTTAAGGTAGAACCAACTTCCATGGTGTGACGGGCGGTGTGTACAAGGCTCAGGAACATATTCACCGCGGCGTAGCTGATCCGCGATTACTAGCGATTCCGACTTCAAGGAGGCGGGTTGCAGCCTCCTATCTGAACTGGGGCGGACTTTAAGCGATTTGCTCCACCTTGCGGTCTTGCATCGTTCTGTATCCGCCATTGTAGCACGTGTGCAGCCCCAGGCATAAGGGCCATGAGGACTTGACGTCATCCCCACCTTCCTCCGGTTTGACACCGGCAGTCTCGCTAGAGTCCTCAGCATTACCTGTTAGCAACTAACGATAGGGGTTTCGCTCGTTGAGGGACTTAACCCGACACTTCACAGCACGAGCTGACGACAGCCATGCAGCACCTGTCCAAGTTCCGGTCTTGCGACTGTTATCCTAATTTCATAGGACTAAT
>2TW_6737
TCATCCCAGTCACCAGTCTTGCCTTAGGGCACTGCCTCCTTGCGGTTGGCGCATGCACTTCGGGCGAAACCAGCTTCCATGATGTGACGGGCGGTGTGTACAAGACCCGGGAACGTATTCACGGTGCCGTAGCTGATGCACCATTACTAGCGATTCCAACTTCATGTAGTCGAGTTGCAGACTACAATCTGAACTGAGCCCAGTTTTACTGATTTCCTCCACCTCGCGGTATCGGGTCACATTGTGCTGGGCATTGTAGTACGTGTGCAGCCCTGGTCGTAAGGGCCATACGGACTTGACGTCATCCCCACCTTCCTCCTCGTTGATCGAGGCAGTCTGATTCGAGTGCTCCAGTAAACTGGGTGGCAACAAATCACAGGGGTTGCGCTCGTTGCGGGACTTAACCCAACATCTCACGACACGAGCTGACGACAGCCATGCAGCACCTGTGCAAAGCGAGTATTGCTACTCTATCC
>2TW_6746
TCATCCCAGTTACCGCTCATAGCGTAGGGCGCTGCCTCCTTGCGGTTGGCTTACGCACTTCGGCTACAAACGACTTCCATGATGTGACGGGCGGTGTGTACAAGGCCCGGGAACGTATTCACGGCGCCGTAGCTGATGCGCCATTACTAGCGATTCCGGCTTCATGAGGGCGAGTTGCAGCCCTCAATCCGAACTGGGCCCAGTTTTTGAGATTTCCTCCACCTTGCGGATTCGGTTCATTCTGTACTGGGCATTGTAGTACGTGTGCAGCCCTGGTCGTAAGGGCCATACTGACTTGACGTCATCCCCACCTTCCTCCCGTTTCACAGGGCAGTCTGTCCAGAGAGCCCGAAGGCAACAGGACACAGGGGTTGCGCTCGTTGCGGGACTTAACCCAACATCTCACGACACGAGCTGACGACAGCCATGCAGCACCTGTGCAAATTCTTGATATTGCTACCAAGTCGCTAGCTTTCACTAA
>2TW_6750
TCACCTCGGTCACTAATTTTACCTTCGGCATCTCCTTCCTTACGGTTAGGATAACGACTTCGGGTACAACCAGCTTCCATGGTGTGACGGGCGGTGTGTACAAGGCCCGGGAACGGATTCACCGCTGTGTAGCTGACCAGCGATTACTAGCGATTCCACCTTCATGCAGGCGAGTTGCAGCCTGCAATCTGTACTTGGAGTAAGTTTCAAAGATTAGCTTATTCTCGCGAATTTGCAACTTATTGTCTTACCCATTGTAGGACGTGTGTAGCCCAGGGTGTAAGGGGCATGATGACTTGACGTCGTCCTCACCTTCCTCCGGTTTGTCACCGGCAGTCTTTCTAGACAATAGAACTAAAAATAAGGGTTGCGCTCGTTGCGGGACTTAACCCAACATCTCACGACACGAGCTGACGACAGCCATGCACCACCTGTAGAAGCGGAATAAGGAATTCTTTTCAGAAAACCAACACTTCTAGCAAACCCTGGTAAGGTTCTTCGCGTTGCATCGAATTAAACCACATCCT
>2TW_6810
TCATCCCAGTTACCAGCCTTACCTTAGGGCTCTGCCTCCTTGCGGTTGGCACAAGCACTTCGGGTGCGACCGGCTTCCATGGTGTGACGGGCGGTGTGTACAAGGCCCGGGAACGAATTCACCACTGTATAGCTGACCAGCGATTACTAGCGATTCCACCTTCATGTAGGCGAGTTGCAGCCTACAATCCGAACTTAGAACGAGTTTATAGATTAGCTAGTCTTTGCAGATTTGCATCTCATTGTCTCGCCCAATGTAGCACGTGTGTAGCCCAGGGTGTAAGGGGCATGCTGACTTGACGTCATCCCCACCTTCCTCCGGTTTATAACCAGCAGTCTTTTTAGAGTTCCATAAAAGGCAACTAAAAACAAGGGTTGCGCTCGTTGCGGGACTTAACCCAACANTCTCACGACACGAGCTGACGACAGCCATGCACCACCTGTGTATACGTTCCAAACGGCACTTTCNCCTTTCAAAGAAATTCGTATCATGTCAAACCCTGGTAAGGTTCTCG
>2TW_6826
TGTACTTCCTCTAAATGACCAAGTTTGACCAACTTCTCAGCGGTCCATTTCCGTTGCCGGTCACAGACTGCCAATCCGGAGGTCTCACTAAGCCATTCAATCGGTAGTAACGACGGGCGGTGTGTACAAAGGGCAGGGACGTAATCAACGCGAGCTGATGACTCACGCTTACTAGGAATTCCTCGTTCAAGTCAAAATTACAAGTGACTATCCCCAGCACGATAAAGTTTCACAAGATTACCCAGACTTTCCAGCCAAGGTGAATACTCGTTGACTTCATCAGTGTAGCGCGCGTGCGGCCCAGAACATCTAAGGGCATCACAGACCTGTTATTGCCTCAAACTTCCATGGATTAAACATCCATAGTCCCTCTAAGAAGTTAGGCGTCCACCAGAGTGAACGTAACTATTTAGCAGGTTAAGGTCTCGTTCGTTATCGGAATTAACCAGACAAATCACTCCACCAACTAAGAACGGCCATGCACCACCACCCATAGAATCAAGAAAGAGCTCTCAA
>2TW_6868
TCACCCCAGTCACTAATTCTACCTTAGGCACCCTCCCCAACGGTTAGAGTAATGATTTCGGGCATAACCAGCTTCCATGGTGTGACGGGCGGTGTGTACAAGGCCCGGGAACGAATTCACCACTGTATAGCTGACCAGCGATTACTAGCGATTCCACCTTCATGTAGGCGAGTTGCAGCCTACAATCCGAACTTAGAACGAGTTTATAGATTAGCTAGTCTTTGCAGATTTGCATCTCATTGTCTCGCCCAATGTAGCACGTGTGTAGCCCAGGGTGTAAGGGGCATGCTGACTTGACGTCATCCCCACCTTCCTCCGGTTTATAACCAGCAGTCTTTTTAGAGTTCCATAAAAGGCAACTAAAAACAAGGGTTGCGCTCGTTGCGGGACTTAACCCAACATCTCACGACACGAGCTGACGACAGCCATGCACCACCTGTGTATACGTTCCAAACGGCACTTTCTCCTTTCAAAGAATTCGTATCATGTCAAACCCTGGTAAGGTTCTTCGCGTTGCA
>2TW_6893
TCACCCCAGTCACTAATTCTACCTTAGGCATCCTCCTCCAAAAGGTTAGAGTAACGACTTCGGGCATAACCAGCTTCCATGGTGTGACGGGCGGTGTGTACAAGGCCCGGGAACGTATTCACCGCAGTATGCTGACCTGCGATTACTAGCGATTCCGCCTTCATGCAGGCGAGTTGCAGCCTGCAATCTGAACTAAGACCGGGTTTATGAGATTAGCTTGCATTCGCATGCTTGCGACTCTTTGTCCCGGCCATTGTAGTACGTGTGTAGCCCAAGGCGTAAGGGGCATGATGACTTGACGTCATCCCCACCTTCCTCCGGTTTGTCACCGGCAGTCTCTCTAGAGTGCCCAACTTAATGATGGCAACTAAAAACGAGGGTTGCGCTCGTTGCGGGACTTAACCCAACATCTCACGACACGAGCTGACGACAGCCATGCACCACCTGTGTTCGTGCTCCCGAAGGCACTCCTCCCTTTCAAGAGGATTCACGAC
>2TW_6927
TCACCCCAGTCACTAATTCTACCTTAGGCGTCCTCCTCCAAAAGGTTAGAGTAACGACTTCGGGCATAACCAGCTTCCATGGTGTGACGGGCGGTGTGTACAAGACCCGGGAACGTATTCACCGCGGCATTCTGATCCGCGATTACTAGCGATTCCGACTTCATGCTCTCGAGTTGCAGAGAGCAATCCGGACTACGACGCACTTTCTGAGATTAGCTCCCCCTCGCGGGTTGGCGACCCTCTGTATGCGCCATTGTATGACGTGTGTAGCCCTACCCATAAGGGCCATGAGGACTTGACGTCGTCCCGACCTTCCTCCGGTTTGTCACCGGCAGTCCCACTAAAGTGCCCAACTGAATGGTGGCAATTAGTGGCAAGGGTTGCGCTCGTTGCGGGACTTAACCCAACATCTCACGACACGAGCTGACGACAGCCATGCAGCACCTGTGTTACCGCTCTCTTTCGAGCACCCCCACATCTCTGCAGGGTTCGGTACATGTCAAGGGTA
>2TW_6946
TATCCTTCCTCTAAATGATAAGGTTCACGACTCTTCCCGCATGATGACTAACTTGCCACCTCACAGTCCAAATCATTCACCGGATCACTCAATCGGTAGGAGCGACGGGCGGTGTGTACAAAGGGCAGGGACATAATCAGCGCAAGCTGATGACTTGCACTTACTAGGAATTCCTCGTTGAAGATCAATAATTGCAATGATCTATCCCCATCACGACACGGTTTCAGAAGGTTACCCAATCCTATCGGACCAGGACAAACTCGCTGAACGTGTCAGTGTAGCGCGCGTGCAGCCCAGAACATCTAAGGGCATCACAGACCTGTTATTGCCTCAAACTTCCTCGTGTTAATCACACGAAGTCCCTCTAAGAAGCTGTAGCGAAACGTGAATTTCACTCAACTATTTAGCAGGCTAAGGTCTCGTTCGTTAACGGAATTAACCAGACAAATCACTCCACCAACTAAGAACGGCCATGCACCACCACCCATAG
>2TW_6963
TCATCCCAGTTACCGCTCATAGCGTAGGGCGCTGCTTCCTTACGGTTAGCTCACGCACTTCGGCTACAAACGACTTCCATGATGTGACGGGCGGTGTGTACAAGGCCCGGGAACGTATTCACGGCGCCGTAGCTGATGCGCCATTACTAGCGATTCCGGCTTCATGAAGGCGAGTTGCAGCCTTCAATCCGAACTGGGCCCAGTTTTGGAGATTTCCTCTACCTCGCGGCTTCGGGTCATTCTGTACTGGGCATTGTAGTACGTGTGCAGCCCTGGTCGTAAGGGCCATACTGACTTGACGTCATCCCCACCTTCCTCCCCGTTTCACAGGGCAGTCTGTCCAGAGAGCCTTTGCAGGCAACAGGACACAGGGGTTGCGCTCGTTGCGGGACTTAACCCAACATCTCACGACACGAGCTGACGACAGCCATGCAGCACCTGTGCAAATTGTGTATTGCTACACTCGATAGCTTTCACTA
>2TW_6981
TCACCCCAGTCATGAATCCTACCGTGGTAATCGTCTTCCTTGCGGTTAGACTAACTACTTCTGGTAAAACCCACTCCCATGGTGTGACGGGCGGTGTGTACAAGGCCCGGGAACGTATTCACCGCGACATGCTGATCCGCGATTACTAGCGATTCCGACTTCATGCAGTCGAGTTGCAGACTACAATCCGGACTACGATCGGCTTTCTGGGATTGGCTCCCCCTCGCGGGTTGGCAACCCTCTGTACCGACCATTGTATTACGTGTGAAGCCCTGGCCATAAGGGCCATGAGGACTTGACGTCATCCCCACCTTCCTCCGGTTTGTCCACCGGCAGTCCCATTAAAGTGCCCAACTAAATGATGGCAATTAATGGCAAGGGTTGCGCTCGTTGCGGGACTTAACCCAACATCTCACGACACGAGCTGACGACAGCCATGCAGCACCTGTGTTACCGTTCTCTTTCGAGCACTTGAACATCTCTGCTCAATTCGGTACATGTCAAGGCCTA
>2TW_7003
TCATCCCAGTTACCGCTCATACCTTAGGGCGCTGCCTCCTTGCGGTTGGCGCGCGCACTTCGGGTACAAACGACTCCCATGATGTGACGGGCGGTGTGTACAAGACCCGGGAACGTATTCACGGCGCCGTAGCTGATGCGCCATTACTAGCGATTCCGGCTTCATGGAGGCGAGTTGCAGCCTCCAATCCGAACTGGGCCCGACTTTGGTGATTTCCTCCACCTTGCGGTCTCGGATCCTTCTGTGTCGGGCATTGTAGTACGTGTGCAGCCCTGGCCGTAAGGGCCATACTGACTTGACGTCGTCCCCACCTTCCTCCCCGTTGAACAGGGCAGTCTGAACAGAGTGCCGGAGACTCACGTCTCCATGGCAACAGTTCACAGGGGTTGCGCTCGTTGCGGGACTTAACCCAACATCTCACGACACGAGCTGACGACAGCCATGCAGCACCTGTGCAAATTGTGTATTGCTACACTCACCGGCTTTCACCGGATT
>2TW_7044
TAGTCCCAATTGCAGAGTTCATCTTAGGCGCCTGGCTCCTTGCGGTTACCTCAGCGACTTCGGATGCCCCCCACTTTCGTGGCTTGACGGGCGGTGTGTACAAGGCTCAGGAACACATTCACCGCGGTATGCTGACCCGCGATTACTAGCGATTCCAGCTTCATGCAGGCGAGTTGCAGCCTGCAATCCGAACTAGGGCACGTTTTTTGGGATTTGCTGGCTCTCGCGAGTTTGCATCCCTTTGTGCGTGCCATTGTAGGACGTGTGCAGCCCTAGTCATAAGGGCCATGAGGACTTGACGTCATCCCCACCTTCCTCCGGTTTAACACCGGCGGTCTCACTAGAGTCCCCACCATTACGTGCTGGCAACTAGTGACAAGGGTTTCGCTCGTTAAGCGACTTAACGCGACATCTCACGACACGAGCTGACGACAGCCATGCAGCACCTGTGCTTGTTCCACCCGAAGGCGTGGCCCTGCTTTCACAGGGTTAA
>2TW_7063
TCACCCCAGTTGCTGACTATACCTTGGTCAAACGCCTCCTTGCGGTTAGCAATCTGCTTTAAGGTAGAACCAACTTCCATGGTGTGACGGGCGGTGTGTACAAGACCCGGGAACGTATTCACCGTAGCACGCTGATCTACGATTACTAGCGATTCCAGCTTCATGCACTCGAGTTGCAGAGTGCAATCCGAACTGAGGTAGATTTTTGAGTTTAGCTTAGCGTCGCCACTTTGCATCTCATTGTCACTACCATTGTAGCACGTGTGTAGCCCAACCCGTAAGGGCCATGAGGACTTGACGTCATCCCCACCTTCCTCCAGCTTATCACTGGCAGTTCTTTCAGAGTGCCCAGCATGACCTGATGGCAACTAAAAGTAGGGGTTGCGCTCGTTGCGGGACTTAACCCAACATCTCACGACACGAGCTGACGACAGCCATGCAGCACCTGTGTTCTGTCCGGCCGAACCGAAAAGTCTAGTTTCCTAAA
>2TW_7123
TCACCTTCCTCTAAATGATAAGGTTTAGACAAGTTCTCACAGCCACATCCCACTAAAGGAACGGACCACAATCCCGAGGCTTCACCGGACCATTCAATCGGTAGGTGCGACGGGCGGTGTGTACAAAGGGCAGGGACGTAATCAATGCAGATTGATGATCTGCGTTTACTAGGAATTCCTCGTTCATGAATAATAATTGCAATATTCAATCCCTATCACGATGCACGTTCCCAAGATTACCCAGGCCTCTCGGCCAAGGTTCTAGACTCGTTGAATGCATCAGTGTAGCGCGCGTGCGGCCCAGATCATCTAAGGGCATCACAGACCTGTTATTGCCCCCAACTTCCTTCGGTTAGTCACCGAAAGTCCCTCTAAGAAGACCAAGTCAATGAAAACTCATTCACCAGTCTATTTAGCAGGCGGGGGTCTCGTTCGTTAACGGAATTAACCAGACAAATCACTCCACCAACTAAGAACGGCCATGCACCACCACCCATAGAATCAAGAAAGAG
>2TW_7169
TCATCCCAGTTACCAGCTTCACCTTAGGATCGTACGATACTTCGGGTGCTACCGGCTTCCATGATGTGACGGGCGGTGTGTACAAGACCCGGGAACGTATTCACGCTGCCGTAGCTGATGCAGCATTACTAGCGATTCCGGCTTCATGGAGGCGAGTTGCAGCCTCCAATCCGAACTGGGCCCAGTTTTACAGATTTCCTCCACCTCGCGGTCTCGGTTCTCATTGTGCTGGGCATTGTAGTACGTGTGCAGCCCAAGGCGTAAGGGCCATACTGACCTGACGTCGTCCCCACCTTCCTCCCAGTTGATCTGGGCAGTCTGACTAGAGTCCCCACCATTACGTGCTGGCAACTAATCACAGGGGTTGCGCTCGTTGCGGGACTTAACCCAACATCTCACGACACGAGCTGACGACGGCCATGCAGCACCTGTGGAAGTCCCCCGAAGGGTCACACGCTTTCACGTGCTTAGAAATCCATGTCAAGCCTTGGTAAGGTT
>2TW_7192
TCACCCCAGTCACTAATTCTACCTTAGGCATCCTCCTCCAAAAGGTTAGAGTAACGACTTCGGGTATAACCAGCTTCCATGGTGTGACGGGCGGTGTGTACAAGGCCCGGGAACGGATTCACCGCTGTATAGCTGACCAGCGATTACTAGCGATTCCACCTTCATGTAGGCGAGTTGCAGCCTACAATCCGAACTTAGAACGAGTTTATAGATTAGCTAGTCTTTGCAGATTTGCATCTCATTGTCTCGCCCAATGTAGCACGTGTGTAGCCCAGGGTGTAAGGGGCATGCTGACTTGACGTCATCCCCACCTTCCTCCGGTTTATAACCAGCAGTCTTTTTAGAGTTCCATAAAAGGCAACTAAAAACAAGGGTTGCGCTCGTTGCGGGACTTAACCCAACATCTCACGACACGAGCTGACGACAGCCATGCACCACCTGTGTATACGTTCCAAACGGCACTTTCNCCTTTCAAAGAATTCGTATCATGTCAAACCCTGGTAAGGTTCTTCGCGTTGC
>2TW_7289
TCACTCCAGTCACCGACCCCACCCTAAACATTACTCTCCTCGCGGTTAAGCCAATGTCTTTAGGTGTTACCAGCTCCCATAGTGTGACGGGCGGTGTGTACAAGACCCGGGAACGTATTCAACGCACTATAGCTGACGCGCGTTTACTAGCAACTCCAACTTCATGCAGGCGAGTTGCAGCCTGCAATCTGAACTGAGGAATGTTTTACTAGGATTTGCTCCGCCTCACGGCTTGGCTTCCCATTGTTCCATCCCATTGTAGCGTGTGTGTAGCCCCGGACATAAAGGCCATGCTGACTTGACGTCATCCCCGCCTTCCTCCGGCTTGCGGCCGGCAGTCTCGCCAGACACTTGTAACTGGCAATGAGGGTTGCGCTCGTTAGCGTACTTAAACGAACATCTCACGACACGAGCTGACGACAGCCATGCAACACCTGTATAAACTCTCTTGCGAGTCGATCCAATTTCTCTTCTCTACCATCTATAT
>2TW_7290
TTTAGTTCCTCTAAATGACCAAGTTTGACCAACTTCTCGGCAGCTCTATGGGGTCGCCCCCAATGAACCGCCAATCCGGAGGTCTCACTAAGCCATTCAATCGGTACTAGCGACGGGCGGTGTGTACAAAGGGCAGGGACGTAATCAACGCGAGCTGATGACTCACGCTTACTAGGAATTCCTCGTTGAAGTCCAAGAATTGCAAAGGACTATCCCCAGCACGATAACATTTCAGAAGATTACCCAGACCTTCCGGCCAAGGTGAATTACTTGCTGCTGTTATCAGTGTAGCGCGCGTGCGGCCCAGAACATCTAAGGGCATCACAGACCTGTTATTGCCTCAAACTTCCATAGACTAAACGTCTATAGTCCCTCTAAGAAGTTGATCATCAACCAGAGTTAATGCAACTATTTAGCAGGTTAAGGTCTCGTTCGTTAACGGAATTAACCAGACAAATCACTCCACCAACTAAGAACGGCCATGCACCACCACCCATAGAATCAAGAAAGAGCT
>2TW_7319
TCACCCCAGTCACTAATTCTACCTTAGGCACCCTCCCCAAACGGTTAGAGTAATGATTTCGGGCATAACCAGCTTCCATGGTGTGACGGGCGGTGTGTACAAGGCCCGGGAACGAATTCACCACTGTATAGCTGACCAGCGATTACTAGCGATTCCACCTTCATGTAGGCGAGTTGCAGCCTACAATCCGAACTTAGAACGAGTTTATAGATTAGCTAGTCTTTGCAGATTTGCATCTCATTGTCTCGCCCAATGTAGCACGTGTGTAGCCCAGGGTGTAAGGGGCATGCTGACTTGACGTCATCCCCACCTTCCTCCGGTTTATAACCAGCAGTCTTTTTAGAGTTCCATAAAAGGCAACTAAAAACAAGGGTTGCGCTCGTTGCGGGACTTAACCCAACATCTCACGACACGAGCTGACGACAGCCATGCACCACCTGTGTATACGTTCCAAACGGCACTTTCTCCTTTCAAAGAAATTCGTATCATGTCAAACCCTGGTAAGGTTCTTCGCGTTGCA
>2TW_7364
TCTCCTTCCTCTAGGTGGGAGGGTTTAATGAACTTCTCGGCGAAAGCAAGTGTTGCCACCCGCTCTGCCAATCCGAACACTTCACCAGCACACCCAATCGGTAGGAGCGACGGGCGGTGTGTACAAAGGGCAGGGACGTAATCAACGCCAGCTGATGACTGGCGCTTACTAGGCATTCCTCGTTGAAGACTAATAATTGCAATAATCTATCCCCATCACGACGCAGTTTCAAAGATTACCCGGACCTCTCGGTCAAGGATAGGCTTGCTGAATGCGTCAGTGTAGCGCGCGTGCGGCCCAGAACATCTAAGGGCATCACAGACCTGTTATTGCCTCATACTTCCGATGCTTTTGTAGCATCTGTCCCTCTAAGAAGTCGGCCAAGCACCAAGGTGCCAGTGACTATTTAGCAGGCTGAGGTCTCGTTCGTTACCGGAATCAACCTGACAAGGCAACCCACCAACTAAGAACGGCCATGCACCACCACCCATAG
>2TW_7415
TCACCCCAGTTGCTGACTATACCTTGGTCAAACGCCTCCTTGCGGTTAGCAATCTGCTTTAAGGTAGAACCAACTTCCATGGTGTGACGGGCGGTGTGTACAAGACCCGGGAACGTATTCACCGTAGCACGCTGATCTACGATTACTAGCGATTCCAGCTTCATGCACTCGAGTTGCAGAGTGCAATCCGAACTGAGGTAGATTTTTGAGTTTAGCTTAGCGTCGCCACTTTGCATCTCATTGTCACTACCATTGTAGCACGTGTGTAGCCCAACCCGTAAGGGCCATGAGGACTTGACGTCATCCCCACCTTCCTCCAGCTTATCACTGGCAGTTCTTTCAGAGTGCCCAGCATGACCTGATGGCAACTAAAAGTAGGGGTTGCGCTCGTTGCGGGACTTAACCCAACATCTCACGACACGAGCTGACGACAGCCATGCAGCACCTGTGTTCTGTCCGGCCGAACCGAAAAGTCTAGTTTCCTAAA
>2TW_7427
TCATCCCAGTTACCGCTCATACCTTAGGGCGCTGCCTCCTTGCGGTTGGCGCGCGCACTTCGGGTACAAACGACTCCCATGATGTGACGGGCGGTGTGTACAAGACCCGGGAACGTATTCACGGCGCCGTAGCTGATGCGCCATTACTAGCGATTCCGGCTTCATGGAGGCGAGTTGCAGCCTCCAATCCGAACTGGGCCCGACTTTGGTGATTTCCTCCACCTTGCGGTCTCGGATCCTTCTGTGTCGGGCATTGTAGTACGTGTGCAGCCCTGGCCGTAAGGGCCATACTGACTTGACGTCGTCCCCACCTTCCTCCCCGTTGAACAGGGCAGTCTGAACAGAGTGCCGGAGACTCACGTCTCCATGGCAACAGTTCACAGGGGTTGCGCTCGTTGCGGGACTTAACCCAACATCTCACGACACGAGCTGACGACAGCCATGCAGCACCTGTGCAAATTGTGTATTGCTACACTCACCGGCTTTCACCGGATT
>2TW_7429
TCATCCCAGTTACCGCTCATACCTTAGGGCGCTGCCTCCTTGCGGTTGGCGCGCGCACTTCGGGTACAAACGACTCCCATGATGTGACGGGCGGTGTGTACAAGACCCGGGAACGTATTCACGGCGCCGTAGCTGATGCGCCATTACTAGCGATTCCGGCTTCATGGAGGCGAGTTGCAGCCTCCAATCCGAACTGGGCCCGACTTTGGTGATTTCCTCCACCTTGCGGTCTCGGATCCTTCTGTGTCGGGCATTGTAGTACGTGTGCAGCCCTGGCCGTAAGGGCCATACTGACTTGACGTCGTCCCCACCTTCCTCCCCGTTGAACAGGGCAGTCTGAACAGAGTGCCGGAGACTCACGTCTCCATGGCAACAGTTCACAGGGGTTGCGCTCGTTGCGGGACTTAACCCAACATCTCACGACACGAGCTGACGACAGCCATGCAGCACCTGTGCAAATTGTGTATTGCTACACTCACCGGCTTTCACCGGATT
>2TW_7444
TCACCCCAATCACCGACCCCACCTTAGACGGCTCCTTCCTTGCGGTTAGGCCACCGGCTTCGGGTGTTGCCGACTTTCGTGGTGTGACGGGCGGTGTGTACAAGGCCCGGGAACGTATTCACCCCGGCGTGCTGATCCGGGATTACTAGCAACTCCAGCTTCATGAAGTCGAGTTGCAGACTTCAATTCGAACTGAGACCGACTTTACGGGATTAGCTAACTCTCGCGAGCAGGCAACCCTTTGTATCGGCCATTGTAGCGTGTTTGCAGCCCTAGACATAAGGGGCATGAGGACTTGACGTCATCCCCACCTTCCTCCGAGTTAACCCCGGCAGTCTCCAATGAGTCCCCAACATAACTTGCTGGCAACATTGGATAAGGGTTGCGCTCGTTGCGGGACTTAACCCAACATCTCACGACACGAGCTGACGACAGCCATGCACCACCTGTGTTCGGCCCTTGCGGACACAACATCTCTGCTGCTTTTCCGAACATGTCAAAACCTAGGTAAGGTTCTTCGCGT
>2TW_7496
TCATCCCAGTTACCGCTCATAGCGTAGGGCGCTGCTTCCTTACGGTTAGCTCACGCACTTCGGCTACAAACGACTTCCATGATGTGACGGGCGGTGTGTACAAGGCCCGGGAACGTATTCACGGCGCCGTAGCTGATGCGCCATTACTAGCGATTCCGGCTTCATGAAGGCGAGTTGCAGCCTTCAATCCGAACTGGGCCCAGTTTTGGAGATTTCCTCTACCTCGCGGCTTCGGGTCATTCTGTACTGGGCATTGTAGTACGTGTGCAGCCCTGGTCGTAAGGGCCATACTGACTTGACGTCATCCCCACCTTCCTCCCCGTTTCACAGGGCAGTCTGTCCAGAGAGCCTTTGCAGGCAACAGGACACAGGGGTTGCGCTCGTTGCGGGACTTAACCCAACATCTCACGGCACGAGCTGACGACAACCATGCAGCACCTTGTAAATTGTCTTGCGAAAGTTCTGTTTCCAAAACGGTCAATCTACATTTAAGCCTTGGTAAGGTT
>2TW_7511
TCATCCCAGTTACCAGCCTTACCTTAGGGCTCTGCCTCCTTGCGGTTGGCACAAGCACTTCGGGTGCGGACCGGCTTCCATGATGTGACGGGCGGTGTGTACAAGACCCGGGAACGTATTCACGGGGCCGTAGATGATGCCCCATTACTAGCGATTCCAACTTCATGGAGGCGAGTTGCAGCCTCCAATCCGAACTGGGCCCAGTTTTACAGATTTCCTCCACCTCGCGGTATCGGTTCTCATTGTGCTGGGCATTGTAGTACGTGTGCAGCCCTAGGCGTAAGGGCCATACTGACCTGACGTCGTCCCCACCTTCCTCCCAGTTGATCTGGGCAGTCTGACTAGAGTCCCCACCATTACGTGCTGGCAACTAATCACAAGGGTTGCGCTCGTTGCGGGACTTAACCCAACATCTCACGACACGAGCTGACGACGGCCATGCAGCACCTGTGCAAATCCCCCGAAGGGTCACGCGCTTTCACGCGCTTAGAGA
>2TW_7577
TCACCCCAGTCACTAATTCTACCTTAGGCACCCTCCCCCAAACGGTTAGAGTAATGATTTCGGGCATAACCAGCTTCCATGGTGTGACGGGCGGTGTGTACAAGGCCCGGGAACGAATTCACCACTGTATAGCTGACCAGCGATTACTAGCGATTCCACCTTCATGTAGGCGAGTTGCAGCCTACAATCCGAACTTAGAACGAGTTTATAGATTAGCTAGTCTTTGCAGATTTGCATCTCATTGTCTCGCCCAATGTAGCACGTGTGTAGCCCAGGGTGTAAGGGGCATGCTGACTTGACGTCATCCCCACCTTCCTCCGGTTTATAACCAGCAGTTCTTTTTAGAGTTCCATAAAAGGCAACTAAAAACAAGGGTTGCGCTCGTTGCGGGACTTAACCCAACATCTCACGACACGAGCTGACGACAGCCATGCACCACCTGTGTATACGTTCCAAACGGCACTTTCTCCTTTCAAAGAAATTCGTATCATGTCAAACCCTGGTAAGGTTCTTCGCGTTGCA
>2TW_7581
TCACCCCAGTCACTAATTCTACCTTAGGCACCCTCCCCCAAACGGTTAGAGTAATGATTTCGGGCATAACCAGCTTCCATGGTGTGACGGGCGGTGTGTACAAGGCCCGGGAACGAATTCACCACTGTATAGCTGACCAGCGATTACTAGCGATTCCACCTTCATGTAGGCGAGTTGCAGCCTACAATCCGAACTTAGAACGAGTTTATAGATTAGCTAGTCTTTGCAGATTTGCATCTCATTGTCTCGCCCAATGTAGCACGTGTGTAGCCCAGGGTGTAAGGGGCATGCTGACTTGACGTCATCCCCACCTTCCTCCGGTTTATAACCAGCAGTCTTTTTAGAGTTCCATAAAAGGCAACTAAAAACAAGGGTTGCGCTCGTTGCGGGACTTAACCCAACATCTCACGACACGAGCTGACGACAGCCATGCACCACCTGTGTATACGTTCCAAACGGCACTTTCTCCTTTCAAAGAAATTCGTATCATGTCAAAACCCTGGTAAGGTTCTTCGCGTTGCA
>2TW_7665
TCACCTTCCTCTAAATGACGAGGTTTGAAAAAGTTCTCACGAAAACGCCTCCAATTAAGGAGGACAATCTCACGATCCCAATTTCTCACCGAGTCATTCAATCGGTAGGTGCGACGGGCGGTGTGTACAAAGGGCAGGGACGTAATCAATGCAAGCTGATGACTTGCGTTTACTAGGAATTCCTCGTTCAAGATTAATAATTGCAATAATCTATCCCTAGCACGATGCGAGTTCAAAAGATTACCCAGAACTATCGATCAAGGTTATAAACTCGTTGAACGCATCAGTGTAGCGCGCGTGCGGCCCAGAACATCTAAGGGCATCACAGACCTGTTATTGCCTCCAACTTCCTTTGGCTAATCGCCAAAAGTCCCTCTAAGAAGATCCAAAACTGCTCAAAAAGCAATCGGAACTATTTAGCACGCGGAGGTCTCGTTCGTTAACGGAATTAACCAGACAAATCACTCCACCAACTAAGAACGGCCATGCACCACCACCCATAGAATCAAGAAAGAGCT
>2TW_7675
TCATCCCAGTTACCAGCCTTACCTTAGGGCTCTGCCTCCTTGCGGTTGGCACAAGCACTTCGGGTGCGACCGGCTTCCATGATGTGACGGGCGGTGTGTACAAGACCCGGGAACGTATTCACGGGGCCGTAGATGATGCCCCATTACTAGCGATTCCAACTTCATGGAGGCGAGTTGCAGCCTCCAATCCGAACTGGGCCCAGTTTTACAGATTTCCTCCACCTCGCGGTATCGGTTCTCATTGTGCTGGGCATTGTAGTACGTGTGCAGCCCTAGGCGTAAGGGCCATACTGACCTGACGTCGTCCCCACCTTCCTCCCAGTTGATCTGGGCAGTCTGACTAGAGTCCCCACCATTACGTGCTGGCAACTAATCACAAGGGTTGCGCTCGTTGCGGGACTTAACCCAACATCTCACGACACGAGCTGACGACGGCCATGCAGCACCTGTGCAAATCCCCCGAAGGGTCACGCGCTTTCACGCGCTTAGAGA
>2TW_7704
TCACCCCAGTCACCAGCCCTGCCTTAGGCGCCTCCCTCCCTTGCGGGTTGAGATAACGACTTCGGGCGTGACCAGCTTCCATGGTGTGACGGGCGGTGTGTACAAGGCCCGGGAACGTATTCACCGCAGTATGCTGACCTGCGATTACTAGCGATTCCGCCTTCATGCAGGCGAGTTGCAGCCTGCAATCTGAACTAAGACCGGGTTTATGAGATTAGCTTGCATTCGCATGCTTGCGACTCTTTGTCCCGGCCATTGTAGTACGTGTGTAGCCCAAGGCGTAAGGGGCATGATGACTTGACGTCATCCCCACCTTCCTCCGGTTTGTCACCGGCAGTCTCTCTAGAGTGCCCAACTTAATGATGGCAACTAAAAACGAGGTTGCGCTCGTTGCGGGACTTAACCCAACATCTCACGACACGAGCTGACGACAGCCATGCACCACCTGTGTTCGTGCTCCCGAAGGCACTCCTCCCTTTCAAGAGGATTCACGA
>2TW_7723
TCTCCTTCCTCTAAATGATAAGGTTTAATGAACTTCAGGCAACGTCGGCGACGGGTGACCGTCACCGTCGTCGCTATCCGTAAACTTCACCGGATCATTCAATCGGTAGGAGCGACGGGCGGTGTGTACAAAGGGCAGGGACGTAATCAACGCGAGCTGATGACTCACGCTTACTAGGTATTCCTCGTTGAAGATCAATAGTTGCAATGATCTATCCCCATCACGATGGATTTTAAGAGATTACCTGGACCTTTCGATCCGGGTATGAGCCCGTTGAATCCATCAGTGTAGCGCGCGTGCGGCCCAGAACATCTAAGGGCATCACAGACCTGTTATTGCCTCAAACTTCCAGTCGGCTAAACGCCAATAGTCCCTCTAAGAAGCCGGCCGCGAACGCGAGCGTTCGCGTGGCTAGTTAGCAGGCTGAGGTCTCGTTCGTTAACGGAATTAACCAGACAAATCACTCCACCAACTAAGAACGGCCATGCACCACCACCCATAGAATCAAGAAAG
>2TW_7752
TCACCCCAGTCACTAATTCTACCTTAGGCACCCTCCCCCAAACGGTTAGAGTAATGATTTCGGGCATAACCAGCTTCCATGGTGTGACGGGCGGTGTGTACAAGGCCCGGGAACGAATTCACCACTGTATAGCTGACCAGCGATTACTAGCGATTCCACCTTCATGTAGGCGAGTTGCAGCCTACAATCCGAACTTAGAACGAGTTTATAGATTAGCTAGTCTTTGCAGATTTGCATCTCATTGTCTCGCCCAATGTAGCACGTGTGTAGCCCAGGGTGTAAGGGGCATGCTGACTTGACGTCATCCCCACCTTCCTCCGGTTTATAACCAGCAGTCTTTTTAGAGTTCCATGAAAGGCAACTAAAAACAAGGGTTGCGCTCGTTGCGGGACTTAACCCAACATCTCACGACACGAGCTGACGACAGCCATGCACCACCTGTGTATACGTTCCAAACGGCACTTTCTTCTTTCAAAGAAATTCGTATCATGTCAAACCCTGGTAAGGTTCTTCGCGTTG
>2TW_7774
TCATCCCAGTTACCGCTCATACCTTAGGGCGCTGCCTCCTTGCGGTTGGCGCGCGCACTTCGGGTACAAACGACTCCCATGATGTGACGGGCGGTGTGTACAAGACCCGGGAACGTATTCACGGCGCCGTAGCTGATGCGCCATTACTAGCGATTCCGGCTTCATGGAGGCGAGTTGCAGCCTCCAATCCGAACTGGGCCCGACTTTGGTGATTTCCTCCACCTTGCGGTCTCGGATCCTTCTGTGTCGGGCATTGTAGTACGTGTGCAGCCCTGGCCGTAAGGGCCATACTGACTTGACGTCGTCCCCACCTTCCTCCCCGTTGAACAGGGCAGTCTGAACAGAGTGCCGGAGACTCACGTCTCCATGGCAACAGTTCACAGGGGTTGCGCTCGTTGCGGGACTTAACCCAACATCTCACGACACGAGCTGACGACAGCCATGCAGCACCTGTGCAAATTGTGTATTGCTACACTCACCGGCTTTCACCGGATT
>2TW_7781
TCACCCCAGTCACTAATTCTACCTTAGGCAACCTCCTCCAAATAAAATGGTTAGAGTAATGACTTCGGGCATAACCAGCTTCCATGGTGTGACGGGCGGTGTGTACAAGGCCCGGGAACGGATTCACCGCTGTGTAGCTGACCAGCGATTACTAGCGATTCCACCTTCATGTAGGCGAGTTGCAGCCTACAATCCGAACTTAGAACGAGTTTATAGATTAGCTAATCTTCGCAGATTTGCATCTCATTGTCTCGCCCAATGTAGCACGTGTGTAGCCCAGGGTGTAAGGGGCATGCTGACTTGACGTCATCCCCACCTTCCTCCGGTTTATAACCAGCAGTCTTTTTAGAGTTCCATAAAAGGCAACTAAAAACAAGGGTTGCGCTCGTTGCGGGACTTAACCCAACATCTCACGACACGAGCTGACGACAGCCATGCACCACCTGTGTATACGCTCCAAACGGCACTTTCTTCTTTCAAAGAAATTCGTATCATGTCAAACCCTGGTAAGGTTCTTCG
>2TW_7803
TCACCCCAGTCACTAATTCTACCTTAGGCATCCTCCTCCAAAAGGTTAGAGTAATGATTTCGGGCATAACCAGCTTCCATGGTGTGACGGGCGGTGTGTACAAGGCCCGGGAACGAATTCACCACTGTATAGCTGACCAGCGATTACTAGCGATTCCACCTTCATGTAGGCGAGTTGCAGCCTACAATCCGAACTTAGAACGAGTTTATAGATTAGCTAGTCTTTGCAGATTTGCATCTCATTGTCTCGCCCAATGTAGCACGTGTGTAGCCCAGGGTGTAAGGGGCATGCTGACTTGACGTCATCCCCACCTTCCTCCGGTTTATAACCAGCAGTCTTTTTAGAGTTCCATAAAAGGCAACTAAAAACAAGGGTTGCGCTCGTTGCGGGACTTAACCCAACATCTCACGACACGAGCTGACGACAGCCATGCACCACCTGTGTATACGTTCCAAACGGCACTTTCTCCTTTCAAAGAAATTCGTATCATGTCAAACCCTGGTAAGGTTCTTCGCGTTG
>2TW_7836
TAAATCCAGTTACTAGTTTAGCCTTCCACCCACGTAAATGAGTTTTGGGGCTCCCCTAATTCCCAGACCTTGACGGGCAGTGTGTACAAAACCCGAGAACGTATTCACCGCGACGTTCTGATTCGCGATTACTAGTGATTCCAGCTTCATGAAGTCGAGTTTCAGACTTCAATCCGTACTGAGGGTAGGTTTGGAGGATTTGCTCCGCATCGCTGCTTAGCGTCCCGCTGTCCTATTCCCATTGTATCATGCGTGCAGCCCAAGGCGTAAGGGACACGCTGATCTGACGTCATCTCAGCCTTCCTCCTGGTTACACCCAGGCAGTCTCTTTAGACATTAAATAACTAAAGATTGAGGTTGCGCTCGTTTTCGGACTTAACCGAACATCTCACGACACGAGCTGACGACGACCGTGCATCACCTGTGCTACACCTTCGAAAGAGTCTCGCTTTCACGAGATTTGCAATAGCATGTCAAGCCTTGGTGAGGTTCCTCGCTTGG
>2TW_7854
TCATCCCAGTTACCAGCCTTACCTTAGGGCTCTGCCTCCTTGCGGTTGGCACAAGCACTTCGGGTGCGACCGGCTTCCATGATGTGACGGGCGGTGTGTACAAGACCCGGGAACGTATTCACGGGGCCGTAGATGATGCCCCCATTACTAGCGATTCCAACTTCATGGAGGCGAGTTGCAGCCTCCAATCCGAACTGGGCCCAGTTTTACAGATTTCCTCCACCTCGCGGTATCGGTTCTCATTGTGCTGGGCATTGTAGTACGTGTGCAGCCCTAGGCGTAAGGGCCATACTGACCTGACGTCGTCCCCACCTTCCTCCCAGTTGATCTGGGCAGTCTGACTAGAGTCCCCACCATTACGTGCTGGCAACTAATCACAAGGGTTGCGCTCGTTGCGGGACTTAACCCAACATCTCACGACACGAGCTGACGACGGCCATGCAGCACCTGTGCAAATCCCCCGAAGGGTCACGCGCTTTCACGCGCTTAGAGATGC
>2TW_7921
TCACCCCAGTCACTAATTCTACCTTAGGCACCCTCCCCCAAACGGTTAGAGTAATGATTTCGGGCATAACCAGCTTCCATGGTGTGACGGGCGGTGTGTACAAGGCCCGGGAACGAATTCACCACTGTATAGCTGACCAGCGATTACTAGCGATTCCACCTTCATGTAGGCGAGTTGCAGCCTACAATCCGAACTTAGAACGAGTTTATAGATTAGCTAGTCTTTGCAGATTTGCATCTCATTGTCTCGTCCAATGTAGCACGTGTGTAGCCCAGGGTGTAAGGGGCATGCTGACTTGACGTCATCCCCACCTTCCTCCGGTTTATAACCAGCAGTCTTTTTAGAGTTCCATGAAAGGCAACTAAAAACAAGGGTTGCGCTCGTTGCGGGACTTAACCCAACATCTCACGACACGAGCTGACGACAGCCATGCACCACCTGTGTATACGTTCCAAACGGCACTTTCTTCTTTCAAAGAAATTCGTATCATGTCAAAACCCTGGTAAGGTTCTTCGCGTTG
>2TW_7936
TCATCCCAGTTACCAGCCTTACCTTAGGGCTCTGCCTCCTTGCGGTTGGCACAAGCACTTCGGGTGCGACCGGCTTCCATGATGTGACGGGCGGTGTGTACAAGACCCGGGAACGTATTCACGGGGCCGTAGATGATGCCCCATTACTAGCGATTCCAACTTCATGGAGGCGAGTTGCAGCCTCCAATCCGAACTGGGCCCAGTTTTACAGATTTCCTCCACCTCGCGGTATCGGTTCTCATTGTGCTGGGCATTGTAGTACGTGTGCAGCCCTAGGCGTAAGGGCCATACTGACCTGACGTCGTCCCCACCTTCCTCCCAGTTGATCTGGGCAGTCTGACTAGAGTCCCCACCATTACGTGCTGGCAACTAATCACAAGGGTTGCGCTCGTTGCGGGACTTAACCCAACATCTCACGACACGAGCTGACGACGGCCATGCAGCACCTGTGCAAATCCCCCGAAGGGTCACGCGCTTTCACGCGCTTAGAGA
>2TW_7956
TCACCCTGGTCATTATCAGCACCTTAGTAGCTTCCCTCCCATAAAGGGTTGGGATCACCACTTTGGGTATTAACAACTCCCGTGGTGTGACGGGCGGTGTGTACAAGGCCCGGGAACGTATTCACCGCCATATAGCTGACTGGCGATTACTAGCGATTCCGGCTTCATGTAGGCGAGTTGCAGCCTACAATCCGAACTGAGGCTGAGTTTAGCAGATTGGCTTGCTCTCACGAGTTTGCTACCGATTGTCTCAGCCATTGTATTACGTGTGTAGCCCAGGATATAAGGGGCATGCTGACTTGACGTCATCCTCTCCTTCCTCCGGTTTACACCGGCAGTCTTTTTAGAAATTTAACTAAAAACAAGGGTTGCGCTCGTTGCTAGACTTAACTATACACCTCACGGCACGAGCTGACGACAGCCATGCACCACCTGTAGCCGAGTTCCCTTTCGGGCACCAATCTATCTCTAGAAAGTCCTCGGTATGTCAATCCCTGGTAAGGTTCTTCGCGTTG
>2TW_7969
TCACCCCAGTCGCTGACTATACCTTGGTCAAACGCCTCCTTGCGGTTAGCAATCTGCTTTAAGGTAGAACCAACTTCCATGGTGTGACGGGCGGTGTGTACAAGACCCGGGAACGTATTCACCGTAGCACGCTGATCTACGATTACTAGCGATTCCAGCTTCATGCACTCGAGTTGCAGAGTGCAATCCGAACTGAGGTAGATTTTTGAGTTTAGCTTAGCGTCGCCACCTTGCATCTCATTGTCACTACCATTGTAGCACGTGTGTAGCCCAACCCGTAAGGGCCATGAGGACTTGACGTCATCCCCCACCTTCCTCCAGCTTATCACTGGCAGTTCTTTCAGAGTGCCCAGCATTACCTGATGGCAACTAAAAGTAGGGGTTGCGCTCGTTGCGGGACTTAACCCAACATCTCACGACACGAGCTGACGACAGCCATGCAGCACCTGTGTTCTGTCCGGCCGAACCGAAAAGTCTAGTTTCCTAAACTCGCGAC
>2TW_7981
TAGCCCTAGTTACCAGTTTTACCCTAGGCAGCTCCTTGCGGTCACCGACTTCAGGCACCCCCAGCTTCCATGGCTTGACGGGCGGTGTGTACAAGGCCCGGGAACGTATTCACCGGATCATGGCTGATATCCGATTACTAGCGATTCCAGCTTCACGGAGTCGAGTTGCAGACTCCGATCCGAACTGAGAACGGTTTTGTAGATTCGCTCCTACTCACGTAGTGGCTGCTCTCTAGTACCGTCCATTGTAGCACGTGTGTAGCCCAAGGCGTAAGGGCCGTGATGATTTGACGTCATCCCCACCTTCCTCACAGTTTGCACTGGCAGTCTTGTTAGAGTTCCCGACTTGACTCGCTGGCAACTAACAACAGGGGTTGCGCTCGTTATAGGACTTAACCTGACACCTCACGGCACGAGCTGACGACAACCATGCAGCACCTTGTAAATTGTCTTGCGAAAAATCTGTTTCCAAATCGGTCAATCTACATTTAAGCCTTGGTAAGGTT
>2TW_7990
TCATCCCAGTTACCAGTTGCACCTTAGGACCCTGCCTCCTGGTTACCCAGGTTGGCGCGGATACTTCGGGTGCTACCGGCTCCCATGATGTGACGGGCGGTGTGTACAAGACCCGGGAACGTATTCACGGCACCGTAGCTGATGCGCCATTACTAGCGATTCCGGCTTCATGGAGGCGAGTTGCAGCCTCCAATCCGAATTGAGGCCAGTTTTTGGGATTTCCTCCCCCTCGCGGGATCGGTTCACTCTGTACTGGCCATTGTAGTACGTGTGCAGCCCTGGGCGTAAGGGCCATACTGACTTGACGTCGTCCCCACCTTCCTCCTAGTTGATCTAGGCAGTCCATTTAGAGTCCCCGGCATGATCCGCTGGCAACTAAATGCAGGGGTTGCGCTCGTTGCGGGACTTAACCCAACATCTCACGACACGAGCTGACGACAGCCATGCAGCACCTGTGCAAAGTGTGGATTGCTCCACTCACGCGCTTTCACGCGATT
>2TW_8009
TCATCCCAGTTACCAGCTTCACCTTAGGATCGTACGATACTTCGGGTGCTACCGGCTTCCATGATGTGACGGGCGGTGTGTACAAGACCCGGGAACGTATTCACGCTGCCGTAGCTGATGCAGCATTACTAGCGATTCCGGCTTCATGGAGGCGAGTTGCAGCCTCCAATCCGAACTGGGCCCAGTTTTACAGATTTCCTCCACCTCGCGGTCTCGGTTCTCATTGTGCTGGGCATTGTAGTACGTGTGCAGCCCAAGGCGTAAGGGCCATACTGACCTGACGTCGTCCCCACCTTCCTCCCAGTTGATCTGGGCAGTCTGACTAGAGTCCCCACCATTACGTGCTGGCAACTAATCACAGGGGTTGCGCTCGTTGCGGGACTTAACCCAACATCTCACGACACGAGCTGACGACGGCCATGCAGCACCTGTGGAAGTCCCCCGAAGGGTCACACGCTTCACGTGCTTAGAAATCCATGTCAAGCCTTGGTAAGGTT
>2TW_8054
TCATCCCAGTTACCGCTCATAGCGTAGGGCGCTGCTTCCTTACGGTTAGCTCACGCACTTCGGCTACAAACGAACTTCCATGATGTGACGGGCGGTGTGTACAAGGCCCGGGAACGTATTCACGGCGCCGTAGCTGATGCGCCATTACTAGCGATTCCGGCTTCATGAAGGCGAGTTGCAGCCTTCAATCCGAACTGGGCCCAGTTTTTGAGATTTCCTCTACCTCGCGGCTTCGGTTCATTCTGTACTGGGCATTGTAGTACGTGTGCAGCCCTGGTCGTAAGGGCCATACTGACTTGACGTCATCCCCACCTTCCTCCCCGTTTCACAGGGCAGTCTGTCCAGAGAGCCTTTGCAGGCAACAGGACACAGGGGGTTGCGCTCGTTGCGGGACTTAACCCAACATCTCACGACACGAGCTGACGACAGCCATGCAGCACCTGTGCAAATTGTGTATTGCTACACTCGATAGCTTTCACTA
>2TW_8088
TCACCTCGGTCACTAATTTTACCTTCGGCATCTCCTTCCTTACGGTTAGGATAACGACTTCGGGTACAACCAGCTTCCATGGTGTGACGGGCGGTGTGTACAAGGCCCGGGAACGGATTCACCGCTGTGTAGCTGACCAGCGATTACTAGCGATTCCACCTTCATGCAGGCGAGTTGCAGCCTGCAATCTGTACTTGGAGTAAGTTTCAAAGATTAGCTTATTCTCGCGAATTTGCAACTTATTGTCTTACCCATTGTAGGACGTGTGTAGCCCAGGGTGTAAGGGGCATGATGACTTGACGTCGTCCTCACCTTCCTCCGGTTTGTCACCGGCAGTCTTTCTAGACAATAGAACTAAAAATAAGGGTTGCGCTCGTTGCGGGACTTAACCCAACATCTCACGACACGAGCTGACGACAGCCATGCACCACCTGTAGAAGCGGAATAAGGAATTCTTTTCAGAAAACCAACACTTCTAGCAAACCCTGGTAAGGTTCTTCGCGTTGCATCGAATTAAACCACATCCT
>2TW_8089
TAAATCCAGTTACTAGTTTAGCCTTCCACCCACGTAAATGAGTTTTGGGGCTCCCCTAATTCCCAGACCTTGACGGGCAGTGTGTACAAAACCCGAGAACGTATTCACCGCGACGTTCTGATTCGCGATTACTAGTGATTCCAGCTTCATGAAGTCGAGTTTCAGACTTCAATCCGTACTGAGGGTAGGTTTGGAGGATTTGCTCCGCATCGCTGCTTAGCGTCCCGCTGTCCTATTCCCATTGTATCATGCGTGCAGCCCAAGGCGTAAGGGACACGCTGATCTGACGTCATCTCAGCCTTCCTCCTGGTTACACCCAGGCAGTCTCTTTAGACATTAAATAACTAAAGATTGAGGTTGCGCTCGTTTTCGGACTTAACCGAACATCTCACGACACGAGCTGACGACGACCGTGCATCACCTGTGCTACACCTTCGAAAGAGTCTCGCTTTCACGAGATTTGCAATAGCATGTCAAGCCTTGGTGAGGTTCCTCGCTTGG
>2TW_8109
TCATCCCAGTTACCGCTCATAGCGTAGGGCGCTGCTTCCTTACGGTTAGCTCACGCACTTCGGCTACAAACGACTTCCATGATGTGACGGGCGGTGTGTACAAGGCCCGGGAACGTATTCACGGCGCCGTAGCTGATGCGCCATTACTAGCGATTCCGGCTTCATGAAGGCGAGTTGCAGCCTTCAATCCGAACTGGGCCCAGTTTTGGAGATTTCCTCTACCTCGCGGCTTCGGGTCATTCTGTACTGGGCATTGTAGTACGTGTGCAGCCCTGGTCGTAAGGGCCATACTGACTTGACGTCATCCCCACCTTCCTCCCCGTTTCACAGGGCAGTCTGTCCAGAGAGCCTTTGCAGGCAACAGGACACAGGGGTTGCGCTCGTTGCGGGACTTAACCCAACATCTCACGACACGAGCTGACGACAGCCATGCAGCACCTGTGCAAATTGTGTATTGCTACACTCGATAGCTTTCACTA
>2TW_8122
TCACCCCAGTCACTAATTCTACCTTAGGCATCCTCCTCCAAAAGGTTAGAGTAACGACTTCGGGTATAACCAGCTTCCATGGTGTGACGGGCGGTGTGTACAAGGCCCGGGAACGGATTCACCGCTGTATAGCTGACCAGCGATTACTAGCGATTCCACCTTCATGCAGGCGAGTTGCAGCCTGCAATCCGAACTGAGGTAGATTTTTGAGTTTAGCTTAGCGTCGCCACTTTGCATCTCATTGTCACTACCATTGTAGCACGTGTGTAGCCCAACCCGTAAGGGCCATGAGGACTTGACGTCATCCCCACCTTCCTCCAGCTTATCACTGGCAGTTCTTTCAGAGTGCCCAGCATGACCTGATGGCAACTAAAAGTAGGGGTTGCGCTCGTTGCGGGACTTAACCCAACATCTCACGACACGAGCTGACGACAGCCATGCAGCACCTGTGTTCTGTCCGGCCGAACCGAAAAGTCTAGTTTCCTAAACTCGCGACAGA
>2TW_8128
TCTCCTTCCTCTAGGTGGGAGGGTTTAATGAACTTCTCGGCAACCGACGGTGTTGCCACCGATAGTTGCCAATCCGAACACTTCACCAGCACACCCAATCGGTAGGAGCGACGGGCGGTGTGTACAAAGGGCAGGGACGTAATCAACGCAATCTGATGAATTGCGCTTACTAGGCATTCCTCGTTGAAGACTAATAATTGCAATAATCTATCCCCATCACGATGCAGTTTCAAAGATTACCCGAGCCTTTCGGCTAGGGATAGGCTTGTTGAATGCATCAGTGTAGCGCGCGTGCGGCCCAGAACATCTAAGGGCATCACAGACCTGTTATTGCCTCATACTTCCGTTGACTAAACGCCAACTGTCCCTCTAAGAAGTCAAAAGCCAGCCGCAAAAAGCGACAGTGACTATTTAAAGGCTGAGGTCTCGTTCGTTACCGGAATCAACCTGACAAGACAACCCACCAACTAAGAACGGCCATGCACCACCACCCATAGAATCAAGAAAG
>2TW_8138
TCATCCCAGTTACCAGCCTTACCTTAGGGCTCTGCCTCCTTGCGGTTGGCACAAGCACTTCGGGTGCGACCGGCTTCCATGATGTGACGGGCGGTGTGTACAAGACCCGGGAACGTATTCACGGGGCCGTAGATGATGCCCCATTACTAGCGATTCCAACTTCATGGAGGCGAGTTGCAGCCTCCAATCCGAACTGGGCCCAGTTTTACAGATTTCCTCCACCTCGCGGTATCGGTTCTCATTGTGCTGGGCATTGTAGTACGTGTGCAGCCCTAGGCGTAAGGGCCATACTGACCTGACGTCGTCCCCACCTTCCTCCCAGTTGATCTGGGCAGTCTGACTAGAGTCCCCACCATTACGTGCTGGCAACTAATCACAAGGGTTGCGCTCGTTGCGGGACTTAACCCAACATCTCACGACACGAGCTGACGACGGCCATGCAGCACCTGTGCAAATCCCCCGAAGGGTCACGCGCTTTCACGCGCTTAGAGA
>2TW_8146
TAGCCCTAGTTACTGATTCTACCCTAACGAAATCTTTTACCTTCCGCTTCAGGTCTACCCAACTTCCATGGCTTGACGGGCGGTGTGTACAAGGTCCGGGAACGTATTCACCGGATCATAGCTGATATCCGATTACTAGCGATTCCAGCTTCACGGAGTCGAGTTGCAGACTCCGATCCGAACTGTGATCGTCTTTTGTGATTGGCTTGCCATCGCTGGCTTGCAACACTCTGTAACGACCATTGTAGCACGTGTGTTGCCCTGGACGTAAGGGCCATGATGACTTGACGTCGTCCCCTCCTTCCTCTCTACTTGCGTAGGCAGTCTTGTCTGAGTCCCCGACTTAACTCGCTGGCAACAGACAACAGGGGTTGCGTTCGTTGCGGGACTTAACCCAACACCTCACGGCACGAACTGACGACAGCCATGCAGCACCTTGTTTTGAGCCATTGCTGGCAGACCTATTTCTAAGCCCTTCTCGCACATTCTAGTCCAGGTAAGGTT
>2TW_8183
TGTACTTCCTCTAAATGACCAAGTTTGACCAGCTTCTCAGCAGCGCATTTCCGTTGCCGGTCACATGCCACCAATCCGGAGGTCTCACTAAGCCATTCAATCGGTAGTAACGACGGGCGGTGTGTACAAAGGGCAGGGACGTAATCAACGCGAGCTGATGACTCACGCTTACTAGGAATTCCTCGTTCAAGTCAAAATTACAAGTGACTATCCCCAGCACGATAAAGTTTCACAAGATTACCCAGACTTTCCAGCCAAGGTGAATACTCGTTGACTTCATCAGTGTAGCGCGCGTGCGGCCCAGAACATCTAAGGGCATCACAGACCTGTTATTGCCTCAAACTTCCATGGATTAAACATCCATAGTCCCTCTAAGAAGTTAGGTATCCACCAGAGTGAATATAACTATTTAGCAGGTTAAGGTCTCGTTCGTTATCGGAATTAACCAGACAAATCACTCCACCAACTAAGAACGGCCATGCACCACCACCCATAGAATCAAGAAAG
>2TW_8265
TCTCCTTCCTCTAAATGATATGGTTAACAGAACTTTCCGTAGTCGCCATAAAGACCACCACAGTCCAGACAATTCACCGAACCATTCAATCGGTAGGAGCGACGGGCGGTGTGTACAAAGGGCAGGGACGTAATCAGCACAAGCTGATGACTTATGCTTACTAGGAATTCCTCGTTCAAGATCTATAATTGCAAAGATCAATCCCCAGCACGATGCATACTATAAAGATTACCCGAGTCCTTTCGAACCAGGCTGTACTCGTTGCATGCATCATTGTAGCGCGCGTGCGGCCCAGGACATCTAAGGGCATCACTGACCTGTTATTGCCTCAAACTTCCATACGCTTAAACGTATAGTCCCTCTAAGAAGTTAACTCCGTTACACACAGAGCAACTATTTAGCAGGTTAAGGTCTCGTTCGTTAACGGAATTAACCAGACAAATCACTCCACCAACTAAGAACGGCCATGCACCACTACCCATAGAATCAAGAAAGAGCTCTCAA
>2TW_8292
TCACCCTGGTCATTATCAGCACCTTAGTAGCTTCCCTCCCATAAAGGGTTGGGATCACCACTTTGGGTATTAACAACTCCCGTGGTGTGACGGGCGGTGTGTACAAGGCCCGGGAACGTATTCACCGCCATATAGCTGACTGGCGATTACTAGCGATTCCGGCTTCATGTAGGCGAGTTGCAGCCTACAATCCGAACTGAGGCTGAGTTTAGCAGATTGGCTTGCTCTCACGAGTTTGCTACCGATTGTCTCAGCCATTGTATTACGTGTGTAGCCCAGGATATAAGGGGCATGCTGACTTGACGTCATCCTCTCCTTCCTCCGGTTTACACCGGCAGTCTTTTTAGAAATTTAACTAAAAACAAGGGTTGCGCTCGTTGCTAGACTTAACCCAACATCTCACGACACGAGCTGACGACAGCCATGCACCACCTGTGTATACGTTCCAAACGGCACTTTCTTCTTTCAAAGAAATTCGTATCATGTCAAACCCTGGTAAGGTTCTTCGCGTTGCA
>2TW_8331
TCATCCCAGTTACCAGCCTTACCTTAGGGCTCTGCCTCCTTGCGGTTGGCACAAGCACTTCGGGTGCGACCGGCTTCCATGATGTGACGGGCGGTGTGTACAAGACCCGGGAACGTATTCACCGCAGTATGCTGACCTGCGATTACTAGCGATTCCTCCTTCATGCAGGCGAGTTGCAGCCTGCAATCTGAACTGTGCCAGGGTTTGTGAGATTCGCTCTCCCTCGCGGGTTGGCTGCTCTGTGTCCCTCGCATTGTAGTACGTGTGTCGCCCAGGACGTAAGGGCCATGCTGACTTGACGTCATCCTCACCTTCCTCCGGTTTGTCACCGGCAGTCTCGCTAGAGTTCCCAACTTAATGATGGCAACTAACGACGAGGGTTGCGCTCGTTGCGGGACTTAACCCAACATCTCACGACACGAGCTGACGACAGCCATGCAGCACCTGTCTTCTGGTTCCTTACGGCACTCTCCCCTTTCAAGGAGA
>2TW_8339
TCTCCTTCCTCTAAATGATAAGGTTTAATCAACTTCCCAAGTTATCAGCAACGGCGAACCATCGACAAAATCTCGGTCCGAAGATTTCACCGGATCATTCAATCGGTAGGAGCGACGGGCGGTGTGTACAAAGGGCAGGGACGTAATCAACGCGAGCTGATGACTCACGCTTACTAGGAATTCCTCGTTGAAGATTAAAAGTTGCAATAATCTATCCCCATCACGATGAAATTTGCAAGATTACCCAGACCTTTCGATCCAGGTGATAAACTTGTTGCTTTCATCAGTGTAGCGCGCGTGCGGCCCAGAACATCTAAGGGCATCACAGACCTGTTATTGCCTCAAACTTCCATTCACTAGCACGAATAGTCCCTCTAAGAAGTATATCCACAAACCCAAAGTTTGTGTAACTATTTAGTAGGTTAAGGTCTCGTTCGTTAACGGAATTAACCAGACAAATCACTCCACCAACTAAGAACGGCCATGCACCACCACCCATAGAATCAAGAAAGAGCTCTCAAA
>2TW_8375
TCACCCCAGTTGCTGACTATACCTTGGTCAAACGCCTCCTTGCGGTTAGCAATCTGCTTTAAGGTAGAACCAACTTCCATGGTGTGACGGGCGGTGTGTACAAGACCCGGGAACGTATTCACCGTAGCACGCTGATCTACGATTACTAGCGATTCCAGCTTCATGCACTCGAGTTGCAGAGTGCAATCCGAACTGAGGTAGATTTTTGAGTTTAGCTTAGCGTCGCCACTTTGCATCTCATTGTCACTACCATTGTAGCACGTGTGTAGCCCAACCCGTAAGGGCCATGAGGACTTGACGTCATCCCCACCTTCCTCCAGCTTATCACTGGCAGTTCTTTCAGAGTGCCCAGCATGACCTGATGGCAACTAAAAGTAGGGGTTGCGCTCGTTGCGGGACTTAACCCAACATCTCACGACACGAGCTGACGACAGCCATGCAGCACCTGTGTTCTGTCCGGCCGAACCGAAAAGTCTAGTTTCCTAAA
>2TW_8382
TCATCCCAGTTACCAGCTACACCTTAGGACCCTACCCCCTTTGCAGGTCGGTACGGGCACTTCGGGTGCGACCGGCTTCCATGATGTGACGGGCGGTGTGTACAAGACCCGGGAACGTATTCACGGGGCCGTAGATGATGCCCCATTACTAGCGATTCCAACTTCATGGAGGCGAGTTGCAGCCTCCAATCCGAACTGAGCCCAGTTTTACAGATTTCCTCCACCTCGCGGTATCGGTTCTCATTGTGCTGGGCATTGTAGTACGTGTGCAGCCCAAGGCGTAAGGGCCATACTGACCTGACGTCGTCCCCACCTTCCTCCCAGTTGATCTGGGCAGTCTGACTAGAGTTCCCACCATGACGTGCTGGCAACTAATCACAAGGGTTGCGCTCGTTGCGGGACTTAACCCAACATCTCACGACACGAGCTGACGACGGCCATGCAGCACCTGTGCAAATTCCCCGAAGGGTCACACGCTTTCACGTGTTTAGAGATGCATGTC
>2TW_8393
TCATCCCAGTTACCGCTCATAGCGTAGGGCGCTGCCTCCTTGCGGTTGGCTTACGCACTTCGGCTACAAACGACTTCCATGATGTGACGGGCGGTGTGTACAAGGCCCGGGAACGTATTCACGGCGCCGTAGCTGATGCGCCATTACTAGCGATTCCGGCTTCATGAGGGCGAGTTGCAGCCCTCAATCCGAACTGGGCCCAGTTTTTGAGATTTCCTCCACCTTGCGGATTCGGTTCATTCTGTACTGGGCATTGTAGTACGTGTGCAGCCCTGGTCGTAAGGGCCATACTGACTTGACGTCATCCCCACCTTCCTCCCCGTTTCACAGGGCAGTCTGTCCAGAGAGCCCGAAGGCAACAGGGACACAGGGGTTGCGCTCGTTGCGGGACTTAACCCAACATCTCACGACACGAGCTGACGACAGCCATGCAGCACCTGTGCAAATTCTTGATATTGCTACCAAGTCGCTAGCTTTCACTAA
>2TW_8409
TAGCCCTAGTTACCAGTTTTACCCTAGGCAGCTCCTTGCGGTCACCGACTTCAGGCACCCCCAGCTTCCATGGCTTGACGGGCGGTGTGTACAAGGCCCGGGAACGTATTCACCGGATCATGGCTGATATCCGATTACTAGCGATTCCAGCTTCACGGAGTCGAGTTGCAGACTCCGATCCGAACTGAGAACGGTTTTGTAGATTCGCTCCTACTCACGTAGTGGCTGCTCTCTGTACCGTCCATTGTAGCACGTGTGTAGCCCAAGGCGTAAGGGCCGTGATGATTTGACGTCATCCCCACCTTCCTCACAGTTTGCACTGGCAGTCTTGTTAGAGTTCCCGACTTGACTCGCTGGCAACTAACAACAGGGGTTGCGCTCGTTATAGGACTTAACCTGACACCTCACGGCACGAGCTGACGACAACCATGCAGCACCTTGTAATTTGTCTTGCGAAAGATCTGTTTCCAAATCGGTCAAACTACATTTAAGCCTTGGTAAGGTTCCTCGCG
>2TW_8422
TAGCCCTAGTTACCAGTTTTACCCTAGGCAGCTCCTTGCGGTCACCGACTTCAGGCACCCCCAGCTTCCATGGCTTGACGGGCGGTGTGTACAAGGCCCGGGAACGTATTCACCGGATCATGGCTGATATCCGATTACTAGCGATTCCAGCTTCACGGAGTCGAGTTGCAGACTCCGATCCGAACTGAGAACGGTTTTGTAGATTCGCTCCTGGTCACCCAGTGGCTGCTCTCTGTACCGTCCATTGTAGCACGTGTGTAGCCCAAGGCGTAAGGGCCGTGATGATTTGACGTCATCCCCACCTTCCTCACAGTTTGCACTGGCAGTCTTGTTAGAGTTCCCGACATGACTCGCTGGCAACTAACAACAGGGGTTGCGCTCGTTATAGGACTTAACCTGACACCTCACGGCACGAGCTGACGACAACCATGCAGCACCTTGTAAATTGTCTTGCGAAGGGTCTGTTTCCAAACCGGTCAATCTACATTTAAGCCTTGGTAAGGTT
>2TW_8429
TAAATCCAGTTACTAGTTTAGCCTTCCACCCACGTAAATGAGTTTTGGGGCTCCCCTAATTCCCAGACCTTGACGGGCAGTGTGTACAAAACCCGAGAACGTATTCACCGCGACGTTCTGATTCGCGATTACTAGTGATTCCAGCTTCATGAAGTCGAGTTTCAGACTTCAATCCGTACTGAGGGTAGGTTTGGAGGATTTGCTCCGCATCGCTGCTTAGCGTCCCGCTGTCCTATTCCCATTGTATCATGCGTGCAGCCCAAGGCGTAAGGGACACGCTGATCTGACGTCATCTCAGCCTTCCTCCTGGTTACCACCCAGGCAGTCTCTTTAGACATTAAATAACTAAAGATTGAGGTTGCGCTTCGTTTTCGGACTTAACCGAACATCTCACGACACGAGCTGACGACGACCGTGCATCACCTGTGCTACACCTTCGAAAGAGTCTCGCTTTCACGAGATTTGCAATAGCATGTCAAGCCTTGGTGAGGTTCCTCGCTTGG
>2TW_8432
TCACCCCAGTCACTAATTCTACCTTAGGCGTCCTCCTCCAAACGGTTAGAGCAACGACTTCGGGCATAACCAGCTTCCATGGTGTGACGGGCGGTGTGTACAAGGCCCGGGAACGAATTCACCGCTGTGTAGATGACCAGCGATTACTAGCGATTCCAACTTCATGTAGGCGAGTTGCAGCCTACAATCCGAACTTAGAACAAGTTTTTAGATTAGCTAACCTTCGCAGGCTTGCATCTCATTGTCTTGCCCATTGTAGCACGTGTGTAGCCCAGGGTGTAAGAGGCATGCTGACTTGACGTCATCCCCGCCTTCCTCCGGTTTATAACCAGCAGTCTTTCTAGAGTTCCATAAGGCAACTAAAAATAAGGGTTGCGCTCGTTGCGGGACTTAACCCAACATCTCACGACACGAGCTGACGACAGCCATGCACCACCTGTATATACGTTCCAAAAAGGCACTTTCTTTTTCAAAGAAATTCGTATTATGTCAAACCCTGGTAAGGTTCTTCGCGTTGC
>2TW_8480
TCACCCCAGTCATCAACCCCGCCTTCGGCACCCTCCTCCCCCGAAAGGGTTAGAGTAATGACTTCGGGCGTGGCTCACTTCCATGGTGTGACGGGCGGTGTGTACAAGGCCCGGGAACGGATTCACCGCAGTATGCTGACCTGCGATTACTAGCGATTCCTCCTTCATGCAGGCGAGTTGCAGCCTGCAATCTGAACTGTGCCAGGGTTTGTGAGATTCGCTCTCCCTCGCGGGTTGGCTGCTCTGTGTCCCTCGCATTGTAGTACGTGTGTCGCCCAGGACGTAAGGGCCATGCTGACTTGACGTCATCCTCACCTTCCTCCGGTTTGTCACCGGCAGTCTCGCTAGAGTTCCCAACTTAATGATGGCAACTAACGACGAGGGTTGCGCTCGTTGCGGGACTTAACCCAACATCTCACGACACGAGCTGACGACAGCCATGCAGCACCTGTCTTCCGGTTCCTTACGGCACTCTCCCCTTTCAAGGAGATT
>2TW_8493
TCATCCCAGTTACCAGCTACACCTTAGAACACTACCTCCTTGCGGTTGGTGCGTGCGCTTCGGGTGCGACCGGCTTCCATGATGTGACGGGCGGTGTGTACAAGACCCGGGAACGTATTCACGGGGCCGTAGATGATGCCCCCATTACTAGCGATTCCAACTTCATGGAGGCGAGTTGCAGCCTCCAATCCGAACTGGGCCCAGTTTTACAGATTTCCTCCACCTCGCGGTATCGGTTCTCATTGTGCTGGGCATTGTAGTACGTGTGCAGCCCAAGGCGTAAGGGCCATACTGACCTGACGTCGTCCCCACCTTCCTCCCACGTTGATCTGGGCAGTCTGACTAGAGTTCCCACCTTGACGTGCTGGCAACTAATCACAAGGGTTGCGCTCGTTGCGGGACTTAACCCAACATCTCACGACACGAGCTGACGACGGCCATGCAGCACCTGTGCAAATTCCCCGAAGGGTCACACGCTTTCACGTGTTTAGAGATGCATGT
>2TW_8551
TAGCCCCAGTTACCGATTTTACCCTAGGACGCTCCTTGCGGTTACGCACTTCAGGTACTCCCAGCTTCCATGGCTTGACGGGCGGTGTGTACAAGGCCCGGGAACGTATTCACCGCAGCATTGCTGATCTGCGATTACTAGCGAATCCAACTTCAAGAGGTCGAGTTGCAGACCTCTATCCGAACTGTGAACGGCTTTTTGAGATTGGCGTCTCCTTGCGGAGTAGCGGCCCTCTGTACCGTCCATTGTAGCACGTGTGTAGCCCCGGACGTAAGGGCCATGATGACTTGACGTCGTCCCCTCCTTCCTCTCTGTTTGCACAGGCAGTCTGTTTAGAGTCCCCATCTTTACATGCTGGCAACTAAACATAGGGGTTGCGCTCGTTGCGGGACTTAACCCAACACCTCACGGCACGAGCTGACGACAGCCATGCAGCACCTAGTTTCGTGTGATTGCTCACTGAATCATCTCTGATTCATTCACTAACTTTCAAGTCCC
>2TW_8579
TCACCCCAGTCACTAATTCTACCTTAGGCACCCTCCCCCAAACGGTTAGAGTAATGATTTCGGGCATAACCAGCTTCCATGGTGTGACGGGCGGTGTGTACAAGGCCCGGGAACGAATTCACCACTGTATAGCTGACCAGCGATTACTAGCGATTCCACCTTCATGTAGGCGAGTTGCAGCCTACAATCCGAACTTAGAACGAGTTTATAGATTAGCTAGTCTTTGCAGATTTGCATCTCATTGTCTCGCCCAATGTAGCACGTGTGTAGCCCAGGGTGTAAGGGGCATGCTGACTTGACGTCATCCCCACCTTCCTCCGGTTTATAACCAGCAGTCTTTTTAGAGTTCCATAAAAGGCAACTAAAAACAAGGGTTGCGCTCGTTGCGGGACTTAACCCAACATCTCACGACACGAGCTGACGACAGCCATGCACCACCTGTGTATACGTTCCAAACGGCACTTTCTCCTTTCAAAGAAATTCGTATCATGTCAAACCCTGGTAAGGTTCTTCGCGTTGC
>2TW_8635
TCACCCCAGTCACTAATTCTACCTTAGGCATCCTCCTCCAAAAGGTTAGAGTAACGACTTCGGGTATAACCAGCTTCCATGGTGTGACGGGCGGTGTGTACAAGGCCCGGGAACGGATTCACCGCTGTATAACTGACCAGCGATTACTAGCGATTCCACCTTCATGCAGGCGAGTTGCAGCCTGCAATCCGAACTTAGAACGAGTTTTTAGATTAGCTAATCTTCACAGAGTTGCATCTCATTGTCTCGCCCAATGTAGCACGTGTGTAGCCCAGGGTGTAAGGGGCATGCTGACTTGACGTCATCCCTGCCTTCCTCCGGTTTATAACCGGCAGTCTTTCTAGAGTTCCATAAAAGGCAACTAAAAACAAGGGTTGCGCTCGTTGCGGGACTTAACCCAACATCTCACGACACGAGCTGACGACAGCCATGCACCACCTGTGTATACGTTCCAAACGGCACTTTCTCCTTTCAAAGAAATTCGTATCATGTCAAAACCCTGGTAAGGTTCTTCGCGTTG
>2TW_8657
TCACCCCAGTCACTAATTCTACCTTAGGCACCCTCCCCCAAACGGTTAGAGTAATGATTTCGGGCATAACCAGCTTCCATGGTGTGACGGGCGGTGTGTACAAGGCCCGGGAACGAATTCACCACTGTATAGCTGACCAGCGATTACTAGCGATTCCACCTTCATGTAGGCGAGTTGCAGCCTACAATCCGAACTTAGAACGAGTTTATAGATTAGCTAGTCTTTGCAGATTTGCATCTCATTGTCTCGCCCAATGTAGCACGTGTGTAGCCCAGGGTGTAAGGGGCATGCTGACTTGACGTCATCCCCACTTCCTCCGGTTTATAACCAGCAGTCTTTTTAGAGTTCCATAAAAGGCAACTAAAAACAAGGGTTGCGCTCGTTGCGGGACTTAACCCAACATCTCACGACACGAGCTGACGACAGCCATGCACCACCTGTGTATACGTTCCAAACGGCACTTTCNCCTTTCAAAGAATTCGTATCATGTCAAAACCCTGGTAAGGTTCTTCGCGTTGCA
>2TW_8671
TCACCTTCCTCTAAATGATAAGGTTTAGACAAGTTCTCACAGCCACATCCCACTAAAGGAACGGACCACAATCCCGAGGCTTCACCGGACCATTCAATCGGTAGGTGCGACGGGCGGTGTGTACAAAGGGCAGGGACGTAATCAATGCAGATTGATGATCTGCGTTTACTAGGAATTCCTCGTTCATGAATAATAATTGCAATATTCAATCCCTATCACGATGCACGTTCCCAAGATTACCCAGGCCTCTCGGCCAAGGTTCTAGACTCGTTGAATGCATCAGTGTAGCGCGCGTGCGGCCCAGATCATCTAAGGGCATCACAGACCTGTTATTGCCCCCAACTTCCTTCGGTTAGTCACCGAAAGTCCCTCTAAGAAGACCAAGTCAATGAAAAACTCATTCACCAGTCTATTTAGCAGGCGGGGGTCTCGTTCGTTAACGGAATTAACCAGACAAATCACTCCACCAACTAAGAACGGCCATGCACCACCACCCATAGAATCAAGAAAAGAG
>2TW_8787
TCACCCCAGTCATGAATACTACCGTGGTAAGCGTCCTCCCGAAGGTTAGACTACCTACTTCTGGTAAAACCCACTCCCATGGTGTGACGGGCGGTGTGTACAAGGCCCGGGAACGTATTCACCGCGACATGCTGATCCGCGATTACTAGCGATTCCGACTTCATGTAGTCGAGTTGCAGACTACAATCCGGACTACGATCGGCTTTCTGGGATTGGCTCCACCTCGCGGCTTGGCAACCCTCTGTACCGACCATTGTATTACGTGTGAAGCCCTGGCCATAAGGGCCATGAGGACTTGACGTCATCCCCACCTTCCTCCGGTTTGTCACCGGCAGTCCCATTAAAGTGCCCAACTAAATGATGGCAATTAATGGCAAGGGTTGCGCTCGTTGCGGGACTTAACCCAACATCTCACGACACGAGCTGACGACAGCCATGCAGCACCTGTGTTAACGCTCTCTTTCGAGCACCAATCCATCTCTGGAAAGTTCGTTACATGTCAAGGCCAGGTTAA
>2TW_8790
TAGTCCCAATCAGGAGTTTCATCTTCGGCACCAACTTAGTGTGGCGACTTCGGATGCCCCTCCTTTCGTGGCTTGACGGGCGGTGTGTACAAGGCTCAGGAACACATTCACCGCGGTGTTGCTGACCCGCGATTACTAGCGATTCCAACTTCATGCAGGCGAGTTGCAGCCTGCAATCTGAACTGGGGCGTACTTTTTGGGATTTGCTTGATCTTGCGATTTTGCGTCCCTCTGTATACGCCATTGTAGCACGTGTGCAGCCCTGGACATAAAGGCCATGAGGACTTGACGTCATCCCCACTTCCTCCGGTTTGACACCGGCAGTCTCTCTAGAGTTCCCGGNATTACCCGCTGGCAACTAGAGACAAGGGTTGCGCTCGTTATCGGACTTAACCAGACATCTCACGACACGAGCTGACGACAGCCATGCAGCACCTGTGGTAAGTTCCGGACTGGATACCGTTCATTGGCCGTTTCCGGCAATTACTTCCACGTTTT
>2TW_8843
TCACCCCAGTCACTAATTCTACCTTAGGCATCCTCCTCCAAAAGGTTAGAGTAACGACTTCGGGTATAACCAGCTTCCATGGTGTGACGGGCGGTGTGTACAAGGCCCGGGAACGGATTCACCGCTGTATAGCTGACCAGCGATTACTAGCGATTCCACCTTCATGCAGGCGAGTTGCAGCCTACAATCCGAACTTAGAACGAGTTTTTAGATTAGCTAATCTTCACAGAGTTGCATCTCATTGTCTCGCCCAATGTAGCACGTGTGTAGCCCAGGGTGTAAGGGGCATGCTGACTTGACGTCATCCCTGCCTTCCTCCGGTTTATAACCGGCAGTCTTTCTAGAGTTCTAAAAAATAGCAACTAAAAATAGGGGTTGCGCTCGTTGCGGGACTTAACCCAACATCTCACGACACGAGCTGACGACAGCCATGCACCACCTGTGTATACGTTCCAAACGGCACTTTCTCCTTTCAAAGAATTCGTATCATGTCAAACCCTGGTAAGGTTCTTCGCGTTG
>2TW_8870
TCATCCCAGTTACCGCTCATAGCGTAGGGCGCTGCTTCCTTACGGTTAGCTCACGCACTTCGGCTACAAACGACTTCCATGATGTGACGGGCGGTGTGTACAAGGCCCGGGAACGTATTCACGGCGCCGTAGCTGATGCGCCATTACTAGCGATTCCGGCTTCATGAAGGCGAGTTGCAGCCTTCAATCCGAACTGGGCCCAGTTTTGGAGATTTCCTCTACCTCGCGGCTTCGGGTCATTCTGTACTGGGCATTGTAGTACGTGTGCAGCCCTGGTCGTAAGGGCCATACTGACTTGACGTCATCCCCACCTTCCTCCCCGTTTCACAGGGCAGTCTGTCCAGAGAGCCTTTGCAGGCAACAGGACACAGGGGTTGCGCTCGTTGCGGGACTTAACCCGAACATCTCACGACACGAGCTGACGACAGCCATGCAGCACCTGTGCAAATTGTGTATTGCTACACTCGATAGCTTTCACTA
>2TW_8876
TCATCCCAGTTACCGCTCATAGCGTAGGGCGCTGCCTCCTTGCGGTTGGCTTACGCACTTCGGCTACAAACGACTTCCATGATGTGACGGGCGGTGTGTACAAGGCCCGGGAACGTATTCACGGCGCCGTAGCTGATGCGCCATTACTAGCGATTCCGGCTTCATGAGGGCGAGTTGCAGCCCTCAATCCGAACTGGGCCCAGTTTTTGAGATTTCCTCCACCTTGCGGATTCGGTTCATTCTGTACTGGGCATTGTAGTACGTGTGCAGCCCTGGTCGTAAGGGCCATGAGGACTTGACGTCATCCCCACCTTCCTCCGGCTTAACGCCGGCGGTCTCTCTAGAGTCCCCGGCTTTACCCGCTGGCAACTAGAGACAAGGGTTTCGCTCGTTAAGCGACTTAACGCGACATCTCACGACACGAGCTGACGACAGCCATGCAGCACCTGTGCACGTTGTACCCGAAGGCCTGGCTCGGCTTTCACCGAGTTAATCCGTGCAT
>2TW_8879
TCACCCCAGTCACTAATTCTACCTTAGGCATCCTCCTCCAAAAGGTTAGAGTAACGACTTCAGGTTCTCCCAGCTTCCATGGCTTGACGGGCGGTGTGTACAAGGCCCGGGAACGTATTCACCGAATCAATGCTGATATTCGATTACTAGCGAATCCAGCTTCATGAGGTCGAGTTGCAGACCTCAATCCGAACTGAGAATGGCTTTTTGAGGTTTGCGCCTTGTTACCAAGTGGCGTCTCATTGTACCATCCATTGTAGCACGTGTGTAGCCCTGGGCGTAAGGGCCATGATGACTTGACGTCGTCCCCGCCTTCCTCACTACTTGCGTAGGCAGTTTCTCTAGAGTCCCCCAGCATAACCTGATGGCAACTAAAGATAGGGGTTGCGCTCGTTGCGGGACTTAACCCAACACCTCACGGCACGAGCTGACGACAGCCATGCAGCACCTTGCCAGTTGCCCCGAAGGGAAGCCACCTTTCGGCAGCGGTCACCTGACATTTAAGCCC
>2TW_8916
TCACCCCAGTTGCTGACTATACCTTGGTCAAACGCCTCCTTGCGGTTAGCAATCTGCTTTAAGGTAGAACCAACTTCCATGGTGTGACGGGCGGTGTGTACAAGACCCGGGAACGTATTCACCGTAGCACGCTGATCTACGATTACTAGCGATTCCAGCTTCATGCACTCGAGTTGCAGAGTGCAATCCGAACTGAGGTAGATTTTTGAGTTTAGCTTAGCGTCGCCACTTTGCATCTCATTGTCACTACCATTGTAGCACGTGTGTAGCCCAACCCGTAAGGGCCATGAGGACTTGACGTCATCCCCACCTTCCTCCAGCTTATCACTGGCAGTTCTTTCAGAGTGCCCAGCATGACCTGATGGCAACTAAAAGTAGGGGTTGCGCTCGTTGCGGGGACTTAACCCCAACATCTCACGACACGAGCTGACGACAGCCATGCAGCACCTGTGTTCTGTCCGGCCGAACCGAAAAGTCTAGTTTCCTAAA
>2TW_8921
TCACCCCAGTCACTAATTCTACCTTAGGCATCCTCCTCCAAAAGGTTAGAGTAACGACTTCGGGTATAACCAGCTTCCATGGTGTGACGGGCGGTGTGTACAAGGCCCGGGAACGGATTCACCGCTGTATAGCTGACCAGCGATTACTAGCGATTCCGGCTTCATGGAGGCGAGTTGCAGCCTCCAATCCGAACTGGGCCCAGTTTTACAGATTTCCTCCACCTCGCGGTCTCGGTTCTCATTGTGCTGGGCATTGTAGTACGTGTGCAGCCCAAGGCGTAAGGGCCATACTGACCTGACGTCGTCCCCACCTTCCTCCCAGTTGATCTGGGCAGTCTGACTAGAGTCCCCACCATTACGTGCTGGCAACTAATCACAGGGGTTGCGCTCGTTGCGGGACTTAACCCAACATCTCACGACACGAGCTGACGACGGCCATGCAGCACCTGTGGAAGTCCCCCGAAGGGTCACACGCTTTCACGTGCTTAGAAATCCATGTCAAGCCTTGGTAA
>2TW_8963
TCATCCCAGTTACCGCTCATAGCGTAGGGCGCTGCCTCCTTGCGGTTGGCTTACGCACTTCGGCTACAAACGACTTCCATGATGTGACGGGCGGTGTGTACAAGGCCCGGGAACGTATTCACGGCGCCGTAGCTGATGCGCCATTACTAGCGATTCCGGCTTCATGAGGGCGAGTTGCAGCCCTCAATCCGAACTGGGCCCAGTTTTTGAGATTTCCTCCACCTTGCGGATTCGGTTCATTCTGTACTGGGCATTGTAGTACGTGTGCAGCCCTGGTCGTAAGGGCCATACTGACTTGACGTCATCCCCACCTTCCTCCCCGTTTCACAGGGCAGTCTGTCCAGAGAGCCCGAAGGCAACAGGACACAGGGGTTGCGCTCGTTGCGGGACTTAACCCAACATCTCACGACACGAGCTGACGACAGCCATGCAGCACCTGTGCAAATTCTTGATATTACTACCAAGTCGCTAGCTTTCACTAA
>2TW_8967
TCACCCCAGTCACTAATTCTACCTTAGGCACCCTCCCCAAACGGTTAGAGTAATGATTTCGGGCATAACCAGCTTCCATGGTGTGACGGGCGGTGTGTACAAGGCCCGGGAACGAATTCACCACTGTATAGCTGACCAGCGATTACTAGCGATTCCACCTTCATGTAGGCGAGTTGCAGCCTACAATCCGAACTTAGAACGAGTTTATAGATTAGCTAGTCTTTGCAGATTTGCATCTCATTGTCTCGCCCAATGTAGCACGTGTGTAGCCCAGGGTGTAAGGGGCATGCTGACTTGACGTCATCCCCACCTTCCTCCGGTTTATAACCAGCAGTCTTTTTAGAGTTCCATAAAAGGCAACTAAAAACAAGGGTTGCGCTCGTTGCGGGACTTAACCCAACATCTCACGACACGAGCTGACGACAGCCATGCACCACCTGTGTATACGTTCCAAACGGCACTTTCTCCTTTCAAAGAAATTCGTATCATGTCAAACCCTGGTAAGGTTCTTCGCGTTGC
>2TW_8985
TAGCCCCAGTTACTAGTTTTACCCTAGGCGGCTCCTTGCGGTTACCGACTTTAGGTACACCCAGCTTCCATGGCTTGACGGGCGGTGTGTACAAGGTCCGGGAACGTATTCACCGCGCCATTGCTGATGCGCGATTACTAGCGATTCCAGCTTCATGTAGTCGAGTTGCAGACTACAATCTGAACTGAGAGGAGGTTTTTGAGATTTGCATCCTGTCACCAGGTAGCTTCCCTTTGTCCTCCCCATTGTAGCACGTGTGTAGCCCTGGGCATAAAGGCCATGATGACTTGACATCATCCCCTCCTTCCTCACGCCTTACGGCGGCAGTTTTTTCAGAGTTCCCACCATTACGTGCTGGCAACTGAAAATAGGGGTTGCGCTCGTTGCGGGACTTAACCCAACACCTCACGGCACGAGCTGACGACAGCCATGCAGCACCTTACTACCTGTATATTGCTATAAAAACCCCTTTCAGGATTCGTCAAGTAGCATTCTAGCCCAGGTAAGGTTCCTCG
>2TW_9006
TCATCCCAATCACCAGCCATACCTTCGGCACCTGCCCCCTTGCGGTCGGCACGGCGACTTCGGGTACAGCCGGCTTTCATGATGTGACGGGCGGTGTGTACAAGGCCTGGGAACGTATTCACGGCGCCGTAGCTGATGCGCCATTACTAGCGATTCCAGCTTCATGCCGGCGAGTTGCAGCCGACAATCTGAACTGGGCCCGGTTTTTGGGATTTGCTCCGCGTTGCCGCCTTGCTTCCCTTTGTACCGGGCATTGTAGTACGTGTGCAGCCCTGGCCGTAAGGGCCATACTGACTTGACGTCATCCCCACCTTCCTCCCCGTTTGGACGGGGCAGTCTGTCCAGAGTGCTCGGAACTCGCGTTCCGGTGGCAACAGGACACAGGGGTTGCGCTCGTTGCGGGACTTAACCCAACATCTCACGACACGAGCTGACGACAGCCATGCAGCACCTGTGCAAGCTTCCCTTGCGGGATCGTTACCCTTTCAGGCTTCTACCACTTGC
>2TW_9014
TCATCCCAGTTACCAGCTACACCTTAGGACCCTACCCCCTTTGCAGGTCGGTACAGGCACTTCGGGTGCGACCGGCTTCCATGATGTGACGGGCGGTGTGTACAAGACCCGGGAACGTATTCACGGGGCCGTAGATGATGCCCCATTACTAGCGATTCCAACTTCATGGAGGCGAGTTGCAGCCTCCAATCCGAACTGAGCCCAGTTTTACAGATTTCCTCCACCTCGCGGTATCGGTTCTCATTGTGCTGGGCATTGTAGTACGTGTGCAGCCCAAGGCGTAAGGGCCATACTGACCTGACGTCGTCCCCACCTTCCTCCCAGTTGATCTGGGCAGTCTGACTAGAGTTCCCACATGACGTGCTGGCAACTAATCACAAGGGTTGCGCTCGTTGCGGGACTTAACCCAACATCTCACGACACGAGCTGACGACGGCCATGCAGCACCTGTGCAAATTCCCCGAAGGGTCACACGCTTTCACGTGTTTAGAGATGCAT
>2TW_9043
TCATCCCAGTTACCAGCTACACCTTAGAACACTACCTCCTTGCGGTTGGTACATGCGCTTCGGGTGCGACCGGCTTCCATGATGTGACGGGCGGTGTGTACAAGACCCGGGAACGTATTCACGGCACCGTAGATGATGTGCCATTACTAGCGATTCCAACTTCATGGAGGCGAGTTGCAGCCTCCAATCCGAACTGGGCCCAGTTTTATAGATTTCCTCCACCTCGCGGTCTCGGTTCTCATTGTACTGGGCATTGTAGTACGTGTGCAGCCCAAGGCGTAAGGGCCATACTGACCTGACGTCGTCCCCACCTTCCTCCCAGTTGATCTGGGCAGTCTGAATAGAGTTCCCACCATTATGTGCTGGCAACTATTCACAAGGGTTGCGCTCGTTGCGGGACTTAACCCAACATCTCACGACACGAGCTGACGACGGCCATGCAGCACCTGTGGAAGTTCCCCGAAGGGTCACACGCTTTCACGTGCTTAGAAATCCAT
>2TW_9056
TCACCCCAGTCACTAATTCTACCTTAGGCACCCTCCCCCAAACGGTTAGAGTAATGATTTCGGGCATAACCAGCTTCCATGGTGTGACGGGCGGTGTGTACAAGGCCCGGGAACGAATTCACCACTGTATAGCTGACCAGCGATTACTAGCGATTCCACCTTCATGTAGGCGAGTTGCAGCCTACAATCCGAACTTAGAACGAGTTTATAGATTAGCTAGTCTTTGCAGATTTGCATCTCATTGTCTCGCCCAATGTAGCACGTGTGTAGCCCAGGGTGTAAGGGGCATGCTGACTTGACGTCATCCCCACCTTCCTCCGGTTTATAACCCAGCAGTCTTTTTAGAGTTCCATAAAAGGCAACTAAAAACAAGGGTTGCGCTCGTTGCGGGACTTAACCCAACATCTCACGACACGAGCTGACGACAGCCATGCACCACCTGTGTATACGTTCCAAACGGCACTTTCNCCTTTCAAAGAAATTCGTATCATGTCAAAACCCTGGTAAGGTTCTTCGCGTTGCA
>2TW_9077
TAGCCCTAGTTACTAGTTTTACCCTAGGCAGCTCCTTGCGGTTACCGACTTCAGGTACCCCCAGCTTCCATGGCTTGACGGGCGGTGTGTACAAGGCCCGGGAACGTATTCACCGCGCCATGGCTGATGCGCGATTACTAGCGATTCCAGCTTCACGGAGTCGAGTTGCAGACTCCGATCCGAACTGAGATAGTGTTTAAGGGATTCGCTCCTGGTCACCCAGTGGCTGCCCTCTGTCACTACCATTGTAGCACGTGTGTGGCCCAGGATGTAAGGGCCGTGATGACTTGACGTCGTCCCCACCTTCCTCACAGCTTACGCTGGCAGTTCTGCTAGAGTCCCCGGCATTACCCGTTGGCAACTAACAGTAGGGGTTGCGCTCGTTGCGGGACTTAACCCAACACCTCACGGCACGAGCTGACGACAGCCATGCAGCACCTTGAAAATTGTCCGAAGAAGGACACCTTTCGGCATCTGTCAATTCCCATTTAAACCCTGGTAAGGTTCCTCGCGTAT
>2TW_9088
TCACCCCAGTCACTAATTCTACCTTAGGCACCCTCCCCCAAACGGTTAGAGTAATGATTTCGGGCATAACCAGCTTCCATGGTGTGACGGGCGGTGTGTACAAGGCCCGGGAACGAATTCACCACTGTATAGCTGACCAGCGATTACTAGCGATTCCACCTTCATGTAGGCGAGTTGCAGCCTACAATCCGAACTTAGAACGAGTTTATAGATTAGCTAGTCTTTGCAGATTTGCATCTCATTGTCTCGCCCAATGTAGCACGTGTGTAGCCCAGGGTGTAAGGGGCATGCTGACTTGACGTCATCCCCACCTTCCTCCGGTTTATAACCAGCAGTCTTTTTAGAGTTCCATGAAAGGCAACTAAAAACAAGGGTTGCGCTCGTTGCGGGACTTAACCCAACATCTCACGACACGAGCTGACGACAGCCATGCACCACCTGTGTATACGTTCCAAACGGCACTTTCTCTTTCAAAGAAATTCGTATCATGTCAAAACCCTGGTAAGGTTCTTCGCGTTG
>2TW_9142
TCTCCTTCCTCTAGGTGGGAGGGTTTAATGATCTTCTCAGCTAAAGCCAGAGTTGCCCCCAGCTAAAACCAATCCGAACACTTCACCAGCACACCCAATCGGTAGGAGCGACGGGCGGTGTGTACAAAGGGCAGGGACGTAATCAACGCGAGCTGATGACTCGCGCTTACTAGGCATTCCTCGTTGAAGACTAATAATTGCAATAATCTATCCCCCATCACGATGCAGTTTCAAAGATTACCCGGACCTCTCGGTCAAGGATAGGCTCGTTGAATGCATCAGTGTAGCGCGCGTGCGGCCCAGAACATCTAAGGGCATCACAGACCTGTTATTGCCTCACACTTCCGCTGCCTAATCGGCAACAGTCCCTCTAAGAAGTCAGACAGCTACAAAAAGTAACTGCGACTATTTAGCAGGCTGAGGTCTCGTTCGTTACCGGAATCAACCTGACAAGGCAACCCACCAACTAAGAACGGCCATGCACCACCACCCACAGAAT
>2TW_9164
TCTCCTTCCTCTAAATGATAAGGTTTAATCAACTTCCCGCAGCATCGACGGCGAACCGCCTCAGCCGCAGTCCGAAGATTTCACCGGATCATTCAATCGGTAGGAGCGACGGGCGGTGTGTACAAAGGGCAGGGACGTAATCAACGCGAGCTGATGACTCACGCTTACTAGGAATTCCTCGTTGAAGATTAATAGTTGCAATAATCTATCCCCATCACGATGAAATTTGCAAGATTACCCGGTCCTGTCGAACGAGGTGAATGCTTGTTGCTTTCATCAGTGTAGCGCGCGTGCGGCCCAGAACATCTAAGGGCATCACAGACCTGTTATTGCCTCAAACTTCCACTCGCTAGGCACGAATAGTCCCTCTAAGAAGTTGTCCCCCCACAGAAAGTGAAGGTAACTATTTAGCAGGTTAAGGTCTCGTTCGTTAACGGAATTAACCAGACAAATCACTCCACCAACTAAGAACGGCCATGCACCACCACCCATAGAATCAAGAAAGAGCTCT
>2TW_9197
TCACCCTGGTCATTATCAGCACCTTAGTAGCTTCCCTCCCATAAAGGGTTGGGATCACCACTTTGGGTATTAACAACTTCCATGGTGTGACGGGCGGTGTGTACAAGACCCGGGAACGTATTCACCGTAGCACGCTGATCTACGATTACTAGCGATTCCAGCTTCATGCACTCGAGTTGCAGAGTGCAATCCGAACTGAGGTAGATTTTTGAGTTTAGCTTAGCGTCGCCACTTTGCATCTCATTGTCACTACCATTGTAGCACGTGTGTAGCCCAACCCGTAAGGGCCATGAGGACTTGACGTCATCCCCACCTTCCTCCAGCTTATCACTGGCAGTTCTTTCAGAGTGCCCAGCATGACCTGATGGCAACTAAAAGTAGGGGTTGCGCTCGTTGCGGGACTTAACCCAACATCTCACGACACGAGCTGACGACAGCCATGCAGCACCTGTGTTCTGTCCGGCCGAACCGAAAAGTCTAGTTTCCTAAA
>2TW_9240
TCACCCTGGTCATTATCAGCACCTTAGTAGCTTCCCTCCCATAAAGGGTTGGGATCACCACTTTGGGTATTAACAACTCCCGTGGTGTGACGGGCGGTGTGTACAAGGCCCGGGAACGTATTCACCGCCATATAGCTGACTGGCGATTACTAGCGATTCCGGCTTCATGTAGGCGAGTTGCAGCCTACAATCCGAACTGAGGCTGAGTTTAGCAGATTGGCTTGCTCTCACGAGTTTGCTACCGATTGTCTCAGCCATTGTATTACGTGTGTAGCCCAGGATATAAGGGGCATGCTGACTTGACGTCATCCTCTCCTTCCTCCGGTTTACACCGGCAGTCTTTTTAGAAATTTAACTAAAACAAGGGTTGCGCTCGTTGCTAGACTTAACTATACACCTCACGGCACGAGCTGACGACAGCCATGCACCACCTGTAGCCGAGTTCCCTTTCGGGCACCAATCTATCTCTAGAAAGTCCTCGGTATGTCAATCCCTGGTAAGGTTCTTCGCGTTG
>2TW_9268
TAGCCCTAATTACCGATTTTACCCTTAACAGCTCCTTTAACGGTCACTGTCTTCAGGTCTCCCCGACTCTCATGGCTTGACGGGCGGTGTGTACAAGGTCCGGGAACGTATTCACCGCGTCATTGCTGATACGCGATTACTAGCGATTCCAGCTTCATGGGGTCGAGTTGCAGACCCCAATCCGAACTGAGACGCACTTTTTGTGATTGGCTTGCTATTGCTAGCTTGCAACACTCTGTATGCGCCATTGTAGCACGTGTGTAGCCCTAGGCGTAAGGGCCATGATGACTTGACGTCGTCCCCTCCTTCCTCTCTGCTTACGCAGGCAGTCTTGCTAGAGTCCTCAGCATTACCTGTTAGCAACTAACAATAGGGGTTGCGCTCGTTGCGGGACTTAACCCAACACCTCACGGCACGAGCTGACGACAGCCATGCAGCACCTTGTTTCAGGTCATTGCTGACTGTACTATTTCTAATACATTCCTTCA
>2TW_9275
TCACCCCAGTCACTAATTCTACCTTAGGCACCCTCCCCCAAAAGGTTAGAGTAACGACTTCGGGTATAACCAGCTTCCATGGTGTGACGGGCGGTGTGTACAAGGCCCGGGAACGAATTCACCACTGTATAGCTGACCAGCGATTACTAGCGATTCCACCTTCATGTAGGCGAGTTGCAGCCTACAATCCGAACTTAGAACGAGTTTATAGATTAGCTAGTCTTTGCAGATTTGCATCTCATTGTCTCGCCCAATGTAGCACGTGTGTAGCCCAGGGTGTAAGGGGCATGCTGACTTGACGTCATCCCCACCTTCCTCCGGTTTATAACCAGCAGTCTTTTTAGAGTTCCATAAAAGGCAACTAAAAACAAGGGTTGCGCTCGTTGCGGGACTTAACCCAACATCTCACGACACGAGCTGACGACAGCCATGCACCACCTGTGTATACGTTCCAAACGGCACTTTCTCCTTTCAAAGAATTCGTATCATGTCAAACCCTGGTAAGGTTCTTCGCGTTGCATCG
>2TW_9279
TCACCTCGGTCACTAATTTTACCTTAGGCACCTCCCTCCAAAAGGTTAGGATAATGACTTTGGGTACAACCAGCTCCCATGGTGTGACGGGCGGTGTGTACAAGGCCCGGGAACGAATTCACCGCTGTGTAGCTGACCAGCGATTACTAGCGATTCCACCTTCATGTAGGCGAGTTGCAGCCTACAATCTGAACTTGGAGTAAGTTTAAGAGATTGGCTAGCCTTCGCAGGTTTGCGACTCATTGTCTTACCCATTGTAGTACGTGTGTAGCCCAGGGTGTAAGGGGCATGATGACTTGACGTCGTCCCCACCTTCCTCCGGTTTGTCACCGGCAGTCTTTCTAGAAATATTAACTAAAAACGAGGGTTGCGCTCGTTGCGGGACTTAACCCAACATCTCACGACACGAGCTGACGACAGCCATGCACCACCTGTGTGCGTTGTTTTTGTAATCCTTCTTTCAAAAAGATATCACGCCATGTCAAACCCTGGTAAGGTTCTTCGCGTTGCATCGAATTAAACCACATACTCC
>2TW_9290
TCACCCCAGTCACTAATTCTACCTTAGGCACCCTCCCCCAAACGGTTAGAGTAATGATTTCGGGCATAACCAGCTTCCATGGTGTGACGGGCGGTGTGTACAAGGCCCGGGAACGAATTCACCACTGTATAGCTGACCAGCGATTACTAGCGATTCCACCTTCATGTAGGCGAGTTGCAGCCTACAATCCGAACTTAGAACGAGTTTATAGATTAGCTAGTCTTTGCAGATTTGCATCTCATTGTCTCGCCCAATGTAGCACGTGTGTAGCCCAGGGTGTAAGGGGCATGCTGACTTGACGTCATCCCCACCTTCCTCCGGTTTATAACCAGCAGTCTTTTTAGAGTTCCATAAAAGGCAACTAAAAACAAGGGTTGCGCTCGTTGCGGGACTTAACCCAACATCTCACGACACGAGCTGACGACAGCCATGCACCACCTGTGTATACGTTCCAAACGGCACTTTCTCCTTTCAAAGAAATTCGTATCATGTCAAACCCTGGTAAGTTCTTCGCGTTGCA
>2TW_9294
TCACCCCAGTCACTAATTCTACCTTAGGCATCCTCCTCCAAAAGGTTAGAGTAACGACTTCGGGTATAACCAGCTTCCATGGTGTGACGGGCGGTGTGTACAAGGCCCGGGAACGGATTCACCGCTGTATAGCTGACCAGCGATTACTAGCGATTCCACCTTCATGCAGGCGAGTTGCAGCCTGCAATCCGAACTTAGAACGAGTTTTTAGATTAGCTAATCTTCACAGAGTTGCATCTCATTGTCTCGCCCAATGTAGCACGTGTGTAGCCCAGGGTGTAAGGGGCATGCTGACTTGACGTCATCCCTGCCTTCCTCCGGTTTATAACCGGCAGTCTTTCTAGAGTTCTAAAAATAGCAACTAAAAATAGGGTTGCGCTCGTTGCGGGACTTAACCCAACATCTCACGACACGAGCTGACGACAGCCATGCACCACCTGTGTAAGAGGCCGTAGCACATTTTCTTTTCTGAAAACTTCTCTTCATGTCAAGTCCTGGTAAGGTTCTTCGTG
>2TW_9303
TCTCCTTCCTCTAAGTGATAAGGTTCACTAAACTTTCCGCTGCAACGTTCAGGAGCTGAACACTGCTGCAGTCCGAATTATTCACCGGGATCACTCAATCGGTAGGAGCGACGGGCGGTGTGTACAAAGGGCAGGGACGTAATCAGCACGAGCTGATGACTCGCGCTTACTAGGAATTCCTCGTTGAAGATTAATAATTGCAATAATCTATCCCCATCACGATGCGTTTTGACAAGATTACCCAACCCTTTCGGGAAAGGTCATAAACTCGTTGAACGCATCAGTGTAGCGCGCGTGCAGCCCAGAACATCTAAGGGCATCACAGACCTGTTATTGCCTCAAACTTCCTTGCGTTAGACACGCAAAGTCCCTCTAAGAAGTTGCCCACGTAACCGAGGTTACATGTAACTATTTAGCAGGTTAAGGTCTCGTTCGTTAACGGAATTAACCAGACAAATCACTCCACCAACTAAGAACGGCCATGCACCACCACCCATAGAATCAAGAAAGAGCTA
>2TW_9355
TCACCCCAGTCACTAATTCTACCTTAGGCACCCTCCCCCAAACGGTTAGAGTAATGATTTCGGGCATAACCAGCTTCCATGGTGTGACGGGCGGTGTGTACAAGGCCCGGGAACGAATTCACCACTGTATAGCTGACCAGCGATTACTAGCGATTCCACCTTCATGTAGGCGAGTTGCAGCCTACAATCCGAACTTAGAACGAGTTTATAGATTAGCTAGTCTTTGCAGATTTGCATCTCATTGTCTCGCCCAATGTAGCACGTGTGTAGCCCAGGGTGTAAGGGGCATGCTGACTTGACGTCATCCCCACCTTCCTCCGGTTTATAACCAGCAGTCTTTTTAGAGTTCCATAAAAGGCAACTAAAAACAAGGGTTGCGCTCGTTGCGGGACTTAACCCAACATCTCACGACACGAGCTGACGACAGCCATGCACCACCTGTGTATACGTTCCAAACGGCACTTTCTCCTTTCAAAGAAATTCGTATCATGTCAAACCCTGGTAAGGTTCTTCGCGTTGCA
>2TW_9365
TCACCTTCCTCTAAATGATAAGGTTTGGACAAGTTCTCACGGTCAGGCCCCAATGAAGGAGCCAAACCACAATCCCGAGTCCTCACCGGACCATTCAATCGGTAGTAGCGACGGGCGGTGTGTACAAAGGGCAGGGACGTAATCAACGCGAGCTGATGACTCGCGCTTACTAGGCATTCCTCGTTCAAGACCAATAATTACAAGGGTCTATCCCCAACACGATACAGTTTCACAAGATTACCCAGTCCTCTCGGACAAGGCAAAGTAACTCGCTGACTGCATCAGTGTAACTCGCGTGCGGCCCAGAACATCTAAGGGCATCACAGACCTGTTATTGCCTCAAACTTCCGTCGACTAGACGCCGACAGTCCCTCTAAGAAGCCCCAACGTCAAGTAAAAACCTTGACTAGGCTATTTAGCAGGTTAAGGTCTCGTTCGTTATCGGAATTAACCAGACAAATCACTCCACCAACTAAGAACGGCCATGCACCACCACCCATAGAATCAAGAAAGAGCTCTCAAT
>2TW_9428
TAGCCCTAGTTACCAGTTTTACCCTAGGCAGCTCCTTGCGGCGACCGACTTCAGGTACCCCCAGCTTCCATGGCTTGACGGGCGGTGTGTACAAGGCCCGGGAACGTATTCACCGGATCATGGCTGATATCCGATTACTAGCGATTCCAGCTTCACGGAGTCGAGTTGCAGACTCCGATCCGAACTGAGACCAGTTTTGAAGATTCGCTCCTTATCACTAAGTGGCTGCTCTCTGTACTGGCCATTGTAGCACGTGTGTGGCCCAAGGCGTAAGGGCCGTGATGATTTGACGTCATCCCCACCTTCCTCACAGTTTACACTGGCAGTCTCGTTAGAGTTCCCGACATGACTCGCTGGCAACTAACGACAGGGGTTGCGCTCGTTATAGGACTTAACCTGACACCTCACGGCACGAGCTGACGACAACCATGCAGCACCTTGAAGATTGTCTTGCGAAAGATCTGTTTCCAAATCGGTCAATCCCCATTTAAGCCTTGGTAAGGTTCC
>2TW_9437
TCATCCCAGTTACCGCTCATAGCGTAGGGCGCTGCCTCCTTACGGTTGGCTTACGCACTTCGGCTACAAACAACTTCCATGATGTGACGGGCGGTGTGTACAAGGCCCGGGAACGTATTCACGGCGCCGTAGCTGATGCGCCATTACTAGCGATTCCGGCTTCATGGAGGCGAGTTGCAGCCTCCAATCCGAACTGGGCCCAGTTTTTGAGATTTCCTCCACCTCGCGGATTCGGATCATTCTGTACTGGGCATTGTAGTACGTGTGCAGCCCTGGTCGTAAGGGCCATACTGACTTGACGTCATCCCCACCTTCCTCCCCGTTTCACAGGGCAGTCTGTCCAGAGAGCCCGAAGGCAACAGGACACAGGGGTTGCGCTCGTTGCGGGACTTAACCCAACATCTCACGACACGAGCTGACGACAGCCATGCAGCACCTGTGCAAATTATCGGTATTGCTACCGACTCGCTAACTTTCATTAACTTAGAGATGC
>2TW_9451
TAGCCCTAGTTACTGGTTTTACCCTAAACGGCTCCTGTTACGGGCACCATCTTCAGGTCTCCCCAACTTCCATGGCTTGACGGGCGGTGTGTACAAGGCCCGGGAACGTATTCACCGCGCCATTGCTGATGCGCGATTACTAGCGAATCCAGCTTCATGGGGTCGAGTTGCAGACCCCAATCCGAACTGAGACTATTTTTGAAGATTTGCATCATGTTGCCATGTAGCTGCCCTCTGTAATAGCCATTGTAGCACGTGTGTAGCCCAGGACGTAAGGGCCGTGATGACTTGACGTCATCCCCACCTTCCTCACCGCTTGCGCGGGCAGTTCCACTAGAGTCCCCGGCCGAACCGCTGGCAACTAATGGTAGGGGTTGCGCTCGTTGCGGGACTTAACCCAACACCTCACGGCACGAGCTGACGACAGCCATGCAGCACCTAGTTTCGGGTCATTGCTGACTAACTCCTTTCAGAGTTATTCCCTAACTTTCAAGCCCTGGTAAGGTTCCTCGCGTA
>2TW_9453
TAAATCCAGTTACTAGTTTAGCCTTCCACCCACGTAAATGAGTTTTGGGGCTCCCCTAATTCCCAGACCTTGACGGGCAGTGTGTACAAAACCCGAAGAACGTATTCACCGCGACGTTCTGATTCGCGATTACTAGTGATTCCAGCTTCATGAAGTCGAGTTTCAGACTTCAATCCGTACTGAGGGTAGGTTTGGAGGATTTGCTCCGCATCGCTGCTTAGCGTCCCGCTGTCCTATTCCCATTGTATCATGCGTGCAGCCCAAGGCGTAAGGGACACGCTGATCTGACGTCATCTCAGCCTTCCTCCTGGTTACACCCAGGCAGTCTCTTTAGACATTAAATAACTAAAGATTGAGGTTGCGCTCGTTTTCGGACTTAACCGAACATCTCACGACACGAGCTGACGACGACCGTGCATCACCTGTGCTACACCTTCGAAAGAGTCTCGCTTTCACGAGATTTGCAATAGCATGTCAAGCCTTTGGTGAGGTTCCTCGCTTGG
>2TW_9455
TCATCCCAGTTACCGCTCATAGCGTAGGGCGCTGCTTCCTTACGGTTAGCTCACGCACTTCGGCTACAAACGACTTCCATGATGTGACGGGCGGTGTGTACAAGGCCCGGGAACGTATTCACGGCGCCGTAGCTGATGCGCCATTACTAGCGATTCCGGCTTCATGAAGGCGAGTTGCAGCCTTCAATCCGAACTGGGCCCAGTTTTTGAGATTTCCTCTACCTCGCGGCTTCGGTTCATTCTGTACTGGGCATTGTAGTACGTGTGCAGCCCTGGTCGTAAGGGCCATACTGACTTGACGTCATCCCCACCTTCCTCCCCGTTTCACAGGGCAGTCTGTCCAGAGAGCCTTTGCAGGCAACAGGACACAGGGGTTGCGCTCGTTGCGGGACTTAACCCAACATCTCACGACACGAGCTGACGACAGCCATGCAGCACCTGTGCAAATTGTGTATTGCTACACTCGATAGCTTTCACTA
>2TW_9461
TCATCCCAGTTACCGCTCATACCTTAGGGCGCTGCCTCCTTGCGGTTGGCGCGCGCACTTCGGGTACAAACGACTCCCATGATGTGACGGGCGGTGTGTACAAGACCCGGGAACGTATTCACGGCGCCGTAGCTGATGCGCCATTACTAGCGATTCCGGCTTCATGGAGGCGAGTTGCAGCCTCCAATCCGAACTGGGCCCGACTTTGGTGATTTCCTCCACCTTGCGGTCTCGGATCCTTCTGTGTCGGGCATTGTAGTACGTGTGCAGCCCTGGCCGTAAGGGCCATACTGACTTGACGTCGTCCCCACCTTCCTCCCCGTTGAACAGGGCAGTCTGAACAGAGTGCCGGAGACTCACGTCTCCATGGCAACAGTTCACAGGGGTTGCGCTCGTTGCGGGACTTAACCCAACATCTCACGACACGAGCTGACGACAGCCATGCAGCACCTGTGCAAATTGTGTATTGCTACACTCACCGGCTTTCACCGGATT
>2TW_9473
TAGCCCTAGTTACCAGTTTTACCCTAGGCAGCTCCTTGCGGTCACCGACTTCAGGCACCCCCAGCTTCCATGGCTTGACGGGCGGTGTGTACAAGGCCCGGGAACGTATTCACCGGATCATGGCTGATATCCGATTACTAGCGATTCCAGCTTCACGGAGTCGAGTTGCAGACTCCGATCCGAACTGTGACCGGTTTTGTAGATTCGCTCCTGGTCACCCAGTGGCTGCTCTCTGTACCGGCCATTGTAGCACGTGTGTAGCCCAAGGCGTAAGGGCCGTGATGATTTGACGTCATCCCCCACCTTCCTCACAGTTTGCACTGGCAGTCTCGTTAGAGTTCCCGACATGACTCGCTGGCAACTAACAACAGGGGTTGCGCTCGTTATAGGACTTAACCTGACACCTCACGGCACGAGCTGACGACAACCATGCAGCACCTTGTAAATTGTCTTGCGAAAGTTCTGTTTCCAAAACGGTCAATCTACATTTAAGCCTTGGTAAGGTTCCTCGCG
>2TW_9504
TCACCCCAGTCACTAATTCTACCTTAGGCATCCTCCTCCAAAAGGTTAGAGTAACGACTTCGGGTATAACCAGCTTCCATGGTGTGACGGGCGGTGTGTACAAGGCCCGGGAACGGATTCACCGCTGTATAGCTGACCAGCGATTACTAGCGATTCCACCTTCATGTAGGCGAGTTGCAGCCTACAATCCGAACTTAGAACGAGTTTATAGATTAGCTAGTCTTTGCAGATTTGCATCTCATTGTCTCGCCCAATGTAGCACGTGTGTAGCCCAGGGTGTAAGGGGCATGCTGACTTGACGTCATCCCCACCTTCCTCCGGTTTATAACCAGCAGTCTTTTTAGAGTTCCATAAAAGGCAACTAAAAACAAGGGTTGCGCTCGTTGCGGGACTTAACCCAACATCTCACGACACGAGCTGACGACAGCCATGCACCACCTGTGTATACGTTCCAAACGGCACTTTCTCCTTTCAAAGAAATTCGTATCATGTCAAACCCTGGTAAGGTTCTTCGCGTTGCA
>2TW_9506
TAGTCCCAATCAGGAGTTTCATCTTCGGCACCAACTTAGTGTGGCGACTTCGGATGCCCCTCCCTTTCGTGGCTTGACGGGCGGTGTGTACAAGGCTCAGGAACACATTCACCGCGGTGTTGCTGACCCGCGATTACTAGCGATTCCAACTTCATGCAGGCGAGTTGCAGCCTGCAATCTGAACTGGGGCGTACTTTTTGGGATTTGCTTGATCTTGCGATTTTGCGTCCCTCTGTATACGCCATTGTAGCACGTGTGCAGCCCTGGACATAAAGGCCATGAGGACTTGACGTCATCCCCACCTTCCTCCGGTTTGACACCGGCAGTCTCTCTAGAGTTCCCGGCATTACCCGCTGGCAACTAGAGACAAGGGTTGCGCTCGTTATCGGACTTAACCAGACATCTCACGACACGAGCTGACGACAGCCATGCAGCACCTGTGGTAAGTTCCGGACTGGATACCGTTCATTGGCCGTTTCCGGCAATTACTTCCTACCGTTTT
>2TW_9510
TGTACTTCCTCTAAATGACCAAGTTTGACCAACTTCTCAGCGGTCCATTTCCGTTGCCGGTCACAGACTGCCAATCCGGAGGTCTCACTAAGCCATTCAATCGGTAGTAACGACGGGCGGTGTGTACAAAGGGCAGGGACGTAATCAACGCGAGCTGATGACTCACGCTTACTAGGAATTCCTCGTTCAAGTCAAAATTACAAGTGACTATCCCCCAGCACGATAAAGTTTCACAAGATTACCCAGACTTTCCAGCCAAGGTGAATACTCGTTGACTTCATCAGTGTAGCGCGCGTGCGGCCCAGAACATCTAAGGGCATCACAGACCTGTTATTGCCTCAAACTTCCATGGATTAAACATCCATAGTCCCTCTAAGAAGTTAGGCGTCCACCAGAGTGAACGTAACTATTTAGCAGGTTAAGGTCTCGTTCGTTATCGGAATTAACCAGACAAATCACTCCACCAACTAAGAACGGCCATGCACCACCACCCATAGAATCAAGAAAGAGCTCTCAA
>2TW_9511
TCACCTTCCTCTAAATGATAAGGTTTGGACAAGTTCTCACGGTCAGGCCCCAATGAAGGAGCCAAACCACAATCCCGAGTCCTCACCGGACCATTCAATCGGTAGGTGCGACGGGCGGTGTGTACAAAGGGCAGGGACGTAATCATTGCAGTTTGATGAACTGCGATTACTAGGAATTCCTCGTTCAAGATTAATAATTGCAATAATCTATCCCTATCACGATGCATGTTAACAAGATTACCCAGGCCTCTCGGCCAAGGTTATATGCTCGTTGAGTGCATCAGTGTAACGCGCGTGCGGCCCAGGACATCTAAGGGCATCACAGACCTGTTATTGCCGCCATCTTCCTTCATCTTGTAGAATGAACGTCCCTCTAAGAAGCTCTTACCAATGAAAAACCATTAGTAGAACTATTTAGCAGGCGGCGGTCTCGTTCGTTAACGGAATTAACCAGACAAATCACTCCACCAACTAAGAACGGCCATGCACCACCACCCATAGAATCAAG
>2TW_9565
TCACCTCGGTCACTAATTTTACCTTCGGCATCTCCTTCCTTACGGTTAGGATAACGACTTCGGGTACAACCAGCTTCCATGGTGTGACGGGCGGTGTGTACAAGGCCCGGGAACGGATTCACCGCTGTGTAGCTGACCAGCGATTACTAGCGATTCCACCTTCATGCAGGCGAGTTGCAGCCTGCAATCTGTACTTGGAGTAAGTTTCAAAGATTAGCTTATTCTCGCGAATTTGCAACTTATTGTCTTACCCATTGTAGGACGTGTGTAGCCCAGGGTGTAAGGGGCATGATGACTTGACGTCGTCCTCACCTTCCTCCGGTTTGTCACCGGCAGTCTTTCTAGACAATAGAACTAAAAATAAGGGTTGCGCTCGTTGCGGGACTTAACCCAACATCTCACGACACGAGCTGACGACAGCCATGCACCACCTGTAGAAGCGGAATAAGGAATTCTTTTCAGAAAACCAACACTTCTAGCAAACCCTGGTAAGGTTCTTCGCGTTGCATCGAATTAAACCACATCCT
>2TW_9573
TCTCCTTCCTCTAGGTGAATAGGTTTACTTATTTTCCGCGGACGGTCCAATAAGTTCACCGGTTCACCCGGTATCGGTAGGAGCGACGGGCGGTGTGTACAAAGGGCAGGGACATAATCAATGCAAGATGATGACTTGCACTTACTAGGAATTCCTCGTTCAAGATCTATAATTGCAAAGATCTATCCCCATCACGATACATATTCGAGATTGCCATACCTTAGCAGGCTAGGCACTTGTTGTATGTATCAGTGTAGCACGCGTGCAGCCCAGGACATATAAGGGCATCACAGACCTGTTATTGCCTCAAACTTCCATGTGCTTTTCGACACATAGTCCCTCTAAGAAGTCAAGTACCCATGAAATGAGTAAGACTAGTTAGCAGGTTAAGGTCTCGTTCGTTATCGGAATTAACCAGACAAATCACTCCACCAACTAAGAACGGCCATGCACCACCACCCATAGAATCAAGAAAGAGCTATCAATCTGTCAAT
>2TW_9593
TCACCCCAGTCACTAATTCTACCTTAGGCACCCTCCCCCAAACGGTTAGAGTAATGATTTCGGGCATAACCAGCTTCCATGGTGTGACGGGCGGTGTGTACAAGGCCCGGGAACGAATTCACCACTGTATAGCTGACCAGCGATTACTAGCGATTCCACCTTCATGTAGGCGAGTTGCAGCCTACAATCCGAACTTAGAACGAGTTTATAGATTAGCTAGTCTTTGCAGATTTGCATCTCATTGTCTCGCCCAATGTAGCACGTGTGTAGCCCAGGGTGTAAGGGGCATGCTGACTTGACGTCATCCCCACCTTCCTCCGGTTTATAACCAGCAGTCTTTTTAGAGTTCCATAAAAGGCAACTAAAAACAAGGGTTGCGCTCGTTGCGGGACTTAACCCAACATCTCACGACACGAGCTGACGACAGCCATGCACCACCTGTGTATACGTTCCAAACGGCACTTTCTCCTTTCAAAGAAATTCGTATCATGTCAAACCCTGGTAAGGTTCTTCGCGTTGCA
>2TW_9597
TAGCCCCAGTTACTAGTTTTACCCTAGGCAGCTCCTTGCGGTCACTGACTTCAGGCACCCCCAGCTTCCATGGCTTGACGGGCGGTGTGTACAAGGCCCGGGAACGTATTCACCGCGCCATGGCTGATGCGCGATTACTAGCGATTCCAGCTTCACGGAGTCGAGTTGCAGACTCCGATCCGAACTGAGATAGTGTTTAAAGGATTCGCTCCTGGTCACCCAGTGGCTGCCCTCTGTCACTACCATTGTAGCACGTGTGTGGCCCAGGATGTAAGGGCCGTGATGACTTGACGTCGTCCCCACCTTCCTCGCAGCTTGCGCTGGCAGTTCTGCTAGAGTCCCCGGCATGACCCGTTGGCAACTAACAGTAGGGGTTGCGCTCGTTGCGGGACTTAACCCAACACCTCACGGCACGAGCTGACGACAGCCATGCAGCACCTTGAAAAACTTGTCCGAAGAAGGACACCTTTCGGCATCTGTCAATTCCCATTTAAAACCCTGGTAAC
>2TW_9614
TAGCCCCAGTTATCGGTATTGCCCTAGGCGGATCCTTTTACGGTTACCGACTTCAGGCACTCCCAACTTCCATGGCTTGACGGGCGGTGTGTACAAGGCCCGGGAACGTATTCACCGGATCATTGCTGATATCCGATTACTAGCGAATCCAACTTCATGAGGTCGAGTTGCAGACCTCAATCCGAACTGAGATTGGCTTTTTGAGATTGGCTTCATGTTGCCATGTTGCGACTCATTGTACCAACCATTGTAGCACGTGTGTAGCCCTGGACGTAAGGGCCATGATGACTTGACGTCATCCCCACCTTCCTCACTACTTACGTAGGCAGTCTCTTTAGAGTCCCCAGCTTAACCTGATGGCAACTAAAGATAGGGGTTGCGCTCGTTGCGGGACTTAACCCAACACCTCACGGCACGAGCTGACGACAGCCATGCAGCACCTTGTTTCGTGTCCCTTGCGGGAAAAGTACCTTTCGGCACCGGTCACTCACATTCAAGCCCAGGTAAGGTTCCTCG
>2TW_9629
TCATCCCAATCACCATCCATACCTTAGGCGCATGCTTCCTTGCGGTTGGCTCAGCGATTTTGGGTACAGACGGCTTTCATGATGTGACGGGCGGTGTGTACAAGGCCTGGGAACGTATTCACGGCGCCGTAGCTGATGCGCCATTACTAGCGATTCCGGCTTCATGCTGTCGAGTTGCAGACAGCAATCTGAACTGGGCCCGATTTTTAGGATTTGCTCCCCGTCGCCGGTTTGCGCCCCTTTGTATCGGGCATTGTAGTACGTGTGCAGCCCTAGCCGTAAGGGCCATACTGACTTGACGTCATCCCCACCTTCCTCCCCGTTGAAGCGAGGCAGTCCGTCCAGAGTGCTCCATCCTTTCGAATGGGTGGCAACAGGACGTAGGGGTTGCGCTCGTTGCGGGACTTAACCCAACATCTCACGACACGAGCTGACGACAGCCATGCAGCACCTGTGCAAACTGGTATTGCTACCTCGTCACCCTTTCAGG
>2TW_9665
TCACCCCAGTCACTAATTCTACCTTAGGCATCCTCCTCCAAAAGGTTAGAGTAACGACTTCGGGTATAACCAGCTTCCATGGTGTGACGGGCGGTGTGTACAAGGCCCGGGAACGGATTCACCGCTGTATAGCTGACCAGCGATTACTAGCGATTCCACCTTCATGCAGGCGAGTTGCAGCCTGCAATCCGAACTTAGAACGAGTTTTTAGATTAGCTAATCTTCACAGAGTTGCATCTCATTGTCTCGCCCAATGTAGCACGTGTGTAGCCCAGGGTGTAAGGGGCATGCTGACTTGACGTCATCCCTGCCTTCCTCCGGTTTATAACCGGCAGTCTTTCTAGAGTTCTAAAAATAGCAACTAAAAATAGGGGGTTGCGCTCGTTGCGGGACTTAACCCAACATCTCACGACACGAGCTGACGACAGCCATGCACCACCTGTGTATACGTTCCAAACGGCACTTTCTCCTTTCAAAGAAATTCGTATCATGTCAAACCCTGGTAAGGTTCTTCGCGTTG
>2TW_9679
TCACCCCAGTTGCTGACTATACCTTGGTCAAACGCCTCCTTGCGGTTAGCAATCTGCTTTAAGGTAGAACCAACTTCCATGGTGTGACGGGCGGTGTGTACAAGACCCGGGAACGTATTCACCGTAGCACGCTGATCTACGATTACTAGCGATTCCAGCTTCATGCACTCGAGTTGCAGAGTGCAATCCGAACTGAGGTAGATTTTTGAGTTTAGCTTAGCGTCGCCACTTTGCATCTCATTGTCACTACCATTGTAGCACGTGTGTAGCCCAACCCGTAAGGGCCATGAGGACTTGACGTCATCCCCACCTTCCTCCAGCTTATCACTGGCAGTTCTTTCAGAGTGCCCAGCATGACCTGATGGCAACTAAAAGTAGGGGTTGCGCTCGTTGCGGGACTTAACCCAACATCTCACGACACGAGCTGACGACAGCCATGCAGCACCTGTGTTCTGTCCGGCCGAACCGAAAAGTCTAGTTTCCTAAA
>2TW_9743
TCACCCCAGTCACTAATTCTACCTTAGGCACCCTCCCCCAAACGGTTAGAGTAATGATTTCGGGCATAACCAGCTTCCATGGTGTGACGGGCGGTGTGTACAAGGCCCGGGAACGAATTCACCACTGTATAGCTGACCAGCGATTACTAGCGATTCCACCTTCATGTAGGCGAGTTGCAGCCTACAATCCGAACTTAGAACGAGTTTATAGATTAGCTAGTCTTTGCAGATTTGCATCTCATTGTCTCGCCCAATGTAGCACGTGTGTAGCCCAGGGTGTAAGGGGCATGCTGACTTGACGTCATCCCCACCTTCCTCCGGTTTATAACCAGCAGTCTTTTTAGAGTTCCATGAAAGGCAACTAAAAACAAGGGTTGCGCTCGTTGCGGGACTTAACCCAACATCTCACGACACGAGCTGACGACAGCCATGCACCACCTGTGTATACGTTCCAAACGGCACTTTCTTCTTTCAAAGAAATTCGTATCATGTCAAACCCTGGTAAGGTTCTTCGCGTTG
>2TW_9770
TCACCCTGGTCATTATCAGCACCTTAGTAGCTTCCCTCCCATAAAGGGTTGGGATCACCACTTTGGGTATTAACAACTCCCGTGGTGTGACGGGCGGTGTGTACAAGGCCCGGGAACGTATTCACCGCCATATAGCTGACTGGCGATTACTAGCGATTCCGGCTTCATGTAGGCGAGTTGCAGCCTACAATCCGAACTGAGGCTGAGTTTAGCAGATTGGCTTGCTCTCACGAGTTTGCTACCGATTGTCTCAGCCATTGTATTACGTGTGTAGCCCAGGATATAAGGGGCATGCTGACTTGACGTCATCCCCACCTTCCTCCGGTTTATAACCAGCAGTCTTTTTAGAGTTCCATAAAAGGCAACTAAAAACAAGGGTTGCGCTCGTTGCGGGACTTAACCCAACATCTCACGACACGAGCTGACGACAGCCATGCACCACCTGTGTATACGCTCCAAACGGCACTTTCTTCTTTCAAAGAAATTCGTATCATGTCAAACCCTGGTAAGGTTCTTCG
>2TW_9792
TTTACTTCCTCTAACGACCAAGTTGTGTCTGCTCTCCAGCGATAGCACCGGTAAAAGTAACTATAACCAGATCCTCGAACTCACTAAGCCGTTCAATCGGTAGTAGCGACGGGCGGTGTGTACAAAGGGCAGGGACGTAATCGATGCAAGTTGATGACTTGCGTCTACTAGGAATTCCTCGTTGAAGATTAATAATTACAATAATCTAGCCCCAGCACGACATGCTTTGAAAAGGTTGCCACAGCCCTATCGAGCAAGGTAGAAATCTCGATGAACATGTCAGTGTAGCGCGCGTGCGGCCCAGAACATCTAAGGGCATCACAGACCTGTTATTGCCTCGAACTTCCTGTAGCCTTCATTGCCAAAGTCCCTCTAAGAAGCTAGTGCTTAGTTAATAAACGCGAGCTAGTTAGCAGGTCGAGGTCTCGTTCGTTAACGGAATTAACCAGACAAATCACTCCACCAACTAAGAACGGCCATGCACCACCACCCATAGAATCAAGAAAGA
>2TW_9838
TCACCTTCCTCTAAATGATAAGGTTTAGACAAGTTCTCACAGCCACATCCCACTAAAGGAACGGACCACAATCCCGAGGCTTCACCGGACCATTCAATCGGTAGGTGCGACGGGCGGTGTGTACAAAGGGCAGGGACGTAATCAATGCAGATTGATGATCTGCGTTTACTAGGAATTCCTCGTTCATGAATAATAATTGCAATATTCAATCCCTATCACGATGCACGTTCCCAAGATTACCCAGGCCTCTCGGCCAAGGTTCTAGACTCGTTGAATGCATCAGTGTAGCGCGCGTGCGGCCCAGATCATCTAAGGGCATCACAGACCTGTTATTGCCCCCAACTTCCTTCGGTTAGTCACCGAAAGTCCCTCTAAGAAGACCAAGTCAATGAAAACTCATTCACCAGTCTATTTAGCAGGCGGGGGTCTCGTTCGTTAACGGAATTAACCAGACAAATCACTCCACCAACTAAGAACGGCCATGCACCACCACCCATAGAATCAAGAAAG
>2TW_9847
TAGCCCCAGTTACTAGTATAACCCTAGGCGACTCCTTGCGGTTATCGACTTCAGGTTCTCCCAGCTTCCATGGCTTGACGGGCGGTGTGTACAAGGCCCGGGAACGTATTCACCGAATCAATGCTGATATTCGATTACTAGCGAATCCAGCTTCATGAGGTCGAGTTGCAGACCTCAATCCGAACTGAGAATGGCTTTTTGAGGTTTGCGCCTTGTTACCAAGTGGCGTCTCATTGTACCATCCATTGTAGCACGTGTGTAGCCCTGGGCGTAAGGGCCATGATGACTTGACGTCGTCCCCGCCTTCCTCACTACTTGCGTAGGCAGTTTCTCTAGAGTCCCCAGCATAACCTGATGGCAACTAAAGATAGGGGTTGCGCTCGTTGCGGGACTTAACCCAACACCTCACGGCACGAGCTGACGACAGCCATGCAGCACCTTGCCAGTTGCCCCGAAGGGAAGCCACCTTTCGGGCAGCGGTCACCTGACATTTAAGCCCAGGTAAGGTTT
>2TW_9877
TTTACTTCCTCTAAATGATCAAGCTTGATCCACTTCCTGTATAGTAGTAGGAGAGACCACCCACAACCAAACAGCCCATGGAGCTCATTAAGCCATTCAATCGTTAGTAGCGACGGGTGGTGTGTACAAAGGGCTGGGATGTGATCGATGCAAGTTGACTTGCGTTTGCTAGGAATTCGTCGTTGAAGATTAAAAGTTATAGCACAATTCGCTTGGAGAAGACTACCCAGACTTACCGGTCAAGGTTGGGAGCTCGATGAGCGAATCAGCATAGCGCGCGTGCGACCCAGAACATCTAAGGGCATCACAGACCTGTTATTGCCTCGAACTTCCATCGCTTCCATCGGATACTCCAGGTCCAGATATAGTTAGGATTGACAGGTTGAAGACCTTTCTTGATTCTATGGGTGGTGGTGCGTGGCCGTTTTTAGTTGGTGGAGTGATTTGTCTGGTTAATTCCGCTAACGAACGAGACCTCGACCTGCTAAATAGTTCAGCGTG
>2TW_9938
TAAATCCAGTTACTAGTTTAGCCTTCCACCCACGTAAATGAGTTTTGGGGCTCCCCTAATTCCCAGACCTTGACGGGCAGTGTGTACAAAACCCGAGAACGTATTCACCGCGACGTTCTGATTCGCGATTACTAGTGATTCCAGCTTCATGAAGTCGAGTTTCAGACTTCAATCCGTACTGAGGGTAGGTTTGGAGGATTTGCTCCGCATCGCTGCTTAGCGTCCCGCTGTCCTATTCCCATTGTATCATGCGTGCAGCCCAAGGCGTAAGGGACACGCTGATCTGACGTCATCTCAGCCTTCCTCCTGGTTACACCCAGGCAGTCTCTTTAGACATTAAATAACTAAAGATTGAGGTTGCGCTCGTTTTCGGACTTAACCGAACATCTCACGACACGAGCTGACGACGACCGTGCATCACCTGTGCTACACCTTCGAAAGAGTCTCGCTTTCACGAGATTTGCAATAGCATGTCAAGCCTTGGTGAGGTTCCTCGCTTGG
>2TW_10032
TATCCTTCCTCTAAATGATAAGGTTCACGACTCTTCCCGCATGATGACTAACTTGCCACCTCACAGTCCAAATCATTCACCGGATCACTCAATCGGTAGGAGCGACGGGCGGTGTGTACAAAGGGCAGGGACATAATCAGCGCAAGCTGATGACTTGCACTTACTAGGAATTCCTCGTTGAAGATCAATAATTGCAATGATCTATCCCCATCACGACACGGTTTCAGAAGGTTACCCAATCCTATCGGACCAGGACAAACTCGCTGAACGTGTCAGTGTAGCGCGCGTGCAGCCCAGAACATCTAAGGGCATCACAGACCTGTTATTGCCTCAAACTTCCTCGTGTTAATCACACGAAGTCCCTCTAAGAAGCTGTAGCGAAACGTGAATTTCACTCAACTATTTAGCAGGCTAAGGTCTCGTTCGTTAACGGAATTAACCAGACAAATCACTCCACCAACTAAGAACGGCCATGCACCACCACCCATAG
>2TW_10046
TCACCTTCCTCTAAATGATAAGGTTTGGACAAGTTCTCACGGTCAGGCCCCAATGAAGGAGCCAAACCACAATCCCGAGTCCTCACCGGACCATTCAATCGGTAGGTGCGACGGGCGGTGTGTACAAAGGGCAGGGACGTAATCATTGCAGTTTGATGAACTGCGATTACTAGGAATTCCTCGTTCAAGATTAATAATTGCAATAATCTATCCCTATCACGATGCATGTTAACAAGATTACCCAGGCCTCTCGGCCAAGGTTATATGCTCGTTGAGTGCATCAGTGTAACGCGCGTGCGGCCCAGGACATCTAAGGGCATCACAGACCTGTTATTGCCGCCATCTTCCTTCATCTTGTAGAATGAACGTCCCTCTAAGAAGCTCTTACCAATGAAAAACCATTAGTAGAACTATTTAGCAGGCGGCGGTCTCGTTCGTTAACGGAATTAACCAGACAAATCACTCCACCAACTAAGAACGGCCATGCACCACCACCCATAGAATCAAG
>2TW_10057
TCATCCAAGTTACTAATTTTTTAATCGTAATTTTTTAAAATTATAAAAACATAATAGTTTTTAAAAAATATCTTCAAAAAATACAACTCCCTGCATGTGACGGGCGGTGTGTACAAGACCAATTTACTATTCACCGCAACGTTCTGATTTGCGATTACTAGTGATTCCACCTTCATGTAAGTGAGTTGCAACTTACAATCCGAACCTTGAAAATTTTTTGAGATTAACTAAAATTTATTCAATTTTCAGTTACTTTTTGTAATTTTCAATGTAGCACATGTGTAGCCCAGCTTATTAGGGCCACAGTGACTTGACATAATTCTCACCTTCCTCCAACTTATAGGTGGCAGTATCTTTAAAACTATAAAAAATTCTTATTTTAAGTATATTTTAAAGACAAGAGTTACGTTCGTTAAAAGGAATTAACCAAACATCTTACGACACGAACTGACGACAGTCGTGCAACACCTGTACAAAGAATTTAATAAAACTAACACTTGTATAAGTAAAATTAGTTTTACTTAAATTTTAAAATTTTCTTTATGTCAAAAGCTGGTAAGGTTTCGCGCGTATTATCGCATTAAACCACATGCT
>2TW_10086
TGTACTTCCTCTAAATGACCAAGTTTGACCAGCTTCTCAGCAGCGCGTTTCCGTTGCCGGTCACATGCCACCAATCCGGAGGTCTCACTAAGCCATTCAATCGGTAGTAACGACGGGCGGTGTGTACAAAGGGCAGGGACGTAATCAACGCGAGCTGATGACTCACGCTTACTAGGAATTCCTCGTTCAAGTCAAAATTACAAGTGACTATCCCCAGCACGATAAAGTTTCACAAGATTACCCAGACTTTCCAGCCAAGGTGAATACTCGTTGACTTCATCAGTGTAGCGCGCGTGCGGCCCAGAACATCTAAGGGCATCACAGACCTGTTATTGCCTCAAACTTCCATGGATTAAACATCCATAGTCCCTCTAAGAAGTTAGGTATCCACCAGAGTGAATATAACTATTTAGCAGGTTAAGGTCTCGTTCGTTATCGGAATTAACCAGACAAATCACTCCACCAACTAAGAACGGCCATGCACCACCACCCATAGAATCAAGAAAGAG
>2TW_10091
TCACCCCAGTTGCTGACTATACCTTGGTCAAACGCCTCCTTGCGGTTAGCAATCTGCTTTAAGGTAGAACCAACTTCCATGGTGTGACGGGCGGTGTGTACAAGACCCGGGAACGTATTCACCGTAGCACGCTGATCTACGATTACTAGCGATTCCAGCTTCATGCACTCGAGTTGCAGAGTGCAATCCGAACTGAGGTAGATTTTTGAGTTTAGCTTAGCGTCGCCACTTTGCATCTCATTGTCACTACCATTGTAGCACGTGTGTAGCCCAACCCGTAAGGGCCATGAGGACTTGACCGTCATCCCCCACCTTCCTCCAGCTTATCACTGGCAGTTCTTTCAGAGTGCCCAGCATGACCTGATGGCAACTAAAAGTAGGGGTTGCGCTCGTTGCGGGACTTAACCCAACATCTCACGACACGAGCTGACGACAGCCATGCAGCACCTGTGTTCTGTCCGGCCGAACCGAAAAGTCTAGTTTCCTAAA
>2TW_10101
TCTCCTTCCTCTAAATGATAAGGTTTGGACAGCTTCACAGAATCTCATTGCGGAAAACCGCGCAGTGACTCCATTCCGGGGGCCTCACCGGATCATTCAATCGGTAGGAGCGACGGGCGGTGTGTACAAAGGGCAGGGACGTAATCGACGCACGCTGATGACATGCGCCTACTAGGTATTCCTCGTTGAAGATTAATAATTGCAATAATCTATCCCCATCACGATGCAAGTTCGAAGATTTCCCGGACCTTTCGGTCAAGGTGGAGACTCGTTGAGTGCATCAGTGTAGCGCGCGTGCGGCCCAGAACATCTAAGGGCATCACAGACCTGTTATTGCCTCAAACTTCCACACGTTGAAGACGTGTTGTCCCTCTAAGAAGCGGCCGCCAACGAAGTGTTCGCGTCACTATTTAGCAGGCTAAGGTCTCGTTCGTTAACGGAATTAACCAGACAAATCACTCCACCAACTAAGAACGGCCATGCACCACCACCCATCGAATCAAG
>2TW_10120
TCACCCCAGTCACTAATTCTACCTTAGGCAACCTCCTCCAAATAAATGGTTAGAGTAATGACTTCGGGCATAACCAGCTTCCATGGTGTGACGGGCGGTGTGTACAAGGCCCGGGAACGGATTCACCGCTGTGTAGCTGACCAGCGATTACTAGCGATTCCACCTTCATGTAGGCGAGTTGCAGCCTACAATCCGAACTTAGAACGAGTTTATAGATTAGCTAATCTTCGCAGATTTGCATCTCATTGTCTCGCCCAATGTAGCACGTGTGTAGCCCAGGGTGTAAGGGGCATGCTGACTTGACGTCATCCCCACCTTCCTCCGGTTTATAACCAGCAGTCTTTTTAGAGTTCCATAAAAGGCAACTAAAACAAGGGTTGCGCTCGTTGCGGGACTTAACCCAACATCTCACGACACGAGCTGACGACAGCCATGCACCACCTGTGTATACCGCTCCAAACGGCACTTTCTCTTTCAAGAAATTCGTATCATGTCAAACCCTGGTAAGGTTCTTCG
>2TW_10220
TTTACTTCCTCTAAGCGCTACAGTTTGGTCGTCTTTCCACTAGCGAGGCAGCGTTAACCGCCAGGCCAACAGTCCGAGGACCGTCACTAAAACGACTCAATCGGTAGTAGCGACGGGCGGTGTGTACAAAGGGCAGGGACGTAATCGACGCAAGCTTATGACTTGCGCCTACTGGGAATTCCTGGTTCACGGAGAACAATTGCAAGCTCCGATCCCTACCACGAATGGGGTTCAACAGTTTACCCGCTCCTCTCGGAGAGGGAAAACTAGCTGATCCATTCAGTGTAGCGCGTGTGCGGCCCAGAACATCTAAGGGCATCACAGACCTGTTATTGCTCAATCTCGTGTAGCTAAGAGCTACCAGTCCCTCTAAGAAGAATAATCTGCTCAGAAAAGAAGCAGACACTAGTTAGCAGGACAGAGTCTCGTTCGTTATCGGAATTAACCAGCAAATCACTCCACCAACTAAGAACGGCCATGCACCACCACCCACGAAAATCAAGAAAGAGCTA
>2TW_10224
TCATCCCAGTTACCGCTCATAGCGTAGGGCGCTGCCTCCTTGCGGTTGGCTTACGCACTTCGGCTACAAACGACTTCCATGATGTGACGGGCGGTGTGTACAAGGCCCGGGAACGTATTCACGGCGCCGTAGCTGATGCGCCATTACTAGCGATTCCGGCTTCATGAGGGCGAGTTGCAGCCCTCAATCCGAACTGGGCCCAGTTTTTGAGATTTCCTCCACCTTGCGGATTCGGTTCATTCTGTACTGGGCATTGTAGTACGTGTGCAGCCCTGGTCGTAAGGGCCATACTGACTTGACGTCATCCCCACCTTCCTCCCCGTTTCACAGGGCAGTCTGTCCAGAGAGCCCGAAGGCAACAGGACACAGGGGTTGCGCTCGTTGCGGGACTTAACCCAACATCTCACGACACGAGCTGACGACAGCCATGCAGCACCTGTGCAAATTCTTGATATTGCTACCAAGTCGCTAGCTTTCACTAA
>2TW_10226
TCACCCCAGTCACTAATTCTACCTTAGGCACCCTCCCCAACGGTTAGAGTAATGATTTCGGGCATAACCAGCTTCCATGGTGTGACGGGCGGTGTGTACAAGGCCCGGGAACGAATTCACCACTGTATAGCTGACCAGCGATTACTAGCGATTCCACCTTCATGTAGGCGAGTTGCAGCCTACAATCCGAACTTAGAACGAGTTTATAGATTAGCTAGTCTTTGCAGATTTGCATCTCATTGTCTCGCCCAATGTAGCACGTGTGTAGCCCAGGGTGTAAGGGGCATGCTGACTTGACGTCATCCCCACCTTCCTCCGGTTTATAACCAGCAGTCTTTTTAGAGTTCCATAAAAGGCAACTAAAAACAAGGGTTGCGCTCGTTGCGGGACTTAACCCAACATCTCACGACACGAGCTGACGACAGCCATGCACCACCTGTGTATACGTTCCAAACGGCACTTTCNCCTTTCAAAGAATTCGTATCATGTCAAACCCTGGTAAGGTTCTTCGCGTTGCA
>2TW_10237
TAGCCCCAGTTATCGGTTTTACCCTAGGACGCTCCTTTCGGTTACATACTTTAGGTACCCCCAACTTCCATGGCTTGACGGGCGGTGTGTACAAGGCCCGGGAACGTATTCACCGCGTCATTGCTGATACGCGATTACTAGCGAATCCAACTTCAAGAGGTCGAGTTGCAGACCTCTATCCGAACTGTGAATGGCTTTTTGAGATTTGCTTGCTGTTGCCAGCTTGCTGCCCTCTGTACCATCCATTGTAGCACGTGTGTAGCCCCGGACGTAAGGGCCATGATGACTTGACGTCGTCCCCTCCTTCCTCTCTGTTTGCACAGGCAGTCTGTTTAGAGTCCCCACCATTACGTGCTGGCAACTAAACATAGGGGTTGCGCTCGTTGCGGGACTTAACCCAACACCTCACGGCACGAGCTGACGACAGCCATGCAGCACCTAGTTTCGTGTCCTTGCGGACGCTCCCATCTCTGGAAACTTCACTAACTTTCAAGCCCGGGTAAGGTTCCTCGCGTATCA
>2TW_10243
TCATCCCAGTTACCAGCCTTACCTTAGGGCTCTGCCTCCTTGCGGTTGGCACAAGCACTTCGGGTGCGACCGGCTTCCATGATGTGACGGGCGGTGTGTACAAGACCCGGGAACGTATTCACGGGGCCGTAGATGATGCCCCCATTACTAGCGATTCCAACTTCATGGAGGCGAGTTGCAGCCTCCAATCCGAACTGGGCCCAGTTTTACAGATTTCCTCCACCTCGCGGTATCGGTTCTCATTGTGCTGGGCATTGTAGTACGTGTGCAGCCCTAGGCGTAAGGGCCATACTGACCTGACGTCGTCCCCACCTTCCTCCCAGTTGATCTGGGCAGTCTGACTAGAGTCCCCACCATTACGTGCTGGCAACTAATCACAAGGGTTGCGCTCGTTGCGGGACTTAACCCAACATCTCACGACACGAGCTGACGACGGCCATGCAGCACCTGTGCAAATCCCCCGAAGGGTCACGCGCTTTCACGCGCTTAGAGATGC
>2TW_10250
TCATCCCAGTTACCAGCCTTACCTTAGGGCTCTGCCTCCTTGCGGTTGGCACAAGCACTTCGGGTGCGACCGGCTTCCATGATGTGACGGGCGGTGTGTACAAGACCCGGGAACGTATTCACGGGGCCGTAGATGATGCCCCATTACTAGCGATTCCAACTTCATGGAGGCGAGTTGCAGCCTCCAATCCGAACTGGGCCCAGTTTTACAGATTTCCTCCACCTCGCGGTATCGGTTCTCATTGTGCTGGGCATTGTAGTACGTGTGCAGCCCTAGGCGTAAGGGCCATACTGACCTGACGTCGTCCCCACCTTCCTCCCAGTTGATCTGGGCAGTCTGACTAGAGTCCCCACCATTACGTGCTGGCAACTAATCACAAGGGTTGCGCTCGTTGCGGGACTTAACCCAACATCTCACGACACGAGCTGACGACGGCCATGCAGCACCTGTGCAAATCCCCCGAAGGGTCACGCGCTTTCACGCGCTTAGAGA
>2TW_10277
TCACCCCAGTCACTAATTCTACCTTAGGCATCCTCCTCCAAAAGGTTAAGAGTAACGACTTCGGGTATAACCAGCTTCCATGGTGTGACGGGCGGTGTGTACAAGGCCCGGGAACGGATTCACCGCTGTATAGCTGACCAGCGATTACTAGCGATTCCACCTTCATGCAGGCGAGTTGCAGCCTGCAATCCGAACTTAGAACGAGTTTTTAGATTAGCTAATCTTCACAGAGTTGCATCTCATTGTCTCGCCCAATGTAGCACGTGTGTAGCCCAGGGTGTAAGGGGCATGCTGACTTGACGTCATCCCTGCCTTCCTCCGGTTTATAACCGGCAGTCTTTCTAGAGTTCTAAAAAATGCAACTAAAAATAGGGGTTGCGCTCGTTGCGGGACTTAACCCAACATCTCACGACACGAGCTGACGACAGCCATGCACCACCTGTGTATACGTTCCAAACGGCACTTTCTCTTCAAAGAATTCGTATCATGTCAAACCCTGGTAAGGTTCTTCGCGTTG
>2TW_10278
TGTACTTCCTCTAAATGACCAAGTTTGACCAGCTTCTCAGTAGCGCGTTTCCGTTGCCGGTCACATGCAACCAATCCGGAGGTCTCACTAAGCCATTCAATCGGTAGTAACGACGGGCGGTGTGTACAAAGGGCAGGGACGTAATCAACGCGAGCTGATGACTCACGCTTACTAGGAATTCCTCGTTCAAGTCAAAATTACAAGTGACTATCCCCAGCACGATAAAGTTTCACAAGATTACCCAGACTTTCCAGCCAAGGTGAATACTCGTTGACTTCATCAGTGTAGCGCGCGTGCGGCCCAGAACATCTAAGGGCATCACAGACCTGTTATTGCCTCAAACTTCCATGGATTAAACATCCATAGTCCCTCTAAGAAGTTAGGTGTCCACCAGAGTGAACATAACTATTTAGCAGGTTAAGGTCTCGTTCGTTATCGGAATTAACCAGACAAATCACTCCACCAACTAAGAACGGCCATGCACCACCACCCATAGAATCAAGAAAGAGCT
>2TW_10279
TCACCTTCCTCTAAATGATAAGGTTTGGACAAGTTCTCACGGTCAGGCCCCAATGAAGGAGCCAAAACCACAATCCCGAGTCCTCACCGGACCATTCAATCGGTAGGTGCGACGGGCGGTGTGTACAAAGGGCAGGGACGTAATCATTGCAGTTTGATGAACTGCGATTACTAGGAATTCCTCGTTCAAGATTAATAATTGCAATAATCTATCCCTATCACGATGCATGTTAACAAGATTACCCAGGCCTCTCGGCCAAGGTTATATGCTCGTTGAGTGCATCAGTGTAACGCGCGTGCGGCCCAGGACATCTAAGGGCATCACAGACCTGTTATTGCCGCCATCTTCCTTCATCTTGTAGAATGAACGTCCCTCTAAGAAGCTCTTACCAATGAAAAAACCATTAGTAGAACTATTTAGCAGGCGGCGGTCTCGTTCGTTAACGGAATTAACCAGACAAATCACTCCACCAACTAAGAACGGCCATGCACCACCACCCATAGAATCAAG
>2TW_10343
TCACCCCAGTTGCTGACTATACCTTGGTCAAACGCCTCCTTGCGGTTAGCAATCTGCTTTAAGGTAGAACCAACTTCCATGGTGTGACGGGCGGTGTGTACAAGACCCGGGAACGTATTCACCGTAGCACGCTGATCTACGATTACTAGCGATTCCAGCTTCATGCACTCGAGTTGCAGAGTGCAATCCGAACTGAGGTAGATTTTTGAGTTTAGCTTAGCGTCGCCACTTTGCATCTCATTGTCACTACCATTGTAGCACGTGTGTAGCCCAACCCGTAAGGGCCATGAGGACTTGACGTCATCCCCACCTTCCTCCGGTTTGACACCGGCAGTCTCGCTAGAGTCCTCAGCATTACCTGTTAGCAACTAACGATAGGGGTTTCGCTCGTTGAGGGACTTAACCCGACACTTCACAGCACGAGCTGACGACAGCCATGCAGCACCTGTCCAAGTTCCGGTCTTGCGACTGTTATCCTAATTTCATAGGACTAATCCGTT
>2TW_10357
TTTACTTCCTCTAAACGTGCAAGTTTGTGTCTGCTCTCAAAAGCAACCACGCCGCGAGTGCGCAGAAGCTCTCAATCCTCGAAACTCACTAATACGTTCAATCGGTAGTAGCGACGGGCGGTGTGTACAAAGGGCAGGGACGTAATCGATGCGAGTTGATGACTCGCGTCTACTAGGAATTCCTCGTTGAAGATTAATAATTACAATAATCTAGCCCCAGCACGACATGATTTGAAAAGTTTGCCGAAGACCTGCCGGTCAAGGTAAAAATCTCGATGACCATGTCAGTGTAGCGCGCGTGCGGCCCAGAACATCTAAGGGCATCACAGACCTGTTATTGCCTCGAACTTCCTATAGCCTTATAGGCCAAAGTCCCTCTAAGAAGCTGTGCGACATTGTAAAATGCGTAAGCTATTTAGCAGGTCGAGGTCTCGTTCGTTAACGGAATTAACCAGACAAATCACTCCACCAACTAAGAACGGCCATGCACCACCACCCATAG
>2TW_10473
TCACCCCAGTCACTAATTCTACCTTAGGCACCCTCCCCCAAACGGTTAGAGTAATGATTTCGGGCATAACCAGCTTCCATGGTGTGACGGGCGGTGTGTACAAGGCCCGGGAACGAATTCACCACTGTATAGCTGACCAGCGATTACTAGCGATTCCACCTTCATGTAGGCGAGTTGCAGCCTACAATCCGAACTTAGAACGAGTTTATAGATTAGCTAGTCTTTGCAGATTTGCATCTCATTGTCTCGCCCAATGTAGCACGTGTGTAGCCCAGGGTGTAAGGGGCATGCTGACTTGACGTCATCCCCACCTTCCTCCGGTTTATAACCAGCAGTCTTTTTAGAGTTCCATAAAAGGCAACTAAAAACAAGGGTTGCGCTCGTTGCGGGACTTAACCCAACATCTCACGACACGAGCTGACGACAGCCATGCACCACCTGTGTATACGTTCCAAACGGCACTTTCTCCTTTCAAAGAAATTCGTATCATGTCAAACCCTGGTAAGGTTCTTCGCGTTGCA
>2TW_10474
TCATCCCAATCACCACCCCTGCCTTAGGACCCTGCCCCCTTGCGGTTGGCTCGGATACTTCGGGCGGAAGCGGCTTTCATGATGTGACGGGCGGTGTGTACAAGGCCCGGGAACGTATTCACGGTAGCGTAGCTGATCTACCATTACTAGCGATTCCGGCTTCATGGAGTCGAGTTGCAGACTCCAATCTGAACTGGGCCTGGCTTTAGGGATTTCCTCCACCTCGCGGTCTTGGTTCCTTTTGTACCAGGCATTGTAGCACGTGTGCAGCCCTAGATGTAAGGGCCATACTGACTTGACGTCATCCCCACCTTCCCACCCTAACGGGTTAGTCCCTCCAGAGTCCCCGACTTTACTCGCTGGTAACTGGAGGCGAGGGTTGCGCTCGTTGCCGGACTTAACCGAACATCTCACGACACGAGCTGACGACAGCCATGCAGCACCTGTGAACGCTCCCTTGCGGGTCCCCAAAGCTTTCGCCCCGGGTACCACGTCCATGTCAAACCCTAGGTAAGGTTCTTCGCGTTGC
>2TW_10493
TCATCCCAGTTACCAGCTACACCTTAGGACACTGCCTCCTTGCGGTTGGCTTGTGTACTTCGGGTGCGACCGACTTCCATGATGTGACGGGCGGTGTGTACAAGACCCGGGAACGTATTCACGGCACCGTAGCTGATGTGCCATTACTAGCGATTCCAGCTTCATGGAGGCGAGTTGCAGCCTCCAATCCGAACTGAGCCCAGTTTTGTAGATTTCCTCCACCTCGCGGTCTCGGTTCTCATTGTACTGAGCATTGTAGTACGTGTGCAGCCCTAGGCGTAAGGGCCATACTGACCTGACGTCGTCCCCACCTTCCTCCCAGTTGATCTGGGCAGTCTGTTTAGAGTCCCCGCCATAACGCGCTGGTAACTAAACACAGGGGTTGCGCTCGTTGCGGGACTTAACCCAACATCTCACGACACGAGCTGACGACGGCCATGCAGCACCTGTGGAAGTCCCCCGAAGGGTCACACGCTTTCACGTGCTTAGAAATCCATGTC
>2TW_10494
TCACCCCAGTCACTAATTCTACCTTAGGCACCCTCCCCAAACGGTTAGAGTAATGATTTCGGGCATAACCAGCTTCCATGGTGTGACGGGCGGTGTGTACAAGGCCCGGGAACGAATTCACCACTGTATAGCTGACCAGCGATTACTAGCGATTCCACCTTCATGTAGGCGAGTTGCAGCCTACAATCCGAACTTAGAACGAGTTTATAGATTAGCTAGTCTTTGCAGATTTGCATCTCATTGTCTCGCCCAATGTAGCACGTGTGTAGCCCAGGGTGTAAGGGGCATGCTGACTTGACGTCATCCCCACCTTCCTCCGGTTTATAACCAGCAGTCTTTTTAGAGTTCCATAAAAGGCAACTAAAAACAAGGGTTGCGCTCGTTGCGGGACTTAACCCAACATCTCACGACACGAGCTGACGACAGCCATGCACCACCTGTGTATACGTTCCAAACGGCACTTTCTCCTTTCAAAGAAATTCGTATCATGTCAAACCCTGGTAAGGTTCTTCGCGTTGCA
>2TW_10521
TCATCCAAGTTACTAATTCTACCTTAGGCATCCTCCTCCAAAAGGTTAGAGTAACGACTTCGGGTATAACCAGCTTCCATGGTGTGACGGGCGGTGTGTACAAGGCCCGGGAACGGATTCACCGCTGTATAGCTGACCAGCGATTACTAGCGATTCCACCTTCATGCAGGCGAGTTGCAGCCTGCAATCCGAACTTAGAACGAGTTTTTAGATTAGCTAATCTTCACAGAGTTGCATCTCATTGTCTCGCCCAATGTAGCACGTGTGTAGCCCAGGGTGTAAGGGGCATGCTGACTTGACGTCATCCCTGCCTTCCTCCGGTTTATAACCGGCGGTCTCACTAGAGTCCCCACCATTACGTGCTGGCAACTAGTGACAAGGGTTTCGCTCGTTAAGCGACTTAACGCGACATCTCACGACACGAGCTGACGACAGCCATGCAGCACCTGTGCTTGTTCCACCCGAAGGCGTGGCCCTGCTTTCACAGGGTTAATCC
>2TW_10605
TCTCCTTCCTCTAAGTGATTTGGTTTACACGATTTTCCAGAGGCGCCAAAAGGGCCCCCGGTCCAAAGGATTCACCGGACCACTCGAAATCGGTAGGAGCGACGGGCGGTGTGTACAAAGGGCAGGGACTTAATCAACGCAGGTTGATGACCTGCGCTTACTAGGCATTCCTCGTTCAAGATCAAAAATTCCAAAGATCTATCCCCATCACGACGCATATTGCTGATTGCCAGCTGCCTTTCGGAGCCGGAGATACTCGCTGTATGCGTCAGTGTAGCACGCGTGCGGCCCAGGACATCTAAGGGCATCACAGACCTGTTATTGCCTCAAACTTCCTTGTATTTAGTACAAAGTCCCTCTAAGAAGTCATTGTCAACAGTGTTGAAACGACTATTTAGTAGGCTAAGGTCTCGTTCGTTAACGGAATTAACCAGACAAATCACTCCACCAACTAAGAACGGCCATGCACCACCACCCATAGAATCAAGAAAGAGCTATCAATCTGTCAATCCT
>2TW_10625
TCACCCCAGTCATCAACCCCGCCTTCGGCACCCTCCTCCCCCGAAAGGGTTAGAGTAATGACTTCGGGCGTGGCTCACTTCCATGGTGTGACGGGCGGTGTGTACAAGGCCCGGGAACGGATTCACCGCAGTATGCTGACCTGCGATTACTAGCGATTCCTCCTTCATGCAGGCGAGTTGCAGCCTGCAATCTGAACTGTGCCAGGGTTTGTGAGATTCGCTCTCCCTCGCGGGTTGGCTGCTCTGTGTCCCTCGCATTGTAGTACGTGTGTCGCCCAGGACGTAAGGGCCATGCTGACTTGACGTCATCCTCACCTTCCTCCGGTTTGTCACCGGCAGTCTCGCTAGAGTTCCCAACTTAATGATGGCAACTAACGACGAGGGTTGCGCTCGTTGCGGGACTTAACCCAACATCTCACGACACGAGCTGACGACAGCCATGCAGCACCTGTCTTCTGGTTCCTTACGGCACTCTCCCCTTTCAAGGAGATT
>2TW_10651
TCTCCTTCCTCTAAATGATAAGGTTCAAGCAACTTCTCGCAGATAGGCGGTTGCCCTCCTATCCAGCAATCCGAAGATTTCACCGGACCATTCAATCGGTAGGAGCGACGGGCGGTGTGTACAAAGGGCAGGGACGTAATCAACGCGAGCTGATGACTCGCGCTTACTAGGAATTCCTCGTTGAAGATTAATAATTGCAATAATCTATCCCCATCACGATGAACTTTCACAAGTTTACCCATGCCTTTCGGTACAGGTGGTCTCGTTGCGTTCATCAGTGTAGCGCGCGTGCGGCCCAGAACATCTAAGGGCATCACAGACCTGTTATTGCCTCAAACTTCCATTCATTAAACACAAATAGTCCCTCTAAGAAGATGCGCCAATCATATTGGCGAATCTAGTTAGCAGGCTGAGGTCTCGTTCGTTAACGGAATTAACCAGACAAATCACTCCATCAACTAAGAACGGCCATGCACCACCACCCATAGAATCAAG
>2TW_10680
TCATCCCAGTTACCAGCTTCACCTTAGGATCGTACGATACTTCGGGTGCTACCGGCTTCCATGATGTGACGGGCGGTGTGTACAAGACCCGGGAACGTATTCACGCTGCCGTAGCTGATGCAGCATTACTAGCGATTCCGGCTTCATGGAGGCGAGTTGCAGCCTCCAATCCGAACTGGGCCCAGTTTTACAGATTTTCCTCCACCTCGCGGTCTCGGTTCTCATTGTGCTGGGCATTGTAGTACGTGTGCAGCCCAAGGCGTAAGGGCCATACTGACCTGACGTCGTCCCCACCTTCCTCCCAGTTGATCTGGGCAGTCTGACTAGAGTCCCCACCATTACGTGCTGGCAACTAATCACAGGGGTTGCGCTCGTTGCGGGACTTAACCCAACATCTCACGACACGAGCTGACGACGGCCATGCAGCACCTGTGGAAGTCCCCCGAAGGGTCACACGCTTTCACGTGCTTAGAAATCCATGTCAAGCCTTGGTAAGGTT
>2TW_10696
TCACCCTGGTCATTATCAGCACCTTAGTAGCTTCCCTCCCATAAAGGGTTGGGATCACCACTTTGGGTATTAACAACTCCCGTGGTGTGACGGGCGGTGTGTACAAGGCCCGGGAACGTATTCACCGCCATATAGCTGACTGGCGATTACTAGCGATTCCGGCTTCATGTAGGCGAGTTGCAGCCTACAATCCGAACTGAGGCTGAGTTTAGCAGATTGGCTTGCTCTCACGAGTTTGCTACCGATTGTCTCAGCCATTGTATTACGTGTGTAGCCCAGGATATAAGGGGCATGCTGACTTGACGTCATCCTCTCCTTCCTCCGGTTTACACCGGCAGTCTTTTTAGAAATTTAACTAAAAACAAGGGTTGCGCTCGTTGCTAGACTTAACTATACACCTCACGGCACGAGCTGACGACAGCCATGCACCACCTGTAGCCGAGTTCCCTTTCGGGCACCAATCTATCTCTAGAAAGTCCTCGGTATGTCAATCCCTGGTAAGGTTCTTCGCGTTG
>2TW_10724
TCATCCCAGTTACCGCTCATAGCGTAGGGCGCTGCTTCCTTACGGTTAGCTCACGCACTTCGGCTACAAACGACTTCCATGATGTGACGGGCGGTGTGTACAAGGCCCGGGAACGTATTCACGGCGCCGTAGCTGATGCGCCATTACTAGCGATTCCGGCTTCATGAAGGCGAGTTGCAGCCTTCAATCCGAACTGGGCCCAGTTTTTGAGATTTCCTCTACCTCGCGGCTTCGGTTCATTCTGTACTGGGCATTGTAGTACGTGTGCAGCCCTGGTCGTAAGGGCCATACTGACTTGACGTCATCCCCACCTTCCTCCCCGTTTCACAGGGCAGTCTGTCCAGAGAGCCTTTGCAGGCAACAGGACACAGGGGTTGCGCTCGTTGCGGGACTTAACCCAACATCTCACGACACGAGCTGACGACAGCCATGCAGCACCTGTGCAAATTGTGTATTGCTACACTCGATAGCTTTCACTA
>2TW_10777
TCATCCCAGTTACCGCTCATAGCGTAGGGCGCTGCTTCCTTACGGTTAGCTCACGCACTTCGGCTACAAACGACTTCCATGATGTGACGGGCGGTGTGTACAAGGCCCGGGAACGTATTCACGGCGCCGTAGCTGATGCGCCATTACTAGCGATTCCGGCTTCATGAAGGCGAGTTGCAGCCTTCAATCCGAACTGGGCCCAGTTTTTGAGATTTCCTCTACCTCGCGGCTTCGGTTCATTCTGTACTGGGCATTGTAGTACGTGTGCAGCCCTGGTCGTAAGGGCCATACTGACTTGACGTCATCCCCACCTTCCTCCCCGTTTCACAGGGCAGTCTGTCCAGAGAGCCTTTGCAGGCAACAGGACACAGGGGTTGCGCTCGTTGCGGGACTTAACCCAACATCTCACGACACGAGCTGACGACAGCCATGCAGCACCTGTGCAAAATTGTGTATTGCTACACTCGATAGCTTTCACTA
>2TW_10813
TCATCCCAGTTACCGCTCATAGCGTAGGGCGCTGCCTCCTTACGGTTGGCTTACGCACTTCGGCTACAAACAACTTCCATGATGTGACGGGCGGTGTGTACAAGGCCCGGGAACGTATTCACGGCGCCGTAGCTGATGCGCCATTACTAGCGATTCCGGCTTCATGGAGGCGAGTTGCAGCCTCCAATCCGAACTGGGCCCAGTTTTTGAGATTTCCTCCACCTCGCGGATTCGGATCATTCTGTACTGGGCATTGTAGTACGTGTGCAGCCCTGGTCGTAAGGGCCATACTGACTTGACGTCATCCCCACCTTCCTCCCCGTTTCACAGGGCAGTCTGTCCAGAGAGCCCGAAGGCAACAGGACACAGGGGTTGCGCTCGTTGCGGGACTTAACCCGAACATCTCACGACACGAGCTGACGACAGCCATGCAGCACCTGTGCAAATTATCGGTATTGCTACCGACTCGCTAACTTTCATTAACTTAGAGATGCA
>2TW_10844
TTTACTTCCTCTAAATGGACAAGTTTGATCTGCTTCCCGTCGCGCGCCAAAGTTGCCAATGATGCGTGACAGTCCACAGAGCTCACTAAGCCATTCAATCGGTAGTAGCGACGGGCGGTGTGTACAAAGGGCAGGGACGTAATCAATGCGAGTTGATGACTCGCGTTTACTAGGAATTCCTCGTTAAAGATCAATAATTGCAATGATCTATCCCCAGCACGACTGGCTTTCAAAAGATTACCCAGACCTATCGGTCAAGGTTGTAAACTCGATGAACCAGTCAGTGTAGCGCGCGTGCGGCCCAGAACATCTAAGGGCATCACAGACCTGTTATTGCCTCGAACTTCCTTGGACTACTCATCCAAAGTCCCTCTAAGAAGTCCGTATCCACCCGAGGGATGGACCGTCCTATTTAGCAGGTCGAGGTCTCGTTCGTTAACGGAATTAACCAGACAAATCACTCCACCAACTAGGAACGGCCATGCACCACCACCCATAGAATCAAGAAAGA
>2TW_10856
TCACCCCAGTTACCAACCCGGCTTTAAATGTTTTCCTCTAAAAGTTAAAATAACATCTTCAGGCAAGGCCGACTTCCATGGTGTGACGGGCGGTGTGTACAAGGCCCGGGAACGGATTCACCGCCGTATAGCTGACCGGCGATTACTAGCGATTCCGTCTTCATGTAGGCGAGTTTCAGCCTACAATCCGAACTGAGGCTTAGTTTAAGAGATTAGCTTGTCTTCACAGAGTTGCGACTCATTGTCTAAACCATTGTAGCACGTGTGTAGCCCAGGATATAAGGGGCATGATGACTTGACCTCATCCTCGCCTTCCTCCGATTTATAACCGGCAGTCTTTTTAGATCTAATATAACTAAAACGAGGTTGCGCTCGTTGCGGGACTTAACCCAACATCTCACGACACGAGCTGACGACAGCCATGCACCACCTGTGTCTAGGTTCCCGAAGGCACATCTTTCTTTCAAAAAACTTCCTAGCATGTCAAATCCTGGTAAGGTTCTTCGTGTTGCATCGAATTAAACCACA
>2TW_10938
TAGCCCCAATTACCGGTTTTACCCTAGGCCGCTCCTTGCGGTGACAGACTTCAGGTTCCCCCAGCTTTCATGGCTTGACGGGCGGTGTGTACAAGGCCCGGGAACGTATTCACCGCATCATTGCTGATATGCGATTACTAGCGAATCCAACTTCATGAGGTCGAGTTGCAGACCTCAATCCGAACTGTGATTGGCTTTTGGAGATTAGCTTACTGTTACCAGCTTGCAGCCCTCTGTACCAACCATTGTAGCACGTGTGTAGCCCCGGACGTAAGGGCCATGATGACTTGACGTCGTCCCCTCCTTCCTCTCTACTTGCGTAGGCAGTCTGTTTAGAGTCCCCACCTTAACGTGCTGGCAACTAAACATAGGGGGTTGCGCTCGTTGCGGGACTTAACCCAACACCTCACGGCACGAGCTGACGACAGCCATGCAGCACCTAGTTTCGTGTGATTGCTCACTGATCTATTTCTAAATCATTCACTAACTTTCAAGCCCGGGTAAGGTTCCTCG
>2TW_11017
TCATCCCAATCACCATCCATACCTTAGGCGCATGCTTCCTTGCGGTTGGCTCAGCGATTTTGGGTACAGACGGCTTTCATGATGTGACGGGCGGTGTGTACAAGGCCTGGGAACGTATTCACGGCGCCGTAGCTGATGCGCCATTACTAGCGATTCCGGCTTCATGCTGTCGAGTTGCAGACAGCAATCTGAACTGGGCCCGATTTTTAGGATTTGCTCCCCGTCGCCGGTTTGCGCCCCTTTGTATCGGGCATTGTAGTACGTGTGCAGCCCTAGCCGTAAGGGCCATACTGACTTGACGTCATCCCCACCTTCCTCCCCGTTGAAGCGAGGCAGTCCGTCCAGAGTGCTCCATCCTTTCGAATGGGTGGCAACAGGACGTAGGGGTTGCGCTCGTTGCGGGACTTAACCCAACATCTCACGACACGAGCTGACGACAGCCATGCAGCACCTGTGCAAACTGGTATTGCTACCTCGTTACCCTTTCAGGCTT
>2TW_11018
TCACCTCGGTCACTAATTTTACCTTCGGCATCTCCTTCCTTACGGTTAGGATAACGACTTCGGGTACAACCAGCTTCCATGGTGTGACGGGCGGTGTGTACAAGGCCCGGGAACGGATTCACCGCTGTGTAGCTGACCAGCGATTACTAGCGATTCCACCTTCATGCAGGCGAGTTGCAGCCTGCAATCTGTACTTGGAGTAAGTTTCAAAGATTAGCTTATTCTCGCGAATTTGCAACTTATTGTCTTACCCATTGTAGGACGTGTGTAGCCCAGGGTGTAAGGGGCATGATGACTTGACGTCGTCCTCACCTTCCTCCGGTTTGTCACCGGCAGTCTTTCTAGACAATAGAACTAAAAATAAGGGTTGCGCTCGTTGCGGGACTTAACCCAACATCTCACGACACGAGCTGACGACAGCCATGCACCACCTGTAGAAGCGGAATAAGGAATTCTTTCAGAAAACCAACACTTCTAGCAAACCCTGGTAAGGTTCTTCGCGTTGCATCGAATTAAACCACATCCT
>2TW_11039
TCACCCCAGTTGCTGACTATACCTTGGTCAAACGCCTCCTTGCGGTTAGCAATCTGCTTTAAGGTAGAACCAACTTCCATGGTGTGACGGGCGGTGTGTACAAGACCCGGGAACGTATTCACCGTAGCACGCTGATCTACGATTACTAGCGATTCCAGCTTCATGCACTCGAGTTGCAGAGTGCAATCCGAACTGAGGTAGATTTTTGAGTTTAGCTTAGCGTCGCCACTTTGCATCTCATTGTCACTACCATTGTAGCACGTGTGTAGCCCAACCCGTAAGGGCCATGAGGACTTGACGTCATCCCCACCCTTCCTCCAGCTTATCACTGGCAGTTCTTTCAGAGTGCCCAGCATGACCTGATGGCAACTAAAAGGTAGGGGTTGCGCTCGTTGCGGGACTTAACCCAACATCTCACGACACGAGCTGACGACAGCCATGCAGCACCTGTGTTCTGTCCGGCCGAACCGAAAAGTCTAGTTTCCTAAA
>2TW_11050
TAGCCCTAGTTACCAGTTTTACCCTAGGCAGCTCCTTGCGGTCACCGACTTCAGGCACCCCCAGCTTCCATGGTGTGACGGGCGGTGTGTACAAGGCCCGGGAACGGATTCACCGCTGTGTAGCTGACCAGCGATTACTAGCGATTCCACCTTCATGCAGGCGAGTTGCAGCCTGCAATCTGTACTTGGAGTAAGTTTCAAAGATTAGCTTATTCTCGCGAATTTGCAACTTATTGTCTTACCCATTGTAGGACGTGTGTAGCCCAGGGTGTAAGGGGCATGATGACTTGACGTCGTCCTCACCTTCCTCCGGTTTGTCACCGGCAGTCTTTCTAGACAATAGAACTAAAATAAGGGTTGCGCTCGTTGCGGGACTTAACCCAACATCTCACGACACGAGCTGACGACAGCCATGCACCACCTGTAGAAGCGGAATAAGGAATTCTTTTCAGAAAACCAACACTTCTAGCAAACCCTGGTAAGGTTCTTCGCGTTGCATCGAATTAAACCACATCCTCCACCG
>2TW_11066
TCTCCTTCCTCTAAATGATATGGTTAACAGAACTTTCCGTAGTCGCCATAAAGACCACCACAGTCCAGACAATTCACCGAACCATTCAATCGGTAGGAGCGACGGGCGGTGTGTACAAAGGGCAGGGACGTAATCAGCACAAGCTGATGACTTATGCTTACTAGGAATTCCTCGTTCAAGATCTATAATTGCAAAGATCAATCCCCCAGCACGATGCATACTATAAAGATTACCCGAGTCCTTTCGAACCAGGCTGTACTCGTTGCATGCATCATTGTAGCGCGCGTGCGGCCCAGGACATCTAAGGGCATCACTGACCTGTTATTGCCTCAAACTTCCATACGCTTAAACGTATAGTCCCTCTAAGAAGTTAACTCCGTTACACACAGAGCAACTATTTAGCAGGTTAAGGTCTCGTTCGTTAACGGAATTAACCAGACAAATCACTCCACCAACTAAGAACGGCCATGCACCACTACCCATAGAATCAAGAAAAGAGCTCTCAA
>2TW_11081
TCATCCCAGTTACCGCTCATAGCGTAGGGCGCTGCCTCCTTACGGTTGGCTTACGCACTTCGGCTACAAACAACTTCCATGATGTGACGGGCGGTGTGTACAAGGCCCGGGAACGTATTCACGGCGCCGTAGCTGATGCGCCATTACTAGCGATTCCGGCTTCATGGAGGCGAGTTGCAGCCTCCAATCCGAACTGGGCCCAGTTTTTGAGATTTCCTCCACCTCGCGGATTCGGATCATTCTGTACTGGGCATTGTAGTACGTGTGCAGCCCTGGTCGTAAGGGCCATACTGACTTGACGTCATCCCCACCTTCCTCCCCGTTTCACAGGGCAGTCTGTCCAGAGAGCCCGAAGGCAACAGGACACAGGGGTTGCGCTCGTTGCGGGACTTAACCCAACATCTCACGACACGAGCTGACGACAGCCATGCAGCACCTGTGCAAATTATCGGTATTGCTACCGACTCGCTAACTTTCATTAACTTAGAGATGC
>2TW_11087
TCATCCCAGTTACCGCTCATAGCGTAGGGCGCTGCTTCCTTACGGTTAGCTCACGCACTTCGGCTACAAACGACTTCCATGATGTGACGGGCGGTGTGTACAAGGCCCGGGAACGTATTCACGGCGCCGTAGCTGATGCGCCATTACTAGCGATTCCGGCTTCATGAAGGCGAGTTGCAGCCTTCAATCCGAACTGGGCCCAGTTTTTGAGATTTCCTCTACCTCGCGGCTTCGGTTCATTCTGTACTGGGCATTGTAGTACGTGTGCAGCCCTGGTCGTAAGGGCCATACTGACTTGACGTCATCCCCACCTTCCTCCCCGTTTCACAGGGCAGTCTGTCCAGAGAGCCTTTGCAGGCAACAGGACACAGGGGTTGCGCTCGTTGCGGGACTTAACCCAACATCTCACGACACGAGCTGACGACAGCCATGCAGCACCTGTGCAAATTGTGTATTGCTACACTCGATAGCTTTCACTA
>2TW_11103
TAGCCCCAGTCACTAGTTTTACCCTAGGCGTCTCCTTGCGGTTAACGACTTTAGGTACACCCAGCTTCCATGGCTTGACGGGCGGTGTGTGCAAGGTCCGGGAACGTATTCACCGTATCATTGCTGATATACGATTACTAGCGATTCCAGCTTCACGGAGTCGAGTTGCAGACTCCGATCTGAACTGAGATAACTTTTTTGAGATTGGCTTCACATCACTGTGTTGCGACCCTTTGTAGTTACCATTGTAGCACGTGTGTAGCCCAGGGCATAAAGGCCATGATGACTTGACATCATCCCCTCCTTCCTCACGTCTTGCGACGGCAGTTTCACTAGAGTTCCCAGCATTACCTGATGGCAACTAGTGATAGGGGTTGCGCTCGTTGCGGGACTTAACCCAACACCTCACGGCACGAGCTGACGACAGCCATGCAGCACCTTATCAAGTGTATATTGCTATAAAATCGGCTTTCACCGACGGTCA
>2TW_11155
TCACCCCAGTCACTAATTCTACCTTAGGCACCCTCCCCCAAACGGTTAGAGTAATGATTTCGGGCATAACCAGCTTCCATGGTGTGACGGGCGGTGTGTACAAGGCCCGGGAACGAATTCACCACTGTATAGCTGACCAGCGATTACTAGCGATTCCACCTTCATGTAGGCGAGTTGCAGCCTACAATCCGAACTTAGAACGAGTTTATAGATTAGCTAGTCTTTGCAGATTTGCATCTCATTGTCTCGCCCAATGTAGCACGTGTGTAGCCCAGGGTGTAAGGGGCATGCTGACTTGACGTCATCCCCACCTTCCTCCGGTTTATAACCAGCAGTCTTTTTAGAGTTCCATGAAAGGCAACTAAAAACAAGGGTTGCGCTCGTTGCGGGACTTAACCCAACATCTCACGACACGAGCTGACGACAGCCATGCACCACCTGTGTATACGTTCCAAACGGCACTTTCTTCTTTCAAAGAAATTCGTATCATGTCAAACCCTGGTAAGGTTCTTCGCGTTG
>2TW_11160
TAGCCCCAGTTACCAGATTTACCCTAACGAAGTATGTTACCTTCCGCTTTAGGTCTCCCCGACTTCCATGGCTTGACGGGCGGTGTGTACAAGGTCCGGGAACGTATTCACCGCGCCATTGCTGATGCGCGATTACTAGCGATTCCAGCTTCATACAGGCGAGTTGCAGCCTGCAATCCGAACTGTGACGTGCTTTTAGTGATTGGCTTGGCATCGCTGCCTCGCAACACTCTGTACACGCCATTGTAGCACGTGTGTAGCCCTGGACGTAAGGGCCATGATGACTTGACGTCGTCCCCTCCTTCCTCTCTGCTTGCGCAGGCAGTTGAAATAGAGTCCTCAGCTTAACCTGTTAGCAACTATTCCCAGGGGTTGCGCTCGTTGCGGGACTTAACCCAACACCTCACGGCACGAGCTGACGACAGCCATGCAGCACCTTCATACCCGCCATTGCTGGCTCACTCATCTCTGAATGATTCG
>2TW_11183
TCATCCCAGTTACCGCTCATAGCGTAGGGCGCTGCCTCCTTACGGTTGGCTTACGCACTTTGGCTACAAACAACTTCCATGATGTGACGGGCGGTGTGTACAAGGCCCGGGAACGTATTCACGGCGCCGTAGCTGATGCGCCATTACTAGCGATTCCGGCTTCATGGAGGCGAGTTGCAGCCTCCAATCCGAACTGGGCCCAGTTTTTGAGATTTCCTCCACCTCGCGGATTCGGATCATTCTGTACTGGGCATTGTAGTACGTGTGCAGCCCTGGTCGTAAGGGCCATACTGACTTGACGTCATCCCCACCTTCCTCCCCGTTTCACAGGGCAGTCTGTCCAGAGAGCCCGAAGGCAACAGGGACACAGGGGTTGCGCTCGTTGCGGGACTTAACCCAACATCTCACGACACGAGCTGACGACAGCCATGCAGCACCTGTGCAAATTATCGGTATTACTACCGACTCGCTAACTTTCATTAACTTAGAGATGC
>2TW_11196
TAGTCCCAATCAGGAGTTTCATCTTCGGCACCAACTTAGTGTGGCGACTTCGGATGCCCCCTCCCTTTCGTGGCTTGACGGGCGGTGTGTACAAGGCTCAGGAACACATTCACCGCGGTGTTGCTGACCCGCGATTACTAGCGATTCCAACTTCATGCAGGCGAGTTGCAGCCTGCAATCTGAACTGGGGCGTACTTTTTGGGATTTGCTTGATCTTGCGATTTTGCGTCCCTCTGTATACGCCATTGTAGCACGTGTGCAGCCCTGGACATAAAGGCCATGAGGACTTGACGTCATCCCCACCTTCCTCCGGTTTGACACCGGCAGTCTCTCTAGAGTTCCCGGCATTACCCGCTGGCAACTAGAGACAAGGGTTGCGCTCGTTATCGGACTTAACCAGACATCTCACGACACGAGCTGACGACAGCCATGCAGCACCTGTGGTAAGTTCCGGACTGGATACCGTTCATTGGCCGTTTCCGGCAATTACTTCCTACCGTTT
>2TW_11203
TCACCCCAGTCACTAATTCTACCTTAGGCACCCTCCCCCAAACGGTTAGAGTAATGATTTCGGGCATAACCAGCTTCCATGGTGTGACGGGCGGTGTGTACAAGGCCCGGGAACGAATTCACCACTGTATAGCTGACCAGCGATTACTAGCGATTCCACCTTCATGTAGGCGAGTTGCAGCCTACAATCCGAACTTAGAACGAGTTTATAGATTAGCTAGTCTTTGCAGATTTGCATCTCATTGTCTCGCCCAATGTAGCACGTGTGTAGCCCAGGGTGTAAGGGGCATGCTGACTTGACGTCATCCCCACCTTCCTCCGGTTTATAACCAGCAGTCTTTTTAGAGTTCCATAAAAGGCAACTAAAAACAAGGGTTGCGCTCGTTGCGGGACTTAACCCAACATCTCACGACACGAGCTGACGACAGCCATGCACCACTGTGTATACCGTACCGAACGCTACTTTCCTCCTTACAAAGTAACTTCGTACTCATCGTACCAAACCGTGGTAAGGTTCTTCGTCGTTGCT
>2TW_11252
TCACCCCAGTCATGAATCCTACCGTGGTAATCGTCTTCCTTGCGGTTAGACTAACTACTTCTGGTAAAACCCACTCCCATGGTGTGACGGGCGGTGTGTACAAGGCCCGGGAACGTATTCACCGCGACATGCTGATCCGCGATTACTAGCGATTCCGACTTCATGCAGTCGAGTTGCAGACTACAATCCGGACTACGATCGGCTTTCTGGGATTGGCTCCCCCTCGCGGGTTGGCAACCCTCTGTACCGACCATTGTATTACGTGTGAAGCCCTGGCCATAAGGGCCATGAGGACTTGACGTCATCCCCACCTTCCTCCGGTTTGTCACCGGCAGTCCCATTAAAGTGCCCAACTAAATGATGGCAATTAATGGCAAGGGTTGCGCTCGTTGCGGGACTTAACCCAACATCTCACGACACGAGCTGACGACAGCCATGCAGCACCTGTGTTACCGTTCTCTTTCGAGCACTTGAACATCTCTGCTCAATTCGGTACATGTCAAGGCCA
>2TW_11255
TCACCCCAGTTGCTGACTATACCTTGGTCAAACGCCTCCTTGCGGTTAGCAATCTGCTTTAAGGTAGAACCAACTTCCATGGTGTGACGGGCGGTGTGTACAAGACCCGGGAACGTATTCACCGTAGCACGCTGATCTACGATTACTAGCGATTCCAGCTTCATGCACTCGAGTTGCAGAGTGCAATCCGAACTGAGGTAGATTTTTGAGTTTAGCTTAGCGTCGCCACTTTGCATCTCATTGTCACTACCATTGTAGCACGTGTGTAGCCCAACCCGTAAGGGCCATGAGGACTTGACGTCATCCCCACCTTCCTCCAGCTTATCACTGGCAGTTCTTTCAGAGTGCCCAGCATGACCTGATGGGCAACTAAAAGTAGGGGTTGCGCTCGTTGCGGGACTTAACCCAACATCTCACGACACGAGCTGACGACAGCCATGCAGCACCTGTGTTCTGTCCGGCCGAACCGAAAAGTCTAGTTTCCTAAA
>2TW_11267
TCATCAAAATCATCTTCCTAATCCTAAACACTATTTATTTTCAACTTTATAATATAAACATCAATGAAATGTCTAAAAATAATTAAAACTTAAAAACAAATAATGTCTTTAAATTAAGCAAACTCTCTTGATGTGACGGGCGGTATGTACAAGATTTAGGTACAGATTCACCGTTCCTTGCTGATAAACGATTACTATTCATTCCAACTTCATGTTCTCGAGTTACAGAGAACAATCCGAACTGAGGTAGCTTTTTTAGATTTGCTTCAATTTTCATTATTGCATCTTATTGTAGTTACCCTTGTAATACATGTGTAGCCCAACTTATAAGGACCATGAAGACTTGACGTCATCCTTTCTTTCATCCTATATATCATAGGCAATACTCTTTAAGTACACAGACACAATTCAATTAATATAAATGAACAAATTGTCTTTTGCAACAAAGAAAAAGGGTTTCGCTCGTTACTGGACTAAACCTAACATCTCAAGACACGAGCTGACGACAGCCATGCAGTACCTGTTAAA
>2TW_11298
TAGCCCCAGTCATCGGTTTTACCCTAGGCGACTCCTTGCGGTTATCGACTTTAGGTACCCCCAACTCCCATGGCTTGACGGGCGGTGTGTACAAGGCCCGGGAACGTATTCACCGTAGCATTGCTGATCTACGATTACTAGCGAATCCAGCTTCATGAGGTCGAGTTGCAGACCTCAATCCGAACTGAGATTGGTTTTAGAGATTAGCATCATGTTACCATGTAGCAACCCATTGTACCAACCATTGTAGCACGTGTGTAGCCCAGGACGTAAGGGCCGTGATGACTTGACGTCATCCCCACCTTCCTCACTGCTTGCGCAGGCAGTCTCATTAGAGTCCCCGGCATAACCCGCTGGCAACTAATGATAGGGGTTGCGCTCGTTGCAGGACTTAACCTAACACCTCACGGCACGAGCTGACGACAGCCATGCAGCACCTAGTTTCAGGTCATTGCTGACTGACATATTTCTACATCATTCCTTAACTTTCAACG
>2TW_11366
TCATCCAAGTTACTAATTTTTAATCGTAATTTTTAAAATTATAAAAACATAATAGTTTTTAAAAATATCTTCAAAAAATACAACTCCCTGCATGTGACGGGCGGTGTGTACAAGACCAATTTACTATTCACCGCAACGTTCTGATTTGCGATTACTAGTGATTCCACCTTCATGTAAGTGAGTTGCAACTTACAATCCGAACCTTGAAAATTTTTTGAGATTAACTAAAATTTATTCAATTTTCAGTTACTTTTTGTAATTTTCAATGTAGCACATGTGTAGCCCAGCTTATTAGGGCCACAGTGACTTGACATAATTCTCACCTTCCTCCAACTTATAGGTGGCAGTATCTTTAAAACTATAAAAAATTCTTATTTTAAGTATATTTTAAAGACAAGAGTTACGTTCGTTAAAGGAATTAACCAAACATCTTACGACACGAACTGACGACAGTCGTGCAACACCTGTACAAAGAATTTAATAAAACTAACACTTGTATAAGTAAAATTAGTTTTACTTTAAATTTTAAAATTTTCTTTATGTCAAAAGCTGGTAAGGTTTCGCGCGTATTATCGCATTAAACCACATGCT
>2TW_11388
TCATCCCAGTTACCGCTCATAGCGTAGGGCGCTGCTTCCTTACGGTTAGCTCACGCACTTCGGCTACAAACGACTTCCATGATGTGACGGGCGGTGTGTACAAGGCCCGGGAACGTATTCACGGCGCCGTAGCTGATGCGCCATTACTAGCGATTCCGGCTTCATGAAGGCGAGTTGCAGCCTTCAATCCGAACTGGGCCCAGTTTTTGAGATTTCCTCTACCTCGCGGCTTCGGGTCATTCTGTACTGGGCATTGTAGTACGTGTGCAGCCCTGGTCGTAAGGGCCATACTGACTTGACGTCATCCCCACCTTCCTCCCCGTTTCACAGGGCAGTCTGTCCAGAGAGCCTTTGCAGGCAACAGGACACAGGGGTTGCGCTCGTTGCGGGACTTAACCCAACATCTCACGACACGAGCTGACGACAGCCATGCAGCACCTGTGCAAATTGTGTATTGCTACACTCGATAGCTTTCACTA
>2TW_11393
TCATCCCAATCACCAGCCTTACCTTAGGCACCCGGAGGCGACTTTGGGTAAAACCGGCTTTCATGATGTGACGGGCGGTGTGTACAAGGCCCGGGAACGTATTCACGGCGCCGTAGCTGATGCGCCATTACTAGCGATTCCAACTTCATGGAGGCGAGTTGCAGCCTCCAATCCGAACTGGGCCCAACTTTACGGGATTAGCTCCACCTTGCGGTCTTGCGTCCCTCTGTATTGGGCATTGTAGTACGTGTGCAGCCCTGGCCGTAAGGGCCATACGGACTTGACGTCGTCCCCACCTTCCTCCCCGTTTCACAGGGCAGTCTGGTCAGATTCCGGTTGCCCGGGAATAACTAACCACGAGGGTTGCGCTCGTTGCGGGACTTAACCCAACATCTCACGACACGAGCTGACGACAGCCATGCAGCACCTGTGCAAATCGCCCTTGCGGGCCAGCGTGTTTCCACGCTTGAACTAAGCATGTCAAGGCCAGGTAAGGTTCTTCGCGTTGCATCGAATTAAG
>2TW_11434
TCACCCCAGTCACTAATTCTACCTTAGGCACCCTCCCCCAAACGGTTAGAGTAATGATTTCGGGCATAACCAGCTTCCATGGTGTGACGGGCGGTGTGTACAAGGCCCGGGAACGAATTCACCACTGTATAGCTGACCAGCGATTACTAGCGATTCCACCTTCATGTAGGCGAGTTGCAGCCTACAATCCGAACTTAGAACGAGTTTATAGATTAGCTAGTCTTTGCAGATTTGCATCTCATTGTCTCGCCCAATGTAGCACGTGTGTAGCCCAGGGTGTAAGGGGCATGCTGACTTGACGTCATCCCCACCTTCCTCCGGTTTATAACCAGCAGTCTTTTTAGAGTTCCATAAAAGGCAACTAAAAACAAGGGTTGCGCTCGTTGCGGGACTTAACCCAACATCTCACGACACGAGCTGACGACAGCCATGCACCACCTGTGTATACGTTCCAAACGGCACTTTCNCCTTTCAAAGAATTCGTATCATGTCAAAACCCTGGTAAGGTTCTTCGCGTTGCA
>2TW_11451
TCACCCCAGTCACTAATTCTACCTTAGGCACCCTCCCCAAACGGTTAGAGTAATGATTTCGGGCATAACCAGCTTCCATGGTGTGACGGGCGGTGTGTACAAGGCCCGGGAACGAATTCACCACTGTATAGCTGACCAGCGATTACTAGCGATTCCACCTTCATGTAGGCGAGTTGCAGCCTACAATCCGAACTTAGAACGAGTTTATAGATTAGCTAGTCTTTGCAGATTTGCATCTCATTGTCTCGCCCAATGTAGCACGTGTGTAGCCCAGGGTGTAAGGGGCATGCTGACTTGACGTCATCCCCACCTTCCTCCGGTTTATAACCAGCAGTCTTTTTAGAGTTCCATAAAAGGCAACTAAAACAAGGGTTGCGCTCGTTGCGGGACTTAACCCAACATCTCACGACACGAGCTGACGACAGCCATGCACCACCTGTGTATACGTTCCAAACGGCACTTTCTCCTTTCAAAGAATTCGTATCATGTCAAACCTGGTAAGTTCTTCGCGTTGCA
>2TW_11452
TCATCCCAATCACCATCCATACCTTAGGCGCATGCTTCCTTGCGGTTGGCTCAGCGATTTTGGGTACAGACGGCTTTCATGATGTGACGGGCGGTGTGTACAAGGCCTGGGAACGTATTCACGGCGCCGTAGCTGATGCGCCATTACTAGCGATTCCGGCTTCATGCTGTCGAGTTGCAGACAGCAATCTGAACTGGGCCCGATTTTTAGGATTTGCTCCCCGTTGCCGGTTTGCGCCCCTTTGTATCGGGCATTGTAGTACGTGTGCAGCCCTAGCCGTAAGGGCCATACTGACTTGACGTCATCCCCACCTTCCTCCCCGTTGAAGCGAGGCAGTCCGTCCAGAGTGCTCCATCCTTTCGAATGGGTGGCAACAGGACGTAGGGGTTGCGCTCGTTGCGGGACTTAACCCAACATCTCACGACACGAGCTGACGACAGCCATGCAGCACCTGTGCAAACTGGTATTGCTACCTCGTCACCCTTTC
>2TW_11466
TAGCCCCAGTTACTAGTTTTACCCTAGGCGGCTCCTTGCGGTTACCGACTTTAGGTACACCCAGCTTCCATGGCTTGACGGGCGGTGTGTACAAGGTCCGGGAACGTATTCACCGTATCATTGCTGATATACGATTACTAGCGATTCCAGCTTCATGGGGTCGAGTTGCAGACCCCAATTCGAACTGAGACGAGCTTTTTGAGATTAGCATCCTGTTGCCAGGTAGCTGCCCTTTGTACTCGCCATTGTAGCACGTGTGTAGCCCTGGGCATAAAGGCCATGATGACTTGACATCATCCCCTCCTTCCTCACGCCTTACGGCGGCAGTTTCACTAGAGTTCCCAGCATTACCTGATGGCAACTAGTGATAGGGGTTGCGCTCGTTGCGGGGACTTAACCCAACACCTCACGGCACGAGCTGACGACAGCCATGCAGCACCTTACGATCTGTGTATTGCTACAAAATGAGCTTTCACCCACGGTCAAACCGCATTCTAGCCC
>2TW_11518
TCACCCCAGTCACTAATTCTACCTTAGGCACCCTCCTCCAAACGGTTAGAGTAATGACTTCGGGCATAACCAGCTTCCATGGTGTGACGGGCGGTGTGTACAAGGCCCGGGAACGGATTCACCGCTGTGTAGCTGACCAGCGATTACTAGCGATTCCACCTTCATGTAGGCGAGTTGCAGCCTACAATCCGAACTTAGAACGAGTTTATAGATTAGCTAGTCTTCGCAGATTTGCTGCTCATTGTCTCGCCCAATGTAGCACGTGTGTAGCCCAGGGTGTAAGGGGCATGCTGACTTGACGTCATCCCCACCTTCCTCCGGTTTATAACCAGCAGTCTTTTTAGAGTTCCTTAAAAGGCAACTAAAAACAAGGGTTGCGCTCGTTGCGGGACTTAACCCAACATCTCACGACACGAGCTGACGACAGCCATGCACCACCTGTGTATACGTTCCAAACGGCACTTTCTTCTTTCAAAGAAATTCGTATCATGTCAAACCCTGGTAAGGTTCTTCGCGTTGCA
>2TW_11547
TCACCCCAGTCACTGAGCCTACCGTGGCTGGCTGCCCCCTCTTGCGAGGTTGGCGCACCATCTTAGGGTAGACCCAATTCCCATGGTGTGACGGGCAGTGTGTACAAAACCCGAGAACGTATTCACCGCGACGAGGCTGATTCGCGATTACTAGTGATTCCGACTTCATGAGGTCGAGTTGCAGACCTCAATCCGAACTGGGGGTAGTTTTGGAGATTTGCTTGATCTTGCGATTTAGCGGACTTTTTGTACTATTCCCATTGTATCATGTGTGCTGCCCTAGGTGTAAGAGACACGCTGATCTGACGTCATCCCATCCTTCCTCCTGGTTAAACCCAGGCAGTCTCTTTAGACATTAAATAACTAAAGATTAGGGTTGCGCTCGTTATCGGACTGAACCGAACATCTCACGACACGAGCTGACGACGACCGTGCATCATCTGTGTATTACCCCTCGAAGGAGTCCTACTTTCATAGAATTTTGCAAAATACATGTCAAAACCTA
>2TW_11556
TAGCCCCAGTCATCGATTTTACCCTAGGCAGCTCCTTACGGTTACCGACTTTAGGTACACCCGACTCCCATGGCTTGACGGGCGGTGTGTGCAAGGTCCGGGAACGTATTCACCGCCATATAGCTGACTGGCGATTACTAGCGATTCCGGCTTCATGTAGGCGAGTTGCAGCCTACAATCCGAACTGAGGCTGAGTTTAGCAGATTGGCTTGCTCTCACGAGTTTGCTACCGATTGTCTCAGCCATTGTATTACGTGTGTAGCCCAGGATATAAGGGGCATGCTGACTTGACGTCATCCTCTCCTTCCTCCGGTTTACACCGGCAGTCTTTTAGTAAATTTAACTAAAACAAGGGTTGCGCTCGTTGCTAGACTTAACTATACACCTCACGGCACGAGCTGACGACAGCCATGCACCACCTGTAGCCGAGTTCCCTTTCGGGCACCAATCTATCTCTAGAAAGTCCTCGGTATGTCAATCCCTGGTAAGGTTCTTCGCGTTGCATCGAA
>2TW_11580
TCATCCCAGTTACCGCTCATACCTTAGGGCGCTGCCTCCTTGCGGTTGGCGCGCGCACTTCGGGTACAAACGACTCCCATGATGTGACGGGCGGTGTGTACAAGACCCGGGAACGTATTCACGGCGCCGTAGCTGATGCGCCATTACTAGCGATTCCGGCTTCATGGAGGCGAGTTGCAGCCTCCAATCCGAACTGGGCCCGACTTTGGTGATTTCCTCCACCTTGCGGTCTCGGATCCTTCTGTGTCGGGCATTGTAGTACGTGTGCAGCCCTGGCCGTAAGGGCCATACTGACTTGACGTCGTCCCCACCTTCCTCCCCGTTGAACAGGGCAGTCTGAACAGAGTGCCGGAGACTCACGTCTCCATGGCAACAGTTCACAGGGGTTGCGCTCGTTGCGGGACTTAACCCAACATCTCACGACACGAGCTGACGACAGCCATGCAGCACCTGTGCAAATTGTGTATTGCTACACTCACCGGCTTTCACCGGATT
>2TW_11587
TCACCCCAGTCACTAATTCTACCTTAGGCACCCTCCCCCAAACGGTTAGAGTAATGATTTCGGGCATAACCAGCTTCCATGGTGTGACGGGCGGTGTGTACAAGGCCCGGGAACGAATTCACCACTGTATAGCTGACCAGCGATTACTAGCGATTCCACCTTCATGTAGGCGAGTTGCAGCCTACAATCCGAACTTAGAACGAGTTTATAGATTAGCTAGTCTTTGCAGATTTGCATCTCATTGTCTCGCCCAATGTAGCACGTGTGTAGCCCAGGGTGTAAGGGGCATGCTGACTTGACGTCATCCCCACCTTCCTCCGGTTTATAACCAGCAGTCTTTTTAGAGTTCCATAAAAGGCAACTAAAAAACAAGGGTTGCGCTCGTTGCGGGACTTAACCCAACATCTCACGACACGAGCTGACGACAGCCATGCACCACCTGTGTATACGTTCCAAACGGCACTTTCTCCTTTCAAAAGAAAATTCGTATCATGTCAAAACCCTGGTAAGGTTCTTCGCGTTGCA
>2TW_11591
TTCACCCCAGTACACTAATTCTACCTTAGGCATCCTCCTCCAAAAGGTTAGAGTAACGACTTCGGGTATAACCAGCTTCCATGGTGTGACGGGCGGTGTGTACAAGGCCCGGGAACGAATTCACCACTGTATAGCTGACCAGCGATTACTAGCGATTCCACCTTCATGTAGGCGAGTTGCAGCCTACAATCCGAACTTAGAACGAGTTTATAGATTAGCTAGTCTTTGCAGATTTGCATCTCATTGTCTCGCCCAATGTAGCACGTGTGTAGCCCAGGGTGTAAGGGGCATGCTGACTTGACGTCATCCCCACCTTCCTCCGGTTTATAACCAGCAGTCTTTTTAGAGTTCCATGAAAGGCAAACTAAAAACAAGGGTTGCGCTCGTTGCGGGACTTAACCCAACATCTCACGACACGAGCTGACGACAGCCATGCACCACCTGTGTATACGTTCCAAACGGCACTTTCTTCTTTCAAAGAAATTCGTATCATGTCAAACCCTGGTAAGGTTCTTCGTCGTTG
>2TW_11600
TCACCCCAGTCACTAATTCTACCTTAGGCATCCTCCTCCAAAAGGTTAGAGTAATGACTTCGGGCGTGGCTCACTTCCATGGTGTGACGGGCGGTGTGTACAAGGCCCGGGAACGGATTCACCGCAGTATGCTGACCTGCGATTACTAGCGATTCCTCCTTCATGCAGGCGAGTTGCAGCCTGCAATCTGAACTGTGCCAGGGTTTGTGAGATTCGCTCTCCCTCGCGGGTTGGCTGCTCTGTGTCCCTCGCATTGTAGTACGTGTGTCGCCCAGGACGTAAGGGCCATGCTGACTTGACGTCATCCTCACCTTCCTCCGGTTTGTCACCGGCAGTCTCGCTAGAGTTCCCAACTTAATGATGGCAACTAACGACGAGGGTTGCGCTCGTTGCGGGACTTAACCCAACATCTCACGACACGAGCTGACGACAGCCATGCAGCACCTGTCTTCTGGTTCCTTACGGCACTCTCCCCTTTCAAGGAGATTCC
>2TW_11610
TCTCCTTCCTCTAAATGATAAGGTTTAATGAACTTCTCACAGCTTCTTCGGCGGCGGACCGCCGGAGTAGCCGCAATCCGAAAACTTCACCGGATCATTCAATCGGTAGGAGCGACGGGCGGTGTGTACAAAGGGCAGGGACGTAATCAACGCGAGCTGATGACTCGCGCTTACTAGGAATTCCTCGTTGAAGATTAATAATTGCAATAATCTATCCCCATCACGATGAAATTTCACAAGATTACCCAGACCTTTCGGCCCAGGTTATAAACTCGTTGAATTCATCAGTGTAGCGCGCGTGCGGCCCAGAACATCTAAGGGCATCACAGACCTGTTATTGCCTCAAACTTCCATTGGCTGTAGACGCCAAAATAGTCCCTCTAAGAAGTTGGCCACGGAGAAGAATCTTCGTGTAACTAGTTAGCAGGCTGAGGTCTCGTTCGTTATCGGAATTAACCAGACAAATCACTCCACCAACTAAGAACGGCCATGCACCACCACCCATAGAATCAAG
>2TW_11672
TCTCCTTCCTCTAGGTGGGAGGGTTTAATGATCTTCTCAGCAACAGCCGATGTTGCCATCAACTGAAACCAATCCGAACACTTCACCAGCACACCCAATCGGTAGGAGCGACGGGCGGTGTGTACAAAGGGCAGGGACGTAATCAACGCGAGCTGATGACTCGCGCTTACTAGGCATTCCTCGTTGAAGACTAATAATTGCAATAATCTATCCCCATCACGTTGCAGTTTCAAAGATTACCCGGACCTCTCGGTCAAGGATAGGCTCGTTGAATGCAACAGTGTAGCGCGCGTGCGGCCCAGAACATCTAAGGGCATCACAGACCTGTTATTGCCTCACACTTCCATTGCCTAAACGACAATAGTCCCTCTAAGAAGTCTGGCGGCTACAAAAAGTAGCCGTGACTATTTAGCAGGCTGAGGTCTCGTTCGTTACCGGAATCAACCTGACAAGGCAACCCACCAACTAAGAACGGCCATGCACCACCACCCACAGAATC
>2TW_11700
TCATCCCAGTTACCAGCCTTACCTTAGGGCTCTGCCTCCTTGCGGTTGGCACAAGCACTTCGGGTGCGACCGGCTTCCATGATGTGACGGGCGGTGTGTACAAGACCCGGGAACGTATTCACGGGGCCGTAGATGATGCCCCATTACTAGCGATTCCAACTTCATGGAGGCGAGTTGCAGCCTCCAATCCGAACTGGGCCCAGTTTTACAGATTTCCTCCACCTCGCGGTATCGGTTCTCATTGTGCTGGGCATTGTAGTACGTGTGCAGCCCTAGGCGTAAGGGCCATACTGACCTGACGTCGTCCCCACCTTCCTCCCAGTTGATCTGGGCAGTCTGACTAGAGTCCCCCACATTACGTGCTGGCAACTAATCACAAGGGTTGCGCTCGTTGCGGGACTTAACCCAACATCTCACGACACGAGCTGACGACGGCCATGCAGCACCTGTGCAAATCCCCCGAAGGGTCACGCGCTTTCACGCGCTTAGAGATGC
>2TW_11713
TCACCCCAGTCATCAACCCCGCCTTCGGCACCCTCCTCCCCCGAAAGGGTTAGAGTAATGACTTCGGGCGTGGCTCACTTCCATGGTGTGACGGGCGGTGTGTACAAGGCCCGGGAACGGATTCACCGCAGTATGCTGACCTGCGATTACTAGCGATTCCTCCTTCATGCAGGCGAGTTGCAGCCTGCAATCTGAACTGTGCCAGGGTTTGTGAGATTCGCTCTCCCTCGCGGGTTGGCTGCTCTGTGTCCCTCGCATTGTAGTACGTGTGTCGCCCAGGACGTAAGGGCCATGCTGACTTGACGTCATCCTCACCTTCCTCCGGTTTGTCACCGGCAGTCTCGCTAGAGTTCCCAACTTAATGATGGCAACTAACGACGAGGGTTGCGCTCGTTGCGGGACTTAACCCGAACATCTCACGACACGAGCTGACGACAGCCATGCAGCACCTGTCTTCTGGTTCCTTACGGCACTCTCCCCTTTCAAGGAGATT
>2TW_11720
TCATCCCAGTTACCGCTCATAGCGTAGGGCGCTGCCTCCTTGCGGTTGGCTTACGCACTTCGGCTACAAACGACTTCCATGATGTGACGGGCGGTGTGTACAAGGCCCGGGAACGTATTCACGGCGCCGTAGCTGATGCGCCATTACTAGCGATTCCGGCTTCATGAGGGCGAGTTGCAGCCCTCAATCCGAACTGGGCCCAGTTTTTGAGATTTCCTCCACCTTGCGGATTCGGTTCATTCTGTACTGGGCATTGTAGTACGTGTGCAGCCCTGGTCGTAAGGGCCATACTGACTTGACGTCATCCCCACCTTCCTCCCCGTTTCACAGGGCAGTCTGTCCAGAGAGCCCGAAGGCAACAGGACACAGGGGTTGCGCTCGTTGCGGGACTTAACCCAACATCTCACGACACGAGCTGACGACAGCCATGCAGCACCTGTGCAAATTTTTAATATTGCTATTAAGTCGCTAGCTTTCACTAACTTAGAGATGCA
>2TW_11729
TAGCCCCAATTACCGGTTTTACCCTAGGCCGCTCCTTGCGGTGACAGACTTCAGGTTCCCCCAGCTTTCATGGCTTGACGGGCGGTGTGTACAAGGCCCGGGAACGTATTCACCGCATCATTGCTGATATGCGATTACTAGCGAATCCAACTTCATGAGGTCGAGTTGCAGACCTCAATCCGAACTGTGATTGGCTTTTGGAGATTAGCTTACTGTTACCAGCTTGCAGCCCTCTGTACCAACCATTGTAGCACGTGTGTAGCCCCGGACGTAAGGGCCATGATGACTTGACGTCGTCCCCTCCTTCCTCTCTACTTGCGTAGGCAGTCTGTTTAGAGTCCCCACCTTAACGTGCTGGCAACTAAACATAGGGGTTGCGCTCGTTGCGGGACTTAACCCAACACCTCACGGCACGAGCTGACGACAGCCATGCAGCACCTAGTTTCGTGTGATTGCTCACTGATCTATTTCTAAATCATTCACTAACTTTCAAGCCCGGGTAAGGTT
>2TW_11738
TCATCCCAGTTACCGCTCATAGCGTAGGGCGCTGCTTCCTTACGGTTAGCTCACGCACTTCGGCTACAAACGACTTCCATGATGTGACGGGCGGTGTGTACAAGGCCCGGGAACGTATTCACGGCGCCGTAGCTGATGCGCCATTACTAGCGATTCCGGCTTCATGAAGGCGAGTTGCAGCCTTCAATCCGAACTGGGCCCAGTTTTTGAGATTTCCTCTACCTCGCGGCTTCGGGTCATTCTGTACTGGGCATTGTAGTACGTGTGCAGCCCTGGTCGTAAGGGCCATACTGACTTGACGTCATCCCCACCTTCCTCCCCGTTTCACAGGGCAGTCTGTCCAGAGAGCCTTTGCAGGCAACAGGACACAGGGGTTGCGCTCGTTGCGGGACTTAACCCAACATCTCACGACACGAGCTGACGACAGCCATGAAGCACCTGTGCAAATTGTGTATTGCTACACTCGATAGCTTTCACTA
>2TW_11759
TCTCCTTCCTCTAGGTGGGAGGGTTTAAAGAACTTCTCGACGGCCGGAAGCGGAAACCGCCCCCGGCCACCAATCCGAACTCTTCACCAGCACACCCAATCGGTAGGAGCGACGGGCGGTGTGTACAAAGGGCAGGGACGTAATCAACGCAAGCTGATGACTTGCGCTTACTAGGCATTCCTCGTTGAAGATTAATAATTGCAATAATCTATCCCCATCACGATGCAGTTTCAAAGATTACCCGGACCTCTCGGTCAAGGCTAGGCTCGTTGAATGCATCAGTGTAGCGCGCGTGCGGCCCAGAACATCTAAGGGCATCACAGACCTGTTATTGCCTCATGCTTCCAATGGCTAGTCGCCATTAGTCCCTCTAAGAAGTCCGCCAGCCGCCGGAGCGACCGTGACTATTTAGCAGGCTGAGGTCTCGTTCGTTACCGGAATCAACCTGACAAGGCAACCCACCAACTAAGAACGGCCATGCACCACCACCCATAGAATCAAGAAAGAGCT
>2TW_11763
TCATCCCAGTTACCAGTTGCACCTTAGGACCCTGCCTCCTGGTTACCCAGGTTGGCGCGGATACTTCGGGTGCTACCGGCTCCCATGATGTGACGGGCGGTGTGTACAAGACCCGGGAACGTATTCACGGCACCGTAGCTGATGCGCCATTACTAGCGATTCCGGCTTCATGGAGGCGAGTTGCAGCCTCCAATCCGAATTGAGGCCAGTTTTTGGGATTTCCTCCCCCTCGCGGGATCGGTTCACTCTGTACTGGCCATTGTAGTACGTGTGCAGCCCTGGGCGTAAGGGCCATACTGACTTGACGTCGTCCCCACCTTCCTCCTAGTTGATCTAGGCAGTCCATTTAGAGTCCCCGGCATGATCCGCTGGCAACTAAATGCAGGGGTTGCGCTCGTTGCGGGACTTAACCCAACATCTCACGACACGAGCTGACGACAGCCATGCAGCACCTGTGCAAAGTGTGGATTGCTCCACTCACGCGCTTTCACGCGATT
>2TW_11775
TAAATCCAGTTACTAGTTTAGCCTTCCACCCACGTAAATGAGTTTTGGGGCTCCCCTAATTCCCAGACCTTGACGGGCAGTGTGTACAAACCCGAGAACGTATTCACCGCGACGTTCTGATTCGCGATTACTAGTGATTCCAGCTTCATGAAGTCGAGTTTCAGACTTCAATCCGTACTGAGGGTAGGTTTGGAGGATTTGCTCCGCATCGCTGCTTAGCGTCCCGCTGTCCTATTCCCATTGTATCATGCGTGCAGCCCAAGGCGTAAGGGACACGCTGATCTGACGTCATCTCAGCCTTCCTCCTGGTTACACCCAGGCAGTCTCTTTAGACATTAAATAACTAAAGATTGAGGTTGCGCTCGTTTTCGGACTTAACCGAACATCTCACGACACGAGCTGACGACGACCGTGCATCACCTGTGCTACACCTTCGAAAGAGTCTCGCTTTCACGAGATTTGCAATAGCATGTCAAGCCTTGGTGAGGTTCCTCGCTTGG
>2TW_11810
TCATCCCAGTTACCGCTCATAGCGTAGGGCGCTGCCTCCTTGCGGTTGGCTTACGCACTTCGGCTACAAACGACTTCCATGATGTGACGGGCGGTGTGTACAAGGCCCGGGAACGTATTCACGGCGCCGTAGCTGATGCGCCATTACTAGCGATTCCGGCTTCATGAGGGCGAGTTGCAGCCCTCAATCCGAACTGGGCCCAGTTTTTGAGATTTCCTCCACCTTGCGGATTCGGTTCATTCTGTACTGGGCATTGTAGTACGTGTGCAGCCCTGGTCGTAAGGGCCATACTGACTTGACGTCATCCCCACCTTCCTCCCCGTTTCACAGGGCAGTCTGTCCAGAGAGCCCGAAGGCAACAGGACACAGGGGTTGCGCTCGTTGCGGGACTTAACCCAACATCTCACGACACGAGCTGACGACAGCCATGCAGCACCTGTGCAAATTCTTGATATTGCTACCAAGTCGCTAGCTTTCACTAA
>2TW_11833
TAGTCCCAGTCACCAGCCTCGCCGTAGGGACCCCTGAAACGGGACCACTTCGGGCGCTGCCAGCTCCCATGACTTGACGGGCGGTGTGTACAAGGCTCAGGAACATATTCACCGCGGCGTAGCTGATCCGCGATTACTAGCGATTCCAACTTCATGGAGGCGAGTTGCAGCCTCCAATCCGAACTGGGGTACCTTTTAGCGATTTGCTCCACCTTGCGGTCTTGCGTCGTTCTGTCGGTACCATTGTAGCACGTGTGCAGCCCTAAGCATAAAGGCCATGAGGACTTGACGTCATCCCCACCTTCCTCCGGTTTGACACCGGCAGTCTCGCTAGAGTCCTCAGCATTACCTGTTAGCAACTAGAGATAGGGGTTTCGCTCGTTGAGGGACTTAACCCGACACTTCACAGCACGAGCTGACGACAGCCATGCAGCACCTGTGTACGTTCCGCCCTTGCGGGAGTGGCTCCCTTTTCGGGGGAGTTAATACGTACATGTCAAG
>2TW_11845
TCATCCCAGTTACCAGCCTTACCTTAGGGCTCTGCCTCCTTGCGGTTGGCACAAGCACTTCGGGTGCGACCGGCTTCCATGATGTGACGGGCGGTGTGTACAAGACCCGGGAACGTATTCACGGGGCCGTAGATGATGCCCCATTACTAGCGATTCCAACTTCATGGAGGCGAGTTGCAGCCTCCAATCCGAACTGGGCCCAGTTTTACAGATTTCCTCCACCTCGCGGTATCGGTTCTCATTGTGCTGGGCATTGTAGTACGTGTGCAGCCCTAGGCGTAAGGGCCATACTGACCTGACGTCGTCCCCACCTTCCTCCCAGTTGATCTGGGCAGTCTGACTAGAGTCCCCACCATTACGTGCTGGCAACTAATCACAAGGGTTGCGCTCGTTGCGGGACTTAACCCAACATCTCACGACACGAGCTGACGACGGCCATGCAGCACCTGTGCAAATCCCCCGAAGGGTCACGCGCTTTCACGCGCTTAGAGA
>2TW_11876
TCACCCTGGTCATTATCAGCACCTTAGTAGCTTCCCTCCCATAAAGGGTTGGGATCACCACTTTGGGTATTAACAACTCCCGTGGTGTGACGGGCGGTGTGTACAAGGCCCGGGAACGTATTCACCGCCATATAGCTGACTGGCGATTACTAGCGATTCCGGCTTCATGTAGGCGAGTTGCAGCCTACAATCCGAACTGAGGCTGAGTTTAGCAGATTGGCTTGCTCTCACGAGTTTGCTACCGATTGTCTCAGCCATTGTATTACGTGTGTAGCCCAGGATATAAGGGGCATGCTGACTTGACGTCATCCTCTCCTTCCTCCGGTTTACACCGGCAGTCTTTTTAGAAATTTAACTAAAACAAGGGTTGCGCTCGTTGCTAGACTTAACTATACACCTCACGGCACGAGCTGACGACAGCCATGCACCACCTGTAGCCGAGTTCCCTTTCGGGCACCAATCTATCTCTAGAAAGTCCTCGGTATGTCAATCCCTGGTAAGGTTCTTCGCGTTG
>2TW_12015
TCATCCCAGTTACCGCTCATAGCGTAGGGCGCTGCTTCCTTACGGTTAGCTCACGCACTTCGGCTACAAACGACTTCCATGATGTGACGGGCGGTGTGTACAAGGCCCGGGAACGTATTCACGGCGCCGTAGCTGATGCGCCATTACTAGCGATTCCGGCTTCATGAAGGCGAGTTGCAGCCTTCAATCCGAACTGGGCCCAGTTTTTGAGATTTCCTCTACCTCGCGGCTTCGGGTCATTCTGTACTGGGCATTGTAGTACGTGTGCAGCCCTGGTCGTAAGGGCCATACTGACTTGACGTCATCCCCACCTTCCTCCCCGTTTCACAGGGCAGTCTGTCCAGAGAGCCTTTGCAGGCAACAGGACACAGGGGTTGCGCTCGTTGCGGGACTTAACCCAACATCTCACGACACGAGCTGACGACAGCCATGCAGCACCTGTGCAAATTGTGTATTGCTACACTCGATAGCTTTCACTA
>2TW_12039
TCACCCCAGTTGCTGACTATACCTTGGTCAAACGCCTCCTTGCGGTTAGCAATCTGCTTTAAGGTAGAACCAACTTCCATGGTGTGACGGGCGGTGTGTACAAGACCCGGGAACGTATTCACCGTAGCACGCTGATCTACGATTACTAGCGATTCCAGCTTCATGCACTCGAGTTGCAGAGTGCAATCCGAACTGAGGTAGATTTTTGAGTTTAGCTTAGCGTCGCCACTTTGCATCTCATTGTCACTACCATTGTAGCACGTGTGTAGCCCAACCCGTAAGGGCCATGAGGACTTGACGTCATCCCCACCTTCCTCCAGCTTATCACTGGCAGTTCTTTCATAGTGCCCAGCATGACCTGATGGCAACTAAAAGTAGGGGTTGCGCTCGTTGCGGGACTTAACCCAACATCTCACGACACGAGCTGACGACAGCCATGCAGCACCTGTGTTCTGTCCGGCCGAACCGAAAAGTCTAGTTTCCTAAA
>2TW_12042
TCTCCTTCCTCTAAGTGATAAGGTTTACTTAACTTCCCGCACAAGCCTTGAAGACTTACACAGTCCAGAAGGTTCACCGGATCACTCGAAATCGGTAGGAGCGACGGGCGGTGTGTACAAAGGGCAGGGACGTAATCAGCACAAGCTGATGACTTATGCTTACTAGGAATTCCTCGTTCATGATCAATAATTGCAAAGATCAATCCCCATCACGACGCACATTAAGAAGATTACCCGAACTCTATCGAGCCAGGGTAGTGCTTGTTGCATGCGTCAGTGTAGCGCGCGTGCGGCCCAGGACATCTAAGGGCATCACAGACCTGTTATTGCCTCAAACTTCCTTATGCTTGAACATAAAGTCCCTCTAAGAAGTCAACACCAACTCACGTTAATGTAACTAGTTAGCAGGTTAAGGTCTCGTTCGTTAACGGAATTAACCAGACAAATCACTCCACCAACTAAGAACGGCCATGCACCACCACCCATAGAATCAAGAAAGAGCTCT
>2TW_12060
TCTCCTTCCTCTAAGTGATAAGGTTCACTAAACTTCCCACCGCAAGTGCTGGGAACCAGAACAAGCAGCGGTCCGAGTTATTCACCGGATCACTCAATCGGTAGGAGCGACGGGCGGTGTGTACAAAGGGCAGGGACGTAATCAGCGCGAGCTGATGACTCGCGCTTACTAGGAATTCCTCGTTGAAGATCAATAATTGCAATAATCTATCCCCATCACGATGCGATTTAAAAACGATTACCCAGCCGTTTCAGGCAAGGTCGTAAACTCGTTGAACGCATCAGTGTAGCGCGCGTGCAGCCCAGAACATCTAAGGGCATCACAGACCTGTTATTGCCTCAAACTTCCTTGTGTTAGACACACAAAGTCCCTCTAAGAAGTTGCCCACGTAACCGAGGTCACGTGTAACTATTTAGCAGGTTAAGGTCTCGTTCGTTAACGGAATTAACCAGACAAATCACTCCACCAACTAAACGGACGCAGNACCACCACCCACCAGTAACGAACTACGAAAGAAACGTACTCTACTAA
>2TW_12079
TCATCCCAATCACCATCCATACCTTAGGCGCATGCTTCCTTGCGGTTGGCGCCAACGACTTCAGGTACAACAAACTTTCGTGGTGTGACGGGCGGTGTGTACAAGGCCCGGGAACGTATTCACCCCGGCCGTGCTGATCCGGGATTACTAGCGATTCCGCCTTCACGAGGTCGAGTTGCAGACCTCGATCTGAACTGAGGCCGGTTTTTTGAGATTCGCTCCCCCTTACGGGTTTGCAGCCCTTTGTACCGGCCATTGTAGCACGTGTGTAGCCCCAGGCATAAAGGCCATGCTGACTTGACGTCATCCCCACCTTCCTCCCCGTTCTCCTGGGCAGTCTCTCCAGAGTTCTCGGCTTGACCCGTTAGTAACTGAAGACAGGGGTTGCGCTCGTTGCGGGACTTAACCCAACACCTCACGGCACGAGCTGACGACAGCCATGCAGCACCTGAGCAGGATGGTATTGCTACCTCGTTGGGCTTTCACCCTTCTACTACCTGCATGTCCAGCCTGGGGTTAA
>2TW_12090
TCTCCTTCCTCTAAATGATAAGGTTCAAGCAACTTCTCGCAGATAGGCGGTTGCCCTCCTATCCAGCAATCCGAAGATTTCACCGGACCATTCAATCGGTAGGAGCGACGGGCGGTGTGTACAAAGGGCAGGGACGTAATCAACGCGAGCTGATGACTCGCGCTTACTAGGAATTCCTCGTTGAAGATTAATAATTGCAATAATCTATCCCCATCACGATGAACTTTCACAAGTTTACCCATGCCTTTCGGTACAGGTGGTCTCGTTGCGTTCATCAGTGTAGCGCGCGTGCGGCCCAGAACATCTAAGGGCATCACAGACCTGTTATTGCCTCAAACTTCCATTCATTAAACACAAATAGTCCCTCTAAGAAGATGCGCCAATCATATTGGCGAATCTAGTTAGCAGGCTGAGGTCTCGTTCGTTAACGGAATTAACCAGACAAATCACTCCACCAACTAAGAACGGCCATGCACCACCACCCATAGAATCAAGAAAG
>2TW_12140
TAGCCCTAGTTACCTGTTCTACCCTAACTCCGGGTTTAAAGCGGAGCTTCAGGTCTACCAAACTTCCATGGCTTGACGGGCGGTGTGTACAAGGTCCGGGAACGTATTCACCGGGTCATGGCTGATACCCGATTACTAGCGATTCCAGCTTCATAGGGTCGAGTTGCAGACCCCAATCCGAACTGTGAGCGGCTTTTGGGATTGGCTCCCTGTTACCAGGTGGCAACCCGCTGTACCGCCCATTGTAGCACGTGTGTCGCCCTGGGCGTAAGGGCCATGATGACTTGACGTCGTCCCCTCCTTCCTCTCTGCTTGCGCAGGCAGTCTGAATAGAGTTCCCAGCTTAACCTGATGGCAACTATTCACAGGGGTTGCGCTCGTTGCGGGACTTAACCCAACACCTCACGGCACGAGCTGACGACAGCCATGCAGCACCTTGTTTTAGGTCATTGCTGACTGCACCATTTCTGATACATTCCTTCACATTCTAGCCCAGGTAAGGTTCCTCGCGTA
>2TW_12141
TCACCCCAGTCACTAATTCTACCTTAGGCAACCTCCTCCAAATAAATGGTTAGAGTAATGACTTCGGGCATAACCAGCTTCCATGGTGTGACGGGCGGTGTGTACAAGGCCCGGGAACGGATTCACCGCTGTGTAGCTGACCAGCGATTACTAGCGATTCCACCTTCATGTAGGCGAGTTGCAGCCTACAATCCGAACTTAGAACGAGTTTATAGATTAGCTAATCTTCGCAGATTTGCATCTCATTGTCTCGCCCAATGTAGCACGTGTGTAGCCCAGGGTGTAAGGGGCATGCTGACTTGACGTCATCCCCACCTTCCTCCGGTTTATAACCAGCAGTCTTTTTAGAGTTCCATAAAAGGCAACTAAAAACAAGGGTTGCGCTCGTTGCGGGACTTAACCCAACATCTCACGACACGAGCTGACGACAGCCATGCACCACCTGTGTATACGCTCCAAACGGCACTTTCTTCTTTCAAAGAAATTCGTATCATGTCAAACCCTGGTAAGGTTCTTCG
>2TW_12231
TCACCCCAGTCACTAATTCTACCTTAGGCACCCTCCCCCAAACGGTTAGAGTAATGATTTCGGGCATAACCAGCTTCCATGGTGTGACGGGCGGTGTGTACAAGGCCCGGGAACGAATTCACCACTGTATAGCTGACCAGCGATTACTAGCGATTCCACCTTCATGTAGGCGAGTTGCAGCCTACAATCCGAACTTAGAACGAGTTTATAGATTAGCTAGTCTTTGCAGATTTGCATCTCATTGTCTCGCCCAATGTAGCACGTGTGTAGCCCAGGGTGTAAGGGGCATGCTGACTTGACGTCATCCCCACCTTCCTCCGGTTTATAACCAGCAGTCTTTTTAGAGTTCCATGAAAGGCAACTAAAAACAAGGGTTGCGCTCGTTGCGGGACTTAACCCAACATCTCACGACACGAGCTGACGACAGCCATGCACCACCTGTGTATACGTTCCAAACGGCACTTTCTCTTTCAAAGAATTCGTATCATGTCAAACCCTGGTAAGGTTCTTCGCGTTG
>2TW_12236
TCACCTTCCTCTAAATGATAAGGTTTGGACAAGTTCTCACGGTCAGGCCCCAATGAAGGAGCCAAACCACAATCCCGAGTCCTCACCGGACCATTCAATCGGTAGGTGCGACGGGCGGTGTGTACAAAGGGCAGGGACGTAATCATTGCAGTTTGATGAACTGCGATTACTAGGAATTCCTCGTTCAAGATTAATAATTGCAATAATCTATCCCTATCACGATGCATGTTAACAAGATTACCCAGGCCTCTCGGCCAAGGTTATATGCTCGTTGAGTGCATCAGTGTAACGCGCGTGCGGCCCAGGACATCTAAGGGCATCACAGACCTGTTATTGCCGCCATCTTCCTTCATCTTGTAGAATGAACGTCCCTCTAAGAAGCTCTTACCAATGAAAAAACCATTAGTAGAACTATTTAGCAGGCGGCGGTCTCGTTCGTTAACGGAATTAACCAGACAAATCACTCCACCAACTAAGAACGGCCATGCACCACCACCCATAGAATCAAG
>2TW_12307
TCATCCCAGTTACCAGCCTTACCTTAGGGCTCTGCCTCCTTGCGGTTGGCACAAGCACTTCGGGTGCGACCGGCTTCCATGATGTGACGGGCGGTGTGTACAAGACCCGGGAACGTATTCACGGGGCCGTAGATGATGCCCCATTACTAGCGATTCCAACTTCATGGAGGCGAGTTGCAGCCTCCAATCCGAACTGGGCCCAGTTTTACAGATTTCCTCCACCTCGCGGTATCGGTTCTCATTGTGCTGGGCATTGTAGTACGTGTGCAGCCCTAGGCGTAAGGGCCATACTGACCTGACGTCGTCCCCACCTTCCTCCCAGTTGATCTGGGCAGTCTGACTAGAGTCCCCACCATTACGTGCTGGCAACTAATCACAAGGGTTGCGCTCGTTGCGGGACTTAACCCAACATCTCACGACACGAGCTGACGACGGCCATGCAGCACCTGTGCAAATCCCCCGAAGGGTCACGCGCTTTCACGCGCTTAGAGA
>2TW_12309
TCACCCCAGTCACTAATTCTACCTTAGGCACCCTCCCCCAAACGGTTAGAGTAATGATTTCGGGCATAACCAGCTTCCATGGTGTGACGGGCGGTGTGTACAAGGTCCGGGAACGAATTCACCACTGTATAGCTGACCAGCGATTACTAGCGATTCCACCTTCATGTAGGCGAGTTGCAGCCTACAATCCGAACTTAGAACGAGTTTATAGATTAGCTAGTCTTTGCAGATTTGCATCTCATTGTCTCGCCCAATGTAGCACGTGTGTAGCCCAGGGTGTAAGGGGCATGCTGACTTGACGTCATCCCCACCTTCCTCCGGTTTATAACCAGCAGTCTTTTTAGAGTTCCATGAAAGGCAACTAAAAACAAGGGTTGCGCTCGTTGCGGGACTTAACCCAACATCTCACGACACGAGCTGACGACAGCCATGCACCACCTGTGTATACGTTCCAAACGGCACTTTCTCTTTCAAAGAAATTCGTATCATGTCAAAACCCTGGTAAGGTTCTTCGCGTTG
>2TW_12317
TCACCCTGGTCATTATCAGCACCTTAGTAGCTTCCCTCCCATAAAGGGTTGGGATCACCACTTTGGGTATTAACAACTCCCGTGGTGTGACGGGCGGTGTGTACAAGGCCCGGGAACGTATTCACCGCCATATAGCTGACTGGCGATTACTAGCGATTCCGGCTTCATGTAGGCGAGTTGCAGCCTACAATCCGAACTGAGGCTGAGTTTAGCAGATTGGCTTGCTCTCACGAGTTTGCTACCGATTGTCTCAGCCATTGTATTACGTGTGTAGCCCAGGATATAAGGGGCATGCTGACTTGACGTCATCCTCTCCTTCCTCCGGTTTACACCGGCAGTCTTTTTAGACAATAGAACTAAAATAAGGGTTGCGCTCGTTGCGGGACTTAACCCAACATCTCACGACACGAGCTGACGACAGCCATGCAGCACCTGTGTTCTGTCCGGCCGAACCGAAAAGTCTAGTTTCCTAAACTCGCGACAGACATGTCAAGGGTTGGTAAGGTT
>2TW_12351
TCATCCCAGTTACCAGTTGCACCTTAGGACCCTGCCTCCTGGTTACCCAGGTTGGCGCGGATACTTCGGGTGCTACCGGCTCCCATGATGTGACGGGCGGTGTGTACAAGACCCGGGAACGTATTCACGGCACCGTAGCTGATGCGCCATTACTAGCGATTCCGGCTTCATGGAGGCGAGTTGCAGCCTCCAATCCGAATTGAGGCCAGTTTTTGGGATTTCCTCCCCCTCGCGGGATCGGTTCACTCTGTACTGGCCATTGTAGTACGTGTGCAGCCCTGGGCGTAAGGGCCATACTGACTTGACGTCGTCCCCACCTTCCTCCTAGTTGATCTAGGCAGTCCATTTAGAGTCCCCGGCATGATCCGCTGGCAACTAAATGCAGGGGTTGCGCTCGTTGCGGGACTTAACCCAACATCTCACGACACGAGCTGACGACAGCCATGCAGCACCTGTGCAAAGTGTGGATTGCTCCACTCACGCGCTTTCACGCGATT
>2TW_12393
TGTACTTCCTCTAAATGACCAAGTTTGACCAGCTTCTCAGCAGAGCGTTTCCGTTGCCGGTCACATGCCACCAATCCGGAGGTCTCACTAAGCCATTCAATCGGTAGTAACGACGGGCGGTGTGTACAAAGGGCAGGGACGTAATCAACGCGAGCTGATGACTCACGCTTACTAGGAATTCCTCGTTCAAGTCAAAATTACAAGTGACTATCCCCAGCACGATAAAGTTTCACAAGATTACCCAGACTTTCCAGCCAAGGTGAATACTCGTTGACTTCATCAGTGTAGCGCGCGTGCGGCCCAGAACATCTAAGGGCATCACAGACCTGTTATTGCCTCAAACTTCCATGGATTAAACATCCATAGTCCCTCTAAGAAGTTAGGTATCCACCAGAGTGAATATAACTATTTAGCAGGTTAAGGTCTCGTTCGTTATCGGAATTAACCAGACAAATCACTCCACCAACTAAGAACGGCCATGCACCACCACCCATAGAATCAAGAAAGAG
>2TW_12401
TCACCCCAGTTGCTGACTATACCTTGGTCAAACGCCTCCTTGCGGTTAGCAATCTGCTTTAAGGTAGAACCAACTTCCATGGTGTGACGGGCGGTGTGTACAAGACCCGGGAACGTATTCACCGTAGCACGCTGATCTACGATTACTAGCGATTCCAGCTTCATGCACTCGAGTTGCAGAGTGCAATCCGAACTGAGGTAGATTTTTGAGTTTAGCTTAGCGTCGCCACTTTGCATCTCATTGTCACTACCATTGTAGCACGTGTGTAGCCCAACCCGTAAGGGCCATGAGGACTTGACGTCATCCCCACCTTCCTCCAGCTTATCACTTGGCAGTTCTTTCAGAGTGCCCAGCATGACCTGATGGCAACTAAAAGTAGGGGTTGCGCTCGTTGCGGGACTTAACCCAACATCTCACGACACGAGCTGACGACAGCCATGCAGCACCTGTGTTCTGTCCGGCCGAACCGAAAGTCTAGTTCCTAAA
>2TW_12425
TCACCTTCCTCTAAATGATAAGGTTTAGACAAGTTCTCACAGCCACATCCCACTAAAGGAACGGACCACAATCCCGAGGCTTCACCGGACCATTCAATCGGTAGGTGCGACGGGCGGTGTGTACAAAGGGCAGGGACGTAATCAATGCAGATTGATGATCTGCGTTTACTAGGAATTCCTCGTTCATGAATAATAATTGCAATATTCAATCCCTATCACGATGCACGTTCCCAAGATTACCCAGGCCTCTCGGCCAAGGTTCTAGACTCGTTGAATGCATCAGTGTAGCGCGCGTGCGGCCCAGATCATCTAAGGGCATCACAGACCTGTTATTGCCCCCAACTTCCTTCGGTTAGTCACCGAAAGTCCCTCTAAGAAGACCAAGTCAATGAAAACTCATTCACCAGTCTATTTAGCAGGCGGGGGTCTCGTTCGTTAACGGAATTAACCAGACAAATCACTCCACCAACTAAGAACGGCCATGCACCACCACCCATAGAATCAAGAAAG
>2TW_12427
TCATCCCAGTTACCGCTCATAGCGTAGGGCGCTGCTTCCTTACGGTTAGCTCACGCACTTCGGCTACAAACGACTTCCATGATGTGACGGGCGGTGTGTACAAGGCCCGGGAACGTATTCACGGCGCCGTAGCTGATGCGCCATTACTAGCGATTCCGGCTTCATGAAGGCGAGTTGCAGCCTTCAATCCGAACTGGGCCCAGTTTTGGAGATTTCCTCTACCTCGCGGCTTCGGGTCATTCTGTACTGGGCATTGTAGTACGTGTGCAGCCCTGGTCGTAAGGGCCATACTGACTTGACGTCATCCCCACCTTCCTCCCCGTTTCACAGGGCAGTCTGTCCAGAGAGCCTTTGCAGGCAACAGGACACAGGGGTTGCGCTCGTTGCGGGACTTAACCCAACATCTCACGACACGAGCTGACGACAGCCATGCAGCACCTGTGCAAATTGTGTATTGCTACACTCGATAGCTTTCACTA
>2TW_12448
TCACCCCAGTCACCAGCCCTGCCTTAGGCGCCTCCCTCCCTTGCGGGTTGAGATAACGACTTCGGGCGTGACCAGCTTCCATGGTGTGACGGGCGGTGTGTACAAGGCCCGGGAACGTATTCACCGCAGTATGCTGACCTGCGATTACTAGCGATTCCGCCTTCATGCAGGCGAGTTGCAGCCTGCAATCTGAACTAAGACCGGGTTTATGAGATTAGCTTGCATTCGCATGCTTGCGACTCTTTGTCCCGGCCATTGTAGTACGTGTGTAGCCCAAGGCGTAAGGGGCATGATGACTTGACGTCATCCCCACCTTCCTCCGGTTTGTCACCGGCAGTCTCTCTAGAGTGCCCAACTTAATGATGGCAACTAAAAACGAGGGTTGCGCTCGTTGCGGGACTTAACCCAACATCTCACGACACGAGCTGACGACAGCCATGCACCACCTGTGTTCGTGCTCCCGAAGGCACTCCTCCCTTTCAAGNGGATTCACGA
>2TW_12489
TCACCCCAGTCACTAATTCTACCTTAGGCAACCTCCTCCAAATAAATGGTTAGAGTAATGACTTCGGGCATAACCAGCTTCCATGGTGTGACGGGCGGTGTGTACAAGGCCCGGGAACGGATTCACCGCTGTGTAGCTGACCAGCGATTACTAGCGATTCCACCTTCATGTAGGCGAGTTGCAGCCTACAATCCGAACTTAGAACGAGTTTATAGATTAGCTAATCTTCGCAGATTTGCATCTCATTGTCTCGCCCAATGTAGCACGTGTGTAGCCCAGGGTGTAAGGGGCATGCTGACTTGACGTCATCCCCACCTTCCTCCGGTTTATAACCAGCAGTCTTTTTAGAGTTCCATAAAAGGCAACTAAAAACAAGGGTTGCGCTCGTTGCGGGACTTAACCCAACATCTCACGACACGAGCTGACGACAGCCATGCACCACCTGTGTATACGCTCCAAACGGCACTTTCTTCTTTCAAAGAAATTCGTATCATGTCAAACCCTGGTAAGGTTCTTCGG
>2TW_12495
TATCCTTCCTCTAAATGATAAGGTTCACGACTCTTCCCGCATGATGACTAACTTGCCACCTCACAGTCCAAATCATTCACCGGATCACTCAATCGGTAGGAGCGACGGGCGGTGTGTACAAAGGGCAGGGACATAATCAGCGCAAGCTGATGACTTGCACTTACTAGGAATTCCTCGTTGAAGATCAATAATTGCAATGATCTATCCCCATCACGACACGGTTTCAGAAGGTTACCCAATCCTATCGGACCAGGACAAACTCGCTGAACGTGTCAGTGTAGCGCGCGTGCAGCCCAGAACATCTAAGGGCATCACAGACCTGTTATTGCCTCAAACTTCCTCGTGTTAATCACACGAAGTCCCTCTAAGAAGCTGTAGCGAAACGTGAATTTCACTCAACTATTTAGCAGGCTAAGGTCTCGTTCGTTAACGGAATTAACCAGACAAATCACTCCACCAACTAAGAACGGCCATGCACCACCACCCATAG
>2TW_12585
TCACCCCAGTCACTAATTCTACCTTAGGCACCCTCCCCCAAACGGTTAGAGTAATGATTTCGGGCATAACCAGCTTCCATGGTGTGACGGGCGGTGTGTACAAGGCCCGGGAACGAATTCACCACTGTATAGCTGACCAGCGATTACTAGCGATTCCACCTTCATGTAGGCGAGTTGCAGCCTACAATCCGAACTTAGAACGAGTTTATAGATTAGCTAGTCTTTGCAGATTTGCATCTCATTGTCTCGCCCAATGTAGCACGTGTGTAGCCCAGGGTGTAAGGGGCATGCTGACTTGACGTCATCCCCACCTTCCTCCGGTTTATAACCAGCAGTCTTTTTAGAGTTCCATGAAAGGCAACTAAAAACAAGGGTTGCGCTCGTTGCGGGACTTAACCCAACATCTCACGACACGAGCTGACGACAGCCATGCACCACCTGTGTATACGTTCCAAACGGCACTTTCTCTTTCAAAGAAATTCGTATCATGTCAAAACCCTGGTAAGGTTCTTCGCGTTG
>2TW_12625
TCATATTAGTCACCGACTCAACCGTTGATATTCGCTTCCTTAAAAAGGTTGGCAACCTATCTTCGGGACAAGACGGCTCCCAGCATGTGACGGGCGGTGTGTACAAAACTGGGGAACGTATTCACCGCCGTATAGCTGACCGGCGATTACTAGCGATTCCGGCTTCATGAAGTCGAGTTGCAGACTTCAATCCGAACTGAGACAAAGTTTACTAGATTTGCTCCCCCTCACGGGTTTGCGTCCTATTGTCTTTGCCATTGTATTACGCGTGTAGCCCAGGATGTAAGGGGCATGCTGACTTGACGTCATCCTCTCCTTCCTCCGGTTTACACCGGCAGTCTCTTTTGAGTCCTTTCCTAAAAAGTGGTAACAAAGACAAGGGTTGCGCTCGTTCAAAGACTTAACTCGACACCTCACGGCACGAGCTGACGACAGCCATGCACCACCTGTGTTTCAGCTCCCATATCAAAGATAAGGGCACCTTTCAATCTCTCGAAAGTTCTGAACATGTCAATCCCT
>2TW_12632
TCACCCCAGTTGCTGACTATACCTTGGTCAAACGCCTCCTTGCGGTTAGCAATCTGCTTTAAGGTAGAACCAACTTCCATGGTGTGACGGGCGGTGTGTACAAGACCCGGGAACGTATTCACCGTAGCACGCTGATCTACGATTACTAGCGATTCCAGCTTCATGCACTCGAGTTGCAGAGTGCAATCCGAACTGAGGTAGATTTTTGAGTTTAGCTTAGCGTCGCCACTTTGCATCTCATTGTCACTACCATTGTAGCACGTGTGTAGCCCAACCCGTAAGGGCCATGAGGACTTGACGTCATCCCCACCTTCCTCCAGCTTATCACTGGCAGTTCTTTCAGAGTGCCCAGCATGACCTGATGGCAACTAAAAGTAGGGGTTGCGCTCGTTGCGGGACTTAACCCAACATCTCACGACACGAGCTGACGACAGCCATGCAGCACCTGTGTTCTGTCCGGCCGAACCGAAAAGTCTAGTTTCCTAAA
>2TW_12646
TCTCCTTCCTCTAAATGATAAGGTTTAATGAACTTCTCACAACGTCACCAACGGCGAACCGTCAGCGTCGCCGCAATCCGAAAACTTCACCGGATCATTCAATCGGTAGGAGCGACGGGCGGTGTGTACAAAGGGCAGGGACGTAATCAACGCGAGCTGATGACTCGCGCTTACTAGGTATTCCTCGTTGAAGATCAATAATTGCAATAATCTATCCCCCATCACGATGAAATTTCAGAGATTTCCTAAACCTTTCGATCCAGGAGGGGCTCGTTGAATTCATCAGTGTAGCGCGCGTGCGGCCCAGAACATCTAAGGGCATCACAGACCTGTTATTGCCTCAAACTTCCAGCCGGCTAAACGCCGATAGTCCCTCTAAGAAGTTGACCGCGAACACGAATGTTCACGTAACTAGTTAGCAGGCTGAGGTCTCGTTCGTTAACGGAATTAACCAGACAAATCACTCCACCAACTAAGAACGGCCATGCACCACCACCCATAGAATCAAGAAAG
>2TW_12651
TAGCCCTAGTTACCAGTTTTACCCTAGGCAGCTCCTTGCGGTCACCGACTTCAGGCACCCCCAGCTTCCATGGCTTGACGGGCGGTGTGTACAAGGCCCGGGAACGTATTCACCGGATCATGGCTGATATCCGATTACTAGCGATTCCAGCTTCACGGAGTCGAGTTGCAGACTCCGATCCGAACTGTGACCGGTTTTGTAGATTCGCTCCTGGTCACCCAGTGGCTGCTCTCTGTACCGGCCATTGTAGCACGTGTGTAGCCCAAGGCGTAAGGGCCGTGATGATTTGACGTCATCCCCACCTTCCTCTCAGTTTGCACTGGCAGTCTCGTTAGAGTTCCCGACATGACTCGCTGGCAACTAACGACAGGGGTTGCGCTCGTTATAGGACTTAACCTGACACCTCACGGCACGAGCTGACGACAACCATGCAGCACCTTGTAAATTGTCTTGCGAAAAAACTGTTTCCAGTCCGGTCAATCTACATTTAAGCCTTGGTAAGGTTCCTCGCG
>2TW_12652
TCATCCCAGTTACCGCTCATAGCGTAGGGCGCTGCTTCCTTACGGTTAGCTCACGCACTTCGGCTACAAACGACTTCCATGATGTGACGGGCGGTGTGTACAAGGCCCGGGAACGTATTCACGGCGCCGTAGCTGATGCGCCATTACTAGCGATTCCGGCTTCATGAAGGCGAGTTGCAGCCTTCAATCCGAACTGGGCCCAGTTTTGGAGATTTCCTCTACCTCGCGGCTTCGGGTCATTCTGTACTGGGCATTGTAGTACGTGTGCAGCCCTGGTCGTAAGGGCCATACTGACTTGACGTCATCCCCACCTTCCTCCCCGTTTCACAGGGCAGTCTGTCCAGAGAGCCTTTGCAGGCAACAGGACACAGGGGTTGCGCTCGTTGCGGGACTTAACCCAACATCTCACGACACGAGCTGACGACAGCCATGCAGCACCTGTGCAAATTGTGTATTGCTACACTCGATAGCTTTCACTA
>2TW_12683
TCATCCCAGTTACCAGCCTTACCTTAGGGCTCTGCCTCCTTGCGGTTGGCACAAGCACTTCGGGTGCGACCGGCTTCCATGATGTGACGGGCGGTGTGTACAAGACCCGGGAACGTATTCACGGGGCCGTAGATGATGCCCCATTACTAGCGATTCCAACTTCATGGAGGCGAGTTGCAGCCTCCAATCCGAACTGGGCCCAGTTTTACAGATTTCCTCCACCTCGCGGTATCGGTTCTCATTGTGCTGGGCATTGTAGTACGTGTGCAGCCCTAGGCGTAAGGGCCATACTGACCTGACGTCGTCCCCACCTTCCTCCCAGTTGATCTGGGCAGTCTGACTAGAGTCCCCACCATTACGTGCTGGCAACTAATCACAAGGGTTGCGCTCGTTGCGGGACTTAACCCAACATCTCACGACACGAGCTGACGACGGCCATGCAGCACCTGTGCAAATCCCCCGAAGGGTCACGCGCTTTCACGCGCTTAGAGA
>2TW_12691
TCACCCCAGTCACGAATCCTACCGTGGTAAGCGCCCTCCTTGCGGTTAAGCTACCTACTTCTGGTAAAACCCGCTCCCATGGTGTGACGGGCGGTGTGTACAAGACCCGGGAACGTATTCACCGCGACATGCTGATCCGCGATTACTAGCGATTCCAACTTCATGTAGTCGAGTTGCAGACTACAATCCGGACTACGATACACTTTCTGGGATTAGCTCCCCCTCGCGGGTTGGCGGCCCTCTGTATGTACCATTGTATGACGTGTGAAGCCCTACCCATAAGGGCCATGAGGACTTGACGTCATCCCCACCTTCCTCCGGTTTGTCACCGGCAGTCTCATTAGAGTGCCCTTTCGTAGCAACTAATGACAAGGGTTGCGCTCGTTGCGGGACTTAACCCAACATCTCACGACACGAGCTGACGACAGCCATGCAGCACCTGTGTTACGGCTCTCTTTCGAGCACCCCACCTCTCAGCAGGGTTCCGTACATGTCAAGGGTAGGTTAAGGTTTTCGCGTTG
>2TW_12776
TCACCTTCCTCTAAATGATAAGGTTTGGACAAGTTCTCACGGTCAGGCCCCAATGAAGGAGCCAAAACCACAATCCCGAGTCCTCACCGGACCATTCAATCGGTAGGTGCGACGGGCGGTGTGTACAAAGGGCAGGGACGTAATCATTGCAGTTTGATGAACTGCGATTACTAGGAATTCCTCGTTCAAGATTAATAATTGCAATAATCTATCCCTATCACGATGCATGTTAACAAGATTACCCAGGCCTCTCGGCCAAGGTTATATGCTCGTTGAGTGCATCAGTGTAACGCGCGTGCGGCCCAGGACATCTAAGGGCATCACAGACCTGTTATTGCCGCCATCTTCCTTCATCTTGTAGAATGAACGTCCCTCTAAGAAGCTCTTACCAATGAAAAACCATTAGTAGAACTATTTAGCAGGCGGCGGTCTCGTTCGTTAACGGAATTAACCAGACAAATCACTCCACCAACTAAGAACGGCCATGCACCACCACCCATAGAATCAAG
>2TW_12809
TCTCCTTCCTCTAAATGATAAGGTTCAAGCAACTTCTCGCAGATAGGTGGTTGCCCTCCTATCCAGCAATCCGAAGATTTCACCGGACCATTCAATCGGTAGGAGCGACGGGCGGTGTGTACAAAGGGCAGGGACGTAATCAACGCGAGCTGATGACTCGCGCTTACTAGGAATTCCTCGTTGAAGATTAATAATTGCAATAATCTATCCCCATCACGATGAACTTTCACAAGTTTACCCATGCCTTTCGGTACAGGTGGTCTCGTTGCGTTCATCAGTGTAGCGCGCGTGCGGCCCAGAACATCTAAGGGCATCACAGACCTGTTATTGCCTCAAACTTCCATTCATTAAACACAAATAGTCCCTCTAAGAAGATGCGCCAATCATATTGGCGAATCTAGTTAGCAGGCTGAGGTCTCGTTCGTTAACGGAATTAACCAGACAAATCACTCCACCAACTAAGAACGGCCATGCACCACCCACCCATAGAATACAAGAAAG
>2TW_12813
TCATCCCAATCACCAGCATCACCTTAGGGCGCCGCCTCCATTGCTGGTTGGCAAACGCACTTCGGGCGAAACCGGCTTTCATGATGTGACGGGCGGTGTGTACAAGGCCCGGGAACGTATTCACGGCGTCGTAGCTGATACGCCATTACTAGCGATTCCAACTTCATGTAGTCGAGTTGCAGACTACAATCTGAACTGGGCCCGGTTTTGAGGATTTGCTCCACCTCGCGGTATTGCGTCCCTCTGTGCCGGGCATTGTAGTACGTGTGCAGCCCTAGCCGTAAGGGCCATCCTGACTTGACGTCATCCCCACCTTCCCACCCTCAAAGAGGGTTTGTCTCCCTAGAGTGCCCAACTTAATGATGGCAACTAAGGACAGGGGTTGCGCTCGTTGCGCGACTTAACGCAACATCTCACGACACGAGCTGACGACAGCCATGCAGCACCTGTGCACCAGCCCCGAAGGGAGAGCGTCTTTCAACGCCTGTCTAATG
>2TW_12823
TCACCCCAGTCACTAATTCTACCTTAGGCACCCTCCCCCAAACGGTTAGAGTAATGATTTCGGGCATAACCAGCTTCCATGGTGTGACGGGCGGTGTGTACAAGGCCCGGGAACGAATTCACCACTGTATAGCTGACCAGCGATTACTAGCGATTCCACCTTCATGTAGGCGAGTTGCAGCCTACAATCCGAACTTAGAACGAGTTTATAGATTAGCTAGTCTTTGCAGATTTGCATCTCATTGTCTCGCCCAATGTAGCACGTGTGTAGCCCAGGGTGTAAGGGGCATGCTGACTTGACGTCATCCCCACCTTCCTCCGGTTTATAACCAGCAGTCTTTTTAGAGTTCCATGAAAGGCAACTAAAAACAAGGGTTGCGCTCGTTGCGGGACTTAACCCAACATCTCACGACACGAGCTGACGACAGCCATGCACCACCTGTGTATACGTTCCAAACGGCACTTTCTTCTTTCAAAGAAATTCGTATCATGTCAAACCCTGGTAAGGTTCTTCGCGTTG
>2TW_12841
TGTACTTCCTCTAAATGACCAAGTTTGACCAGCTTCTCAGCAGCGCGTTTCCGTTGCCGGTCACATGCCACCAATCCGGAGGTCTCACTAAGCCATTCAATCGGTAGTAACGACGGGCGGTGTGTACAAAGGGCAGGGACGTAATCAACGCGAGCTGATGACTCACGCTTACTAGGAATTCCTCGTTCAAGTCAAAATTACAAGTGACTATCCCCAGCACGATAAAGTTTCACAAGATTACCCAGACTTTCCAGCCAAGGTGAATACTCGTTGACTTCATCAGTGTAGCGCGCGTGCGGCCCAGAACATCTAAGGGCATCACAGACCTGTTATTGCCTCAAACTTCCATGGATTAAACATCCATAGTCCCTCTAAGAAGTTAGGTATCCACCAGAGTGAATATAACTATTTAGCAGGTTAAGGTCTCGTTCGTTATCGGAATTAACCAGACAAATCACTCCACCAACTAAGAACGGCCATGCACCACCACCCATAGAATCAAGAAAG
>2TW_12876
TCACCCCAGTCACTAATTCTACCTTAGGCACCCTCCCCAAACGGTTAGAGTAATGATTTCGGGCATAACCAGCTTCCATGGTGTGACGGGCGGTGTGTACAAGGCCCGGGAACGAATTCACCACTGTATAGCTGACCAGCGATTACTAGCGATTCCACCTTCATGTAGGCGAGTTGCAGCCTACAATCCGAACTTAGAACGAGTTTATAGATTAGCTAGTCTTTGCAGATTTGCATCTCATTGTCTCGCCCAATGTAGCACGTGTGTAGCCCAGGGTGTAAGGGGCATGCTGACTTGACGTCATCCCCACCTTCCTCCGGTTTATAACCAGCAGTCTTTTTAGAGTTCCATAAAAGGCAACTAAAAACAAGGGTTGCGCTCGTTGCGGGACTTAACCCAACATCTCACGACACGAGCTGACGACAGCCATGCACCACCTGTGTATACGTTCCAAACGGCACTTTCTCCTTTCAAAGAAATTCGTATCATGTCAAACCCTGGTAAGGTTCTTCGCGTTGCA
>2TW_12901
TCATCCCAGTTACCGCTCATACCTTAGGGCGCTGCCTCCTTGCGGTTGGCGCGCGCACTTCGGGTACAAACGACTCCCATGATGTGACGGGCGGTGTGTACAAGACCCGGGAACGTATTCACGGCGCCGTAGCTGATGCGCCATTACTAGCGATTCCGGCTTCATGGAGGCGAGTTGCAGCCTCCAATCCGAACTGGGCCCGACTTTGGTGATTTCCTCCACCTTGCGGTCTCGGATCCTTCTGTGTCGGGCATTGTAGTACGTGTGCAGCCCTGGCCGTAAGGGCCATACTGACTTGACGTCGTCCCCACCTTCCTCCCCGTTGAACAGGGCAGTCTGAACAGAGTGCCGGAGACTCACGTCTCCATGGCAACAGTTCACAGGGGTTGCGCTCGTTGCGGGACTTAACCCAACATCTCACGACACGAGCTGACGACAGCCATGCAGCACCTGTGCAAATTGTGTATTGCTACACTCACCGGCTTTCACCGGATT
>2TW_12929
TCATCCCAGTTACCGCTCATAGCGTAGGGCGCTGCCTCCTTGCGGTTGGCTTACGCACTTCGGCTACAAACGACTTCCATGATGTGACGGGCGGTGTGTACAAGGCCCGGGAACGTATTCACGGCGCCGTAGCTGATGCGCCATTACTAGCGATTCCGGCTTCATGAGGGCGAGTTGCAGCCCTCAATCCGAACTGGGCCCAGTTTTTGAGATTTCCTCCACCTTGCGGATTCGGTTCATTCTGTACTGGGCATTGTAGTACGTGTGCAGCCCTGGTCGTAAGGGCCATACTGACTTGACGTCATCCCCACCTTCCTCCCCGTTTCACAGGGCAGTCTGTCCAGAGAGCCCGAAGGCAACAGGACACAGGGGTTGCGCTCGTTGCGGGACTTAACCCAACATCTCACGACACGAGCTGACGACAGCCATGCAGCACCTGTGCAAATTCTTGATATTGCTACCAAGTCGCTAGCTTTCACTAA
>2TW_12943
TCACCCCAGTCACTAATTCTACCTTAGGCACCCTCCCCAAACGGTTAGAGTAATGATTTCGGGCATAACCAGCTTCCATGGTGTGACGGGCGGTGTGTACAAGGCCCGGGAACGAATTCACCACTGTATAGCTGACCAGCGATTACTAGCGATTCCACCTTCATGTAGGCGAGTTGCAGCCTACAATCCGAACTTAGAACGAGTTTATAGATTAGCTAGTCTTTGCAGATTTGCATCTCATTGTCTCGCCCAATGTAGCACGTGTGTAGCCCAGGGTGTAAGGGGCATGCTGACTTGACGTCATCCCCACCTTCCTCCGGTTTATAACCAGCAGTCTTTTTAGAGTTCCATAAAAGGCAACTAAAAACAAGGGTTGCGCTCGTTGCGGGACTTAACCCAACATCTCACGACACGAGCTGACGACAGCCATGCACCACCTGTGTTCTGTCCGGCCGAACCGAAAAGTCTAGTTTCCTAAACTCGCGACAGACATGTCAAGGGTTGGTAAGGTTCTGCGCGTA
>2TW_13006
TTACCCCAGTCACTAGGTTAGCCTTCCATCCAATAAATTGGACTTTGGGGCTCCTCTAATTCCCATGGCATGACGGGCAGTGTGTACAAAGCCCGAGAACGTATTCACCGCAACGTGGCTGATTTGCGATTACTAGCGATTCCAACTTCATGAAGGCGAGTTTCAGCCTTCAATCCGAACTGAGGGTAGTTTTGATGGGATTTGCTCCCCCTTGCGGGTTGGCGTCCCATTGTACTATTCCCATTGTAACACGTGTGTAGCCCAAGGCGTAAGGGACACGCTGATCTGACGTCATCTACACCTTCCTCCCGGTTAGACCCGGGCAGTTTCCTTAGACATTACATAACTAAGGATGTAGGTTGCGCTCGTTTGCGGACTTAACCGAACATCTCACGACACGAGCTGACGACGACCGTGCATCACCTGTGTAACACCCTCGAAGGAGTCCCACTTTCATGGGATTAGCAGTTACATGTCAAGCCTTGGTGAGGTTCCTCGCGGAGAATCGAATTAAACCACATGTT
>2TW_13018
TCACCCCAGTCACTAATTCTACCTTAGGCATCCTCCTCCAAAAGGTTAGAGTAACGACTTCGGGTATAACCAGCTTCCATGGTGTGACGGGCGGTGTGTACAAGGCCCGGGAACGAATTCACCACTGTATAGCTGACCAGCGATTACTAGCGATTCCACCTTCATGTAGGCGAGTTGCAGCCTACAATCCGAACTTAGAACGAGTTTATAGATTAGCTAGTCTTTGCAGATTTGCATCTCATTGTCTCGCCCAATGTAGCACGTGTGTAGCCCAGGGTGTAAGGGGCATGCTGACTTGACGTCATCCCCACCTTCCTCCGGTTTATAACCAGCAGTCTTTTTAGAGTTCCATAAAAGGCAACTAAAAACAAGGGTTGCGCTCGTTGCGGGACTTAACCCAACATCTCACGACACGAGCTGACGACAGCCATGCACCACCTGTGTATACGTTCCAAACGGCACTTTCTCCTTTCAAAGAAATTCGTATCATGTCAAACCCTGGTAAGGTTCTTCGCGTTGCA
>2TW_13024
TCACCCCAGTCACTAATTCTACCTTAGGCACCCTCCCCCAAACGGTTAGAGTAATGATTTCGGGCATAACCAGCTTCCATGGTGTGACGGGCGGTGTGTACAAGGCCCGGGAACGAATTCACCACTGTATAGCTGACCAGCGATTACTAGCGATTCCACCTTCATGTAGGCGAGTTGCAGCCTACAATCCGAACTTAGAACGAGTTTATAGATTAGCTAGTCTTTGCAGATTTGCATCTCATTGTCTCGCCCAATGTAGCACGTGTGTAGCCCAGGGTGTAAGGGGCATGCTGACTTGACGTCATCCCCACTTCCTCCGGTTTATAACCAGCAGTCTTTTTAGAGTTCCATAAAAGGCAACTAAAAACAAGGGTTGCGCTCGTTGCGGGACTTAACCCAACATCTCACGACACGAGCTGACGACAGCCATGCACCACCTGTGTATACGTTCCAAACGGCACTTTCNCCTTTCAAAGAAATTCGTATCATGTCAAACCCTGGTAAGGTTCTTCGCGTTGCA
>2TW_13104
TCGCTCCAGTTACTAAAAAGTCTTGGAGCTTTACATGTTGATAGGGAAAAAACGCAAATTAGATTATATCTAAGAAAGCTTTTGTTTGCCGTTCAAATGTAAAACTCTTAATAATTATTCAATTTCCAGAGCGTGACGGGCGGGGAGTACAAGGCCCAGGTACGATTTCACCGTGGCGTGCTGATCCACGATTACTAGTGATTCCAACTTCATGCTCTCGAGTTGCAGAGAACAATCCGGACTGAGACGACTTTTAGGGATTCGCTCCGGCTTGCGCCATTGCTTCCTTTTGTGATCGCCATTGTAACACGTGTGTAGCCCAGCCCATAAGGGTCATGACGACTTGACGTAATCCTCACCTTCCTTCGGTATATCACCGACAGTATACTTTGAGTACGTAACGTTCCTTACGTTCCTAGCAACAAAGTAGAAGGGTTTCGCTCGTTAAAGGACTTAACCTAACATCTCACGACACGAGCTGACGACAGCCATGCAACGCCTGTCAATTGAATTTTTACACAGTTACGTGTAAAA
>2TW_13114
TGTACTTCCTCTAAATGACCAAGTTTGACCAGCTTCTCAGCAGCGCGTTTCCGTTGCCGGTCACATGCCACCAATCCGGAGGTCTCACTAAGCCATTCAATCGGTAGTAACGACGGGCGGTGTGTACAAAGGGCAGGGACGTAATCAACGCGAGCTGATGACTCACGCTTACTAGGAATTCCTCGTTCAAGTCAAAATTACAAGTGACTATCCCCAGCACGATAAAGTTTCACAAGATTACCCAGACTTTCCAGCCAAGGTGAATACTCGTTGACTTCATCAGTGTAGCGCGCGTGCGGCCCAGAACATCTAAGGGCATCACAGACCTGTTATTGCCTCAAACTTCCATGGATTAAACATCCATAGTCCCTCTAAGAAGTTAGGTATCCACCAGAGTGAATATAACTATTTAGCAGGTTAAGGTCTCGTTCGTTATCGGAATTAACCAGACAAATCACTCCACCAACTTAAGAACGGCCATGCACCACCACCCATAGAATCAAGAAAG
>2TW_13124
TCACCCCAGTTGCTGACTATACCTTGGTCAAACGCCTCCTTGCGGTTAGCAATCTGCTTTAAGGTAGAACCAACTTCCATGGTGTGACGGGCGGTGTGTACAAGACCCGGGAACGTATTCACCGTAGCACGCTGATCTACGATTACTAGCGATTCCAGCTTCATGCACTCGAGTTGCAGAGTGCAATCCGAACTGAGGTAGATTTTTGAGTTTAGCTTAGCGTCGCCACTTTGCATCTCATTGTCACTACCATTGTAGCACGTGTGTAGCCCAACCCGTAAGGGCCATGAGGACTTGACGTCATCCCCACCTTCCTCCAGCTTATCACTGGCAGTTCTTTCAGAGTGCCCAGCATGACCTGATGGCAACTAAAAGTAGGGGTTGCGCTCGTTGCGGGACTTAACCCAACATCTCACGACACGAGCTGACGACAGCCATGCAGCACCTGTGTTCTGTCCGGCCGAACCGAAAAGTCTAGTTTCCTAAA
>2TW_13128
TTTACTTCCTCTAAATGACCAAGTTTGACCAATTTCTCATGACCCGCACCTTGCGGCACAGGTCCCAATCTAAAGGCCTCACTAAGCCATTCAATCGGTAGTAGCGACGGGCGGTGTGTACAAAGGGCAGGGACGTAATCAACGCAAGCTGATGACTTGCGCTTACTAGGAATTCCTCGTTGAAGACCAATAATTGCAATGGTCTATCCCCAGCACGATAGAGTTTCACAAGATTTCCCAGACCTTCCGGTCAAGGTTGTAGACTCGCTGCCTCTATCAGTGTAGCGCGCGTGCAGCCCAGAACATCTAAGGGCATCACAGACCTGTTATTGCCTCAAACTTCCAACCACTAAACGTGGTTAGTCCCTCTAAGAAGTCGTCAGAAACGCAAGTTCCCGCGACTATTTAGCAGGTTAAGGTCTCGTTCGTTAACGGAATTAACCAGACAAATCACTCCACCAACTAAGAACGGCCATGCACCACCACCCATACGAATCAAGAAAAGAGCTCTCAAT
>2TW_13131
TCATCAAAATAATTCTTGAATTCTGAATACTTTTTCACAAGTTAGTTTTACAATTAACAAATAAACATTTGTTTTTATATAAAAAGCAAAACTAAACACGAAAAATATCTTTAAGTTTAAAGAGCTCTATCGATGTGACGGGCGGTATGTACAAGATTTAGGTACAACATTCACCGTTCCTTGCTGATAAACGATTACTATTCATTCCAACTTCATGTTTTCGAGTTACAGAAAACAATCTGAACTGAGGTAACTTTTTGAGATTTGCTCCAATTGTCATTAATGCAACTTATTGATGTTACCATTGTAACACACGAATAGCCCAACTTATAAGGGCCATGAAGACTTGAAGTCATCCTCTCTCTCATCCTATATATCATAGGCGATACTCTTTAAGTACGAGCGTATAGTTTAATTAATATAACTGAACAAATTATGCTTTGTAATAAAGAACAAGGGTTTCGCTCGTTACTGGACTTAACCTAACATCTCAAAAACACGAGCTGACAACAGCCATGCAGCACCTGTCTA
>2TW_13146
TCACCCCAGTCACTAATTCTACCTTAGGCACCCTCCCCAAACGGTTAGAGTAATGATTTCGGGCATAACCAGCTTCCATGGTGTGACGGGCGGTGTGTACAAGGCCCGGGAACGAATTCACCACTGTATAGCTGACCAGCGATTACTAGCGATTCCACCTTCATGTAGGCGAGTTGCAGCCTACAATCCGAACTTAGAACGAGTTTATAGATTAGCTAGTCTTTGCAGATTTGCATCTCATTGTCTCGCCCAATGTAGCACGTGTGTAGCCCAGGGTGTAAGGGGCATGCTGACTTGACGTCATCCCCACCTTCCTCCGGTTTATAACCAGCAGTCTTTTTAGAGTTCCATAAAAGGCAACTAAAAACAAGGGTTGCGCTCGTTGCGGGACTTAACCCAACATCTCACGACACGAGCTGACGACAGCCATGCACCACCTGTGTATACGTTCCAAACGGCACTTTCTCCTTTCAAAAGAAATTCGTATCATGTCAAACCCTGGTAAGGTTCTTCGCGTTGCA
>2TW_13154
TCACCCCAGTTGCTGACTATACCTTGGTCAAACGCCTCCTTGCGGTTAGCAATCTGCTTTAAGGTAGAACCAACTTCCATGGTGTGACGGGCGGTGTGTACAAGACCCGGGAACGTATTCACCGTAGCACGCTGATCTACGATTACTAGCGATTCCAGCTTCATGCACTCGAGTTGCAGAGTGCAATCCGAACTGAGGTAGATTTTTGAGTTTAGCTTAGCGTCGCCACTTTGCATCTCATTGTCACTACCATTGTAGCACGTGTGTAGCCCAACCCGTAAGGGCCATGAGGACTTGACGTCATCCCCACCTTCCTCCAGCTTATCACTGGCAGTTCTTTCAGAGTGCCCAGCATGACCTGATGGCAACTAAAAGTAGGGGTTGCGCTCGTTGCGGGACTTAACCCAACATCTCACGACACGAGCTGACGACAGCCATGCAGCACCTGTGTTCTGTCCGGCCGAACCGAAAAGTCTAGTTTCCTAAA
>2TW_13158
TAGTCCCAATCAGGAGTTTCATCTTCGGCACCAACTTAGTGTGGCGACTTCGGATGCCCCTCCCTTTCGTGGCTTGACGGGCGGTGTGTACAAGGCTCAGGAACACATTCACCGCGGTGTTGCTGACCCGCGATTACTAGCGATTCCAACTTCATGCAGGCGAGTTGCAGCCTGCAATCTGAACTGGGGCGTACTTTTTGGGATTTGCTTGATCTTGCGATTTTGCGTCCCTCTGTATACGCCATTGTAGCACGTGTGCAGCCCTGGACATAAAGGCCATGAGGACTTGACGTCATCCCCACCTTCCTCCGGTTTGACACCGGCAGTCTCTCTAGAGTTCCCGGCATTACCCGCTGGCAACTAGAGACAAGGGTTGCGCTCGTTATCGGACTTAACCAGACATCTCACGACACGAGCTGACGACAGCCATGCAGCACCTGTGGTAAGTTCCGGACTGGATACCGTTCATTGGCCGTTTCCGGCAATTACTTCCTACCGTTT
>2TW_13197
TCACCATGATCAGAAACCCCTCCTTTGGCAGTGCCCTCCTTACGGTTAGACGGCTGACTTTAGGAGAAATCTCCTTTCTTGGTGTGACGGGCGGTGTGTACAAGCTCCGAGAACGTATTCACCGCTGTGTGGCTGACCAGCGATTACTAGAGATTCCAACTTCATGTAGGCGAGTTTCAGCCTACAATCCGAACTAAGGCTGGGTTTAACAGATTGGCAGGCCTTTGCAGGTTCGCTTCTGGTTGTCCCAACCATTGTATTACGCGTGTCGCCCAGGGTGTAAGGGGCATGCTGACTTGACATCATCCTCACCTTCCTCCAGTTTACACTGGCAGTCTCTTTAGAGTTATTAACTAAAGACGAGGGTTGCGCTCGTTGCAGGACTTAACCATACACGTCAACGCACGAGCTGACGACAGCCATGCACCACCTGTGTCTCTGTTCCAACGCCCGAAGGGCACTGGCACTTTTCCATTTCTGAAAAAATACAAAGCATGTCAAACCCTGGTAA
>2TW_13220
TCACCCCAGTCACTAATTCTACCTTAGGCACCCTCCCCCAAACGGTTAGAGTAATGATTTCGGGCATAACCAGCTTCCATGGTGTGACGGGCGGTGTGTACAAGGCCCGGGAACGAATTCACCACTGTATAGCTGACCAGCGATTACTAGCGATTCCACCTTCATGTAGGCGAGTTGCAGCCTACAATCCGAACTTAGAACGAGTTTATAGATTAGCTAGTCTTTGCAGATTTGCATCTCATTGTCTCGCCCAATGTAGCACGTGTGTAGCCCAGGGTGTAAGGGGCATGCTGACTTGACGTCATCCCCACCTTCCTCCGGTTTATAACCAGCAGTCTTTTTAGAGTTCCATGAAAGGCAACTAAAAACAAGGGTTGCGCTCGTTGCGGGACTTAACCCAACATCTCACGACACGAGCTGACGACAGCCATGCACCACCTGTGTATACGTTCCAAACGGCACTTTCTTCTTTCAAAGAAATTCGTATCATGTCAAAACCCTGGTAAGGTTCTTCGCGTTG
>2TW_13232
TCTCCTTCCTCTAAATGATAAGGTTCAAGCAACTTCTCGCAGATAGGTAACTTGCGAAACCTACCCAGCAATCCGAAGATTTCACCGGACCATTCAATCGGTAGGAGCGACGGGCGGTGTGTACAAAGGGCAGGGACGTAATCAACGCGAGCTGATGACTCGCGCTTACTAGGAATTCCTCGTTGAAGATTAATAATTGCAATAATCTATCCCCATCACGATGAACTTTCACAAGTTTGCCCATGCCTTTCGGTACAGGTGAGCTCGTTGCGTTCATCAGTGTAGCGCGCGTGCGGCCCAGAACATCTAAGGGCATCACAGACCTGTTATTGCCTCAAACTTCCATTCATTAAACACAAATAGTCCCTCTAAGAAGTAGCCGCCAATCATATTGACGTTACTAGTTAGCAGGCTGAGGTCTCGTTCGTTAACGGAATTAACCAGACAAATCACTCCACCAACTAAGAACGGCCATGCACCACCACCCATAGAATCAAGAAAG
>2TW_13247
TCATCCCAGTTACCAGCTTCACCTTAGGATCGTACGATACTTCGGGTGCTACCGGCTTCCATGATGTGACGGGCGGTGTGTACAAGACCCGGGAACGTATTCACGCTGCCGTAGCTGATGCAGCATTACTAGCGATTCCGGCTTCATGGAGGCGAGTTGCAGCCTCCAATCCGAACTGGGCCCAGTTTTACAGATTTCCTCCACCTCGCGGTCTCGGTTCTCATTGTGCTGGGCATTGTAGTACGTGTGCAGCCCAAGGCGTAAGGGCCATACTGACCTGACGTCGTCCCCACCTTCCTCCCAGTTGATCTGGGCAGTCTGACTAGAGTCCCCACCATTACGTGCTGGCAACTAATCACAGGGGTTGCGCTCGTTGCGGGACTTAACCCAACATCTCACGACACGAGCTGACGACGGCCATGCAGCACCTGTGGAAGTCCCCCGAAGGGTCACACGCTTTCACGTGCTTAGAAATCCATGTCAAGCCTTGGTAAGGTT
>2TW_13250
TTTACTTCCTCTAAATGACCAAGTTTGACCAAGTTCTCTGAGCGCAGTCTCTTGCGAGTCAGTGCCCAAATCCCAAGGCCTCACTAAGCCATTCAATCGGTAGTAGCGACGGGCGGTGTGTACAAAGGGCAGGGACGTAATCAACGCGAGCTGATGACTCGCGCTTACTAGGCATTCCTCGTGCAAGACCAATAATTACAAGGGTCTATCCCCAACACGATACAGTTTCACAAGATTACCCAGTCCTCTCGGACAAGGCAAAGTGACTCGCTGACTGCATCAGTGTAACTCGCGTGCGGCCCAGAACATCTAAGGGCATCACAGACCTGTTATTGCCTCAAACTTCCGTCGACTAGACGCCGACAGTCCCTCTAAGAAGCCCCAACGTCAAGTAAAAACTTGACTAGGCTATTTAGCAGGTTAAGGTCTCGTTCGTTATCGGAATTAAACCAGACAAATCACTCCACCAACTAAGAACGGCCATGCACCACCACCCATAGAATACAAAGAAAG
>2TW_13262
TCACCCCAGTCACTAATTCTACCTTAGGCAACCTCCTCCAAATAAATGGTTAGAGTAATGACTTCGGGCATAACCAGCTTCCATGGTGTGACGGGCGGTGTGTACAAGGCCCGGGAACGGATTCACCGCTGTGTAGCTGACCAGCGATTACTAGCGATTCCACCTTCATGTAGGCGAGTTGCAGCCTACAATCCGAACTTAGAACGAGTTTATAGATTAGCTAATCTTCGCAGATTTGCATCTCATTGTCTCGCCCAATGTAGCACGTGTGTAGCCCAGGGTGTAAGGGGCATGCTGACTTGACGTCATCCCCACCTTCCTCCGGTTTATAACCAGCAGTCTTTTTAGAGTTCCATAAAAGGCAACTAAAAACAAGGGTTGCGCTCGTTGCGGGACTTAACCCAACATCTCACGACACGAGCTGACGACAGCCATGCACCACCTGTGTATACGTTCCAAACGGCACTTTCTCCTTTCAAAGAAATTCGTATCATGTCAAACCCTGGTAAGGTTCTTCGCG
>2TW_13263
TCACCCCAGTCACTAATTCTACCTTAGGCATCCTCCTCCAAAAGGTTAGAGTAACGACTTCGGGTATAACCAGCTTCCATGGTGTGACGGGCGGTGTGTACAAGGCCCGGGAACGGATTCACCGCTGTATAGCTGACCAGCGATTACTAGCGAATCCAGCTTCATGGGGTCGAGTTGCAGACCCCCAATCCGAACTGAGACTATTTTTGAAGATTTGCATCATGTTGCCATGTAGCTGCCCTCTGTAATAGCCATTGTAGCACGTGTGTAGCCCAGGACGTAAGGGCCGTGATGACTTGACGTCATCCCCACCTTCCTCACCGCTTGCGCGGGCAGTTCCACTAGAGTCCCCGGCCGAACCGCTGGCAACTAATGGTAGGGGTTGCGCTCGTTGCGGGACTTAACCCAACACCTCACGGCACGAGCTGACGACAGCCATGCAGCACCTAGTTTCGGGTCATTGCTGACTAACTCCTTTCAGAGTTATTCCCTAACTTTCAAGCCCTGGTAAGGTT
>2TW_13312
TCATCCCAGTTACCACCTACACCTTAGGACCTCCTTGGTGGAGGCACTTCGGGTGCGAGCGGCTTCCATGATGTGACGGGCGGTGTGTACAAGACCCGGGAACGTATTCACGCTGCCGTAGCTGATGCAGCATTACTAGCGATTCCAACTTCATGTAGGCGAGTTGCAGCCTACAATCCGAACTGAGCCCAGTTTTGACGATTTCCTCCACCTCACGGTATTGGTTCACATTGTACTGGACATTGTAGCACGTGTGCAGCCCTGGGCGTAAGGGCCATACTGACTTGACGTCATCCCCTCCTTCCTCCCAGTTAATCTGGGCAGTCTGAACAGAGTCCCCGGCATTACCCGCTGGCAACAGTTCATAGGGGGTTGCGCTCGTTACGGGACTTAACCCAACATCTCACGACACGAGCTGACGACAGCCATGCAGCACCTGTGATAGTCCACCCGAAGTGACGACAAGCTTTCACAAGTCTACGACTACCATGTA
>2TW_13340
TCACCCCAGTCACTAATTCTACCTTAGGCATCCTCCTCCAAAAGGTTAGAGTAACGACTTCGGGTATAACCAGCTTCCATGGTGTGACGGGCGGTGTGTACAAGGCCCGGGAACGGATTCACCGCTGTATAGCTGACCAGCGATTACTAGCGATTCCACCTTCATGCAGGCGAGTTGCAGCCTGCAATCCGAACTTAGAACGAGTTTTTAGATTAGCTAATCTTCACAGAGTTGCATCTCATTGTCTCGCCCAATGTAGCACGTGTGTAGCCCAGGGTGTAAGGGGCATGCTGACTTGACGTCATCCCTGCCTTCCTCCGGTTTATAACCGGCAGTCTTTCTAGAGTTCTAAAAATAGCAACTAAAAATAGGGGTTGCGCTCGTTGCGGGACTTAACCCAACATCTCACGACACGAGCTGACGACAGCCATGCACCACCTGTGTATACGTTCCAAACGGCACTCTCCCCCTTTCAAGGAGATTCCAGAGATGTCAAGTCCTGGTAAGGTTCTTCG
>2TW_13344
TTTACTTCCTCTAAACGACCAAGTTTGTGTCTGCTCTCCAGCGATAGCACCGGTAAAAGTAACTATAACCAGATCCTCGAAACTCACTAAGCCGTTCAATCGGTAGTAGCGACGGGCGGTGTGTACAAAGGGCAGGGACGTAATCGATGCAAGTTGATGACTTGCGTCTACTAGGAATTCCTCGTTGAAGATTAATAATTACAATAATCTAGCCCCAGCACGACATGCTTTGAAAAGGTTGCCACAGCCCTATCGAGCAAGGTAGAAATCTCGATGAACATGTCAGTGTAGCGCGCGTGCGGCCCAGAACATCTAAGGGCATCACAGACCTGTTATTGCCTCGAACTTCCTGTAGCCTTCATTGCCAAAGTCCCTCTAAGAAGCTAGTGCTTAGTTAATAAACGCGAGCTAGTTAGCAGGTCGAGGTCTCGTTCGTTAACGGAATTAACCAGACAAATCACTCCACCAACTAAGAACGGCCATGCACCACCACCCATAGAATCAAGAAAGA
>2TW_13359
TAGCCCTAGTTACCAGTTTTACCCTAGGCAGCTCCTTGCGGTCACCGACTTCAGGCACCCCCAGCTTCCATGGCTTGACGGGCGGTGTGTACAAGGCCCGGGAACGTATTCACCGGATCATGGCTGATATCCGATTACTAGCGATTCCAGCTTCACGGAGTCGAGTTGCAGACTCCGATCCGAACTGTGACCGGTTTTGTAGATTCGCTCCTGGTCACCCAGTGGCTGCTCTCTGTACCGGCCATTGTAGCACGTGTGTAGCCCAAGGCGTAAGGGCCGTGATGATTTGACGTCATCCCCACCTTCCTCACAGTTTGCACTGGCAGTCTCGTTAGAGTTCCCGACATGACTCGCTGGCAACTAACAACAGGGGTTGCGCTCGTTATAGGACTTAACCTGACAACTCACGGCACGAGCTGACGACAACCATGCAGCACCTTGTAAATTGTCTTGCGAAAGTTCTGTTTCCAAAACGGTCAATCTACATTTAAGCCTTGGTAAGGTTCCTCGCG
>2TW_13407
TAGCCCTAGTTACCAGTTTTACCCTAGGCAGCTCCTTGCGGTCACCGACTTCAGGCACCCCCAGCTTCCATGGCTTGACGGGCGGTGTGTACAAGGCCCGGGAACGTATTCACCGGATCATGGCTGATATCCGATTACTAGCGATTCCAGCTTCACGGAGTCGAGTTGCAGACTCCGATCCGAACTGAGAACGGTTTTGTAGATTCGCTCCTGGTCACCCAGTGGCTGCTCTCTGTACCGTCCATTGTAGCACGTGTGTAGCCCAAGGCGTAAGGGCCGTGATGATTTGACGTCATCCCCACCTTCCTCACAGTTTGCACTGGCAGTCTTGTTAGAGTTCCCGACTTGACTCGCTGGCAACTAACAACAGGGGTTGCGCTCGTTATAGGACTTAACCGTGACACCTCACGGCACGAGCTGACGACAACCATGCAGCACCTTGTAAATTGTCTTGCGAAAGTTCTGTTTCCAAAACGGTCAATCTACATTTAAGCCTTGGTAAGGTTCCTCGCGTA
>2TW_13432
TCTCCTTCCTCTAAATGATAAGGTTTAATCAACTTCCCGCAGCATCGACGGCGAACCGCCTCAGCCGCAGTCCGAAGATTTCACCGGATCATTCAATCGGTAGGAGCGACGGGCGGTGTGTACAAAGGGCAGGGACGTAATCAACGCGAGCTGATGACTCACGCTTACTAGGAATTCCTCGTTGAAGATTAATAGTTGCAATAATCTATCCCCATCACGATGAAATTTGCAAGATTACCCGGTCCTGTCGAACGAGGTGAATGCTTGTTGCTTTCATCAGTGTAGCGCGCGTGCGGCCCAGAACATCTAAGGGCATCACAGACCTGTTATTGCCTCAAACTTCCACTCGCTAGGCACGAATAGTCCCTCTAAGAAGTTGTCCCCCCGACAGAAAGTGAAGGTAACTATTTAGCAGGTTAAGGTCTCGTTCGTTAACGGAATTAACCAGACAAATCACTCCACCAACTAAGAACGGCCATGCACCACCACCCATAGAATCAAGAAAGAGCTCT
>2TW_13512
TCACCCCAGTCACCAGCCCTGCCTTAGGCGCCTCCCTCCCTTGCGGGTTGAGATAACGACTTCGGGCGTGACCAGCTTCCATGGTGTGACGGGCGGTGTGTACAAGGCCCGGGAACGTATTCACCGCAGTATGCTGACCTGCGATTACTAGCGATTCCGCCTTCATGCAGGCGAGTTGCAGCCTGCAATCTGAACTAAGACCGGGTTTATGAGATTAGCTTGCATTCGCATGCTTGCGACTCTTTGTCCCGGCCATTGTAGTACGTGTGTAGCCCAAGGCGTAAGGGGCATGATGACTTGACGTCATCCCCACCTTCCTCCGGTTTGTCACCGGCAGTCTCTCTAGAGTGCCCAACTTAATGATGGCAACTAAAAACGAGGGTTGCGCTCGTTGCGGGACTTAACCCAACATCTCACGACACGAGCTGACGACAGCCATGCACCACCTGTGTTCGTGCTCCCGAAGGCACTCCTCCCTTTCAAGAGGATTCACGA
>2TW_13557
TCTCCTTCCTCTAGGTGGGAGGGTTTAATGATCTTCTCGGCTCCAATCAGTGTTGCCACCAACTGGGGCCAATCCGAACACTTCACCAGCACACCCAATCGGTAGGAGCGACGGGCGGTGTGTACAAAGGGCAGGGACGTAATCAACGCGAGCTGATGACTCGCGCTTACTAGGCATTCCTCGTTGAAGACTAATAATTGCAATAATCTATCCCCATCACGATGCAGTTTCAAAGATTACCCGGGCTTCTCAGCCAAGGATAGGCTCGTTGAATGCATCAGTGTAGCGCGCGTGCGGCCCAGAACATCTAAGGGCATCACAGACCTGTTATTGCCTCACACTTCCATTGACTTGGGTCAATAGTCCCTCTAAGAAGTCAGACGCCTCCAAAAAGGAGACTTGACTATTTAGCAGGCTGAGGTCTCGTTCGTTACCGGAATCAACCTGACAAGGCAACCCACCAACTAAGAACGGCCATGCACCACCACCCACAGAATA
>2TW_13611
TAGTCCCAGTCACCAGCCTTGCCGTGGGCACGCATGAAATTGCGCGACTTCGGGCACTGCCAGCTCCCATGACTTGACGGGCGGTGTGTACAAGGCTCAGGAACATATTCACCGCGGCGTAGCTGATCCGCGATTACTAGCGATTCCAACTTCATGCGGGCGAATTTCAGCCCGCAATCTGAACTGGGGTATGCTTTAGCGATTTGCTCCACCTTGCGGTCTTGCATCGTTCTGTACATACCATTGTAGCACGTGTGCAGCCCTAGACATAAAGGCCATGAGGACTTGACGTCATCCCCACCTTCCTCCGGTTTGACACCGGCAGTCTCGCTACAGTCCTCGCCATTACGCGTTAGCAAGTAGCGACAGGGGTTGCGCTCGTTGAGGGACTTAACCCGACACTTCACAGCACGAGCTGACGACAGCCATGCAGCACCTGTTCACGTTCCGCCCTTGCGGGTGTACCTCTACTTTCAT
>2TW_13625
TCACCCCAGTCACTAATTCTACCTTAGGCACCCTCCCCCAAACGGTTAGAGTAATGATTTCGGGCATAACCAGCTTCCATGGTGTGACGGGCGGTGTGTACAAGGCCCGGGAACGAATTCACCACTGTATAGCTGACCAGCGATTACTAGCGATTCCACCTTCATGTAGGCGAGTTGCAGCCTACAATCCGAACTTAGAACGAGTTTATAGATTAGCTAGTCTTTGCAGATTTGCATCTCATTGTCTCGCCCAATGTAGCACGTGTGTAGCCCAGGGTGTAAGGGGCATGCTGACTTGACGTCATCCCCACCTTCCTCCGGTTTATAACCAGCAGTCTTTTTAGAGTTCCATAAAAGGCAACTAAAAACAAGGGTTGCGCTCGTTGCGGGACTTAACCCAACATCTCACGACACGAGCTGACGACAGCCATGCACCACCTGTGTATACGTTCCAAACGGCACTTTCTCCTTTCAAAGAAATTCGTATCATGTCAAACCCTGGTAAGGTTCTTCGCGTTGCA
>2TW_13647
TCATCCCAGTTACCGCTCATAGCGTAGGGCGCTGCTTCCTTACGGTTAGCTCACGCACTTCGGCTACAAACGACTTCCATGATGTGACGGGCGGTGTGTACAAGGCCCGGGAACGTATTCACGGCGCCGTAGCTGATGCGCCATTACTAGCGATTCCGGCTTCATGAAGGCGAGTTGCAGCCTTCAATCCGAACTGGGCCCAGTTTTGGAGATTTCCTCTACCTCGCGGCTTCGGGTCATTCTGTACTGGGCATTGTAGTACGTGTGCAGCCCTGGTCGTAAGGGCCATACTGACTTGACGTCATCCCCACCTTCCTCCCCGTTTCACAGGGCAGTCTGTCCAGAGAGCCTTTGCAGGCAACAGGACACAGGGGTTGCGCTCGTTGCGGGACTTAACCCAACATCTCACGACACGAGCTGACGACAGCCATGCAGCACCTGTGCAAAATTGTGTATTGCTACACTCGATAGCTTTCACTA
>2TW_13722
TAGTCCCAGTCACCAGCCTCGCCGTGGGCACCCATGAATTTGGGCGACTTCGGGCGCTGCCAGCTCCCATGACTTGACGGGCGGTGTGTACAAGGCTCAGGAACATATTCACCGCGGCGTAGCTGATCCGCGATTACTAGCGATTCCGACTTCAAGGAGGCGGGTTGCAGCCTCCTATCTGAACTGGGGCGGACTTTAAGCGATTTGCTCCACCTTGCGGTCTTGCATCGTTCTGTATCCGCCATTGTAGCACGTGTGCAGCCCCAGGCATAAGGGCCATGAGGACTTGACGTCATCCCCACCTTCCTCCGGTTTGACACCGGCAGTCTCGCTAGAGTCCTCAGCATTACCTGTTAGCAACTAACGATAGGGGTTTCGCTCGTTGAGGGACTTAACCCGACACTTCACAGCACGAGCTGACGACAGCCATGCAGCACCTGTCCAAGTTCCGGTCTTGCGACTGTTATCCTAATTTCATAGGACTAATCCTT
>2TW_13737
TCATCCCAGTTACCGCTCATAGCGTAGGGCGCTGCCTCCTTGCGGTTGGCTTACGCACTTCGGCTACAAACGACTTCCATGATGTGACGGGCGGTGTGTACAAGGCCCGGGAACGTATTCACGGCGCCGTAGCTGATGCGCCATTACTAGCGATTCCGGCTTCATGAGGGCGAGTTGCAGCCCTCAATCCGAACTGGGCCCAGTTTTTGAGATTTCCTCCACCTTGCGGATTCGGTTCATTCTGTACTGGGCATTGTAGTACGTGTGCAGCCCTGGTCGTAAGGGCCATACTGACTTGACGTCATCCCCACCTTCCTCCCCGTTTCACAGGGCAGTCTGTCCAGAGAGCCCGAAGGCAACAGGACACAGGGGTTGCGCTCGTTGCGGGACTTAACCCAACATCTCACGACACGAGCTGACGACAGCCATGCAGCACCTGTGCAAATTCTTGATATTGCTACCAAGTCGCTAGCTTTCACTAA
>2TW_13753
TAGCCCCAGTTACTAGTATAACCCTAGGCGACTCCTTGCGGTTATCGACTTCAGGTTCTCCCAGCTTCCATGGCTTGACGGGCGGTGTGTACAAGGCCCGGGAACGTATTCACCGAATCAATGCTGATATTCGATTACTAGCGAATCCAGCTTCATGAGGTCGAGTTGCAGACCTCAATCCGAACTGAGAATGGCTTTTTGAGGTTTGCGCCTTGTTACCAAGTGGCGTCTCATTGTACCATCCATTGTAGCACGTGTGTAGCCCTGGGCGTAAGGGCCATGATGACTTGACGTCGTCCCCGCCTTCCTCACTACTTGCGTAGGCAGTTTCTCTAGAGTCCCCAGCATAACCTGATGGCAACTAAAGATAGGGGTTGCGCTCGTTGCGGGACTTAACCCAACACCTCACGGCACGAGCTGACGACAGCCATGCAGCACCTTGCCAGTTGCCCCGAAGGGAAGCCACCTTTCGGCAGCGGTCACCTGACATTTAAGCCCAGGTAAGGTTT
>2TW_13766
TGTACTTCCTCTAAATGACCAAGTTTGACCAGCTTCTCAGCAGCGCATTTCCGTTGCCGGTCACATGCCACCAATCCGGAGGTCTCACTAAGCCATTCAATCGGTAGTAACGACGGGCGGTGTGTACAAAGGGCAGGGACGTAATCAACGCGAGCTGATGACTCACGCTTACTAGGAATTCCTCGTTCAAGTCAAAATTACAAGTGACTATCCCCAGCACGATAAAGTTTCACAAGATTACCCAGACTTTCCAGCCAAGGTGAATACTCGTTGACTTCATCAGTGTAGCGCGCGTGCGGCCCAGAACATCTAAGGGCATCACAGACCTGTTATTGCCTCAAACTTCCATGGATTAAACATCCATAGTCCCTCTAAGAAGTTAGGTATCCACCAGAGTGAATATAACTATTTAGCAGGTTAAGGTCTCGTTCGTTATCGGAATTAACCAGACAAATCACTCCACCAACTAAGAACGGCCATGCACCACCACCCATAGAATCAAGAAAG
>2TW_13783
TAGCCCCAGTCATCGATTTTACCCTAGGCAGCTCCTTACGGTTACCGACTTTAGGTACACCCGACTCCCATGGCTTGACGGGCGGTGTGTGCAAGGTCCGGGAACGTATTCACCGTATCATTGCTGATATACGATTACTAGCGATTCCAGCTTCATGCAGGCGAGTTGCAGCCTGCAATCTGAACTGAGAGGGAGTTTTTGGGATTGGCTTCATATCGCTATGTTGCAGCCCTTTGTCTCCCCCATTGTAGTACGTGTGTAGCCCTGGGCATAAAGGCCATGATGACTTGACATCATCCCCTCCTTCCTCACACCTTACGGCGGCAGTTTCTTTAAGAGTTCCCAGCATTACCTGTTGGCAACTAAAGATAGGGGTTGCGCTCGTTGCGGGACTTAACCCAACACCTCACGGCACGAGCTGACGACAGCCATGCAGCACCTTACTGGCAGTGTATTGCTACAAAGTGAGCTTTCACCCACGGTCTCCCAGCATT
>2TW_13798
TCACCCCAGTCACTAATTCTACCTTAGGCACCCTCCCCCAAACGGTTAGAGTAATGATTTCGGGCATAACCAGCTTCCATGGTGTGACGGGCGGTGTGTACAAGGCCCGGGAACGAATTCACCACTGTATAGCTGACCAGCGATTACTAGCGATTCCACCTTCATGTAGGCGAGTTGCAGCCTACAATCCGAACTTAGAACGAGTTTATAGATTAGCTAGTCTTTGCAGATTTGCATCTCATTGTCTCGCCCAATGTAGCACGTGTGTAGCCCAGGGTGTAAGGGGCATGCTGACTTGACGTCATCCCCACCTTCCTCCGGTTTATAACCAGCAGTCTTTTTAGAGTTCCATGAAAGGCAACTAAAAACAAGGGTTGCGCTCGTTGCGGGACTTAACCCAACATCTCACGACACGAGCTGACGACAGCCATGCACCACCTGTGTATACGTTCCAAACGGCACTTTCTTCTTTCAAAGAAATTCGTATCATGTCAAACCCTGGTAAGGTTCTTCGCGTTG
>2TW_13878
TCTCCTTCCTCTAAATGATAAGGTTTAATCAACTTCCCGCAAAATCGACGGCGAACCGCCTCAGCCGCAGTCCGAAGATTTCACCGGATCATTCAATCGGTAGGAGCGACGGGCGGTGTGTACAAAGGGCAGGGACGTAATCAACGCGAGCTGATGACTCACGCTTACTAGGAATTCCTCGTTGAAGATTAATAGTTGCAATAATCTATCCCCATCACGATGAAATTTGCAAGATTACCCGGTCCTGTCGAACGAGGTGAATGCTTGTTGCTTTCATCAGTGTAGCGCGCGTGCGGCCCAGAACATCTAAGGGCATCACAGACCTGTTATTGCCTCAAACTTCCACTCGCTAGGCACGAATAGTCCCTCTAAGAAGTTGTCCCCCCACAAATTGTGAAGGTAACTATTTAGCAGGTTAAGGTCTCGTTCGTTAACGGAATTAACCAGACAAATCACTCCACCAACTAAGAACGGCCATGCACCACCACCCATAGAACTCAAGAAAAGAGCTCTCAAT
>2TW_13883
TCATCCCAGTTACCAGCTTCACCTTAGGATCGTACGATACTTCGGGTGCTACCGGCTTCCATGATGTGACGGGCGGTGTGTACAAGACCCGGGAACGTATTCACGCTGCCGTAGCTGATGCAGCATTACTAGCGATTCCGGCTTCATGGAGGCGAGTTGCAGCCTCCAATCCGAACTGGGCCCAGTTTTACAGATTTCCTCCACCTCGCGGTCTCGGTTCTCATTGTGCTGGGCATTGTAGTACGTGTGCAGCCCAAGGCGTAAGGGCCATACTGACCTGACGTCGTCCCCACCTTCCTCCCAGTTGATCTGGGCAGTCTGACTAGAGTCCCCACCATTACGTGCTGGCAACTAATCACAGGGGTTGCGCTCGTTGCGGGACTTAACCCAACATCTCACGACACGAGCTGACGACGGCCATGCAGCACCTGTGGAAGTCCCCCGAAGGGTCACACGCTTTCACGTGCTTAGAAATCCATGTCAAGCCTTGGTAAGGTTC
>2TW_13888
TCACCTTCCTCTAAATGATAAGGTTTGGACAAGTTCTCACGGTCAGGCCCCAATGAAGGAGCCAAACCACAATCCCGAGTCCTCACCGGACCATTCAATCGGTAGGTGCGACGGGCGGTGTGTACAAAGGGCAGGGACGTAATCATTGCAGTTTGATGAACTGCGATTACTAGGAATTCCTCGTTCAAGATTAATAATTGCAATAATCTATCCCTATCACGATGCATGTTAACAAGATTACCCAGGCCTCTCGGCCAAGGTTATATGCTCGTTGAGTGCATCAGTGTAACGCGCGTGCGGCCCAGGACATCTAAGGGCATCACAGACCTGTTATTGCCGCCATCTTCCTTCATCTTGTAGAATGAACGTCCCTCTAAGAAGCTCTTACCAATGAAAAACCATTAGTAGAACTATTTAGCAGGCGGCGGTCTCGTTCGTTAACGGAATTAACCAGACAAATCACTCCACCAACTAAGAACGGCCATGCACCACCACCCATAGAATCAAG
>2TW_13932
TCACCCCAGTCACTAATTCTACCTTAGGCACCCTCCCCCAAACGGTTAGAGTAATGATTTCGGGCATAACCAGCTTCCATGGTGTGACGGGCGGTGTGTACAAGGCCCGGGAACGAATTCACCACTGTATAGCTGACCAGCGATTACTAGCGATTCCACCTTCATGTAGGCGAGTTGCAGCCTACAATCCGAACTTAGAACGAGTTTATAGATTAGCTAGTCTTTGCAGATTTGCATCTCATTGTCTCGCCCAATGTAGCACGTGTGTAGCCCAGGGTGTAAGGGGCATGCTGACTTGACGTCATCCCCACCTTCCTCCGGTTTATAACCAGCAGTCTTTTTAGAGTTCCATAAAAGGCAACTAAAAACAAGGGTTGCGCTCGTTGCGGGACTTAACCCAACATCTCACGACACGAGCTGACGACAGCCATGCACCACCTGTGTATACGTTCCAAACGGCACTTTCNCCTTTCAAAGAAATTCGTATCATGTCAAACCCTGGTAAGGTTCTTCGCGTTGCA
>2TW_13933
TAGCCCCAGTTACTAGTTTTACCCTAGGCGGCTCCTTGCGGTTACCGACTTTAGGTACACCCAGCTTCCATGGCTTGACGGGCGGTGTGTACAAGGTCCGGGAACGTATTCACCGTATCATTGCTGATATACGATTACTAGCGATTCCAGCTTCATGGGGTCGAGTTGCAGACCCCAATTCGAACTGAGACGAGCTTTTTGAGATTAGCATCCTGTTGCCAGGTAGCTGCCCTTTGTACTCGCCATTGTAGCACGTGTGTAGCCCTGGGCATAAAGGCCATGATGACTTGACATCATCCCCTCCTTCCTCACGCCTTACGGCGGCAGTTTCACTAGAGTTCCCAGCATTACCTGATGGCAACTAGTGATAGGGGTTGCGCTCGTTGCGGGACTTAACCCAACACCTCACGGCACGAGCTGACGACAGCCATGCAGCACCTTACGATCTGTGTATTGCTACAAAATGAGCTTTCACCCACGGTCAAACCGCATTCTAGCCC
>2TW_13956
TAGCCCCAGTTACTAGTTTTACCCTAGGCGACTCCTTGCGGTTATCGACTTTAGGTACACCCAGCTTCCATGGCTTGACGGGCGGTGTGTACAAGGTCCGGGAACGTATTCACCGTAGCATTGCTGATCTACGATTACTAGCGATTCCAGCTTCATGGGGTCGAGTTGCAGACCCCCAATCTGAACTGAGAAGAGGTTTTTGAGATTAGCATCCAGTTACCTGGTAGCAGCCCTTTGTCCTCTCCATTGTAGCACGTGTGTAGCCCTGGGCATAAAGGCCATGATGACTTGACATCATCCCCTCCTTCCTCACGCCTTACGGCGGCAGTTTCACTAGAGTTCCCAGCATTACCTGATGGCAACTAGTGAGTAGGGTTGCGCTCGTTGCGGACTTAACCCAACACCTCACGGCACGAGCTGACGACAGCCATGCAGCACCTTATCACGTGTATATTGCTAATAAAACCAGCTTTCACCGGCGGTCACGTGACATTCTAGCCCG
>2TW_13987
TTACCCCAGTCACTAGGTTAGCCTTCCATCCAATAAATTGGACTTTGGGGCTCCTCTAATTCCCATGGCATGACGGGCAGTGTGTACAAAGCCCGAGAACGTATTCACCGCAACGTGGCTGATTTGCGATTACTAGCGATTCCAACTTCATGAAGGCGAGTTTCAGCCTTCAATCCGAACTGAGGGTAGTTTTGATGGGATTTGCTCCCCCTTGCGGGTTGGCGTCCCATTGTACTATTCCCATTGTAACACGTGTGTAGCCCAAGGCGTAAGGGACACGCTGATCTGACGTCATCTACACCTTCCTCCCGGTTAGACCCGGGCAGTTTCCTTAGACATTACATAACTAAGGATGTAGGTTGCGCTCGTTTGCGGACTTAACCGAACATCTCACGACACGAGCTGACGACGACCGTGCATCACCTGTGTAACCACCCTCGAAGGAGTCCCACTTTCATGGGATTAGCAGTTACATGTCAAGCCTTGGTGAGGTTCCTCGCGGAGAATCGAATTAAACCACATGT
>2TW_14028
TCACCTTCCTCTAAATGATAAGGTTTGGACAAGTTCTCACGGTCAGGCCCCAATGAAGGAGCCAAAACCACAAATCCCGAGTCCTCACCGGACCATTCAATCGGTAGGTGCGACGGGCGGTGTGTACAAAGGGCAGGGACGTAATCATTGCAGTTTGATGAACTGCGATTACTAGGAATTCCTCGTTCAAGATTAATAATTGCAATAATCTATCCCTATCACGATGCATGTTAACAAGATTACCCAGGCCTCTCGGCCAAGGTTATATGCTCGTTGAGTGCATCAGTGTAACGCGCGTGCGGCCCAGGACATCTAAGGGCATCACAGACCTGTTATTGCCGCCATCTTCCTTCATCTTGTAGAATGAACGTCCCTCTAAGAAGCTCTTACCAATGAAAAAACCCATTAGTAGAACTATTTAGCAGGCGGCGGTCTCGTTCGTTAACGGAATTAACCAGACAAATCACTCCACCAACTAAGAACGGCCATGCACCACCACCCATAGAATCAAGAAACG
>2TW_14044
TCACCCCAGTTGCTGACTATACCTTGGTCAAACGCCTCCTTGCGGTTAGCAATCTGCTTTAAGGTAGAACCAACTTCCATGGTGTGACGGGCGGTGTGTACAAGACCCGGGAACGTATTCACCGTAGCACGCTGATCTACGATTACTAGCGATTCCAGCTTCATGCACTCGAGTTGCAGAGTGCAATCCGAACTGAGGTAGATTTTTGAGTTTAGCTTGGCGTCGCCACTTTGCATCTCATTGTATCTACCATTGTAGCACGTGTGTAGCCCAACCCGTAAGGGCCATGAGGACTTGACGTCATCCCCACCTTCCTCCAGCTTATCACTGGCAGTTCTTTCAGAGTGCCCAGCATGACCTGATGGCAACTAAAAGTAGGGGTTGCGCTCGTTGCAGGACTTAACCCAACATCTCACGACACGAGCTGACGACAGCCATGCAGCACCTGTGTTCTGTCCGGCCGAACCGAAAAGTCTAGTTTCCTAAACTCGCG
>2TW_14056
TCACCCCAGTCACTAATTCTACCTTAGGCATCCTCCTCCAAAAGGTTAGAGTAACGACTTCGGGTATAACCAGCTTCCATGGTGTGACGGGCGGTGTGTACAAGGTCCGGGAACGTATTCACCGCGCCATGGCTGATGCGCGATTACTAGCGATTCCACCTTCATGGAGTCGAGTTCCAGACTCCAATCCGAACTGAGACCGGCTTTATAGGATTGGCTCCGCTTCACAGCTTCGCGACCCGTTGTACCGGCCATTGTAGCACGTGTGTAGCCCTGGGCATAAAGGCCATGATGACTTGACATCATCCCCACCTTCCTCGCGGCTTACGCCGGCAGTCTCTTCAGAGTCCCCACCTTAAATGCTGGCAACTGAAGATAGGGGTTGCGCTCGTTGCGGGACTTAACCCAACACCTCACGGCACGAGCTGACGACAGCCATGCAGCACCTTGCTTTGTGTCCCGAAGGAATGTATGCTTTCACACACAGGCACTCGCA
>2TW_14079
TCACCCCAGTCACTAATTCTACCTTAGGCACCCTCCCCCAAACGGTTAGAGTAATGATTTCGGGCATAACCAGCTTCCATGGTGTGACGGGCGGTGTGTACAAGGCCCGGGAACGAATTCACCACTGTATAGCTGACCAGCGATTACTAGCGATTCCACCTTCATGTAGGCGAGTTGCAGCCTACAATCCGAACTTAGAACGAGTTTATAGATTAGCTAGTCTTTGCAGATTTGCATCTCATTGTCTCGCCCAATGTAGCACGTGTGTAGCCCAGGGTGTAAGGGGCATGCTGACTTGACGTCATCCCCACCTTCCTCCGGTTTATAACCAGCAGTCTTTTTAGAGTTCCATGAAAGGCAACTAAAAACAAGGGTTGCGCTCGTTGCGGGACTTAACCCAACATCTCACGACACGAGCTGACGACAGCCATGCACCACCTGTGTATACGTTCCAAACGGCACTTTCTTCTTTCAAAGAATTCGTATCATGTCAAACCCTGGTAAGGTTCTTCGCGTTG
>2TW_14085
TCATCCCAATCACCATCCATACCTTAGGCGCATGCTTCCTTGCGGTTGGCTCAGCGATTTTGGGTACAGACGGCTTTCATGATGTGACGGGCGGTGTGTACAAGGCCTGGGAACGTATTCACGGCGCCGTAGCTGATGCGCCATTACTAGCGATTCCGGCTTCATGCTGTCGAGTTGCAGACAGCAATCTGAACTGGGCCCGATTTTTAGGATTTGCTCCCCGTTGCCGGTTTGCGCCCCTTTGTATCGGGCATTGTAGTACGTGTGCAGCCCTAGCCGTAAGGGCCATACTGACTTGACGTCATCCCCCACCTTCCTCCCCGTTGAAGCGAGGCAGTCCGTCCAGAGTGCTCCATCCTTTCGAATGGGTGGCAACAGGACGTAGGGGTTGCGCTCGTTGCGGGACTTAACCCAACATCTCACGACACGAGCTGACGACAGCCATGCAGCACCTGTGCAAACTGGTATTGCTACCTCGTCACCCTTTCAGG
>2TW_14125
TAGCCCCAGTTACCAGTTTTACCCTAGGCAGCTCCTTACGGTCACCGACTTCAGGTACCCCCAGCTTCCATGGCTTGACGGGCGGTGTGTACAAGGCCCGGGAACGTATTCACCGGATCATGGCTGATATCCGATTACTAGCGATTCCAGCTTCACGGAGTCGAGTTGCAGACTCCGATCCGAACTGAGAACGGTTTTGTAGATTCGCTCCTACTCGCGTAGTGGCTGCTCTCTGTACCGTCCATTGTAGCACGTGTGTAGCCCAAGGCGTAAGGGCCGTGATGATTTGACGTCATCCCCACCTTCCTCACAGTTTACACTGGCAGTCTTGTTAGAGTTCCCGACTTGACTCGCTGGCAACTAACAACAGGGGTTGCGCTCGTTATAGGACTTAACCTGACACCTCACGGCACGAGCTGACGACAACCATGCAGCACCTTGTAAATTGTCCGAAGAAATATCTGTTTCCAAATACGTCAATCTACATTTAAGCCTTGGTAAGGTTCCTCGCGTATCA
>2TW_14161
TCATCCCAATCACCACCCCTGCCTTAGGACCCTGCCCCCTTGCGGTTGGCTCGGATACTTCGGGCGGAAGCGGCTTTCATGATGTGACGGGCGGTGTGTACAAGGCCCGGGAACGTATTCACGGTAGCGTAGCTGATCTACCATTACTAGCGATTCCGGCTTCATGGAGTCGAGTTGCAGACTCCAATCTGAACTGGGCCTGGCTTTAGGGATTTCCTCCACCTCGCGGTCTTGGTTCCTTTTGTACCAGGCATTGTAGCACGTGTGCAGCCCTAGATGTAAGGGCCATACTGACTTGACGTCATCCCCACCTTCCCACCCTAACGGGTTAGTCCCTCCAGAGTCCCCGACTTTACTCGCTGGTAACTGGAGGCGAGGGTTGCGCTCGTTGCCGGACTTAACCGAACATCTCACGACACGAGCTGACGACAGCCATGCAGCACCTGTGAACGCTCCCTTGCGGGTCCCCAAAGCTTTCGCCCCGGGTACCACGTCCATGTCAAACCTAGGTAAGGTTCTTCGCGTTGC
>2TW_14175
TAGTCCCAATCAGGAGTTTCATCTTCGGCACCAACTTAGTGTGGCGACTTCGGATGCCCCTCCCTTTCGTGGCTTGACGGGCGGTGTGTACAAGGCTCAGGAACACATTCACCGCGGTGTTGCTGACCCGCGATTACTAGCGATTCCAACTTCATGCAGGCGAGTTGCAGACCCCCAATCTGAACTGAGAAGAGGTTTTTGAGATTAGCATCCAGTTACCTGGTAGCAGCCCTTTGTCCTCTCCATTGTAGCACGTGTGTAGCCCTGGGCATAAAGGCCATGATGACTTGACATCATCCCCTCCTTCCTCACGCCTTACGGCGGCAGTTTCACTAGAGTTCCCAGCATTACCTGATGGCAACTAAAAACAAGGGTTGCGCTCGTTGCGGGACTTAACCCAACATCTCACGACACGAGCTGACGACAGCCATGCACCACCTGTGTATACGTTCCAAACGGCACTTTCTTCTTTCAAAGAAATTCGTATCATGTCAAACCCT
>2TW_14184
TCACCCCAGTCACTAATTCTACCTTAGGCACCCTCCCCCAAACGGTTAGAGTAATGATTTCGGGCATAACCAGCTTCCATGGTGTGACGGGCGGTGTGTACAAGGCCCGGGAACGAATTCACCACTGTATAGCTGACCAGCGATTACTAGCGATTCCACCTTCATGTAGGCGAGTTGCAGCCTACAATCCGAACTTAGAACGAGTTTATAGATTAGCTAGTCTTTGCAGATTTGCATCTCATTGTCTCGCCCAATGTAGCACGTGTGTAGCCCAGGGTGTAAGGGGCATGCTGACTTGACGTCATCCCCACCTTCCTCCGGTTTATAACCAGCAGTCTTTTTAGAGTTCCATAAAAGGCAACTAAAAACAAGGGTTGCGCTCGTTGCGGGACTTAACCCGAACATCTCACGACACGAGCTGACGACAGCCATGCACCACCTGTGTATACGTTCCAAAACGGCACTTTCNCCTTTCAAAGAAATTCGTATCATGTCAAAACCCTGGTAAGGTTCTTCGCGTTGCA
>2TW_14207
TCACCTTCCTCTAAATGATAAGGTTTGGACAAGTTCTCACGGTCAGGCCCCAATGAAGGAGCCAAACCACAATCCCGAGTCCTCACCGGACCATTCAATCGGTAGGTGCGACGGGCGGTGTGTACAAAGGGCAGGGACGTAATCATTGCAGTTTGATGAACTGCGATTACTAGGAATTCCTCGTTCAAGATTAATAATTGCAATAATCTATCCCCATCACGATGCGTTTTGACAAGATTACCCAACCCTTTCGGGAAAGGTCATAAACTCGTTGAACGCATCAGTGTAGCGCGCGTGCAGCCCAGAACATCTAAGGGCATCACAGACCTGTTATTGCCTCAAACTTCCTTGCGTTAGACACGCAAAGTCCCTCTAAGAAGTTGCCCACGTAACCGAGGTTACATGTAACTATTTAGCAGGTTAAGGTCTCGTTCGTTAACGGAATTAACCAGACAAATCACTCCACCAACTAAGAACGGCCATGCACCACCACCCATAGAATCAAGAAAGAGCTATCAATCTGT
>2TW_14264
TCTCCTTCCTCTAAGTGATGTGGTTTACTTGACTTCCCAGTGACAGCACGAGACTGCCTCCGGTCCGAAAGGTTCACCGGACCACTCGAAATCGGTAGGAGCGACGGGCGGTGTGTACAAAGGGCAGGGACGTAATCAACGCAAGCTGATGACTTGCGCTTACTAGGCATTCCTCGTTCAAGATCAATAATTCCAAAGATCTATCCCCCATCACGACACATATTGCTGATTACCAGTGACCTTTCGGCGCTGGTGAACTCGCTGTATGTGTCAGTGTAGCACGCGTGCGGCCCAGGACATCTAAGGGCATCACAGACCTGTTATTGCCTCAAACTTCCTTGTATTTGCTTACAAAGTCCCTCTAAGAAGTTACAACAATTGTAATTGAGGTAACTATTTAGTAGGCTAAGGTCTCGTTCGTTAACGGAATTAACCAGACAAATCACTCCACCAACTAAGAACGGCCATGCACCACCACCCATAGAATCAAGAAAGAGCTATCAAT
>2TW_14448
TCACCCCAGTCACTAATTCTACCTTAGGCATCCTCCTCCAAAAGGTTAGAGTAACGACTTCGGGCGTGACCAGCTCCCATGGTGTGACGGGCGGTGTGTACAAGGCCCGGGAACGAATTCACCGCAGTATGCTGACCTGCGATTACTAGCGATTCCTCCTTCATGCAGGCGAGTTTCAGCCTGCAATCTGAACTGAGGCCGGGTTTGCTGGGATTCGCTTGTCCTCGCGGATTAGCTGCCCGTTGTCCCGACCATTGTAGTACGTGTGTAGCCCAAGACGTAAGGGGCATGCTGACTTGACGTCATCCCCACCTTCCTCCGGTTTGTCACCGGCAGTCTCTCTAGAGTTCCCAACTTAATGATGGCAACTAAAGACGAGGGTTGCGCTCGTTGCGGGACTTAACCCAACATCTCACGACACGAGCTGACGACAGCCATGCACCACCTGTGTTCTGGTTCCCTAAGGCACTCTCAACTTTCATCAAGATTCCAGACATGTC
>2TW_14455
TCATCCCAGTTACCGCTCATAGCGTAGGGCGCTGCTTCCTTACGGTTAGCTCACGCACTTCGGCTACAAACGACTTCCATGATGTGACGGGCGGTGTGTACAAGGCCCGGGAACGTATTCACGGCGCCGTAGCTGATGCGCCATTACTAGCGATTCCGGCTTCATGAAGGCGAGTTGCAGCCTTCAATCCGAACTGGGCCCAGTTTTTGAGATTTCCTCTACCTCGCGGCTTCGGGTCATTCTGTACTGGGCATTGTAGTACGTGTGCAGCCCTGGTCGTAAGGGCCATACTGACTTGACGTCATCCCCACCTTCCTCCCCGTTTCACAGGGCAGTCTGTCCAGAGAGCCTTTGCAGGCAACAGGACACAGGGGTTGCGCTCGTTGCGGGACTTAACCCAACATCTCACGACACGAGCTGACGACAGCCATGCAGCACCTGTGCAAATTGTGTATTGCTACACTCGATAGCTTTCACTA
>2TW_14458
TTTACTTCCTCTAAATGACCAAGTTTGACCAAGTTCTCTGAGCGCAGTCTCTTGCGAGTCAGTGCCCAAATCCCAAGGCCTCACTAAGCCATTCAATCGGTAGTAGCGACGGGCGGTGTGTACAAAGGGCAGGGACGTAATCAACGCGAGCTGATGACTCGCGCTTACTAGGCATTCCTCGTTCAAGACCAATAATTACAAGGGTCTATCCCCAACACGATACAGTTTCACAAGATTACCCAGTCCTCTCGGACAAGGCAAAGTGACTCGCTGACTGCATCAGTGTAACTCGCGTGCGGCCCAGAACATCTAAGGGCATCACAGACCTGTTATTGCCTCAAACTTCCGTCGACTAGACGCCGACAGTCCCTCTAAGAAGCCCCAACGTCAAGTAAAAACTTGACTAGGCTATTTAGCAGGTTAAGGTCTCGTTCGTTATCGGAATTAACCAGACAAATCACTCCACCAACTAAGAACGGCCATGCACCACCACCCATAGAATCAAGAAAG
>2TW_14469
TCACCCCAGTTGCTGACTATACCTTGGTCAAACGCCTCCTTGCGGTTAGCAATCTGCTTTAAGGTAGAACCAACTTCCATGGTGTGACGGGCGGTGTGTACAAGACCCGGGAACGTATTCACCGTAGCACGCTGATCTACGATTACTAGCGATTCCAGCTTCATGCACTCGAGTTGCAGAGTGCAATCCGAACTGAGGTAGATTTTTGAGTTTAGCTTAGCGTCGCCACTTTGCATCTCATTGTCACTACCATTGTAGCACGTGTGTAGCCCAACCCGTAAGGGCCATGAGGACTTGACGTCATCCCCACCTTCCTCCAGCTTATCACTGGCAGTTCTTTCAGAGTGCCCAGCATGACCTGATGGCAACTAAAAGTAGGGGTTGCGCTCGTTGCGGGACTTAACCCAACATCTCACGACACGAGCTGACGACAGCCATGCAGCACCTGTGTTCTGTCCGGCCGAACCGAAAAGTCTAGTTTCCTAAA
>2TW_14472
TCATCCCAGTTACCAGCCTTACCTTAGGGCTCTGCCTCCTTGCGGTTGGCACAAGCACTTCGGGTGCGACCGGCTTCCATGATGTGACGGGCGGTGTGTACAAGACCCGGGAACGTATTCACGGGGCCGTAGATGATGCCCCATTACTAGCGATTCCAACTTCATGGAGGCGAGTTGCAGCCTCCAATCCGAACTGGGCCCAGTTTTACAGATTTCCTCCACCTCGCGGTATCGGTTCTCATTGTGCTGGGCATTGTAGTACGTGTGCAGCCCTAGGCGTAAGGGCCATACTGACCTGACGTCGTCCCCACCTTCCTCCCAGTTGATCTGGGCAGTCTGACTAGAGTCCCCACCATTACGTGCTGGCAACTAATCACAAGGGTTGCGCTCGTTGCGGGACTTAACCCAACATCTCACGACACGAGCTGACGACGGCCATGCAGCACCTGTGCAAATCCCCCGAAGGGTCACGCGCTTTCACGCGCTTAGAGA
>2TW_14478
TCACCCCAGTCACTAATTCTACCTTAGGCACCCTCCTCCAAACGGTTAGAGTAATGACTTCGGGCATAACCAGCTTCCATGGTGTGACGGGCGGTGTGTACAAGGCCCGGGAACGGATTCACCGCTGTGTAGCTGACCAGCGATTACTAGCGATTCCACCTTCATGTAGGCGAGTTGCAGCCTACAATCCGAACTTAGAACGAGTTTATAGATTAGCTAGTCTTCGCAGATTTGCTGCTCATTGTCTCGCCCAATGTAGCACGTGTGTAGCCCAGGGTGTAAGGGGCATGCTGACTTGACGTCATCCCCACCTTCCTCCGGTTTATAACCAGCAGTCTTTTTAGAGTTCCTTAAAAGGCAACTAAAAACAAGGGTTGCGCTCGTTGCGGGACTTAACCCAACATCTCACGACACGAGCTGACGACAGCCATGCACCACCTGTGTATACGTTCCAAACGGCACTTTCTTCTTTCAAAGAAATTCGTATCATGTCAAACCCTGGTAAGGTTCTTCGCGTTGCA
>2TW_14491
TCACCTTCCTCTAAATGATAAGGTTTGGACAAGTTCTCACGGTCAGGCCCCAATGAAGGAGCCAAACCACAATCCCGAGTCCTCACCGGACCATCCAATCGGTAGGAGCGACGGGCGGTGTGTACAAAGGGCAGGGACGTATTCAGCGCGAGTTGATGACTCACGCTTACAAGGCATTCCTCGTTCAAGATGCACGATTGCAATCATCTATCCCTAGCACGATGCAGTTTTCAAGGTTCCCCAAGCCTTTCGGCCAAGGAGCAGCACTCGTTGCCTGCATCATTGTAGCGCGCGTGCGGCCCAGAACATCTAAGGGCATCACAGACCTGTTATTGCCTTATTCCTCCATCTGCTAATCACAGATCGTCCCTCTAAGAGGCCTTATTCCTGAGCGTTGCCACTCAGGCGGCCAGTTAGTAGGTTAAGGTCTCGTTCGTTAACGGAATTAACCAGACAAATCACTCCACCAACTAAGAACGGCCATGCACCACCACCCA
>2TW_14497
TCATCCCAGTTACCAGCCTTACCTTAGGGCTCTGCCTCCTTGCGGTTGGCACAAGCACTTCGGGTGCGACCGGCTTCCATGATGTGACGGGCGGTGTGTACAAGACCCGGGAACGTATTCACGGGGCCGTAGATGATGCCCCATTACTAGCGATTCCAACTTCATGGAGGCGAGTTGCAGCCTCCAATCCGAACTGGGCCCAGTTTTACAGATTTCCTCCACCTCGCGGTATCGGTTCTCATTGTGCTGGGCATTGTAGTACGTGTGCAGCCCTAGGCGTAAGGGCCATACTGACCTGACGTCGTCCCCACCTTCCTCCCAGTTGATCTGGGCAGTCTGACTAGAGTCCCCACCATTACGTGCTGGCAACTAATCACAAGGGTTGCGCTCGTTGCGGGACTTAACCCAACATCTCACGACACGAGCTGACGACGGCCATGCAGCACCTGTGCAAATCCCCCGAAGGGTCACGCGCTTTCACGCGCTTAGAGA
>2TW_14499
TAGTCCCAATCAGGAGTTTCATCTTCGGCACCAACTTAGTGTGGCGACTTCGGATGCCCCTCCCTTTCGTGGCTTGACGGGCGGTGTGTACAAGGCTCAGGAACACATTCACCGCGGTGTTGCTGACCCGCGATTACTAGCGATTCCAACTTCATGCAGGCGAGTTGCAGCCTGCAATCTGAACTGGGGCGTACTTTTTGGGATTTGCTTGATCTTGCGATTTTGCGTCCCTCTGTATACGCCATTGTAGCACGTGTGCAGCCCTGGACATAAAGGCCATGAGGACTTGACGTCATCCCCACTTCCTCCGGTTTGACACCGGCAGTCTCTCTAGAGTTCCCGGCATTACCCGCTGGCAACTAGAGACAAGGGTTGCGCTCGTTATCGGACTTAACCAGACATCTCACGACACGAGCTGACGACAGCCATGCAGCACCTGTGGTAAGTTCCGGACTGGATACCGTTCATTGGCCGTTTCCGGCAATTACTTCCTACCGTTTT
>2TW_14522
TCATCCCAATCACCAGCATCACCTTAGGGCGCCGCCTCCATTGCTGGTTGGCAAACGCACTTCGGGCGAAACCGGCTTTCATGATGTGACGGGCGGTGTGTACAAGGCCCGGGAACGTATTCACGGCGTCGTAGCTGATACGCCATTACTAGCGATTCCAACTTCATGTAGTCGAGTTGCAGACTACAATCTGAACTGGGCCCGGTTTTGAGGATTTGCTCCACCTCGCGGTATTGCGTCCCTCTGTGCCGGGCATTGTAGTACGTGTGCAGCCCTAGCCGTAAGGGCCATCCTGACTTGACGTCATCCCCACCTTCCCACCCTCAAAGAGGGTTTGTCTCCCTAGAGTGCCCAACTTAATGATGGCAACTAAGGACAGGGGTTGCGCTCGTTGCGCGACTTAACGCAACATCTCACGACACGAGCTGACGACAGCCATGCAGCACCTGTGCACCAGCCCCGAAGGGAGAGCGTCTTTCAACGCCTGTCTAATG
>2TW_14552
TCTCCTTCCTCTAGGTGGGAGGGTTTGCAGATATTCTCAGTAAAAGACAGTGTTGCCACCGACTGAAACCAATCCTAACGGCTCACCAGCACACCCAATCGGTAGGAGCGACGGGCGGTGTGTACAAAGGGCAGGGACGTAATCAACGCGAGCTGATGACTCACGCTTACTAGGCATTCCTCGTTGAAGACTAATAATTGCAATAATCTATCCCCATCACGTTGCAGTTTCAAAGATTACCCGGACCTCTCGGTCAAGGATAGGCTCGTTGAATGCAACAGTGTAGCGCGCGTGCGGCCCAGAACATCTAAGGGCATCACAGACCTGTTATTGCCTCACACTTCCATTGCCTAAACGACAATAGTCCCTCTAAGAAGTCTGGCGACTACAAAAAAGTAGCCGTGACTATTTAGCAGGCTGAGGTCTCGTTCGTTACCGGAATCAACCTGACAAGGCAACCCACCAACTAAGAACGGCCATGCACCACCACCCACAGAATCAAGAAAG
>2TW_14577
TCATCCCAGTTACCAGCTTCACCTTAGGATCGTACGATACTTCGGGTGCTACCGGCTTCCATGATGTGACGGGCGGTGTGTACAAGACCCGGGAACGTATTCACGCTGCCGTAGCTGATGCAGCATTACTAGCGATTCCGGCTTCATGGAGGCGAGTTGCAGCCTCCAATCCGAACTGGGCCCAGTTTTACAGATTTCCTCCACCTCGCGGTCTCGGTTCTCATTGTGCTGGGCATTGTAGTACGTGTGCAGCCCAAGGCGTAAGGGCCATACTGACCTGACGTCGTCCCCACCTTCCTCCCAGTTGATCTGGGCAGTCTGACTAGAGTCCCCACCATTACGTGCTGGCAACTAATCACAGGGGTTGCGCTCGTTGCGGGACTTAACCCAACATCTCACGACACGAGCTGACGACGGCCATGCAGCACCTGTGGAAGTCCCCCGAAGGGTCACACGCTTTCACGTGCTTAGAAATCCATGTCAAGCCTTGGTAAGGTT
>2TW_14579
TCATCCCAGTTACCAGCTTCACCTTAGGATCGTACGATACTTCGGGTGCTACCGGCTTCCATGATGTGACGGGCGGTGTGTACAAGACCCGGGAACGTATTCACGCTGCCGTAGCTGATGCAGCATTACTAGCGATTCCGGCTTCATGGAGGCGAGTTGCAGCCTCCAATCCGAACTGGGCCCAGTTTTACAGATTTCCTCCACCTCGCGGTCTCGGTTCTCATTGTGCTGGGCATTGTAGTACGTGTGCAGCCCAAGGCGTAAGGGCCATACTGACCTGACGTCGTCCCCACCTTCCTCCCAGTTGATCTGGGCAGTCTGACTAGAGTCCCCACCATTACGTGCTGGCAACTAATCACAGGGGTTGCGCTCGTTGCGGGACTTAACCCAACATCTCACGACACGAGCTGACGACGGCCATGCAGCACCTGTGGAAGTCCCCCGAAGGGTCTACAACGCTTTCACGTGCTTAGAAATCCATGTCAAGCCTTGGTAAGGTT
>2TW_14597
TCATCCCAGTTACCAGTTGCACCTTAGGACCCTGCCTCCTGGTTACCCAGGTTGGCGCGGATACTTCGGGCGTGGCTCACTTCCATGGTGTGACGGGCGGTGTGTACAAGGCTCAGGAACACACTCACCGCGGTATGCTGACCCGCGATTACTAGCGATTCCAGCTTCATGTAGGCGAGTTGCAGCCTACAATCCGAACTAGGGAGCGTTTTTTGGGATTTGCTCGACCTCGCGGCTTTGCTTCCCTTTGTGCGCTCCATTGTAGGACGTGTGCAGCCCTAGTCATAAGGGCCATGAGGACTTGACGTCATCCCCACCTTCCTCCGGCTTAACGCCGGCGGTCTCTCTAGAGTCCCCGGCTTTACCCGCTGGCAACTAGAGACAAGGGTTTCGCTCGTTAAGCGACTTAACGCGACATCTCACGACACGAGCTGACGACAGCCATGCAGCACCTGTGCACGTTGTACCCGAAGGCCTGGCTCGGCTTTCACCGAGTTAATCCGTGCA
>2TW_14642
TCACCCCAGTCACTAATTCTACCTTAGGCACCCTCCCCCAAACGGTTAGAGTAATGATTTCGGGCATAACCAGCTTCCATGGTGTGACGGGCGGTGTGTACAAGGCCCGGGAACGAATTCACCACTGTATAGCTGACCAGCGATTACTAGCGATTCCACCTTCATGTAGGCGAGTTGCAGCCTACAATCCGAACTTAGAACGAGTTTATAGATTAGCTAGTCTTTGCAGATTTGCATCTCATTGTCTCGCCCAATGTAGCACGTGTGTAGCCCAGGGTGTAAGGGGCATGCTGACTTGACGTCATCCCCACTTCCTCCGGTTTATAACCAGCAGTCTTTTTAGAGTTCCATAAAAGGCAACTAAAAACAAGGGTTGCGCTCGTTGCGGGACTTAACCCAACATCTCACGACACGAGCTGACGACAGCCATGCACCACCTGTGTATACGTTCCAAACGGCACTTTCTCCTTTCAAAGAAATTCGTATCATGTCAAAACCCTGGTAAGGTTCTTCGCGTTGCA
>2TW_14662
TCACCTTCCTCTAAATGATAAGGTTTAGACAAGTTCTCACAGCCACATCCCACTAAAGGAACGGACCACAATCCCGAGGCTTCACCGGACCATTCAATCGGTAGGTGCGACGGGCGGTGTGTACAAAGGGCAGGGACGTAATCAATGCAGATTGATGATCTGCGTTTACTAGGAATTCCTCGTTCATGAATAATAATTGCAATATTCAATCCCTATCACGATGCACGTTCCCAAGATTACCCAGGCCTCTCGGCCAAGGTTCTAGACTCGTTGAATGCATCAGTGTAGCGCGCGTGCGGCCCAGATCATCTAAGGGCATCACAGACCTGTTATTGCCCCCAACTTCCTTCGGTTAGTCACCGAAAGTCCCTCTAAGAAGACCAAGTCAATGAAAACTCATTCACCAGTCTATTTAGCAGGCGGGGGTCTCGTTCGTTAACGGAATTAACCAGACAAATCACTCCACCAACTAAGAACGGCCATGCACCACCACCCATAGAATCAAGAAAG
>2TW_14675
TCATCCCAGTTACCGCTCATAGCGTAGGGCGCTGCTTCCTTACGGTTAGCTCACGCACTTCGGCTACAAACGACTTCCATGATGTGACGGGCGGTGTGTACAAGGCCCGGGAACGTATTCACGGCGCCGTAGCTGATGCGCCATTACTAGCGATTCCGGCTTCATGAAGGCGAGTTGCAGCCTTCAATCCGAACTGGGCCCAGTTTTTGAGATTTCCTCTACCTCGCGGCTTCGGGTCATTCTGTACTGGGCATTGTAGTACGTGTGCAGCCCTGGTCGTAAGGGCCATACTGACTTGACGTCATCCCCACCTTCCTCCCCGTTTCACAGGGCAGTCTGTCCAGAGAGCCTTTGCAGGCAACAGGACACAGGGGTTGCGCTCGTTGCGGGACTTAACCCAACATCTCACGACACGAGCTGACGACAGCCATGCAGCACCTGTGCAAATTGTGTATTGCTACACTCGATAGCTTTCACTA
>2TW_14678
TCATCCCAGTTACCGCTCATAGCGTAGGGCGCTGCTTCCTTACGGTTAGCTCACGCACTTCGGCTACAAACGACTTCCATGATGTGACGGGCGGTGTGTACAAGGCCCGGGAACGTATTCACGGCGCCGTAGCTGATGCGCCATTACTAGCGATTCCGGCTTCATGAAGGCGAGTTGCAGCCTTCAATCCGAACTGGGCCCAGTTTTTGAGATTTCCTCTACCTCGCGGCTTCGGTTCATTCTGTACTGGGCATTGTAGTACGTGTGCAGCCCTGGTCGTAAGGGCCATACTGACTTGACGTCATCCCCACCTTCCTCCCCGTTTCACAGGGCAGTCTGTCCAGAGAGCCTTTGCAGGCAACAGGACACAGGGGTTGCGCTCGTTGCGGGACTTAACCCAACATCTCACGACACGAGCTGACGACAGCCATGCAGCACCTGTGCAAATTGTGTATTGCTACACTCGATAGCTTTCACTA
>2TW_14680
TAGTCCCAGTCACCAGCCTTGCCGTGGGCACGCATGAAATTGCGCGACTTCGGGCACTGCCAGCTCCCATGACTTGACGGGCGGTGTGTACAAGGCTCAGGAACATATTCACCGCGGCGTAGCTGATCCGCGATTACTAGCGATTCCAACTTCATGCGGGCGAATTTCAGCCCGCAATCTGAACTGGGGTATGCTTTAGCGATTTGCTCCACCTTGCGGTCTTGCATCGTTCTGTACATACCATTGTAGCACGTGTGCAGCCCTAGACATAAAGGCCATGAGGACTTGACGTCATCCCCACCTTCCTCCGGTTTGACACCGGCAGTCTCGCTACAGTCCTCGCCATTACGCGTTAGCAAGTAGCGACAGGGGTTGCGCTCGTTGAGGGACTTAACCCGACACTTCACAGCACGAGCTGACGACAGCCATGCAGCACCTGTTCACGTTCCGCCCTTGCGGGTGTACCTCTACTTTCAT
>2TW_14690
TCACCCCAGTCACTAATTCTACCTTAGGCATCCTCCTCCAAAAGGTTAGAGTAACGACTTCGGGTATAACCAGCTTCCATGGTGTGACGGGCGGTGTGTACAAGGCCCGGGAACGGATTCACCGCTGTATAGCTGACCAGCGATTACTAGTGATTCCACCTTCATGTAAGTGAGTTGCAACTTGCAATCCGAACCTTGAAAATTTTTTGAGATTAACTAAAATTTATTCAATTTTCAGTTACTTTTTGTAATTTTCAATGTAGCACATGTGTAGCCCAGCTTATTAGGGCCACAGTGACTTGACATAATTCTCACCTTCCTCCAACTTATAGGTGGCAGTATCTTTAAAACTATAAAAAATTCTTATTTTAAGTATATTTTAAAGACAAGAGTTACGTTCGTTAAAGGAATTAACCAAACATCTTACGACACGAACTGACGACAGTCGTGCAACACCTGTACAAAGAATTTAATAAAACTAACACTTGTATAAGTAAAATTAGTTTTACTTTAAATTTTAAAATTTTACTTTATGTCAAAAGCTGGTAAGGTTTCGCGCGTATTATCGCATTAAACCACA
>2TW_14707
TCATCCCAGTTACCAGCTTCACCTTAGGATCGTACGATACTTCGGGTGCTACCGGCTTCCATGATGTGACGGGCGGTGTGTACAAGACCCGGGAACGTATTCACGCTGCCGTAGCTGATGCAGCATTACTAGCGATTCCGGCTTCATGGAGGCGAGTTGCAGCCTCCAATCCGAACTGGGCCCAGTTTTACAGATTTCCTCCACCTCGCGGTCTCGGTTCTCATTGTGCTGGGCATTGTAGTACGTGTGCAGCCCAAGGCGTAAGGGCCATACTGACCTGACGTCGTCCCCACCTTCCTCCCAGTTGATCTGGGCAGTCTGACTAGAGTCCCCACCATTACGTGCTGGCAACTAATCACAGGGGTTGCGCTCGTTGCGGGACTTAACCCAACATCTCACGACACGAGCTGACGACGGCCATGCAGCACCTGTGGAAGTCCCCCGAAGGGTCACACGCTTTCACGTGCTTAGAAATCCATGTCAAGCCTTGGTAAGGTT
>2TW_14734
TCATCCCAGTTACCGCTCATAGCGTAGGGCGCTGCCTCCTTGCGGTTGGCTTACGCACTTCGGCTACAAACGACTTCCATGATGTGACGGGCGGTGTGTACAAGGCCCGGGAACGTATTCACGGCGCCGTAGCTGATGCGCCATTACTAGCGATTCCGGCTTCATGAGGGCGAGTTGCAGCCCTCAATCCGAACTGGGCCCAGTTTTTGAGATTTCCTCCACCTTGCGGATTCGGTTCATTCTGTACTGGGCATTGTAGTACGTGTGCAGCCCTGGTCGTAAGGGCCATACTGACTTGACGTCATCCCCACCTTCCTCCCCGTTTCACAGGGCAGTCTGTCCAGAGAGCCCGAAGGCAACAGGACACAGGGGTTGCGCTCGTTGCGGGACTTAACCCAACATCTCACGACACGAGCTGACGACAGCCATGCAGCACCTGTGCAAATTCTTGATATTGCTATCAAGTCGCTAGCTTTCACTAA
>2TW_14757
TGTACTTCCTCTAAATGACCAAGTTTGACCAGCTTCTCAGCAGCGCGTTTCCGTTGCCGGTCACATGCCACCAATCCGGAGGTCTCACTAAGCCATTCAATCGGTAGTAACGACGGGCGGTGTGTACAAAGGGCAGGGACGTAATCAACGCGAGCTGATGACTCACGCTTACTAGGAATTCCTCGTTCAAGTCAAAATTACAAGTGACTATCCCCAGCACGATAAAGTTTCACAAGATTACCCAGACTTTCCAGCCAAGGTGAATACTCGTTGACTTCATCAGTGTAGCGCGCGTGCGGCCCAGAACATCTAAGGGCATCACAGACCTGTTATTGCCTCAAACTTCCATGGATTAAACATCCATAGTCCCTCTAAGAAGTTAGGTATCCACCAGAGTGAATATAACTATTAGCAGGTTAAGGTCTCGTTCGTTATCGGAATTAACCAGACAAATCACTCCACCAACTAAGAACGGCCATGCACCACCACCCATAGAATCAAGAAAG
>2TW_14843
TAGCCCCAGTTACTAGTTTTACCCTAGGCGGCTCCTTGCGGTTACCGACTTTAGGTACACCCAGCTTCCATGGCTTGACGGGCGGTGTGTACAAGGTCCGGGAACGTATTCACCGTATCATTGCTGATATACGATTACTAGCGATTCCAGCTTCATGGGGTCGAGTTGCAGACCCCAATTCGAACTGAGACGAGCTTTTTGAGATTAGCATCCTGTTACCAGGTAGCTGCCCTTTGTACTCGCCATTGTAGCACGTGTGTAGCCCTGGGCATAAAGGCCATGATGACTTGACATCATCCCCTCCTTCCTCACGCCTTACGGCGGCAGTTTCACTAGAGTTCCCAGCATTACCTGATGGCAACTAGTGATAGGGGTTGCGCTCGTTGCGGGACTTAACCCAACACCTCACGGCACGAGCTGACGACAGCCATGCAGCACCTTACGATCTGTGTATTGCTACAAAATGAGCTTTCACCCACGGTCAAACCGCATTCTAGCCCA
>2TW_14904
TCATCCCAATCACCATCCATACCTTAGGCACCTGCCTCCTTGCGGTTAGCTCGGCGGCTTTGGGTACAGACGGCTTTCATGATGTGACGGGCGGTGTGTACAAGGCCTGGGAACGTATTCACGGCGCCGTAGCTGATGCGCCATTACTAGCGATTCCAGCTTCATGCCGGCGAGTTGCAGCCGACAATCTGAACTGGGCCCGGTTTTAAGGATTTGCTCCCCATTGCTGGATTGCGCCCCTCTGTGCCGGGCATTGTAGTACGTGTGCAGCCCTGGCCGTAAGGGCCATACTGACTTGACGTCATCCCCACCTTCCTCCTCGTTGAAGCGAGGCAGTCCGTCCAGAGTGCTCCGGTCTTTCGACCGGGTGGCAACAGGACGCAGGGGGTTGCGCTCGTTACGGGACTTAACCCAACATCTCACGACACGAGCTGACGACAGCCATGCAGCACCTGTGCACGCTCCCCTTGCGGGGTCGTTACGCTTTCGCGCTTCTA
>2TW_14923
TAGTCCCAATTGCAGAGTTCATCTTAGGCGCCTGGCTCCTTGCGGTTACCTCAGCGACTTCGGATGCCCCCCACTTTCGTGGCTTGACGGGCGGTGTGTACAAGGCTCAGGAACACATTCACCGCGGTATGCTGACCCGCGATTACTAGCGATTCCAGCTTCATGCAGGCGAGTTGCAGCCTGCAATCCGAACTAGGGCACGTTTTTTGGGTATTTGCTGGCTCTCGCGAGTTTGCATCCCTTTGTGCGTGCCATTGTAGGACGTGTGCAGCCCTAGTCATAAGGGCCATGAGGACTTGACGTCATCCCCACCTTCCTCCGGTTTAACACCGGCGGTCTCACTAGAGTCCCCACCATTACGTGCTGGCAACTAGTGACAAGGGTTTCGCTCGTTAAGCGACTTAACGCGACATCTCACGACACGAGCTGACGACAGCCATGCAGCACCTGTGCTTGTTCCACCCGAAGGCGTGGCCCTGCTTTCACAGGGTTAA
>2TW_14930
TCACCCCAGTCACTAATTCTACCTTAGGCACCCTCCCCCAAACGGTTAGAGTAATGATTTCGGGCATAACCAGCTTCCATGGTGTGACGGGCGGTGTGTACAAGGCCCGGGAACGAATTCACCACTGTATAGCTGACCAGCGATTACTAGCGATTCCACCTTCATGTAGGCGAGTTGCAGCCTACAATCCGAACTTAGAACGAGTTTATAGATTAGCTAGTCTTTGCAGATTTGCATCTCATTGTCTCGCCCAATGTAGCACGTGTGTAGCCCAGGGTGTAAGGGGCATGCTGACTTGACGTCATCCCCACCTTCCTCCGGTTTATAACCAGCAGTCTTTTTAGAGTTCCATAAAAGGCAACTAAAAACAAGGTTGCGCTCGTTGCGGGACTTAACCCAACATCTCACGACACGAGCTGACGACAGCCATGCACCACCTGTGTATACGTTCCAAACGGCACTTTCTCCTTTCAAAGAAATTCGTATCATGTCAAACCCTGGTAAGGTTCTTCGCGTTGCA
>2TW_14957
TAGCCCCTAGTTACCAGTTTTACCCTAGGCAGCTCCTTGCGGTCACCGACTTCAGGCACCCCCAGCTTCCATGGCTTGACGGGCGGTGTGTACAAGGCCCGGGAACGTATTCACCGGATCATGGCTGATATCCGATTACTAGCGATTCCAGCTTCACGGAGTCGAGTTGCAGACTCCGATCCGAACTGTGACCGGTTTTGTAGATTCGCTCCTGGTCACCCAGTGGCTGCTCTCTGTACCGGCCATTGTAGCACGTGTGTAGCCCAAGGCGTAAGGGCCGTGATGATTTGACGTCATCCCCACCTTCCTCACAGTTTGCACTGGCAGTCTCGTTAGAGTTCCCGACATGACTCGCTGGCAACTAACAACAGGGGGTTGCGCTCGTTATAGGACTTAACCTGACACCTCACGGCACGAGCTGACGACAACCATGCAGCACCTTGTAAATTGTCTTGCGAAAGTTCTGTTTCCAAAACGGTCAATCTACATTTAAGCCTTGGTAAGGTTCCT
>2TW_14995
TAGCCCTAGTTACTGATTCTACCCTAACGAAATCTTTTACCTTCCGCTTCAGGTCTACCCAACTTCCATGGCTTGACGGGCGGTGTGTACAAGGTCCGGGAACGTATTCACCGGATCATAGCTGATATCCGATTACTAGCGATTCCAGCTTCACGGAGTCGAGTTGCAGACTCCGATCCGAACTGTGATCGTCTTTTTGTGATTGGCTTGCCATCGCTGGCTTGCAACACTCTGTAACGACCATTGTAGCACGTGTGTTGCCCTGGACGTAAGGGCCATGATGACTTGACGTCGTCCCCTCCTTCCTCTCTACTTGCGTAGGCAGTCTTGTCTGAGTCCCCGACTTAACTCGCTGGCAACAGACAACAGGGGTTGCGTTCGTTGCGGGACTTAACCCAACACCTCACGGCACGAACTGACGACAGCCATGCAGCACCTTGTTTTGAGCCATTGCTGGCAGACCTATTTCCTAAGCCCCTTCTCGCACATTCTAGTCCAGGTAAGGTT
>2TW_15014
TCACCCTGGTCATTATCAGCACCTTAGTAGCTTCCCTCCCATAAAGGGTTGGGATCACCACTTTGGGTATTAACAACTCCCGTGGTGTGACGGGCGGTGTGTACAAGGCCCGGGAACGTATTCACCGCCATATAGCTGACTGGCGATTACTAGCGATTCCGGCTTCATGTAGGCGAGTTGCAGCCTACAATCCGAACTGAGGCTGAGTTTAGCAGATTGGCTTGCTCTCACGAGTTTGCTACCGATTGTCTCAGCCATTGTATTACGTGTGTAGCCCAGGATATAAGGGGCATGCTGACTTGACGTCATCCTCTCCTTCCTCCGGTTTACACCGGCAGTCTTTTTAGAAATTTAAACTAAAAACAAGGGTTGCGCTCGTTGCTAGACTTAACTATACACCTCACGGCACGAGCTGACGACAGCCATGCACCACCTGTAGCCGAGTTCCCTTTCGGGCACCAATCTATCTCTAGAAAGTCCTCGGTATGTCAATCCCTGGTAAGGTTCTTCGCGTTG
>2TW_15083
TCACCCCAGTCACTAATTCTACCTTAGGCACCCTCCCCCAAACGGTTAGAGTAATGATTTCGGGCATAACCAGCTTCCATGGTGTGACGGGCGGTGTGTACAAGGCCCGGGAACGAATTCACCACTGTATAGCTGACCAGCGATTACTAGCGATTCCACCTTCATGTAGGCGAGTTGCAGCCTACAATCCGAACTTAGAACGAGTTTATAGATTAGCTAGTCTTTGCAGATTTGCATCTCATTGTCTCGCCCAATGTAGCACGTGTGTAGCCCAGGGTGTAAGGGGCATGCTGACTTGACGTCATCCCCACCTTCCTCCGGTTTATAACCAGCAGTCTTTTTAGAGTTCCATAAAAGGCAACTAAAAACAAGGGTTGCGCTCGTTGCGGGACTTAACCCAACATCTCACGACACGAGCTGACGACAGCCATGCACCACCTGTGTATACGTTCCAAACGGCACTTTCTCCTTTCAAAGAAATTCGTATCATGTCAAACCCTGGTAAGGTTCTTCGCGTTGCA
>2TW_15094
TAGCCCCAGTTACTAGTATAACCCTAGGCGACTCCTTGCGGTTATCGACTTCAGGTTCTCCCAGCTTCCATGGCTTGACGGGCGGTGTGTACAAGGCCCGGGAACGTATTCACCGAATCAATGCTGATATTCGATTACTAGCGAATCCAGCTTCATGAGGTCGAGTTGCAGACCTCAATCCGAACTGAGAATGGCTTTTTGAGGTTTGCGCCTTGTTACCAAGTGGCGTCTCATTGTACCATCCATTGTAGCACGTGTGTAGCCCTGGGCGTAAGGGCCATGATGACTTGACGTCGTCCCCGCCTTCCTCACTACTTGCGTAGGCAGTTTCTCTAGAGTCCCCAGCATAACCTGATGGCAACTAAAGATAGGGGTTGCGCTCGTTGCGGGACTTAACCCAACACCTCACGGCACGAGCTGACGACAGCCATGCAGCACCTTGCCAGTTGCCCCGAAGGGAAGCCACCTTTCGGCAGCGGTCACCTGACATTTAAGCCCAGGTAAGGTTT
>2TW_15140
TCACCTTCCTCTAAATGATAAGGTTTGGACAAGTTCTCACGGTCAGGCCCCAATGAAGGAGCCAAAACCACAATCCCGAGTCCTCACCGGACCATTCAATCGGTAGGTGCGACGGGCGGTGTGTACAAAGGGCAGGGACGTAATCATTGCAGTTTGATGAACTGCGATTACTAGGAATTCCTCGTTCAAGATTAATAATTGCAATAATCTATCCCTATCACGATGCATGTTAACAAGATTACCCAGGCCTCTCGGCCAAGGTTATATGCTCGTTGAGTGCATCAGTGTAACGCGCGTGCGGCCCAGGACATCTAAGGGCATCACAGACCTGTTATTGCCGCCATCTTCCTTCATCTTGTAGAATGAACGTCCCTCTAAGAAGCTCTTACCAATGAAAAACCATTAGTAGAACTATTTAGCAGGCGGCGGTCTCGTTCGTTAACGGAATTAACCAGACAAATCACTCCACCAACTAAGAACGGCCATGCACCACCACCCATAGAATCAAGAAAACG
>2TW_15156
TCACCCCAGTCATCAACCCCGCCTTCGGCACCCTCCTCCCCCGAAAGGGTTAGAGTAATGACTTCGGGCGTGGCTCACTTCCATGGTGTGACGGGCGGTGTGTACAAGGCCCGGGAACGGATTCACCGCAGTATGCTGACCTGCGATTACTAGCGATTCCTCCTTCATGCAGGCGAGTTGCAGCCTGCAATCTGAACTGTGCCAGGGTTTGTGAGATTCGCTCTCCCTCGCGGGTTGGCTGCTCTGTGTCCCTCGCATTGTAGTACGTGTGTCGCCCAGGACGTAAGGGCCATGCTGACTTGACGTCATCCTCACCTTCCTCCGGTTTGTCACCGGCAGTCTCGCTAGAGTTCCCAACTTAATGATGGCAACTAACGACGAGGGTTGCGCTCGTTGCGGGACTTAACCCAACATCTCACGACACGAGCTGACGACAGCCATGCAGCACCTGTCTTCTGGTTCCTTACGGCACTCTCCCCTTTCAAGGAGATT
>2TW_15169
TCATCCCAGTTACCGCTCATAGCGTAGGGCGCTGCCTCCTTGCGGTTGGCTTACGCACTTCGGCTACAAACGACTTCCATGATGTGACGGGCGGTGTGTACAAGGCCCGGGAACGTATTCACGGCGCCGTAGCTGATGCGCCATTACTAGCGATTCCGGCTTCATGAGGGCGAGTTGCAGCCCTCAATCCGAACTGGGCCCAGTTTTTGAGATTTCCTCCACCTTGCGGATTCGGTTCATTCTGTACTGGGCATTGTAGTACGTGTGCAGCCCTGGTCGTAAGGGCCATACTGACTTGACGTCATCCCCACCTTCCTCCCCGTTTCACAGGGCAGTCTGTCCAGAGAGCCCGAAGGCAACAGGACACAGGGGTTGCGCTCGTTGCGGGACTTAACCCAACATCTCACGACACGAGCTGACGACAGCCATGCAGCACCTGTGCAAATTCTTGATATTGCTACCAAGTCGCTAGCTTTCACTAA
>2TW_15214
TCACCCCAGTCACTAATTCTACCTTAGGCACCCTCCCCCAAACGGTTAGAGTAATGATTTCGGGCATAACCAGCTTCCATGGTGTGACGGGCGGTGTGTACAAGGCCCGGGAACGAATTCACCACTGTATAGCTGACCAGCGATTACTAGCGATTCCACCTTCATGTAGGCGAGTTGCAGCCTACAATCCGAACTTAGAACGAGTTTATAGATTAGCTAGTCTTTGCAGATTTGCATCTCATTGTCTCGCCCAATGTAGCACGTGTGTAGCCCAGGGTGTAAGGGGCATGCTGACTTGACGTCATCCCCACCTTCCTCCGGTTTATAACCAGCAGTCTTTTTAGAGTTCCATGAAAGGCAACTAAAAACCAAGGGTTGCGCTCGTTGCGGGACTTAACCCAACATCTCACGACACGAGCTGACGACAGCCATGCACCACCTGTGTATACGTTCCAAACGGCACTTTCTTCTTTCAAAGAATTCGTATCATGTCAAACCCTGGTAAGGTTCTTCGCGTTG
>2TW_15243
TCACCCCAGTCATCAACCCCGCCTTCGGCACCCTCCTCCCCCGAAAGGGTTAGAGTAATGACTTCGGGCGTGGCTCACTTCCATGGTGTGACGGGCGGTGTGTACAAGGCCCGGGAACGGATTCACCGCAGTATGCTGACCTGCGATTACTAGCGATTCCTCCTTCATGCAGGCGAGTTGCAGCCTGCAATCTGAACTGTGCCAGGGTTTGTGAGATTCGCTCTCCCTCGCGGGTTGGCTGCTCTGTGTCCCTCGCATTGTAGTACGTGTGTCGCCCAGGACGTAAGGGCCATGCTGACTTGACGTCATCCTCACCTTCCTCCGGTTTGTCACCGGCAGTCTCGCTAGAGTTCCCAACTTAATGATGGCAACTAACGACGAGGGTTGCGCTCGTTGCGGGACTTAACCCAACATCTCACGACACGAGCTGACGACAGCCATGCAGCACCTGTCTTCTGGTTCCTTACGGCACTCTCCCCTTTCAAGGAGATT
>2TW_15261
TAGCCCTAGTTACCAGTTTTACCCTAGGCAGCTCCTTGCGGTCACCGACTTCAGGCACCCCCAGCTTCCATGGCTTGACGGGCGGTGTGTACAAGGCCCGGGAACGTATTCACCGGATCATGGCTGATATCCGATTACTAGCGATTCCAGCTTCACGGAGTCGAGTTGCAGACTCCGATCCGAACTGAGAACGGTTTTGTAGATTCGCTCCTGGTCACCCAGTGGCTGCTCTCTGTACCGTCCATTGTAGCACGTGTGTAGCCCAAGGCGTAAGGGCCGTGATGATTTGACGTCATCCCCACCTTCCTCACAGTTTGCACTGGCAGTCTTGTTAGAGTTCCCGACATGACTCGCTGGCAACTAACAACAGGGGTTGCGCTCGTTATAGGACTTAACCTGACACCTCACGGCACGAGCTGACGACAACCATGCAGCACCTTGTAAATTGTCTTGCGAAGGGTCTGTTTCCAAACCGGTCAATCTACATTTAAGCCTTGGTAAGGTTCCTCGCG
>2TW_15272
TAGCCCCAATTACCGGTTTTACCCTAGGCCGCTCCTTGCGGTGACAGACTTCAGGTTCCCCCAGCTTTCATGGCTTGACGGGCGGTGTGTACAAGGCCCGGGAACGTATTCACCGCATCATTGCTGATATGCGATTACTAGCGAATCCAACTTCATGAGGTCGAGTTGCAGACCTCAATCCGAACTGTGATTGGCTTTTGGAGATTAGCTTACTGTTACCAGCTTGCAGCCCTCTGTACCAACCATTGTAGCACGTGTGTAGCCCCGGACGTAAGGGCCATGATGACTTGACGTCGTCCCCTCCTTCCTCTCTACTTGCGTAGGCAGTCTGTTTAGAGTCCCCACCTTAACGTGCTGGCAACTAAACATAGGGGTTGCGCTCGTTGCGGGACTTAACCCAACACCTCACGGCACGAGCTGACGACAGCCATGCAGCACCTAGTTTCGTGTGATTGCTCACTGATCTATTTCTAAATCATTCACTAACTTTCAAGCCCGGGTAAGGTT
>2TW_15273
TCATCCCAGTTACCAGCCTTACCTTAGGGCGTCTGCCTCCCTTGCGGTTGGCACAAGCACTTCGGGTGCGACCGGCTTCCATGATGTGACGGGCGGTGTGTACAAGGCCCGGGAACGGATTCACCGCAGTATGCTGACCTGCGATTACTAGCGATTCCTCCTTCATGCAGGCGAGTTGCAGCCTGCAATCTGAACTGTGCCAGGGTTTGTGAGATTCGCTCTCCCTCGCGGGTTGGCTGCTCTGTGTCCCTCGCATTGTAGTACGTGTGTCGCCCAGGACGTAAGGGCCATGCTGACTTGACGTCATCCTCACCTTCCTCCGGTTTGTCACCGGCAGTCTCGCTAGAGTTCCCAACTTAATGATGGCAACTAACGACGAGGGTTGCGCTCGTTGCGGGACTTAACCCAACATCTCACGACACGAGCTGACGACAGCCATGCAGCACCTGTCTTCCGGTTCCTTACGGCACTCTCCCCTTTNAAGG
>2TW_15280
TCATCCCAGTTACCAGCCTTACCTTAGGGCTCTGCCTCCTTGCGGTTGGCACAAGCACTTCGGGTGCGACCGGCTTCCATGATGTGACGGGCGGTGTGTACAAGACCCGGGAACGTATTCACGGGGCCGTAGATGATGCCCCATTACTAGCGATTCCAACTTCATGGAGGCGAGTTGCAGCCTCCAATCCGAACTGGGCCCAGTTTTACAGATTTCCTCCACCTCGCGGTATCGGTTCTCATTGTGCTGGGCATTGTAGTACGTGTGCAGCCCTAGGCGTAAGGGCCATACTGACCTGACGTCCGTCCCCACCTTCCTCCCAGTTGATCTGGGCAGTCTGACTAGAGTCCCCACCATTACGTGCTGGCAACTAATCACAAGGGTTGCGCTCGTTGCGGGACTTAACCCAACATCTCACGACACGAGCTGACGACGGCCATGCAGCACCTGTGCAAACTCCCCCGGAAGGGTCACGCGCTTTCACGCGCTTAGAGA
>2TW_15313
TAGCCCTAGTTACCAGTTTTACCCTAGGCAGCTCCTTGCGGTCACCGACTTCAGGCACCCCCAGCTTCCATGGCTTGACGGGCGGTGTGTACAAGGCCCGGGAACGTATTCACCGGATCATGGCTGATATCCGATTACTAGCGATTCCAGCTTCACGGAGTCGAGTTGCAGACTCCGATCCGAACTGTGACCGGTTTTGTAGATTCGCTCCTGGTCACCCAGTGGCTGCTCTCTGTACCGGCCATTGTAGCACGTGTGTAGCCCAAGGCGTAAGGGCCGTGATGATTTGACGTCATCCCCACCTTCCTCACAGTTTGCACTGGCAGTCTCGTTAGAGTTCCCGACATGACTCGCTGGCAACTAACAACAGGGGTTGCGCTCGTTATAGGACTTAACCTGACACCTCACGGCACGAGCTGACGACAACCATGCAGCACCTTGTAAATTGTCTTGCGAAAGTTCTGTTTCCAAAACGGTCAATCTACATTTAAGCCTTGGTAAGGTT
>2TW_15327
TCATCCCAGTTACCAGCCTTACCTTAGGGCTCTGCCTCCTTGCGGTTGGCACAAGCACTTCGGGTGCGACCGGCTTCCATGATGTGACGGGCGGTGTGTACAAGACCCGGGAACGTATTCACGGGGCCGTAGATGATGCCCCCATTACTAGCGATTCCAACTTCATGGAGGCGAGTTGCAGCCTCCAATCCGAACTGGGCCCAGTTTTACAGATTTCCTCCACCTCGCGGTATCGGTTCTCATTGTGCTGGGCATTGTAGTACGTGTGCAGCCCTAGGCGTAAGGGCCATACTGACCTGACGTCGTCCCCACCTTCTCCCAGTTGATCTGGGCAGTCTGACTAGAGTCCCCACCATTACGTGCTGGCAACTAATCACAAGGGTTGCGCTCGTTGCGGGACTTAACCCAACATCTCACGACACGAGCTGACGACGGCCATGCAGCACCTGTGCAAATCCCCCGAAGGGTCACGCGCTTTCACGCGCTTAGAGA
>2TW_15413
TAGTCCCAATTGCAGAGTTCATCTTAGGCGCCTGGCTCCTTGCGGTTACCTCAGCGACTTCGGATGCCCCCCACTTTCGTGGCTTGACGGGCGGTGTGTACAAGGCTCAGGAACACATTCACCGCGGTATGCTGACCCGCGATTACTAGCGATTCCAGCTTCATGCAGGCGAGTTGCAGCCTGCAATCCGAACTAGGGCACGTTTTTTGGGATTTGCTGGCTCTCGCGAGTTTGCATCCCTTTGTGCGTGCCATTGTAGGACGTGTGCAGCCCTAGTCATAAGGGCCATGAGGACTTGACGTCATCCCCACCTTCCTCCGGTTTAACACCGGCGGTCTCACTAGAGTCCCCACCATTACGTGCTGGCAACTAGTGACAAGGGTTTCGCTCGTTAAGCGACTTAACGCGACATCTCACGACACGAGCTGACGACAGCCATGCAGCACCTGTGCTTGTTCCACCCGAAGGCGTGGCCCTGCTTTCACAGGGTTAA
>2TW_15439
TAGCCCCTAGTTACTAGTTTTACCCTAGGCAGCTCCTTGCGGTTACCGACTTCAGGTACCCCCAGCTTCCATGGCTTGACGGGCGGGTGTGTACAAGGCCCGGGAACGTATTCACCGCGCCATGGCTGATGCGCGATTACTAGCGATTCCAGCTTCACGGAGTCGAGTTGCAGACTCCGATCCGAACTGAGATAGTGTTTAAGGGATTCGCTCCTGGTCACCCAGTGGCTGCCCTCTGTCACTACCATTGTAGCACGTGTGTGGCCCAGGATGTAAGGGCCGTGATGACTTGACGTCGTCCCCACCTTCCTCACAGCTTACGCTGGCAGTTCTGCTAGAGTCCCCGGCATTACCCGTTGGCAACTAACAGTAGGGGTTGCGCTCGTTGCGGGACTTAACCCAACACCTCACGGCACGAGCTGACGACAGCCATGCAGCACCTTGAAAATTGTCCGAAGAAGGACACCTTTCGGCATCTGTCAATTCCCATTTAAAACCCTGGTAAGGTTCCTCGCGT
>2TW_15505
TCATCCCAGTTACCGCTCATAGCGTAGGGCGCTGCCTCCTTACGGTTGGCTTACGCACTTCGGCTACAAACAACTTCCATGATGTGACGGGCGGTGTGTACAAGGCCCGGGAACGTATTCACGGCGCCGTAGCTGATGCGCCATTACTAGCGATTCCGGCTTCATGGAGGCGAGTTGCAGCCTCCAATCCGAACTGGGCCCAGTTTTTGAGATTTCCTCCACCTCGCGGATTCGGATCATTCTGTACTGGGCATTGTAGTACGTGTGCAGCCCTGGTCGTAAGGGCCATACTGACTTGACGTCATCCCCACCTTCCTCCCCGTTTCACAGGGCAGTCTGTCCAGAGAGCCCGAAGGCAACAGGACACAGGGGTTGCGCTCGTTGCGGGACTTAACCCAACATCTCACGACACGAGCTGACGACAGCCATGCAGCACCTGTGCAAATTATCGGTATTGCTACCGACTCGCTAACTTTCATTAACTTAGAGATGCA
>2TW_15538
TCACCCCAGTCACTAATTCTACCTTAGGCAACCTCCTCCAAATAAATGGTTAGAGTAATGACTTCGGGCATAACCAGCTTCCATGGTGTGACGGGCGGTGTGTACAAGGCCCGGGAACGGATTCACCGCTGTGTAGCTGACCAGCGATTACTAGCGATTCCACCTTCATGTAGGCGAGTTGCAGCCTACAATCCGAACTTAGAACGAGTTTATAGATTAGCTAATCTTCGCAGATTTGCATCTCATTGTCTCGCCCAATGTAGCACGTGTGTAGCCCAGGGTGTAAGGGGCATGCTGACTTGACGTCATCCCCACCTTCCTCCGGTTTATAACCAGCAGTCTTTTTAGAGTTCCATAAAAGGCAACTAAAAACAAGGGTTGCGCTCGTTGCGGGACTTAACCCAACATCTCACGACACGAGCTGACGACAGCCATGCACCACCTGTGTATACGCTCCAAACGGCACTTTCTTCTTTCAAAGAAATTCGTATCATGTCAAACCCTGGTAAGGTTCTTCG
>2TW_15551
TCATCCCAGTTACCGCTCATAGCGTAGGGCGCTGCTTCCTTACGGTTAGCTCACGCACTTCGGCTACAAACGACTTCCATGATGTGACGGGCGGTGTGTACAAGGCCCGGGAACGTATTCACGGCGCCGTAGCTGATGCGCCATTACTAGCGATTCCGGCTTCATGAAGGCGAGTTGCAGCCTTCAATCCGAACTGGGCCCAGTTTTTGAGATTTCCTCTACCTCGCGGCTTCGGTTCATTCTGTACTGGGCATTGTAGTACGTGTGCAGCCCTGGTCGTAAGGGCCATACTGACTTGACGTCATCCCCACCTTCCTCCCCGTTTCACAGGGCAGTCTGTCCAGAGAGCCTTTGCAGGCAACAGGACACAGGGGTTGCGCTCGTTGCGGGACTTAACCCAACATCTCACGACACGAGCTGACGACAGCCATGCAGCACCTGTGCAAATCGTGTATTGCTACACTCGATAGCTTTCACTA
>2TW_15562
TAGCCCCAGTTACTAGTATAACCCTAGGCGACTCCTTGCGGTTATCGACTTCAGGTTCTCCCAGCTTCCATGGCTTGACGGGCGGGTGTGTACAAGGCCCGGGAACGTATTCACCGAATCAATGCTGATATTCGATTACTAGCGAATCCAGCTTCATGAGGTCGAGTTGCAGACCTCAATCCGAACTGAGAATGGCTTTTTGAGGTTTGCGCCTTGTTACCAAGTGGCGTCTCATTGTACCATCCATTGTAGCACGTGTGTAGCCCTGGGCGTAAGGGCCATGATGACTTGACGTCGTCCCCGCCTTCCTCACTACTTGCGTAGGCAGTTTCTCTAGAGTCCCCAGCATAACCTGATGGCAACTAAAGATAGGGGTTGCGCTCGTTGCGGGACTTAACCCAACACCTCACGGCACGAGCTGACGACAGCCATGCAGCACCTTGCCAGTTGCCCCGAAGGGAAGCCACCTTTCGGCAGCGGTCACCTGACATTTAAGCCCAGGTAAGGTTT
>2TW_15567
TCATCCCAGTTACCAGCCTTACCTTAGGGCTCTGCCTCCTTGCGGTTGGCACAAGCACTTCGGGTGCGACCGGCTTCCATGATGTGACGGGCGGTGTGTACAAGACCCGGGAACGTATTCACGGGGCCGTAGATGATGCCCCATTACTAGCGATTCCAACTTCATGGAGGCGAGTTGCAGCCTCCAATCCGAACTGGGCCCAGTTTTACAGATTTCCTCCACCTCGCGGTATCGGTTCTCATTGTGCTGGGCATTGTAGTACGTGTGCAGCCCTAGGCGTAAGGGCCATACTGACCTGACGTCGTCCCCACCTTCCTCCCAGTTGATCTGGGCAGTCTGACTAGAGTCCCCACCATTACGTGCTGGCAACTAATCACAAGGGTTGCGCTCGTTGCGGGACTTAACCCAACATCTCACGACACGAGCTGACGACGGCCATGCAGCACCTGTGCAAATCCCCCCGAAGGGTCACGCGCTTTCACGCGCTTAGAGA
>2TW_15569
TCACCCCAGTCATCAACCCCGCCTTCGGCACCCTCCTCCCCCGAAAGGGTTAGAGTAATGACTTCGGGCGTGGCTCACTTCCATGGTGTGACGGGCGGTGTGTACAAGGCCCGGGAACGGATTCACCGCAGTATGCTGACCTGCGATTACTAGCGATTCCTCCTTCATGCAGGCGAGTTGCAGCCTGCAATCTGAACTGTGCCAGGGTTTGTGAGATTCGCTCTCCCTCGCGGGTTGGCTGCTCTGTGTCCCTCGCATTGTAGTACGTGTGTCGCCCAGGACGTAAGGGCCATGCTGACTTGACGTCATCCTCACCTTCCTCCGGTTTGTCACCGGCAGTCTCGCTAGAGTTCCCAACTTAATGATGGCAACTAACGACGAGGGTTGCGCTCGTTGCGGGACTTAACCCAACATCTCACGACACGAGCTGACGACAGCCATGCAGCACCTGTCTTCCGGTTCCTTACGGCACTCTCCCTTTCAAGGAGATT
>2TW_15584
TCACCCCAGTCACTAATTCTACCTTAGGCACCCTCCCCCAAACGGTTAGAGTAATGATTTCGGGCATAACCAGCTTCCATGGTGTGACGGGCGGTGTGTACAAGGCCCGGGAACGAATTCACCACTGTATAGCTGACCAGCGATTACTAGCGATTCCACCTTCATGTAGGCGAGTTGCAGCCTACAATCCGAACTTAGAACGAGTTTATAGATTAGCTAGTCTTTGCAGATTTGCATCTCATTGTCTCGCCCAATGTAGCACGTGTGTAGCCCAGGGTGTAAGGGGCATGCTGACTTGACGTCATCCCCACCTTCCTCCGGTTTATAACCAGCAGTCTTTTTAGAGTTCCATAAAAGGCAACTAAAAACAAGGGTTGCGCTCGTTGCGGGACTTAACCCAACATCTCACGACACGAGCTGACGACAGCCATGCAGCACCTGTGTTCTGTCCGGCCGAACCGAAGAGTCTAGTTTCCTAAACTCGCGACAGACATGTCAAGGGTTGTAAGGTT
>2TW_15616
TCATCCCAGTTACCAGCCTTACCTTAGGGCTCTGCCTCCTTGCGGTTGGCACAAGCACTTCGGGTGCGACCGGCTTCCATGATGTGACGGGCGGTGTGTACAAGACCCGGGAACGTATTCACGGGGCCGTAGATGATGCCCCATTACTAGCGATTCCAACTTCATGGAGGCGAGTTGCAGCCTCCAATCCGAACTGGGCCCAGTTTTACAGATTTCCTCCACCTCGCGGTATCGGTTCTCATTGTGCTGGGCATTGTAGTACGTGTGCAGCCCTAGGCGTAAGGGCCATACTGACCTGACGTCCGTCCCCACCTTCCTCCCAGTTGATCTGGGCAGTCTGACTAGAGTCCCCACCATTACGTGCTGGCAACTAATCACAAGGGTTGCGCTCGTTGCGGGACTTAACCCAACATCTCACGACACGAGCTGACGACGGCCATGCAGCACCTGTGCAAACTCCCCCGGAAGGGTCACGCGCTTTCACGCGCTTAGAGA
>2TW_15640
TCATCCCAGTTACCGCTCATAGCGTAGGGCGCTGCTTCCTTACGGTTAGCTCACGCACTTCGGCTACAAACGACTTCCATGATGTGACGGGCGGTGTGTACAAGGCCCGGGAACGTATTCACGGCGCCGTAGCTGATGCGCCATTACTAGCGATTCCGGCTTCATGAAGGCGAGTTGCAGCCTTCAATCCGAACTGGGCCCAGTTTTGGAGATTTCCTCTACCTCGCGGCTTCGGGTCATTCTGTACTGGGCATTGTAGTACGTGTGCAGCCCTGGTCGTAAGGGCCATACTGACTTGACGTCATCCCCACCTTCCTCCCCGTTTCACAGGGCAGTCTGTCCAGAGAGCCTTTGCAGGCAACAGGACACAGGGGTTGCGCTCGTTGCGGGACTTAACCCAACATCTCACGACACGAGCTGACGACAGCCATGCAGCACCTGTGCAAATTGTGTATTGCTACACTCGATAGCTTTCACTA
>2TW_15767
TCATCCCAGTTACCGCTCATAGCGTAGGGCGCTGCTTCCTTACGGTTAGCTCACGCACTTCGGCTACAAACGACTTCCATGATGTGACGGGCGGTGTGTACAAGGCCCGGGAACGTATTCACGGCGCCGTAGCTGATGCGCCATTACTAGCGATTCCGGCTTCATGAAGGCGAGTTGCAGCCTTCAATCCGAACTGGGCCCAGTTTTGGAGATTTCCTCTACCTCGCGGCTTCGGGTCATTCTGTACTGGGCATTGTAGTACGTGTGCAGCCCTGGTCGTAAGGGCCATACTGACTTGACGTCATCCCCACCTTCCTCCCCGTTTCACAGGGCAGTCTGTCCAGAGAGCCTTTGCAGGCAACAGGACACAGGGGTTGCGCTCGTTGCGGGACTTAACCCAACATCTCACGACACGAGCTGACGACAGCCATGCAGCACCTGTGCAAATTGTGTATTGCTACACTCGATAGCTTTCACTA
>2TW_15790
TCACCTCGGTCACTAATTTTACCTTCGGCAGCTCCCTCCTTGCGGTTGGGCCACTGACTTTGGGTGTTACCGACTTTCGTGACGTGACGGGCGGTGTGTACAAGCCCCGGGAACCGTATTCACCGTAGCGTTGCTGATCTACGATTACTAGCAACTCCGACTTCATGAGGTCGAGTTGCAGACCTCAATCCGAACTGAGACCGACTTTTTGGGATTCGCTCCACCTTGCGGTATTGCAGCCCTTTGTATCGGCCATTGTAGCATGCGTGCAGCCCAAGACATAAGGGGCATGATGATTTGACGTCATCCCCACCTTCCTCCGAGTTAACCCCGGCAGTCTCCTGTGAGTCCCCAACTAAATGCTGGCAACACAGAACGAGGGTTGCGCTCGTTGCGGGACTTAACCCAACATCTCACGACACGAGCTGACGACAACCATGCACCACCTGTATAGAGCCCCTTGCGGACACGACATCTCTGCCGCTTTTCCCATATGTCAAGCCTTGGTAA
>2TW_15799
TCATCCCAGTTACCAGCCTTACCTTAGGGCTCTGCCTCCTTGCGGTTGGCACAAGCACTTCGGGTGCGACCGGCTTCCATGATGTGACGGGCGGTGTGTACAAGACCCGGGAACGTATTCACGGGGCCGTAGATGATGCCCCATTACTAGCGATTCCAACTTCATGGAGGCGAGTTGCAGCCTCCAATCCGAACTGGGCCCAGTTTTACAGATTTCCTCCACCTCGCGGTATCGGTTCTCATTGTGCTGGGCATTGTAGTACGTGTGCAGCCCTAGGCGTAAGGGCCATACTGACCTGACGTCGTCCCCACCTTCCTCCCAGTTGATCTGGGCAGTCTGACTAGAGTCCCCACCATTACGTGCTGGCAACTAATCACAAGGGTTGCGCTCGTTGCGGGACTTAACCCAACATCTCACGACACGAGCTGACGACGGCCATGCAGCACCTGTGCAAATCCCCGAAGGGTCACGCGCTTTCACGCGCTTAGAGA
>2TW_15812
TCACCCCAGTCACTAATTCTACCTTAGGCACCCTCCCCCAAACGGTTAGAGTAATGATTTCGGGCATAACCAGCTTCCATGGTGTGACGGGCGGTGTGTACAAGGCCCGGGAACGAATTCACCACTGTATAGCTGACCAGCGATTACTAGCGATTCCACCTTCATGTAGGCGAGTTGCAGCCTACAATCCGAACTTAGAACGAGTTTATAGATTAGCTAGTCTTTGCAGATTTGCATCTCATTGTCTCGCCCAATGTAGCACGTGTGTAGCCCAGGGTGTAAGGGGCATGCTGACTTGACGTCATCCCCACCTTCCTCCGGTTTATAACCAGCAGTCTTTTTAGAGTTCCATGAAAAGGCAACTAAAAAACAAGGGTTGCGCTCGTTGCGGGACTTAACCCAACATCTCACGACACGAGCTGACGACAGCCATGCACCACCTGTGTATAACGTTCCAAACGGCACTTTCTTCTTTCAAAGAAATTCGTATCATGTCAAAACCCTGGTAAGGTTCTTCGCGTTG
>2TW_15881
TCATATTAGTCACCGACTCAACCGTTGATATTCGCTTCCTTAAAAAGGTTGGCAACCTATCTTCGGGACAAGACGGCTCCCAGCATGTGACGGGCGGTGTGTACAAAACTGGGGAACGTATTCACCGCCGTATAGCTGACCGGCGATTACTAGCGATTCCGGCTTCATGAAGTCGAGTTGCAGACTTCAATCCGAACTGAGACAAAGTTTACTAGATTTGCTCCCCCTCACGGGTTTGCGTCCTATTGTCTTTGCCATTGTATTACGCGTGTAGCCCAGGATGTAAGGGGCATGCTGACTTGACGTCATCCTCTCCTTCCTCCGGTTTACACCGGCAGTCTCTTTTGAGTCCTTTACCTAAAAAGTAGGTAACAAAAGACAAGGGTTGCGCTCGTTCAAAGACTTAACTCGACACCTCACGGCACGAGCTGACGACAGCCATGCACCACCTGTTGTTTCAGCTCCCATATCAAAGATAAGGGCACCTTTCAATCTCTCGAAAGTTCTGAACATGTCAATCCCT
>2TW_15911
TCACCTTCCTCTAAATGATAAGGTTTGGACAAGTTCTCACGGTCAGGCCCCAATGAAGGAGCCAAAACCACAATCCCGAGTCCTCACCGGACCATTCAATCGGTAGGTGCGACGGGCGGTGTGTACAAAGGGCAGGGACGTAATCATTGCAGTTTGATGAACTGCGATTACTAGGAATTCCTCGTTCAAGATCAATAATTGCAATGATCTATCCCTATCACGATGCGTGTTACAAGATTACCCAGTCCTGTCGAACAAGGTTATAGACTCGTTGAACGCATCAGTGTAGCGCGCGTGCGGCCCAGAACATCTAAGGGCATCACAGACCTGTTATTGCCCCCAACTTCCTTCGATTAAACACCGAAAGTCCCTCTAAGAAGTAATCGAGAGATGCAAACGCATCCCAAGAACTATTTAGCAGGCGGGGGTCTCGTTCGTTAACGGAATTAACCAGACAAATCACTCCACCAACTAAGAACGGCCATGCACCACCACCCATAGAATCAAGAAAGAGCT
>2TW_15969
TATCCTTCCTCTAAATGATAAGGTTCACGACTCTTCCCGCATGATGACTAACTTGCCACCTCACAGTCCAAATCATTCACCGGATCACTCAATCGGTAGGAGCGACGGGCGGTGTGTACAAAGGGCAGGGACATAATCAGCGCAAGCTGATGACTTGCACTTACTAGGAATTCCTCGTTGAAGATCAATAATTGCAATGATCTATCCCCATCACGACACGGTTTCAGAAGGTTACCCAATCCTATCGGACCAGGACAAACTCGCTGAACGTGTCAGTGTAGCGCGCGTGCAGCCCAGAACATCTAAGGGCATCACAGACCTGTTATTGCCTCAAACTTCCTCGTGTTAATCACACGAAGTCCCTCTAAGAAGCTGTAGCGAAACGTGAATTTCACTCAACTATTTAGCAGGCTAAGGTCTCGTTCGTTAACGGAATTAACCAGACAAATCACTCCACCAACTAAGAACGGCCATGCACCACCACCCATAG
>2TW_15970
TCATCCCAGTTACCGCTCATAGCGTAGGGCGCTGCCTCCTTGCGGTTGGCTTACGCACTTCGGCTACAAACGACTTCCATGATGTGACGGGCGGTGTGTACAAGGCCCGGGAACGTATTCACGGCGCCGTAGCTGATGCGCCATTACTAGCGATTCCGGCTTCATGAGGGCGAGTTGCAGCCCTCAATCCGAACTGGGCCCAGTTTTTGAGATTTCCTCCACCTTGCGGATTCGGTTCATTCTGTACTGGGCATTGTAGTACGTGTGCAGCCCTGGTCGTAAGGGCCATACTGACTTGACGTCATCCCCACCTTCCTCCCCGTTTCACAGGGCAGTCTGTCCAGAGAGCCCGAAGGCAACAGGACACAGGGGTTGCGCTCGTTGCGGGACTTAACCCAACATCTCACGACACGAGCTGACGACAGCCATGCAGCACCTGTGCAAATTTTTAATATTGCTATTAAGTCGCTAGCTTTCACTAACTTAGAGATGC
>2TW_15997
TCACCCCAGTTGCTGACTATACCTTGGTCAAACGCCTCCTTGCGGTTAGCAATCTGCTTTAAGGTAGAACCAACTTCCATGGTGTGACGGGCGGTGTGTACAAGACCCGGGAACGTATTCACCGTAGCACGCTGATCTACGATTACTAGCGATTCCAGCTTCATGCACTCGAGTTGCAGAGTGCAATCCGAACTGAGGTAGATTTTTGAGTTTAGCTTAGCGTCGCCACTTTGCATCTCATTGTCACTACCATTGTAGCACGTGTGTAGCCCAACCCGTAAGGGCCATGAGGACTTGACGTCATCCCCACCTTCCTCCAGCTTATCACTGGCAGTTCTTTCAGAGTGCCCAGCATGACCTGATGGCAACTAAAAGTAGGGGTTGCGCTCGTTGCGGGACTTAACCCAACATCTCACGACACGAGCTGACGACAGCCATGCAGCACCTGTGTTCTGTCCGGCCGAACCGAAAAGTCTAGTTTCCTAAA
>2TW_16002
TCACCCCAGTTGCTGACTATACCTTGGTCAAACGCCTCCTTGCGGTTAGCAATCTGCTTTAAGGTAGAACCAACTTCCATGGTGTGACGGGCGGTGTGTACAAGACCCGGGAACGTATTCACCGTAGCACGCTGATCTACGATTACTAGCGATTCCAGCTTCATGCACTCGAGTTGCAGAGTGCAATCCGAACTGAGGTAGATTTTTGAGTTTAGCTTAGCGTCGCCACTTTGCATCTCATTGTCACTACCATTGTAGCACGTGTGTAGCCCAACCCGTAAGGGCCATGAGGACTTGACGTCATCCCCACCTTCCTCCAGCTTATCACTGGCAGTTCTTTCAGAGTGCCCAGCATTACCTGATGGCAACTAAAAGTAGGGGTTGCGCTCGTTGCGGGACTTAACCCAACATCTCACGACACGAGCTGACGACAGCCATGCAGCACCTGTGTTCTGTCCGGCCGAACCGAAAGTCTAGTTCCTAAA
>2TW_16022
TCACCCCAGTCACTAATTCTACCTTAGGCACCCTCCCCCAAACGGTTAGAGTAATGATTTCGGGCATAACCAGCTTCCATGGTGTGACGGGCGGTGTGTACAAGGCCCGGGAACGAATTCACCACTGTATAGCTGACCAGCGATTACTAGCGATTCCACCTTCATGTAGGCGAGTTGCAGCCTACAATCCGAACTTAGAACGAGTTTATAGATTAGCTAGTCTTTGCAGATTTGCATCTCATTGTCTCGCCCAATGTAGCACGTGTGTAGCCCAGGGTGTAAGGGGCATGCTGACTTGACGTCATCCCCACCTTCCTCCGGTTTATAACCAGCAGTCTTTTTAGAGTTCCATGAAAGGCAACTAAAAACAAGGGTTGCGCTCGTTGCGGGACTTAACCCAACATCTCACGACACGAGCTGACGACAGCCATGCACCACCTGTGTATACGTTCCAAACGGCACTTTCTTCTTTCAAAGAAATTCGTATCATGTCAAACCCTGGTAAGGTTCTTCGCGTTG
>2TW_16032
TCATCCCAGTTACCAGCTACACCTTAGAACACTACCTCCTTGCGGTTGGTGCGTGCGCTTCGGGTGCGACCGGCTTCCATGATGTGACGGGCGGTGTGTACAAGACCCGGGAACGTATTCACGGGGCCGTAGATGATGCCCCATTACTAGCGATTCCAACTTCATGGAGGCGAGTTGCAGCCTCCAATCCGAACTGGGCCCAGTTTTACAGATTTCCTCCACCTCGCGGTATCGGTTCTCATTGTGCTGGGCATTGTAGTACGTGTGCAGCCCAAGGCGTAAGGGCCATACTGACCTGACGTCGTCCCCACCTTCCTCCCAGTTGATCTGGGCAGTCTGACTAGAGTCCCCACCATTACGTGCTGGCAACTAATCACAGGGGTTGCGCTCGTTGCGGGACTTAACCCAACATCTCACGACACGAGCTGACGACGGCCATGCAGCACCTGTGGAAGTCCCCCGAAGGGTCACACGCTTTCACGTGCTTAGAAATCCATGTC
>2TW_16052
TCACCTTCCTCTAAATGATAAGGTTTAGACAAGTTCTCACAGCCACATCCCACTAAAGGAACGGACCACAATCCCGAGGCTTCACCGGACCATTCAATCGGTAGGTGCGACGGGCGGTGTGTACAAAGGGCAGGGACGTAATCAATGCAGATTGATGATCTGCGTTTACTAGGAATTCCTCGTTCATGAATAATAATTGCAATATTCAATCCCTATCACGATGCACGTTCCCAAGATTACCCAGGCCTCTCGGCCAAGGTTCTAGACTCGTTGAATGCATCAGTGTAGCGCGCGTGCGGCCCAGATCATCTAAGGGCATCACAGACCTGTTATTGCCCCCAACTTCCTTCGGTTAGTCACCGAAAGTCCCTCTAAGAAGACCAAGTCAATGAAAACTCATTCACCAGTCTATTTAGCAGGCGGGGGTCTCGTTCGTTAACGGAATTAACCAGACAAATCACTCCACCAACTAAGAACGGCCATGCACCACCACCCATAGAATCAAGAAAG
>2TW_16089
TCACCCCAGTCACTAATTCTACCTTAGGCACCCTCCCCCAAACGGTTAGAGTAATGATTTCGGGCATAACCAGCTTCCATGGTGTGACGGGCGGTGTGTACAAGGCCCGGGAACGAATTCACCACTGTATAGCTGACCAGCGATTACTAGCGATTCCACCTTCATGTAGGCGAGTTGCAGCCTACAATCCGAACTTAGAACGAGTTTATAGATTAGCTAGTCTTTGCAGATTTGCATCTCATTGTCTCGCCCAATGTAGCACGTGTGTAGCCCAGGGTGTAAGGGGCATGCTGACTTGACGTCATCCCCACCTTCCTCCGGTTTATAACCAGCAGTCTTTTTAGAGTTCCATAAAAGGCAACTAAAAACAAGGGTTGCGCTCGTTGCGGGACTTAACCCAACATCTCACGACACGAGCTGACGACAGCCATGCACCACCTGTGTATACGTTCCAAACGGCACTTTCTCCTTTCAAAGAAATTCGTATCATGTCAAACCCTGGTAAGGTTCTTCGCGTTGCA
>2TW_16101
TCATCCCAGTTACCGCTCATAGCGTAGGGCGCTGCCTCCTTGCGGTTGGCTTACGCACTTCGGCTACAAACGACTTCCATGATGTGACGGGCGGTGTGTACAAGGCCCGGGAACGTATTCACGGCGCCGTAGCTGATGCGCCATTACTAGCGATTCCGGCTTCATGAGGGCGAGTTGCAGCCCTCAATCCGAACTGGGCCCAGTTTTTGAGATTTCCTCCACCTTGCGGATTCGGTTCATTCTGTACTGGGCATTGTAGTACGTGTGCAGCCCTGGTCGTAAGGGCCATACTGACTTGACGTCATCCCCACCTTCCTCCCCGTTTCACAGGGCAGTCTGTCCAGAGAGCCCGAAGGCAACAGGACACAGGGGTTGCGCTCGTTGCGGGACTTAACCCAACATCTCACGACACGAGCTGACGACAGCCATGCAGCACCTGTGCAAATTCTTGATATTGCTACCAAGTCGCTAGCTTTCACTAA
>2TW_16143
TATCCTTCCTCTAAATGATAAGGTTCACGACTCTTCCCGCATGATGACTAACTTGCCACCTCACAGTCCAAATCATTCACCGGATCACTCAATCGGTAGGAGCGACGGGCGGTGTGTACAAAGGGCAGGGACATAATCAGCGCAAGCTGATGACTTGCACTTACTAGGAATTCCTCGTTGAAGATCAATAATTGCAATGATCTATCCCCATCACGACACGGTTTCAGAAGGTTACCCAATCCTATCGGACCAGGACAAACTCGCTGAACGTGTCAGTGTAGCGCGCGTGCAGCCCAGAACATCTAAGGGCATCACAGACCTGTTATTGCCTCAAACTTCCTCGTGTTAATCACACGAAGTCCCTCTAAGAAGCTGTAGCGAAACGTGAATTTCACTCAACTATTTAGCAGGCTAAGGTCTCGTTCGTTAACGGAATTAACCAGACAAATCACTCCACCAACTAAGAACGGCCATGCACCACCACCCATAG
>2TW_16149
TCACCCCAGTCACTAATTCTACCTTAGGCACCCTCCCCCAAACGGTTAGAGTAATGATTTCGGGCATAACCAGCTTCCATGGTGTGACGGGCGGTGTGTACAAGGCCCGGGAACGAATTCACCACTGTATAGCTGACCAGCGATTACTAGCGATTCCACCTTCATGTAGGCGAGTTGCAGCCTACAATCCGAACTTAGAACGAGTTTATAGATTAGCTAGTCTTTGCAGATTTGCATCTCATTGTCTCGCCCAATGTAGCACGTGTGTAGCCCAGGGTGTAAGGGGCATGCTGACTTGACGTCATCCCCACCTTCCTCCGGTTTATAACCAGCAGTCTTTTTAGAGTTCCATAAAAGGCAACTAAAAACAAGGGTTGCGCTCGTTGCGGGACTTAACCCAACATCTCACGACACGAGCTGACGACAGCCATGCACCACCTGTGTATACGTTCCAAACGGCACTTTCTCCTTTCAAAGAAATTCGTATCATGTCAAACCCTGGTAAGGTTCTTCGCGTTGCA
>2TW_16172
TCTCCTTCCTCTAGGTGGGAGGGTTTAATGATCTTCTCAGCAACAGCCGATGTTGCCATCAACTGAAACCAATCCGAACACTTCACCAGCACACCCAATCGGTAGGAGCGACGGGCGGTGTGTACAAAGGGCAGGGACGTAATCAACGCGAGCTGATGACTCGCGCTTACTAGGCATTCCTCGTTGAAGACTAATAATTGCAATAATCTATCCCCATCACGTTGCAGTTTCAAAGATTACCCGGACCTCTCGGTCAAGGATAGGCTCGTTGAATGCAACAGTGTAGCGCGCGTGCGGCCCAGAACATCTAAGGGCATCACAGACCTGTTATTGCCTCACACTTCCATTGCCTAAACGACAATAGTCCCTCTAAGAAGTCTGGCGGCTACAAAAAGTAGCCGTGACTATTTAGCAGGCTGAGGTCTCGTTCGTTACCGGAATCAACCTGACAAGGCAACCCACCAACTAAGAACGGCCATGCACCACCACCCACAGAATC
>2TW_16192
TGTACTTCCTCTAAATGACCAAGTTTGACCAGCTTCTCAGCAGCGCGTTTCCGTTGCCGGTCACATGCCACCAATCCGGAGGTCTCACTAAGCCATTCAATCGGTAGTAACGACGGGCGGTGTGTACAAAGGGCAGGGACGTAATCATTGCAGTTTGATGAACTGCGATTACTAGGAATTCCTCGTTCAAGATTAATAATTGCAATAATCTATCCCTATCACGATGCATGTTAACAAGATTACCCAGGCCTCTCGGCCAAGGTTATATGCTCGTTGAGTGCATCAGTGTAACGCGCGTGCGGCCCAGGACATCTAAGGGCATCACAGACCTGTTATTGCCGCCATCTTCCTTCATCTTGTAGAATGAACGTCCCTCTAAGAAGCTCTTACCAATGAAAAACCATTAGTAGAACTATTTAGCAGGCGGCGGTCTCGTTCGTTAACGGAATTAACCAGACAAATCACTCCACCAACTAAGAACGGCCATGCACCACCACCCAT
>2TW_16210
TCACCCCAGTCACTAATTCTACCTTAGGCACCCTCCCCCAAACGGTTAGAGTAATGATTTCGGGCATAACCAGCTTCCATGGTGTGACGGGCGGTGTGTACAAGGCCCGGGAACGAATTCACCACTGTATAGCTGACCAGCGATTACTAGCGATTCCACCTTCATGTAGGCGAGTTGCAGCCTACAATCCGAACTTAGAACGAGTTTATAGATTAGCTAGTCTTTGCAGATTTGCATCTCATTGTCTCGCCCAATGTAGCACGTGTGTAGCCCAGGGTGTAAGGGGCATGCTGACTTGACGTCATCCCCACCTTCCTCCGGTTTATAACCAGCAGTCTTTTTAGAGTTCCATAAAAGGCAACTAAAAACAAGGGTTGCGCTCGTTGCGGGACTTAACCCAACATCTCACGACACGAGCTGACGACAGCCATGCACCACCTGTGTATACGTTCCAAACGGCACTTTCTCCTTTCAAAGAATTCGTATCATGTCAAACCCTGGTAAGGTTCTTCGCGTTGC
>2TW_16232
TTTCCTTCCTCTAAGTGATATGGTTTAATTAACTTCCCGCACAAGCTAAAGCAAGCGCAGTCCAAAAAGTTCACCGAACCACTCAATCGGTAGGAGCGACGGGCGGTGTGTACAAAGGGCAGGGACGTAATCAGCACAAGCTGATGACTTATGCTTACTAGGAATTCCTCGTTCAAGATCTATAATTGCAAAGATCTATCCCCAGCACGATACGTACTATGAAGATTACCCGAATCCTTCCGGACCAGGATGTACTCGTTGCACGTATCAGTGTAGCGCGCGTGCGGCCCAGGACATCTAAGGGCATCACTGACCTGTTATTGCCTCAAACTTCCATGCGCTTGAACGCATAGTCCCTCTAAGAAGTTAGACCCGTTTTGCACAAGCCAACTATTTAGCAGGTTAAGGTCTCGTTCGTTAACGGAATTAACCAGACAAATCACTCCACCAACTAAGAACGGCCATGCACCACCACCCATAGAATCAAGAAAGAGCTCTCAATCTGTCAA
>2TW_16270
TCACCCCAGTCACTAATTCTACCTTAGGCACCCTCCCCCAAACGGTTAGAGTAATGATTTCGGGCATAACCAGCTTCCATGGTGTGACGGGCGGTGTGTACAAGGCCCGGGAACGAATTCACCACTGTATAGCTGACCAGCGATTACTAGCGATTCCACCTTCATGTAGGCGAGTTGCAGCCTACAATCCGAACTTAGAACGAGTTTATAGATTAGCTAGTCTTTGCAGATTTGCATCTCATTGTCTCGCCCAATGTAGCACGTGTGTAGCCCAGGGTGTAAGGGGCATGCTGACTTGACGTCATCCCCACCTTCCTCCGGTTTATAACCAGCAGTCTTTTTAGAGTTCCATAAAAGGCAACTAAAAACAAGGGTTGCGCTCGTTGCGGGACTTAACCCAACATCTCACGACACGAGCTGACGACAGCCATGCACCACCTGTGTATACGTTCCAAACGGCACTTTCTCCTTTCAAAGAAATTCGTATCATGTCAAACCCTGGTAAGGTTCTTCGCGTTGCA
>2TW_16312
TCACCTTCCTCTAAATGGCGAGGTTAAAAAGTTCCCATAAACTCACTCGCAATAAAGCAAACAAATTCACGGTCCCGATTTTTCACCGAGTCATTCAATCGGTAGGTGCGACGGGCGGTGTGTACAAAGGGCAGGGACGTAATCAATGCAGGCTGATGACCTGCGTTTACTAGGAATTCCTCGTTCAAGATTAATAATTGCAATAATCTATCCCTAGCACGATGCGCATTCAAAAGATTACCCGGACCTATCGATCAAGGTTATAGACTCGTTGAACGCATCAGTGTAGCGCGCGTGCGGCCCAGAACATCTAAGGGCATCACAGACCTGTTATTGCCTCCAACTTCCTTTGGCTAGTCGCCAAAAGTCCCTCTAAGAAGTCCTTACCTACAAAAATTGTAAGCAGAACTATTTAGCACGCGGAGGTCTCGTTCGTTAACGGAATTAACCAGACAAATCACTCCACCAACTAAGAACGGCCATGCACCACCACCCATAGAATCAAGAAAGAGCTCTCAAT
>2TW_16318
TCACCCCAGTCACTAATTCTACCTTAGGCACCCTCCCCAAACGGTTAGAGTAATGATTTCGGGCATAACCAGCTTCCATGGTGTGACGGGCGGTGTGTACAAGGCCCGGGAACGAATTCACCACTGTATAGCTGACCAGCGATTACTAGCGATTCCACCTTCATGTAGGCGAGTTGCAGCCTACAATCCGAACTTAGAACGAGTTTATAGATTAGCTAGTCTTTGCAGATTTGCATCTCATTGTCTCGCCCAATGTAGCACGTGTGTAGCCCAGGGTGTAAGGGGCATGCTGACTTGACGTCATCCCCACCTTCCTCCGGTTTATAACCAGCAGTCTTTTTAGAGTTCCATAAAAGGCAACTAAAAACAAGGGTTGCGCTCGTTGCGGGACTTAACCCAACATCTCACGACACGAGCTGACGACAGCCATGCACCACCTGTGTATACGTTCCAAACGGCACTTTCTCCTTTCAAAGAAATTCGTATCATGTCAAACCCTGGTAAGGTTCTTCGCGTTGCA
>2TW_16355
TCATCCCAGTTACCAGCCTTACCTTAGGGCTCTGCCTCCTTGCGGTTGGCACAAGCACTTCGGGTGCGACCGGCTTCCATGATGTGACGGGCGGTGTGTACAAGACCCGGGAACGTATTCACGGGGCCGTAGATGATGCCCCATTACTAGCGATTCCAACTTCATGGAGGCGAGTTGCAGCCTCCAATCCGAACTGGGCCCAGTTTTACAGATTTCCTCCACCTCGCGGTATCGGTTCTCATTGTGCTGGGCATTGTAGTACGTGTGCAGCCCTAGGCGTAAGGGCCATACTGACCTGACGTCGTCCCCACCTTCCTCCCAGTTGATCTGGGCAGTCTGACTAGAGTCCCCACCATTACGTGCTGGCAACTAATCACAAGGGTTGCGCTCGTTGCGGGACTTAACCCAACATCTCACGACACGAGCTGACGACGGCCATGCAGCACCTGTGCAAATCCCCCGAAGGGTCACGCGCTTTCACGCGCTTAGAGA
>2TW_16360
TCACCCCAGTCATCAACCCCGCCTTCGGCACCCTCCTCCCCCGAAAGGGTTAGAGTAATGACTTCGGGCGTGGCTCACTTCCATGGTGTGACGGGCGGTGTGTACAAGGCCCGGGAACGGATTCACCGCAGTATGCTGACCTGCGATTACTAGCGATTCCTCCTTCATGCAGGCGAGTTGCAGCCTGCAATCTGAACTGTGCCAGGGTTTGTGAGATTCGCTCTCCCTCGCGGGTTGGCTGCTCTGTGTCTCTCGCATTGTAGTACGTGTGTCGCCCAGGACGTAAGGGCCATGCTGACTTGACGTCATCCTCACCTTCCTCCGGTTTGTCACCGGCAGTCTCGCTAGAGTTCCCAACTTAATGATGGCAACTAACGACGAGGGTTGCGCTCGTTGCGGGACTTAACCCAACATCTCACGACACGAGCTGACGACAGCCATGCAGCACCTGTCTTCCGGTTCCTTACGGCACTCCTCCCCTTTCAAGGAGATT
>2TW_16375
TCACCTTCCTCTAAATGGTAAGGTTTAATTAACTTCCCACGGCTGCCTCTCCAGTAAAGGCGAAACAGCCGCAGTCCGAGAATTTCGCCGGACCATTCAATCGGTAGGTGCGACGGGCGGTGTGTACAAAGGGCAGGGACGTAATCAATGCAAGCTGATGACTTGCGTTTACTAGGAATTCCTCGTTGAAGATGAATAATTGCAATCATCTAGCCCTATCACGAAACAATTTCAAAAGATTACCCAGACATTTCTGTCAAGGTTATAAACTCGCTGAATGTTTCAGTGTAGCGCGCGTGCGGCCCAGAACATCTAAGGGCATCACAGACCTGTTATTGCCTCCCACTTCCACCGGCTAGTCGCCGATAGTCCCTCTAAGAAGTTGTCCATCATTCAAAAGAATCACGTAACTATTTAGCAGGCGGAGGTCTCGTTCGTTAACGGAATTAACCAGACAAATCACTCCACCAACTAAGAACGGCCATGCACCACCACCCATAGAATCAAGAAAGAGCTCT
>2TW_16380
TCTCCTTCCTCTAAATGATAAGGTTTAATCAACTTCCCGCAGCATCGACGGCGAACCGCCTCAGCCGCAGTCCGAAGATTTCACCGGATCATTCAATCGGTAGGAGCGACGGGCGGTGTGTACAAAGGGCAGGGACGTAATCAACGCGAGCTGATGACTCACGCTTACTAGGAATTCCTCGTTGAAGATTAATAGTTGCAATAATCTATCCCCATCACGATGAAATTTGCAAGATTACCCGGTCCTGTCGAACGAGGTGAATGCTTGTTGCTTTCATCAGTTAGCGCGCGTGCGGCCCAGAACATCTAAGGGCATCACAGACCTGTTATTGCCTCAAACTTCCACTCGCTAGGCACGAATAGTCCCTCTAAGAAGTTGTCCCCCCACAGAAAGTGAAGGTAACTATTTAGCAGGTTAAGGTCTCGTTCGTTAACGGAATTAACCAGACAAATCACTCCACCAACTAAGAACGGCCATGCACCACCACCCATACGAATCAAGAAAGAGCTCTCAA
>2TW_16392
TCACCTTCCTCTAAATGATGAGGTTTAATCAACTTCTCAAAACACGGAGTCTTGCGACGCCGTGCCTCGATCCGGAGATTTCACCGAACCATTCAATCGGTAGGTGCGACGGGCGGTGTGTACAAAGGGCAGGGACGTAATCAACGCAGTCTGATGAACTGCATTTACTAGGAATTCCTCGTTGAAGATCAATAATTGCAATAATCTATCCCCATCACGACTGGCGTTTCAAGATTACCCACACCTGTCGGCTGTAGGTTCTACTCGTTGGACCAGTCAGTGTAGCGCGCGTGCGGCCCAGAACATCTAAGGGCATCACAGACCTGTTATTGCCTCCAACTTCCATGGGCTAAACACCCATCGTCCCTCTAAGAAGCCGTGCCTGGTTTCCCAAGCAAAGCTATTTAGCAGGCGGAGGTCTCGTTCGTTATCGGAATTAACCAGACAAATCACTCCACCAACTAAGAACGGCCATGCACCACCACCCATAGAATCAAGAAAGAGCTCT
>2TW_16395
TAGCCCTAGTTACTGGTTTTACCCTAAACGGCTCCTGTTACGGGCACCCTCCTCCCCCGAAAGGGTTAGAGTAATGACTTCGGGCGTGGCTCACTTCCATGGTGTGACGGGCGGTGTGTACAAGGCCCGGGAACGGATTCACCGCAGTATGCTGACCTGCGATTACTAGCGATTCCTCCTTCATGCAGGCGAGTTGCAGCCTGCAATCTGAACTGTGCCAGGGTTTGTGAGATTCGCTCTCCCTCGCGGGTTGGCTGCTCTGTGTCCCTCGCATTGTAGTACGTGTGTCGCCCAGGACGTAAGGGCCATGCTGACTTGACGTCATCCTCACCTTCCTCCGGTTTGTCACCGGCAGTCTCGCTAGAGTTCCCAACTTAATGATGGCAACTAACGACGAGGGTTGCGCTCGTTGCGGGACTTAACCCAACATCTCACGACACGAGCTGACGACAGCCATGCAGCACCTGTCTTCTGGTTCCTTACGGCACTCTCCCCTTTCAAGGGAGATTCCG
>2TW_16421
TCACCCCAGTTGCTGACTATACCTTGGTCAAACGCCTCCTTGCGGTTAGCAATCTGCTTTAAGGTAGAACCAACTTCCATGGTGTGACGGGCGGTGTGTACAAGACCCGGGAACGTATTCACCGTAGCACGCTGATCTACGATTACTAGCGATTCCAGCTTCATGCACTCGAGTTGCAGAGTGCAATCCGAACTGAGGTAGATTTTTGAGTTTAGCTTAGCGTCGCCACTTTGCATCTCATTGTCACTACCATTGTAGCACGTGTGTAGCCCAACCCGTAAGGGCCATGAGGACTTGACGTCATCCCCACCTTCCTCCAGCTTATCACTGGCAGTTCTTTCAGAGTGCCCAGCATGACCTGATGGCAACTAAAAGTAGGGGTTGCGCTCGTTGCGGGACTTAACCCAACATCTCACGACACGAGCTGACGACAGCCATGCAGCACCTGTGTTCTGTCCGGCCGAACCGAAAAGTCTAGTTTCCTAAA
>2TW_16423
TCACCCCAGTCACTAATTCTACCTTAGGCACCCTCCCCCAAACGGTTAGAGTAATGATTTCGGGCATAACCAGCTTCCATGGTGTGACGGGCGGTGTGTACAAGGCCCGGGAACGAATTCACCACTGTATAGCTGACCAGCGATTACTAGCGATTCCACCTTCATGTAGGCGAGTTGCAGCCTACAATCCGAACTTAGAACGAGTTTATAGATTAGCTAGTCTTTGCAGATTTGCATCTCATTGTCTCGCCCAATGTAGCACGTGTGTAGCCCAGGGTGTAAGGGGCATGCTGACTTGACGTCATCCCCACCTTCCTCCGGTTTATAACCAGCAGTCTTTTTAGAGTTCCATAAAAGGCAACTAAAAACAAGGGTTGCGCTCGTTGCGGGACTTAACCCAACATCTCACGACACGAGCTGACGACAGCCATGCACCACCTGTGTATACGTTCCAAACGGCACTTTCTCCTTTCAAAGAAATTCGTATCATGTCAAACCCTGGTAAGGTTCTTCGCGTTGCA
>2TW_16449
TAGCCCTAGTTACTAGTTTTACCCTAGGCAGCTCCTTGCGGTTACCGACTTCAGGTACCCCCAGCTTCCATGGCTTGACGGGCGGTGTGTACAAGGCCCGGGAACGTATTCACCGCGCCATGGCTGATGCGCGATTACTAGCGATTCCAGCTTCACGGAGTCGAGTTGCAGACTCCGATCCGAACTGAGATAGTGTTTAAGGGATTCGCTCCTGGTCACCCAGTGGCTGCCCTCTGTCACTACCATTGTAGCACGTGTGTGGCCCAGGATGTAAGGGCCGTGATGACTTGACGTCGTCCCCACCTTCCTCACAGCTTACGCTGGCAGTTCTGCTAGAGTCCCCGGCATTACCCGTTGGCAACTAACAGTAGGGGTTGCGCTCGTTGCGGGACTTAACCCAACACCTCACGGCACGAGCTGACGACAGCCATGCAGCACCTTGAAAATTGTCCGAAGAAGGACACCTTTCGGCATCTGTCAATTCCCATTTAAACCCTGGTAAGGTTCCTCGCGTAT
>2TW_16460
TCACCCCAGTCACTAATTCTACCTTAGGCACCCTCCCCAAACGGTTAGAGTAATGATTTCGGGCATAACCAGCTTCCATGGTGTGACGGGCGGTGTGTACAAGGCCCGGGAACGAATTCACCACTGTATAGCTGACCAGCGATTACTAGCGATTCCACCTTCATGTAGGCGAGTTGCAGCCTACAATCCGAACTGAGGTAGATTTTTGAGTTTAGCTTAGCGTCGCCACTTTGCATCTCATTGTCACTACCATTGTAGCACGTGTGTAGCCCAACCCGTAAGGGCCATGAGGACTTGACGTCATCCCCACCTTCCTCCAGCTTATCACTGGCAGTTCTTTCAGAGTGCCCAGCATGACCTGATGGCAACTAAAAGTAGGGGTTGCGCTCGTTGCGGGACTTAACCCAACATCTCACGACACGAGCTGACGACAGCCATGCAGCACCTGTGTTCTGTCCGGCCGAACCGAAAAGTCTAGTTTCCTAAACTCGCGACAGAC
>2TW_16492
TCACCCCAGTTGCTGACTATACCTTGGTCAAACGCCTCCTTGCGGTTAGCAATCTGCTTTAAGGTAGAACCAACTTCCATGGTGTGACGGGCGGTGTGTACAAGACCCGGGAACGTATTCACCGTAGCACGCTGATCTACGATTACTAGCGATTCCAGCTTCATGCACTCGAGTTGCAGAGTGCAATCCGAACTGAGGTAGATTTTTGAGTTTAGCTTAGCGTCGCCACTTTGCATCTCATTGTCACTACCATTGTAGCACGTGTGTAGCCCAACCCGTAAGGGCCATGAGGACTTGACGTCATCCCCACCTTCCTCCAGCTTATCACTGGCAGTTCTTTCAGAGTGCCCAGCATGACCTGATGGCAACTAAAAGTAGGGGTTGCGCTCGTTGCGGGACTTAACCCAACATCTCACGACACGAGCTGACGACAGCCATGCAGCACCTGTGTTCTGTCCGGCCGAACCGAAAAGTCTAGTTTCCTAAA
>2TW_16544
TCATCCCAGTTACCAGTTGCACCTTAGGACCCTGCCTCCTGGTTACCCAGGTTGGCGCGGATACTTCGGGTGCTACCGGCTCCCATGATGTGACGGGCGGTGTGTACAAGACCCGGGAACGTATTCACGGCACCGTAGCTGATGCGCCATTACTAGCGATTCCGGCTTCATGGAGGCGAGTTGCAGCCTCCAATCCGAATTGAGGCCAGTTTTTGGGATTTCCTCCCCCTCGCGGGATCGGTTCACTCTGTACTGGCCATTGTAGTACGTGTGCAGCCCTGGGCGTAAGGGCCATACTGACTTGACGTCGTCCCCACCTTCCTCCTAGTTGATCTAGGCAGTCCATTTAGAGTCCCCGGCATGATCCGCTGGCAACTAAATGCAGGGGTTGCGCTCGTTGCGGGACTTAACCCAACATCTCACGACACGAGCTGACGACAGCCATGCAGCACCTGTGCAAAGTGTGGATTGCTCCACTCACGCGCTTTCACGCGATT
>2TW_16590
TCACCCCAGTCACTAATTCTACCTTAGGCACCCTCCCCCAAACGGTTAGAGTAATGATTTCGGGCATAACCAGCTTCCATGGTGTGACGGGCGGTGTGTACAAGGCCCGGGAACGAATTCACCACTGTATAGCTGACCAGCGATTACTAGCGATTCCACCTTCATGTAGGCGAGTTGCAGCCTACAATCCGAACTTAGAACGAGTTTATAGATTAGCTAGTCTTTGCAGATTTGCATCTCATTGTCTCGCCCAATGTAGCACGTGTGTAGCCCAGGGTGTAAGGGGCATGCTGACTTGACGTCATCCCCACCTTCCTCCGGTTTATAACCAGCAGTCTTTTTAGAGTTCCATAAAAGGCAACTAAAAACAAGGGTTGCGCTCGTTGCGGGACTTAACCCAACATCTCACGACACGAGCTGACGACAGCCATGCACCACCTGTGTATACGTTCCAAACGGCACTTTCTCCTTTCAAAGAAATTCGTATCATGTCAAACCCTGGTAAGGTTCTTCGCGTTGCA
>2TW_16631
TAGCCCTAATTATCTGTTTTACCCTAGGACGCTCCTTGCGGTTACGTACTTCAGGTACCCCAAACTTTCATGGCTTGACGGGCGGTGTGTACAAGGCCCGGGAACGTATTCACCGCATCATTGCTGATATGCGATTACTAGCGAATCCAACTTCAAGAGGTCGAGTTGCAGACCTCTATCCGAACTGTGAACAGCTTTTTGAGATTGGCATCCTGTTACCAGGTAGCTGCCCTCTGTACTGCCCATTGTAGCACGTGTGTAGCCCCGGACGTAAGGGCCATGATGACTTGACGTCGTCCCCTCCTTCCTCTCTGTTTGCACAGGCAGTCTGTTTAGAGTCCCCACCATTACATGCTGGCAACTAAACATAGGGGTTGCGCTCGTTGCGGGACTTAACCCAACACCTCACGGCACGAGCTGACGACAGCCATGCAGCACCTAGTTTCCTGTCCTTGCGGACGCATCCATCTCTGGATACTTCAGTAACTTTCAAGCCCGGGTAAGGTT
>2TW_16648
TCTCCTTCCTCTAGGTGGGAGGGTTTAATGATCTTCTCAGCAACAGCCGATGTTGCCATCAACTGAAACCAATCCGAACACTTCACCAGCACACCCAATCGGTAGGAGCGACGGGCGGTGTGTACAAAGGGCAGGGACGTAATCAACGCGAGCTGATGACTCGCGCTTACTAGGCATTCCTCGTTGAAGACTAATAATTGCAATAATCTATCCCCATCACGTTGCAGTTTCAAAGATTACCCGGACCTCTCGGTCAAGGATAGGCTCGTTGAATGCAACAGTGTAGCGCGCGTGCGGCCCAGAACATCTAAGGGCATCACAGACCTGTTATTGCCTCACACTTCCATTGCCTAAACGACAATAGTCCCTCTAAGAAGTCTGGCGGCTACAAAAAGTAGCCGTGACTATTTAGCAGGCTGAGGTCTCGTTCGTTACCGGAATCAACCTGACAAGGCAACCCACCAACTAAGAACGGCCATGCACCACCACCCACAGAATC
>2TW_16650
TAGCCCCAGTTACTAGTTTTACCCTAGGCGGCTCCTTGCGGTTACCGACTTTAGGTACACCCAGCTTCCATGGCTTGACGGGCGGTGTGTACAAGGTCCGGGAACGTATTCACCGTATCATTGCTGATATACGATTACTAGCGATTCCAGCTTCATGGGGTCGAGTTGCAGACCCCAATTCGAACTGAGACGAGCTTTTTGAGATTAGCATCCTGTTGCCAGGTAGCTGCCCTTTGTACTCGCCATTGTAGCACGTGTGTAGCCCTGGGCATAAAGGCCATGATGACTTGACATCATCCCCTCCTTCCTCACGCCTTACGGCGGCAGTTTCACTAGAGTTCCCAGCATTACCTGATGGCAACTAGTGATAGGGGTTGCGCTCGTTGCGGGACTTAACCCAACACCTCACGGCACGAGCTGACGACAGCCATGCAGCACCTTACGATCTGTGTATTGCTACAAAGTGAGCTTTCACCCACGGTCAAACCGCATTCTAGCCCG
>2TW_16651
TCATCCCAGTTACCAGCCTTACCTTAGGGCTCTGCCTCCTTGCGGTTGGCACAAGCACTTCGGGTGCGACCGGCTTCCATGATGTGACGGGCGGTGTGTACAAGACCCGGGAACGTATTCACGGGGCCGTAGATGATGCCCCATTACTAGCGATTCCAACTTCATGGAGGCGAGTTGCAGCCTCCAATCCGAACTGGGCCCAGTTTTACAGATTTCCTCCACCTCGCGGTATCGGTTCTCATTGTGCTGGGCATTGTAGTACGTGTGCAGCCCTAGGCGTAAGGGCCATACTGACCTGACGTCGTCCCCACCTTCCTCCCAGTTGATCTGGGCAGTCTGACTAGAGTCCCCACCATTACGTGCTGGCAACTAATCACAAGGGTTGCGCTCGTTGCGGGACTTAACCCAACATCTCACGACACGAGCTGACGACGGCCATGCAGCACCTGTGCAAATCCCCCGAAGGGTCACGCGCTTTCACGCGCTTAGAGA
>2TW_16652
TCACCCAGTCACTAATTCTACCTTAGGCACCCTCCCCAAACGGTTAGAGTAATGATTTCGGGCATAACCAGCTTCCATGGTGTGACGGGCGGTGTGTACAAGGCCCGGGAACGAATTCACCACTGTATAGCTGACCAGCGATTACTAGCGATTCCACCTTCATGTAGGCGAGTTGCAGCCTACAATCCGAACTTAGAACGAGTTTATAGATTAGCTAGTCTTTGCAGATTTGCATCTCATTGTCTCGCCCAATGTAGCACGTGTGTAGCCCAGGGTGTAAGGGGCATGCTGACTTGACGTCATCCCCACCTTCCTCCGGTTTATAACCAGCAGTCTTTTTAGAGTTCCATAAAAGGCAACTAAAAACAAGGGTTGCGCTCGTTGCGGGACTTAACCCAACATCTCACGACACGAGCTGACGACAGCCATGCACCACCTGTGTATACGTTCCAAACGGCACTTTCTCCTTTCAAAGAAATTCGTATCATGTCAAACCCTGGTAAGGTTCTTCGCGTTGCA
>2TW_16658
TCATCCCAGTTACCAGCCTTACCTTAGGGCTCTGCCTCCTTGCGGTTGGCACAAGCACTTCGGGTGCGACCGGCTTCCATGATGTGACGGGCGGTGTGTACAAGACCCGGGAACGTATTCACGGGGCCGTAGATGATGCCCCATTACTAGCGATTCCAACTTCATGGAGGCGAGTTGCAGCCTTCAATCCGAACTGGGCCCAGTTTTGGAGATTTCCTCTACCTCGCGGCTTCGGGTCATTCTGTACTGGGCATTGTAGTACGTGTGCAGCCCTGGTCGTAAGGGCCATACTGACTTGACGTCATCCCCACCTTCCTCCCCGTTTCACAGGGCAGTCTGTCCAGAGAGCCTTTGCAGGCAACAGGACACAGGGGTTGCGCTCGTTGCGGGACTTAACCCAACATCTCACGACACGAGCTGACGACAGCCATGCAGCACCTGTGCAAATTGTGTATTGCTACACTCGATAGCTTTCACTACCTTAGAGATGC
>2TW_16690
TCATCCAGTTACCGCTCATAGCGTAGGGCGCTGCTTCCTTACGGTTAGCTCACGCACTTCGGCTACAAACGACTTCCATGATGTGACGGGCGGTGTGTACAAGGCCCGGGAACGTATTCACGGCGCCGTAGCTGATGCGCCATTACTAGCGATTCCGGCTTCATGAAGGCGAGTTGCAGCCTTCAATCCGAACTGGGCCCAGTTTTTGAGATTTCCTCTACCTCGCGGCTTCGGGTCATTCTGTACTGGGCATTGTAGTACGTGTGCAGCCCTGGTCGTAAGGGCCATACTGACTTGACGTCATCCCCACCTTCCTCCCCGTTTCACAGGGCAGTCTGTCCAGAGAGCCTTTGCAGGCAACAGGACACAGGGGGTTGCGCTCGTTGCGGGACTTAACCCAACATCTCACGACACGAGCTGACGACAGCCATGCAGCACCTGTGCAAATTGTGTATTGCTACACTCGATAGCTTTCACTA
>2TW_16714
TCACCCCAGTTGCTGACTATACCTTGGTCAAACGCCTCCTTGCGGTTAGCAATCTGCTTTAAGGTAGAACCAACTTCCATGGTGTGACGGGCGGTGTGTACAAGACCCGGGAACGTATTCACCGTAGCACGCTGATCTACGATTACTAGCGATTCCAGCTTCATGCACTCGAGTTGCAGAGTGCAATCCGAACTGAGGTAGATTTTTGAGTTTAGCTTAGCGTCGCCACTTTGCATCTCATTGTCACTACCATTGTAGCACGTGTGTAGCCCAACCCGTAAGGGCCATGAGGACTTGACGTCATCCCCACCTTCCTCCAGCTTATCACTGGCAGTTCTTTCAGAGTGCCCAGCATGACCTGATGGCAACTAAAAGTAGGGGTTGCGCTCGTTGCGGGACTTAACCCAACATCTCACGACACGAGCTGACGACAGCCATGCAGCACCTGTGTTCTGTCCGGCCGAACCGAAAAGTCTAGTTTCCTAAA
>2TW_16750
TCATCCCAGTTACCAGCCTTACCTTAGGGCTCTGCCTCCTTGCGGTTGGCACAAGCACTTCGGGTGCGACCGGCTTCCATGATGTGACGGGCGGTGTGTACAAGACCCGGGAACGTATTCACGGGGCCGTAGATGATGCCCCATTACTAGCGATTCCAACTTCATGGAGGCGAGTTGCAGCCTCCAATCCGAACTGGGCCCAGTTTTACAGATTTCCTCCACCTCGCGGTATCGGTTCTCATTGTGCTGGGCATTGTAGTACGTGTGCAGCCCTAGGCGTAAGGGCCATACTGACCTGACGTCGTCCCCACCTTCCTCCCAGTTGATCTGGGCAGTCTGACTAGAGTCCCCACCATTACGTGCTGGCAACTAATCACAAGGGTTGCGCTCGTTGCGGGACTTAACCCAACATCTCACGACACGAGCTGACGACGGCCATGCAGCACCTGTGCAAATCCCCCGAAGGGTCACGCGCTTTCACGCGCTTAGAGA
>2TW_16778
TCACCCCAGTCACTAATTCTACCTTAGGCACCCTCCCCCAAACGGTTAGAGTAATGATTTCGGGCATAACCAGCTTCCATGGTGTGACGGGCGGTGTGTACAAGGCCCGGGAACGAATTCACCACTGTATAGCTGACCAGCGATTACTAGCGATTCCACCTTCATGTAGGCGAGTTGCAGCCTACAATCCGAACTTAGAACGAGTTTATAGATTAGCTAGTCTTTGCAGATTTGCATCTCATTGTCTCGCCCAATGTAGCACGTGTGTAGCCCAGGGTGTAAGGGGCATGCTGACTTGACGTCATCCCCACCTTCCTCCGGTTTATAACCAGCAGTCTTTTTAGAGTTCCATAAAAGGCAACTAAAAACAAGGGTTGCGCTCGTTGCGGGACTTAACCCAACATCTCACGACACGAGCTGACGACAGCCATGCACCACCTGTGTATACGTTCCAAAACGGCACTTTCTCCTTTCAAAGAAATTCGTATCATGTCAAACCCTGGTAAGGTTCTTCGCGTTGCA
>2TW_16780
TCTCCTTCCTCTAAATGATAAGGTTCAAGCAACTTCTCGCAGATAGGTAACTTGCGAAACCTACCCAGCAATCCGAAGATTTCACCGGACCATTCAATCGGTAGGAGCGACGGGCGGTGTGTACAAAGGGCAGGGACGTAATCAACGCGAGCTGATGACTCGCGCTTCCTAGGAATTCCTCGTTGAAGATTAATAATTGCAATAATCTATCCCCATCACGATGAACTTTCACAAGTTTGCCCATGCCTTTCGGTACAGGTGAGCTCGTTGCGTTCATCAGTGTAGCGCGCGTGCGGCCCAGAACATCTAAGGGCATCACAGACCTGTTATTGCCTCAAACTTCCATTCATTAAACACAAATAGTCCCTCTAAGAAGTAGCCGCCAATCATATTGACGTTACTAGTTAGCAGACTGAGGTCTCGTTCGTTAACGGAATTAACCAGACAAATCACTCCACCAACTAAGAACGGCCATGCACCACCACCCATAGAATCAAGAAAG
>2TW_16788
TCATCCCAGTTACCGCTCATAGCGTAGGGCGCTGCTTCCTTACGGTTAGCTCACGCACTTCGGCTACAAACGACTTCCATGATGTGACGGGCGGTGTGTACAAGGCCCGGGAACGTATTCACGGCGCCGTAGCTGATGCGCCATTACTAGCGATTCCGGCTTCATGAAGGCGAGTTGCAGCCTTCAATCCGAACTGGGCCCAGTTTTTGAGATTTCCTCTACCTCGCGGCTTCGGGTCATTCTGTACTGGGCATTGTAGTACGTGTGCAGCCCTGGTCGTAAGGGCCATACTGACTTGACGTCATCCCCACCTTCCTCCCCGTTTCACAGGGCAGTCTGTCCAGAGAGCCTTTGCAGGCAACAGGACACAGGGGTTGCGCTCGTTGCGGGACTTAACCCAACATCTCACGACACGAGCTGACGACAGCCATGCAGCACCTGTGCAAATTGTGTATTGCTACACTCGATAGCTTTCACTA
>2TW_16836
TCACCCCAGTCACTAATTCTACCTTAGGCACCCTCCCCCAAACGGTTAGAGTAATGATTTCGGGCATAACCAGCTTCCATGGTGTGACGGGCGGTGTGTACAAGGCCCGGGAACGAATTCACCACTGTATAGCTGACCAGCGATTACTAGCGATTCCACCTTCATGTAGGCGAGTTGCAGCCTACAATCCGAACTTAGAACGAGTTTATAGATTAGCTAGTCTTTGCAGATTTGCATCTTTTTGTGCGCATCATTGTAGCACATGTGTAGCCCTCCCCATAAGGGCCATGCGGACTTGACGTCATCCTCACCTTCCTTCTACATTTAGTAGACAGTCTATTATGCACCGCTAATGACATAATACAAGGGTTGCGCTCGTTAACGAACTTAATCTAACATCTCACGACACGAGCTGACGACAGCCATGCAGCACCTGTTTCAGGATTTTATTATAAAACATTTCTGCTTTACATTCAAGAATGTCAAGGGGAGGTTAA
>2TW_16881
TCACCCCAGTCACTAATTCTACCTTAGGCACCCTCCCCCAAACGGTTAGAGTAATGATTTCGGGCGATAACCAGCTTCCATGGTGTGACGGGCGGTGTGTACAAGGCCCGGGAACGAATTCACCACTGTATAGCTGACCAGCGATTACTAGCGATTCCACCTTCATGTAGGCGAGTTGCAGCCTACAATCCGAACTTAGAACGAGTTTATAGATTAGCTAGTCTTTGCAGATTTGCATCTCATTGTCTCGCCCAATGTAGCACGTGTGTAGCCCAGGGTGTAAGGGGCATGCTGACTTGACGTCATCCCCACCTTCCTCCGGTTTATAACCAGCAGTCTTTTTAGAGTTCCATGAAAGGCAACTAAAAACAAGGGTTGCGCTCGTTGCGGGACTTAACCCAACATCTCACGACACGAGCTGACGACAGCCATGCACCACCTGTGTATACGTTCCAAAACGGCACTTTCTCTTTCAAAGAAATTCGTATCATGTCAAAACCCTGGTAAGGTTCTTCGCGTTG
>2TW_16947
TAGTCCCAATCAGGAGTTTCATCTTCGGCACCAACTTAGTGTGGCGACTTCGGATGCCCCCTCCCTTTCGTGGCTTGACGGGCGGTGTGTACAAGGCTCAGGAACACATTCACCGCGGTGTTGCTGACCCGCGATTACTAGCGATTCCAACTTCATGCAGGCGAGTTGCAGCCTGCAATCTGAACTGGGGCGTACTTTTTGGGATTTGCTTGATCTTGCGATTTTGCGTCCCTCTGTATACGCCATTGTAGCACGTGTGCAGCCCTGGACATAAAGGCCATGAGGACTTGACGTCATCCCCACCTTCCTCCGGTTTGACACCGGCAGTCTCTCTAGAGTTCCCGACATTACTCGCTGGCAACTAGAGACAAGGGTTGCGCTCGTTATCGGACTTAACCAGACATCTCACGACACGAGCTGACGACAGCCATGCAGCACCTGTGGTAAGTTCCGGACTGGATACCGTTCATTGGCCGTTTCCGGCAATTACTTCCTTACCG
>2TW_16958
TCACCCCAGTTGCTGACTATACCTTGGTCAAACGCCTCCTTGCGGTTAGCAATCTGCTTTAAGGTAGAACCAACTTCCATGGTGTGACGGGCGGTGTGTACAAGACCCGGGAACGTATTCACCGTAGCACGCTGATCTACGATTACTAGCGATTCCAGCTTCATGCACTCGAGTTGCAGAGTGCAATCCGAACTGAGGTAGATTTTTGAGTTTAGCTTAGCGTCGCCACTTTGCATCTCATTGTCACTACCATTGTAGCACGTGTGTAGCCCAACCCGTAAGGGCCATGAGGACTTGACGTCATCCCCACCTTCCTCCAGCTTATCACTGGCAGTTCTTTCAGAGTGCCCAGCATGACCTGATGGCAACTAAAAGTAGGGGTTGCGCTCGTTGCGGGACTTAACCCAACATCTCACGACACGAGCTGACGACAGCCATGCAGCACCTGTGTTCTGTCCGGCCGAACCGAAAAGTCTAGTTTCCTAAA
>2TW_16994
TAAATCCAGTTACTAGTTTAGCCTTCCACCCACGTAAATGAGTTTTGGGGCTCCCCTAATTCCCAGACCTTGACGGGCAGTGTGTACAAAACCCGAGAACGTATTCACCGCGACGTTCTGATTCGCGATTACTAGTGATTCCAGCTTCATGAAGTCGAGTTTCAGACTTCAATCCGTACTGAGGGTAGGTTTGGAGGATTTGCTCCGCATCGCTGCTTAGCGTCCCGCTGTCCTATTCCCATTGTATCATGCGTGCAGCCCAAGGCGTAAGGGACACGCTGATCTGACGTCATCTCAGCCTTCCTCCTGGTTACACCCAGGCAGTCTCTTTAGACATTAAATAACTAAAGATTGAGGTTGCGCTCGTTTTCGGACTTAACCGAACATCTCACGACACGAGCTGACGACGACCGTGCATCACCTGTGCTACACCTTCGAAAGAGTCTCGCTTTCACGAGATTTGCAATAGCATGTCAAGCCTTGGTGAGGTTCCTCGCTTGG
>2TW_17008
TCATCCCAGTTACCAGCTACACCTTAGAACACTACCTCCTTGCGGTTGGTGCGTGCGCTTCGGGTGCGACCGGCTTCCATGATGTGACGGGCGGTGTGTACAAGACCCGGGAACGTATTCACGGGGCCGTAGATGATGCCCCCATTACTAGCGATTCCAACTTCATGGAGGCGAGTTGCAGCCTCCAATCCGAACTGGGCCCAGTTTTACAGATTTCCTCCACCTCGCGGTATCGGTTCTCATTGTGCTGGGCATTGTAGTACGTGTGCAGCCCAAGGCGTAAGGGCCATACTGACCTGACGTCGTCCCCACCTTCCTCCCAGTTGATCTGGGCAGTCTGACTAGAGTTCCCACCTTGACGTGCTGGCAACTAATCACAAGGGTTGCGCTCGTTGCGGGACTTAACCCAACATCTCACGACACGAGCTGACGACGGCCATGCAGCACCTGTGCAAATTCCCCGAAGGGTCACACGCTTTCACGTGTTTAGAGATGCAT
>2TW_17028
TCATCAAAATCATCTTCCTAATCCTAAACACTATTTATTTTCAACTTTTATAATATAAACATCAATGAAATGTCTAAAAATAATTAAAACTTAAAAACAAATAATGTCTTTAAATTAAGCAAACTCTCTTGATGTGACGGGCGGTATGTACAAGATTTAGGTACAGATTCACCGTTCCTTGCTGATAAACGATTACTATTCATTCCAACTTCATGTTCTCGAGTTACAGAGAACAATCCGAACTGAGGTAGCTTTTTTAGATTTGCTTCAATTTTCATTATTGCATCTTATTGTAGTTACCCTTGTAATACATGTGTAGCCCAACTTATAAGGACCATGAAGACTTGACGTCATCCTTTCTTTCATCCTATATATCATAGGCAATACTCTTTAAGTACACAGACACAAATTCAATTAATATAAAATGAACAAATTGTCTTTTGCAACAAGAAAAAAGGGTTTCGCTCGTTACTGGACTAAACCTAACATCTCAAGACACGAGCTGACGACAGCCATGCAGTACCTGTTAAA
>2TW_17047
TCATCCCAGTTACCAGCCTTACCTTAGGGCTCTGCCTCCTTGCGGTTGGCACAAGCACTTCGGGTGCGACCGGCTTCCATGATGTGACGGGCGGTGTGTACAAGACCCGGGAACGTATTCACGGGGCCGTAGATGATGCCCCATTACTAGCGATTCCAACTTCATGGAGGCGAGTTGCAGCCTCCAATCCGAACTGGGCCCAGTTTTACAGATTTCCTCCACCTCGCGGTATCGGTTCTCATTGTGCTGGGCATTGTAGTACGTGTGCAGCCCTAGGCGTAAGGGCCATACTGACCTGACGTCGTCCCCACCTTCCTCCCAGTTGATCTGGGCAGTCTGACTAGAGTCCCCACCATTACGTGCTGGCAACTAATCACAAGGGTTGCGCTCGTTGCGGGACTTAACCCAACATCTCACGACACGAGCTGACGACGGCCATGCAGCACCTGTGCAAATCCCCCGAAGGGTCACGCGCTTTCACGCGCTTAGAGA
>2TW_17082
TCATCCCAGTTACCACCTACACCTTAGGACCTCCTTGGTGGAGGCACTTCGGGTGCGAGCGGCTTCCATGATGTGACGGGCGGTGTGTACAAGACCCGGGAACGTATTCACGCTGCCGTAGCTGATGCAGCATTACTAGCGATTCCAACTTCATGTAGGCGAGTTGCAGCCTACAATCCGAACTGAGCCCAGTTTTGACGATTTCCTCCACCTCACGGTATTGGTTCACATTGTACTGGACATTGTAGCACGTGTGCAGCCCTGGGCGTAAGGGCCATACTGACTTGACGTCATCCCCTCCTTCCTCCCAGTTAATCTGGGCAGTCTGAACAGAGTCCCCGGCATTACCCGCTGGCAACAGTTCATAGGGGTTGCGCTCGTTACGGGACTTAACCCAACATCTCACGACACGAGCTGACGACAGCCATGCAGCACCTGTGATAGTCCACCCGAAGTGACGACAAGCTTTCACAAGTCTACGACTACCAT
>2TW_17117
TCACCCCAGTCACTAATTCTACCTTAGGCATCCTCCTCCAAAAGGTTAGAGTAATGATTTCGGGCATAACCAGCTTCCATGGTGTGACGGGCGGTGTGTACAAGGCCCGGGAACGAATTCACCACTGTATAGCTGACCAGCGATTACTAGCGATTCCACCTTCATGTAGGCGAGTTGCAGCCTACAATCCGAACTTAGAACGAGTTTATAGATTAGCTAGTCTTTGCAGATTTGCATCTCATTGTCTCGCCCAATGTAGCACGTGTGTAGCCCAGGGTGTAAGGGGCATGCTGACTTGACGTCATCCCCACCTTCCTCCGGTTTATAACCAGCAGTCTTTTTAGAGTTCCATAAAAGGCAACTAAAAACAAGGGTTGCGCTCGTTGCGGGACTTAACCCAACATCTCACGACACGAGCTGACGACAGCCATGCACCACCTGTGTATACGTTCCAAACGGCACTTTCTCCTTTCAAAGAAATTCGTATCATGTCAAACCCTGGTAAGGTTCTTCGCGTTG
>2TW_17146
TCATCCCAGTTACCGCTCATAGCGTAGGGCGCTGCCTCCTTGCGGTTGGCTTACGCACTTCGGCTACAAACGACTTCCATGATGTGACGGGCGGTGTGTACAAGGCCCGGGAACGTATTCACGGCGCCGTAGCTGATGCGCCATTACTAGCGATTCCGGCTTCATGAGGGCGAGTTGCAGCCCTCAATCCGAACTGGGCCCAGTTTTTTGAGATTTCCTCCACCTTGCGGATTCGGTTCATTCTGTACTGGGCATTGTAGTACGTGTGCAGCCCTGGTCGTAAGGGCCATACTGACTTGACGTCATCCCCACCTTCCTCCCCGTTTCACAGGGCAGTCTGTCCAGAGAGCCCGAAGGCAACAGGACACAGGGGTTGCGCTCGTTGCGGGACTTAACCCGAACATCTCACGACACGAGCTGACGACAGCCATGCAGCACCTGTGCAAATTCTTGATATTGCTACCAAGTCGCTAGCTTTCACTAA
>2TW_17147
TCATCCCAGTTACCAGCTTCACCTTAGGATCGTACGATACTTCGGGTGCTACCGGCTTCCATGATGTGACGGGCGGTGTGTACAAGACCCGGGAACGTATTCACGCTGCCGTAGCTGATGCAGCATTACTAGCGATTCCGGCTTCATGGAGGCGAGTTGCAGCCTCCAATCCGAACTGGGCCCAGTTTTACAGATTTCCTCCACCTCGCGGTCTCGGTTCTCATTGTGCTGGGCATTGTAGTACGTGTGCAGCCCAAGGCGTAAGGGCCATACTGACCTGACGTCGTCCCCACCTTCCTCCCAGTTGATCTGGGCAGTCTGACTAGAGTCCCCACCATTACGTGCTGGCAACTAATCACAGGGGTTGCGCTCGTTGCGGGACTTAACCCAACATCTCACGACACGAGCTGACGACGGCCATGCAGCACCTGTGGAAGTCCCCCGAAGGGTCACACGCTTTCACGTGCTTAGAAATCCATGTCAAGGGTTGGTAAGGTT
>2TW_17160
TAGCCCCAGTCACTAGTTTTACCCTAGGCGTCTCCTTGCGGTTAACGACTTTAGGTACACCCAGCTTCCATGGCTTGACGGGCGGTGGTGTGCAAGGTCCGGGAACGGTATTCACCGTATCATTGCTGATATACGATTACTAGCGATTCCAGCTTCACGGAGTCGAGTTGCAGACTCCGATCTGAACTGAGATAACTTTTTTGAGATTGGCTTCACATCACTGTGTTGCGACCCTTTGTAGTTACCATTGTAGCACGTGTGTAGCCCAGGGCATAAAGGCCATGATGACTTGACATCATCCCCTCCTTCCTCACGTCTTGCGACGGCAGTTTCACTAGAGTTCCCAGCATTACCTGATGGCAACTAGTGATAGGGGTTGCGCTCGTTGCGGGACTTAACCCAACACCTCACGGCACGAGCTGACGACAGCCATGCAGCACCTTATCAAGTGTATATTGCTATAAAATCGGCTTTCACCGACGGTCA
>2TW_17207
TAGCCCCAGTTACTAGTTTTACCCTAGGCGGCTCCTTGCGGTTACCGACTTTAGGTACACCCAGCTTCCATGGCTTGACGGGCGGTGTGTACAAGGTCCGGGAACGTATTCACCGTATCATTGCTGATATACGATTACTAGCGATTCCAGCTTCATGGGGTCGAGTTGCAGACCCCCAATTCGAACTGAGACGAGCTTTTTGAGATTAGCATCCTGTTACCAGGTAGCTGCCCTTTGTACTCGCCATTGTAGCACGTGTGTAGCCCTGGGCATAAAGGCCATGATGACTTGACATCATCCCCTCCTTCCTCACGCCTTACGGCGGCAGTTTCACTAGAGTTCCCAGCATTACCTGATGGCAACTAGTGATAGGGGTTGCGCTCGTTGCGGGACTTAACCCAACACCTCACGGCACGAGCTGACGACAGCCATGCAGCACCTTACGATCTGTGTATTGCTACAAAATGAGCTTTCACCCACGGTCAAACCGCATTCTAGCCCA
>2TW_17270
TATCCTTCCTCTAAATGATAAGGTTCACGACTCTTCCCGCATGATGACTAACTTGCCACCTCACAGTCCAAATCATTCACCGGATCACTCAATCGGTAGGAGCGACGGGCGGTGTGTACAAAGGGCAGGGACATAATCAGCGCAAGCTGATGACTTGCACTTACTAGGAATTCCTCGTTGAAGATCAATAATTGCAATGATCTATCCCCATCACGACACGGTTTCAGAAGGTTACCCAATCCTATCGGACCAGGACAAACTCGCTGAACGTGTCAGTGTAGCGCGCGTGCAGCCCAGAACATCTAAGGGCATCACAGACCTGTTATTGCCTCAAACTTCCTCGTGTTAATCACACGAAGTCCCTCTAAGAAGCTGTAGCGAAACGTGAATTTCACTCAACTATTTAGCAGGCTAAGGTCTCGTTCGTTAACGGATTAACCAGACAAATCACTCCACCAACTAAGAACGGCCATGCACCACACCCATAG
>2TW_17320
TCATCCCAGTTACCAGCCTTACCTTAGGGCTCTGCCTCCTTGCGGTTGGCACAAGCACTTCGGGTGCGACCGGCTTCCATGATGTGACGGGCGGTGTGTACAAGACCCGGGAACGTATTCACGGGGCCGTAGATGATGCCCCATTACTAGCGATTCCAACTTCATGGAGGCGAGTTGCAGCCTCCAATCCGAACTGGGCCCAGTTTTACAGATTTCCTCCACCTCGCGGTATCGGTTCTCATTGTGCTGGGCATTGTAGTACGTGTGCAGCCCTAGGCGTAAGGGCCATACTGACCTGACGTCGTCCCCACCTTCCTCCCAGTTGATCTGGGCAGTCTGACTAGAGTCCCCACCATTACGTGCTGGCAACTAATCACAAGGGTTGCGCTCGTTGCGGGACTTAACCCAACATCTCACGACACGAGCTGACGACGGCCATGCAGCACCTGTGCAAATCCCCCGAAGGGTCACGCGCTTTCACGCGCTTAGAGA
>2TW_17334
TCATCCCAGTTACCGCTCATAGCGTAGGGCGCTGCCTCCTTGCGGTTGGCTTACGCACTTCGGCTACAAACGACTTCCATGATGTGACGGGCGGTGTGTACAAGGCCCGGGAACGTATTCACGGCGCCGTAGCTGATGCGCCATTACTAGCGATTCCGGCTTCATGAGGGCGAGTTGCAGCCCTCAATCCGAACTGGGCCCAGTTTTTGAGATTTCCTCCACCTTGCGGATTCGGTTCATTCTGTACTGGGCATTGTAGTACGTGTGCAGCCCTGGTCGTAAGGGCCATACTGACTTGACGTCATCCCCACCTTCCTCCCCGTTTCACAGGGCAGTCTGTCCAGAGAGCCCGAAGGCAACAGGACACAGGGGTTGCGCTCGTTGCGGGACTTAACCCAACATCTCACGACACGAGCTGACGACAGCCATGCAGCACCTGTGCAAATTCTTGATATTGCTACCAAGTCGCTAGCTTTCACTAA
>2TW_17389
TAGCCCCAGTTACTAGTTTTACCCTAGGCGACTCCTTGCGGTTATCGACTTTAGGTACACCCAGCTTCCATGGCTTGACGGGCGGTGTGTACAAGGTCCGGGAACGTATTCACCGTAGCATTGCTGATCTACGATTACTAGCGATTCCAGCTTCATGGGGTCGAGTTGCAGACCCCAATCTGAACTGAGAAGAGGTTTTTGAGATTAGCATCCAGTTACCTGGTAGCAGCCCTTTGTCCTCTCCATTGTAGCACGTGTGTAGCCCTGGGCATAAAGGCCATGATGACTTGACATCATCCCCTCCTTCCTCACGCCTTACGGCGGCAGTTTCACTAGAGTTCCCAGCATTACCTGATGGCAACTAGTGATAGGGGTTGCGCTCGTTGCGGGACTTAACCCAACACCTCACGGCACGAGCTGACGACAGCCATGCAGCACCTTATCACGTGTATATTGCTATAAAACCAGCTTTCACCGGCGGTCACGTGACATTCTAGCCC
>2TW_17412
TCATCCCAGTTACCGCTCATAGCGTAGGGCGCTGCTTCCTTACGGTTAGCTCACGCACTTCGGCTACAAACGACTTCCATGATGTGACGGGCGGTGTGTACAAGGCCCGGGAACGTATTCACGGCGCCGTAGCTGATGCGCCATTACTAGCGATTCCGGCTTCATGAAGGCGAGTTGCAGCCTTCAATCCGAACTGGGCCCAGTTTTTGAGATTTCCTCTACCTCGCGGCTTCGGGTCATTCTGTACTGGGCATTGTAGTACGTGTGCAGCCCTGGTCGTAAGGGCCATACTGACTTGACGTCATCCCCACCTTCCTCCCCGTTTCACAGGGCAGTCTGTCCAGAGAGCCTTTGCAGGCAACAGGACACAGGGGTTGCGCTCGTTGCGGGACTTAACCCAACATCTCACGACACGAGCTGACGACAGCCATGCAGCACCTGTGCAAATTGTGTATTGCTACACTCGATAGCTTTCACTA
>2TW_17423
TTTACTTCCTCTAAACGACCAAGTTTGTGTCTGCTCTCCAGCGATAGCACCGGTAAAAGTAACTATAACCAGATCCTCGAAACTCACTAAGCCGTTCAATCGGTAGTAGCGACGGGCGGTGTGTACAAAGGGCAGGGACGTAATCGATGCAAGTTGATGACTTGCGTCTACTAGGAATTCCTCGTTGAAGATTAATAATTACAATAATCTAGCCCCAGCACGACATGCTTTGAAAAGGTTGCCACAGCCCTATCGAGCAAGGTAGAAATCTCGATGAACATGTCAGTGTAGCGCGCGTGCGGCCCAGAACATCTAAGGGCATCACAGACCTGTTATTGCCTCGAACTTCCTGTAGCCTTCATTGCCAAAGTCCCTCTAAGAAGCTAGTGCTTAGTTAATAAACGCGAGCTAGTTAGCAGGTCGAGGTCTCGTTCGTTAACGGAATTAACCAGACAAATCACTCCACCAACTAAGAACGGCCATGCACCACCACCCATAGAATCAAGAAAGA
>2TW_17424
TCACCCCAGTCACTAATTCTACCTTAGGCACCCTCCCCAAACGGTTAGAGTAATGATTTCGGGCATAACCAGCTTCCATGGTGTGACGGGCGGTGTGTACAAGGCCCGGGAACGAATTCACCACTGTATAGCTGACCAGCGATTACTAGCGATTCCACCTTCATGTAGGCGAGTTGCAGCCTACAATCCGAACTTAGAACGAGTTTATAGATTAGCTAGTCTTTGCAGATTTGCATCTCATTGTCTCGCCCAATGTAGCACGTGTGTAGCCCAGGGTGTAAGGGGCATGCTGACTTGACGTCATCCCCACCTTCCTCCGGTTTATAACCAGCAGTCTTTTTAGAGTTCCATAAAAGGCAACTAAAAACAAGGGTTGCGCTCGTTGCGGGACTTAACCCAACATCTCACGACACGAGCTGACGACAGCCATGCACCACCTGTGTACTACGTTCCAAACGGCACTTTCTCCTTTCAAAGAATTCGTATCATGTCAAACCCTGGTAAGGTTCTTCGCGTTGCA
>2TW_17432
TCACCCCAGTCACTAATTCTACCTTAGGCACCCTCCCCCAAACGGTTAGAGTAATGATTTCGGGCATAACCAGCTTCCATGGTGTGACGGGCGGTGTGTACAAGGCCCGGGAACGAATTCACCACTGTATAGCTGACCAGCGATTACTAGCGATTCCACCTTCATGTAGGCGAGTTGCAGCCTACAATCCGAACTTAGAACGAGTTTATAGATTAGCTAGTCTTTGCAGATTTGCATCTCATTGTCTCGCCCAATGTAGCACGTGTGTAGCCCAGGGTGTAAGGGGCATGCTGACTTGACGTCATCCCCACCTTCCTCCGGTTTATAACCAGCAGTCTTTTTAGAGTTCCATGAAAGGCAACTAAAAACAAGGGTTGCGCTCGTTGCGGGACTTAACCCAACATCTCACGACACGAGCTGACGACAGCCATGCACCACCTGTGTATACGTTCCAAACGGCACTTTCTTCTTTCAAAGAAATTCGTATCATGTCAAACCCTGGTAAGGTTCTTCGCGTTG
>2TW_17437
TCACCATGATCAGAAACCCCTCCTTTGGTCAGTGCCCTCCTTACGGTTAGACGGCTGACTTTAGGAGAAATCTCCTTTCTTGGTGTGACGGGCGGTGTGTACAAGCTCCGAGAACGTATTCACCGCTGTGTGGCTGACCAGCGATTACTAGAGATTCCAACTTCATGTAGGCGAGTTTCAGCCTACAATCCGAACTAAGGCTGGGTTTAACAGATTGGCAGGCCTTTGCAGGTTCGCTTCTGGTTGTCCCAACCATTGTATTACGCGTGTCGCCCAGGGTGTAAGGGGCATGCTGACTTGACATCATCCTCACCTTCCTCCAGTTTACACTGGCAGTCTCTTTAGAGTTATTAACTAAAGACGAGGGTTGCGCTCGTTGCAGGACTTAACCATACACGTCAACGCACGAGCTGACGACAGCCATGCACCACCTGTGTCTCTGTTCCAACGCCCGAAGGGCACTGGCACTTTTCCATTTCTGAAAAAATCAAAAGCATGTCAAACCCTGGGTTAA
>2TW_17450
TAGCCCTAGTTACCAGTTTTACCCTAGGCAGCTCCTTGCGGTCACCGACTTCAGGCACCCCCAGCTTCCATGGCTTGACGGGCGGTGTGTACAAGGCCCGGGAACGTATTCACCGGATCATGGCTGATATCCGATTACTAGCGATTCCAGCTTCACGGAGTCGAGTTGCAGACTCCGATCCGAACTGAGAACGGTTTTGTAGATTCGCTCCTGGTCACCCAGTGGCTGCTCTCTGTACCGTCCATTGTAGCACGTGTGTAGCCCAAGGCGTAAGGGCCGTGATGATTTGACGTCATCCCCACCTTCCTCACAGTTTGCACTGGCAGTCTTGTTAGAGTTCCCGACATGACTCGCTGGCAACTAACAACAGGGGTTGCGCTCGTTATAGGACTTAACCTGACACCTCACGGCACGAGCTGACGACAACCATGCAGCACCTTGTAATTTGTCTTGCGAAAGATCTGTTTCCAAATCGGTCAAACTACATTTAAGCCTTGGTAAGGTT
>2TW_17457
TCACCCCAGTTGCTGACTATACCTTGGTCAAACGCCTCCTTGCGGTTAGCAATCTGCTTTAAGGTAGAACCAACTTCCATGGTGTGACGGGCGGTGTGTACAAGACCCGGGAACGTATTCACCGTAGCACGCTGATCTACGATTACTAGCGATTCCAGCTTCATGCACTCGAGTTGCAGAGTGCAATCCGAACTGAGGTAGATTTTTGAGTTTAGCTTAGCGTCGCCACTTTGCATCTCATTGTCACTACCATTGTAGCACGTGTGTAGCCCAACCCGTAAGGGCCATGAGGACTTGACGTCATCCCCACCTTCCTCCAGCTTATCACTGGCAGTTCTTTCAGAGTGCCCAGCATGACCTGATGGCAACTAAAAGTAGGGGTTGCGCTCGTTGCGGGACTTAACCCAACATCTCACGACACGAGCTGACGACAGCCATGCAGCACCTGTGTTCTGTCCGGCCGAACCGAAAAGTCTAGTTTCCTAAA
>2TW_17496
TAGCCCCAGTTACTAGTTTTACCCTAGGCGACTCCTTGCGGTTATCGACTTTAGGTACACCCAGCTTCCATGGCTTGACGGGCGGTGTGTACAAGGTCCGGGAACGTATTCACCGTAGCATTGCTGATCTACGATTACTAGCGATTCCAGCTTCATGGGGTCGAGTTGCAGACCCCAATCTGAACTGAGAAGAGGTTTTTGAGATTAGCATCCAGTTACCTGGTAGCAGCCCTTTGTCCTCTCCATTGTAGCACGTGTGTAGCCCTGGACATAAAGGCCATGATGACTTGACATCATCCCCTCCTTCCTCACGCCTTACGGCGGCAGTTTCACTAGAGTTCCCAGCATTACCTGATGGCAACTAGTGATAGGGGTTGCGCTCGTTGCGGGACTTAACCCAACACCTCACGGCACGAGCTGACGACAGCCATGCAGCACCTTATCACGTGTATATTGCTATAAAACCAGCTTTCACCGGCGGTCACGTGACATTCTAGCCC
>2TW_17532
TCACCCCAGTCACTAATTCTACCTTAGGCACCCTCCCCCAAACGGTTAGAGTAATGATTTCGGGCATAACCAGCTTCCATGGTGTGACGGGCGGTGTGTACAAGGCCCGGGAACGAATTCACCACTGTATAGCTGACCAGCGATTACTAGCGATTCCACCTTCATGTAGGCGAGTTGCAGCCTACAATCCGAACTTAGAACGAGTTTATAGATTAGCTAGTCTTTGCAGATTTGCATCTCATTGTCTCGCCCAATGTAGCACGTGTGTAGCCCAGGGTGTAAGGGGCATGCTGACTTGACGTCATCCCCACCTTCCTCCGGTTTATAACCAGCAGTCTTTTTAGAGTTCCATAAAAGGCAACTAAAAACAAGGGTTGCGCTCGTTGCGGGACTTAACCCAACATCTCACGACACGAGCTGACGACAGCCATGCACCACCTGTGTATACGTTCCAAACGGCACTTTCTCCTTTCAAAGAAATTCGTATCATGTCAAAACCCTGGTAAGGTTCTTCGCGTTGCA
>2TW_17602
TAGCCCCAGTTACTAGTATAACCCTAGGCGACTCCTTGCGGTTATCGACTTCAGGTTCTCCCAGCTTCCATGGCTTGACGGGCGGTGTGTACAAGGCCCGGGAACGTATTCACCGAATCAATGCTGATATTCGATTACTAGCGAATCCAGCTTCATGAGGTCGAGTTGCAGACCTCAATCCGAACTGAGAATGGCTTTTTGAGGTTTGCGCCTTGTTACCAAGTGGCGTCTCATTGTACCATCCATTGTAGCACGTGTGTAGCCCTGGGCGTAAGGGCCATGATGACTTGACGTCGTCCCCGCCTTCCTCACTACTTGCGTAGGCAGTTTCTCTAGAGTCCCCCAGCATAACCTGATGGCAACTAAAGATAGGGGTTGCGCTCGTTGCGGGACTTAACCCAACACCTCACGGCACGAGCTGACGACAGCCATGCAGCACCTTGCCAGTTGCCCCGAAGGGAAGCCACCTTTCGGCAGCGGTCACCTGACATTTAAGCCCAGGTAAGGTTTC
>2TW_17626
TAGCCCTAGTTACCAGTTTTACCCTAGGCAGCTCCTTGCGGTCACCGACTTCAGGCACCCCCAGCTTCCATGGCTTGACGGGCGGTGTGTACAAGGCCCGGGAACGTATTCACCGGATCATGGCTGATATCCGATTACTAGCGATTCCAGCTTCACGGAGTCGAGTTGCAGACTCCGATCCGAACTGTGACCGGTTTTGTAGATTCGCTCCTGGTCACCCAGTGGCTGCTCTCTGTACCGGCCATTGTAGCACGTGTGTAGCCCAAGGCGTAAGGGCCGTGATGATTTGACGTCATCCCCACCTTCCTCACAGTTTGCACTGGCAGTCTCGTTAGAGTTCCCGACATGACTCGCTGGCAACTAACAACAGGGGTTGCGCTCGTTATAGGACTTAACCTGACACCTCACGGCACGAGCTGACGACAACCATGCAGCACCTTGTAATTTGTCTTGCGAAAGATCTGTTTCCAAATCGGTCAAAACTACATTTAAGCCTTGGTAAGGTT
>2TW_17655
TCACCCCAGTCACTAATTCTACCTTAGGCGCCTCCCTCCCTTGCGGGTTGAGATAACGACTTCGGGCGTGACCAGCTTCCATGGTGTGACGGGCGGTGTGTACAAGGCCCGGGAACGTATTCACCGCAGTATGCTGACCTGCGATTACTAGCGATTCCGCCTTCATGCAGGCGAGTTGCAGCCTGCAATCTGAACTAAGACCGGGTTTATGAGATTAGCTTGCATTCGCATGCTTGCGACTCTTTGTCCCGGCCATTGTAGTACGTGTGTAGCCCAAGGCGTAAGGGGCATGATGACTTGACGTCATCCCCACCTTCCTCCGGTTTGTCACCGGCAGTCTCTCTAGAGTGCCCAACTTAATGATGGCAACTAAAAACGAGGGTTGCGCTCGTTGCGGGACTTAACCCAACATCTCACGACACGAGCTGACGACAGCCATGCACCACCTGTGTTCGTGCTCCCGAAGGCACTCCTCCCTTTCAAGAGGATTCACGAC
>2TW_17717
TCATCCCAGTTACCAGCTACACCTTAGGACCCTACCCCCTTTGCAGGTCGGTACAGGCACTTCGGGTGCGACCGGCTTCCATGATGTGACGGGCGGTGTGTACAAGACCCGGGAACGTATTCACGGGGCCGTAGATGATGCCCCATTACTAGCGATTCCAACTTCATGGAGGCGAGTTGCAGCCTCCAATCCGAACTGAGCCCAGTTTTACAGATTTCCTCCACCTCGCGGTATCGGTTCTCATTGTGCTGGGCATTGTAGTACGTGTGCAGCCCAAGGCGTAAGGGCCATACTGACCTGACGTCGTCCCCACCTTCCTCCCAGTTGATCTGGGCAGTCTGACTAGAGTTCCCACCATGACGTGCTGGCAACTAATCACAAGGGTTGCGCTCGTTGCGGGACTTAACCCAACATCTCACGACACGAGCTGACGACGGCCATGCAGCACCTGTGCAAATTCCCCGAAGGGTCACACGCTTTCACGTGTTTAGAGATGCAT
>2TW_17720
TCACCTTAGTCACCAATTTTACCTTAGATATCTCCCTCATTCTTGTTAAGAGAATAGCTTCGGATATAACCAGCTCCCATGGTGTGACGGGCGGTGTGTACAAGGCCCGGGAACGGATTCACCGCAGTATAGCTGACCTGCGATTACTAGCGATTCCACCTTCATGTAGGCGAGTTGCAGCCTACAATCTGAACTAGGAATATGTTTAGAGATTAGCTTATTTTTGCAAACTAGCAACTTTTTGTCATATCCATTGTAGCACGTGTGTAGCCCAGGACATAAGGGGCATGATGACTTGACGTCATCCTCACCTTCCTCCGATTTATAATCGGCAGTCTTTCTAGAATATTAACTAGAAACAAGGGTTGCGCTCGTTGCGGGACTTAACTCAACATCTCACGACACGAGCTGACGACAGCCATGCACCACCTGTGTAAGAGGCCGCAGCACATTCTTCTTTCAAAAAATTTCTCTTCATGTCAAGTCCTGGTAA
>2TW_17726
TCACCCCAGTCACTAATTCTACCTTAGGCACCCTCCCCCAAACGGTTAGAGTAATGATTTCGGGCATAACCAGCTTCCATGGTGTGACGGGCGGTGTGTACAAGGCCCGGGAACGAATTCACCACTGTATAGCTGACCAGCGATTACTAGCGATTCCACCTTCATGTAGGCGAGTTGCAGCCTACAATCCGAACTTAGAACGAGTTTATAGATTAGCTAGTCTTTGCAGATTTGCATCTCATTGTCTCGCCCAATGTAGCACGTGTGTAGCCCAGGGTGTAAGGGGCATGCTGACTTGACGTCATCCCCACCTTCCTCCGGTTTATAACCAGCAGTCTTTTTAGAGTTCCATAAAAGGCAACTAAAAACAAGGGTTGCGCTCGTTGCGGGACTTAACCCAACATCTCACGACACGAGCTGACGACAGCCATGCACCACCTGTGTATACGTTCCAAACGGCACTTTCTCCTTTCAAAGAAATTCGTATCATGTCAAACCCTGGTAAGGTTCTTCGCGTTGCA
>2TW_17756
TAGCCCTAGTTACCAGTTTTACCCTAGGCAGCTCCTTGCGGTTACTGACTTCAGGCACCCCCAGATTCCATGGCTTGACGGGCGGTGTGTACAAGGCCCGGGAACGTATTCACCGCGTCATGGCTGATACGCGATTACTAGCGATTCCAGCTTCACGGAGTCGAGTTTCAGACTCCGATCCGAACTGAGATAGGCTTTCAAGATTTGCATCACGTCACCGTGTAGCTGCCCTCTGTACCTACCATTGTAGCACGTGTGTAGCCCTGGACGTAAGGGCCGTGCTGACTTGACGTCATCCCCACCTTCCTCTCGGTTTACACCGGCAGTCTCTCTAGAGTCCCCGACATTACTCGCTGGCAACTAAAGATAGGGGTTGCGCTCGTTATGGGACTTAACCCGACACCTCACAGCACGAGCTGACGACAGCCATGCAGCACCTTGTAAATTGTCCGAAGAAATACTGCTTTCACAATACGTCAATCTACATTTAAGCCCAGGTAAGGTT
>2TW_17787
TCATCCAAGTTACCGCTCATACCTTAGGGCGCTGCCTCCTTGCGGTTGGCGCGCGCACTTCGGGTACAAACGACTCCCATGATGTGACGGGCGGTGTGTACAAGACCCGGGAACGTATTCACGGCGCCGTAGCTGATGCGCCATTACTAGCGATTCCGGCTTCATGGAGGCGAGTTGCAGCCTCCAATCCGAACTGGGCCCGACTTTGGTGATTTCCTCCACCTTGCGGTCTCGGATCCTTCTGTGTCGGGCATTGTAGTACGTGTGCAGCCCTGGCCGTAAGGGCCATACTGACTTGACGTCGTCCCCACCTTCCTCCCCGTTGAACAGGGCAGTCTGAACAGAGTGCCGGAGACTCACGTCTCCATGGCAACAGTTCACAGGGGTTGCGCTCGTTGCGGGACTTAACCCAACATCTCACGACACGAGCTGACGACAGCCATGCAGCACCTGTGCAAATTGTGTATTGCTACACTCACCGGCTTTCACCGGATT
>2TW_17824
TCACCCCAGTCACTAGCCCTGCCTTAGGCATCCTCCTCCTCGAAAGGTTGGAGTAACGACTTCGGGCGTGACCAGCTCCCATGGTGTGACGGGCGGTGTGTACAAGGCCCGGGAACGAATTCACCGCAGTATGCTGACCTGCGATTACTAGCGATTCCTCCTTCATGCAGGCGAGTTTCAGCCTGCAATCTGAACTGAGGCCGGGTTTGCTGGGATTCGCTTGTCCTCGCGGATTAGCTGCCCGTTGTCCCGACCATTGTAGTACGTGTGTAGCCCAAGACGTAAGGGGCATGCTGACTTGACGTCATCCCCACCTTCCTCCGGTTTGTCACCGGCAGTCTCTCTAGAGTTCCCAACTTAATGATGGCAACTAAAGACGAGGGTTGCGCTCGTTGCGGGACTTAACCCAACATCTCACGACACGAGCTGACGACAGCCATGCACCACCTGTGTTCTAGCTCCCTAAGGCACTCCCACCTTTCAGCAGGATT
>2TW_17841
TCACCCCAGTCACTAATTCTACCTTAGGCATCCTCCCCCAAACGGTTAGAGTAATGATTTCGGGCATAACCAGCTTCCATGGTGTGACGGGCGGTGTGTACAAGGCCCGGGAACGAATTCACCACTGTATAGCTGACCAGCGATTACTAGCGATTCCACCTTCATGTAGGCGAGTTGCAGCCTACAATCCGAACTTAGAACGAGTTTATAGATTAGCTAGTCTTTGCAGATTTGCATCTCATTGTCTCGCCCAATGTAGCACGTGTGTAGCCCAGGGTGTAAGGGGCATGCTGACTTGACGTCATCCCCACCTTCCTCCGGTTTATAACCAGCAGTCTTTTTAGAGTTCCATAAAAGGCAACTAAAAACAAGGGTTGCGCTCGTTGCGGGACTTAACCCAACATCTCACGACACGAGCTGACGACAGCCATGCACCACCTGTGTATACGTTCCAAACGGCACTTTCTCCTTTCAAAGAAATTCGTATCATGTCAAACCCTGGTAAGGTTCTTCGCGTTG
>2TW_17842
TCTCCTTCCTCTAAATGATAAGGTTCAAGCAACTTCTCGCAGATAGGCGGTTGCCCTCCTATCCAGCAATCCGAAGATTTCACCGGACCATTCAATCGGTAGGAGCGACGGGCGGTGTGTACAAAGGGCAGGGACGTAATCAACGCGAGCTGATGACTCGCGCTTACTAGGAATTCCTCGTTGAAGATTAATAATTGCAATAATCTATCCCCATCACGATGAACTTTCACAAGTTTACCCATGCCTTTCGGTACAGGTGGTCTCGTTGCGTTCATCAGTGTAGCGCGCGTGCGGCCCAGAACATCTAAGGGCATCACAGACCTGTTATTGCCTCAAACTTCCATTCATTAAACACAAATAGTCCCTCTAAGAAGATGCGCCAATCATATTGGCGAATCTAGTTAGCAGGCTGAGGTCTCGTTCGTTAACGGAATTAACCAGACAAATCACTCCACCAACTAAGAACGGCCATGCACCACCACCCATAGAATCAAGAAAG
>2TW_17854
TCACCCCAGTTGCTGACTATACCTTGGTCAAACGCCTCCTTGCGGTTAGCAATCTGCTTTAAGGTAGAACCAACTTCCATGGTGTGACGGGCGGTGTGTACAAGACCCGGGAACGTATTCACCGTAGCACGCTGATCTACGATTACTAGCGATTCCAGCTTCATGCACTCGAGTTGCAGAGTGCAATCCGAACTGAGGTAGATTTTTGAGTTTAGCTTAGCGTCGCCACTTTGCATCTCATTGTCACTACCATTGTAGCACGTGTGTAGCCCAACCCGTAAGGGCCATGAGGACTTGACGTCATCCCCACCTTCCTCCAGCTTATCACTGGCAGTTCTTTCAGAGTGCCCAGCATGACCTGATGGCAACTAAAAGTAGGGGTTGCGCTCGTTGCGGGACTTAACCCAACATCTCACGACACGAGCTGACGACAGCCATGCAGCACCTGTGTTCTGTCCGGCCGAACCGAAAAGTCTAGTTTCCTAAA
>2TW_17879
TCACCTTCCTCTAAATGATAAGGTTTGGACAAGTTCTCACGGTCAGGCCCCAATGAAGGAGCCAAACCACAATCCCGAGTCCTCACCGGACCATTCAATCGGTAGGTGCGACGGGCGGTGTGTACAAAGGGCAGGGACGTAATCATTGCAGTTTGATGAACTGCGATTACTAGGAATTCCTCGTTCAAGATTAATAATTGCAATAATCTATCCCTATCACGATGCATGTTAACAAGATTACCCAGGCCTCTCGGCCAAGGTTATATGCTCGTTGAGTGCATCAGTGTAACGCGCGTGCGGCCCAGGACATCTAAGGGCATCACAGACCTGTTATTGCCGCCATCTTCCTTCATCTTGTAGAATGAACGTCCCTCTAAGAAGCTCTTACCAATGAAAAACCATTAGTAGAACTATTTAGCAGGCGGCGGTCTCGTTCGTTAACGGAATTAACCAGACAAATCACTCCACCAACTAAGAACGGCCATGCACCACCACCCATAGAATCAAG
>2TW_17918
TCACCTTCCTCTAAATGATAAGGTTTAGACAAGTTCTCACAGCCACATCCCACTAAAGGAACGGACCACAATCCCGAGGCTTCACCGGACCATTCAATCGGTAGGTGCGACGGGCGGTGTGTACAAAGGGCAGGGACGTAATCAATGCAGATTGATGATCTGCGTTTACTAGGAATTCCTCGTTCATGAATAATAATTGCAATATTCAATCCCTATCACGATGCACGTTCCCAAGATTACCCAGGCCTCTCGGCCAAGGTTCTAGACTCGTTGAATGCATCAGTGTAGCGCGCGTGCGGCCCAGATCATCTAAGGGCATCACAGACCTGTTATTGCCCCCAACTTCCTTCGGTTAGTCACCGAAAGTCCCTCTAAGAAGACCAAGTCAATGAAAACTCATTCACCAGTCTATTTAGCAGGCGGGGGTCTCGTTCGTTAACGGAATTAACCAGACAAATCACTCCACCAACTAAGAACGGCCATGCACCACCACCCATAGAATCAAGAAAG
>2TW_17923
TCTCCTTCCTCTAAATGATAAGGTTCAAGCAACTTCTCGCAGATAGGTAACTTGCGAAACCTACCCAGCAATCCGAAGATTTCACCGGACCATTCAATCGGTAGGAGCGACGGGCGGTGTGTACAAAGGGCAGGGACGTAATCAACGCGAGCTGATGACTCGCGCTTACTAGGAATTCCTCGTTGAAGATTAATAATTGCAATAATCTATCCCCATCACGATGAACTTTCACAAGTTTGCCCATGCCTTTCGGTACAGGTGAGCTCGTTGCGTTCATCAGTGTAGCGCGCGTGCGGCCCAGAACATCTAAGGGCATCACAGACCTGTTATTGCCTCAAACTTCCATTCATTAAACACAAATAGTCCCTCTAAGAAGTAGCCGCCAATCATATTGACGTTACTAGTTAGCAGGCTGAGGTCTCGTTCGTTAACGGAATTAACCAGACAAATCACTCCACCAACTAAGAACGGCCATGCACCACCACCCATAGAATCAAGAAAG
>2TW_17931
TAGCCCCAGTTACTAGTTTTACCCTAGGCGGCTCCTTGCGGTTACCGACTTTAGGTACACCCAGCTTCCATGGCTTGACGGGCGGTGTGTACAAGGTCCGGGAACGTATTCACCGTATCATTGCTGATATACGATTACTAGCGATTCCAGCTTCATGGGGTCGAGTTGCAGACCCCCAATTCGAACTGAGACGAGCTTTTTGAGATTAGCATCCTGTTACCAGGTAGCTGCCCTTTGTACTCGCCATTGTAGCACGTGTGTAGCCCTGGGCATAAAGGCCATGATGACTTGACATCATCCCCTCCTTCCTCACGCCTTACGGCGGCAGTTTCACTAGAGTTCCCAGCATTACCTGATGGCAACTAGTGATAGGGGTTGCGCTCGTTGCGGGACTTAACCCAACACCTCACGGCACGAGCTGACGACAGCCATGCAGCACCTTACGATCTGTGTATTGCTACAAAATGAGCTTTCACCCACGGTCAAACCGCATTCTAGCCCA
>2TW_17945
TCACCCCAGTTGCTGACTATACCTTGGTCAAACGCCTCCTTGCGGTTAGCAATCTGCTTTAAGGTAGAACCAACTTCCATGGTGTGACGGGCGGTGTGTACAAGACCCGGGAACGTATTCACCGTAGCACGCTGATCTACGATTACTAGCGATTCCAGCTTCATGCACTCGAGTTGCAGAGTGCAATCCGAACTGAGGTAGATTTTTGAGTTTAGCTTAGCGTCGCCACTTTGCATCTCATTGTCACTACCATTGTAGCACGTGTGTAGCCCAACCCGTAAGGGCCATGAGGACTTGACGTCATCCCCACCTTCCTCCAGCTTATCACTGGCAGTTCTTTCAGAGTGCCCAGCATGACCTGATGGCAACTAAAAGTGGGGTTGCGCTCGTTGCGGGACTTAACCCAACATCTCACGACACGAGCTGACGACAGCCATGCAGCACCTGTGTTCTGTCCGGCGAACCGAAAAGTCAGTTTCCAAA
>2TW_17946
TATCCTTCCTCTAAATGATAAGGTTCACGACTCTTCCCGCATGATGACTAACTTGCCACCTCACAGTCCAAATCATTCACCGGATCACTCAATCGGTAGGAGCGACGGGCGGTGTGTACAAAGGGCAGGGACATAATCAGCGCAAGCTGATGACTTGCACTTACTAGGAATTCCTCGTTGAAGATCAATAATTGCAATGATCTATCCCCATCACGACACGGTTTCAGAAGGTTACCCAATCCTATCGGACCAGGACAAACTCGCTGAACGTGTCAGTGTAGCGCGCGTGCAGCCCAGAACATCTAAGGGCATCACAGACCTGTTATTGCCTCAAACTTCCTCGTGTTAATCACACGAAGTCCCTCTAAGAAGCTGTAGCGAAACGTGAATTTCACTCAACTATTTAGCAGGCTAAGGTCTCGTTCGTTAACGGAATTAACCAGACAAATCACTCCACCAACTAAGAACGGCCATGCACCACCACCCATAGAAT
>2TW_17999
TCATCCCAGTTACCATCCATACCTTAGGCACCTGCCTCCCTTGCGGGTTGGCGCAGCGACTTCGGGTACAAACGACTTCCATGATGTGACGGGCGGTGTGTACAAGGCCCGGGAACGTATTCACGGCGCCGTAGCTGATGCGCCATTACTAGCGATTCCAACTTCATGAAGGCGAGTTGCAGCCTTCAATCCGAACTGGGCCCAGGTTTAGTGATTTCCTCCACCTCGCGGTTTCGGTTCCTTCTGTCCTGGGCATTGTAGTACGTGTGCAGCCCTGGCCGTAAGGGCCATACTGACTTGACGTCGTCCCCACCTTCCTCCCCGTTTCACAGGGCAGTCTGATCAGAGTGCTCGGCTTGCGCCGGTGGCAACAGATCACAGGGGTTGCGCTCGTTGCGGGACTTAACCCAACATCTCACGACACGAGCTGACGACAGCCATGCAGCACCTGTGCAAATTGTGTATTGCTACACTCGCTGGCTTTCACCAA
>2TW_18014
TCACCTTCCTCTAAATGATAAGGTTTGGACAAGTTCTCACGGTCAGGCCCCAATGAAGGAGCCAAACCACAATCCCGAGTCCTCACCGGACCATTCAATCGGTAGGTGCGACGGGCGGTGTGTACAAAGGGCAGGGACGTAATCATTGCAGTTTGATGAACTGCGATTACTAGGAATTCCTCGTTCAAGATTAATAATTGCAATAATCTATCCCTATCACGATGCATGTTAACAAGATTACCCAGGCCTCTCGGCCAAGGTTATATGCTCGTTGAGTGCATCAGTGTAACGCGCGTGCGGCCCAGGACATCTAAGGGCATCACAGACCTGTTATTGCCGCCATCTTCCTTCATCTTGTAGAATGAACGTCCCTCTAAGAAGCTCTTACCAATGAAAAACCATTAGTAGAACTATTTAGCAGGCGGCGGTCTCGTTCGTTAACGGAATTAACCAGACAAATCACTCCACCAACTAAGAACGGCCATGCACCACCACCCATAGAATCAAG
>2TW_18057
TGTACTTCCTCTAAATGACCAAGTTTGACCAGCTTCTCAGCAGCGCGTTTCCGTTGCCGGTCACATGCCACCAATCCGGAGGTCTCACTAAGCCATTCAATCGGTAGGAGCGACGGGCGGTGTGTACAAAGGGCAGGGACGTAATCAACGCGAGCTGATGACTCACGCTTACTAGGAATTCCTCGTTGAAGATTAATAGTTGCAATAATCTATCCCCATCACGATGAAATTTGCAAGATTACCCGGTCCTGTCGAACGAGGTGAATGCTTGTTGCTTTCATCAGTGTAGCGCGCGTGCGGCCCAGAACATCTAAGGGCATCACAGACCTGTTATTGCCTCAAACTTCCACTCGCTAGGCACGAATAGTCCCTCTAAGAAGTTGTCCCCCCACAGAAAGTGAAGGTAACTATTTAGCAGGTTAAGGTCTCGTTCGTTAACGGAATTAACCAGACAAATCACTCCACCAACTAAGAACGGCCATGCACCACCACCCATAGAATCAAGAAAG
>2TW_18101
TAGCCCTAGTTACCAGTTTTACCCTAGGCAGCTCCTTGCGGTCACCGACTTCAGGCACCCCCAGCTTCCATGGCTTGACGGGCGGTGTGTACAAGGCCCGGGGAACGTATTCACCGGATCATGGCTGATATCCGATTACTAGCGATTCCAGCTTCACGGAGTCGAGTTGCAGACTCCGATCCGAACTGAGAACGGTTTTGTAGATTCGCTCCTGGTCACCCAGTGGCTGCTCTCTGTACCGTCCATTGTAGCACGTGTGTGGCCCAAGGCGTAAGGGCCGTGATGATTTGACGTCATCCCCCACCTTCCTCACAGTTTACACTGGCAGTCTTGTTAGAGTTCCCGACATGACTCGCTGGCAACTAACAACAGGGGGTTGCGCTCGTTATAGGACTTAACCTGACACCTCACGGCACGAGCTGACGACAACCATGCAGCACCTTGTAATTTGTCTTGCGAAAGATCTGTTTCCAAATCGGTCAAACTACATTTAAGCCTTGGTAAGGTTCCTCGCG
>2TW_18118
TCACCCCAGTCACTAATTCTACCTTAGGCACCCTCCCCCAAACGGTTAGAGTAATGATTTCGGGCATAACCAGCTTCCATGGTGTGACGGGCGGTGTGTACAAGGCCCGGGAACGAATTCACCACTGTATAGCTGACCAGCGATTACTAGCGATTCCACCTTCATGTAGGCGAGTTGCAGCCTACAATCCGAACTTAGAACGAGTTTATAGATTAGCTAGTCTTTGCAGATTTGCATCTCATTGTCTCGCCCAATGTAGCACGTGTGTAGCCCAGGGTGTAAGGGGCATGCTGACTTGACGTCATCCCCACCTTCCTCCGGTTTATAACCAGCAGTCTTTTTAGAGTTCCATAAAAGGCAACTAAAAACAAGGGTTGCGCTCGTTGCGGGACTTAACCCAACATCTCACGACACGAGCTGACGACAGCCATGCACCACCTGTGTATACGTTCCAAACGGCACTTTCTCCTTTCAAAGAAATTCGTATCATGTCAAACCCTGGTAAGGTTCTTCGCGTTGCA
>2TW_18152
TCACCCCAGTCACTAATTCTACCTTAGGCAACCTCCTCCAAATAAATGGTTAGAGTAATGACTTCGGGCATAACCAGCTTCCATGGTGTGACGGGCGGTGTGTACAAGGCCCGGGAACGGATTCACCGCTGTGTAGCTGACCAGCGATTACTAGCGATTCCACCTTCATGTAGGCGAGTTGCAGCCTACAATCCGAACTTAGAACGAGTTTATAGATTAGCTAATCTTCGCAGATTTGCATCTCATTGTCTCGCCCAATGTAGCACGTGTGTAGCCCAGGGTGTAAGGGGCATGCTGACTTGACGTCATCCCCACCTTCCTCCGGTTTATAACCAGCAGTCTTTTTAGAGTTCCATAAAAGGCAACTAAAAACAAGGGTTGCGCTCGTTGCGGGACTTAACCCAACATCTCACGACACGAGCTGACGACAGCCATGCACCACCTGTGTATACGCTCCAAACGGCACTTTCTTCTTTCAAAGAAATTCGTATCATGTCAAACCCTGGTAAGGTTCTTCG
>2TW_18159
TGTACTTCCTCTAAATGACCAAGTTTGACCAGCTTCTCAGTAGCGCGTTTCCGTTGCCGGTCACATGCAACCAATCCGGAGGTCTCACTAAGCCATTCAATCGGTAGTAACGACGGGCGGTGTGTACAAAGGGCAGGGACGTAATCAACGCGAGCTGATGACTCACGCTTACTAGGAATTCCTCGTTCAAGTCAAAATTACAAGTGACTATCCCCAGCACGATAAAGTTTCACAAGATTACCCAGACTTTCCAGCCAAGGTGAATACTCGTTGACTTCATCAGTGTAGCGCGCGTGCGGCCCAGAACATCTAAGGGCATCACAGACCTGTTATTGCCTCAAACTTCCATGGATTAAACATCCATAGTCCCTCTAAGAAGTTAGGTGTCCAACCAGAGTGAACATAACTATTTAGCAGGTTAAGGTCTCGTTCGTTATCGGAATTAACCAGACAAATCACTCCACCAACTAAGAACGGCCATGCACCACCACCCATAGAATCAAGAAAGAGCT
>2TW_18166
TCATCCCAGTCACCAGCCTCGCCGTGGGCACCCATGAATTTGGGCGACTTCGGGCGCTGCCAGCTCCCATGACTTGACGGGCGGTGTGTACAAGGCTCAGGAACATATTCACCGCGGCGTAGCTGATCCGCGATTACTAGCGATTCCGACTTCAAGGAGGCGGGTTGCAGCCTCCTATCTGAACTGGGGCGGACTTTAAGCGATTTGCTCCACCTTGCGGTCTTGCATCGTTCTGTATCCGCCATTGTAGCACGTGTGCAGCCCCAGGCATAAGGGCCATGAGGACTTGACGTCATCCCCACCTTCCTCCGGTTTGACACCGGCAGTCTCGCTAGAGTCCTCAGCATTACCTGTTAGCAACTAACGATAGGGGTTTCGCTCGTTGAGGGACTTAACCCGACACTTCACAGCACGAGCTGACGACAGCCATGCAGCACCTGTCCAAGTTCCGGTCTTGCGACTGTTATCCTAATTTCATAGGACT
>2TW_18171
TCACCTTCCTCTAAATGATAAGGTTTGGACAAGTTCTCACGGTCAGGCCCCAATGAAGGAGCCAAACCACAATCCCGAGTCCTCACCGGACCATTCGATCGGTAGGTGCGACGGGCGGTGTGTACAAAGGGCAGGGACGTAATCATTGCAGTTTGATGAACTGCGATTACTAGGAATTCCTCGTTCAAGATTAATAATTGCAATAATCTATCCCTATCACGATGCATGTTAACAAGATTACCCAGGCCTCTCGGCCAAGGTTATATGCTCGTTGAGTGCATCAGTGTAACGCGCGTGCGGCCCAGGACATCTAAGGGCATCACAGACCTGTTATTGCCGCCATCTTCCTTCATCTTGTAGAATGAACGTCCCTCTAAGAAGCTCTTACCAATGAAAAACCATTAGTAGAACTATTTAGCAGGCGGCGGTCTCGTTCGTTAACGGAATTAACCAGACAAATCACTCCACCAACTAAGAACGGCCATGCACCACCACCCATAGAATCAAG
>2TW_18206
TCACCCCAGTTGCTGACTATACCTTGGTCAAACGCCTCCTTGCGGTTAGCAATCTGCTTTAAGGTAGAACCAACTTCCATGGTGTGACGGGCGGTGTGTACAAGACCCGGGAACGTATTCACCGTAGCACGCTGATCTACGATTACTAGCGATTCCAGCTTCATGCACTCGAGTTGCAGAGTGCAATCCGAACTGAGGTAGATTTTTGAGTTTAGCTTAGCGTCGCCACTTTGCATCTCATTGTCACTACCATTGTAGCACGTGTGTAGCCCAACCCGTAAGGGCCATGAGGACTTGACGTCATCCCCACCTTCCTCCAGCTTATCACTGGCAGTTCTTTCAGAGTGCCCAGCATGACCTGATGGCAACTAAAAGTAGGGGTTGCGCTCGTTGCGGGACTTAACCCAACATCTCACGACACGAGCTGACGACAGCCATGCAGCACCTGTGTTCTGTCCGGCCGAACCGAAAAGTCTAGTTTCCTAAA
>2TW_18222
TAGCCCTAGTTACCAGTTTTACCCTAGGCAGCTCCTTGCGGTCACCGACTTCAGGCACCCCCAGCTTCCATGGCTTGACGGGCGGTGTGTACAAGGCCCGGGAACGTATTCACCGGATCATGGCTGATATCCGATTACTAGCGATTCCAGCTTCACGGAGTCGAGTTGCAGACTCCGATCCGAACTGTGACCGGTTTTGTAGATTCGCTCCTGGTCACCCAGTGGCTGCTCTCTGTACCGGCCATTGTAGCACGTGTGTAGCCCAAGGCGTAAGGGCCGTGATGATTTGACGTCATCCCCACCTTCCTCACAGTTTGCACTGGCAGTCTCGTTAGAGTTCCCGACATGACTCGCTGGCAACTAACAACAGGGGGTTGCGCTCGTTATAGGACTTAACCTGACACCTCACGGGCACGAGCTGACGACAACCATGCAGCACCTTGTAAATTGTCTTGCGAAAGTTCTGTTTCCAAAACGGTCAATCTACATTTAAGCCTTGGTAAGGTT
>2TW_18234
TCATCCCAGTTACCGCTCATAGCGTAGGGCGCTGCTTCCTTACGGTTAGCTCACGCACTTCGGCTACAAACGACTTCCATGATGTGACGGGCGGTGTGTACAAGGCCCGGGAACGTATTCACGGCGCCGTAGCTGATGCGCCATTACTAGCGATTCCGGCTTCATGAAGGCGAGTTGCAGCCTTCAATCCGAACTGGGCCCAGTTTTTGAGATTTCCTCTACCTCGCGGCTTCGGGTCATTCTGTACTGGGCATTGTAGTACGTGTGCAGCCCTGGTCGTAAGGGCCATACTGACTTGACGTCATCCCCACCTTCCTCCCCGTTTCACAGGGCAGTCTGTCCAGAGAGCCTTTGCAGGCAACAGGACACAGGAGTTGCGCTCGTTGCGGGACTTAACCCAACATCTCACGACACGAGCTGACGACAGCCATGCAGCACCTGTGCAAATTGTGTATTGCTACACTCGATAGCTTTCACTA
>2TW_18247
TCACCCCAGTCACTAATTCTACCTTAGGCACCCTCCCCCAAACGGTTAGAGTAATGATTTCGGGCATAACCAGCTTCCATGGTGTGACGGGCGGTGTGTACAAGGCCCGGGAACGAATTCACCACTGTATAGCTGACCAGCGATTACTAGCGATTCCACCTTCATGTAGGCGAGTTGCAGCCTACAATCCGAACTTAGAACGAGTTTATAGATTAGCTAGTCTTTGCAGATTTGCATCTCATTGTCTCGCCCAATGTAGCACGTGTGTAGCCCAGGGTGTAAGGGGCATGCTGACTTGACGTCATCCCCACCTTCCTCCGGTTTATAACCAGCAGTCTTTTTAGAGTTCCATAAAGGCAACTAAAACAAGGGTTGCGCTCGTTGCGGGACTTAACCCAACATCTCACGACACGAGCTGACGACAGCCATGCACCACCTGTGTATACGTTCCAAACGGCACTTTCNCCTTTCAAAGAAATTCGTATCATGTCAAACCCTGGTAAGGTTCTTCGCGTTGCA
>2TW_18268
TCATCCCAGTTACCGCTCATAGCGTAGGGCGCTGCTTCCTTACGGTTAGCTCACGCACTTCGGCTACAAACGACTTCCATGATGTGACGGGCGGTGTGTACAAGGCCCGGGAACGTATTCACGGCGCCGTAGCTGATGCGCCATTACTAGCGATTCCGGCTTCATGAAGGCGAGTTGCAGCCTTCAATCCGAACTGGGCCCAGTTTTTGAGATTTCCTCTACCTCGCGGCTTCGGTTCATTCTGTACTGGGCATTGTAGTACGTGTGCAGCCCTGGTCGTAAGGGCCATACTGACTTGACGTCATCCCCACCTTCCTCCCCGTTTCACAGGGCAGTCTGTCCAGAGAGCCTTTGCAGGCAACGAGGACACAGGGGTTGCGCTCGTTGCGGGACTTAACCCAACATCTCACGACACGAGCTGACGACAGCCATGCAGCACCTGTGCAAATTCTTGATATTGCTACCAAGTCGCTAGCTTTCACTAA
>2TW_18316
TAGCCCTAGTTACTAGTTTTACCCTAGGCAGCTCCTTGCGGTTACCGACTTCAGGTACCCCCAGCTTCCATGGCTTGACGGGCGGTGTGTACAAGGCCCGGGAACGTATTCACCGCGCCATGGCTGATGCGCGATTACTAGCGATTCCAGCTTCACGGAGTCGAGTTGCAGACTCCGATCCGAACTGAGATAGTGTTTAAGGGATTCGCTCCTGGTCACCCAGTGGCTGCCCTCTGTCACTACCATTGTAGCACGTGTGTGGCCCAGGATGTAAGGGCCGTGATGACTTGACGTCGTCCCCACCTTCCTCACAGCTTACGCTGGCAGTTCTGCTAGAGTCCCCGGCATTACCCGTTGGCAACTAACAGTAGGGGTTGCGCTCGTTGCGGGACTTAACCCAACACCTCACGGCACGAGCTGACGACAGCCATGCAGCACCTTGAAAAATTGTCCGAAGAAGGACACCTTTCGGCATCTGTCAATTCCCATTTAAAACCCTGGTAAGGTTCCTCGCGT
>2TW_18330
TCATCCCAGTTACCGCTCATAGCGTAGGGCGCTGCCTCCTTGCGGTTGGCTTACGCACTTCGGCTACAAACGACTTCCATGATGTGACGGGCGGTGTGTACAAGGCCCGGGAACGTATTCACGGCGCCGTAGCTGATGCGCCATTACTAGCGATTCCGGCTTCATGAGGGCGAGTTGCAGCCCTCAATCCGAACTGGGCCCAGTTTTTGAGATTTCCTCCACCTTGCGGATTCGGTTCATTCTGTACTGGGCATTGTAGTACGTGTGCAGCCCTGGTCGTAAGGGCCATACTGACTTGACGTCATCCCCACCTTCCTCCCCGTTTCACAGGGCAGTCTGTCCAGAGAGCCCGAAGGCAACAGGACACAGGGGTTGCGCTCGTTGCGGGACTTAACCCAACATCTCACGACACGAGCTGACGACAGCCATGCAGCACCTGTGCAAATTCTTGATATTGCTACCAAGTCGCTAGCTTTCACTAA
>2TW_18416
TCATCCCAGTTACCGCTCATAGCGTAGGGCGCTGCCTCCTTGCGGTTGGCTTACGCACTTCGGCTACAAACGACTTCCATGATGTGACGGGCGGTGTGTACAAGGCCCGGGAACGTATTCACGGCGCCGTAGCTGATGCGCCATTACTAGCGATTCCGGCTTCATGAGGGCGAGTTGCAGCCCTCAATCCGAACTGGGCCCAGTTTTTGAGATTTCCTCCACCTTGCGGATTCGGTTCATTCTGTACTGGGCATTGTAGTACGTGTGCAGCCCTGGTCGTAAGGGCCATACTGACTTGACGTCATCCCCACCTTCCTCCCCGTTTCACAGGGCAGTCTGTCCAGAGAGCCCGAAGGCAACAGGACACAGGGGTTGCGCTCGTTGCGGGACTTAACCCAACATCTCACGACACGAGCTGACGACAGCCATGCAGCACCTGTGCAAATTCTTGATATTGCTACCAAGTCGCTAGCTTTCACTAA
>2TW_18453
TCTCCTTCCTCTAAGTGATAAGGTTCACTAAACTTCCCACGAATGCAACAGAAACTGGCGCAAACACGGTCCGAATTATTCACCGGATCACTCAATCGGTAGGAGCGACGGGCGGTGTGTACAAAGGGCAGGGACGTAATCAACGCAAGCTGATGACTTGCATTTACTAGGAATTCCTCGTTGAAGATTAATAATTGCAATAATCTATCCCCATCACGACACGATTTCAAAAGGTTACCCAACCCTTTCGGGCAAGGACACACTCGTTGATCGTGTCAGTGTAGCGCGCGTGCAGCCCAGAACATCTAAGGGCATCACAGACCTGTTATTGCCTCAAACTTCCTCGTGTTAAACACACGAAGTCCCTCTAAGAAGTTAACTAGAAACCGAAGTTTCGAGTAACTATTTAGCAGGTTAAGGTCTCGTTCGTTAACGGAATTAACCAGACAAATCACTCCACCAACTAAGAACGACCATGCACCACCACCCATAGAATCAAGAAAGAGCTATCAATCTGTCAATCCTTCCT
>2TW_18469
TCACCCCAGTCATGAATCCTACCGTGGTAATCGTCTTCCTTGCGGTTAGACTAACTACTTCTGGTAAAACCCACTCCCATGGTGTGACGGGCGGTGTGTACAAGGCCCGGGAACGTATTCACCGCGACATGCTGATCCGCGATTACTAGCGATTCCGACTTCATGCAGTCGAGTTGCAGACTACAATCCGGACTACGATCGGCTTTCTGGGATTGGCTCCCCCTCGCGGGTTGGCAACCCTCTGTACCGACCATTGTATTACGTGTGAAGCCCTGGCCATAAGGGCCATGAGGACTTGACGTCATCCCCACCTTCCTCCGGTTTGTCACCGGCAGTCCCATTAAAGTGCCCAACTAAATGATGGCAATTAATGGCAAGGGTTGCGCTCGTTGCGGGACTTAACCCAACATCTCACGACACGAGCTGACGACAGCCATGCAGCACCTGTGTTACCGTTCTCTTTCGAGCACTTGAACATCTCTGCTCAATTCGGTACATGTCAAGGCCA
>2TW_18471
TAGCCCCAGTTACTAGTTTTACCCTAGGCGACTCCTTGCGGTTATCGACTTTAGGTACACCCAGCTTCCATGGCTTGACGGGCGGTGTGTACAAGGTCCGGGAACGTATTCACCGTATCATTGCTGATATACGATTACTAGCGATTCCAGCTTCATGGAGTCGAGTTGCAGACTCCAATCTGAACTGAGAAGAGGTTTTTGAGATTAGCATCCTGTCACCAGGTAGCAGCCCTTTGTCCTCTCCATTGTAGCACGTGTGTAGCCCTGGGCATAAAGGCCATGATGACTTGACATCATCCCCTCCTTCCTCACGCCTTACGGCGGCAGTTTCACTAGAGTTCCCAGCATTACCTGATGGCAACTAGTGATAGGGGTTGCGCTCGTTGCGGGACTTAACCCAACACCTCACGGCACGAGCTGACGACAGCCATGCAGCACCTTACAAATTGTATATTGCTATAAAGTGAGCTTTCACCCACGGTCAAAATGCA
>2TW_18480
TCACCCTGGTCATTATCAGCACCTTAGTAGCTTCCCTCCCATAAAGGGTTGGGATCACCACTTTGGGTATTAACAACTCCCGTGGTGTGACGGGCGGTGTGTACAAGGCCCGGGAACGTATTCACCGCCATATAGCTGACTGGCGATTACTAGCGATTCCGGCTTCATGTAGGCGAGTTGCAGCCTACAATCCGAACTGAGGCTGAGTTTAGCAGATTGGCTTGCTCTCACGAGTTTGCTACCGATTGTCTCAGCCATTGTATTACGTGTGTAGCCCAGGATATAAGGGGCATGCTGACTTGACGTCATCCTCTCCTTCCTCCGGTTTACACCGGCAGTCTTTTTAGAAATTTAACTAAAAACAAGGGTTGCGCTCGTTGCTAGACTTAACTATACACCTCACGGCACGAGCTGACGACAGCCATGCACCACCTGTAGCCGAGTTCCCTTTCGGGCACCAATCTATCTCTAGAAAGTCCTCGGTATGTCAATCCCTGGTAAGGTTCTTCGCGTTG
>2TW_18510
TAGTCCCAATCGCAGAGTTCATCTTAGGCGCCTGGCTCCTTGCGGTTACCTCAGCGACTTCGGATGCCCCCCACTTTCGTGGCTTGACGGGCGGTGTGTACAAGGCTCAGGAACACATTCACCGCGGTATGCTGACCCGCGATTACTAGCGATTCCAGCTTCATGTAGGCGAGTTGCAGCCTACAATCCGAACTAGGGAGCGTTTTTTGGGATTTGCTCGACCTCGCGGCTTTGCTTCCCTTTGTGCGCTCCATTGTAGGACGTGTGCAGCCCTAGTCATAAGGGCCATGAGGACTTGACGTCATCCCCACCTTCCTCCGGCTTAACGCCGGCGGTCTCTCTAGAGTCCCCGGCTTTACCCGCTGGCAACTAGAGACAAGGGTTTCGCTCGTTAAGCGACTTAACGCGACATCTCACGACACGAGCTGACGACAGCCATGCAGCACCTGTGCACGTTGTACCCGAAGGCCTGGCTCGGCTTTCACCGAGTTAATCCGTGC
>2TW_18521
TCATCCCAGTTACCGCTCATAGCGTAGGGCGCTGCTTCCTTACGGTTAGCTCACGCACTTCGGCTACAAACGACTTCCATGATGTGACGGGCGGTGTGTACAAGGCCCGGGAACGTATTCACGGCGCCGTAGCTGATGCGCCATTACTAGCGATTCCGGCTTCATGAAGGCGAGTTGCAGCCTTCAATCCGAACTGGGCCCAGTTTTGGAGATTTCCTCTACCTCGCGGCTTCGGGTCATTCTGTACTGGGCATTGTAGTACGTGTGCAGCCCTGGTCGTAAGGGCCATACTGACTTGACGTCATCCCCACCTTCCTCCCCGTTTCACAGGGCAGTCTGTCCAGAGAGCCTTTGCAGGCAACAGGACACAGGGGTTGCGCTCGTTGCGGGACTTAACCCAACATCTCAAGACACGAGCTGACGACAGCCATGCACCACCTGTGTCCACCCTTCACTTTTCAGGAAACCTGAAAAGTGACGTATTTCCCTTTCAGGAAAGAAGTGGCA
>2TW_18536
TCACCCCAGTCACTAATTCTACCTTAGGCATCCTCCTCCAAAAGGTTAGAGTAACGACTTCGGGTATAACCAGCTTCCATGGTGTGACGGGCGGTGTGTACAAGGCCCGGGAACGGATTCACCGCTGTATAGCTGACCAGCGATTACTAGCGATTCCACCTTCATGCAGGCGAGTTGCAGCCTGCAATCCGAACTTAGAACGAGTTTTTAGATTAGCTAATCTTCACAGAGTTGCATCTCATTGTCTCGCCCAATGTAGCACGTGTGTAGCCCAGGGTGTAAGGGGCATGCTGACTTGACGTCATCCCCACCTTCCTCCGGTTTATAACCAGCAGTCTTTTTAGAGTTCCATAAAAGGCAACTAAAAACAAGGGTTGCGCTCGTTGCGGGACTTAACCCAACATCTCACGACACGAGCTGACGACAGCCATGCACCACCTGTGTATACGTTCCAAACGGCACTTTCTCCTTTCAAAGAAATTCGTATCATGTCAAACCCTGGTAAGGTTCTTCGCGTTG
>2TW_18555
TCACCTTCCTCTAAATGATAAGGTTTAGACAAGTTCTCACAGCCACATCCCACTAAAGGAACGGACCACAATCCCGAGGCTTCACCGGACCATTCAATCGGTAGGTGCGACGGGCGGTGTGTACAAAGGGCAGGGACGTAATCAATGCAGATTGATGATCTGCGTTTACTAGGAATTCCTCGTTCATGAATAATAATTGCAATATTCAATCCCTATCACGATGCACGTTCCCAAGATTACCCAGGCCTCTCGGCCAAGGTTCTAGACTCGTTGAATGCATCAGTGTAGCGCGCGTGCGGCCCAGATCATCTAAGGGCATCACAGACCTGTTATTGCCCCCCAACTTCCTTCGGTTAGTCACCGAAAGTCCCTCTAAGAAGACCAAGTCAATGAAAACTCATTCACCAGTCTATTTAGCAGGCGGGGGGTCTCGTTCGTTAACGGAATTAACCAGACAAATCACTCCACCAACTAAGAACGGCCATGCACCACCACCCATAGAATCAAGAAAGAG
>2TW_18558
TCATCCCAGTTACCGCTCATAGCGTAGGGCGCTGCCTCCTTGCGGTTGGCTTACGCACTTCGGCTACAAACGACTTCCATGATGTGACGGGCGGTGTGTACAAGGCCCGGGAACGTATTCACGGCGCCGTAGCTGATGCGCCATTACTAGCGATTCCGGCTTCATGAGGGCGAGTTGCAGCCCTCAATCCGAACTGGGCCCAGTTTTTGAGATTTCCTCCACCTTGCGGATTCGGTTCATTCTGTACTGGGCATTGTAGTACGTGTGCAGCCCTGGTCGTAAGGGCCATACTGACTTGACGTCATCCCCACCTTCCTCCCCGTTTCACAGGGCAGTCTGTCCAGAGAGCCCGAAGGCAACAGGACACAGGGGTTGCGCTCGTTGCGGGACTTAACCCAACATCTCACGACACGAGCTGACGACAGCCATGCAGCACCTGTGCAAATTCTGATATTGCTACCAAGTCGCTAGCTTTCACTAA
>2TW_18596
TCACCTCGGTCACTAATTTTACCTTCGGCATCTCCTTCCTTACGGTTAGGATAACGACTTCGGGTACAACCAGCTTCCATGGTGTGACGGGCGGTGTGTACAAGGCCCGGGAACGGATTCACCGCTGTGTAGCTGACCAGCGATTACTAGCGATTCCACCTTCATGCAGGCGAGTTGCAGCCTGCAATCTGTACTTGGAGTAAGTTTCAAAGATTAGCTTATTCTCGCGAATTTGCAACTTATTGTCTTACCCATTGTAGGACGTGTGTAGCCCAGGGTGTAAGGGGCATGATGACTTGACGTCGTCCTCACCTTCCTCCGGTTTGTCACCGGCAGTCTTTCTAGACAATAGAACTAAAATAAGGGTTGCGCTCGTTGCGGGACTTAACCCAACATCTCACGACACGAGCTGACGACAGCCATGCACCACCTGTAGAAGCGGAATAAGGAATTCTTTTCAGAAAACCAACACTTCTAGCAAACCCTGGTAAGGTTCTTCGCGTTGCATCGAATTAAACCACATCCT
>2TW_18694
TCATCCCAGTTACCACCTACACCTTAGGACCTCCTTGGTGGAGGCACTTCGGGTGCGAGCGGCTTCCATGATGTGACGGGCGGTGTGTACAAGACCCGGGAACGTATTCACGCTGCCGTAGCTGATGCAGCATTACTAGCGATTCCAACTTCATGTAGGCGAGTTGCAGCCTACAATCCGAACTGAGCCCAGTTTTGACGATTTCCTCCACCTCACGGTATTGGTTCACATTGTACTGGACATTGTAGCACGTGTGCAGCCCTGGGCGTAAGGGCCATACTGACTTGACGTCATCCCCTCCTTCCTCCCAGTTAATCTGGGCAGTCTGAACAGAGTCCCCGGCATTACCCGCTGGCAACAGTTCATAGGGGTTGCGCTCGTTACGGGACTTAACCCAACATCTCACGACACGAGCTGACGACAGCCATGCAGCACCTGTGATAGTCCACCCGAAGTGACGACAAGCTTTCACAAGTCTACGACTACCAT
>2TW_18695
TCACCCCAGTTGCTGACTATACCTTGGTCAAACGCCTCCTTGCGGTTAGCAATCTGCTTTAAGGTAGAACCAACTTCCATGGTGTGACGGGCGGTGTGTACAAGACCCGGGAACGTATTCACCGTAGCACGCTGATCTACGATTACTAGCGATTCCAGCTTCATGCACTCGAGTTGCAGAGTGCAATCCGAACTGAGGTAGATTTTTGAGTTTAGCTTAGCGTCGCCACTTTGCATCTCATTGTCACTACCATTGTAGCACGTGTGTAGCCCAACCCGTAAGGGCCATGAGGACTTGACGTCATCCCCACCTTCCTCCAGCTTATCACTGGCAGTTCTTTCAGAGTGCCCAGCATGACCTGATGGCAACTAAAAGTAGGGGTTGCGCTCGTTGCGGGACTTAACCCAACATCTCACGACACGAGCTGACGACAGCCATGCAGCACCTGTGTTCTGTCCGGCCGAACCGAAAAGTCTAGTTTCCTAAA
>2TW_18746
TCATCCAAGTTACTAATTTTTTAATCGTAATTTTTAAAATTATAAAAACATAATAGTTTTTAAAAATATCTTCAAAAAATACAACTCCCTGCATGTGACGGGCGGTGTGTACAAGACCAATTTACTATTCACCGCAACGTTCTGATTTGCGATTACTAGTGATTCCACCTTCATGTAAGTGAGTTGCAACTTACAATCCGAACCTTGAAAATTTTTTGAGATTAACTAAAATTTATTCAATTTTCAGTTACTTTTTGTAATTTTCAATGTAGCACATGTGTAGCCCAGCTTATTAGGGCCACAGTGACTTGACATAATTCTCACCTTCCTCCAACTTATAGGTGGCAGTATCTTTAAAACTATAAAAAATTCTTATTTTAAGTATATTTTAAAAGACAAGAGTTACGTTCGTTAAAAGGAATTAACCAAACATCTTACGACACGAACTGACGACAGTCGTGCAACACCTGTACAAAGAATTTAATAAAACTAACACTTGTATAAGTAAATTAGTTTACTTAAATTTTAAATTTTCTTTAATGTCAAAAGCTGGTAAGGTTTCGCGCGTATTATCGCATTAAACCACATGCT
>2TW_18757
TCACCCCAGTCACTAATTCTACCTTAGGCATCCTCCTCCAAAAGGTTAGAGTAACGACTTCGGGTATAACCAGCTTCCATGGTGTGACGGGCGGTGTGTACAAGGCCCGGGAACGGATTCACCGCTGTATAGCTGACCAGCGATTACTAGCGATTCCACCTTCATGTAGGCGAGTTGCAGCCTACAATCCGAACTTAGAACGAGTTTATAGATTAGCTAGTCTTTGCAGATTTGCATCTCATTGTCTCGCCCAATGTAGCACGTGTGTAGCCCAGGGTGTAAGGGGCATGCTGACTTGACGTCATCCCCACCTTCCTCCGGTTTATAACCAGCAGTCTTTTTAGAGTTCCATGAAAGGCAACTAAAAACAAGGGTTGCGCTCGTTGCGGGACTTAACCCAACATCTCACGACACGAGCTGACGACAGCCATGCACCACCTGTGTATACGTTCCAAACGGCACTTTCTTCTTTCAAAGAAATTCGTATCATGTCAAAACCCTGGTAAGGTTCTTCGCGTTG
>2TW_18774
TCACCCCAGTCACTAATTCTACCTTAGGCACCCTCCCCCAAACGGTTAGAGTAATGATTTCGGGCATAACCAGCTTCCATGGTGTGACGGGCGGTGTGTACAAGGCCCGGGAACGAATTCACCACTGTATAGCTGACCAGCGATTACTAGCGATTCCACCTTCATGTAGGCGAGTTGCAGCCTACAATCCGAACTTAGAACGAGTTTATAGATTAGCTAGTCTTTGCAGATTTGCATCTCATTGTCTCGCCCAATGTAGCACGTGTGTAGCCCAGGGTGTAAGGGGCATGCTGACTTGACGTCATCCCCACCTTCCTCCGGTTTATAACCAGCAGTCTTTTTAGAGTTCCATAAAAGGCAACTAAAAACAAGGGTTGCGCTCGTTGCGGGACTTAACCCAACATCTCACGACACGAGCTGACGACAGCCATGCACCACCTGTGTATACGTTCCAAACGGCACTTTCTCCTTTCAAAGAAATTCGTATCATGTCAAACCCTGGTAAGGTTCTTCGCGTTGCA
>2TW_18778
TCATCCCAGTTACCGCTCATAGCGTAGGGCGCTGCCTCCTTGCGGTTGGCTTACGCACTTCGGCTACAAACGACTTCCATGATGTGACGGGCGGTGTGTACAAGGCCCGGGAACGTATTCACGGCGCCGTAGCTGATGCGCCATTACTAGCGATTCCGGCTTCATGAGGGCGAGTTGCAGCCCTCAATCCGAACTGGGCCCAGTTTTTGAGATTTCCTCCACCTTGCGGATTCGGTTCATTCTGTACTGGGCATTGTAGTACGTGTGCAGCCCTGGTCGTAAGGGCCATACTGACTTGACGTCATCCCCACCTTCCTCCCCGTTTCACAGGGCAGTCTGTCCAGAGAGCCCGAAGGCAACAGGACACAGGGGTTGCGCTCGTTGCGGGACTTAACCCAACATCTCACGACACGAGCTGACGACAGCCATGCAGCACCTGTGCAAATTCTTGATATTGCTACCAAGTCGCTAGCTTTCACTAA
>2TW_18787
TAGCCCCAATTACCTGTTCTACCCTAACTGGCGGTTTAACGGCCAGCTTCAGGTCTACCAGACTTTCATGGCTTGACGGGCGGTGTGTACAAGGTCCGGGAACGTATTCACCGCGTCATTGCTGATACGCGATTACTAGCGATTCCAGCTTCATAGGGTCGAGTTGCAGACCCCAATCCGAACTGTGAACGGTTTTCGAGATTGGCATCCTGTTGCCAGGTAGCTACCCTCTGTACCGCCCATTGTAGCACGTGTGTAGCCCTAGGCGTAAGGGCCATGATGACTTGACGTCGTCCCCTCCTTCCTCTCTACTTGCGTAGGCAGTCCATTTAGAGTTCCCACCATTACGTGCTGGCAACTAAATGCAGGGGTTGCGCTCGTTGCGGGACTTAACCCAACACCTCACGGCACGAGCTGACGACAGCCATGCAGCACCTTGTTTCAGGTCATTGCTGACTGATCCATTTCTGTATCATTCCTTCACATTCTAGCCTAGGTAAGGTT
>2TW_18794
TCACTCCAGTCACCGACCCCACCCTAAACATTACTCTCCTCGCGGTTAAGCCAATGTCTTTAGGTGTTACCAGCTCCCATAGTGTGACGGGCGGTGTGTACAAGACCCGGGAACGTATTCAACGCACTATAGCTGACGCGCGTTTACTAGCAACTCCAACTTCATGCAGGCGAGTTGCAGCCTGCAATCTGAACTGAGGAATGTTTTACTAGGATTTGCTCCGCCTCGCGGCTTGGCTTCCCATTGTTCCATCCCATTGTAGCGTGTGTGTAGCCCCGGACATAAAGGCCATGCTGACTTGACGTCATCCCCGCCTTCCTCCGGCTTGCGGCCGGCAGTCTCGCCAGACACTTGTAACTGGCAATGAGGGTTGCGCTCGTTAGCGTACTTAAACGAACATCTCACGACACGAGCTGACGACAGCCATGCAACACCTGTATAAACTCTCTTGCGAGTCGATCCAATTTCTCTTCTCTACCATCTATAT
>2TW_18813
TCACCCCAGTCACTAATTCTACCTTAGGCACCCTCCCCCAAACGGTTAGAGTAATGATTTCGGGCATAACCAGCTTCCATGGTGTGACGGGCGGTGTGTACAAGGCCCGGGAACGAATTCACCACTGTATAGCTGACCAGCGATTACTAGCGATTCCACCTTCATGTAGGCGAGTTGCAGCCTACAATCCGAACTTAGAACGAGTTTATAGATTAGCTAGTCTTTGCAGATTTGCATCTCATTGTCTCGCCCAATGTAGCACGTGTGTAGCCCAGGGTGTAAGGGGCATGCTGACTTGACGTCATCCCCACCTTCCTCCGGTTTATAACCAGCAGTCTTTTTAGAGTTCCATAAAAGGCAACTAAAAACAAGGGTTGCGCTCGTTGCGGGACTTAACCCAACATCTCACGACACGAGCTGACGACAGCCATGCACCACCTGTGTATACGTTCCAAACGGCACTTTCNCCTTTCAAAGAAATTCGTATCATGTCAAACCCTGGTAAGGTTCTTCGCGTTGCA
>2TW_18837
TCACCCCAGTCACTAATTCTACCTTAGGCACCCTCCCCCAAACGGTTAGAGTAATGATTTCGGGCATAACCAGCTTCCATGGTGTGACGGGCGGTGTGTACAAGGCCCGGGAACGAATTCACCACTGTATAGCTGACCAGCGATTACTAGCGATTCCACCTTCATGTAGGCGAGTTGCAGCCTACAATCCGAACTTAGAACGAGTTTATAGATTAGCTAGTCTTTGCAGATTTGCATCTCATTGTCTCGCCCAATGTAGCACGTGTGTAGCCCAGGGTGTAAGGGGCATGCTGACTTGACGTCATCCCCACCTTCCTCCGGTTTATAACCAGCAGTCTTTTTAGAGTTCCATAAAAGGCAACTAAAAACAAGGGTTGCGCTCGTTGCGGGACTTAACCCAACATCTCACGACACGAGCTGACGACAGCCATGCACCACCTGTGTATACGTTCCAAACGGCACTTTCTCCTTTCAAAGAAATTCGTATCATGTCAAACCCTGGTAAGGTTCTTCGCGTTGCA
>2TW_18840
TCATCAAAATCATCTTCCTAATCCTAAACACTATTTATTTTCAACTTTTATAATATAAACATCCATGAAATGTCTAAAAATAATTAAAACTTAAAAACAAATAATGTCTTTAAATTAAGCAAACTCTCTTGATGTGACGGGCGGTATGTACAAGATTTAGGTACAGATTCACCGTTCCTTGCTGATAAACGATTACTATTCATTCCAACTTCATGTTCTCGAGTTACAGAGAACAATCCGAACTGAGGTAGCTTTTTTAGATTTGCTTCAATTTTCATTATTGCATCTTATTGTAGTTACCCTTGTAATACATGTGTAGCCCAACTTATAAGGACCATGAAGACTTGACGTCATCCTTTCTTTCATCCTATATATCATAGGCAATACTCTTTAAGTACACAAACACAGTTCAATTAATATAAAATGAACAAATTGTCTTTTGCAACAAAGAAAAAGGGTTTCGCTCGTTACTGGACTAAACCTAACATCTCAAGACACGAGCTGACGACAGCCATGCAGTACCTGTAATTTTAA
>2TW_18850
TCACCCCAGTTGCTGACTATACCTTGGTCAAACGCCTCCTTGCGGTTAGCAATCTGCTTTAAGGTAGAACCAACTTCCATGGTGTGACGGGCGGTGTGTACAAGACCCGGGAACGTATTCACCGTAGCACGCTGATCTACGATTACTAGCGATTCCAGCTTCATGCACTCGAGTTGCAGAGTGCAATCCGAACTGAGGTAGATTTTTGAGTTTAGCTTAGCGTCGCCACTTTGCATCTCATTGTCACTACCATTGTAGCACGTGTGTAGCCCAACCCGTAAGGGCCATGAGGACTTGACGTCATCCCCACCTTCCTCCAGCTTATCACTGGCAGTTCTTTCAGAGTGCCCAGCATGACCTGATGGCAACTAAAAGTAGGGGTTGCGCTCGTTGCGGGACTTAACGCGACATCTCACGACACGAGCTGACGACAGCCATGCAGCACCTGTGCACGTTGTACCCGAAGGCCTGGCTCGGCTTTCACCG
>2TW_18879
TCACCCCAGTTGCTGACTATACCTTGGTCAAACGCCTCCTTGCGGTTAGCAATCTGCTTTAAGGTAGAACCAACTTCCATGGTGTGACGGGCGGTGTGTACAAGACCCGGGAACGTATTCACCGTAGCACGCTGATCTACGATTACTAGCGATTCCAGCTTCATGCACTCGAGTTGCAGAGTGCAATCCGAACTGAGGTAGATTTTTGAGTTTAGCTTAGCGTCGCCACTTTGCATCTCATTGTCACTACCATTGTAGCACGTGTGTAGCCCAACCCGTAAGGGCCATGAGGACTTGACGTCATCCCCACCTTCCTCCAGCTTATCACTGGCAGTTCTTTCAGAGTGCCCAGCATGACCTGATGGCAACTAAAAGTAGGGGTTGCGCTCGTTGCGGGACTTAACCCAACATCTCACGACACGAGCTGACGACAGCCATGCAGCACCTGTGTTCTGTCCGGCCGAACCGAAAAGTCTAGTTTCCTAAA
>2TW_18883
TCACCCTGGTCATTATCAGCACCTTAGTAGCTTCCCTCCCATAAAGGGTTGGGATCACCACTTTGGGTATTAACAACTCCCGTGGTGTGACGGGCGGTGTGTACAAGGCCCGGGAACGTATTCACCGCCATATAGCTGACTGGCGATTACTAGCGATTCCGGCTTCATGTAGGCGAGTTGCAGCCTACAATCCGAACTGAGGCTGAGTTTAGCAGATTGGCTTGCTCTCACGAGTTTGCTACCGATTGTCTCAGCCATTGTATTACGTGTGTAGCCCAGGATATAAGGGGCATGCTGACTTGACGTCATCCTCTCCTTCCTCCGGTTTACACCGGCAGTCTTTTAGAAATTTAACTAAAAACAAGGGTTGCGCTCGTTGCTAGACTTAACTATACACCTCACGGCACGAGCTGACGACAGCCATGCACCACCTGTAGCCGAGTTCCCTTTCGGGCACCAATCTATCTCTAGAAAGTCCTCGGTATGTCAATCCCTGGTAAGGTTCTTCGCGTTG
>2TW_18979
TCATCCCAGTTACCAGCTTCACCTTAGGATCGTACGATACTTCGGGTGCTACCGGCTTCCATGATGTGACGGGCGGTGTGTACAAGACCCGGGAACGTATTCACGCTGCCGTAGCTGATGCAGCATTACTAGCGATTCCGGCTTCATGGAGGCGAGTTGCAGCCTCCAATCCGAACTGGGCCCAGTTTTACAGATTTCCTCCACCTCGCGGTCTCGGTTCTCATTGTGCTGGGCATTGTAGTACGTGTGCAGCCCAAGGCGTAAGGGCCATACTGACCTGACGTCGTCCCCACCTTCCTCCCAGTTGATCTGGGCAGTCTGACTAGAGTCCCCACCATTACGTGCTGGCAACTAATCACAGGGGTTGCGCTCGTTGCGGGACTTAACCCAACATCTCACGACACGAGCTGACGACGGCCATGCAGCACCTGTGGAAGTCCCCCGAAGGGTCACACGCTTTCACGTGCTTAGAAATCCATGTCAAGCCTTGGTAAGGTTC
>2TW_18983
TCATCCCAGTTACCGCTCATAGCGTAGGGCGCTGCTTCCTTACGGTTAGCTCACGCACTTCGGCTACAAACGACTTCCATGATGTGACGGGCGGTGTGTACAAGGCCCGGGAACGTATTCACGGCGCCGTAGCTGATGCGCGATTACTAGCGATTCCGACTTCATGCAGTCGAGTTGCAGACTACAATCCGGACTACGATCGGCTTTCTGGGATTGGCTCCCCCTCGCGGGTTGGCAACCCTCTGTACCGACCATTGTATTACGTGTGAAGCCCTGGCCATAAGGGCCATACTGACTTGACGTCATCCCCACCTTCCTCCCCGTTTCACAGGGCAGTCTGTCCAGAGAGCCCGAAGGCAACAGGACACAGGGGTTGCGCTCGTTGCGGGACTTAACCCAACATCTCACGACACGAGCTGACGACAGCCATGCAGCACCTGTGCAAATTCTTGATATTGCTACCAAGTCGCTAGCTTTCACTAA
>2TW_18986
TCACCCCAGTCACTAATTCTACCTTAGGCAACCTCCTCCAAATAAATGGTTAGAGTAATGACTTCGGGCATAACCAGCTTCCATGGTGTGACGGGCGGTGTGTACAAGGCCCGGGAACGGATTCACCGCTGTGTAGCTGACCAGCGATTACTAGCGATTCCACCTTCATGTAGGCGAGTTGCAGCCTACAATCCGAACTTAGAACGAGTTTATAGATTAGCTAATCTTCGCAGATTTGCATCTCATTGTCTCGCCCAATGTAGCACGTGTGTAGCCCAGGGTGTAAGGGGCATGCTGACTTGACGTCATCCCCACCTTCCTCCGGTTTATAACCAGCAGTCTTTTTAGAGTTCCATAAAAGGCAACTAAAAACAAGGGTTGCGCTCGTTGCGGGACTTAACCCAACATCTCACGACACGAGCTGACGACAGCCATGCACCACCTGTGTATACGCTCCAAACGGCACTTTCTTCTTTCAAAGAAATTCGTATCATGTCAAACCCTGGTAAGGTTCTTCG
>2TW_18990
TCACCCCAGTCACTAATTCTACCTTAGGCATCCTCCTCCAAAAGGTTAGAGTAACGACTTCGGGTATAACCAGCTTCCATGGTGTGACGGGCGGTGTGTACAAGGCCCGGGAACGGATTCACCGCTGTATAGCTGACCAGCGATTACTAGCGATTCCACCTTCATGCAGGCGAGTTGCAGCCTGCAATCCGAACTTAGAACGAGTTTTTAGATTAGCTAATCTTCACAGAGTTGCATCTCATTGTCTCGCCCAATGTAGCACGTGTGTAGCCCAGGGTGTAAGGGGCATGCTGACTTGACGTCATCCCTGCCTTCCTCCGGTTTATAACCGGCAGTCTTTCTAGAGTTCTAAAAAATAGCAACTAAAAATAAGGGGTTGCGCTCGTTGCGGGACTTAACCCAACATCTCACGACACGAGCTGACGACAGCCATGCACCACCTGTGTATACGTTCCAAACGGCACTTTCTCTTTCAAAGAAATTCGTAATCATGTCAAACCCTGGTAAGGTTCTTCGCGTTG
>2TW_19006
TCACCCCAGTCACTAATTCTACCTTAGGCATCCTCCTCCAAAAGGTTAGAGTAACGACTTCGGGTATAACCAGCTTCCATGGTGTGACGGGCGGTGTGTACAAGGCCCGGGAACGGATTCACCGCTGTATAGCTGACCAGCGATTACTAGCGATTCCACCTTCATGCAGGCGAGTTGCAGCCTGCAATCCGAACTTAGAACGAGTTTTTAGATTAGCTAATCTTCACAGAGTTGCATCTCATTGTCTCGCCCAATGTAGCACGTGTGTAGCCCAGGGTGTAAGGGCCGTGATGATTTGACGTCATCCCCACCTTCCTCACAGTTTGCACTGGCAGTCTTGTTAGAGTTCCCGACTTGACTCGCTGGCAACTAACAACAGGGGTTGCGCTCGTTATAGGACTTAACCTGACACCTCACGGCACGAGCTGACGACAACCATGCAGCACCTTGTAAATTGCTTGCGAAAGTTCTGTTTCCAAAACGGTCAATCTACATTTAAGCCTT
>2TW_19009
TTTACTTCCTCTAAGCGCTACAGTTTGGTCGTCTTTCCACTAGCGAGGCAGCGTTAACCGCCAGGCCAACAGTCCGAGGACCTCACTAAAACGCTCAATCGGTAGTAGCGACGGGCGGTGTGTACAAAGGGCAGGGACGTAATCGACGCAAGCTTATGACTTGCGCCTACTGGGAATTCCTGGTTCACGGAGAACAATTGCAAGCTCCGATCCCTACCACGAATGGGGTTCAACAGTTTACCCGCTCCTCTCGGAGAGGGAAAAACTAGCTGATCCATTCAGTGTAGCGCGTGTGCGGCCCAGAACATCTAAGGGCATCACAGACCTGTTATTGCTCAATCTCGTGTAGCTAAGAGCTACCAGTCCCTCTAAGAAGAATAATCTGCTCAGAAAAGAAGCAGACACTAGTTAGCAGGACAGAGTCTCGTTCGTTATCGGAATTAACCAGACAAATCACTCCACCAACTAAGAACGGCCATGCACCACCACCCACGAAATCAAGAAAGAGCTA
>2TW_19051
TAGTCCCAATCAGGAGTTTCATCTTCGGCACCAACTTAGTGTGGCGACTTCGGATGCCCCCTCCCTTTCGTGGCTTGACGGGCGGTGTGTACAAGGCTCAGGAACACATTCACCGCGGTGTTGCTGACCCGCGATTACTAGCGATTCCAACTTCATGCAGGCGAGTTGCAGCCTGCAATCTGAACTGGGGCGTACTTTTTGGGATTTGCTTGATCTTGCGATTTTGCGTCCCTCTGTATACGCCATTGTAGCACGTGTGCAGCCCTGGACATAAAGGCCATGAGGACTTGACGTCATCCCCACCTTCCTCCGGTTTGACACCGGCAGTCTCTCTAGAGTTCCCGGCATTACCCGCTGGCAACTAGAGACAAGGGTTGCGCTCGTTATCGGACTTAACCAGACATCTCACGACACGAGCTGACGACAGCCATGCAGCACCTGTGGTAAGTTCCGGACTGGATACCGTTCATTGGCCGTTTCCGGCAATTACTTCCTACCGTTTT
>2TW_19130
TCACCCCAGTCACTAATTCTACCTTAGGCACCCTCCCCCAAACGGTTAGAGTAATGATTTCGGGCATAACCAGCTTCCATGGTGTGACGGGCGGTGTGTACAAGGCCCGGGAACGAATTCACCACTGTATAGCTGACCAGCGATTACTAGCGATTCCACCTTCATGTAGGCGAGTTGCAGCCTACAATCCGAACTTAGAACGAGTTTATAGATTAGCTAGTCTTTGCAGATTTGCATCTCATTGTCTCGCCCAATGTAGCACGTGTGTAGCCCAGGGTGTAAGGGGCATGCTGACTTGACGTCATCCCCACCTTCCTCCGGTTTATAACCAGCAGTCTTTTTAGAGTTCCATAAAAGGCAACTAAAAACAAGGGTTGCGCTCGTTGCGGGACTTAACCCAACATCTCACGACACGAGCTGACGACAGCCATGCACCACCTGTGTATACGTTCCAAACGGCACTTTCTCCTTTCAAAGAAATTCGTATCATGTCAAACCCTGGTAAGGTTCTTCGCGTTGC
>2TW_19136
TCTCCTTCCTCTAAGTGATAAGATTTACCTGACTTTCCGCGCGTGGCACGAAACCACTTGCAGTCCAAAAGATTCACCGGACCACTCGAAATCGGTAGGAGCGACGGGCGGTGTGTACAAAGGGCAGGGACTTAATCAGCGCAGGCTAATGACCTGCGCTTACTAGGCATTCCTCGTTCAAGATCAATAATTCCAAAGATCTATCCCCCATCACGACGCCTATTGCTGATTACCAGAACCTTTCGGAGCTGGGAAGTACTCGCTGTAGGCGTCAGTGTAGCACGCGTGCGGCCCAGGACATCTAAGGGCATCACAGACCTGTTATTGCCTCAAACTTCCTTGTGATTAACGCACAAAGTCCCTCTAAGAAGACCACGTCGTTCGTGAACGGCGGGCCTAGTTAGCAGGCTAAGGTCTCGTTCGTTAACGGAATTAACCAGACAAATCACTCCACCAACTAAGAACGGCCATGCACCACCACCCATAGAATCAAGAAAAGAGCTATCAATCTGT
>2TW_19143
TAGCCCCAGTTACTAGTTTTACCCTAGGCGGCTCCTTGCGGTTACCGACTTTAGGTACACCCAGCTTCCATGGCTTGACGGGCGGTGTGTACAAGGTCCGGGAACGTATTCACCGTATCATTGCTGATATACGATTACTAGCGATTCCAGCTTCATGGGGTCGAGTTGCAGACCCCAATTCGAACTGAGACGAGCTTTTTGAGATTAGCATCCTGTTGCCAGGTAGCTGCCCTTTGTACTCGCCATTGTAGCACGTGTGTAGCCCTGGGCATAAAGGCCATGATGACTTGACATCATCCCCTCCTTCCTCACGCCTTACGGCGGCAGTTTCACTAGAGTTCCCCAGCATTACCTGATGGCAACTAGTGATAGGGGTTGCGCTCGTTGCGGGACTTAACCCAACACCTCACGGCACGAGCTGACGACAGCCATGCAGCACCTTACGATCTGTGTATTGCTACAAAATGAGCCTTTCACCCACGGTCAAACCGCATTCTAGCCCG
>2TW_19184
TCATCCCAGTTACCACTCATACCTTCGGGCACTGCCTCCTTGCGGTTAGCTTATGCACTTCGGGTACAAGCGACTCCCATGATGTGACGGGCGGTGTGTACAAGGCCCGGGAACGTATTCACGGCGTCGTAGCTGATACGCCATTACTAGCGATTCCGGCTTCACGCAGGCGAGTTGCAGCCTGCGATCCGAATTGGGCCCAGTTTTAGGGATTTCCTCCACCTTGCGGTATCGGTTCATTCTGTACTGGGCATTGTAGTACGTGTGCAGCCCTAGGCGTAAGGGCCATGCTGACTTGACGTCATCCCCACCTTCCTCCCCGTTTCACAGGGCAGTCTGACTAGAGTCCCTCGGCCTTTCGACCGGATGGTAACTAATCACAGGGGTTGCGCTCGTTGCGGGACTTAACCCAACATCTCACGACACGAGCTGACGACAGCCATGCAGCACCTGTGCAAATTGTGGTATTGCTACCACTCGCTGGCTTTCACCAA
>2TW_19250
TCATCCCAATCACCAGCATCACCTTAGGGCGCCGCCTCCATTGCTGGTTGGCAAACGCACTTCGGGCGAAACCGGCTTTCATGATGTGACGGGCGGTGTGTACAAGGCCCGGGAACGTATTCACGGCGTCGTAGCTGATACGCCATTACTAGCGATTCCAACTTCATGTAGTCGAGTTGCAGACTACAATCTGAACTGGGCCCGGTTTTGAGGATTTGCTCCACCTCGCGGTATTGCGTCCCTCTGTGCCGGGCATTGTAGTACGTGTGCAGCCCTAGCCGTAAGGGCCATCCTGACTTGACGTCATCCCCACCTTCCCACCCTCAAAGAGGGTTTGTCTCCCTAGAGTGCCCAACTTAATGATGGCAACTAAGGACAGGGGTTGCGCTCGTTGCGCGACTTAACGCAACATCTCACGACACGAGCTGACGACAGCCATGCAGCACCTGTGCACCAGCCCCGAAGGGAGAGCGTCTTTCAACGCCTGTCTAA
>2TW_19281
TCACCCCAGTTGCTGACTATACCTTGGTCAAACGCCTCCTTGCGGTTAGCAATCTGCTTTAAGGTAGAACCAACTTCCATGGTGTGACGGGCGGTGTGTACAAGACCCGGGAACGTATTCACCGTAGCACGCTGATCTACGATTACTAGCGATTCCAGCTTCATGCACTCGAGTTGCAGAGTGCAATCCGAACTGAGGTAGATTTTTGAGTTTAGCTTAGCGTCGCCACTTTGCATCTCATTGTCACTACCATTGTAGCACGTGTGTAGCCCAACCCGTAAGGGCCATGAGGACTTGACGTCATCCCCACCTTCCTCCAGCTTATCACTGGCAGTTCTTTCAGAGTGCCCAGCATGACCTGATGGCAACTAAAAGTAGGGGTTGCGCTCGTTGCGGGACTTAACCCAACATCTCACGACACGAGCTGACGACAGCCATGCAGCACCTGTGTTCTGTCCGGCCGAACCGAAAAGTCTAGTTTCCTAAA
>2TW_19322
TCACCCCAGTCACTAATTCTACCTTAGGCACCCTCCCCAAACGGTTAGAGTAATGATTTCGGGCATAACCAGCTTCCATGGTGTGACGGGCGGTGTGTACAAGGCCCGGGAACGAATTCACCACTGTATAGCTGACCAGCGATTACTAGCGATTCCACCTTCATGTAGGCGAGTTGCAGCCTACAATCCGAACTTAGAACGAGTTTATAGATTAGCTAGTCTTTGCAGATTTGCATCTCATTGTCTCGCCCAATGTAGCACGTGTGTAGCCCAGGGTGTAAGGGGCATGCTGACTTGACGTCATCCCCACCTTCCTCCGGTTTATAACCAGCAGTCTTTTAGAGTTCCATAAAAGGCAACTAAAAACAAGGGTTGCGCTCGTTGCGGGACTTAACCCAACATCTCACGACACGAGCTGACGACAGCCATGCACCACCTGTGTATACGTTCCAAACGGCACTTTCTCCTTTCAAAAGAAATTCGTATCATGTCAAACCCTGGTAAGGTTCTTCGCGTTGCA
>2TW_19341
TAAATCCAGTTACTAGTTTAGCCTTCCACCCACGTAAATGAGTTTTGGGGCTCCCCTAATTCCCAGACCTTGACGGGCAGTGTGTACAAAACCCGAGAACGTATTCACCGCGACGTTCTGATTCGCGATTACTAGTGATTCCAGCTTCATGAAGTCGAGTTTCAGACTTCAATCCGTACTGAGGGTAGGTTTGGAGGATTTGCTCCGCATCGCTGCTTAGCGTCCCGCTGTCCTATTCCCATTGTATCATGCGTGCAGCCCAAGGCGTAAGGGACACGCTGATCTGACGTCATCTCAGCCTTCCTCCTGGTTACACCCAGGCAGTCTCTTTAGACATTAAATAACTAAAGATTGAGGTTGCGCTCGTTTTCGGACTTAACCGAACATCTCACGACACGAGCTGACGACGACCGTGCATCACCTGTGCTACACCTTCGAAAGAGTCTCGCTTTCACGAGATTTGCAATAGCATGTCAAGCCTTGGTGAGGTTCCTCGCTTGG
>2TW_19350
TCACCCCAGTCACTAATTCTACCTTAGGCACCCTCCCCAAACGGTTAGAGTAATGATTTCGGGCATAACCAGCTTCCATGGTGTGACGGGCGGTGTGTACAAGGCCCGGGAACGAATTCACCACTGTATAGCTGACCAGCGATTACTAGCGATTCCACCTTCATGTAGGCGAGTTGCAGCCTACAATCCGAACTTAGAACGAGTTTATAGATTAGCTAGTCTTTGCAGATTTGCATCTCATTGTCTCGCCCAATGTAGCACGTGTGTAGCCCAGGGTGTAAGGGGCATGCTGACTTGACGTCATCCCCACCTTCCTCCGGTTTATAACCAGCAGTCTTTTTAGAGTTCCATAAAAGGCAACTAAAAACAAGGGTTGCGCTCGTTGCGGGACTTAACCCAACATCTCACGACACGAGCTGACGACAGCCATGCACCACCTGTGTATACGTTCCAAACGGCACTTTCTCCTTTCAAAGAAATTCGTATCATGTCAAAACCCTGGTAAGGTTCTTCGGGTTGC
>2TW_19399
TCACCCCAGTCACTAATTCTACCTTAGGCACCCTCCCCCAAACGGTTAGAGTAATGATTTCGGGCATAACCAGCTTCCATGGTGTGACGGGCGGTGTGTACAAGGCCCGGGAACGAATTCACCACTGTATAGCTGACCAGCGATTACTAGCGATTCCACCTTCATGTAGGCGAGTTGCAGCCTACAATCCGAACTTAGAACGAGTTTATAGATTAGCTAGTCTTTGCAGATTTGCATCTCATTGTCTCGCCCAATGTAGCACGTGTGTAGCCCAGGGTGTAAGGGGCATGCTGACTTGACGTCATCCCCACCTTCCTCCGGTTTATAACCAGCAGTCTTTTTAGAGTTCCATGAAAGGCAACTAAAAACAAGGGTTGCGCTCGTTGCGGGACTTAACCCAACATCTCACGACACGAGCTGACGACAGCCATGCACCACCTGTGTATACGTTCCAAACGGCACTTTCTCTTTCAAAGAAATTCGTATCATGTCAAACCCTGGTAAGGTTCTTCGCGTTG
>2TW_19426
TCACCTTCCTCTAAATGATAAGGTTTAGACAAGTTCTCACAGCCACATCCCACTAAAGGAACGGACCACAATCCCGAGGCTTCACCGGACCATTCAATCGGTAGGTGCGACGAGCGGTGTGTACAAAGGGCAGGGACGTAATCAATGCAGATTGATGATCTGCGTTTACTAGGAATTCCTCGTTCATGAATAATAATTGCAATATTCAATCCCTATCACGATGCACGTTCCCAAGATTACCCAGGCCTCTCGGCCAAGGTTCTAGACTCGTTGAATGCATCAGTGTAGCGCGCGTGCGGCCCAGATCATCTAAGGGCATCACAGACCTGTTATTGCCCCCAACTTCCTTCGGTTAGTCACCGAAAGTCCCTCTAAGAAGACCAAGTCAATGAAAACTCATTCACCAGTCTATTTAGCAGGCGGGGGTCTCGTTCGTTAACGGAATTAACCAGACAAATCACTCCACCAACTAAGAACGGCCATGCACCACCACCCATAGAATCAAGAAAGA
>2TW_19471
TCTCCTTCCTCTAAGTGATAAGGTTCACTAAACTTTCCACTGCAACGTTCAGAAGCTGAACACTGCGGCGGTCCGAATTATTCACCGGATCACTCAATCGGTAGGAGCGACGGGCGGTGTGTACAAAGGGCAGGGACGTAATCAGCACGAGCTGATGACTCGTGCTTACTAGGAATTCCTCGTTGAAGATTAATAATTGCAATAATCTATCCCCATCACGATGCATTTTAAAAAGATTACCCAACCCTACCGGGCAAGGTCGTAAACTCGTTGAGTGCATCAGTGTAGCGCGCGTGCAGCCCAGAACATCTAAGGGCATCACAGACCTGTTATTGCCTCAAACTTCCTTGCGTTAGACACGCAAAGTCCCTCTAAGAAGTTGCCCACGTAACCGAAGTTACGTGTAACTATTTAGCAGGTTAAGGTCTCGTTCGTTAACGGAATTAACCAGACAAATCACTCCACCAACTAAGAACGGCCATGCACCACCACCCGATACGAATCAAGAAACGAGCTATC
>2TW_19520
TTACCCCAGTCATGAACCCTGCCGTGGCAGTCGCCCTCCTTGCGGTTAGGCTAACGGCTTCTGGCAAAACCCACTCCCATGGTATGACGGGCGGTGTGTACAAGACCCGGGAACGTATTCACCGCGACATTCTGATCCGCGATTACTAGCGATTCCAGCTTCACGTAGTCGAGTTGCAGACTACGATCCGGACTACGATGCATTTTCTGAGATTAGCTCCCCCTCGCGGGTTGGCAACCCTCTGTATGCACCATTGTATGACGTGTGAAGCCCTACCCATAAGGGCCATGAGGACTTGACGTCATCCCCACCTTCCTCCGGTTTGTCACCGGCAGTCTCTTTAGAGTGCTCTTGCGTAGCAACTAAAGACAAGGGTTGCGCTCGTTGCGGGACTTAACCCAACATCTCACGACACGAGCTGACGACAGCCATGCAGCACCTGTGTTCACTTTCTCTTACGAGCACCTAATGTATCTCTACTTCGTTAGTGACATGTCAA
>2TW_19522
TCTCCTTCCTCTAGGTGGGAGGGTTTAATGAACTTTTCGGCTGACCAGAGCGGAAACCGCCCCGGCCTGCCAATCCGAACACTTCACCAGCACACCCAATCGGTAGGAGCGACGGGCGGTGTGTACAAAGGGCAGGGACGTAATCAACGCAAGCTGATGACTTGCGCTTACTAGGCATTCCTCGTTGAAGATTAATAATTGCAATAATCTATCCCCATCACGATGCAGTTTCAAAGATTACCCGGGCATCTCTGCCAAGGCTAGGCTCGTTGAATGCATCAGTGTAGCGCGCGTGCGGCCCAGAACATCTAAGGGCATCACAGACCTGTTATTGCCTCATGCTTCCAATTGGCTAGTCGCCAATAGTCCCTCTAAGAAGTCTGCCGGCCCCCGAGGAGGTCGTGACTATTTAGCAGGCTGAGGTCTCGTTCGTTACCGGAATCAACCTGACAAGGCAACCCACCAACTAAGAACGGCCATGCACCACCACCCATAGAATC
>2TW_19541
TCACCCCAGTCACCAGCCCTGCCTTAGGCGCCTCCCTCCCTTGCGGGTTGAGATAACGACTTCGGGCGTGACCAGCTTCCATGGTGTGACGGGCGGTGTGTACAAGGCCCGGGAACGTATTCACCGCAGTATGCTGACCTGCGATTACTAGCGATTCCGCCTTCATGCAGGCGAGTTGCAGCCTGCAATCTGAACTAAGACCGGGTTTATGAGATTAGCTTGCATTCGCATGCTTGCGACTCTTTGTCCCGGCCATTGTAGTACGTGTGTAGCCCAAGGCGTAAGGGGCATGATGACTTGACGTCATCCCCACCTTCCTCCGGTTTGTCACCGGCAGTCTCTCTAGAGTGCCCAACTTAATGATGGCAACTAAAAACGAGGGTTGCGCTCGTTGCGGGACTTAACCCAACATCTCACGACACGAGCTGACGACAGCCATGCACCACCTGTGTATACGTTCCAAACGGCACTTTCTCCTTTCAAAGAAATTCGTATC
>2TW_19574
TAGCCCTAGTTACTAGTTTTACCCTAGGCAGCTCCTTGCGGTTACCGACTTCAGGTACCCCCAGCTTCCATGGCTTGACGGGCGGTGTGTACAAGGCCCGGGAACGTATTCACCGCGCCATGGCTGATGCGCGATTACTAGCGATTCCAGCTTCACGGAGTCGAGTTGCAGACTCCGATCCGAACTGAGATAGTGTTTAAGGGATTCGCTCCTGGTCACCCAGTGGCTGCCCTCTGTCACTACCATTGTAGCACGTGTGTGGCCCAGGATGTAAGGGCCGTGATGACTTGACGTCGTCCCCACCTTCCTCACAGCTTACGCTGGCAGTTCTGCTAGAGTCCCCGGCATTACCCGTTGGCAACTAACAGTAGGGGTTGCGCTCGTTGCGGGACTTAACCCAACACCTCACGGCACGAGCTGACGACAGCCATGCAGCACCTGTAGAAGCGGAATAAGGAATTCTTTTCAGAAAACCAACACTTCTAGCAAACCCTGGTAAGGTTCTTCGCGTTGCA
>2TW_19576
TAGCCCTAGTTACCAGTTTTACCCTAGGCAGCTCCTTGCGGTCACCGACTTCAGGCACCCCCAGCTTCCATGGCTTGACGGGCGGTGTGTACAAGGCCCGGGAACGTATTCACCGGATCATGGCTGATATCCGATTACTAGCGATTCCAGCTTCACGGAGTCGAGTTGCAGACTCCGATCCGAACTGTGACCGGTTTTGTAGATTCGCTCCTGGTCACCCAGTGGCTGCTCTCTGTACCGGCCATTGTAGCACGTGTGTAGCCCAAGGCGTAAGGGCCGTGATGATTTGACGTCATCCCCACCTTCCTCACAGTTTGCACTGGCAGTCTCGTTAGAGTTCCCGACATGACTCGCTGGCAACTAACAACAGGGGTTGCGCTCGTTATAGGACTTAACCTGACACCTCACGGCACGAGCTGACGACAACCATGCAGCACCTTGTAAATTGTCTTGCGAAAGTTCTGTTTCCAAAACGGTCAATCTACATTTAAGCCTTGGTAAGGTTCCTCGCG
>2TW_19629
TCACCCTGGTCATTATCAGCACCTTAGTAGCTTCCCTCCCATAAAGGGTTGGGATCACCACTTTGGGTATTAACAACTCCCGTGGTGTGACGGGCGGTGTGTACAAGGCCCGGGAACGTATTCACCGCCATATAGCTGACTGGCGATTACTAGCGATTCCGGCTTCATGTAGGCGAGTTGCAGCCTACAATCCGAACTGAGGCTGAGTTTAGCAGATTGGCTTGCTCTCACGAGTTTGCTACCGATTGTCTCAGCCATTGTATTACGTGTGTAGCCCAGGATATAAGGGGCATGCTGACTTGACGTCATCCTCTCCTTCCTCCGGTTTACACCGGCAGTCTTTTTAGAAATTTAACTAAAACAAGGGTTGCGCTCGTTGCTAGACTTAACTATACACCTCACGGCACGAGCTGACGACAGCCATGCACCACCTGTAGCCGAGTTCCCTTTCGGGCACCAATCTATCTCTAGAAAGTCCTCGGTATGTCAATCCCTGGTAAGGTTCTTCGCGTTG
>2TW_19636
TCACCCCAGTCACTAATTCTTACCTTAGGCATCCTCCTCCAAAAGGTTAGAGTAACGACTTCGGGTATAACCAGCTTCCATGGTGTGACGGGCGGTGTGTACAAGGCCCGGGAACGGATTCACCGCTGTATAGCTGACCAGCGATTACTAGCGATTCCACCTTCATGCAGGCGAGTTGCAGCCTGCAATCCGAACTTAGAACGAGTTTTTAGATTAGCTAATCTTCACAGAGTTGCATCTCATTGTCTCGCCCAATGTAGCACGTGTGTCGCCCAGGACGTAAGGGCCATGCTGACTTGACGTCATCCTCACCTTCCTCCGGTTTGTCACCGGCAGTCTCGCTAGAGTTCCCAACTTAATGATGGCAACTAACGACGAGGGTTGCGCTCGTTGCGGGACTTAACCCAACATCTCACGACACGAGCTGACGACAGCCATGCAGCACCTGTCTTCTGGTTCCTTACGGCACTCTCCCCTTTCAAGGAGATT
>2TW_19711
TCATCCCAGTTACCAGCCTTACCTTAGGGCTCTGCCTCCTTGCGGTTGGCACAAGCACTTCGGGTGCGACCGGCTTCCATGATGTGACGGGCGGTGTGTACAAGACCCGGGAACGTATTCACGGGGCCGTAGATGATGCCCCATTACTAGCGATTCCAACTTCATGGAGGCGAGTTGCAGCCTCCAATCCGAACTGGGCCCAGTTTTACAGATTTCCTCCACCTCGCGGTATCGGTTCTCATTGTGCTGGGCATTGTAGTACGTGTGCAGCCCTAGGCGTAAGGGCCATACTGACCTGACGTCGTCCCCACCTTCCTCCCAGTTGATCTGGGCAGTCTGACTAGAGTCCCCACCATTACGTGCTGGCAACTAATCACAAGGGTTGCGCTCGTTGCGGGACTTAACCCAACATCTCACGACACGAGCTGACGACGGCCATGCAGCACCTGTGCAAATCCCCCGAAGGGTCACGCGCTTTCACGCGCTTAGAGA
>2TW_19718
TCACCCCAGTTGCTGACTATACCTTGGTCAAACGCCTCCTTGCGGTTAGCAATCTGCTTTAAGGTAGAACCAACTTCCATGGTGTGACGGGCGGTGTGTACAAGACCCGGGAACGTATTCACCGTAGCACGCTGATCTACGATTACTAGCGATTCCAGCTTCATGCACTCGAGTTGCAGAGTGCAATCCGAACTGAGGTAGATTTTTGAGTTTAGCTTAGCGTCGCCACTTTGCATCTCATTGTCACTACCATTGTAGCACGTGTGTAGCCCAACCCGTAAGGGCCATGAGGACTTGACGTCATCCCCACCTTCCTCCAGCTTATCACTGGCAGTTCTTTCAGAGTGCCCAGCATGACCTGATGGCAACGTAAAAGTGGGGTTGCGCTCGTTGCGGGACTTAACCCAACATCTCACGACACGAGCTGACGACAGCCATGCAGCACCTGTGTTCTGTCCGGACCGAACCGAAAAGTTCTAGTTTCCAAA
>2TW_19781
TCATCCCAGTTACCGCTCATACCTTAGGGCGCTGCCTCCTTGCGGTTGGCGCGCGCACTTCGGGTACAAACGACTCCCATGATGTGACGGGCGGTGTGTACAAGACCCGGGAACGTATTCACGGCGCCGTAGCTGATGCGCCATTACTAGCGATTCCGGCTTCATGGAGGCGAGTTGCAGCCTCCAATCCGAACTGGGCCCGACTTTGGTGATTTCCTCCACCTTGCGGTCTCGGATCCTTCTGTGTCGGGCATTGTAGTACGTGTGCAGCCCTGGCCGTAAGGGCCATACTGACTTGACGTCGTCCCCACCTTCCTCCCCGTTGAACAGGGCAGTCTGAACAGAGTGCCGGAGACTCACGTCTCCATGGCAACAGTTCACAGGGGTTGCGCTCGTTGCGGGACTTAACCCAACATCTCACGACACGAGCTGACGACAGCCATGCAGCACCTGTGCAAATTGTGTATTGCTACACTCACCGGCTTTCACCGGATT
>2TW_19791
TCACCTTCCTCTAAATGATAAGGTTTAACTGACTTTTCACGACTGGCGCGCCACAAGGACGTGCACAGCCACGATCCAAAAGTTTCACCGGACCATTCAATCGGTAGGTGCGACGGGCGGTGTGTACAAAGGGCAGGGACGTAATCAGTGCAAGTTGATGACTTGCGCTTACTAGGAATTCCTCGTTGAAGATTGTCATTGCAGGAATCTATCCCCCATCACGACTGGCATTCACAGATTACCCATGGCTTTCGGACCACAGGGTGGAACTCTCTGAACCAGTCAGTGTAGCGCGCGTGCGGCCCAGAACATCTAAGGGCATCACAGACCTGTTATTGCCTCCAACTTCCATGAGCTTACCGCCCATAGTCCCTCTAAGAAGTACAATCCGCGGGTGCACGAAGGCACCGCGTGACTATTTAGCAGGCGGAGGTCTCGTTCGTTATCGGAATTAACCAGACAAATCACTCCACCAACTAAGAACGGCCATGCACCACCACCCA
>2TW_19825
TCTCCTTCCTCTAAATGATAAGGTTCAAGCAACTTCTCGCAGATAGGTAACTTGCGAAACCTACCCAGCAATCCGAAGATTTCACCGGACCATTCAATCGGTAGGAGCGACGGGCGGTGTGTACAAAGGGCAGGGACGTAATCAACGCGAGCTGATGACTCGCGCTTACTAGGAATTCCTCGTTGAAGATTAATAATTGCAATAATCTATCCCCATCACGATGAACTTTCACAAGTTTGCCCATGCCTTTCGGTACAGGTGAGCTCGTTGCGTTCATCAGTGTAGCGCGCGTGCGGCCCAGAACATCTAAGGGCATCACAGACCTGTTATTGCCTCAAACTTCCATTCATTAAACACAAATAGTCCCTCTAAGAAGTAGCCGCCAATCATATTGACGTTACTAGTTAGCAGGCTGAGGTCTCGTTCGTTAACGGAATTAACCAGACAAATCACTCCACCAACTAAGAACGGCCATGCACCACACCCATAGAATCAAGAAAGAG
>2TW_19846
TCATCCCAGTTACCGCTCATAGCGTAGGGCGCTGCTTCCTTACGGTTAGCTCACGCACTTCGGCTACAAACGACTTCCATGATGTGACGGGCGGTGTGTACAAGGCCCGGGAACGTATTCACGGCGCCGTAGCTGATGCGCCATTACTAGCGATTCCGGCTTCATGAAGGCGAGTTGCAGCCTTCAATCCGAACTGGGCCCAGTTTTTGAGATTTCCTCTACCTCGCGGCTTCGGTTCATTCTGTACTGGGCATTGTAGTACGTGTGCAGCCCTGGTCGTAAGGGCCATACTGACTTGACGTCATCCCCACCTTCCTCCCCGTTTCACAGGGCAGTCTGTCCAGAGAGCCTTTGCAGGCAACAGGACACAGGGGTTGCGCTCGTTGCGGGACTTAACCCAACATCTCACGACACGAGCTGACGACAGCCATGCACCACCTGTAGAAGCGGAATAAGGAATTCTTTCAGAAACCAACACTTCTAGCAAACCCTGGTAAGGTTCTTCGTCG
>2TW_19862
TCACCCTAGTTATTGGCTGCATTATCACAAGAAATGTCTACAATGATACACAATTAAGTATATCAATTGTAGTTCATTTGTTTATTTCTAAATATANCAAACTCCCGTGGCGTGACGGGCGGTGTGTACAAGACCCAGGAACATATTCACCGTGGCGTGCTGATCCACGATTACTAGCGATTCCAACTTCATATTCTCGAGTTGCAGAGAACAATCCGAACTGAGATGATCTTTTATGTTTTGCTCAGCCTCACGACTTTGCTTCACTTTGTAATCACCATTGTAGCACATGTGTAGCCCCCACTCATAAGGGCCATGAGGACTTGACGTCATCGTTACCTTCCTCCTATTTATCATAGGCTGTTTTACTAATCAATTGGGCGTTGCCTTCAAGATATAGTAATAACGGTTGCGCTCGTTTATGGACTTAACCTTACATCTTACGACACGAGCTGACGACAGCCATGCAACACCTGTACTATGTTTTTA
>2TW_19896
TCATCCCAGTTACCGCTCATAGCGTAGGGCGCTGCCTCCTTGCGGTTGGCTTACGCACTTCGGCTACAAACGACTTCCATGATGTGACGGGCGGTGTGTACAAGGCCCGGGAACGTATTCACGGCGCCGTAGCTGATGCGCCATTACTAGCGATTCCGGCTTCATGAGGGCGAGTTGCAGCCCTCAATCCGAACTGGGCCCAGTTTTTGAGATTTCCTCCACCTTGCGGATTCGGTTCATTCTGTACTGGGCATTGTAGTACGTGTGCAGCCCTGGTCGTAAGGGCCATACTGACTTGACGTCATCCCCACCTTCCTCCCCGTTTCACAGGGCAGTCTGTCCAGAGAGCCCGAAGGCAACAGGACACAGGGGTTGCGCTCGTTGCGGGACTTAACCCAACATCTCACGACACGAGCTGACGACAGCCATGCAGCACCTGTGCAAATTCTTGATATTGCTACCAAGTCGCTAGCTTTCACTAA
>2TW_19962
TCTCCTTCCTCTAAGTGATAAGGTTCACTAAACTTTCCACTGCAACGTTCAGAAGCTGAACACTGCGGCGGTCCGAATTATTCACCGGATCACTCAATCGGTAGGAGCGACGGGCGGTGTGTACAAAGGGCAGGGACGTAATCAGCACGAGCTGATGACTCGTGCTTACTAGGAATTCCTCGTTGAAGATTAATAATTGCAATAATCTATCCCCATCACGATGCATTTTAAAAAGATTACCCAACCCTACCGGGCAAGGTCGTAAACTCGTTGAGTGCATCAGTGTAGCGCGCGTGCAGCCCAGAACATCTAAGGGCATCACAGACCTGTTATTGCCTCAAACTTCCTTGCGTTAGACACGCAAAGTCCCTCTAAGAAGTTGCCCACGTAACCGAAGTTACGTGTAACTATTTAGCAGGTTAAAGGTCTCGTTCGTTAACGGAATTAACCAGACAAATCACTCCACCAACTAAGAACGGCCATGCACCACCACCCATACGAATCAAGAAAGAGCTAATC
>2TW_19969
TCTCCTTCCTCTAGGTGGGAGGGTTTAATGATCTTCTCAGCTAAAGCCAGAGTTGCCCCCAGCTAAAACCAATCCGAACACTTCACCAGCACACCCAATCGGTAGGAGCGACGGGCGGTGTGTACAAAGGGCAGGGACGTAATCAACGCGAGCTGATGACTCGCGCTTACTAGGCATTCCTCGTTGAAGACTAATAATTGCAATAATCTATCCCCATCACGATGCAGTTTCAAAGATTACCCGGACCTCTCGGTCAAGGATAGGCTCGTTGAATGCATCAGTGTAGCGCGCGTGCGGCCCAGAACATCTAAGGGCATCACAGACCTGTTATTGCCTCACACTTCCGCTGCCTAATCGGCAACAGTCCCTCTAAGAAGTCAGACAGCTACAAAAGTAACTGCGACTATTTAGCAGGCTGAGGTCTCGTTCGTTACCGGAATCAACCTGACAAGGCAACCCACCAACTAAGAACGGCCATGCACCACCACCCACAGAAT
>2TW_20085
TAGCCCCAATCACCGGTTTCACCCTAGGAGGCGCCTTGCGGCAACCTACTTTAGATGCTCCCAGCTTTCATGGCTTGACGGGCGGTGTGTACAAGGCCCGGGAACGTATTCACCGCGCCATTGCTGATGCGCGATTACTAGCGAATCCAGCTTCATGAGGTCGAGTTGCAGACCTCAATCCGAACTGAGATTACTTTTCAAAGATTTGCATCATATTACTATGTAGCTGCCCTCTGTAGTAACCATTGTAGCACGTGTGTAGCCCAGGACGTAAGGGCCGTGATGACTTGACGTCGTCCCCACCTTCCTCTCCGTTTGCACGGGCAGTTCCATTAGAGTCCCCAGCTTTACCTGATGGCAACTAATGGTAGGGGTTGCGCTCGTTGCGGGGACTTAACCCAACACCTCACGGCACGAGCTGACGACAGCCATGCAGCACCTAGTTTCGTGTCCTTGCGGAAAGCTCCTTTCAGAATCGGTCACTAACTTTCAAGCCCTGGTAAGGTTCC
>2TW_20103
TCACCTTCCTCTAAATGATAAGGTTTGGACAAGTTCTCACGGTCAGGCCCCAATGAAGGAGCCAAACCACAATCCCGAGTCCTCACCGGACCATTCAATCGGTAGGTGCGACGGGCGGTGTGTACAAAGGGCAGGGACGTAATCATTGCAGTTTGATGAACTGCGATTACTAGGAATTCCTCGTTCAAGATTAATAATTGCAATAATCTATCCCTATCACGATGCATGTTAACAAGATTACCCAGGCCTCTCGGCCAAGGTTATATGCTCGTTGAGTGCATCAGTGTAACGCGCGTGCGGCCCAGGACATCTAAGGGCATCACAGACCTGTTATTGCCGCCATCTTCCTTCATCTTGTAGAATGAACGTCCCTCTAAGAAGCTCTTACCAATGAAAAACCATTAGTAGAACTATTTAGCAGGCGGCGGTCTCGTTCGTTAACGGAATTAACCAGACAAATCACTCCACCAACTAAGAACCGGCCATGCCACCCACCACCCATAGAATCAAAG
>2TW_20134
TGTACTTCCTCTAAATGACCAAGTTTGACCAGCTTCTCAGCAGCGCGTTTCCGTTGCCGGTCACATGCCACCAATCCGGAGGTCTCACTAAGCCATTCAATCGGTAGGAGCGACGGGCGGTGTGTACAAAGGGCAGGGACATAATCAGCGCAAGCTGATGACTTGCACTTACTAGGAATTCCTCGTTGAAGATCAATAATTGCAATGATCTATCCCCATCACGACACGGTTTCAGAAGGTTACCCAATCCTATCGGACCAGGACAAACTCGCTGAACGTGTCAGTGTAGCGCGCGTGCAGCCCAGAACATCTAAGGGCATCACAGACCTGTTATTGCCTCAAACTTCCTCGTGTTAATCACACGAAGTCCCTCTAAGAAGCTGTAGCGAAACGTGAATTTCACTCAACTATTTAGCAGGCTAAGGTCTCGTTCGTTAACGGAATTAACCAGACAAATCACTCCACCAACTAAGAACGGCCATGCACCACCACCCAT
>2TW_20140
TCACCCCAGTCACTAATTCTACCTTAGGCATCCTCCTCCAAAAGGTTAGAGTAACGACTTCGGGTATAACCAGCTTCCATGGTGTGACGGGCGGTGTGTACAAAGGGCAGGGACGTAATCAATGCAGATTGATGATCTGCGTTTACTAGGAATTCCTCGTTCATGAATAATAATTGCAATATTCAATCCCTATCACGATGCACGTTCCCAAGATTACCCAGGCCTCTCGGCCAAGGTTCTAGACTCGTTGAATGCATCAGTGTAGCGCGCGTGCGGCCCAGATCATCTAAGGGGCATCACAGACCTGTTATTGCCCCCAACTTCCTTCGGGTTAGTCACCGAAAGTCCCTCTAAGAAGACCAAGTCAATGAAAACTCATTCACCAGTCTATTTAGCAGGCGGGGGTCTCGTTCGTTAACGGAATTAACCAGACAAATCACTCCACCAACTAAGAACGGCCATGCACCACCACCCATAGAATCAAGAAAGAGCTCTCAATCTGTCAATCCT
>2TW_20142
TAGCCCTAGTTACCAGTTTTACCCTAGGCAGCTCCTTGCGGTCACCGACTTCAGGCACCCCCAGCTTCCATGGCTTGACGGGCGGTGTGTACAAGGCCCGGGAACGTATTCACCGGATCATGGCTGATATCCGATTACTAGCGATTCCAGCTTCACGGAGTCGAGTTGCAGACTCCGATCCGAACTGTGACCGGTTTTGTAGATTCGCTCCTGGTCACCCAGTGGCTGCTCTCTGTACCGGCCATTGTAGCACGTGTGTAGCCCAAGGCGTAAGGGCCGTGATGATTTGACGTCATCCCCACCTTCCTCACAGTTTGCACTGGCAGTCTCGTTAGAGTTCCCGACATGACTCGCTGGCAACTAACAACAGGGGTTGCGCTCGTTATAGGACTTAACCTGACACCTCACGGCACGAGCTGACGACAACCATGCAGCACCTTGTAAATTGTCTTGCGAAAGTTCTGTTTCCAAAACGGTCAATCTACATTTAAGCCTTGGTAAGGTT
>2TW_20150
TCACCCCAGTCACTAATTCTACCTTAGGCACCCTCCCCCAAACGGTTAGAGTAATGATTTCGGGCATAACCAGCTTCCATGGTGTGACGGGCGGTGTGTACAAGGCCCGGGAACGAATTCACCACTGTATAGCTGACCAGCGATTACTAGCGATTCCACCTTCATGTAGGCGAGTTGCAGCCTACAATCCGAACTTAGAACGAGTTTATAGATTAGCTAGTCTTTGCAGATTTGCATCTCATTGTCTCGCCCAATGTAGCACGTGTGTAGCCCAGGGTGTAAGGGGCATGCTGACTTGACGTCATCCCCACCTTCCTCCGGTTTATAACCAGCAGTCTTTTTAGAGTTCCATGAAAGGCAACTAAAAACAAGGGTTGCGCTCGTTGCGGGACTTAACCCAACATCTCACGACACGAGCTGACGACAGCCATGCACCACCTGTGTATACGTTCCAAACGGCACTTTCTTCTTTCTAAAGAAATTACGTATCATGTCAAACCCTACGGTAAGGTTACGTTCGCGTTG
>2TW_20171
TCATCCCAGTTACCAGCCTTACCTTAGGGCTCTGCCTCCTTGCGGTTGGCACAAGCACTTCGGGTGCGACCGGCTTCCATGGTGTGACGGGCGGTGTGTACAAGGCCCGGGAACGAATTCACCACTGTATAGCTGACCAGCGATTACTAGCGATTCCACCTTCATGTAGGCGAGTTGCAGCCTACAATCCGAACTTAGAACGAGTTTATAGATTAGCTAGTCTTTGCAGATTTGCATCTCATTGTCTCGCCCAATGTAGCACGTGTGTAGCCCAGGGTGTAAGGGGCATGCTGACTTGACGTCATCCCCACCTTCCTCCGGTTTATAACCAGCAGTCTTTTTAGAGTTCCATAAAAGGCAACTAAAAACAAGGGTTGCGCTCGTTGCGGGACTTAACCCAACATCTCACGACACGAGCTGACGACAGCCATGCACCACCTGTGTATACGTTCCAAACGGCACTTTCTCCTTTCAAAGAAATTCGTATCATGTCAAACCCTGGTAAGGTTCTT
>2TW_20185
TCACCCCAGTTGCTGACTATACCTTGGTCAAACGCCTCCTTGCGGTTAGCAATCTGCTTTAAGGTAGAACCAACTTCCATGGTGTGACGGGCGGTGTGTACAAGACCCGGGAACGTATTCACCGTAGCACGCTGATCTACGATTACTAGCGATTCCAGCTTCATGCACTCGAGTTGCAGAGTGCAATCCGAACTGAGGTAGATTTTTGAGTTTAGCTTAGCGTCGCCACTTTGCATCTCATTGTCACTACCATTGTAGCACGTGTGTAGCCCAACCCGTAAGGGCCATGAGGACTTGACGTCATCCCCACCTTCCTCCAGCTTATCACTGGCAGTTCTTTCAGAGTGCCCAGCATGACCTGATGGCAACTAAAAGTAGGGGTTGCGCTCGTTGCGGGACTTAACCCAACATCTCACGACACGAGCTGACGACAGCCATGCAGCACCTGTGTTCTGTCCGGCCGAACCGAAAAGTCTAGTTTCCTAAA
>2TW_20211
TTTACTTCCTCTAAATGATCAAGTTTGTACCTCCTTCCCGAATGTGACTCGAAGTTGCCAACGAATTACAACAGTCCAGAGGGCTCACTAAGCCATTCAATCGGTAGTAGCGACGGGCGGTGTGTACAAAGGGCAGGGACGTAATCAATGCGAGTTGATGACTCGCGTTTACTAGGAATTCCTCGTTGATGATCTAGAATTGCAAAGATCAATCCCCAGCACGATTGGCTTTCAAAAGATTACCCAGGTCTACCGACCAAGGTTGTAAGCTCGATGAACCAATCAGTGTAGCGCGCGTGCGGCCCAGAACATCTAAGGGCATCACAGACCTGTTATTGCCTCGAACTTCCATCGGCTAACCACCGATAGTCCCTCTAAGAAGTCACGTGCAAAATCCCGAAGAATTTGCCGAACTATTTAGCAGGTCGAGGTCTCGTTCGTTAACGGAATTAACCAGACAAATCACTCCACCAACTAAGAACGGCCATGCACCACCACCCATAGAATCAAGAAAAGAT
>2TW_20304
TCTCCTTCCTCTAAATGATAAGGTTTAAGCAAGTTCCCCAGATCCATACGCTTGCGCGCTGGTCCCAGGTCTCGAGATTTCACCGGATCATTCAATCGGTAGGAGCGACGGGCGGTGTGTACAAAGGGCAGGGACGTAATCAATGCACGCTGATGACATGCGTTTACTAGAAATTCCTCGTTGAAGAGCAATAATTGCAATGCTCTAGCCCCATCACGTTGCGATTTGAAAGATTACCCAGACCTGTCGGCCAAGGTTGTAAACTCGCTGATCGCAACAGTGTAGCGCGCGTGCGGCCCAGAACATCTAAGGGCATCACAGACCTGTTATTGCCTCAATCTTCCATCGATTACACACCGATAGTCCCTCTAAGAAGCGATAGCCGCCGGCGAACCGACGTCCACTATTTAGCAGGCTGAGGTCTCGTTCGTTATCGGAATTAACCAGACAGATCAATCCACCAACTAAGAACGGCCATGCACCACCACCCA
>2TW_20319
[truncated: 502,900 more chars]
