# Supplementary material for: Metagenomic Characterisation of the Viral Community of Lough Neagh, the Largest Freshwater Lake in Ireland
Source: PLoS One. 2016 Feb 29;11(2):e0150361. doi: 10.1371/journal.pone.0150361 (PMC4771703; doi:10.1371/journal.pone.0150361)
Supplement: S1 Datasets — (ZIP) [file pone.0150361.s001.zip › 16s_datasets/10_November_2014.fa]

>10TW_22
TCACCCCAGTCATCAACCCCGCCTTCGGCACCCTCCTCCCCCGAAAGGGTTAGAGTAATGACTTCGGGCGTGGCTCACTTCCATGGTGTGACGGGCGGTGTGTACAAGGCCCGGGAACGGATTCACCGCAGTATGCTGACCTGCGATTACTAGCGATTCCTCCTTCATGCAGGCGAGTTGCAGCCTGCAATCTGAACTGTGCCAGGGTTTGTGAGATTCGCTCTCCCTCGCGGGTTGGCTGCTCTGTGTCCCTCGCATTGTAGTACGTGTGTCGCCCAGGACGTAAGGGCCATGCTGACTTGACGTCATCCTCACCTTCCTCCGGTTTGTCACCGGCAGTCTCGCTAGAGTTCCCAACTTAATGATGGCAACTAACGACGAGGGTTGCGCTCGTTGCGGGACTTAACCCAACATCTCACGACACGAGCTGACGACAGCCATGCAGCACCTGTCTTCTGGTTCCTTACGGCACTCTCCCCTTTCAAGGAGATT
>10TW_33
TCACCCCAGTCATCAACCCCGCCTTCGGCACCCTCCTCCCCCGAAAGGGTTAGAGTAATGACTTCGGGCGTGGCTCACTTCCATGGTGTGACGGGCGGTGTGTACAAGGCCCGGGAACGGATTCACCGCAGTATGCTGACCTGCGATTACTAGCGATTCCTCCTTCATGCAGGCGAGTTGCAGCCTGCAATCTGAACTGTGCCAGGGTTTGTGAGATTCGCTCTCCCTCGCGGGTTGGCTGCTCTGTGTCCCTCGCATTGTAGTACGTGTGTCGCCCAGGACGTAAGGGCCATGCTGACTTGACGTCATCCTCACCTTCCTCCGGTTTGTCACCGGCAGTCTCGCTAGAGTTCCCAACTTAATGATGGCAACTAACGACGAGGGTTGCGCTCGTTGCGGGACTTAACCCAACATCTCACGACACGAGCTGACGACAGCCATGCAGCACCTGTCTTCTGGTTCCTTACGGCACTCTCCCCTTTCAAGGAGATT
>10TW_49
TCACCCCAGTCATCAACCCCGCCTTCGGCACCCTCCTCCCCCGAAAGGGTTAGAGTAATGACTTCGGGCGTGGCTCACTTCCATGGTGTGACGGGCGGTGTGTACAAGGCCCGGGAACGGATTCACCGCAGTATGCTGACCTGCGATTACTAGCGATTCCTCCTTCATGCAGGCGAGTTGCAGCCTGCAATCTGAACTGTGCCAGGGTTTGTGAGATTCGCTCTCCCTCGCGGGTTGGCTGCTCTGTGTCCCTCGCATTGTAGTACGTGTGTCGCCCAGGACGTAAGGGCCATGCTGACTTGACGTCATCCTCACCTTCCTCCGGTTTGTCACCGGCAGTCTCGCTAGAGTTCCCAACTTAATGATGGCAACTAACGACGAGGGTTGCGCTCGTTGCGGGACTTAACCCAACATCTCATGACACGAGCTGACGACAGCCATGCAGCACCTGTCTTCTGGTTCCTTACGGCACTCTCCCCTTTCAAGGAGATTCC
>10TW_55
TCATCCCAATCACCAGCCACACCTTAGACGCCTGCCTCCTTGCGGTTGGCTTGGCGGCTTCGGGTACAACCGGCTTTCATGATGTGACGGGCGGTGTGTACAAGGCCTGGGAACGTATTCACGGCGCCGTAGCTGATGCGCCATTACTAGCGAATCCAGCTTCATGCCGGCGAGTTGCAGCCGACAATCTGAACTGGGCCCGGTTTTTAGGATTTGCTCCCCATTGCTGGTTTGCGGCCCATTGTACCGGGCATTGTAGTACGTGTGCAGCCCTGGTCGTAAGGGCCATACTGACTTGACGTCATCCCCACCTTCCTCCCCGTTTAAGCGGGGCAGTCTGTCCAGAGTTCCCCCTTTTCAGGGTGGCAACAGGACACAGGGGTTGCGCTCGTTGCGGGACTTAACCCAACATCTCACGACACGAGCTGACGACAGCCATGCAGCACCTGTGCAAGCTCCTCTTGCGAGGTCGTTACCCTTTCAGGCTTCTACCACATGC
>10TW_77
TCATCCCAGTTACCGCTCATAGCGTAGGGCGCTGCTTCCTTACGGTTAGCTCACGCACTTCGGCTACAAACGACTTCCATGATGTGACGGGCGGTGTGTACAAGGCCCGGGAACGTATTCACGGCGCCGTAGCTGATGCGCCATTACTAGCGATTCCGGCTTCATGAAGGCGAGTTGCAGCCTTCAATCCGAACTGGGCCCAGTTTTTGAGATTTCCTCTACCTCGCGGCTTCGGTTCATTCTGTACTGGGCATTGTAGTACGTGTGCAGCCCTGGTCGTAAGGGCCATACTGACTTGACGTCATCCCCACCTTCCTCCCCGTTTCACAGGGCAGTCTGTCCAGAGAGCCTTTGCAGGCAACAGGACACAGGGGTTGCGCTCGTTGCGGGACTTAACCCAACATCTCACGACACGAGCTGACGACAGCCATGCAGCACCTGTGCAAATTGTGTATTGCTACACTCGATAGCTTTCACTA
>10TW_148
TCACCTTCCTCTAAATGATAAGGTTTAGACAAGTTCTCACAGCCACATCCCACTAAAGGAACGGACCACAATCCCGAGGCTTCACCGGACCATTCAATCGGTAGGTGCGACGGGCGGTGTGTACAAAGGGCAGGGACGTAATCAATGCAGATTGATGATCTGCGTTTACTAGGAATTCCTCGTTCATGAATAATAATTGCAATATTCAATCCCTATCACGATGCACGTTCCCAAGATTACCCAGGCCTCTCGGCCAAGGTTCTAGACTCGTTGAATGCATCAGTGTAGCGCGCGTGCGGCCCAGATCATCTAAGGGCATCACAGACCTGTTATTGCCCCCAACTTCCTTCGGTTAGTCACCGAAAGTCCCTCTAAGAAGACCCAAGTCAATGAAAACTCATTCACCAGTCTATTTAGCAGGCGGGGGTCTCGTTCGTTAACGGAATTAACCAGACAAATCACTCCACCAACTAAGAACGGCCATGCACCACCACCCATAGAATCAAGAAAG
>10TW_250
TCACCCCAGTCATCAACCCCGCCTTCGGCACCCTCCTCCCCCGAAAGGGTTAGAGTAATGACTTCGGGCGTGGCTCACTTCCATGGTGTGACGGGCGGTGTGTACAAGGCCCGGGAACGGATTCACCGCAGTATGCTGACCTGCGATTACTAGCGATTCCTCCTTCATGCAGGCGAGTTGCAGCCTGCAATCTGAACTGTGCCAGGGTTTGTGAGATTCGCTCTCCCTCGCGGGTTGGCTGCTCTGTGTCCCTCGCATTGTAGTACGTGTGTCGCCCAGGACGTAAGGGCCATGCTGACTTGACGTCATCCTCACCTTCCTCCGGTTTGTCACCGGCAGTCTCGCTAGAGTTCCCAACTTAATGATGGCAACTAACGACGAGGGTTGCGCTCGTTGCGGGACTTAACCCAACATCTCACGACACGAGCTGACGACAGCCATGCAGCACCTGTCTTCTGGTTCCTTACGGCACTCTCCCCTTTCAAGGAGATT
>10TW_297
TCACCCCAGTCATCAACCCCGCCTTCGGCACCCTCCTCCCTTTCGGGTTAGAGTAATGACTTCGGGCGTGGCTCACTTCCATGGTGTGACGGGCGGTGTGTACAAGGCCCGGGAACGGATTCACCGCAGTATGCTGACCTGCGATTACTAGCGATTCCTCCTTCATGCAGGCGAGTTGCAGCCTGCAATCTGAACTGTGCCAGGGTTTATGAGATTCGCTCTCCCTCGCGGGTTGGCTGCTCTCTGTCCCTCGCATTGTAGTACGTGTGTCGCCCAGGACGTAAGGGCCATGCTGACTTGACGTCATCCTCACCTTCCTCCGGTTTGTCACCGGCAGTCTCGCTAGAGTTCCCAACTTAATGATGGCAACTAACGACGAGGGTTGCGCTCGTTGCGGGACTTAACCCAACATCTCACGACACGAGCTGACGACAGCCATGCAGCACCTGTCTTCTGGTTCCTTACGGCACTCTCCCCTTTCAAGGAGATT
>10TW_309
TAGTCCCAGTCACCAGCCTCGCCGTGGGCACCCATGAATTTGGGCGACTTCGGGCGCTGCCAGCTCCCATGACTTGACGGGCGGTGTGTACAAGGCTCAGGAACATATTCACCGCGGCGTAGCTGATCCGCGATTACTAGCGATTCCGACTTCAAGGAGGCGGGTTGCAGCCTCCTATCTGAACTGGGGCGGACTTTAAGCGATTTGCTCCACCTTGCGGTCTTGCATCGTTCTGTATCCGCCATTGTAGCACGTGTGCAGCCCCAGGCATAAGGGCCATGAGGACTTGACGTCATCCCCACCTTCCTCCGGTTTGACACCGGCAGTCTCGCTAGAGTCCTCAGCATTACCTGTTAGCAACTAACGATAGGGGTTTCGCTCGTTGAGGGACTTAACCCGACACTTCACAGCACGAGCTGACGACAGCCATGCAGCACCTGTCCAAGTTCCGGTCTTGCGACTGTTATCCTAATTTCATAGGACTAATCCTT
>10TW_325
TCACCCCAGTCATCAACCCCGCCTTCGGCACCCTCCTCCCCCGAAAGGGTTAGAGTAATGACTTCGGGCGTGGCTCACTTCCATGGTGTGACGGGCGGTGTGTACAAGGCCCGGGAACGGATTCACCGCAGTATGCTGACCTGCGATTACTAGCGATTCCTCCTTCATGCAGGCGAGTTGCAGCCTGCAATCTGAACTGTGCCAGGGTTTGTGAGATTCGCTCTCCCTCGCGGGTTGGCTGCTCTGTGTCCCTCGCATTGTAGTACGTGTGTCGCCCAGGACGTAAGGGCCATGCTGACTTGACGTCATCCTCACCTTCCTCCGGTTTGTCACCGGCAGTCTCGCTAGAGTTCCCAACTTAATGATGGCAACTAACGACGAGGGTTGCGCTCGTTGCGGGACTTAACCCAACATCTCACGACACGAGCTGACGACAGCCATGCAGCACCTGTCTTCTGGTTCCTTACGGCACTCTCCCCTTTCAAGGAGATT
>10TW_371
TCACCCCAGTCATGAATCCTACCGTGGTAATCGTCTTCCTTGCGGTTAGACTAACTACTTCTGGTAAAACCCACTCCCATGGTGTGACGGGCGGTGTGTACAAGGCCCGGGAACGTATTCACCGCGACATGCTGATCCGCGATTACTAGCGATTCCGACTTCATGCAGTCGAGTTGCAGACTACAATCCGGACTACGATCGGCTTTCTGGGATTGGCTCCCCCTCGCGGGTTGGCAACCCTCTGTACCGACCATTGTATTACGTGTGAAGCCCTGGCCATAAGGGCCATGAGGACTTGACGTCATCCCCACCTTCCTCCGGTTTGTCACCGGCAGTCCCATTAAAGTGCCCAACTAAATGATGGCAATTAATGGCAAGGGTTGCGCTCGTTGCGGGACTTAACCCAACATCTCACGACACGAGCTGACGACAGCCATGCAGCACCTGTGTTACCGTTCTCTTTCGAGCACTTGAACATCTCTGCTCAATTCGGTACATGTCAAGGCCA
>10TW_527
TAGCCCCAGTCACTAGTATAACCCTAGGCGACTCCTTGCGGTTATCGACTTCAGGTTCTCCCAGCTTCCATGGCTTGACGGGCGGTGTGTACAAGGCCCGGGAACGTATTCACCGGATCATTGCTGATATCCGATTACTAGCGAATCCAGCTTCATGAGGTCGAGTTGCAGACCTCAATCCGAACTGAGATATGCTTTTTGAGGTTTGCGCCTTGTTACCAAGTGGCGTCTCATTGTACATACCATTGTAGCACGTGTGTAGCCCTGGGCGTAAGGGCCATGATGACTTGACGTCGTCCCCGCCTTCCTCTCTACTTACGTAGGCAGTTTCTCTAGAGTCCTCAGCATTACCTGCTAGCAACTAAAGATAGGGGTTGCGCTCGTTGCGGGACTTAACCCAACACCTCACGGCACGAGCTGACGACAGCCATGCAGCACCTTGCCGGTCGCCCCGAAGGGAGATCACTTTTCAGCAATTGTCGCACGACATTAACGCCG
>10TW_529
TAGTCCCAGTCACCAGCCTTGCCGTGGGCACGCATGAAATTGCGCGACTTCGGGCACTGCCAGCTCCCATGACTTGACGGGCGGTGTGTACAAGGCTCAGGAACATATTCACCGCGGCGTAGCTGATCCGCGATTACTAGCGATTCCAACTTCATGCGGGCGAATTTCAGCCCGCAATCTGAACTGGGGTATGCTTTAGCGATTTGCTCCACCTTGCGGTCTTGCATCGTTCTGTACATACCATTGTAGCACGTGTGCAGCCCTAGACATAAAGGCCATGAGGACTTGACGTCATCCCCACCTTCCTCCGGTTTGACACCGGCAGTCTCGCTACAGTCCTCGCCATTACGCGTTAGCAAGTAGCGACAGGGGTTGCGCTCGTTGAGGGACTTAACCCGACACTTCACAGCACGAGCTGACGACAGCCATGCAGCACCTGTTCACGTTCCGCCCTTGCGGGTGTACCTCTACTTTCAT
>10TW_547
TCACCCCAGTTGCTGACTATACCTTGGTCAAACGCCTCCTTGCGGTTAGCAATCTGCTTTAAGGTAGAACCAACTTCCATGGTGTGACGGGCGGTGTGTACAAGACCCGGGAACGTATTCACCGTAGCACGCTGATCTACGATTACTAGCGATTCCAGCTTCATGCACTCGAGTTGCAGAGTGCAATCCGAACTGAGGTAGATTTTTGAGTTTAGCTTAGCGTCGCCACTTTGCATCTCATTGTCACTACCATTGTAGCACGTGTGTAGCCCAACCCGTAAGGGCCATGAGGACTTGACGTCATCCCCACCTTCCTCCAGCTTATCACTGGCAGTTCTTTCAGAGTGCCCAGCATGACCTGATGGCAACTAAAAGTAGGGGTTGCGCTCGTTGCGGGACTTAACCCAACATCTCACGACACGAGCTGACGACAGCCATGCAGCACCTGTGTTCTGTCCGGCCGAACCGAAAAGTCTAGTTTCCTAAA
>10TW_553
TCACCCCAGTCATCAACCCCGCCTTCGGCACCCTCCTCCCCCGAAAGGGTTAGAGTAATGACTTCGGGCGTGGCTCACTTCCATGGTGTGACGGGCGGTGTGTACAAGGCCCGGGAACGGATTCACCGCAGTATGCTGACCTGCGATTACTAGCGATTCCTCCTTCATGCAGGCGAGTTGCAGCCTGCAATCTGAACTGTGCCAGGGTTTGTGAGATTCGCTCTCCCTCGCGGGTTGGCTGCTCTGTGTCCCTCGCATTGTAGTACGTGTGTCGCCCAGGACGTAAGGGCCATGCTGACTTGACGTCATCCTCACCTTCCTCCGGTTTGTCACCGGCAGTCTCGCTAGAGTTCCCAACTTAATGATGGCAACTAACGACGAGGGTTGCGCTCGTTGCGGGACTTAACCCAACATCTCACGACACGAGCTGACGACAGCCATGCAGCACCTGCTTTCTGGTTCCCTTAGGCACTCTCCCCTTTCAAGGNATT
>10TW_558
TCACCCCAGTCATGAATCCTACCGTGGTAATCGTCTTCCTTGCGGTTAGACTAACTACTTCTGGTAAAACCCACTCCCATGGTGTGACGGGCGGTGTGTACAAGGCCCGGGAACGTATTCACCGCGACATGCTGATCCGCGATTACTAGCGATTCCGACTTCATGCAGTCGAGTTGCAGACTACAATCCGGACTACGATCGGCTTTCTGGGATTGGCTCCCCCGTCGCGGGTTGGCAACCCTCTGTACCGACCATTGTATTACGTGTGAAGCCCTGGCCATAAGGGCCATGAGGACTTGACGTCATCCCCACCTTCCTCCGGTTTGTCACCGGCAGTCCCATTAAAGTGCCCAACTAAATGATGGCAATTAATGGCAAGGGTTGCGCTCGTTGCGGGACTTAACCCAACATCTCACGACACGAGCTGACGACAGCCATGCAGCACCTGTGTTACCGTTCTCTTTCGAGCACTTGAACATCTCTGCTCAATTCGGTACATGTCAAGGCCA
>10TW_600
TCACCCCAATCATCGACCCTACCTTCGACGGCTGCCTCCCCCGAGGGGTTAGCCCACCGGCTTCGGGTATTGCCAACTTTCGTGGTGTGACGGGCGGTGTGTACAAGGCCCGGGAACGTATTCACCGCGACGTTGCTGATTCGCGATTACTAGCAACTCCGCCTTCATGGAGGCGAGTTTCAGCCTCCAATCCGAACCGGGACCGGCTTTTTGGGATTCGCTCACTCTCGCGAGTTTGCAGCCCTTTGTACCGGCCAATGTAGCACGTGTGTAGCCCAAGACATAAGGGGCATGATGACTTGACGTCATCCCCACCTTCCTCCGATTTGTCACCGGCAGTCTCCTATGAGTCCCCGACATTACTCGCTGGCAACATAGGACAGGGGTTGCGCTCGTTGCGGGACTTAACCCAACATCTCACGACACGAGCTGACGACAGCCATGCACCACCTGTGCATTTGCTCCGAAGAGGGAACGTGTTTCCACGTTTTTCAAATGCATGTCAAGCCTTGGTAAGGTTCTTCG
>10TW_611
TAGTCCCAATTGCAGAGTTCATCTTAGGCGCCTGGCTCCTTGCGGTTACCTCAGCGACTTCGGATGCCCCCCACTTTCGTGGCTTGACGGGCGGTGTGTACAAGGCTCAGGAACACATTCACCGCGGTATGCTGACCCGCGATTACTAGCGATTCCAGCTTCATGCAGGCGAGTTGCAGCCTGCAATCCGAACTAGGGCACGTTTTTTGGGATTTGCTGGCTCTCGCGAGTTTGCATCCCTTTGTGCGTGCCATTGTAGGACGTGTGCAGCCCTAGTCATAAGGGCCATGAGGACTTGACGTCATCCCCACCTTCCTCCGGTTTAACACCGGCGGTCTCACTAGAGTCCCCCACCATTACGTGCTGGCAACTAGTGACAAGGGTTTCGCTCGTTAAGCGACTTAACGCGACATCTCACGACACGAGCTGACGACAGCCATGCAGCACCTGTGCTTGTTCCACCCGAAGGCGTGGCCCTGCTTTCACAGGGTTAA
>10TW_618
TCACCCCAGTCATCAACCCCGCCTTCGGCACCCTCCTCCCCCGAAAGGGTTAGAGTAATGACTTCGGGCGTGGCTCACTTCCATGGTGTGACGGGCGGTGTGTACAAGGCCCGGGAACGGATTCACCGCAGTATGCTGACCTGCGATTACTAGCGATTCCTCCTTCATGCAGGCGAGTTGCAGCCTGCAATCTGAACTGTGCCAGGGTTTGTGAGATTCGCTCTCCCTCGCGGGTTGGCTGCTCTGTGTCCCTCGCATTGTAGTACGTGTGTCGCCCAGGACGTAAGGGCCATGCTGACTTGACGTCATCCTCACCTTCCTCCGGTTTGTCACCGGCAGTCTCGCTAGAGTTCCCAACTTAATGATGGCAACTAACGACGAGGGTTGCGCTCGTTGCGGGACTTAACCCAACATCTCACGACACGAGCTGACGACAGCCATGCAGCACCTGTCTTCCGTCGTTCGTCGCTCTCCTTCCCTAGAGAT
>10TW_687
TAGCCCCAGTCATCGATTTTACCCTAGGCAGCTCCTTACGGTTACCGACTTTAGGTACACCCGACTCCCATGGCTTGACGGGCGGTGTGTGCAAGGTCCGGGAACGTATTCACCGTATCATTGCTGATATACGATTACTAGCGAATCCAGCTTCATGCAGGCGAGTTGCAGCCTGCAATCTGAACTGAGAGGAGGTTTTTGGGATTGGCTTCATATCGCTATGTTGCAGCCCTTTGTCCTCCCATTGTAGTACGTGTGTAGCCCTGGGCATAAAGGCCATGATGACTTGACATCATCCCCTCCTTCCTCACACCTTACGGCGGCAGTTTCATTAGAGTTCCCAGCTTAACCTGTTGGCAACTAATGATAGGGGTTGCGCTCGTTGCGGGACTTAACCCAACACCTCACGGCACGAGCTGACGACAGCCATGCAGCACCTTACTGGCAGTGTATTGCTACAAAGTGAGCTTTCACCCACGGTCTCCCAGCA
>10TW_693
TCACCCCAATCACCGACCCCACCTTAGACGGCTCCTTCCTTGCGGTTAGGCCACCGGCTTTGGGTGTTGCCGACTTTCGTGGTGTGACGGGCGGTGTGTACAAGGCCCGGGAACGTATTCACCCCGGCATGCTGATCCGGGATTACTAGCAACTCCAGCTTCATGAAGTCGAGTTGCAGACTTCAATTCGAACTGAGACCGACTTTATGGGATTAGCTAACTCTCGCGAGCAGGCAACCCTTTGTATCGGCCATTGTAGCGTGTTTGCAGCCCTAGACATAAGGGGCATGAGGACTTGACGTCATCCCCACCTTCCTCCGAGTTAACCCCGGCAGTCTCCAATGAGTCCCCAACATAACTTGCTGGCAACATTGGATAAGGGTTGCGCTCGTTGCGGGACTTAACCCAACATCTCACGACACGAGCTGACGACAGCCATGCACCACCTGTGTTTGGCCCTTGCGGACACAACATCTCTGCTGCTTTTCCAAACATGTCAAACCTAGGTAAGGTTTTTCGCG
>10TW_706
TCACCCCAGTCATCAACCCCGCCTTCGGCACCCTCCTCCCCCGAAAGGGTTAGAGTAATGACTTCGGGCGTGGCTCACTTCCATGGTGTGACGGGCGGTGTGTACAAGGCCCGGGAACGGATTCACCGCAGTATGCTGACCTGCGATTACTAGCGATTCCTCCTTCATGCAGGCGAGTTGCAGCCTGCAATCTGAACTGTGCCAGGGTTTGTGAGATTCGCTCTCCCTCGCGGGTTGGCTGCTCTGTGTCCCTCGCATTGTAGTACGTGTGTCGCCCAGGACGTAAGGGCCATGCTGACTTGACGTCATCCTCACCTTCCTCCGGTTTGTCACCGGCAGTCTCGCTAGAGTTCCCAACTTAATGATGGCAACTAACGACGAGGGTTGCGCTCGTTGCGGGACTTAACCCAACATCTCACGACACGAGCTGACGACAGCCATGCAGCACCTGTCTTCTGGTTCCTTACGGCACTCTCCCCTTTCAAGGAGATT
>10TW_720
TCACCCCAATCACCGACCCCACCTTCGACGGCTCCTTCCTTGCGGTTAGGCCACCGGCTTCGGGTGTTGCCGACTTTCGTGGTGTGACGGGCGGTGTGTACAAGGCCCGGGAACGTATTCACCCCGGCGTGCTGATCCGGGATTACTAGCAACTCCAGCTTCATGAAGTCGAGTTGCAGACTTCAATTCGAACTGAGACCGACTTTATGGGATTGGCCAACCCTCGCGGGCAAGCGACCCTTTGTATCGGCCATTGTAGCGTGTTTGCAGCCCTGGACATAAGGGGCATGAGGACTTGACGTCATCCCCACCTTCCTCCGAGTTGACCCCGGCGGTCTTCTATGAGTCCCCAACTTTACTTGCTGGCAACATAGAATAGGGGTTGCGCTCGTTGCGGGACTTAACCCAACATCTCACGACACGAGCTGACGACAGCCATGCACCACCTGTGTTTGGCCCTTGCGGACACCACATCTCTGTGGCTTTTCCAAACATGTCAAGGCCAGGTAAGGTTCTTCGCGTTGCA
>10TW_754
TAGCCCCAGTTACTAGTATAACCCTAGGCGACTCCTTGCGGTTATCGACTTCAGGTTCTCCCAGCTTCCATGGCTTGACGGGCGGTGTGTACAAGGCCCGGGAACGTATTCACCGAATCAATGCTGATATTCGATTACTAGCGAATCCAGCTTCATGAGGTCGAGTTGCAGACCTCAATCCGAACTGAGAATGGCTTTTTGAGGTTTGCGCCTTGTTACCAAGTGGCGTCTCATTGTACCATCCATTGTAGCACGTGTGTAGCCCTGGGCGTAAGGGCCATGATGACTTGACGTCGTCCCCGCCTTCCTCACTACTTGCGTAGGCAGTTTCTCTAGAGTCCCCAGCATAACCTGATGGCAACTAAAGATAGGGGTTGCGCTCGTTGCGGGACTTAACCCAACACCTCACGGCACGAGCTGACGACAGCCATGCAGCACCTTGCCAGTTGCCCCGAAGGGAAGCCACCTTTCGGCAGCGGTCACCTGACATTTAAGCCCAGGTAAGGTTT
>10TW_756
TCACCCCAGTCATCAACCCCGCCTTCGGCACCCTCCTCCCCCGAAAGGGTTAGAGTAATGACTTCGGGCGTGGCTCACTTCCATGGTGTGACGGGCGGTGTGTACAAGGCCCGGGAACGGATTCACCGCAGTATGCTGACCTGCGATTACTAGCGATTCCTCCTTCATGCAGGCGAGTTGCAGCCTGCAATCTGAACTGTGCCAGGGTTTGTGAGATTCGCTCTCCCTCGCGGGTTGGCTGCTCTGTGTCCCTCGCATTGTAGTACGTGTGTCGCCCAGGACGTAAGGGCCATGCTGACTTGACGTCATCCTCACCTTCCTCCGGTTTGTCACCGGCAGTCTCGCTAGAGTTCCCAACTTAATGATGGCAACTAACGACGAGGGTTGCGCTCGTTGCGGGACTTAACCCAACATCTCACGACACGAGCTGACGACAGCCATGCAGCACCTGTCTTCTGGTTCCTTACGGCACTCTCCCCTTTTAAGGAGATT
>10TW_777
TCACCCCAGTCATGAATCACACCGTGGTAACCGTCCCCCTTGCGGTTAGACTAGCTACTTCTGGTGCAACCCACTCCCATGGTGTGACGGGCGGTGTGTACAAGGCCCGGGAACGTATTCACCGCGGCATTCTGATCCGCGATTACTAGCGATTCCGACTTCATGGAGTCGAGTTGCAGACTCCAATCCGGACTACGACGCGTTTTGTGGGATTTGCTCACCCTCGCGGGGTTGCGGCCCTCTGTGCGCGCCATTGTAGCACGTGTGTAGCCCAGGTCGTAAGGGCCATGATGACTTGACGTCATCCCCACCTTCCTCCGGTTTGTCACCGGCAGTCTCCTTAAAGTTCCCGACATTACTCGCTGGCAAATAAGGATAAGGGTTGCGCTCGTTACGGGACTTAACCCAACATCTCACGACACGAGCTGACGACAGCCATGCAGCACCTGTCTCAGAGTTCCCGAAGGCACGAAGCTATCTCTAGCGACTTCTCTGGATGTCAAGACCG
>10TW_785
TCACCCCAGTCACCAGCCCTGCCTTAGGCGCCTCCCTCCCTTGCGGGTTGAGATAACGACTTCGGGCGTGACCAGCTTCCATGGTGTGACGGGCGGTGTGTACAAGGCCCGGGAACGTATTCACCGCAGTATGCTGACCTGCGATTACTAGCGATTCCGCCTTCATGCAGGCGAGTTGCAGCCTGCAATCTGAACTAAGACCGGGTTTATGAGATTAGCTTGCATTCGCATGCTTGCGACTCTTTGTCCCGGCCATTGTAGTACGTGTGTAGCCCAAGGCGTAAGGGGCATGATGACTTGACGTCATCCCCACCTTCCTCCGGTTTGTCACCGGCAGTCTCTCTAGAGTGCCCAACTTAATGATGGCAACTAAAAACGAGGGTTGCGCTCGTTGCGGGACTTAACCCAACATCTCACGACACGAGCTGACGACAGCCATGCACCACCTGTGTTCGTGCTCCCGAAGGCACTCCTCCCTTTCAAGAGGATTCACGA
>10TW_824
TCACCCCAGTCATCAACCCCGCCTTCGGCACCCTCCTCCCCCGAAAGGGTTAGAGTAATGACTTCGGGCGTGGCTCACTTCCATGGTGTGACGGGCGGTGTGTACAAGGCCCGGGAACGGATTCACCGCAGTATGCTGACCTGCGATTACTAGCGATTCCTCCTTCATGCAGGCGAGTTGCAGCCTGCAATCTGAACTGTGCCAGGGTTTGTGAGATTCGCTCTCCCTCGCGGGTTGGCTGCTCTGTGTCCCTCGCATTGTAGTACGTGTGTCGCCCAGGACGTAAGGGCCATGCTGACTTGACGTCATCCTCACCTTCCTCCGGTTTGTCACCGGCAGTCTCGCTAGAGTTCCCAACTTAATGATGGCAACTAACGACGAGGGTTGCGCTCGTTGCGGGACTTAACCCAACATCTCACGACACGAGCTGACGACAGCCATGCAGCACCTGTCTTCTGGTTCCTTACGGCACTCTCCCCTTTCAAGGAGATT
>10TW_825
TCATCCCAGTTACCATCCATACCTTAGGCACCTGCCTCCCTTGCGGGTTGGCGCAGCGACTTCGGGTACAAACGACTTCCATGATGTGACGGGCGGTGTGTACAAGGCCCGGGAACGTATTCACGGCGCCGTAGCTGATGCGCCATTACTAGCGATTCCAACTTCATGAAGGCGAGTTGCAGCCTTCAATCCGAACTGGGCCCAGGTTTAGTGATTTCCTCCACCTCGCGGTTTCGGTTCCTTCTGTCCTGGGCATTGTAGTACGTGTGCAGCCCTGGCCGTAAGGGCCATACTGACTTGACGTCGTCCCCACCTTCCTCCCCGTTTCACAGGGCAGTCTGATCAGAGTGCTCGGCTTGCGCCGGTGGCAACAGATCACAGGGGTTGCGCTCGTTGCGGGACTTAACCCAACATCTCACGACACGAGCTGACGACAGCCATGCAGCACCTGTGCAAATTGTGTATTGCTACACTCGCTGGCTTTCACCAA
>10TW_833
TAGCCCCAGTCACTAGTTTTACCTTAGATAGCTCCCAGTAAAGTCACCATCTTCAGGTACCCCCAGCTCCCATGGCTTGACGGGCGGTGTGTACAAGGTCCGGGAACGTATTCACCGCGCCATGGCTGATGCGCGATTACTAGCGATTCCACCTTCATGGAGTCGAGTTCCAGACTCCAATCCGAACTGAGACCGGCTTTATAGGATTAGCTCCGCTTCACAGCTTCGCGACCCGTTGTACCGGCCATTGTAGCACGTGTGTAGCCCTGGGCATAAAGGCCATGATGACTTGACATCATCCCCACCTTCCTCGCGGCTTACGCCGGCAGTCTCTTCAGAGTCCCCACCTTAAATGCTGGCAACTGAAGATAGGGGTTGCGCTCGTTGCGGGACTTAACCCAACACCTCACGGCACGAGCTGACGACAGCCATGCAGCACCTTGCTTTGTGTCCCGAAGGAATGTATGCTTTCACACACAGGCACTCGCATT
>10TW_842
TAGCCCCAATCACCGGTTTTACTCTAGGCGGCGCCTTACGGCTACCGACTTTAAATACTCCCAGCTTTCATGGCTTGACGGGCGGTGTGTACAAGGCCCGGGAACGGATTCACCGCAGTATGCTGACCTGCGATTACTAGCGATTCCTCCTTCATGCAGGCGAGTTGCAGCCTGCAATCTGAACTGTGCCAGGGTTTGTGAGATTCGCTCTCCCTCGCGGGTTGGCTGCTCTGTGTCCCTCGCATTGTAGTACGTGTGTCGCCCAGGACGTAAGGGCCATGCTGACTTGACGTCATCCTCACCTTCCTCCGGTTTGTCACCGGCAGTCTCGCTAGAGTTCCCAACTTAATGATGGCAACTAACGACGAGGGTTGCGCTCGTTGCGGGACTTAACCCAACATCTCACGACACGAGCTGACGACAGCCATGCAGCACCTGTCTTCTGGTTCCTTACGGCACTCTCCCCTTTCAAGGAGATTCCAGAGATGTC
>10TW_848
TCACCCCAGTCATCAACCCCGCCTTCGGCACCCTCCTCCCCCGAAAGGGTTAGAGTAATGACTTCGGGCGTGGCTCACTTCCATGGTGTGACGGGCGGTGTGTACAAGGCCCGGGAACGGATTCACCGCAGTATGCTGACCTGCGATTACTAGCGATTCCTCCTTCATGCAGGCGAGTTGCAGCCTGCAATCTGAACTGTGCCAGGGTTTGTGAGATTCGCTCTCCCTCGCGGGTTGGCTGCTCTGTGTCCCTCGCATTGTAGTACGTGTGTCGCCCAGGACGTAAGGGCCATGCTGACTTGACGTCATCCTCACCTTCCTCCGGTTTGTCACCGGCAGTCTCGCTAGAGTTCCCAACTTAATGATGGCAACTAACGACGAGGGTTGCGCTCGTTGCGGGACTTAACCCAACATCTCACGACACGAGCTGACGACAGCCATGCAGCACCTGTCTTCTGGTTCCTTACGGCACTCTCCCCTTTCAAGGAGATT
>10TW_879
TCACCCCAGTTGCTGACTATACCTTGGTCAAACGCCTCCTTGCGGTTAGCAATCTGCTTTAAGGTAGAACCAACTTCCATGGTGTGACGGGCGGTGTGTACAAGACCCGGGAACGTATTCACCGTAGCACGCTGATCTACGATTACTAGCGATTCCAGCTTCATGCACTCGAGTTGCAGAGTGCAATCCGAACTGAGGTAGATTTTTGAGTTTAGCTTAGCGTCGCCACTTTGCATCTCATTGTCACTACCATTGTAGCACGTGTGTAGCCCAACCCGTAAGGGCCATGAGGACTTGACGTCATCCCCACCTTCCTCCAGCTTATCACTGGCAGTTCTTTCAGAGTGCCCAGCATGGCCTGATGGCAACTAAAAGTAGGGGTTTGCGCTCGTTGCGGGACTTAACCCGAACATCTCACGACACGAGCTGACGACAGCCATGCAGCACCTGTGTTCTGTCCGGCCGAACCGAAAAGTCTAGTTTCCTAAA
>10TW_887
TAGCCCCAGTTATCGGTTTTGCCCTAAACAGCTCCTTGCGGCTACTGTCTTCAGGCACCCCCAACTTCCATGGCTTGACGGGCGGTGTGTACAAGGCCCGGGAACGTATTCACCGCGTCATTGCTGATACGCGATTACTAGCGATTCCAACTTCATGAGGTCGAGTTGCAGACCTCAATCCGAACTGAGACCGGCTTTGGAGATTCGCATCACATTGCTGTGTAGCAGCCCTCTGTACCGGCCATTGTAGCACGTGTGTAGCCCTGGGCGTAAGGGCCATGATGACTTGACGTCATCCCCACCTTCCTCTCTGCTTGCGCAGGCAGTCTCTCTAGAGTCCCCACCATTACGTGCTGGCAACTAAAGATAGGGGTTGCGCTCGTTGCGGGACTTAACCCAACACCTCACGGCACGAGCTGACGACAGCCATGCAGCACCTTGAAATCGGCCCCGAAGGGAGATCACATTTCTGCAACTGTCCGAT
>10TW_907
TCACCCCAGTCATCAACCCCGCCTTCGGCACCCTCCTCCCCCGAAAGGGTTAGAGTAATGACTTCGGGCGTGGCTCACTTCCATGGTGTGACGGGCGGTGTGTACAAGGCCCGGGAACGGATTCACCGCAGTATGCTGACCTGCGATTACTAGCGATTCCTCCTTCATGCAGGCGAGTTGCAGCCTGCAATCTGAACTGTGCCAGGGTTTGTGAGATTCGCTCTCCCTCGCGGGTTGGCTGCTCTGTGTCCCTCGCATTGTAGTACGTGTGTCGCCCAGGACGTAAGGGCCATGCTGACTTGACGTCATCCTCACCTTCCTCCGGTTTGTCACCGGCAGTCTCGCTAGAGTTCCCAACTTAATGATGGCAACTAACGACGAGGGTTGCGCTCGTTGCGGGACTTAACCCAACATCTCACGACACGAGCTGACGACAGCCATGCAGCACCTGTCTTCTGGTTCCTTACGGCACTCTCCCCTTTCAAGGAGATT
>10TW_910
TCATCCCAGTTACCAGCTACACCTTAGAACACTACCTCCCTTGCGGGTTGGTGCGTGCGCTTCGGGTGCGACCGGCTTCCATGATGTGACGGGCGGTGTGTACAAGACCCGGGAACGTATTCACGGCACCGTAGATGATGTGCCATTACTAGCGATTCCAACTTCATGGAGGCGAGTTGCAGCCTCCAATCCGAACTGGGCCCAGTTTTACAGATTTCCTCCACCTCGCGGTATCGGTTCTCATTGTACTGGGCATTGTAGTACGTGTGCAGCCCAAGGCGTAAGGGCCATACTGACCTGACGTCGTCCCCGACCTTCCTCCCAGTTGATCTGGGCAGTCTGAATAGAGTTCCCACCATGACGTGCTGGCAACTATTCACAAGGGTTGCGCTCGTTGCGGGACTTAACCCAACATCTCACGACACGAGCTGACGACGGCCATGCAGCACCTGTGGAAGTTCCCCGAAGGGTCACACGCTTTCACGTGCTTAGAATCCAT
>10TW_916
TCACCCCAGTCATCAGTCCTACCTTAGGCATCCCCCTCCTTGCGGTTGGGGTAACGACTTCGGGCGTGACCAACTTCCATGGTGTGACGGGCGGTGTGTACAAGGCCCGGGAACGAATTCACTGCAGTATGCTGACCTGCAATTACTAGCGATTCCTCCTTCACGAAGGCGAGTTGCAGCCTTCGATCTGAACTGAGCTACGGTTTATGAGATTCGCATCACATCGCTGTGTAGCTGCCCTTTGTCCGTAGCATTGTAGTACGTGTGTAGCCCAAGACGTAAGGGGCATGCTGACTTGACGTCATCCCCACCTTCCTCCGGTTTGTCACCGGCAGTCTCTCTAGAGTGCCCAACTTAATGCTGGCAACTAAAAACGAGGGTTGCGCTCGTTGCGGGACTTAACCCAACATCTCACGACACGAGCTGACGACAGCCATGCACCACCTGTGTTCACGCTCCCGAAGGCACTTCCATCTTTCAACGGAATT
>10TW_962
TCTCCTTCCTCTAAATGATAAGGTTTAATCAACTTCCCGCAGCATCGACGGCGAACCGCCTCAGCCGCAGTCCGAAGATTTCACCGGATCATTCAATCGGTAGGAGCGACGGGCGGTGTGTACAAAGGGCAGGGACGTAATCAACGCGAGCTGATGACTCACGCTTACTAGGAATTCCTCGTTGAAGATTAATAGTTGCAATAATCTATCCCCATCACGATGAAATTTGCAAGATTACCCGGTCCTGTCGAACGAGGTGAATGCTTGTTGCTTTCATCAGTGTAGCGCGCGTGCGGCCCAGAACATCTAAGGGCATCACAGACCTGTTATTGCCTCAAACTTCCACTCGCTAGGCACGAATAGTCCCTCTAAGAAGTTGTCCCCCCACAGAAAGTGAAGGTAACTATTTAGCAGGTTAAGGTCTCGTTCGTTAACGGAATTAACCAGACAAATCACTCCACCAACTAAGAACGGCCATGCACCACCACCCACTAGAATCAAGAAAGAGCTCT
>10TW_1031
TCACCCCAGTCATCAACCCCGCCTTCGGCACCCTCCTCCCCCGAAAGGGTTAGAGTAATGACTTCGGGCGTGGCTCACTTCCATGGTGTGACGGGCGGTGTGTACAAGGCCCGGGAACGGATTCACCGCAGTATGCTGACCTGCGATTACTAGCGATTCCTCCTTCATGCAGGCGAGTTGCAGCCTGCAATCTGAACTGTGCCAGGGTTTGTGAGATTCGCTCTCCCTCGCGGGTTGGCTGCTCTGTGTCCCTCGCATTGTAGTACGTGTGTCGCCCAGGACGTAAGGGCCATGCTGACTTGACGTCATCCTCACCTTCCTCCGGTTTGTCACCGGCAGTCTCGCTAGAGTTCCCAACTTAATGATGGCAACTAACGACGAGGGTTGCGCTCGTTGCGGGACTTAACCCAACATCTCACGACACGAGCTGACGACAGCCATGCAGCACCTGTCTTCCGGTTCCTTACGGCACTCTCCCCTTTCAAGGAGATT
>10TW_1041
TAGTCCCAGTCACCAGCCTTGCCGTGGGCACGCATGAAATTGCGCGACTTCGGGCACTGCCAGCTCCCATGACTTGACGGGCGGTGTGTACAAGGCTCAGGAACATATTCACCGCGGCGTAGCTGATCCGCGATTACTAGCGATTCCAACTTCATGCGGGCGAATTTCAGCCCGCAATCTGAACTGGGGTATGCTTTAGCGATTTGCTCCACCTTGCGGTCTTGCATCGTTCTGTACATACCATTGTAGCACGTGTGCAGCCCTAGACATAAAGGCCATGAGGACTTGACGTCATCCCCACCTTCCTCCGGTTTGACACCGGCAGTCTCGCTACAGTCCTCGCCATTACGCGTTAGCAAGTAGCGACAGGGGTTGCGCTCGTTGAGGGACTTAACCCGACACTTCACAGCACGAGCTGACGACAGCCATGCAGCACCTGTTCACGTTCCGCCCTTGCGGGTGTACCTCTACTTTCAT
>10TW_1045
TCACCCCAGTCACTAATTCTACCTTAGGCACCCTCCCCCAAACGGTTAGAGTAATGATTTCGGGCATAACCAGCTTCCATGGTGTGACGGGCGGTGTGTACAAGGCCCGGGAACGAATTCACCACTGTATAGCTGACCAGCGATTACTAGCGATTCCACCTTCATGTAGGCGAGTTGCAGCCTACAATCCGAACTTAGAACGAGTTTATAGATTAGCTAGTCTTTGCAGATTTGCATCTCATTGTCTCGCCCAATGTAGCACGTGTGTAGCCCAGGGTGTAAGGGGCATGCTGACTTGACGTCATCCCCACCTTCCTCCGGTTTATAACCAGCAGTCTTTTTAGAGTTCCATAAAAGGCAACTAAAAACAAGGGTTGCGCTCGTTGCGGGACTTAACCCAACATCTCACGACACGAGCTGACGACAGCCATGCACCACCTGTGTATACGTTCCAAACGGCACTTTCTCCTTTCAAAGAAATTCGTATCATGTCAAACCCTGGTAAGGTTCTTCGCGTTGCA
>10TW_1046
TCACCCCAGTCATCAACCCCGCCTTCGGCACCCTCCTCCCCCGAAAGGGTTAGAGTAATGACTTCGGGCGTGGCTCACTTCCATGGTGTGACGGGCGGTGTGTACAAGGCCCGGGAACGGATTCACCGCAGTATGCTGACCTGCGATTACTAGCGATTCCTCCTTCATGCAGGCGAGTTGCAGCCTGCAATCTGAACTGTGCCAGGGTTTGTGAGATTCGCTCTCCCTCGCGGGTTGGCTGCTCTGTGTCCCTCGCATTGTAGTACGTGTGTCGCCCAGGACGTAAGGGCCATGCTGACTTGACGTCATCCTCACCTTCCTCCGGTTTGTCACCGGCAGTCTCGCTAGAGTTCCCAACTTAATGATGGCAACTAACGACGAGGGTTGCGCTCGTTGCGGGACTTAACCCAACATCTCACGACACGAGCTGACGACAGCCATGCAGCACCTGTCTTCTGGTTCCTTACGGCACTCTCCCCTTTCAAGGAGATT
>10TW_1083
TCACCCCAGTCACCAGCCCTGCCTTAGGCGCCTCCCTCCCTTGCGGGTTGAGATAACGACTTCGGGCGTGACCAGCTTCCATGGTGTGACGGGCGGTGTGTACAAGGCCCGGGAACGTATTCACCGCAGTATGCTGACCTGCGATTACTAGCGATTCCGCCTTCATGCAGGCGAGTTGCAGCCTGCAATCTGAACTAAGACCGGGTTTATGAGATTAGCTTGCATTCGCATGCTTGCGACTCTTTGTCCCGGCCATTGTAGTACGTGTGTAGCCCAAGGCGTAAGGGGCATGATGACTTGACGTCATCCCCACCTTCCTCCGGTTTGTCACCGGCAGTCTCTCTAGAGTGCCCAACTTAATGATGGCAACTAAAAACGAGGGTTGCGCTCGTTGCGGGACTTAACCCAACATCTCACGACACGAGCTGACGACAGCCATGCACCACCTGTGTTCGTGCTCCCGAAGGCACTCCTCCCTTTCAAGAGGATTCACGA
>10TW_1182
TTTACTTCCTCTAAGCGCTACAGTTTGGTCGTCTTTCCACTAGCGAGGCAGCGTTAACCGCCAGGCCAACAGTCCGAGGACCTCACTAAAACGCTCAATCGGTAGTAGCGACGGGCGGTGTGTACAAAGGGCAGGGACGTAATCGACGCAAGCTTATGACTTGCGCCTACTGGGAATTCCTGGTTCACGGAGAACAATTGCAAGCTCCGATCCCTACCACGAATGGGGTTCAACAGTTTACCCGCTCCTCTCGGAGAGGGAAAAACCTAGCTGATCCATTCAGTGTAGCGCGTGTGCGGCCCGACGAACATCTAAGGGACGATCACAGACCTGTTATTGCTCAATCTCGTGTAGCTAAGAAGCTACCAGTCCCTCTAAGAAGAATAATCTGCTCAGAAAAGAAAGCAGACACTAGTTAGCAGGACAGAGTCTCGTTCGTTATCGGAATTAACCAGACAAATACACTCCACCAACTAAGAACGGCCATGCACCACCACCCACCGAAATACAAGAAAGAAGCA
>10TW_1225
TCACCCCAGTCATCAACCCCGCCTTCGGCACCCTCCTCCCCCGAAAGGGTTAGAGTAATGACTTCGGGCGTGGCTCACTTCCATGGTGTGACGGGCGGTGTGTACAAGGCCCGGGAACGGATTCACCGCAGTATGCTGACCTGCGATTACTAGCGATTCCTCCTTCATGCAGGCGAGTTGCAGCCTGCAATCTGAACTGTGCCAGGGTTTGTGAGATTCGCTCTCCCTCGCGGGTTGGCTGCTCTGTGTCCCTCGCATTGTAGTACGTGTGTCGCCCAGGACGTAAGGGCCATGCTGACTTGACGTCATCCTCACCTTCCTCCGGTTTGTCACCGGCAGTCTCGCTAGAGTTCCCAACTTAATGATGGCAACTAACGACGAGGGTTGCGCTCGTTGCGGGACTTAACCCAACATCTCACGACACGAGCTGACGACAGCCATGCAGCACCTGTCTTCTGGTTCCTTACGGCACTCTCCCCTTTCAAGGAGATT
>10TW_1232
TCACCCCAGTCATCAACCCCGCCTTCGGCACCCTCCTCCCCCGAAAGGGTTAGAGTAATGACTTCGGGCGTGGCTCACTTCCATGGTGTGACGGGCGGTGTGTACAAGGCCCGGGAACGGATTCACCGCAGTATGCTGACCTGCGATTACTAGCGATTCCTCCTTCATGCAGGCGAGTTGCAGCCTGCAATCTGAACTGTGCCAGGGTTTGTGAGATTCGCTCTCCCTCGCGGGTTGGCTGCTCTGTGTCCCTCGCATTGTAGTACGTGTGTCGCCCAGGACGTAAGGGCCATGCTGACTTGACGTCATCCTCACCTTCCTCCGGTTTGTCACCGGCAGTCTCGCTAGAGTTCCCAATTAATGATGGCAACTAACGACGAGGGTTGCGCTCGTTGCGGGACTTAACCCAACATCTCACGACACGAGCTGACGACAGCCATGCAGCACCTGTCTTCTGGTTCCTTACGGCACTCTCCCCTTTNAAGGAGATT
>10TW_1243
TCATCCCAATCACCAGCCTTACCTTAGGCACCCGGAGGCGACTTTGGGTAAAACCGGCTTTCATGATGTGACGGGCGGTGTGTACAAGGCCCGGGAACGTATTCACGGCGCCGTAGCTGATGCGCCATTACTAGCGATTCCAACTTCATGGAGGCGAGTTGCAGCCTCCAATCCGAACTGGGCCCAACTTTACGGGATTAGCTCCACCTTGCGGTCTTGCGTCCCTCTGTATTGGGCATTGTAGTACGTGTGCAGCCCTGGCCGTAAGGGCCATACGGACTTGACGTCGTCCCCACCTTCCTCCCCGTTTCACAGGGCAGTCTGGTCAGATTCCGGTTGCCCGGGAATAACTAACCACGAGGGTTGCGCTCGTTGCGGGACTTAACCCAACATCTCACGACACGAGCTGACGACAGCCATGCAGCACCTGTGCAAATCGCCCTTGCGGGCCAGCGTGTTTCCACGCTTGAACTAAGCATGTCAAGGCCAGGTAAGGTTCTTCGCGTTGCATCGAATTAAG
>10TW_1304
TCACTCCAGTCACCGACCCCACCCTAAACATTACTCTCCTCGCGGTTAAGCCAATGTCTTTAGGTGTTACCAGCTCCCATAGTGTGACGGGCGGTGTGTACAAGACCCGGGAACGTATTCAACGCACTATAGCTGACGCGCGTTTACTAGCAACTCCAACTTCATGCAGGCGAGTTGCAGCCTGCAATCTGAACTGAGGAATGTTTTACTAGGATTTGCTCCGCCTCACGGCTTGGCTTCCCATTGTTCCATCCCATTGTAGCGTGTGTGTAGCCCCGGACATAAAGGCCATGCTGACTTGACGTCATCCCCGCCTTCCTCCGGCTTGCGGCCGGCAGTCTCGCCAGACACTTGTAACTGGCAATGAGGGTTGCGCTCGTTAGCGTACTTAAACGAACATCTCACGACACGAGCTGACGACAGCCATGCAACACCTGTATAAACTCTCTTGCGAGTCGATCCAATTTCTCTTCTCTACCATCTATAT
>10TW_1313
TCTCCTTCCTCTAAATGATAAGGTTTAATGAACTTCAATCAACGTCGCCAACGGGTGACCGTCAGCGTCGTCGCTATCCGTAAACTTCACCGGATCATTCAATCGGTAGGAGCGACGGGCGGTGTGTACAAAGGGCAGGGACGTAATCAACGCGAGCTGATGACTCACGCTTACTAGGTATTCCTCGTTGAAGATCAATAGTTGCAATGATCTATCCCCATCACGATGAATTTTAAGAGATTACCTGGACCTTTCGATCCGGGTATGAGCCCGTTGAATTCATCAGTGTAGCGCGCGTGCGGCCCAGAACATCTAAGGGCATCACAGACCTGTTATTGCCTCAAACTTCCAGTCGGCTAAACGCCAATAGTCCCTCTAAGAAGCCGGCCGCGAACGCGAGCGTTCGCGTGGCTAGTTAGCAGGCTGAGGTCTCGTTCGTTAACGGAATTAACCAGACAAATCACTCCACCAACTAAGAACGGCCATGCACCACCACCCACTAGAATCAAG
>10TW_1322
TAGCCCCAGTCATCGATTTTACCCTAGGCAGCTCCTTACGGTTACCGACTTTAGGTACACCCGACTCCCATGGCTTGACGGGCGGTGTGTGCAAGGTCCGGGAACGTATTCACCGTATCATTGCTGATATACGATTACTAGCGATTCCAGCTTCATGCAGGCGAGTTGCAGCCTGCAATCTGAACTGAGAGGGAGTTTTTGGGATTGGCTTCATATCGCTATGTTGCAGCCCTTTGTCTCCCCCATTGTAGTACGTGTGTAGCCCTGGGCATAAAGGCCATGATGACTTGACATCATCCCCTCCTTCCTCACACCTTACGGCGGCAGTTTCTTTAGAGTTCCCAGCATTACCTGTTGGCAACTAAAGATAGGGGTTGCGCTCGTTGCGGGACTTAACCCAACACCTCACGGCACGAGCTGACGACAGCCATGCAGCACCTTACTGGCAGTGTATTGCTACAAAGTGAGCTTTCACCCACGGTCTCCCAGCATT
>10TW_1328
TCACCCCAATCATGAGTCATACCTTGGGCCGTGGCCTCCTTGCGGTTAGCTCACAGACTTCTAGTACAACCCACTTTCGTGATGTGACGGGCGGTGTGTACAAGGCCCGGGAACGTATTCACGGCAGCATGCTGATCTGCCATTACTAGCGATTCCAGCTTCATGCAGGCGAGTTGCAGCCTGCAATCCGAACTGAGAACGGTTTTTTGCGATTAGCTTCACCTCGCGGTTTCGCAGCGCTTTGTACCGTCCATTGTAGCACGTGTGTAGCCCTGGACATAAAGGCCATGATGACTTGACGTCATCCCCACCTTCCTCCAACTTATCGCTGGCGGTCCCCTGATAGTTCCCAACTTAATGATGGCAAAACAGGGCAAGGGTTGCGCTCGTTGCGGGACTTAACCCAACATCTCACGACACGAGCTGACGACAGCCATGCAGCACCTCGACTCTAGTCCCTTGCGGGATATCCGTGTTTCCACGAACGTTACG
>10TW_1355
TAGTCCCAATCAGTAGCTTCACCGTGGTACCCCCTCTTGCGAGTAAAGGTCCTTCAGGTGCTTCTACCTTTCATGACTTGACGGGCGGTGAGTACAAGACCCAGGAACATATTCACCGTAACGTAGCTGATTTACGGTTACTAGCGATTCCAACTTCATGAAGTCGAGTTGCAGACTTCAATCCGAACTGAGACTGGCTTTCTCCGATTGGCTCCTCCTCGCGGATTCGCAACGGTTTGTACCAGCCATTGTAGCACGGGTGTTGCCCTAGGCATAAGGGCCACGCTGATTTGACGTCATCCCCACCTTCCTCCGCCTTGGAGGCGGCAGTCTCCCATGAAAAAACAACATAGGATGAGGGTTGCGCTCGTTCGCTGACTTAACAGTACACCTCAAGGCACGAGCTGACGACAACCGTGCAGCGCCTGTCTTAGCGTTCCTTGCGGCACCCCTCCGTTTCTGGAGGGTTCGCTAGATGTCAAGCCTAGGTGAGGTTCTTCGCTTACTATCGAATTAAA
>10TW_1396
TAGCCCTAGTCATCAGTATAACCCTAGGCGACTCCTTGCGGTTATCGACTTTAGGTTCTCCCGACTCCCATGGCTTGACGGGCGGTGTGTACAAGGCCCGGGAACGTATTCACCGGATCATTGCTGATATCCGATTACTAGCGATTCCAGCTTCACGAAGTCGAGTTGCAGACTTCGATCCGAACTGAGGCAGGCTTTTTGAGATTTGCGTCTTATTGCTAAGTAGCTGCTCATTGTACCTGCCATTGTAGCACGTGTGTAGCCCAGGACGTAAGGGCCATGATGACTTGACGTCGTCCCCACCTTCCTCACTATTTACATAGGCAGTCTCTCTAGAGTCCCCAGCATTACCTGATGGCAACTAGAGATAGGGGTTGCGCTCGTTGCGGGACTTAACCCAACACCTCACGGCACGAGCTGACGACAGCCATGCAGCACCTAGTTTCGTGCCCCGAAGGGAAGCCACCTTTCGGCAGCGGTCACTAACTTTCAAG
>10TW_1408
TAGTCCCAATCAGGAGTTTCATCTTCGGCACCAACTTAGTGTGGCGACTTCGGATGCCCCTCCCTTTCGTGGCTTGACGGGCGGTGTGTACAAGGCTCAGGAACACATTCACCGCGGTGTTGCTGACCCGCGATTACTAGCGATTCCAACTTCATGCAGGCGAGTTGCAGCCTGCAATCTGAACTGGGGCGTACTTTTTGGGATTTGCTTGATCTTGCGATTTTGCGTCCCTCTGTATACGCCATTGTAGCACGTGTGCAGCCCTGGACATAAAGGCCATGAGGACTTGACGTCATCCCCACCTTCCTCCGGTTTGACACCGGCAGTCTCTCTAGAGTTCCCGGCATTACCCGCTGGCAACTAGAGACAAGGGTTGCGCTCGTTATCGGACTTAACCAGACATCTCACGACACGAGCTGACGACAGCCATGCAGCACCTGTGGTAAGTTCCGGACTGGATACCGTTCATTGGCCGTTTCCGGCAATTACTTCCTACCGTTTT
>10TW_1462
TCACCCCAGTCATGAGCCCTACCGTGGTAATCGCCCTCCTTGCGGTTAAGCTAACTACTTCTGGTAAAACCCACTCCCATGGTGTGACGGGCGGTGTGTACAAGACCCGGGAACGTATTCACCGCGACATGCTGATCCGCGATTACTAGCGATTCCGACTTCATGCACTCGAGTTGCAGAGTGCAATCCGGACTACGATCGGCTTTCTGGGATTGGCTCCCCCTCGCGGGTTGGCGACCCTCTGTACCGACCATTGTATGACGTGTGAAGCCCTACACATAAGGGCCATGAGGACTTGACGTCATCCCCACCTTCCTCCGGTTTGTCACCGGCAGTCTCCTTAGAGTGCCCTTGCGTAGCAACTAAGGACAAGGGTTGCGCTCGTTGCGGGACTTAACCCAACATCTCACGACACGAGCTGACGACAGCCATGCAGCACCTGTGTCCAGGTTCCCTTTCGGGCACCCTCACATCTCTGCGAGGTTCCTGGCATGTCAAGCGTAGGTTAA
>10TW_1493
TAGTCCCAATTGCAGAGTTCATCTTAGGCGCCTGGCTCCTTGCGGTTACCTCAGCGACTTCGGATGCCCCCCACTTTCGTGGCTTGACGGGCGGTGTGTACAAGGCTCAGGAACACATTCACCGCGGTATGCTGACCCGCGATTACTAGCGATTCCAGCTTCATGCAGGCGAGTTGCAGCCTGCAATCCGAACTAGGGCACGTTTTTTGGGATTTGCTGGCTCTCACGAGTTTGCATCCCTTTGTGCGTGCCATTGTAGGACGTGTGCAGCCCTAGTCATAAGGGCCATGAGGACTTGACGTCATCCCCACCTTCCTCCGGTTTAACACCGGCGGTCTCACTAGAGTCCCCACCATTACGTGCTGGCAACTAGTGACAAGGGTTTCGCTCGTTAAGCGACTTAACGCGACATCTCACGACACGAGCTGACGACAGCCATGCAGCACCTGTGCTTGTTCCACCCGAAGGCGTGGCCCTGCTTTCACAGGGTTAA
>10TW_1498
TCTCCTTCCTCTAGATGCTAAGGTTTAAGCAACTTCTCGCACTGACACCCGGAGGTGGCAGCAGCGATCCGAAGATTTCACCGGAACATCCAATCGGTAGGAGCGACGGGCGGTGTGTACAAAGGGCAGGGACGTAATCAACGTGAGCTGATGACTCACGCTTACTAGGAATTCCTCGTTGAAGATTAATAATTGCAATAATCTATCCCCATCACGATGACGCTTATGAGTTTAGCCAGGTCTTCCGATCAAGCTTGTGCTCGTTGGAGTCATCAGTGTAGCGCGCGTGCGGCCCAGAACATCTAAGGGCATCACAGACCTGTTATTGCCTCAAACTTCCGATCGATAAACTCGATCAGTCCCTCTAAGAAGCCGGCCAGCAGTCAAGACTACTGTGACTAGTTAGCAGGCTGAGGTCTCGTTCGTTAACGGAATTAACCAGACAAATCACTCCACCAACTAAGAACGGCCATGCACCACCACCCAT
>10TW_1557
TCACCCCAGTCATCAACCCCGCCTTCGGCACCCTCCTCCCCCGAAAGGGTTAGAGTAATGACTTCGGGCGTGGCTCACTTCCATGGTGTGACGGGCGGTGTGTACAAGGCCCGGGAACGGATTCACCGCAGTATGCTGACCTGCGATTACTAGCGATTCCTCCTTCATGCAGGCGAGTTGCAGCCTGCAATCTGAACTGTGCCAGGGTTTGTGAGATTCGCTCTCCCTCGCGGGTTGGCTGCTCTGTGTCCCTCGCATTGTAGTACGTGTGTCGCCCAGGACGTAAGGGCCATGCTGACTTGACGTCATCCTCACCTTCCTCCGGTTTGTCACCGGCAGTCTCGCTAGAGTTCCCAACTTAATGATGGCAACTAACGACGAGGGTTGCGCTCGTTGCGGGACTTAACCCAACATCTCACGACACGAGCTGACGACAGCCATGCAGCACCTGTCTTCCGGTTCCTTACGGCACTCTCCCCTTTCAAGGAGATT
>10TW_1587
TCATCCCAGTTACCGCTCATACCTTAGGGCGCTGCCTCCTTGCGGTTGGCGCGCGCACTTCGGGTACAAACGACTCCCATGATGTGACGGGCGGTGTGTACAAGACCCGGGAACGTATTCACGGCGCCGTAGCTGATGCGCCATTACTAGCGATTCCGGCTTCATGGAGGCGAGTTGCAGCCTCCAATCCGAACTGGGCCCGACTTTGGTGATTTCCTCCACCTTGCGGTCTCGGATCCTTCTGTGTCGGGCATTGTAGTACGTGTGCAGCCCTGGCCGTAAGGGCCATACTGACTTGACGTCGTCCCCACCTTCCTCCCCATTGAACAGGGCAGTCTGAACAGAGTGCCGGAGACTCACGTCTCCATGGCAACAGTTCACAGGGGTTGCGCTCGTTGCGGGACTTAACCCAACATCTCACGACACGAGCTGACGACAGCCATGCAGCACCTGTGCAAATTGTGTATTGCTACACTCACCGGCTTTCACCGGTA
>10TW_1625
TCACCCCAGTCATCAGTCCTACCTTAGGCATCCCCCTCCAAAAGGTTGGGGTAACGACTTCGGGCGTGACCAACTTCCATGGTGTGACGGGCGGTGTGTACAAGGCCCGGGAACGAATTCACTGCAGTATGCTGACCTGCAATTACTAGCGATTCCTCCTTCACGAAGGCGAGTTGCAGCCTTCGATCTGAACTGAGCTACGGTTTATGAGATTCGCATCACATCGCTGTGTAGCTGCCCTTTGTCCGTAGCATTGTAGTACGTGTGTAGCCCAAGACGTAAGGGGCATGCTGACTTGACGTCATCCCCACCTTCCTCCGGTTTGTCACCGGCAGTCTCTCTAGAGTGCCCAACTTAATGCTGGCAACTAAAAACGAGGGTTGCGCTCGTTGCGGGACTTAACCCAACATCTCACGACACGAGCTGACGACAGCCATGCACCACCTGTGTTCACGCTCCCGAAGGCACTTCCATCTTTCAACGGAATTCGTGACAT
>10TW_1669
TAGCCCTAGTCATCGGTTTTACCCTAGGCGACTCCTTACGGTTATCGACTTCAGGTACCCCCAACTCCCATGGCTTGACGGGCGGTGTGTACAAGGCCCGGGAACGTATTCACCGCGTCATTGCTGATACGCGATTACTAGCGAATCCAGCTTCATGAGGTCGAGTTGCAGACCTCAATCCGAACTGAGAATGAGTTTAGAGATTAGCATCACATTACTGTGTAGCAGCCCGTTGTCTCATCCATTGTAGCACGTGTGTAGCCCTGGACGTAAGGGCCGTGATGACTTGACGTCGTCCCCACCTTCCTCACTGCTTGCGCAGGCAGTCTCATTAGAGTCCCCAGCATAACCTGATGGCAACTAATGATAGGGGTTGCGCTCGTTGCGGGACTTAACCCAACACCTCACGGCACGAGCTGACGACAGCCATGCAGCACCTAGTTTCGTGTCCTTTCGGTCTCTCGCGTTTCTGCGAGATTCACTAACTTTCAACG
>10TW_1682
TAGTCCCAATCAGGAGTTTCATCTTCGGCACCAACTTAGTGTGGCGACTTCGGATGCCCCTCCCTTTCGTGGCTTGACGGGCGGTGTGTACAAGGCTCAGGAACACATTCACCGCGGTGTTGCTGACCCGCGATTACTAGCGATTCCAACTTCATGCAGGCGAGTTGCAGCCTGCAATCTGAACTGGGGCGTACTTTTTGGGATTTGCTTGATCTTGCGATTTTGCGTCCCTCTGTATACGCCATTGTAGCACGTGTGCAGCCCTGGACATAAAGGCCATGAGGACTTGACGTCATCCCCACCTTCCTCCGGTTTGACACCGGCAGTCTCTCTAGAGTTCCCGGCATTACCCGCTGGCAACTAGAGACAAGGGTTGCGCTCGTTATCGGACTTAACCAGACATCTCACGACACGAGCTGACGACAGCCATGCAGCACCTGTGGTAAGTTCCGGATTGGATACCGTTCATTGGCCGTTTCCGGCAATTACTTCCTACCGTTTT
>10TW_1750
TAGCCCCAGTTACTAGTATAACCCTAGGCGACTCCTTGCGGTTATCGACTTCAGGTTCTCCCAGCTTCCATGGCTTGACGGGCGGTGTGTACAAGGCCCGGGAACGTATTCACCGAATCAATGCTGATATTCGATTACTAGCGAATCCAGCTTCATGAGGTCGAGTTGCAGACCTCAATCCGAACTGAGAATGGCTTTTTGAGGTTTGCGCCTTGTTACCAAGTGGCGTCTCATTGTACCATCCATTGTAGCACGTGTGTAGCCCTGGGCGTAAGGGCCATGATGACTTGACGTCGTCCCCGCCTTCCTCACTACTTGCGTAGGCAGTTTCTCTAGAGTCCCCAGCATAACCTGATGGCAACTAAAGATAGGGGTTGCGCTCGTTGCGGGACTTAACCCAACACCTCACGGCACGAGCTGACGACAGCCATGCAGCACCTTGCCAGTTGCCCCGAAGGGAAGCCACCTTTCGGCAGCGGTCACCTGACATTTAAGCCCAGGTAAGGTTT
>10TW_1768
TCACCCCAGTCATCAACCCCGCCTTCGGCACCCTCCTCCCCCGAAAGGGTTAGAGTAATGACTTCGGGCGTGGCTCACTTCCATGGTGTGACGGGCGGTGTGTACAAGGCCCGGGAACGGATTCACCGCAGTATGCTGACCTGCGATTACTAGCGATTCCTCCTTCATGCAGGCGAGTTGCAGCCTGCAATCTGAACTGTGCCAGGGTTTGTGAGATTCGCTCTCCCTCGCGGGTTGGCTGCTCTGTGTCCCTCGCATTGTAGTACGTGTGTCGCCCAGGACGTAAGGGCCATGCTGACTTGACGTCATCCTCACCTTCCTCCGGTTTGTCACCGGCAGTCTCGCTAGAGTTCCCAACTTAATGATGGCAACTAACGACGAGGGTTGCGCTCGTTGCGGGACTTAACCCAACATCTCACGACACGAGCTGACGACAGCCATGCAGCACCTGTCTTCCGGTTCCTTACGGCACTCTCCCCTTTCAAGGAGATT
>10TW_1770
TAGCCCCAGTCACTAGTTTTACCCTAGGCAGCTCCTTACGGTTACCGACTTCAGGCACCCCCAGCTCCCATGGCTTGACGGGCGGTGTGTACAAGGCCCGGGAACGTATTCACCGCGCCATGGCTGATGCGCGATTACTAGCGATTCCAGCTTCATAGAGTCGAGTTGCAGACTCCAATCCGAACTGAGATAGGCTTTAGAGATTCGCATCCGGTCACCCGGTAGCTGCCCTCTGTACCTACCATTGTAGCACGTGTGTGGCCCAGGACGTAAGGGCCGTGATGACTTGACGTCGTCCCCGCCTTCCTCTCTACTTGCGTAGGCAGTTTCTTAGAGTCCTCAGCATTACCTGCTAGCAACTAAAGATAGGGGTTGCGCTCGTTGCGGGACTTAACCCAACACCTCACGGCACGAGCTGACGACAGCCATGCAGCACCTTGCAAATTGTCCGAAGACTAATCTGTTTCCAAAATTATGCAATCTACATTTAAGCCCTGGTAAGGTT
>10TW_1802
TCACCCCAGTCATCAACCCCGCCTTCGGCACCCTCCTCCCCCGAAAGGGTTAGAGTAATGACTTCGGGCGTGGCTCACTTCCATGGTGTGACGGGCGGTGTGTACAAGGCCCGGGAACGGATTCACCGCAGTATGCTGACCTGCGATTACTAGCGATTCCTCCTTCATGCAGGCGAGTTGCAGCCTGCAATCTGAACTGTGCCAGGGTTTGTGAGATTCGCTCTCCCTCGCGGGTTGGCTGCTCTGTGTCCCTCGCATTGTAGTACGTGTGTCGCCCAGGACGTAAGGGCCATGCTGACTTGACGTCATCCTCACCTTCCTCCGGTTTGTCACCGGCAGTCTCGCTAGAGTTCCCAACTTAATGATGGCAACTAACGACGAGGGTTGCGCTCGTTGCGGGACTTAACCCAACATCTCACGACACGAGCTGACGACAGCCATGCAGCACCTGTCTTCTGGTTCCTTACGGCACTCTCCCCTTTCAAGGAGATT
>10TW_1887
TCACCCCAGTTGCTGACTATACCTTGGTCAAACGCCTCCTTGCGGTTAGCAATCTGCTTTAAGGTAGAACCAACTTCCATGGTGTGACGGGCGGTGTGTACAAGACCCGGGAACGTATTCACCGTAGCACGCTGATCTACGATTACTAGCGATTCCAGCTTCATGCACTCGAGTTGCAGAGTGCAATCCGAACTGAGGTAGATTTTTGAGTTTGGCTTAGCGTCGCCACTTTGCATCTCATTGTCACTACCATTGTAGCACGTGTGTAGCCCAACCCGTAAGGGCCATGAGGACTTGACGTCATCCCCACCTTCCTCCAGCTTATCACTGGCAGTTCTTTCAGAGTGCCCAGCATGACCTGATGGCAACTAAAAGTAGGGGTTGCGCTCGTTGCGGGACTTAACCCAACATCTCACGACACGAGCTGACGACAGCCATGCAGCACCTGTGTTCTGTCCGGCCGAACCGAAAAGTCTAGTTTCCAAA
>10TW_1902
TCATCCCAGTTACCGCTCATACCTTAGGGCGCTGCCTCCTTGCGGTTGGCGCGCGCACTTCGGGTACAAACGACTCCCATGATGTGACGGGCGGTGTGTACAAGACCCGGGAACGTATTCACGGCGCCGTAGCTGATGCGCCATTACTAGCGATTCCGGCTTCATGGAGGCGAGTTGCAGCCTCCAATCCGAACTGGGCCCGACTTTGGTGATTTCCTCCACCTTGCGGTCTCGGATCCTTCTGTGTCGGGCATTGTAGTACGTGTGCAGCCCTGGCCGTAAGGGCCATACTGACTTGACGTCGTCCCCACCTTCCTCCCCGTTGAACAGGGCAGTCTGAACAGAGTGCCGGAGACTCACGTCTCCATGGCAACAGTTCACAGGGGTTGCGCTCGTTGCGGGACTTAACCCAACATCTCACGACACGAGCTGACGACAGCCATGCAGCACCTGTGCAAATTGTGTATTGCTACACTCACCGGCTTTCACCGGATT
>10TW_1928
TAGCCCCAATTACCGGTTTTACCCTAGGCCGCTCCTTGCGGTGACAGACTTCAGGTTCCCCCAGCTTTCATGGCTTGACGGGCGGTGTGTACAAGGCCCGGGAACGTATTCACCGCATCATTGCTGATATGCGATTACTAGCGAATCCAACTTCATGAGGTCGAGTTGCAGACCTCAATCCGAACTGTGATTGGCTTTTGGAGATTAGCTTACTGTTACCAGCTTGCAGCCCTCTGTACCAACCATTGTAGCACGTGTGTAGCCCCGGACGTAAGGGCCATGATGACTTGACGTCGTCCCCTCCTTCCTCTCTACTTGCGTAGGCAGTCTGTTTAGAGTCCCCACCTTAACGTGCTGGCAACTAAACATAGGGGTTGCGCTCGTTGCGGGACTTAACCCAACACCTCACGGCACGAGCTGACGACAGCCATGCAGCACCTAGTTTCGTGTGATTGCTCACTGATCTATTTCTAAATCATTCACTAACTTTCAAGCCCGGGTAAGGTT
>10TW_2042
TCATCCCAATCACCATCCATACCTTAGGCACCTGCCTCCTTGCGGTTAGCTCGGCGGCTTTGGGTACAGACGGCTTTCATGATGTGACGGGCGGTGTGTACAAGGCCTGGGAACGTATTCACGGCGCCGTAGCTGATGCGCCATTACTAGCGATTCCAGCTTCATGCCGGCGAGTTGCAGCCGACAATCTGAACTGGGCCCGGTTTTAAGGATTTGCTCCCCATTGCTGGATTGCGCCCCTCTGTGCCGGGCATTGTAGTACGTGTGCAGCCCTGGCCGTAAGGGCCATACTGACTTGACGTCATCCCCACCTTCCTCCTCGTTGAAGCGAGGCAGTCCGTCCAGAGTGCTCCAGTCTCTCGACCGGGTGGCAACAGGACGCAGGGGTTGCGCTCGTTGCGGGACTTAACCCAACATCTCACGACACGAGCTGACGACAGCCATGCAGCACCTGTACACGCTCCCCTTGCGGGGTCGTTACGCTTTCACG
>10TW_2072
TCACCCCAGTCATCAACCCCGCCTTCGGCACCCTCCTCCCCCGAAAGGGTTAGAGTAATGACTTCGGGCGTGGCTCACTTCCATGGTGTGACGGGCGGTGTGTACAAGGCCCGGGAACGGATTCACCGCAGTATGCTGACCTGCGATTACTAGCGATTCCTCCTTCATGCAGGCGAGTTGCAGCCTGCAATCTGAACTGTGCCAGGGTTTGTGAGATTCGCTCTCCCTCGCGGGTTGGCTGCTCTGTGTCCCTCGCATTGTAGTACGTGTGTCGCCCAGGACGTAAGGGCCATGCTGACTTGACGTCATCCTCACCTTCCTCCGGTTTGTCACCGGCAGTCTCGCTAGAGTTCCCAACTTAATGATGGCAACTAACGACGAGGGTTGCGCTCGTTGCGGGACTTAACCCACATCTCACGACACGAGCTGACGACAGCCATGCAGCACCTGTCTTCTGGTTCCTTACGGCACCCTCCCCTTTGAAGGAGATT
>10TW_2086
TAGCCCTAGTTACTAGTTTTACCCTAGGCAGCTCCTTGCGGTTACCGACTTCAGGTACCCCCAGCTTCCATGGCTTGACGGGCGGTGTGTACAAGGCCCGGGAACGTATTCACCGCGCCATGGCTGATGCGCGATTACTAGCGATTCCAGCTTCACGGAGTCGAGTTGCAGACTCCGATCCGAACTGAGATAGTGTTTAAGGGATTCGCTCCTGGTCACCCAGTGGCTGCCCTCTGTCACTACCATTGTAGCACGTGTGTGGCCCAGGATGTAAGGGCCGTGATGACTTGACGTCGTCCCCACCTTCCTCACAGCTTACGCTGGCAGTTCTGCTAGAGTCCCCGGCATTACCCGTTGGCAACTAACAGTAGGGGTTGCGCTCGTTGCGGGACTTAACCCAACACCTCACGGCACGAGCTGACGACAGCCATGCAGCACCTTGAAAATTGTCCGAAGAAGGACACCTTTCGGCATCTGTCAATTCCCATTTAAAACCCTGGTAAGGTTCCTCGCGTAT
>10TW_2106
TCACCCCAGTTGCTGACTATACCTTGGTCAAACGCCTCCTTGCGGTTAGCAATCTGCTTTAAGGTAGAACCAACTTCCATGGTGTGACGGGCGGTGTGTACAAGACCCGGGAACGTATTCACCGTAGCACGCTGATCTACGATTACTAGCGATTCCAGCTTCATGCACTCGAGTTGCAGAGTGCAATCCGAACTGAGGTAGATTTTTGAGTTTGGCTTAGCGTCGCCACTTTGCATCTCATTGTCACTACCATTGTAGCACGTGTGTAGCCCAACCCGTAAGGGCCATGAGGACTTGACGTCATCCCCACCTTCCTCCAGCTTATCACTGGCAGTTCTTTCAGAGTGCCCAGCATGACCTGATGGCAACTAAAAGTAGGGGTTGCGCTCGTTGCGGGACTTAACCCAACATCTCACGACACGAGCTGACGACAGCCATGCAGCACCTGTGTTCTGTCCGGCCGAACCGAAAAGTCAGTTTCCTAAA
>10TW_2157
TCACCCCAGTCACCAGCCCTGCCTTAGGCGCCTCCCTCCCTTGCGGGTTGAGATAACGACTTCGGGCGTGACCAGCTTCCATGGTGTGACGGGCGGTGTGTACAAGGCCCGGGAACGTATTCACCGCAGTATGCTGACCTGCGATTACTAGCGATTCCGCCTTCATGCAGGCGAGTTGCAGCCTGCAATCTGAACTAAGACCGGGTTTATGAGATTAGCTTGCATTCGCATGCTTGCGACTCTTTGTCCCGGCCATTGTAGTACGTGTGTAGCCCAAGGCGTAAGGGGCATGATGACTTGACGTCATCCCCACCTTCCTCCGGTTTGTCACCGGCAGTCTCTCTAGAGTGCCCAACTTAATGATGGCAACTAAAAACGAGGGTTGCGCTCGTTGCGGGACTTAACCCAACATCTCACGACACGAGCTGACGACAGCCATGCACCACCTGTGTTCGTGCTCCCGAAGGCACTCCTCCCTTTCAAGAGGATTCACGA
>10TW_2179
TCACCCCAATCACCGATCCCACCTTCGACGGCTCCTTCCTTACGGTTAGGCCACCGGCTTCGGGTGTTACCGACTTTCGTGGTGTGACGGGCGGTGTGTACAAGGCCCGGGAACGTATTCACCCCGGCGTGCTGATCCGGGATTACTAGCAACTCCAGCTTCATGGAGGCGAGTTGCAGCCTCCAATCCGAACTGAGACCGGCTTTATGGGATTCGCTAAACCTCGCGGTTTCGCAGCCCTTTGTACCGGCCATTGTAGCGTGTTTGCAGCCCTAGACATAAGGGGCATGATGACTTGACGTCATCCCCACCTTCCTCCGAGTTGACCCCGGCAGTCTCCTACGAGTCCCCACCATTACGTGCTGGCAACATAGAATAAGGGTTGCGCTCGTTGCGGGACTTAACCCAACATCTCACGACACGAGCTGACGACAGCCATGCACCACCTTCATTGAGCCCCGAAGGACACCACATCTCTGTGGCTTTTCCCAATGATTTAACCTAGGTAAGGTTCTTCGCGTAGCATCGAA
>10TW_2206
TCACCCCAGTCATCAACCCCGCCTTCGGCACCCTCCTCCCCCGAAAGGGTTAGAGTAATGACTTCGGGCGTGGCTCACTTCCATGGTGTGACGGGCGGTGTGTACAAGGCCCGGGAACGGATTCACCGCAGTATGCTGACCTGCGATTACTAGCGATTCCTCCTTCATGCAGGCGAGTTGCAGCCTGCAATCTGAACTGTGCCAGGGTTTGTGAGATTCGCTCTCCCTCGCGGGTTGGCTGCTCTGTGTCCCTCGCATTGTAGTACGTGTGTCGCCCAGGACGTAAGGGCCATGCTGACTTGACGTCATCCTCACCTTCCTCCGGTTTGTCACCGGCAGTCTCGCTAGAGTTCCCAACTTAATGATGGCAACTAACGACGAGGGTTGCGCTCGTTGCGGGACTTAACCCAACATCTCACGACACGAGCTGACGACAGCCATGCAGCACCTGTCTTCTGGTTCCTTACGGCACTCTCCCCTTTCAAGGAGATT
>10TW_2209
TAGTCCCAGTCATGGATCACACCGTGGTAACCGTCCCCCTTGCGGTTAGACTAGTTACTTCTGGTGCAACCCACTCCCATGACTTGACGGGCGGTGTGTACAAGACCCGAGAACGTATTCACCGCGGCGTTCTGATCCGCGATTACTAGCGATTCCGGCTTCATGGAGTCGAGTTGCAGACTCCAATCTGGACTACGAGGCGCTTTTCGGGATTAGCTCCCCCTCGCGGGTTGGCAACCCTCTGTACGCCCCATTGTAGCACGTGTGTAGCCCTACTCGTAAGGGCCATGATGACTTGACATCATCCCCACCTTCCTCCGGTTTATCACCGGCAGTCTCCTTAGAGTTCCCACCATTACGTGCTGGCAACTAAGGATAGGGGTTGCGCTCGTTACGGGACTTAACCCAACATTTCACAACACGAGCTGACGACAGCCATGCAGCACCTGTCTCTAGGTTCCCGAAGGCACATCCACCATTACGTGAACTTCCTAGGATGTCAAGAGTAGGTAAGGTTCTTCGCG
>10TW_2230
TTTCCTTCCTCTAAGTGATATGGTTTATTTAACTTCCCGCATCAGTTGATACTAACGCAGTCCAAAAAGTTCACCGAACCACTCAATCGGTAGGAGCGACGGGCGGTGTGTACAAAGGGCAGGGACGTAATCAGCACAAGCTGATGACTTATGCTTACTAGGAATTCCTCGTTCAAGATCTATAATTGCAAAGATCTATCCCCAGCACGACACGTACTATAAAGATTACCCGAAGTCCTTCCGGACCAGGTTATACTCGTTGCACGTGTCAGTGTAGCGCGCGTGCGGCCCAGGACATCTAAGGGCATCACTGACCTGTTATTGCCTCAAACTTCCATGCGCTTGAACGCATACGTCCCTCTAAGAAGTCAACTCCCGTTCATCACAGACGACTAGTTAGCAGGTTAAGTCTGTTCGTTAACGGAATTAACCAGACAATCACTCCACCAACTAAGAACGCATGCACCACCACCACTAGAATCAAGAAAGAGCTCACAATCTGTCAA
>10TW_2274
TCACCCCAGTCATCAACCCCGCCTTCGGCACCCTCCTCCCTTTCGGGTTAGAGTAATGACTTCGGGCGTGGCTCACTTCCATGGTGTGACGGGCGGTGTGTACAAGGCCCGGGAACGGATTCACCGCAGTATGCTGACCTGCGATTACTAGCGATTCCTCCTTCATGCAGGCGAGTTGCAGCCTGCAATCTGAACTGTGCCAGGGTTTGTGAGATTCGCTCTCCCTCGCGGGTTGGCCGCTCTGTGTCCCTCGCATTGTAGTACGTGTGTCGCCCAGGACGTAAGGGCCATGCTGACTTGACGTCATCCTCACCTTCCTCCGGTTTGTCACCGGCAGTCTCGCTAGAGTTCCCAACTTAATGATGGCAACTAACGACGAGGGTTGCGCTCGTTGCGGGACTTAACCCAACATCTCACGACACGAGCTGACGACAGCCATGCAGCACCTGTCTTCTGGTTCCTTACGGCACTCTCCCCTTTCAAGGAGATT
>10TW_2282
TAGTCCCAGTCACCAGCCTTGCCGTGGGCACGCATGAAATTGCGCGACTTCGGGCACTGCCAGCTCCCATGACTTGACGGGCGGTGTGTACAAGGCTCAGGAACATATTCACCGCGGCGTAGCTGATCCGCGATTACTAGCGATTCCAACTTCATGCGGGCGAATTTCAGCCCGCAATCTGAACTGGGGTATGCTTTAGCGATTTGCTCCACCTTGCGGTCTTGCATCGTTCTGTACATACCATTGTAGCACGTGTGCAGCCCTAGACATAAAGGCCATGAGGACTTGACGTCATCCCCACCTTCCTCCGGTTTGACACCGGCAGTCTCGCTACAGTCCTCGCCATTACGCGTTAGCAAGTAGCGACAGGGGTTGCGCTCGTTGAGGGACTTAACCCGACACTTCACAGCACGAGCTGACGACAGCCATGCAGCACCTGTTCACGTTCCGCCCTTGCGGGTGTACCTCTACTTTCAT
>10TW_2304
TCTCCTTCCTCTAAATGATAAGGTTTAATCAACTTCCCGCAGCATCGACGGCGAACCGCCTCAGCCGCAGTCCGAAGATTTCACCGGATCATTCAATCGGTAGGAGCGACGGGCGGTGTGTACAAAGGGCAGGGACGTAATCAACGCGAGCTGATGACTCACGCTTACTAGGAATTCCTCGTTGAAGATTAATAGTTGCAATAATCTATCCCCATCACGATGAAATTTGCAAGATTACCCGGTCCTGTCGAACGAGGTGAATGCTTGTTGCTTTCATCAGTGTAGCGCGCGTGCGGCCCAGAACATCTAAGGGCATCACAGACCTGTTATTGCCTCAAACTTCCACTCGCTAGGCACGAATAGTCCCTCTAAGAAGTTGTCCCCCCACAGAAAGTGAAGGTAACTATTTAGCAGGTTAAGGTCTCGTTCGTTAACGGAATTAACCAGACAAATCACTCCACCAACTAAGAACGGCCATGCACCACCACCCATAGAATCAAGAAAGAGCTCT
>10TW_2308
TCACCCCAGTCATCAACCCCGCCTTCGGCACCCTCCTCCCCCGAAAGGGTTAGAGTAATGACTTCGGGCGTGGCTCACTTCCATGGTGTGACGGGCGGTGTGTACAAGGCCCGGGAACGGATTCACCGCAGTATGCTGACCTGCGATTACTAGCGATTCCTCCTTCATGCAGGCGAGTTGCAGCCTGCAATCTGAACTGTGCCAGGGTTTGTGAGATTCGCTCTCCCTCGCGGGTTGGCTGCTCTGTGTCCCTCGCATTGTAGTACGTGTGTCGCCCAGGACGTAAGGGCCATGCTGACTTGACGTCATCCTCACCTTCCTCCGGGTTTGTCACCGGCAGTCTCGCTAGAGTTCCCAACTTAATGATGGCAACTAACGACGAGGGTTGCGCTCGTTGCGGGACTTAACCCAACATCTCACGACACGAGCTGACGACAGCCATGCAGCACCTGTCTTCTGGTTTCCTTACGGCACTCTCCCCTTTCAAGGAGATT
>10TW_2333
TCACCCCAGTCATCAACCCCGCCTTCGGCACCCTCCTCCCCCGAAAGGGTTAGAGTAATGACTTCGGGCGTGGCTCACTTCCATGGTGTGACGGGCGGTGTGTACAAGGCCCGGGAACGGATTCACCGCAGTATGCTGACCTGCGATTACTAGCGATTCCTCCTTCATGCAGGCGAGTTGCAGCCTGCAATCTGAACTGTGCCAGGGTTTGTGAGATTCGCTCTCCCTCGCGGGTTGGCTGCTCTGTGTCCCTCGCATTGTAGTACGTGTGTCGCCCAGGACGTAAGGGCCATGCTGACTTGACGTCATCCTCACCTTCCTCCGGTTTGTCACCGGCAGTCTCGCTAGAGTTCCCAACTTAATGATGGCAACTAACGACGAGGGTTGCGCTCGTTGCGGGACTTAACCCAACATCTCACGACACGAGCTGACGACAGCCATGCAGCACCTGTCTTCTGGTTCCTTACGGCACTCTCCCCTTTCAAGGAGATT
>10TW_2338
TCACCCCAGTCATCAGTCCTACCTTAGGCATCCCCCTCCTTTCGGTTGGGGTAACGACTTCGGGCGTGACCAACTTCCATGGTGTGACGGGCGGTGTGTACAAGGCCCGGGAACGAATTCACTGCAGTATGCTGACCTGCAATTACTAGCGATTCCTCCTTCACGAAGGCGAGTTGCAGCCTTCGATCTGAACTGAGCTACGGTTTATGAGATTCGCATCACATCGCTGTGTAGCTGCCCTTTGTCCGTAGCATTGTAGTACGTGTGTAGCCCAAGACGTAAGGGGCATGCTGACTTGACGTCATCCCCACCTTCCTCCGGTTTGTCACCGGCAGTCTCTCTAGAGTGCCCAACTTAATGCTGGCAACTAAAAACGAGGGTTGCGCTCGTTGCGGGACTTAACCCAACATCTCACGACACGAGCTGACGACAGCCATGCACCACCTGTGTTCACGCTCCCGAAGGCACTTCCATCTTTCAACGGAATTCGTGACATGT
>10TW_2347
TAGTCCCAATCAGGAGTTTCATCTTCGGCACCAACTTAGTGTGGCGACTTCGGATGCCCCTCCCTTTCGTGGCTTGACGGGCGGTGTGTACAAGGCTCAGGAACACATTCACCGCGGTGTTGCTGACCCGCGATTACTAGCGATTCCAACTTCATGCAGGCGAGTTGCAGCCTGCAATCTGAACTGGGGCGTACTTTTTGGGATTTGCTTGATCTTGCGATTTTGCGTCCCTCTGTATACGCCATTGTAGCACGTGTGCAGCCCTGGACATAAAGGCCATGAGGACTTGACGTCATCCCCACCTTCCTCCGGTTTGACACCGGCAGTCTCTCTAGAGTTCCCCGGCATTACCCGCTGGCAACTAGAGACAAGGGTTGCGCTCGTTATCGGACTTAACCAGACATCTCACGACACGAGCTGACGACAGCCATGCAGCACCTGTGGTAAGTTCCCGGATGGATACCGTTCATTGGCCGTTTCCGGCAATTACTTCCTACCGTTTT
>10TW_2355
TCACCCCAGTCATCAACCCCGCCTTCGGCACCCTCCTCCCCCGAAAGGGTTAGAGTAATGACTTCGGGCGTGGCTCACTTCCATGGTGTGACGGGCGGTGTGTACAAGGCCCGGGAACGGATTCACCGCAGTATGCTGACCTGCGATTACTAGCGATTCCTCCTTCATGCAGGCGAGTTGCAGCCTGCAATCTGAACTGTGCCAGGGTTTGTGAGATTCGCTCTCCCTCGCGGGTTGGCTGCTCTGTGTCCCTCGCATTGTAGTACGTGTGTCGCCCAGGACGTAAGGGCCATGCTGACTTGACGTCATCCTCACCTTCCTCCGGTTTGTCACCGGCAGTCTCGCTAGAGTTCCCAACTTAATGATGGCAACTAACGACGAGGGTTGCGCTCGTTGCGGGACTTAACCCAACATCTCACGACACGAGCTGACGACAGCCATGCAGCACCTGTCTTCTGGTTCCTTACGGCACTCTCCCCTTTCAAGGAGATT
>10TW_2358
TCACCCCAGTCATCAACCCCGCCTTCGGCACCCTCCTCCCCCGAAAGGGTTAGAGTAATGACTTCGGGCGTGGCTCACTTCCATGGTGTGACGGGCGGTGTGTACAAGGCCCGGGAACGGATTCACCGCAGTATGCTGACCTGCGATTACTAGCGATTCCTCCTTCATGCAGGCGAGTTGCAGCCTGCAATCTGAACTGTGCCAGGGTTTGTGAGATTCGCTCTCCCTCGCGGGTTGGCTGCTCTGTGTCCCTCGCATTGTAGTACGTGTGTCGCCCAGGACGTAAGGGCCATGCTGACTTGACGTCATCCTCACCTTCCTCCGGTTTGTCACCGGCAGTCTCGCTAGAGTTCCCAACTTAATGATGGCAACTAACGACGAGGGTTGCGCTCGTTGCGGGACTTAACCCAACATCTCACGACACGAGCTGACGACAGCCATGCAGCACCTGTCTTCTGGTTCCTTACGGCACTCTCCCCTTTCAAGGAGATT
>10TW_2363
TCATCCCAGTTACCAGCTACACCTTAGAACACTACCTCCCTTGCGGGTTGGTGCGTGCGCTTCGGGTGCGACCGGCTTCCATGATGTGACGGGCGGTGTGTACAAGACCCGGGAACGTATTCACGGCACCGTAGATGATGTGCCATTACTAGCGATTCCAACTTCATGGAGGCGAGTTGCAGCCTCCAATCCGAACTGGGCCCAGTTTTACAGATTTCCTCCACCTCGCGGTATCGGTTCTCATTGTACTGGGCATTGTAGTACGTGTGCAGCCCAAGGCGTAAGGGCCATACTGACCTGACGTCGTCCCCACCTTCCTCCCAGTTGATCTGGGCAGTCTGAATAGAGTTCCCACCATGACGTGCTGGCAACTATTCACAAGGGTTGCGCTCGTTGCGGGACTTAACCCAACATCTCACGACACGAGCTGACGACGGCCATGCAGCACCTGTGGAAGTTCCCCGAAGGGTCACACGCTTTCACGTGCTTAGAAATCCAT
>10TW_2388
TCACCCCAGTCATCAACCCCGCCTTCGGCACCCTCCTCCCCCGAAAGGGTTAGAGTAATGACTTCGGGCGTGGCTCACTTCCATGGTGTGACGGGCGGTGTGTACAAGGCCCGGGAACGGATTCACCGCAGTATGCTGACCTGCGATTACTAGCGATTCCTCCTTCATGCAGGCGAGTTGCAGCCTGCAATCTGAACTGTGCCAGGGTTTGTGAGATTCGCTCTCCCTCGCGGGTTGGCTGCTCTGTGTCCCTCGCATTGTAGTACGTGTGTCGCCCAGGACGTAAGGGCCATGCTGACTTGACGTCATCCTCACCTTCCTCCGGTTTGTCACCGGCAGTCTCGCTAGAGTTCCCAACTTAATGATGGCAACTAACGACGAGGGTTGCGCTCGTTGCGGGACTTAACCCAACATCTCACGACACGAGCTGACGACAGCCATGCAGCACCTGTCTTCTGGTTCCTTACGGCACTCTCCCCTTTCAAGGAGATT
>10TW_2404
TAGCCCCAGTTACTAGTATAACCCTAGGCGACTCCTTGCGGTTATCGACTTCAGGTTCTCCCAGCTTCCATGGCTTGACGGGCGGTGTGTACAAGGCCCGGGAACGTATTCACCGAATCAATGCTGATATTCGATTACTAGCGAATCCAGCTTCATGAGGTCGAGTTGCAGACCTCAATCCGAACTGAGAATGGCTTTTTGAGGTTTGCGCCTTGTTACCAAGTGGCGTCTCATTGTACCATCCATTGTAGCACGTGTGTAGCCCTGGGCGTAAGGGCCATGATGACTTGACGTCGTCCCCGCCTTCCTCACTACTTGCGTAGGCAGTTTCTCTAGAGTCCCCAGCATAACCTGATGGCAACTAAAGATAGGGGTTGCGCTCGTTGCGGGACTTAACCCAACACCTCACGGCACGAGCTGACGACAGCCATGCAGCACCTTGCCAGTTGCCCCGAAGGGAAGCCACCTTTCGGCAGCGGTCACCTGACATTTAAGCCCAGGTAAGGTTT
>10TW_2413
TAGTCCCAATCAGGAGTTTCATCTTCGGCACCAACTTAGTGTGGCGACTTCGGATGCCCCTCCCTTTCGTGGCTTGACGGGCGGTGTGTACAAGGCTCAGGAACACATTCACCGCGGTGTTGCTGACCCGCGATTACTAGCGATTCCAACTTCATGCAGGCGAGTTGCAGCCTGCAATCTGAACTGGGGCGTACTTTTTGGGATTTGCTTGATCTTGCGATTTTGCGTCCCTCTGTATACGCCATTGTAGCACGTGTGCAGCCCTGGACATAAAGGCCATGAGGACTTGACGTCATCCCCACCTTCCTCCGGTTTGACACCGGCAGTCTCTCTAGAGTTCCCGGCATTACCCGCTGGCAACTAGAGACAAGGGTTGCGCTCGTTATCGGACTTAACCAGACATCTCACGACACGAGCTGACGACAGCCATGCAGCACCTGTGGTAAGTTCCGGGACTGGATACCGTTCATTGGCCGTTTCCGGCAATTACTTCCTACCGTTTT
>10TW_2423
TCATCCCAGTTACCGCTCATACCTTAGGGCGCTGCCTCCTTGCGGTTGGCGCGCGCACTTCGGGTACAAACGACTCCCATGATGTGACGGGCGGTGTGTACAAGACCCGGGAACGTATTCACGGCGCCGTAGCTGATGCGCCATTACTAGCGATTCCGGCTTCATGGAGGCGAGTTGCAGCCTCCAATCCGAACTGGGCCCGACTTTGGTGATTTCCTCCACCTTGCGGTCTCGGATCCTTCTGTGTCGGGCATTGTAGTACGTGTGCAGCCCTGGCCGTAAGGGCCATACTGACTTGACGTCGTCCCCACCTTCCTCCCCGTTGAACAGGGCAGTCTGAACAGAGTGCCGGAGACTCACGTCTCCATGGCAACAGTTCACAGGGGTTGCGCTCGTTGCGGGACTTAACCCAACATCTCACGACACGAGCTGACGACAGCCATGCAGCACCTGTGCAAATTGTGTATTGCTACACTCACCGGCTTTCACCGGATT
>10TW_2442
TCACCTCGGTCACTAATTTTACCTTAGGCACCTCCCTCCAAAAGGTTAGGATAATGACTTTGGGTACAACCAGCTCCCATGGTGTGACGGGCGGTGTGTACAAGGCCCGGGAACGAATTCACCGCTGTGTAGCTGACCAGCGATTACTAGCGATTCCACCTTCATGTAGGCGAGTTGCAGCCTACAATCTGAACTTGGAGTAAGTTTAAGAGATTGGCTAGCCTTCGCAGGTTTGCGACTCATTGTCTTACCCATTGTAGTACGTGTGTAGCCCAGGGTGTAAGGGGCATGATGACTTGACGTCGTCCCCACCTTCCTCCGGTTTGTCACCGGCAGTCTTTCTAGAAATATTAACTAAAAACGAGGGTTGCGCTCGTTGCGGGACTTAACCCAACATCTCACGACACGAGCTGACGACAGCCATGCACCACCTGTGTGCGTGTTTTTGTAATCCTTCTTTCAAAAGATATCACGCCATGTCAAACCCTGGTAAGGTTCTTCGCGTTGCATCGAATTAAACCACATACT
>10TW_2471
TCACCCCAGTCACCAGCCCTGCCTTAGGCGCCTCCCTCCCTTGCGGGTTGAGATAACGACTTCGGGCGTGACCAGCTTCCATGGTGTGACGGGCGGTGTGTACAAGGCCCGGGAACGTATTCACCGCAGTATGCTGACCTGCGATTACTAGCGATTCCGCCTTCATGCAGGCGAGTTGCAGCCTGCAATCTTGAACTAAGACCGGGTTTATGAGATTAGCTTGCATTCGCATGCTTGCGACTCTTTGTCCCCGGCCATTGTAGTACGTGTGTAGCCCAAGGCGTAAGGGGCATGATGACTTGACGTCATCCCCACCTTCCTCCGGTTTGTCACCGGCAGTCTCTCTAGAGTGCCCAACTTAATGATGGCAACTAAAAACGAGGGTTGCGCTCGTTGCGGGACTTAACCCAACATCTCACGACACGAGCTGACGACAGCCATGCACCACCTGTGTTCGTGCTCCCGAAGGCACTCCTCCCTTTCAAGAGGATTCACGA
>10TW_2479
TCACCCCAGTCATGAATCCTACCGTGGTAATCGTCTTCCTTGCGGTTAGACTAACTACTTCTGGTAAAACCCACTCCCATGGTGTGACGGGCGGTGTGTACAAGGCCCGGGAACGTATTCACCGCGACATGCTGATCCGCGATTACTAGCGATTCCGACTTCATGCAGTCGAGTTGCAGACTACAATCCGGACTACGATCGGCTTTCTGGGATTGGCTCCCCCTCGCGGGTTGGCAACCCTCTGTACCGACCATTGTATTACGTGTGAAGCCCTGGCCATAAGGGCCATGAGGACTTGACGTCATCCCCACCTTCCTCCGGTTTGTCACCGGCAGTCCCATTAAAGTGCCCAACTAAATGATGGCAATTAATGGCAAGGGTTGCGCTCGTTGCGGGACTTAACCCAACATCTCACGACACGAGCTGACGACAGCCATGCAGCACCTGTGTTACCGTTCTCTTTCGAGCACTTGAACATCTCTGCTCAATTCGGTACATGTCAAGGCCA
>10TW_2493
TAGTCCCAGTCACCAGCCTTGCCGTGGGCACGCATGAAATTGCGCGACTTCGGGCACTGCCAGCTCCCATGACTTGACGGGCGGTGTGTACAAGGCTCAGGAACATATTCACCGCGGCGTAGCTGATCCGCGATTACTAGCGATTCCAACTTCATGCGGGCGAATTTCAGCCCGCAATCTGAACTGGGGTATGCTTTAGCGATTTGCTCCACCTTGCGGTCTTGCATCGTTCTGTACATACCATTGTAGCACGTGTGCAGCCCTAGACATAAAGGCCATGAGGACTTGACGTCATCCCCACCTTCCTCCGGTTTGACACCGGCAGTCTCGCTACAGTCCTCGCCATTACGCGTTAGCAAGTAGCGACAGGGGTTGCGCTCGTTGAGGGACTTAACCCGACACTTCACAGCACGAGCTGACGACAGCCATGCAGCACCTGTTCACGTTCCGCCCTTGCGGGTGTACCTCTACTTTCAT
>10TW_2510
TAGCCCCAGTTACTAGTTTTACCCTAGGCGGCTCCTTGCGGTTACCGACTTTAGGTACACCCAGCTTCCATGGCTTGACGGGCGGTGTGTACAAGGTCCGGGAACGTATTCACCGTATCATTGCTGATATACGATTACTAGCGATTCCAGCTTCATGGGGTCGAGTTGCAGACCCCAATCCGAACTGAGACGAGTTTTTTGAGATTAGCATCCTGTTGCCAGGTAGCTGCCCTTTGTACTCGCCATTGTAGCACGTGTGTAGCCCTGGGCATAAAGGCCATGATGACTTGACATCATCCCCTCCTTCCTCACGCCTTACGGCGGCAGTTTCACTAGAGTTCCCAGCATTACCTGATGGCAACTAGTGATAGGGGTTGCGCTCGTTGCGGGACTTAACCCAACACCTCACGGCACGAGCTGACGACAGCCATGCAGCACCTTACGATCTGTGTATTGCTACAAAAATGAGCTTTCACCCACGATCAAAACCGCATTCTAG
>10TW_2569
TCACCCCAGTCACTAATTCTACCTTAGGCATCCTCCTCCAAAAGGTTAGAGTAACGACTTCGGGTATAACCAGCTTCCATGGTGTGACGGGCGGTGTGTACAAGGCCCGGGAACGGATTCACCGCTGTATAGCTGACCAGCGATTACTAGCGATTCCACCTTCATGCAGGCGAGTTGCAGCCTACAATCCGAACTTAGAACGAGTTTTTAAGATTAGCTAATCTTCACAGAGTTGCATCTCATTGTCTCGCCCAATGTAGCACGTGTGTAGCCCAGGGTGTAAGGGGCATGCTGACTTGACGTCATCCCTGCCTTCCTCCGGGTTTATAACCGGGCAGTCTTTCTAGAGTTCTAAAAACTAGCAACTAAAAACTAGGGGTTTGCGCTCGTTGCGGGACTTAACCCGAACATCTCACGACACGAGCTGACGACAGCCATGCAGCACCTTGTTTTGTGTCCTTGCGGACGGGCACCATTTCTGATACCTTCACTCACATTCTAGCCCAGGTAAGGTT
>10TW_2576
TCACCCCAATCACCGACCCCACCTTCGACGGCTCCTTCCTTGCGGTTAGGCCACCGGCTTCGGGTGTTGCCGACTTTCGTGGTGTGACGGGCGGTGTGTACAAGGCCCGGGAACGTATTCACCCCGGCGTGCTGATCCGGGATTACTAGCAACTCCAGCTTCATGAAGTCGAGTTGCAGACTTCAATTCGAACTGAGACCGACTTTATGGGATTGGCCAACCCTCGCGGGCAAGCGACCCTTTGTATCGGCCATTGTAGCGTGTTTGCAGCCCTGGACATAAGGGGCATGAGGACTTGACGTCATCCCCACCTTCCTCCGAGTTGACCCCGGCGGTCTTCCATGAGTCCCCAACATTACTTGCTGGCAACATAGAATAGGGGTTGCGCTCGTTGCGGGACTTAACCCAACATCTCACGACACGAGCTGACGACAGCCATGCACCACCTGTGTTTGGCCCTTGCGGACACCACATCTCTGTGGCTTTTCCAAACATGTCAAACCCAGGTAAGGTTCTTCGCGTAGCA
>10TW_2618
TAGCCCCAGTTACTAGTATAACCCTAGGCGACTCCTTGCGGTTATCGACTTCAGGTTCTCCCAGCTTCCATGGCTTGACGGGCGGTGTGTACAAGGCCCGGGAACGTATTCACCGGATCATTGCTGATATCCGATTACTAGCGAATCCAGCTTCATGAGGTCGAGTTGCAGACCTCAATCCGAACTGAGATATGCTTTTTGAGGTTTGCGCCCTGTTGCCAGGTGGCGTCTCATTGTACATACCATTGTAGCACGTGTGTAGCCCTGGGCGTAAGGGCCATGATGACTTGACGTCGTCCCCGCCTTCCTCTCTACTTACGTAGGCAGTTTCTCTAGAGTCCTCAGCATTACCTGCTAGCAACTAAAGATAGGGGTTGCGCTCGTTGCGGGACTTAACCCAACACCTCACGGCACGAGCTGACGACAGCCATGCAGCACCTTGCTATTTGTCCCGAAGGAAGATCACCTTTCGGCAATTGTCAAACAACATTTAAGCCCA
>10TW_2684
TAGTCCCAGTCACCAGCCTTGCCGTGGGCACGCATGAAATTGCGCGACTTCGGGCACTGCCAGCTCCCATGACTTGACGGGCGGTGTGTACAAGGCTCAGGAACATATTCACCGCGGCGTAGCTGATCCGCGATTACTAGCGATTCCAACTTCATGCGGGCGAATTTCAGCCCGCAATCTGAACTGGGGTATGCTTTAGCGATTTGCTCCACCTTGCGGTCTTGCATCGTTCTGTACATACCATTGTAGCACGTGTGCAGCCCTAGACATAAAGGCCATGAGGACTTGACGTCATCCCCACCTTCCTCCGGTTTGACACCGGCAGTCTCGCTACAGTCCTCGCCATTACGCGTTAGCAAGTAGCGACAGGGGTTGCGCTCGTTGAGGGACTTAACCCGACACTTCACAGCACGAGCTGACGACAGCCATGCAGCACCTGTTCACGTTCCGCCCTTGCGGGTGTACCTCTACTTTCAT
>10TW_2712
TCACCCAGTCATCAACCCGCCTTCGGCACCCTCCTCCCCCGAAAGGGTTAGAGTAATGACTTCGGGCGTGGCTCACTTCCATGGTGTGACGGGCGGTGTGTACAAGGCCCGGGAACGGATTCACCGCAGTATGCTGACCTGCGATTACTAGCGATTCCTCCTTCATGCAGGCGAGTTGCAGCCTGCAATCTGAACTGTGCCAGGGTTTTGTGAGATTCGCTCTCCCTCGCGGGTTGGCTGCTCTGTGTCCCTCGCATTGTAGTACGTGTGTCGCCCCAGGACGTAAGGGCCATGCTGACTTGACGTCATCCCTCACCTTCCTCCGGTTTGTCACCGGCAGTCTCGCTAGAGTTCCCAACTTAATGATGGCAACTAACGACGAGGGTTGCGCTCGTTGCGGGACTTAACCCAACATCTCACGACACGAGCTGACGACAGCCATGCAGCACCTGTCTTCTGGTTCCTTACGGCACTCTCCCCTTTCAAGGAGATT
>10TW_2754
TAGTCCCAGTCACCAGCCTTGCCGTGGGCACGCATGAAATTGCGCGACTTCGGGCACTGCCAGCTCCCATGACTTGACGGGCGGTGTGTACAAGGCTCAGGAACATATTCACCGCGGCGTAGCTGATCCGCGATTACTAGCGATTCCAACTTCATGCGGGCGAATTTCAGCCCGCAATCTGAACTGGGGTATGCTTTAGCGATTTGCTCCACCTTGCGGTCTTGCATCGTTCTGTACATACCATTGTAGCACGTGTGCAGCCCTAGACATAAAGGCCATGAGGACTTGACGTCATCCCCACCTTCCTCCGGTTTGACACCGGCAGTCTCGCTACAGTCCTCGCCATTACGCGTTAGCAAGTAGCGACAGGGGTTGCGCTCGTTGAGGGACTTAACCCGACACTTCACAGCACGAGCTGACGACAGCCATGCAGCACCTGTTCACGTTCCGCCCTTGCGGGTGTACCTCTACTTTCAT
>10TW_2834
TCATCCCAGTTACCGCTCATACCTTAGGGCGCTGCCTCCTTGCGGTTGGCGCGCGCACTTCGGGTACAAACGACTCCCATGATGTGACGGGCGGTGTGTACAAGACCCGGGAACGTATTCACGGCGCCGTAGCTGATGCGCCATTACTAGCGATTCCGGCTTCATGGAGGCGAGTTGCAGCCTCCAATCCGAACTGGGCCCGACTTTGGTGATTTCCTCCACCTTGCGGTCTCGGATCCTTCTGTGTCGGGCATTGTAGTACGTGTGCAGCCCTGGCCGTAAGGGCCATACTGACTTGACGTCGTCCCCACCTTCCTCCCCGTTGAACAGGGCAGTCTGAACAGAGTGCCGGAGACTCACGTCTCCATGGCAACAGTTCACAGGGGTTGCGCTCGTTGCGGGACTTAACCCAACATCTCACGACACGAGCTGACGACAGCCATGCAGCACCTGTGCAAATTGTGTATTGCTACACTCACCGGCTTTCACCGGATT
>10TW_2870
TCACCCCAGTCATCAACCCCGCCTTCGGCACCCTCCTCCCCCGAAAGGGTTAGAGTAATGACTTCGGGCGTGGCTCACTTCCATGGTGTGACGGGCGGTGTGTACAAGGCCCGGGAACGGATTCACCGCAGTATGCTGACCTGCGATTACTAGCGATTCCTCCTTCATGCAGGCGAGTTGCAGCCTGCAATCTGAACTGTGCCAGGGTTTGTGAGATTCGCTCTCCCTCGCGGGTTGGCTGCTCTGTGTCCCTCGCATTGTAGTACGTGTGTCGCCCAGGACGTAAGGGCCATGCTGACTTGACGTCATCCTCACCTTCCTCCGGTTTGTCACCGGCAGTCTCGCTAGAGTTCCCAACTTAATGATGGCAACTAACGACGAGGGTTGCGCTCGTTGCGGGACTTAACCCAACATCTCACGACACGAGCTGACGACAGCCATGCAGCACCTGTCTTCTGGTTCCTTACGGCACTCTCCCCTTTNAAAGGAGATT
>10TW_2892
TCACCCCAGTCATCAACCCCGCCTTCGGCACCCTCCTCCCTTTCGGGTTAGAGTAATGACTTCGGGCGTGGCTCACTTCCATGGTGTGACGGGCGGTGTGTACAAGGCCCGGGAACGGATTCACCGCAGTATGCTGACCTGCGATTACTAGCGATTCCTCCTTCATGCAGGCGAGTTGCAGCCTGCAATCTGAACTGTGCCAGGGTTTATGAGATTCGCTCTCCCTCGCGGGTTGGCTGCTCTCTGTCCCTCGCATTGTAGTACGTGTGTCGCCCAGGACGTAAGGGCCATGCTGACTTGACGTCATCCTCACCTTCCTCCGGTTTGTCACCGGCAGTCTCGCTAGAGTTCCCAACTTAATGATGGCAACTAACGACGAGGGTTGCGCTCGTTGCGGGACTTAACCCAACATCTCACGACACGAGCTGACGACAGCCATGCAGCACCTGTCTTCTGGTTCCTTACGGCACTCTCCCCTTTCAAGGAGATT
>10TW_2918
TAGTCCCAGTCACCAGCCTTGCCGTGGGCACGCATGAAATTGCGCGACTTCGGGCACTGCCAGCTCCCATGACTTGACGGGCGGTGTGTACAAGGCTCAGGAACATATTCACCGCGGCGTAGCTGATCCGCGATTACTAGCGATTCCAACTTCATGCGGGCGAATTTCAGCCCGCAATCTGAACTGGGGTATGCTTTAGCGATTTGCTCCACCTTGCGGTCTTGCATCGTTCTGTACATACCATTGTAGCACGTGTGCAGCCCTAGACATAAAGGCCATGAGGACTTGACGTCATCCCCACCTTCCTCCGGTTTGACACCGGCAGTCTCGCTACAGTCCTCGCCATTACGCGTTAGCAAGTAGCGACAGGGGTTGCGCTCGTTGAGGGACTTAACCCGACACTTCACAGCACGAGCTGACGACAGCCATGCAGCACCTGTTCACGTTCCGCCCTTGCGGGTGTACCTCTACTTTCAT
>10TW_2935
TAGCCCCAGTCACCGGTTTTGCCCTAGGCAGCTCCTTGCGGAAACCGACTTCAGGCACCCCCAGCTCCCATGGCTTGACGGGCGGTGTGTACAAGGCCCGGGAACGTATTCACCGCGCCATGGCTGATGCGCGATTACTAGCGATTCCAACTTCATGGGGTCGAGTTGCAGACCCCAATCCGAACTGAGATTGGCTTTATGAGATTTGCTTCACATTGCTGTGTCGCTGCCCTCTGTACCAACCATTGTAGCACGTGTGTAGCCCTGGGCGTAAGGGCCATGATGACTTGACGTCATCCCCACCTTCCTCACTGCTTGCGCAGGCAGTCTCATTAGAGTCCCCGACTTGAATCGCTGGCAACTAATGATAGGGGTTGCGCTCGTTGCGGGACTTAACCCAACACCTCACAGCACGAGCTGACGACAGCCATGCAGCACCTTGCTTCTCGTCCCTTGCGGGAAGGTAACCTTTCGGCTACCGGCGATCG
>10TW_2987
TCATCCCAGTTACCAGCTACACCTTAGGACCCTATCCCCCTTGCGGGTTAATACAGGCACTTCGGGTGCGACCGGCTTCCATGATGTGACGGGCGGTGTGTACAAGACCCGGGAACGTATTCACGGCGCCGTAGATGATGCGCCATTACTAGCGATTCCAACTTCATGGAGGCGAGTTGCAGCCTCCAATCCGAACTGGGCCCAGTTTTATAGATTTCCTCCACCTCGCGGTCTCGGTTCTCATTGTACTGGGCATTGTAGTACGTGTGCAGCCCTAGGCGTAAGGGCCATACTGACCTGACGTCGTCCCCACCTTCCTCCCAGTTGATCTGGGCAGTCTGACTAGAGTTCCCGCCATCACGCGCTGGCAACTAGTCACAAGGGTTGCGCTCGTTGCGGGACTTAACCCAACATCTCACGACACGAGCTGACGACGGCCATGCAGCACCTGTGGAAGTCCCCCGAAGGGTCACACGCTTTCACGTGCTTAGAAATCCATGTC
>10TW_3003
TCACTCCAGTCACCGACCCCACCCTAAACATTACTCTCCTCGCGGTTAAGCCAATGTCTTTAGGTGTTACCAGCTCCCATAGTGTGACGGGCGGTGTGTACAAGACCCGGGAACGTATTCAACGCACTATAGCTGACGCGCGTTTACTAGCAACTCCAACTTCATGCAGGCGAGTTGCAGCCTGCAATCTGAACTGAAGGAATTGTTTTACTAGGTATTTGCTCCGCCTCGCGGCTTGGCCTTCCCATTGTTCCATCCCATTGTAGCGTGTGTGTACGCCCCGGACATAAAGGCCATGCTGACTTGACGTCATCCCCGCCTTCCTCCGGCTTGCGGCCGGCAGTCTCGCCAGACACTTGTAACTGGCAATGAGGGTTGCGCTCGTTAGCGTACTTAAACGAACATCTCACGACACGAGCTGACGACAGCCATGCAACACCTGTATAAACTCTCTTGCGAGTCGATCCAATTTCTCTTCTCTACCATCTATATGTACG
>10TW_3028
TAGCCCCAGTTACTAGTTTTACCCTAGGCGACTCCTTGCGGTTATCGACTTTAGGTACACCCAGCTTCCATGGCTTGACGGGCGGTGTGTACAAGGTCCGGGAACGTATTCACCGTAGCATTGCTGATCTACGATTACTAGCGATTCCAGCTTCATGGGGTCGAGTTGCAGACCCCAATCTGAACTGAGAAGAGGTTTTTGAGATTAGCATCCAGTTACCTGGTAGCAGCCCTTTGTCCTCTCCATTGTAGCACGTGTGTAGCCCTGGGCATAAAGGCCATGATGACTTGACATCATCCCCCTCCTTCCTCACGCCTTACGGCGGCAGTTTCACTAGAGTTCCCAGCATTACCTGATGGCAACTAGTGATAGGGGTTGCGCTCGTTGCGGGACTTAACCCAACACCTCACGGCACGAGCTGACGACAGCCATGCAGCACCTTATCACGTGTATATTGCTATAAAACCCAGCTTTCACCGGCGGTCACGTGACATTCTAGCCCG
>10TW_3078
TCACCCCAGTCATCAACCCCGCCTTCGGCACCCTCCTCCCCCGAAAGGGTTAGAGTAATGACTTCGGGCGTGGCTCACTTCCATGGTGTGACGGGCGGTGTGTACAAGGCCCGGGAACGGATTCACCGCAGTATGCTGACCTGCGATTACTAGCGATTCCTCCTTCATGCAGGCGAGTTGCAGCCTGCAATCTGAACTGTGCCAGGGTTTGTGAGATTCGCTCTCCCTCGCGGGTTGGCTGCTCTGTGTCCCTCGCATTGTAGTACGTGTGTCGCCCAGGACGTAAGGGCCATGCTGACTTGACGTCATCCTCACCTTCCTCCGGTTTGTCACCGGCAGTCTCGCTAGAGTTCCCAACTTAATGATGGCAACTAACGACGAGGGTTGCGCTCGTTGCGGGACTTAACCCAACATCTCACGACACGAGCTGACGACAGCCATGCAGCACTTGTCTTCTGGTTCCTTACGGCACTCTCCCCTTTCAAGGAGATT
>10TW_3091
TTTACTTCCTCTAAATGATCAAGTTTGATCGTCTTCTCAAAGCCTAGAGGCAACCTTGCGGTCACTTCCGGATCAATCCGAGGATCTCACTAAACCATTCAATCGGTAGTAGCGACGGGCGGTGTGTACAAAGGGCAGGGACGTAATCAACGCGAGCTGATGACTCGCGCTTACTAGGAATTCCTCGTTCACGGAGAATAATTTCAAGCTCCGATCCCAATCACGAAGGGGTTTCAGCGGGTTACCCACTCTTTTCAGAGCAGGAAAAACCACGCTTATCCCTTCAGTGTAGCGCGCGTGCGGCCCCGAACATCTAAGGGCATCACAGACCTGTTATTGCTCAATTTCGTGTAGTTAACCACTACTTGTCCCTCTAAGAAGTACGCGCCGACAAAAGATCGGCGTACTATTTAGCAGGTTAGAGTCTCGTTCGTTATCGGAATTAACCAGACAAATCGCTCCACCAACTAAGAACGGCCATGCACCACCACCCACCGAATCAAGAAAGAGCTCTCAATCTGTCAA
>10TW_3106
TCACCCCAGTCATCAACCCCGCCTTCGGCACCCTCCTCCCCCGAAAGGGTTAGAGTAATGACTTCGGGCGTGGCTCACTTCCATGGTGTGACGGGCGGTGTGTACAAGGCCCGGGAACGGATTCACCGCAGTATGCTGACCTGCGATTACTAGCGATTCCTCCTTCATGCAGGCGAGTTGCAGCCTGCAATCTGAACTGTGCCAGGGTTTGTGAGATTCGCTCTCCCTCGCGGGTTGGCTGCTCTGTGTCCCTCGCATTGTAGTACGTGTGTCGCCCAGGACGTAAGGGCCATGCTGACTTGACGTCATCCTCACCTTCCTCCGGTTTGTCACCGGCAGTCTCGCTAGAGTTCCCAACTTAATGATGGCAACTAACGACGAGGGTTGCGCTCGTTGCGGGACTTAACCCAACATCTCACGACACGAGCTGACGACAGCCATGCAGCACCTGTCTTCTGGTTCCTTACGGCACTCTCCCCTTTCAAGGAGATT
>10TW_3187
TCACCCCAGTCATCAACCCCGCCTTCGGCACCCTCCTCCCTTTCGGGTTAGAGTAATGACTTCGGGCGTGGCTCACTTCCATGGTGTGACGGGCGGTGTGTACAAGGCCCGGGAACGGATTCACCGCAGTATGCTGACCTGCGATTACTAGCGATTCCTCCTTCATGCAGGCGAGTTGCAGCCTGCAATCTGAACTGTGCCAGGGTTTGTGAGATTCGCTCTCCCTCGCGGGTTGGCTGCTCTGTGTCCCTCGCATTGTAGTACGTGTGTCGCCCAGGACGTAAGGGCCATGCTGACTTGACGTCATCCTCACCTTCCTCCGGTTTGTCACCGGCAGTCTCGCTAGAGTTCCCAACTTAATGATGGCAACTAACGACGAGGGTTGCGCTCGTTGCGGGACTTAACCCAACATCTCACGACACGAGCTGACGACAGCCATGCAGCACCTGTCTTCTGGTTCCTTACGGCACTCTCCCCTTTCAAGGAGATT
>10TW_3200
TAGTCCCAGTCACCAGCCTTGCCGTGGGCACGCATGAAATTGCGCGACTTCGGGCACTGCCAGCTCCCATGACTTGACGGGCGGTGTGTACAAGGCTCAGGAACATATTCACCGCGGCGTAGCTGATCCGCGATTACTAGCGATTCCAACTTCATGCGGGCGAATTTCAGCCCGCAATCTGAACTGGGGTATGCTTTAGCGATTTGCTCCACCTTGCGGTCTTGCATCGTTCTGTACATACCATTGTAGCACGTGTGCAGCCCTAGACATAAAGGCCATGAGGACTTGACGTCATCCCCACCTTCCTCCGGTTTGACACCGGCAGTCTCGCTACAGTCCTCGCCATTACGCGTTAGCAAGTAGCGACAGGGGTTGCGCTCGTTGAGGGACTTAACCCGACACTTCACAGCACGAGCTGACGACAGCCATGCAGCACCTGTTCACGTTCCGCCCTTGCGGGTGTACCTCTACTTTCAT
>10TW_3214
TCACCCCAGTCATCAACCCCGCCTTCGGCACCCTCCTCCCCCGAAAGGGTTAGAGTAATGACTTCGGGCGTGGCTCACTTCCATGGTGTGACGGGCGGTGTGTACAAGGCCCGGGAACGGATTCACCGCAGTATGCTGACCTGCGATTACTAGCGATTCCTCCTTCATGCAGGCGAGTTGCAGCCTGCAATCTGAACTGTGCCAGGGTTTGTGAGATTCGCTCTCCCTCGCGGGTTGGCTGCTCTGTGTCCCTCGCATTGTAGTACGTGTGTCGCCCAGGACGTAAGGGCCATGCTGACTTGACGTCATCCTCACCTTCCTCCGGTTTGTCACCGGCAGTCTCGCTAGAGTTCCCAACTTAATGATGGCAACTAACGACGAGGGTTGCGCTCGTTGCGGGACTTAACCCAACATCTCACGACACGAGCTGACGACAGCCATGCAGCACCTGTCTTCTGGTTCCTTACGGCACTCTCCCCTTTCAAGGAGATT
>10TW_3264
TAGCCCTAGTTATCGGTTTTACCCTAGGCCGCTCCTTTCGGTGACGGACTTCAGGTACCCCCAACTTCCATGGCTTGACGGGCGGTGTGTACAAGGCCCGGGAACGTATTCACCGCGTCATTGCTGATACGCGATTACTAGCGATTCCAGCTTCACGGAGTCGAGTTGCAGACTCCGATCCGAACTGAGACCAGCTTTAGAGATTAGCATCATGTCACCATGTAGCTGCCCTTTGTACTGGCCATTGTAGCACGTGTGTAGCCCTGGACGTAAGGGCCGTGCTGACTTGACGTCATCCCCGCCTTCCTCACAGCTTACGCTGGCAGTCTTCTTAGAGTCCCCGACATTACTCGCTGGCAACTAAGAATAGGGGTTGCGCTCGTTGCGGGACTTAACCCAACACCTCACGGCACGAGCTGACGACAGCCATGCAGCACCTCGCAAATTGTCCGAAGAAGGACTGGTTTCCCAGCCTGTCAAAATGCGTTCAAGCCCAGGTAAGGTT
>10TW_3303
TAGCCCCAGTCATCGATTTTACCCTAGGCAGCTCCTTACGGTTACCGACTTTAGGTACACCCGACTCCCATGGCTTGACGGGCGGTGTGTGCAAGGTCCGGGAACGTATTCACCGTATCATTGCTGATATACGATTACTAGCGATTCCAGCTTCACGAAGTCGAGTTGCAGACTTCGATCTGAACTGAGAGCAGGTTTTTGGGATTGGCTTCATATCACTATGTTGCAGCCCTTTGTCCTGCCCATTGTAGCACGTGTGTAGCCCTGGGCATAAAGGCCATGATGACTTGACATCATCCCCTCCTTCCTCACGCCTTACGGCGGCAGTTTCATTAGAGTTCCCAGCATTACCTGTTGGCAACTAATGATAGGGGTTGCGCTCGTTGCGGGACTTAACCCAACACCTCACGGCACGAGCTGACGACAGCCATGCAGCACCTTACTGGCAGTGTATTGCTACAAAGTGAGCTTTCACCCACGGTCTCCCAG
>10TW_3315
TCACCCCAGTCACCAGCCCTGCCTTAGGCGCCTCCCTCCCTTGCGGGTTGAGATAACGACTTCGGGCGTGACCAGCTTCCATGGTGTGACGGGCGGTGTGTACAAGGCCCGGGAACGTATTCACCGCAGTATGCTGACCTGCGATTACTAGCGATTCCGCCTTCATGCAGGCGAGTTGCAGCCTGCAATCTGAACTAAGACCGGGTTTATGAGATTAGCTTGCATTCGCATGCTTGCGACTCTTTGTCCCGGCCATTGTAGTACGTGTGTAGCCCAAGGCGTAAGGGGCATGATGACTTGACGTCATCCCCACCTTCCTCCGGTTTGTCACCGGCAGTCTCTCTAGAGTGCCCAACTTAATGATGGCAACTAAAAACGAGGGTTGCGCTCGTTGCGGGACTTAACCCAACATCTCACGACACGAGCTGACGACAGCCATGCACCACCTGTGTTCGTGCTCCCGAAGGCACTCCTCCCTTTCAAGAGGATTCACGA
>10TW_3348
TCATCCCAGTTACCGCTCATACCTTAGGGCGCTGCCTCCTTGCGGTTGGCGCGCGCACTTCGGGTACAAACGACTCCCATGATGTGACGGGCGGTGTGTACAAGACCCGGGAACGTATTCACGGCGCCGTAGCTGATGCGCCATTACTAGCGATTCCGGCTTCATGGAGGCGAGTTGCAGCCTCCAATCCGAACTGGGCCCGACTTTGGTGATTTCCTCCACCTTGCGGTCTCGGATCCTTCTGTGTCGGGCATTGTAGTACGTGTGCAGCCCTGGCCGTAAGGGCCATACTGACTTGACGTCGTCCCCACCTTCCTCCCCGTTGAACAGGGCAGTCTGAACAGAGTGCCGGAGACTCACGTCTCCATGGCAACAGTTCACAGGGGTTGCGCTCGTTGCGGGACTTAACCCAACATCTCACGACACGAGCTGACGACAGCCATGCAGCACCTGTGCAAATTGTGTATTGCTACACTCACCGGCTTTCACCGGATT
>10TW_3349
TAGTCCCAATCAATGGTTTTACCTTAGAGCCCCGCTCAATTAGCTAAGGGCGCTTCGGGCACTCCCATCTTTCATGACTTGACGGGCGGTGAGTACAAGACCCAGGAACATATTCACCGCGACATGGCTGATTCGCGGTTACTAGCGATTCCGGCTTCATGAGGGCGAGTTGCAGCCCTCAATCCGAACTGAGGTGTGTTTTGGAGATTAGCTCTGAATTACTTCGTTGCTGCCCACTGTACACACCATTGTAGCACCTGTGTCGCCCAAGACATAAGGGCCATGCTGATTTGACGTCATCCATACCTTCCTCCGACTTAGAGCCGGCAGTCTCATAAGAAAAATACAACTTATGACATGGGTTGCGCTCGTTTACGGACTTAACCGAACACCTCAAGGCACGAGCTGACGACAACCATGCAGCACCTGTCTCCGAGTTCCTTACGGCACATCCACCTTTCGGCAGACTTCTCGGGATGTCAAGTCTTGGTGTA
>10TW_3429
TCACCCCAGTCATCAACCCCGCCTTCGGCACCCTCCTCCCTTTCGGGTTAGAGTAATGACTTCGGGCGTGGCTCACTTCCATGGTGTGACGGGCGGTGTGTACAAGGCCCGGGAACGGATTCACCGCAGTATGCTGACCTGCGATTACTAGCGATTCCTCCTTCATGCAGGCGAGTTGCAGCCTGCAATCTGAACTGTGCCAGGGTTTATGAGATTCGCTCTCCCTCGCGGGTTGGCTGCTCTCTGTCCCTCGCATTGTAGTACGTGTGTCGCCCAGGACGTAAGGGCCATGCTGACTTGACGTCATCCTCACCTTCCTCCGGTTTGTCACCGGCAGTCTCGCTAGAGTTCCCAACTTAATGATGGCAACTAACGACGAGGGTTGCGCTCGTTGCGGGACTTAACCCAACATCTCACGACACGAGCTGACGACAGCCATGCAGCACCTGTCTTCTGGTTCCTTACGGCACTCTCCCCTTTCAAGGAGATT
>10TW_3439
TAGCCCCAGTCACCTGTTTTACCTTAGACAGCTCCCCGTAAAGTCACCGTCTTCAGGCACCCCAAGCTCCCATGGCTTGACGGGCGGTGTGTACAAGGTCCGGGAACGTATTCACCGCGCCATGGCTGATGCGCGATTACTAGCGATTCCACCTTCATGGAGTCGGGTTGCAGACTCCAATCCGAACTGGGATAGGGTTTGAGAGATTCGCATCGCCTCGCGACGTAGCTGCCCTCTGTCCCTACCATTGTAGCACGTGTGTAGCCCTGGGCATAAAGGCCATGATGACTTGACGTCGTCCCCACCTTCCTCACACCTTACGGCGGCAGTATGTTCAGAGTCCCCGACATTACTCGCTGGCAACTGAACAAGGGGTTGCGCTCGTTGCGGGACGTTAACCCAACCATCTCACGACACGAGCTGACGACAGCCATGCAGCACCTTGCACTCTGTTCTTGCGACCGGCGAGCTTTCACCCGCCATTCAAAGCACATT
>10TW_3449
TCACCCCAGTCATCAACCCCGCCTTCGGCACCCTCCTCCCCCGAAAGGGTTAGAGTAATGACTTCGGGCGTGGCTCACTTCCATGGTGTGACGGGCGGTGTGTACAAGGCCCGGGAACGGATTCACCGCAGTATGCTGACCTGCGATTACTAGCGATTCCTCCTTCATGCAGGCGAGTTGCAGCCTGCAATCTGAACTGTGCCAGGGTTTGTGAGATTCGCTCTCCCTCGCGGGTTGGCTGCTCTGTGTCCCTCGCATTGTAGTACGTGTGTCGCCCAGGACGTAAGGGCCATGCTGACTTGACGTCATCCTCACCTTCCTCCGGTTTGTCACCGGCAGTCTCGCTAGAGTTCCCAACTTAATGATGGCAACTAACGACGAGGGTTGCGCTCGTTGCGGGACTTAACCCAACATCTCACGACACGAGCTGACGACAGCCATGCAGCACCTGTCTTCTGGTTCCTTACGGCACTCTCCCCTTTCAAGGAGATT
>10TW_3458
TCACCCCAGTCATCAACCCCGCCTTCGGCACCCTCCTCCCCCGAAAGGGTTAGAGTAATGACTTCGGGCGTGGCTCACTTCCATGGTGTGACGGGCGGTGTGTACAAGGCCCGGGAACGGATTCACCGCAGTATGCTGACCTGCGATTACTAGCGATTCCTCCTTCATGCAGGCGAGTTGCAGCCTGCAATCTGAACTGTGCCAGGGTTTGTGAGATTCGCTCTCCCTCGCGGGTTGGCTGCTCTGTGTCCCTCGCATTGTAGTACGTGTGTCGCCCAGGACGTAAGGGCCATGCTGACTTGACGTCATCCTCACCTTCCTCCGGTTTGTCACCGGCAGTCTCGCTAGAGTTCCCAACTTAATGATGGCAACTAACGACGAGGGTTGCGCTCGTTGCGGGACTTAACCCAACATCTCACGACACGAGCTGACGACAGCCATGCAGCACCTGTCTTCTGGTTCCTTACGGCACTCTCCCCTTTCAAGGAGATT
>10TW_3482
TCACCCCAGTCATCAACCCCGCCTTCGGCACCCTCCTCCCCCGAAAGGGTTAGAGTAATGACTTCGGGCGTGGCTCACTTCCATGGTGTGACGGGCGGTGTGTACAAGGCCCGGGAACGGATTCACCGCAGTATGCTGACCTGCGATTACTAGCGATTCCTCCTTCATGCAGGCGAGTTGCAGCCTGCAATCTGAACTGTGCCAGGGTTTGTGAGATTCGCTCTCCCTCGCGGGTTGGCTGCTCTGTGTCCCTCGCATTGTAGTACGTGTGTCGCCCAGGACGTAAGGGCCATGCTGACTTGACGTCATCCTCACCTTCCTCCGGTTTGTCACCGGCAGTCTCGCTAGAGTTCCCAACTTAATGATGGCAACTAACGACGAGGGTTGCGCTCGTTGCGGGACTTAACCCAACATCTCACGACACGAGCTGACGACAGCCATGCAGCACCTGTCTTCTGGTTCCTTACGGCACTCTCCCCTTTCAAGGAGATT
>10TW_3502
TCACCCCAGTCATCAACCCCGCCTTCGGCACCCTCCTCCCTTTCGAGTTAGAGTAATGACTTCGGGCGTGGCTCACTTCCATGGTGTGACGGGCGGTGTGTACAAGGCCCGGGAACGGATTCACCGCAGTATGCTGACCTGCGATTACTAGCGATTCCTCCTTCATGCAGGCGAGTTGCAGCCTGCAATCTGAACTGTGCCAGGGTTTGTGAGATTCGCTCTCCCTCGCGGGTTGGCTGCTCTGTGTCCCTCGCATTGTAGTACGTGTGTCGCCCAGGACGTAAGGGCCATGCTGACTTGACGTCATCCTCACCTTCCTCCGGTTTGTCACCGGCAGTCTCGCTAGAGTTCCCAACTTAATGATGGCAACTAACGACGAGGGTTGCGCTCGTTGCGGGACTTAACCCAACATCTCACGACACGAGCTGACGACAGCCATGCAGCACCTGTCTTCTGGTTCCTTACGGCACTCTCCCCTTTCAAGGAGATTCC
>10TW_3510
TCACCCCAGTTGCTGACTATACCTTGGTCAAACGCCTCCTTGCGGTTAGCAATCTGCTTTAAGGTAGAACCAACTTCCATGGTGTGACGGGCGGTGTGTACAAGACCCGGGAACGTATTCACCGTAGCACGCTGATCTACGATTACTAGCGATTCCAGCTTCATGCACTCGAGTTGCAGAGTGCAATCCGAACTGAGGTAGATTTTTGAGTTTAGCTTAGCGTCGCCACTTTGCATCTCATTGTCACTACCATTGTAGCACGTGTGTAGCCCAACCCGTAAGGGCCATGAGGACTTGACGTCATCCCCACCTTCCTCCAGCTTATCACTGGCAGTTCTTTCAGAGTGCCCAGCATGACCTGATGGCAACTAAAAGTAGGGGTTGCGCTCGTTGCGGGACTTAACCCAACATCTCACGACACGAGCTGACGACAGCCATGCAGCACCTGTGTTCTGTCCGGCCGAACCGAAAAGTCTAGTTTCCTAAA
>10TW_3533
TCACCCCAGTCATCAACCCCGCCTTCGGCACCCTCCTCCCTTTCGGGTTAGAGTAATGACTTCGGGCGTGGCTCACTTCCATGGTGTGACGGGCGGTGTGTACAAGGCCCGGGAACGGATTCACCGCAGTATGCTGACCTGCGATTACTAGCGATTCCTCCTTCATGCAGGCGAGTTGCAGCCTGCAATCTGAACTGTGCCAGGGTTTATGAGATTCGCTCTCCCTCGCGGGTTGGCTGCTCTGTGTCCCTCGCATTGTAGTACGTGTGTCGCCCAGGACGTAAGGGCCATGCTGACTTGACGTCATCCTCACCTTCCTCCGGTTTGTCACCGGCAGTCTCGCTAGAGTTCCCAACTTAATGATGGCAACTAACGACGAGGGTTGCGCTCGTTGCGGGACTTAACCCAACATCTCACGACACGAGCTGACGACAGCCATGCAGCACCTGTCTTCTGGTTCCTTACGGCACTCTCCCCTTTCAAGGAGATT
>10TW_3539
TAGTCCCAGTCACCAGCCTTGCCGTGGGCACGCATGAAATTGCGCGACTTCGGGCACTGCCAGCTCCCATGACTTGACGGGCGGTGTGTACAAGGCTCAGGAACATATTCACCGCGGCGTAGCTGATCCGCGATTACTAGCGATTCCAACTTCATGCGGGCGAATTTCAGCCCGCAATCTGAACTGGGGTATGCTTTAGCGATTTGCTCCACCTTGCGGTCTTGCATCGTTCTGTACATACCATTGTAGCACGTGTGCAGCCCTAGACATAAAGGCCATGAGGACTTGACGTCATCCCCACCTTCCTCCGGTTTGACACCGGCAGTCTCGCTACAGTCCTCGCCATTACGCGTTAGCAAGTAGCGACAGGGGTTGCGCTCGTTGAGGGACTTAACCCGACACTTCACAGCACGAGCTGACGACAGCCATGCAGCACCTGTTCACGTTCCGCCCTTGCGGGTGTACCTCTACTTTCAT
>10TW_3596
TCACCCCAGTTGCTGACTATACCTTGGTCAAACGCCTCCTTGCGGTTAGCAATCTGCTTTAAGGTAGAACCAACTTCCATGGTGTGACGGGCGGTGTGTACAAGACCCGGGAACGTATTCACCGTAGCACGCTGATCTACGATTACTAGCGATTCCAGCTTCATGCACTCGAGTTGCAGAGTGCAATCCGAACTGAGGTAGATTTTTGAGTTTAGCTTAGCGTCGCCACTTTGCATCTCATTGTCACTACCATTGTAGCACGTGTGTAGCCCAACCCGTAAGGGCCATGAGGACTTGACGTCATCCCCACCTTCCTCCAGCTTATCACTGGCAGTTCTTTCAGAGTGCCCAGCATGACCTGATGGCAACTAAAAGTAGGGGTTGCGCTCGTTGCGGGACTTAACCCAACATCTCACGACACGAGCTGACGACAGCCATGCAGCACCTGTGTTCTGTCCGGCCGAACCGAAAAGTCTAGTTTCCTAAA
>10TW_3621
TAGTCCCAGTCACCAGCCTTGCCGTGGGCACGCATGAAATTGCGCGACTTCGGGCACTGCCAGCTCCCATGACTTGACGGGCGGTGTGTACAAGGCTCAGGAACATATTCACCGCGGCGTAGCTGATCCGCGATTACTAGCGATTCCAACTTCATGCGGGCGAATTTCAGCCCGCAATCTGAACTGGGGTATGCTTTAGCGATTTGCTCCACCTTGCGGTCTTGCATCGTTCTGTACATACCATTGTAGCACGTGTGCAGCCCTAGACATAAAGGCCATGAGGACTTGACGTCATCCCCACCTTCCTCCGGTTTGACACCGGCAGTCTCGCTACAGTCCTCGCCATTACGCGTTAGCAAGTAGCGACAGGGGTTGCGCTCGTTGAGGGACTTAACCCGACACTTCACAGCACGAGCTGACGACAGCCATGCAGCACCTGTTCACGTTCCGCCCTTGCGGGTGTACCTCTACTTTCAT
>10TW_3669
TCATCCCAGTTACCATCCATACCTTAGGCACCTGCCTCCCTTGCGGGTTGGCGCAGCGACTTCGGGTACAAACGACTTCCATGATGTGACGGGCGGTGTGTACAAGGCCCGGGAACGTATTCACGGCGCCGTAGCTGATGCGCCATTACTAGCGATTCCAACTTCATGAAGGCGAGTTGCAGCCTTCAATCCGAACTGGGCCCAGGTTTAGTGATTTCCTCCACCTCGCGGTTTCGGTTCCTTCTGTCCTGGGCATTGTAGTACGTGTGCAGCCCTGGCCGTAAGGGCCATACTGACTTGACGTCATCCCCACCTTCCTCCCCGTTTCACAGGGCAGTCTGATCAGAGTGCTCGGCTTGCGCCGGTGGCAACAGATCACAGGGGTTGCGCTCGTTGCGGGACTTAACCCAACATCTCACGACACGAGCTGACGACAGCCATGCAGCACCTGTCTTCTGGTTCCTTACGGCACTCTCCCCTTTCAAGGAGATT
>10TW_3677
TCACCCCAGTCATCAACCCCGCCTTCGGCACCCTCCTCCCCCGAAAGGGTTAGAGTAATGACTTCGGGCGTGGCTCACTTCCATGGTGTGACGGGCGGTGTGTACAAGGCCCGGGAACGGATTCACCGCAGTATGCTGACCTGCGATTACTAGCGATTCCTCCTTCATGCAGGCGAGTTGCAGCCTGCAATCTGAACTGTGCCAGGGTTTGTGAGATTCGCTCTCCCTCGCGGGTTGGCTGCTCTGTGTCCCTCGCATTGTAGTACGTGTGTCGCCCAGGACGTAAGGGCCATGCTGACTTGACGTCATCCTCACCTTCCTCCGGTTTGTCACCGCAGTCTCGCTAGAGTTCCCAACTTAATGATGGCAACTAACGACGAGGGTTGCGCTCGTTGCGGGACTTAACCCAACATCTCACGACACGAGCTGACGACAGCCATGCAGCACCTGTCTTCTGGTTCCTTACGGCACTCTCCCCTTTCAAGGAGATT
>10TW_3782
TAGCCCCAGTCACTGGTTTTACCCTAGGCCGCTCCTTACGGTTACGGACTTCAGGTACCCCCAACTTCCATGGCTTGACGGGCGGTGTGTACAAGGCCCGGGAACGTATTCACCGCGCCATTGCTGATGCGCGATTACTAGCGAATCCAGCTTCACGGAGTCGAGTTGCAGACTCCGATCCGAACTGAGACCGGCTTTCGAGATTCGCATCCTGTTATCAGGTAGCTGCCCTCTGTACCGGCCATTGTAACACGTGTGTAGCCCTGGACATAAGGGCCGTGCTGATTTGACGTCATCCCCACCTTCCTCTCGGTTTACACCGGCAGTTTCGCTAGAGTTCCCGGCATTACCCGCTGGCAACTAACGATAAGGGTTGCGCTCGTTATGGGACTTAACCCGACACCTCACGGCACGAGCTGACGACAACCATGCAGCACCTTGCAAAGAGTTCCGAAGAAAATAATGGTTTCCCACTAATGCACTCTACATTTAAGCCCAGGTAAGGTTCCTCGCGTATCATCGAATTAAA
>10TW_3795
TCACCCCAGTCATCAACCCCGCCTTCGGCACCCTCCTCCCCCGAAAGGGTTAGAGTAATGACTTCGGGCGTGGCTCACTTCCATGGTGTGACGGGCGGTGTGTACAAGGCCCGGGAACGGATTCACCGCAGTATGCTGACCTGCGATTACTAGCGATTCCTCCTTCATGCAGGCGAGTTGCAGCCTGCAATCTGAACTGTGCCAGGGTTTGTGAGATTCGCTCTCCCTCGCGGGTTGGCTGCTCTGTGTCCCTCGCATTGTAGTACGTGTGTCGCCCAGGACGTAAGGGCCATGCTGACTTGACGTCATCCTCACCTTCCTCCGGTTTGTCACCGGCAGTCTCGCTAGAGTTCCCAACTTAATGATGGCAACTAACGACGAGGGTTGCGCTCGTTGCGGGACTTAACCCAACATCTCACGACACGAGCTGACGACAGCCATGCAGCACCTGTCTTCCGTCGTTCCGTACGCTCTCCTTCCTTACGAGGAT
>10TW_3815
TCACCCCAGTCATCAACCCCGCCTTCGGCACCCTCCTCCCCCGAAAGGGTTAGAGTAATGACTTCGGGCGTGGCTCACTTCCATGGTGTGACGGGCGGTGTGTACAAGGCCCGGGAACGGATTCACCGCAGTATGCTGACCTGCGATTACTAGCGATTCCTCCTTCATGCAGGCGAGTTGCAGCCTGCAATCTGAACTGTGCCAGGGTTTGTGAGATTCGCTCTCCCTCGCGGGTTGGCTGCTCTGTGTCCCTCGCATTGTAGTACGTGTGTCGCCCAGGACGTAAGGGCCATGCTGACTTGACGTCATCCTCACCTTCCTCCGGTTTGTCACCGGCAGTCTCGCTAGAGTTCCCAACTTAATGATGGCAACTAACGACGAGGGTTGCGCTCGTTGCGGGACTTAACCCAACATCTCACGACACGAGCTGACGACAGCCATGCAGCACCTGTCTTCTGGTTCCTTACGGCACTCTCCCCTTTCAAGGAGATT
>10TW_3846
TCATCCCAGTTACCATCCATACCTTAGGCACCTGCCTCCCTTGCGGGTTGGCGCAGCGACTTCGGGTACAAACGACTTCCATGATGTGACGGGCGGTGTGTACAAGGCCCGGGAACGTATTCACGGCGCCGTAGCTGATGCGCCATTACTAGCGATTCCAACTTCATGAAGGCGAGTTGCAGCCTTCAATCCGAACTGGGCCCAGGTTTAGTGATTTCCTCCACCTCGCGGTTTCGGTTCCTTCTGTCCTGGGCATTGTAGTACGTGTGCAGCCCTGGCCGTAAGGGCCATACTGACTTGACGTCGTCCCCACCTTCCTCCCCGTTTCACAGGGCAGTCTGATCAGAGTGCTCGGCTTGCGCCGGTGGCAACAGATCACAGGGGTTGCGCTCGTTGCGGGACTTAACCCAACATCTCACGACACGAGCTGACGACAGCCATGCAGCACCTGTGCAAATTGTGTATTGCTACACTCGCTGGCTTTCACCAA
>10TW_3885
TTTACTTCCTCTAAGCGCTACAGTTTGGTCGTCTTTCCACTAGCGAGGCAGCGTTAACCGCCAGGCCAACAGTCCGAGGACCTCACTAAAACGCTCATCGGTAGTAGCGACGGGCGGTGTGTACAAAGGGCAGGGACGTAATCGACGCAAGCTTATGACTTGCGCCTACTGGGAATTCCTGGTTCACGGAGAACAATTGCAAGCTCCGATCCCTACCACGAATGGGGTTCAACAGTTTACCCGCTCCTCTCGGAGAGGGAAAACTAGCTGATCCATTCAGTGTAGCGCGTGTGCGGCCCAGAACATCTAAGGGCATCACAGACCTGTTATTGCTCAATCTCGTGTAGCTAAGAGCTACCAGTCCCTCTAAGAAGAATAATCTGCTCAGAAAAGAAGCAGACACTAGTTAGCAGGACAGAGTCTCGTTCGTTATCGGAATTAACCAGACAAATCACTCCACCAACCTAAGAACGGCCATGCACCACCACCCACGAAATCAAGAAAGAGCTA
>10TW_3918
TCACCCCAGTTGCTGACTATACCTTGGTCAAACGCCTCCTTGCGGTTAGCAATCTGCTTTAAGGTAGAACCAACTTCCATGGTGTGACGGGCGGTGTGTACAAGACCCGGGAACGTATTCACCGTAGCACGCTGATCTACGATTACTAGCGATTCCAGCTTCATGCACTCGAGTTGCAGAGTGCAATCCGAACTGAGGTAGATTTTTGAGTTTAGCTTAGCGTCGCCACTTTGCATCTCATTGTCACTACCATTGTAGCACGTGTGTAGCCCAACCCGTAAGGGCCATGAGGACTTGACGTCATCCCCACCTTCCTCCAGCTTATCACTGGCAGTTCTTTCAGAGTGCCCAGCATGACCTGATGGCAACTAAAAGTAGGGGTTGCGCTCGTTGCGGGACTTAACCCAACATCTCACGACACGAGCTGACGACAGCCATGCAGCACCTGTGTTCTGTCCGGCCGAACCGAAAAGTCTAGTTTCCTAAA
>10TW_3930
TCACCCCAGTCATCAACCCCGCCTTCGGCACCCTCCTCCCCCGAAAGGGTTAGAGTAATGACTTCGGGCGTGGCTCACTTCCATGGTGTGACGGGCGGTGTGTACAAGGCCCGGGAACGGATTCACCGCAGTATGCTGACCTGCGATTACTAGCGATTCCTCCTTCATGCAGGCGAGTTGCAGCCTGCAATCTGAACTGTGCCAGGGTTTGTGAGATTCGCTCTCCCTCGCGGGTTGGCTGCTCTGTGTCCCTCGCATTGTAGTACGTGTGTCGCCCAGGACGTAAGGGCCATGCTGACTTGACGTCATCCTCACCTTCCTCCGGTTTGTCACCGGCAGTCTCGCTAGAGTTCCCAACTTAATGATGGCAACTAACGACGAGGGTTGCGCTCGTTGCGGGACTTAACCCAACATCTCACGACACGAGCTGACGACAGCCATGCAGCACCTGTCTTCCGGTTCCTTAGGCACTCTCCCCTTTNAAGGAGATT
>10TW_3960
TCATCCCAGTTACCATCCATACCTTAGGCGCCTCCCTCCCTTGCGGGTTGAGATAACGACTTCGGGCGTGACCAGCTTCCATGGTGTGACGGGCGGTGTGTACAAGGCCCGGGAACGTATTCACCGCAGTATGCTGACCTGCGATTACTAGCGATTCCGCCTTCATGCAGGCGAGTTGCAGCCTGCAATCTGAACTAAGACCGGGTTTATGAGATTAGCTTGCATTCGCATGCTTGCGACTCTTTGTCCCGGCCATTGTAGTACGTGTGTAGCCCAAGGCGTAAGGGGCATGATGACTTGACGTCATCCCCACCTTCCTCCGGTTTGTCACCGGCAGTCTCTCTAGAGTGCCCAACTTAATGATGGCAACTAAAAACGAGGGTTGCGCTCGTTGCGGGACTTAACCCAACATCTCACGACACGAGCTGACGACAGCCATGCACCACCTGTGTTCGTGCTCCCGAAGGCACTCCTCCCTTTCAAGAGGATTCACGA
>10TW_3964
TCATCCCAGTTACCATCCATACCTTAGGCACCTGCCTCCCTTGCGGGTTGGCGCAGCGACTTCGGGTACAAACGACTTCCATGATGTGACGGGCGGTGTGTACAAGGCCCGGGAACGTATTCACGGCGCCGTAGCTGATGCGCCATTACTAGCGATTCCAACTTCATGAAGGCGAGTTGCAGCCTTCAATCCGAACTGGGCCCAGGTTTAGTGATTTCCTCCACCTCGCGGTTTCGGTTCCTTCTGTCCTGGGCATTGTAGTACGTGTGCAGCCCTGGCCGTAAGGGCCATACTGACTTGACGTCGTCCCCACCTTCCTCCCCGTTTCACAGGGCAGTCTGATCAGAGTGCTCGGCTTGCGCCGGTGGCAACAGATCACAGGGGTTGCGCTCGTTGCGGGACTTAACCCAACATCTCACGACACGAGCTGACGACAGCCATGCAGCACCTGTGCAAATTGTGTATTGCTACACTCGCTGGCTTTCACCAA
>10TW_4021
TAGTCCCAATTGCAGAGTTCATCTTAGGCGCCTGGCTCCTTGCGGTTACCTCAGCGACTTCGGATGCCCCCCACTTTCGTGGCTTGACGGGCGGTGTGTACAAGGCTCAGGAACACATTCACCGCGGTATGCTGACCCGCGATTACTAGCGATTCCAGCTTCATGCAGGCGAGTTGCAGCCTGCAATCCGAACTAGGGCACGTTTTTTGGGATTTGCTGGCTCTCACGAGTTTGCATCCCTTTGTGCGTGCCATTGTAGGACGTGTGCAGCCCTAGTCATAAGGGCCATGAGGACTTGACGTCATCCCCACCTTCCTCCGGTTTAACACCGGCGGTCTCACTAGAGTCCCCACCATTACGTGCTGGCAACTAGTGACAAGGGTTTCGCTCGTTAAGCGACTTAACGCGACATCTCACGACACGAGCTGACGACAGCCATGCAGCACCTGTGCTTGTTCCACCCGAAGGCGTGGCCCTGCTTTCACAGGGTTAA
>10TW_4045
TCACCCCAGTTGCTGACTATACCTTGGTCAAACGCCTCCTTGCGGTTAGCAATCTGCTTTAAGGTAGAACCAACTTCCATGGTGTGACGGGCGGTGTGTACAAGACCCGGGAACGTATTCACCGTAGCACGCTGATCTACGATTACTAGCGATTCCAGCTTCATGCACTCGAGTTGCAGAGTGCAATCCGAACTGAGGTAGATTTTTGAGTTTAGCTTAGCGTCGCCACTTTGCATCTCATTGTCACTACCATTGTAGCACGTGTGTAGCCCAACCCGTAAGGGCCATGAGGACTTGACGTCATCCCCACCTTCCTCCAGCTTATCACTGGCAGTTCTTTCAGAGTGCCCAGCATGACCTGATGGCAACTAAAAGTAGGGGTTGCGCTCGTTGCGGGACTTAACCCAACATCTCACGACACGAGCTGACGACAGCCATGCAGCACCTGTGTTCTGTCCGGCCGAACCGAAAAGTCTAGTTTCCAAA
>10TW_4143
TCTCCTTCCTCTAAATGATAAGGTTTAATCAACTTCTCACAGCGAGGGGTTAGCCTCGCCAGCAATCTGAAGATTTCGCCGGACCATTCAATCGGTAGGAGCGACGGGCGGTGTGTACAAAGGGCAGGGACGTAATCAACGCGAGCTGATGACTCGCGCTTACTAGGAATTCCTCGTTGAAGATCAAGAATTGCAATAATCTATCCCCATCACGATGGATTTTGACAAGTTTACCCGGGCCTTTCGGTCAAGGGTAGAGCTCGTTGCATCCATCAGTGTAGCGCGCGTGCGGCCCAGAACATCTAAGGGCATCACAGACCTGTTATTGCCTCAAACTTCCATTCGTTGAACACGAATAGTCCCTCTAAGAAGCGGGCTACCCATTAAAAATGGGCATCGCTAGTTAGCAGGCTGAGGTCTCGTTCGTTAACGGAATTAACCAGACAAATCACTCCACCAACTAAGAACGGCCATGCACCACCACCCATAGAATCAAGAAAGAGCTTTCAA
>10TW_4199
TAGCCCCAGTTACTAGTATAACCCTAGGCGACTCCTTGCGGTTATCGACTTCAGGTTCTCCCAGCTTCCATGGCTTGACGGGCGGTGTGTACAAGGCCCGGGAACGTATTCACCGGATCATTGCTGATATCCGATTACTAGCGAATCCAGCTTCATGAGGTCGAGTTGCAGACCTCAATCCGAACTGAGATATGCTTTTTGAGGTTTGCGCCCTGTTACCAGGTGGCGTCTCATTGTACATACCATTGTAGCACGTGTGTAGCCCTGGGCGTAAGGGCCATGATGACTTGACGTCGTCCCCGCCTTCCTCTCTACTTACGTAGGCAGTTTCTCTAGAGTCCTCAGCATTACCTGCTAGCAACTAAAGATAGGGGTTGCGCTCGTTGCGGGACTTAACCCAACACCTCACGGCACGAGCTGACGACAGCCATGCAGCACCTTGCTATTTGTCCCGAAGGAAGATCACCTTTCGGCAATTGTCAAACAACATTTAAGCCCAGGTAAC
>10TW_4221
TCACCCCAGTCATCAACCCCGCCTTCGGCACCCTCCTCCCCCGAAAGGGTTAGAGTAATGACTTCGGGCGTGGCTCACTTCCATGGTGTGACGGGCGGTGTGTACAAGGCCCGGGAACGGATTCACCGCAGTATGCTGACCTGCGATTACTAGCGATTCCTCCTTCATGCAGGCGAGTTGCAGCCTGCAATCTGAACTGTGCCAGGGTTTGTGAGATTCGCTCTCCCTCGCGGGTTGGCTGCTCTGTGTCCCTCGCATTGTAGTACGTGTGTCGCCCAGGACGTAAGGGCCATGCTGACTTGACGTCATCCTCACCTTCCTCCGGTTTGTCACCGGCAGTCTCGCTAGAGTTCCCAACTTAATGATGGCAACTAACGACGAGGGTTGCGCTCGTTGCGGGACTTAACCCAACATCTCACGACACGAGCTGACGACAGCCATGCAGCACCTGTCTTCTGGTTCCTTACGGCACTCTCCCCTTTCAAGGAGATT
>10TW_4304
TCACCCCAGTCATCAACCCCGCCTTCGGCACCCTCCTCCCCCGAAAGGGTTAGAGTAATGACTTCGGGCGTGGCTCACTTCCATGGTGTGACGGGCGGTGTGTACAAGGCCCGGGAACGGATTCACCGCAGTATGCTGACCTGCGATTACTAGCGATTCCTCCTTCATGCAGGCGAGTTGCAGCCTGCAATCTGAACTGTGCCAGGGTTTGTGAGATTCGCTCTCCCTCGCGGGTTGGCTGCTCTGTGTCCCTCGCATTGTAGTACGTGTGTCGCCCAGGACGTAAGGGCCATGCTGACTTGACGTCATCCTCACCTTCCTCCGGTTTGTCACCGGCAGTCTCGCTAGAGTTCCCAACTTAATGATGGCAACTAACGACGAGGGTTGCGCTCGTTGCGGGACTTAACCCAACATCTCACGACACGAGCTGACGACAGCCATGCAGCACCTGTCTTCCGGTTCCTTACGGCACTCTCCCCTTTCAAGGAGATT
>10TW_4312
TCTCCTTCCTCTAAATGATAAGGTTTAATCAACTTCCCGCAGCATCGACGGCGAACCGCCTCAGCCGCAGTCCGAAGATTTCACCGGATCATTCAATCGGTAGGAGCGACGGGCGGTGTGTACAAAGGGCAGGGACGTAATCAACGCGAGCTGATGACTCACGCTTACTAGGAATTCCTCGTTGAAGATTAATAGTTGCAATAATCTATCCCCATCACGATGAAATTTGCAAGATTACCCGGTCCTGTCGAACGAGGTGAATGCTTGTTGCTTTCATCAGTGTAGCGCGCGTGCGGCCCAGAACATCTAAGGGCATCACAGACCTGTTATTGCCTCAAACTTCCACTCGCTAGGCACGAATAGTCCCTCTAAGAAGTTGTCCCCCCACAGAAAGTGAAGGTAACTATTTAGCAGGTTAAGGTCTCGTTCGTTAACGGAATTAACCAGACAAATCACTCCACCAACTAAGAACGGCCATGCACCACCACCCATAGAATCAAGAAAGAGCTCT
>10TW_4317
TAGTCCCAGTCACCAGCCTCGCCGTGGGCACCCATGAATTTGGGCGACTTCGGGCGCTGCCAGCTCCCATGACTTGACGGGCGGTGTGTACAAGGCTCAGGAACATATTCACCGCGGCGTAGCTGATCCGCGATTACTAGCGATTCCGACTTCAAGGAGGCGGGTTGCAGCCTCCTATCTGAACTGGGGCGGACTTTAAGCGATTTGCTCCACCTTGCGGTCTTGCATCGTTCTGTATCCGCCATTGTAGCACGTGTGCAGCCCCAGGCATAAGGGCCATGAGGACTTGACGTCATCCCCACCTTCCTCCGGTTTGACACCGGCAGTCTCGCTAGAGTCCTCAGCATTACCTGTTAGCAACTAACGATAGGGGTTTCGCTCGTTGAGGGACTTAACCCGACACTTCACAGCACGAGCTGACGACAGCCATGCAGCACCTGTCCAAGTTCCGGTCTTGCGACTGTTATCCTAATTTCATAGGACTAAT
>10TW_4331
TCACCCCAGTCATGAATCCTACCGTGGTAATCGTCTTCCTTGCGGTTAGACTAACTACTTCTGGTAAAACCCACTCCCATGGTGTGACGGGCGGTGTGTACAAGGCCCGGGAACGTATTCACCGCGACATGCTGATCCGCGATTACTAGCGATTCCGACTTCATGCAGTCGAGTTGCAGACTACAATCCGGACTACGATCGGCTTTCTGGGATTGGCTCCCCCTCGCGGGTTGGCAACCCTCTGTACCGACCATTGTATTACGTGTGAAGCCCTGGCCATAAGGGCCATGAGGACTTGACGTCATCCCCACCTTCCTCCGGTTTGTCACCGGCAGTCCCATTAAAGTGCCCAACTAAATGATGGCAATTAATGGCAAGGGTTGCGCTCGTTGCGGGACTTAACCCAACATCTCACGACACGAGCTGACGACAGCCATGCAGCACCTGTGTTACCGTTCTCTTTCGAGCACTTGAACATCTCTGCTCAATTCGGTACATGTCAAGGCCA
>10TW_4344
TCACCCCAGTCATCAACCCCGCCTTCGGCACCCTCCTCCCCCGAAAGGGTTAGAGTAATGACTTCGGGCGTGGCTCACTTCCATGGTGTGACGGGCGGTGTGTACAAGGCCCGGGAACGGATTCACCGCAGTATGCTGACCTGCGATTACTAGCGATTCCTCCTTCATGCAGGCGAGTTGCAGCCTGCAATCTGAACTGTGCCAGGGTTTGTGAGATTCGCTCTCCCTCGCGGGTTGGCTGCTCTGTGTCCCTCGCATTGTAGTACGTGTGTCGCCCAGGACGTAAGGGCCATGCTGACTTGACGTCATCCTCACCTTCCTCCGGTTTGTCACCGGCAGTCTCGCTAGAGTTCCCAACTTAATGATGGCAACTAACGACGAGGGTTGCGCTCGTTGCGGGACTTAACCCAACATCTCACGACACGAGCTGACGACAGCCATGCAGCACCTGTCTTCTGGTTCCTTACGGCACTCTCCCCTTTCAAGGAGATT
>10TW_4367
TCACCCCAGTCACGAACCCTGCCGTGGTAATCGCCCCCCTTGCGGTTAGGCTAACTACTTCTGGCAGAACCCGCTCCCATGGTGTGACGGGCGGTGTGTACAAGACCCGGGAACGTATTCACCGTGACATTCTGATCCACGATTACTAGCGATTCCGACTTCACGCAGTCGAGTTGCAGACTGCGATCCGGACTACGACTGGTTTTATGGGATTAGCTCCCCCTCGCGGGTTGGTAACCCTTTGTACCAGCCATTGTATGACGTGTGTAGCCCCACCTATAAGGGCCATGAGGACTTGACGTCATCCCCACCTTCCTCCGGTTTGTCACCGGCAGTCTCATTAGAGTGCCCAACTAAATGTAGCAACTAATGACAAGGGTTGCGCTCGTTGCGGGACTTAACCCAACATCTCACGACACGAGCTGACGACAGCCATGCAGCACCTGTGTTACGGTTCTCTTTCGAGCACAAATCCATCTCTGGATCCTTCCGTACATGTCAAAGGTGGGTAAGGTTTTTCGCGTTG
>10TW_4386
TCACCCCAGTCATGAATCTCACCGTGGTAGCCGCCCTCCTTGCGGTTAGGCTAGCTGCTTCTGGTGAAACCCACTCCCATGGTGTGACGGGCGGTGTGTACAAGACCCGGGAACGTATTCACCGCGGCATTCTGATCCGCGATTACTAGCGATTCCGACTTCATGCTCTCGAGTTGCAGAGAGCAATCCGGACTACGACGCACTTTCTGAGATTAGCTCCCCCTCGCGGGTTGGCGACCCTCTGTATGCGCCATTGTATGACGTGTGTAGCCCTACCCATAAGGGCCATGAGGACTTGACGTCGTCCCGACCTTCCTCCGGTTTGTCACCGGCAGTCCCACTAAAGTGCCCAACTGAATGGTGGCAATTAGTGGCAAGGGTTGCGCTCGTTGCGGGACTTAACCCAACATCTCACGACACGAGCTGACGACAGCCATGCAGCACCTGTGTTACCGCTCTCTTTCGAGCACCCCCACATCTCTGCAGGGTTCGGTAC
>10TW_4390
TCACCCCAGTCATCAACCCCGCCTTCGGCACCCTCCTCCCCCGAAAGGGTTAGAGTAATGACTTCGGGCGTGGCTCACTTCCATGGTGTGACGGGCGGTGTGTACAAGGCCCGGGAACGGATTCACCGCAGTATGCTGACCTGCGATTACTAGCGATTCCTCCTTCATGCAGGCGAGTTGCAGCCTGCAATCTGAACTGTGCCAGGGTTTGTGAGATTCGCTCTCCCTCGCGGGTTGGCTGCTCTGTGTCCCTCGCATTGTAGTACGTGTGTCGCCCAGGACGTAAGGGCCATGCTGACTTGACGTCATCCTCACCTTCCTCCGGTTTGTCACCGGCAGTCTCGCTAGAGTTCCCAACTTAATGATGGCAACTAACGACGAGGGTTGCGCTCGTTGCGGGACTTAACCCAACATCTCACGACACGAGCTGACGACAGCCATGCAGCACCTGTCTTCTGGTTCCTTACGGCACTCTCCCCTTTCAAGGAGATT
>10TW_4398
TAGTCCCAGTCACCAGCCTTGCCGTTGGGCACGCATGAAATTGCGCGACTTCGGGCACTGCCAGCTCCCATGACTTGACGGGCGGTGTGTACAAGGCTCAGGAACATATTCACCGCGGCGTAGCTGATCCGCGATTACTAGCGATTCCAACTTCATGCGGGCGAATTTCAGCCCGCAATCTGAACTGGGGTATGCTTTAGCGATTTGCTCCACCTTGCGGTCTTGCATCGTTCTGTACATACCATTGTAGCACGTGTGCAGCCCTAGACATAAAGGCCATGAGGACTTGACGTCATCCCCACCTTCCTCCGGTTTGACACCGGCAGTCTCGCTACAGTCCTCGCCATTACGCGTTAGCAAGTAGCGACAGGGGTTGCGCTCGTTGAGGGACTTAACCCGACACTTCACAGCACGAGCTGACGACAGCCATGCAGCACCTGTTCACGTTCCGCCCGTTGCGGGTGTACCTCTACTTTCAT
>10TW_4404
TCACCCCAGTCATTGATTTCGCCTTAGGTAACCTATTTAACGGCCAACTTCGGGCGCCCCCAACTTCCATGGTGTGACGGGCGGTGTGTACAAGACCCGGGAACGCATTCACCGCAGCATTCTGATCTGCGATTACTAGCAACTCCAACTTCATGTAGGCGAGTTGCAGCCTACAATCCGAACTGGGACTGGTTTTGGAGATTTGCTCCACCTCACGGTCTTGCGTCTCTCTGTACCAGCCATTGTAGCACGTGTGTAGCCCAGAACATAAGGGGCATGATGATTTGACGTCATCCCCACCTTCCTCCGAGTTATCCCCGGCAGTCTCACTAGAGTGCCCAGCCGAACTGCTGGCAACTAATGACAAGGGTTGCGCTCGTTGCGGGACTTAACCCAACATCTCACGACACGAGCTGACGACAACCATGCACCACCTGTCACCTCTGCCCGAAGGAGGACTCGGTTAAGAGTCTGTCAGAGGGATGTCAAGTCCTGGTTAA
>10TW_4461
TCACTCCAGTCACCGACCCCACCCTAAACATTACTCTCCTCGCGGTTAAGCCAATGTCTTTAGGTGTTACCAGCTCCCATAGTGTGACGGGCGGTGTGTACAAGACCCGGGAACGTATTCAACGCACTATAGCTGACGCGCGTTTACTAGCAACTCCAACTTCATGCAGGCGAGTTGCAGCCTGCAATCTGAACTGAGGAATGTTTTACTAGGATTTGCTCCGCCTCGCGGCTTGGCTTCCCATTGTTCCATCCCATTGTAGCGTGTGTGTAGCCCCGGACATAAAGGCCATGCTGACTTGACGTCATCCCCGCCTTCCTCCGGCTTGCGGCCGGCAGTCTCGCCAGACACTTGTAACTGGCAATGAGGGTTGCGCTCGTTAGCGTACTTAAACGAACATCTCACGACACGAGCTGACGACAGCCATGCAACACCTGTATAAACCTCTCTTGCGAGTCGATCCAATTTCTCTTCTCTACCATCTATAT
>10TW_4477
TCACCCCAGTCATCAACCCCGCCTTCGGCACCCTCCTCCCCCGAAAGGGTTAGAGTAATGACTTCGGGCGTGGCTCACTTCCATGGTGTGACGGGCGGTGTGTACAAGGCCCGGGAACGGATTCACCGCAGTATGCTGACCTGCGATTACTAGCGATTCCTCCTTCATGCAGGCGAGTTGCAGCCTGCAATCTGAACTGTGCCAGGGTTTGTGAGATTCGCTCTCCCTCGCGGGTTGGCTGCTCTGTGTCCCTCGCATTGTAGTACGTGTGTCGCCCAGGACGTAAGGGCCATGCTGACTTGACGTCATCCTCACCTTCCTCCGGTTTGTCACCGGCAGTCTCGCTAGAGTTCCCAACTTAATGATGGCAACTAACGACGAGGGTTGCGCTCGTTGCGGGACTTAACCCAACATCTCACGACACGAGCTGACGACAGCCATGCAGCACCTGTCTTCTGGTTCCTTACGGCACTCTCCCCTTTCAAGGAGATT
>10TW_4483
TCACCCCAGTCACTAGCCCTGCCTTAGGCATCCTCCTCCTCGAAAGGTTGGAGTAACGACTTCGGGCGTGACCAGCTCCCATGGTGTGACGGGCGGTGTGTACAAGGCCCGGGAACGAATTCACCGCAGTATGCTGACCTGCGATTACTAGCGATTCCTCCTTCATGCAGGCGAGTTTCAGCCTGCAATCTGAACTGAGGCCGGGTTTGCTGGGATTCGCTTGTCCTCGCGGATTAGCTGCCCGTTGTCCCGACCATTGTAGTACGTGTGTAGCCCAAGACGTAAGGGGCATGCTGACTTGACGTCATCCCCACCTTCCTCCGGTTTGTCACCGGCAGTCTCTCTAGAGTTCCCAACTTAATGATGGCAACTAAAGACGAGGGTTGCGCTCGTTGCGGGACTTAACCCAACATCTCACGACACGAGCTGACGACAGCCATGCACCACCTGTGTTCTAGCTCCCTAAGGCACTCTCAACTTTCATCAAGATTCTAGACA
>10TW_4502
TCATCCCAGTTACCGCTCATACCTTAGGGCGCTGCCTCCTTGCGGTTGGCGCGCGCACTTCGGGTACAAACGACTCCCATGATGTGACGGGCGGTGTGTACAAGACCCGGGAACGTATTCACGGCGCCGTAGCTGATGCGCCATTACTAGCGATTCCGGCTTCATGGAGGCGAGTTGCAGCCTCCAATCCGAACTGGGCCCGACTTTGGTGATTTCCTCCACCTTGCGGTCTCGGATCCTTCTGTGTCGGGCATTGTAGTACGTGTGCAGCCCTGGCCGTAAGGGCCATACTGACTTGACGTCGTCCCCACCTTCCTCCCCGTTGAACAGGGCAGTCTGAACAGAGTGCCGGAGACTCACGTCTCCATGGCAACAGTTCACAGGGGTTGCGCTCGTTGCGGGACTTAACCCAACATCTCACGACACGAGCTGACGACAGCCATGCAGCACCTGTGCAAATTGTGTATTGCTACACTCACCGGCTTTCACCGGATT
>10TW_4529
TCATCCCAATCACCAGCCTTACCTTAGGCACCCGGAGGCGACTTTGGGTAAAACCGGCTTTCATGATGTGACGGGCGGTGTGTACAAGGCCCGGGAACGTATTCACGGCGCCGTAGCTGATGCGCCATTACTAGCGATTCCAACTTCATGGAGGCGAGTTGCAGCCTCCAATCCGAACTGGGCCCAACTTTACGGGATTAGCTCCACCTTGCGGTCTTGCGTCCCTCTGTATTGGGCATTGTAGTACGTGTGCAGCCCTGGCCGTAAGGGCCATACGGACTTGACGTCGTCCCCACCTTCCTCCCCGTTTCACAGGGCAGTCTGGTCAGATTCCGGTTGCCCGGGAATAACTAACCACGAGGGTTGCGCTCGTTGCGGGACTTAACCCAACATCTCACGACACGAGCTGACGACAGCCATGCAGCACCTGTGCAAATCGCCCTTGCGGGCCAGCGTGTTTCCACGCTTGAACTAAGCATGTCAAGGCCAGGTAAGGTTCTTCGCGTTGCATCGAATTAAG
>10TW_4552
TCACTCCAGTCACCGACCCCACCCTAAACATTACTCTCCTCGCGGTTAAGCCAATGTCTTTAGGTGTTACCAGCTCCCATAGTGTGACGGGCGGTGTGTACAAGACCCGGGAACGTATTCAACGCACTATAGCTGACGCGCGTTTACTAGCAACTCCAACTTCATGCAGGCGAGTTGCAGCCTGCAATCTGAACTGAGGAATGTTTTACTAGGATTTGCTCCGCCTCACGGCTTGGCTTCCCATTGTTCCATCCCATTGTAGCGTGTGTGTAGCCCCGGACATAAAGGCCATGCTGACTTGACGTCATCCCCGCCTTCCTCCGGCTTGCGGCCGGCAGTCTCGCCAGACACTTGTAACTGGCAATGAGGGTTGCGCTCGTTAGCGTACTTAAACGAACATCTCACGACACGAGCTGACGACAGCCATGCAACACCTGTATAAACTCTCTTGCGAGTCGATCCAATTTCTCTTCTCTACCATCTATAT
>10TW_4562
TCACCCCAGTCATCAACCCCGCCTTCGGCACCCTCCTCCCCCGAAAGGGTTAGAGTAATGACTTCGGGCGTGGCTCACTTCCATGGTGTGACGGGCGGTGTGTACAAGGCCCGGGAACGGATTCACCGCAGTATGCTGACCTGCGATTACTAGCGATTCCTCCTTCATGCAGGCGAGTTGCAGCCTGCAATCTGAACTGTGCCAGGGTTTGTGAGATTCGCTCTCCCTCGCGGGTTGGCTGCTCTGTGTCCCTCGCATTGTAGTACGTGTGTCGCCCAGGACGTAAGGGCCATGCTGACTTGACGTCATCCTCACCTTCCTCCGGTTTGTCACCGGCAGTCTCGCTAGAGTTCCCAACTTAATGATGGCAACTAACGACGAGGGTTGCGCTCGTTGCGGGACTTAACCCAACATCTCACGACACGAGCTGACGACAGCCATGCAGCACCTGTCTTCTGGTTCCTTACGGCACTCTCCCCTTTCAAGGAGATT
>10TW_4571
TCATCCCAGTTACCATCCATACCTTAGGCACCTGCCTCCCTTGCGGGTTGGCGCAGCGACTTCGGGTACAGACGACTTCCATGATGTGACGGGCGGTGTGTACAAGGCCCGGGAACGTATTCACGGCGCCGTAGCTGATGCGCCATTACTAGCGATTCCAACTTCATGAAGGCGAGTTGCAGCCTTCAATCCGAACTGGGCCCAGGTTTAGTGATTTCCTCCACCTCGCGGTTTCGGTTCCTTCTGTCCTGGGCATTGTAGTACGTGTGCAGCCCTGGCCGTAAGGGCCATACTGACTTGACGTCGTCCCCACCTTCCTCCCCGTTTCACAGGGCAGTCTGATCAGAGTGCTCGGCTTGCGCCGGTGGCAACAGATCACAGGGGTTGCGCTCGTTGCGGGACTTAACCCAACATCTCACGACACGAGCTGACGACAGCCATGCAGCACCTGTGCAAATTGTGTATTGCTACACTCGCTGGCTTTCACCAACTT
>10TW_4587
TCACCCAGTCATCAACCCCGCCTTCGGCACCCTCCTCCCCCGAAAGGGTTAGAGTAATGACTTCGGGCGTGGCTCACTTCCATGGTGTGACGGGCGGTGTGTACAAGGCCCGGGAACGGATTCACCGCAGTATGCTGACCTGCGATTACTAGCGATTCCTCCTTCATGCAGGCGAGTTGCAGCCTGCAATCTGAACTGTGCCAGGGTTTGTGAGATTCGCTCTCCCTCGCGGGTTGGCTGCTCTGTGTCCCTCGCATTGTAGTACGTGTGTCGCCCAGGACGTAAGGGCCATGCTGACTTGACGTCATCCTCACCTTCCTCCGGTTTGTCACCGGCAGTCTCGCTAGAGTTCCCAACTTAATGATGGCAACTAACGACGAGGGTTGCGCTCGTTGCGGGACTTAACCCAACATCTCACGACACGAGCTGACGACAGCCATGCAGCACCTGTCTTCTGGTTCCTTACGGCACTCTCCCCTTTCAAGGAGATT
>10TW_4635
TCACCCCAGTCGCTGACCTTACCGTGGCCGGCTGCCTCCTTTCGGTTAGCGCACCGTCTTCGGGTAAAACCAACTCCCATGGTGTGACGGGCGGTGTGTACAAGGCCCGGGAACGTATTCACCGCGCCATGCTGATGCGCGATTACTAGCGATTCCGACTTCATGGACTCGAGTTGCAGAGTCCAATCCGAACTGAGACGGCTTTTTGAGATTAGCATCCTATTGCTAGGTAGCTGCCCATTGTCACCGCCATTGTAGCACGTGTGTAGCCCAGCCCGTAAGGGCCATGAGGACTTGACGTCATCCCCACCTTCCTCCGGCTTATCACCGGCAGTCCCACTAGAGTGCCCAACTGAATGATGGCAACTAATGGCGAGGGTTGCGCTCGTTGCGGGACTTAACCCAACATCTCACGACACGAGCTGACGACAGCCATGCAGCACCTGTGTTCCGACCTATTGCTAGGAGGAATCCATCTCTGGAAACCGTCCGGACA
>10TW_4643
TCTCCTTCCTCTAAGTGATGTGGTTTACTTGACTTCCCAATGACAGCACGAGGCTGCCTTCGGTCCGAAAGGTTCACCGGATCACTCGAAATCGGTAGGAGCGACGGGCGGTGTGTACAAAGGGCAGGGACGTAATCAACGCAAGCTGATGACTTGCGCTTACTAGGCATTCCTCGTTCAAGATCAATAATTCCAAAGATCTATCCCCATCACGACACATATTGCTGATTACCAGCCACCTCGCGGGGCGTGGAGATACTCGCTGTATGTGTCAGTGTAGCACGCGTGCGGCCCAGGACATCTAAGGGCATCACAGACCTGTTATTGCCTCAAACTTCCTTGTATTTGCTTACAAAGTCCCTCTAAGAAGTCGCAGCCAATCATGATTGGAGCGACTATTTAGCAGGCTAAGGTCTCGTTCGTTAACGGAATTAACCAGACAAATCACTCCACCAACTAAGAACGGCCATGCACCACCACCCACAGAATC
>10TW_4662
TAGTCCCAGTCACCAGCCTTGCCGTGGGCACGCATGAAATTGCGCGACTTCGGGCACTGCCAGCTCCCATGACTTGACGGGCGGTGTGTACAAGGCTCAGGAACATATTCACCGCGGCGTAGCTGATCCGCGATTACTAGCGATTCCAACTTCATGCGGGCGAATTTCAGCCCGCAATCTGAACTGGGGTATGCTTTAGCGATTTGCTCCACCTTGCGGTCTTGCATCGTTCTGTACATACCATTGTAGCACGTGTGCAGCCCTAGACATAAAGGCCATGAGGACTTGACGTCATCCCCACCTTCCTCCGGTTTGACACCGGCAGTCTCGCTACAGTCCTCGCCATTACGCGTTAGCAAGTAGCGACAGGGGTTGCGCTCGTTGAGGGACTTAACCCGACACTTCACAGCACGAGCTGACGACAGCCATGCAGCACCTGTTCACGTTCCGCCCTTGCGGGTGTACCTCTACTTTCAT
>10TW_4665
TCACCCCAGTCACCGGTACTACCATTAAGACTTGCCCCCTTGCGGTTAGCTCAGTCTTTTCAGGCAGCACCAGCTCCCATGGCGTGACGGGCGGTGTGTACAAGGCCCGGGAACGTATTCACCGCGGCATGCTGATCCGCGATTACTAGCGATTCCAGCTTCATGGAGTCGAGTTGCAGACTCCAATCCGAACTGAGACTACTTTTGTGCGATTTGCTCCACCTCGCGGCTTTGCAGCGCTTTGTAATAGTCATTGTAGTACGTGTGTTGCCCTGGGCGTAAGAGCCATGCGGACTTGACGTCATCCCCGCCTTCCTCTGCCTTATCGGCAAGCGGTCCCATTAGAGTGCCCAACTTAATGCTGGCAACTAATGGCAGGGGTTGCGCTCGTTGCGGGACTTAACCCAACATCTCACGACACGAGCTGACGACAGCCATGCAGCACCTGTCTTGGCGTCCCCGAAGGGAACTCCGACTTTCACCGGATAGCA
>10TW_4667
TCACCCCAGTCATCAACCCCGCCTTCGGCACCCTCCTCCCCCGAAAGGGTTAGAGTAATGACTTCGGGCGTGGCTCACTTCCATGGTGTGACGGGCGGTGTGTACAAGGCCCGGGAACGGATTCACCGCAGTATGCTGACCTGCGATTACTAGCGATTCCTCCTTCATGCAGGCGAGTTGCAGCCTGCAATCTGAACTGTGCCAGGGTTTGTGAGATTCGCTCTCCCTCGCGGGTTGGCTGCTCTGTGTCCCTCGCATTGTAGTACGTGTGTCGCCCAGGACGTAAGGGCCATGCTGACTTGACGTCATCCTCACCTTCCTCCGGTTTGTCACCGGCAGTCTCGCTAGAGTTCCCAACTTAATGATGGCAACTAACGACGAGGGTTGCGCTCGTTGCGGGACTTAACCCAACATCTCACGACACGAGCTGACGACAGCCATGCAGCACCTGTCTTCTGGTTCCTTACGGCACTCTCCCCTTTCAAGGAGATT
>10TW_4693
TCATCCCAGTTACCGCTCATACCTTAGGGCGCTGCCTCCTTGCGGTTGGCGCGCGCACTTCGGGTACAAACGACTCCCATGATGTGACGGGCGGTGTGTACAAGACCCGGGAACGTATTCACGGCGCCGTAGCTGATGCGCCATTACTAGCGATTCCGGCTTCATGGAGGCGAGTTGCAGCCTCCAATCCGAACTGGGCCCGACTTTGGTGATTTCCTCCACCTTGCGGTCTCGGATCCTTCTGTGTCGGGCATTGTAGTACGTGTGCAGCCCTGGCCGTAAGGGCCATACTGACTTGACGTCGTCCCCACCTTCCTCCCCGTTGAACAGGGCAGTCTGAACAGAGTGCCGGAGACTCACGTCTCCATGGCAACAGTTCACAGGGGTTGCGCTCGTTGCGGGACTTAACCCAACATCTCACGACACGAGCTGACGACAGCCATGCAGCACCTGTGCAAATTGTGTATTGCTACACTCACCGGCTTTCACCGGATT
>10TW_4696
TCACCCCAGTCATCAACCCCGCCTTCGGCACCCTCCTCCCCCGAAAGGGTTAGAGTAATGACTTCGGGCGTGGCTCACTTCCATGGTGTGACGGGCGGTGTGTACAAGGCCCGGGAACGGATTCACCGCAGTATGCTGACCTGCGATTACTAGCGATTCCTCCTTCATGCAGGCGAGTTGCAGCCTGCAATCTGAACTGTGCCAGGGTTTTGTGAGATTCGCTCTCCCTCGCGGGTTGGCTGCTCTGTGTCCCTCGCATTGTAGTACGTGTGTCGCCCAGGACGTAAGGGCCATGCTGACTTGACGTCATCCTCACCTTCCTCCGGTTTGTCACCGGCAGTCTCGCTAGAGTTCCCAACTTAATGATGGCAACTAACGACGAGGGTTGCGCTCGTTGCGGGACTTAACCCAACATCTCACGACACGAGCTGACGACAGCCATGCAGCACCTGTCTTCTGGTTCCTTACGGCACCTCTCCCCTTTCAAGGAGATT
>10TW_4747
TCACCCCAGTCATGAATCCTACCGTGGTAATCGTCTTCCTTGCGGTTAGACTAACTACTTCTGGTAAAACCCACTCCCATGGTGTGACGGGCGGTGTGTACAAGGCCCGGGAACGTATTCACCGCGACATGCTGATCCGCGATTACTAGCGATTCCGACTTCATGCAGTCGAGTTGCAGACTACAATCCGGACTACGATCGGCTTTCTGGGATTGGCTCCCCCTCGCGGGTTGGCAACCCTCTGTACCGACCATTGTATTACGTGTGAAGCCCTGGCCATAAGGGCCATGAGGACTTGACGTCATCCCCACCTTCCTCCGGTTTGTCACCGGCAGTCCCATTAAAGTGCCCAACTAAATGATGGCAATTAATGGCAAGGGTTGCGCTCGTTGCGGGACTTAACCCAACATCTCACGACACGAGCTGACGACAGCCATGCAGCACCTGTGTTACCGTTCTCTTTCGAGCACTTGAACATCTCTGCTCAATTCGGTACATGTCAAGGCCA
>10TW_4830
TCACCCCAGTCATCAACCCCGCCTTCGGCACCCTCCTCCCCCGAAAGGGTTAGAGTAATGACTTCGGGCGTGGCTCACTTCCATGGTGTGACGGGCGGTGTGTACAAGGCCCGGGAACGGATTCACCGCAGTATGCTGACCTGCGATTACTAGCGATTCCTCCTTCATGCAGGCGAGTTGCAGCCTGCAATCTGAACTGTGCCAGGGTTTGTGAGATTCGCTCTCCCTCGCGGGTTGGCTGCTCTGTGTCCCTCGCATTGTAGTACGTGTGTCGCCCAGGACGTAAGGGCCATGCTGACTTGACGTCATCCTCACCTTCCTCCGGTTTGTCACCGGCAGTCTCGCTAGAGTTCCCAACTTAATGATGGCAACTAACGACGAGGGTTGCGCTCGTTGCGGGACTTAACCCAACATCTCACGACACGAGCTGACGACAGCCATGCAGCACCTGTCTTCTGGTTCCTTACGGCACTCTCCCCTTTCAAGGAGATT
>10TW_4832
TAGTCCCAATCACGAAGTTTGCCCTAGGCACCTGCCCCCTTTCGGTTAGCACAGCGACTTCAGGCACCCCCCGCTTTCGTGGCTTGACGGGCGGTGTGTACAAGGCTCAGGAACATATTCACCGCAGCATAGCTGATCTGCGATTACTAGCGATTCCAGCTTCATGCAGGCGAGTTGCAGCCTGCAATCCGAACTGAGCGACGCTTTTTGAGATTAGCTCCCCCTCGCGGGTTTGCTGCCCTTTGTACGCCGCATTGTATGACGTGTGCAGCCCTGGACATAAAGGCCATGATGACTTGACGTCGTCCCCACCTTCCTCCGGTTTGACACCGGCGGTCTCCTTAGAGTCCCCAACTGAATGCTGGCAACTAAGGACAAGGGTTGCGCTCGTTAAGCGACTTAACGCGACGTCTCACGACACGAGCTGACGACAGCCATGCAGCACCTGTGCATGTTCCACCCGAAGGCGTGGCCCTGCTTTCACTA
>10TW_4836
TAGCCCCAGTTACTAGTTTTACCCTAGGCGGCTCCTTGCGGTTACCGACTTTAGGTACACCCAGCTTCCATGGCTTGACGGGCGGTGTGTACAAGGTCCGGGAACGTATTCACCGTATCATTGCTGATATACGATTACTAGCGATTCCAGCTTCATGGGGTCGAGTTGCAGACCCCAATCCGAACTGAGACGAGTTTTTTGAGATTAGCATCCTGTTGCCAGGTAGCTGCCCTTTGTACTCGCCATTGTAGCACGTGTGTAGCCCTGGGCATAAAGGCCATGATGACTTGACATCATCCCCTCCTTCCTCACGCCTTACGGCGGCAGTTTCACTAGAGTTCCCAGCATTACCTGATGGCAACTAGTGATAGGGGTTGCGCTCGTTGCGGGACTTAACCCAACACCTCACGGCACGAGCTGACGACAGCCATGCAGCACCTTACGATCTGTGTATTGCTACAAAATGAGCTTTCACCCACGATCAAACCGCATTCTAGCCCG
>10TW_4934
TCACCCCAGTCATCAACCCCGCCTTCGGCACCCTCCTCCCCCGAAAGGGTTAGAGTAATGACTTCGGGCGTGGCTCACTTCCATGGTGTGACGGGCGGTGTGTACAAGGCCCGGGAACGGATTCACCGCAGTATGCTGACCTGCGATTACTAGCGATTCCTCCTTCATGCAGGCGAGTTGCAGCCTGCAATCTGAACTGTGCCAGGGTTTGTGAGATTCGCTCTCCCTCGCGGGTTGGCTGCTCTGTGTCCCTCGCATTGTAGTACGTGTGTCGCCCAGGACGTAAGGGCCATGCTGACTTGACGTCATCCTCACCTTCCTCCGGTTTGTCACCGGCAGTCTCGCTAGAGTTCCCAACTTAATGATGGCAACTAACGACGAGGGTTGCGCTCGTTGCGGGACTTAACCCAACATCTCACGACACGAGCTGACGACAGCCATGCAGCACCTGTCTTCTGGTTCCTTACGGCACTCTCCCCTTTCAAGGAGATT
>10TW_4984
TCACCCCAGTCATCAACCCCGCCTTCGGCACCCTCCTCCCCCGAAAGGGTTAGAGTAATGACTTCGGGCGTGGCTCACTTCCATGGTGTGACGGGCGGTGTGTACAAGGCCCGGGAACGGATTCACCGCAGTATGCTGACCTGCGATTACTAGCGATTCCTCCTTCATGCAGGCGAGTTGCAGCCTGCAATCTGAACTGTGCCAGGGTTTGTGAGATTCGCTCTCCCTCGCGGGTTGGCTGCTCTGTGTCCCTCGCATTGTAGTACGTGTGTCGCCCAGGACGTAAGGGCCATGCTGACTTGACGTCATCCTCACCTTCCTCCGGTTTGTCACCGGCAGTCTCGCTAGAGTTCCCAACTTAATGATGGCAACTAACGACGAGGGTTGCGCTCGTTGCGGGACTTAACCCAACATCTCACGACACGAGCTGACGACAGCCATGCAGCACCTGTCTTCTGGTTCCTTACGGCACTCTCCCTTTCAAGGAGATT
>10TW_5069
TCACCCTGGTCATTATCAGCACCTTAGTAGCTTCCCTCCCATAAAGGGTTGGGATCACCACTTTGGGTATTAACAACTCCCGTGGTGTGACGGGCGGTGTGTACAAGGCCCGGGAACGTATTCACCGCCATATAGCTGACTGGCGATTACTAGCGATTCCGGCTTCATGTAGGCGAGTTGCAGCCTACAATCCGAACTGAGGCTGAGTTTAGCAGATTGGCTTGCTCTCACGAGTTTGCTACCGATTGTCTCAGCCATTGTATTACGTGTGTAGCCCAGGATATAAGGGGCATGCTGACTTGACGTCATCCTCTCCTTCCTCCGGTTTACACCGGCAGTCTTTTTAGAAATTTAACTAAAAACAAGGGTTGCGCTCGTTGCTAGACTTAACTATACACCTCACGGCACGAGCTGACGACAGCCATGCACCACCTGTAGCCGAGTTCCCTTTCGGGCACCAATCTATCTCTAGAAAGTCCTCGGTATGTCAATCCCTGGTAAGGTTCTTCGCGTTG
>10TW_5076
TCACCCCAGTCATCAACCCCGCCTTCGGCACCCTCCTCCCTTTCGAGTTAGAGTAATGACTTCGGGCGTGGCTCACTTCCATGGTGTGACGGGCGGTGTGTACAAGGCCCGGGAACGGATTCACCGCAGTATGCTGACCTGCGATTACTAGCGATTCCTCCTTCATGCAGGCGAGTTGCAGCCTGCAATCTGAACTGTGCCAGGGTTTGTGAGATTCGCTCTCCCTCGCGGGTTGGCTGCTCTGTGTCCCTCGCATTGTAGTACGTGTGTCGCCCAGGACGTAAGGGCCATGCTGACTTGACGTCATCCTCACCTTCCTCCGGTTTGTCACCGGCAGTCTCGCTAGAGTTCCCAACTTAATGATGGCAACTAACGACGAGGGTTGCGCTCGTTGCGGGACTTAACCCAACATCTCACGACACGAGCTGACGACAGCCATGCAGCACCTGTCTTCTGGTTCCTTACGGCACTCTCCCCTTTCAAGGAGATTCC
>10TW_5086
TCACCCCAGTCATCAACCCCGCCTTCGGCACCCTCCTCCCCCGAAAGGGTTAGAGTAATGACTTCGGGCGTGGCTCACTTCCATGGTGTGACGGGCGGTGTGTACAAGGCCCGGGAACGGATTCACCGCAGTATGCTGACCTGCGATTACTAGCGATTCCTCCTTCATGCAGGCGAGTTGCAGCCTGCAATCTGAACTGTGCCAGGGTTTGTGAGATTCGCTCTCCCTCGCGGGTTGGCTGCTCTGTGTCCCTCGCATTGTAGTACGTGTGTCGCCCAGGACGTAAGGGCCATGCTGACTTGACGTCATCCTCACCTTCCTCCGGTTTGTCACCGGCAGTCTCGCTAGAGTTCCCAACTTAATGATGGCAACTAACGACGAGGGTTGCGCTCGTTGCGGGACTTAACCCAACATCTCACGACACGAGCTGACGACAGCCATGCAGCACCTGTCTTCTGGTTCCTTACGGCACTCTCCCCTTTCAAGGAGATT
>10TW_5125
TCACCCCAGTCATCAACCCCGCCTTCGGCACCCTCCTCCCCCGAATGGGTTAGAGTAATGACTTCGGGCGTGGCTCACTTCCATGGTGTGACGGGCGGTGTGTACAAGGCCCGGGAACGGATTCACCGCAGTATGCTGACCTGTGATTACTAGCGATTCCTCCTTCATGCAGGCGAGTTGCAGCCTGCAATCTGAACTGTGCCAGGGTTTGTGAGATTCGCTCTCCCTCGCGGGTTGGCTGCTCTGTGTCCCTCGCATTGTAGTACGTGTGTCGCCCAGGACGTAAGGGCCATGCTGACTTGACGTCATCCTCACCTTCCTCCGGTTTGTCACCGGCAGTCTCGCTAGAGTTCCCAACTTAATGATGGCAACTAACGACGAGGGTTGCGCTCGTTGCGGGACTTAACCCAACATCTCACGACACGAGCTGACGACAGCCATGCAGCACCTGTCTTCTGGTTCCTTAGGCCACTCTCCCCTTTCAAGGAGATTCC
>10TW_5158
TAGTCCCAGTCACCAGCCTTGCCGTGGGCACGCATGAAATTGCGCGACTTCGGGCACTGCCAGCTCCCATGACTTGACGGGCGGTGTGTACAAGGCTCAGGAACATATTCACCGCGGCGTAGCTGATCCGCGATTACTAGCGATTCCAACTTCATGCGGGCGAATTTCAGCCCGCAATCTGAACTGGGGTATGCTTTAGCGATTTGCTCCACCTTGTGGTCTTGCATCGTTCTGTACATACCATTGTAGCACGTGTGCAGCCCTAGACATAAAGGCCATGAGGACTTGACGTCATCCCCACCTTCCTCCGGTTTGACACCGGCAGTCTCGCTACAGTCCTCGCCATTACGCGTTAGCAAGTAGCGACAGGGGTTGCGCTCGTTGAGGGACTTAACCCGACACTTCACAGCACGAGCTGACGACAGCCATGCAGCACCTGTTCACGTTCCGCCCTTGCGGGTGTACCTCTACTTTCAT
>10TW_5164
TCACCCCAGTTACCGACCACTCCTTGGGGACCTGCCTCCCTTGCGGGTTAGCTCAGCCACTTCTGGAGCAATCGACTCCCATGGTGTGACGGGCGGTGTGTACAAGGCCCGGGAACGTATTCACCGCTGCCTGCTGATCAGCGATTACTAGCGATTCCGACTTCATGCAGTCGAGTTGCAGACTGCAATCCGTACTGAGGTCGGCTTTTCCCGATTCGCTCCCCCTCGCGGGTTAGCAGCGTTCTGTACCGACCATTGTAGCACGTGTGTAGCCCTGGACATAGGGGCCATGAGGACTTGACGTCATCCCCACCTTCCTCCGGCTTGACGCCGGCAGTCTCCTTAGAGTGCCCAGCCGAACTGATGGCAACTAAGGACAGGGGTTGCGCTCGTTGCGGGACTTAACCCAACATCTCACGACACGAGCTGACGACAGCCATGCAGCACCTGTCTACTGATTCTCTTGCGAGCACCCCCCTATTTCTAGCGGGTTCC
>10TW_5182
TCACCCCAGTCATCAACCCCGCCTTCGGCACCCTCCTCCCCCGAAAGGGTTAGAGTAATGACTTCGGGCGTGGCTCACTTCCATGGTGTGACGGGCGGTGTGTACAAGGCCCGGGAACGGATTCACCGCAGTATGTTGACCTGCGATTACTAGCGATTCCTCCTTCATGCAGGCGAGTTGCAGCCTGCAATCTGAACTGTGCCAGGGTTTGTGAGATTCGCTCTCCCTCGCGGGTTGGCTGCTCTGTGTCCCTCGCATTGTAGTACGTGTGTCGCCCAGGACGTAAGGGCCATGCTGACTTGACGTCATCCTCACCTTCCTCCGGTTTGTCACCGGCAGTCTCGCTAGAGTTCCCAACTTAATGATGGCAACTAACGACGAGGGTTGCGCTCGTTGCGGGACTTAACCCAACATCTCACGACACGAGCTGACGACAGCCATGCAGCACCTGTCTTCTGGTTCCTTACGGCACTCTCCCCTTTCAAGGAGATT
>10TW_5196
TAGTCCCAGTCACCAGCCTTGCCGTGGGCACGCATGAAATTGCGCGACTTCGGGCACTGCCAGCTCCCATGACTTGACGGGCGGTGTGTACAAGGCTCAGGAACATATTCACCGCGGCGTAGCTGATCCGCGATTACTAGCGATTCCAACTTCATGCGGGCGAATTTCAGCCCGCAATCTGAACTGGGGTATGCTTTAGCGATTTGCTCCACCTTGCGGTCTTGCATCGTTCTGTACATACCATTGTAGCACGTGTGCAGCCCTAGACATAAAGGCCATGAGGACTTGACGTCATCCCCACCTTCCTCCGGTTTGACACCGGCAGTCTCGCTACAGTCCTCGCCATTACGCGTTAGCAAGTAGCGACAGGGGTTGCGCTCGTTGAGGGACTTAACCCGACACTTCACAGCACGAGCTGACGACAGCCATGCAGCACCTGTTCACGTTCCGCCCTTGCGGGTGTACCTCTACTTTCAT
>10TW_5216
TCACCCCAGTCATCAACCCCGCCTTCGGCACCCTCCTCCCCCGAAAGGGTTAGAGTAATGACTTCGGGCGTGGCTCACTTCCATGGTGTGACGGGCGGTGTGTACAAGGCCCGGGAACGGATTCACCGCAGTATGCTGACCTGCGATTACTAGCGATTCCTCCTTCATGCAGGCGAGTTGCAGCCTGCAATCTGAACTGTGCCAGGGTTTGTGAGATTCGCTCTCCCTCGCGGGTTGGCTGCTCTGTGTCCCTCGCATTGTAGTACGTGTGTCGCCCAGGACGTAAGGGCCATGCTGACTTGACGTCATCCTCACCTTCCTCCGGTTTGTCACCGGCAGTCTCGCTAGAGTTCCCAACTTAATGATGGCAACTAACGACGAGGGTTGCGCTCGTTGCGGGACTTAACCCAACATCTCACGACACGAGCTGACGACAGCCATGCAGCACCTGTCTTCTGGTTCCTTACGGCACTCTCCCCTTTCAAGGAGATT
>10TW_5299
TCACCCCAGTCATGAATCCTACCGTGGTAATCGTCTTCCTTGCGGTTAGACTAACTACTTCTGGTAAAACCCACTCCCATGGTGTGACGGGCGGTGTGTACAAGGCCCGGGAACGTATTCACCGCGACATGCTGATCCGCGATTACTAGCGATTCCGACTTCATGCAGTCGAGTTGCAGACTACAATCCGGACTACGATCGGCTTTCTGGGATTGGCTCCCCCTCGCGGGTTGGCAACCCTCTGTACCGACCATTGTATTACGTGTGAAGCCCTGGCCATAAGGGCCATGAGGACTTGACGTCATCCCCACCTTCCTCCGGTTTGTCACCGGCAGTCCCATTAAAGTGCCCAACTAAATGATGGCAATTAATGGCAAGGGTTGCGCTCGTTGCGGGACTTAACCCAACATCTCACGACACGAGCTGACGACAGCCATGCAGCACCTGTGTTACCGTTCTCTTTCGAGCACTTGAACATCTCTGCTCAATTCGGTACATGTCAAGGCCA
>10TW_5308
TCACCCCAGTCACTAATTCTACCTTAGGCACCCTCCCCCAAACGGTTAGAGTAATGATTTCGGGCATAACCAGCTTCCATGGTGTGACGGGCGGTGTGTACAAGGCCCGGGAACGAATTCACCACTGTATAGCTGACCAGCGATTACTAGCGATTCCACCTTCATGTAGGCGAGTTGCAGCCTACAATCCGAACTTAGAACGAGTTTATAGATTAGCTAGTCTTTGCAGATTTGCATCTCATTGTCTCGCCCAATGTAGCACGTGTGTAGCCCAGGGTGTAAGGGGCATGCTGACTTGACGTCATCCCCACCTTCCTCCGGTTTATAACCAGCAGTCTTTTTAGAGTTCCATAAAAGGCAACTAAAACAAGGGTTGCGCTCGTTGCGGGACTTAACCCAACATCTCACGACACGAGCTGACGACAGCCATGCACCACCTGTGTATACGTTCCAAACGGCACTTTCTCCTTTCAAAGAAATTCGTATCATGTCAAACCCTGGTAAGGTTCTTCGCGTTGCA
>10TW_5319
TCACCCCAGTCATCAACCCCGCCTTCGGCACCCTCCTCCCCCGAAAGGGTTAGAGTAATGACTTCGGGCGTGGCTCACTTCCATGGTGTGACGGGCGGTGTGTACAAGGCCCGGGAACGGATTCACCGCAGTATGCTGACCTGCGATTACTAGCGATTCCTCCTTCATGCAGGCGAGTTGCAGCCTGCAATCTGAACTGTGCCAGGGTTTGTGAGATTCGCTCTCCCTCGCGGGTTGGCTGCTCTGTGTCCCTCGCATTGTAGTACGTGTGTCGCCCAGGACGTAAGGGCCATGCTGACTTGACGTCATCCTCACCTTCCTCCGGTTTGTCACCGGCAGTCTCGCTAGAGTTCCCAACTTAATGATGGCAACTAACGACGAGGGTTGCGCTCGTTGCGGGACTTAACCCAACATCTCACGACACGAGCTGACGACAGCCATGCAGCACCTGTCTTCTGGTTCCTTACGGCACTCTCCCCTTTCAAGGAGATT
>10TW_5341
TCACCCCAGTCATCAACCCCGCCTTCGGCACCCTCCTCCCCCGAAAGGGTTAGAGTAATGACTTCGGGCGTGGCTCACTTCCATGGTGTGACGGGCGGTGTGTACAAGGCCCGGGAACGGATTCACCGCAGTATGCTGACCTGCGATTACTAGCGATTCCTCCTTCATGCAGGCGAGTTGCAGCCTGCAATCTGAACTGTGCCAGGGTTTGTGAGATTCGCTCTCCCTCGCGGGTTGGCTGCTCTGTGTCCCTCGCATTGTAGTACGTGTGTCGCCCAGGACGTAAGGGCCATGCTGACTTGACGTCATCCTCACCTTCCTCCGGTTTGTCACCGGCAGTCTCGCTAGAGTTCCCAACTTAATGATGGCAACTAACGACGAGGGTTGCGCTCGTTGCGGGACTTAACCCAACATCTCACGACACGAGCTGACGACAGCCATGCAGCACCTGTCTTCTGGTTCCTTACGGCACTCTCCCCTTTCAAGGAGATT
>10TW_5430
TAGCCCTAGTTACCAGTTTTACCCTAGGCAGCTCCTTGCGGTCACCGACTTCAGGCACCCCCAGCTTCCATGGCTTGACGGGCGGTGTGTACAAGGCCCGGGAACGTATTCACCGGATCATGGCTGATATCCGATTACTAGCGATTCCAGCTTCACGGAGTCGAGTTGCAGACTCCGATCCGAACTGAGAACGGTTTTGTAGATTCGCTCCTGGTCACCCAGTGGCTGCTCTCTGTACCGTCCATTGTAGCACGTGTGTAGCCCAAGGCGTAAGGGCCGTGATGATTTGACGTCATCCCCACCTTCCTCACAGTTTGCACTGGCAGTCTTGTTAGAGTTCCCGACTTGACTCGCTGGCAACTAACAACAGGGGTTGCGCTCGTTATAGGACTTAACCTGACACCTCACGGCACGAGCTGACGACAACCATGCAGCACCTTGTAAATTGTCTTGCGAAAGTTCTGTTTCCAAAACGGTCAATCTACATTTAAGCCTTGGTAAGGTTCCTCGCGTA
>10TW_5484
TCACCCCAGTCATCAACCCCGCCTTCGGCACCCTCCTCCCTTTCGAGTTAGAGTAATGACTTCGGGCGTGGCTCACTTCCATGGTGTGACGGGCGGTGTGTACAAGGCCCGGGAACGGATTCACCGCAGTATGCTGACCTGCGATTACTAGCGATTCCTCCTTCATGCAGGCGAGTTGCAGCCTGCAATCTGAACTGTGCCAGGGTTTGTGAGATTCGCTCTCCCTCGCGGGTTGGCTGCTCTGTGTCCCTCGCATTGTAGTACGTGTGTCGCCCAGGACGTAAGGGCCATGCTGACTTGACGTCATCCTCACCTTCCTCCGGTTTGTCACCGGCAGTCTCGCTAGAGTTCCCAACTTAATGATGGCAACTAACGACGAGGGTTGCGCTCGTTGCGGGACTTAACCCAACATCTCACGACACGAGCTGACGACAGCCATGCAGCACCTGTCTTCTGGTTCCTTACGGCACTCTCCCCTTTCAAGGAGATTCC
>10TW_5489
TCATCCCAATCACCATCCATACCTTAGGCACCTGCCTCCTTGCGGTTAGCTCGGCGGCTTTGGGTACAGACGGCTTTCATGATGTGACGGGCGGTGTGTACAAGGCCTGGGAACGTATTCACGGCGCCGTAGCTGATGCGCCATTACTAGCGATTCCAGCTTCATGCCGGCGAGTTGCAGCCGACAATCTGAACTGGGCCCGGTTTTAAGGATTTGCTCCCCATTGCTGGATTGCGCCCCTCTGTGCCGGGCATTGTAGTACGTGTGCAGCCCTGGCCGTAAGGGCCATACTGACTTGACGTCATCCCCACCTTCCTCCTCGTTGAAGCGAGGCAGTCCGTCCAGAGTGCTCCAGTCTCTCGACCGGGTGGCAACAGGACGCAGGGGTTGCGCTCGTTGCGGGACTTAACCCAACATCTCACGACACGAGCTGACGACAGCCATGCAGCACCTGTGCACGCTCCCCTTGCGGGGTCGTTACGCTTTCACG
>10TW_5558
TAGCCCTAGTCACTGGTTTTACCTTCGGCGCTTGTTAAAGGCGACTTCGGGTACCCCCAACTTCCATGGCTTGACGGGCGGTGTGTACAAGGCCCGGGAACGTATTCACCGCGCCGTGCTGATGCGCGATTACTAGCAATTCCAGCTTCATGGAGTCGAGTTTCAGACTCCAATCCGAACTGAGACCACTTTTTAGGGATTAGCTCCACCTCGCGGTATTGCAGCCCTTTGTAGTGGCCATTGTAGCACGTGTGTGGCCCTAGGCGTAAGAGCCATGCGGACTTGACGTCATCCCCACCTTCCTCACTACTTGCGTAGGCAGTCTCTCTAGAGTGCTCGGCATTACCCGGTGGCAACTAGAAACAGGGGTTGCGCTCGTTGCGGGACTTAACCCAACACCTCACGGCACGAGCTGACGACAGCCATGCAGCATCTGTACTAGCTCTCCTTGCGGAACACCAACTTTCATCGGCTTTAGCTAGCATGTCAAGCCTAGGTAAGGTTCTTCG
>10TW_5569
TCATCCCAGTTACCAGCTACACCTTAGAACACTACCTCCTTGCGGTTGGTACATGCGCTTCGGGTGCGACCGGCTTCCATGATGTGACGGGCGGTGTGTACAAGACCCGGGAACGTATTCACGGCGCCGTAGATGATGCGCCATTACTAGCGATTCCAACTTCATGGAGGCGAGTTGCAGCCTCCAATCCGAACTGGGCCCAGTTTTACAGATTTCCTCCACCTCGCGGCATCGGTTCTCATTGTACTGGGCATTGTAGTACGTGTGCAGCCCAAGGCGTAAGGGCCATACTGACCTGACGTCGTCCCCACCTTCCTCCCAGTTGATCTGGGCAGTCTGACTAGAGTTCCCGCCATTACGCGCTGGCAACTAGTCACAAGGGTTGCGCTCGTTGCGGGACTTAACCCAACATCTCACGACACGAGCTGACGACGGCCATGCAGCACCTGTGCAAATCCCCCGAAGGGTCACGCGCTTTCACGCG
>10TW_5574
TCATCCCAGTTACCGCTCATACCTTAGGGCGCTGCCTCCTTGCGGTTGGCGCGCGCACTTCGGGTACAAACGACTCCCATGATGTGACGGGCGGTGTGTACAAGACCCGGGAACGTATTCACGGCGCCGTAGCTGATGCGCCATTACTAGCGATTCCGGCTTCATGGAGGCGAGTTGCAGCCTCCAATCCGAACTGGGCCCGACTTTGGTGATTTCCTCCACCTTGCGGTCTCGGATCCTTCTGTGTCGGGCATTGTAGTACGTGTGCAGCCCTGGCCGTAAGGGCCATACTGACTTGACGTCGTCCCCACCTTCCTCCCCGTTGAACAGGGCAGTCTGAACAGAGTGCCGGAGACTCACGTCTCCATGGCAACAGTTCACAGGGGTTGCGCTCGTTGCGGGACTTAACCCAACATCTCACGACACGAGCTGACGACAGCCATGCAGCACCTGTGCAAAATTGTGTATTGCTACACTCACCGGCTTTCACCGGATT
>10TW_5641
TCACCCCAGTCATCAACCCCGCCTTCGGCACCCTCCTCCCCCGAAAGGGTTAGAGTAATGACTTCGGGCGTGGCTCACTTCCATGGTGTGACGGGCGGTGTGTACAAGGCCCGGGAACGGATTCACCGCAGTATGCTGACCTGCGATTACTAGCGATTCCTCCTTCATGCAGGCGAGTTGCAGCCTGCAATCTGAACTGTGCCAGGGTTTGTGAGATTCGCTCTCCCTCGCGGGTTGGCTGCTCTGTGTCCCTCGCATTGTAGTACGTGTGTCGCCCAGGACGTAAGGGCCATGCTGACTTGACGTCATCCTCACCTTCCTCCGGTTTGTCACCGGCAGTCTCGCTAGAGTTCCCAACTTAATGATGGCAACTAACGACGAGGGTTGCGCTCGTTGCGGGACTTAACCCGAACATCTCACGACACGAGCTGACGACAGCCATGCAGCACCTGTCTTCTGGTTCCTTACGGCACTCTCCCCTTTCAAGGAGATT
>10TW_5647
TCACCCCAGTCATCAACCCCGCCTTCGGCACCCTCCTCCCCCGAAAGGGTTAGAGTAATGACTTCGGGCGTGGCTCACTTCCATGGTGTGACGGGCGGTGTGTACAAGGCCCGGGAACGGATTCACCGCAGTATGCTGACCTGCGATTACTAGCGATTCCTCCTTCATGCAGGCGAGTTGCAGCCTGCAATCTGAACTGTGCCAGGGTTTGTGAGATTCGCTCTCCCTCGCGGGTTGGCTGCTCTGTGTCCCTCGCATTGTAGTACGTGTGTCGCCCAGGACGTAAGGGCCATGCTGACTTGACGTCATCCTCACCTTCCTCCGGTTTGTCACCGGCAGTCTCGCTAGAGTTCCCAACTTAATGATGGCAACTAACGACGAGGGTTGCGCTCGTTGCGGGACTTAACCCAACATCTCACGACACGAGCTGACGACAGCCATGCAGCACCTGTCTTCTGGTTCCTTACGGCACTCTCCCCTTTCAAGGAGATT
>10TW_5706
TCACCCCAGTCATCAACCCCGCCTTCGGCACCCTCCCTCCCCCGAAAGGGTTAGAGTAATGACTTCGGGCGTGGCTCACTTCCATGGTGTGACGGGCGGTGTGTACAAGGCCCGGGAACGGATTCACCGCAGTATGCTGACCTGCGATTACTAGCGATTCCTCCTTCATGCAGGCGAGTTGCAGCCTGCAATCTGAACTGTGCCAGGGTTTGTGAGATTCGCTCTCCCTCGCGGGTTGGCTGCTCTGTGTCCCTCGCATTGTAGTACGTGTGTCGCCCAGGACGTAAGGGCCATGCTGACTTGACGTCATCCTCACCTTCCTCCGGTTTGTCACCGGCAGTCTCGCTAGAGTTCCCAACTTAATGATGGCAACTAACGACGAGGGTTGCGCTCGTTGCGGGACTTAACCCAACATCTCACGACACGAGCTGACGACAGCCATGCAGCACCTGTCTTCTGGTTCCTTACGGCACTCTCCCCTTTCAAGGAGATT
>10TW_5824
TCACCCCAGTCATCAACCCCGCCTTCGGCACCCTCCTCCCCCGAAAGGGTTAGAGTAATGACTTCGGGCGTGGCTCACTTCCATGGTGTGACGGGCGGTGTGTACAAGGCCCGGGAACGGATTCACCGCAGTATGCTGACCTGCGATTACTAGCGATTCCTCCTTCATGCAGGCGAGTTGCAGCCTGCAATCTGAACTGTGCCAGGGTTTTGTGAGATTCGCTCTCCCTCGCGGGTTGGCTGCTCTGTGTCCCTCGCATTGTAGTACGTGTGTCGCCCAGGACGTAAGGGCCATGCTGACTTGACGTCATCCTCACCTTCCTCCGGTTTGTCACCGGCAGTCTCGCTAGAGTTCCCAACTTAATGATGGCAACTAACGACGAGGGTTGCGCTCGTTGCGGGACTTAACCCAACATCTCACGACACGAGCTGACGACAGCCATGCAGCACCTGTCTTCTGGTTCCTTACGGCACTCTCCCCTTTCAAGGAGATT
>10TW_5867
TAGTCCCAGTCACCAGCCTTGCCGTGGGCACGCATGAAATTGCGCGACTTCGGGCACTGCCAGCTCCCATGACTTGACGGGCGGTGTGTACAAGGCTCAGGAACATATTCACCGCGGCGTAGCTGATCCGCGATTACTAGCGATTCCAACTTCATGCGGGCGAATTTCAGCCCGCAATCTGAACTGGGGTATGCTTTAGCGATTTGCTCCACCTTGCGGTCTTGCATCGTTCTGTACATACCATTGTAGCACGTGTGCAGCCCTAGACATAAAGGCCATGAGGACTTGACGTCATCCCCACCTTCCTCCGGTTTGACACCGGCAGTCTCGCTACAGTCCTCGCCATTACGCGTTAGCAAGTAGCGACAGGGGTTGCGCTCGTTGAGGGACTTAACCCGACACTTCACAGCACGAGCTGACGACAGCCATGCAGCACCTGTTCACGTTCCGCCCTTGCGGGTGTACCTCTACTTTCAT
>10TW_5910
TAGCCCTAGTTACTAGTTTTACCCTAGGCAGCTCCTTGCGGTTACCGACTTCAGGTACCCCCAGCTTCCATGGCTTGACGGGCGGTGTGTACAAGGCCCGGGAACGTATTCACCGCGCCATGGCTGATGCGCGATTACTAGCGATTCCAGCTTCACGGAGTCGAGTTGCAGACTCCGATCCGAACTGAGATAGTGTTTAAGGGATTCGCTCCTGGTCACCCAGTGGCTGCCCTCTGTCACTACCATTGTAGCACGTGTGTGGCCCAGGGTGTAAGGGCCGTGATGACTTGACGTCGTCCCCACCTTCCTCACAGCTTACGCTGGCAGTTCTGCTAGAGTCCCCGGCATTACCCGTTGGCAACTAACAGTAGGGGTTGCGCTCGTTGCGGGACTTAACCCAACACCTCACGGCACGAGCTGACGACAGCCATGCAGCACCTTGAAAATTGTCCGAAGAAGGACACCTTTCGGCATCTGTCAATTCCCATTTAAACCCTGGTAAGGTTCCTCGCGTATCA
>10TW_5933
TTTACTTCCTCTAAGCGCTACAGTTTGGTCGTCTTTCCACTAGCGAGGCAGCGTTAACCGCCAGGCCAACAGTCCGAGGACCTCACTAAAACGCTCAATCGGTAGTAGCGACGGGCGGTGTGTACAAAGGGCAGGGACGTAATCGACGCAAGCTTATGACTTGCGCCTACTGGGAATTCCTGGTTCACGGAGAACAATTGCAAGCTCCGATCCCTACCACGAATGGGGTTCAACAGTTTACCCGCTCCTCTCGGAGAGGGAAAAACTAGCTGATCCATTCAGTGTAGCGCGTGTGCGGCCCAGAACATCTAAGGGCATCACAGACCTGTTATTGCTCAATCTCGTGTAGCTAAGAGCTACCAGTCCCTCTAAGAAGAATAATCTGCTCAGAAAAGAAGCAGACACTAGTTAGCAGGACAGAGTCTCGTTCGTTATCGGAATTAACCAGACAAATCACTCCACCAACTAAGAACGGCCATGCACCACCACCCACGAAATCAAGAAAGAGCTA
>10TW_5940
TCTCCTTCCTCTAAATGATAAGGTTTAATCAACTTCCCGCAGCATCGACGGCGAACCGCCTCAGCCGCAGTCCGAAGATTTCACCGGATCATTCAATCGGTAGGAGCGACGGGCGGTGTGTACAAAGGGCAGGGACGTAATCAACGCGAGCTGATGACTCACGCTTACTAGGAATTCCTCGTTGAAGATTAATAGTTGCAATAATCTATCCCCATCACGATGAAATTTGCAAGATTACCCGGTCCTGTCGAACGAGGTGAATGCTTGTTGCTTTCATCAGTGTAGCGCGCGTGCGGCCCAGAACATCTAAGGGCATCACAGACCTGTTATTGCCTCAAACTTCCACTCGCTAGGCACGAATAGTCCCTCTAAGAAGTTGTCCCCCCACAGAAAGTGAAGGTAACTATTTAGCAGGTTAAGGTCTCGTTCGTTAACGGAATTAACCAGACAAATCACTCCACCAACTAAGAACGGCCATGCACCACCACCCATAGAATCAAGAAAGAGCTCT
>10TW_5949
TCACTCCAGTCACCGACCCCACCCTAAACATTACTCTCCTCGCGGTTAAGCCAATGTCTTTAGGTGTTACCAGCTCCCATAGTGTGACGGGCGGTGTGTACAAGACCCGGGAACGTATTCAACGCACTATAGCTGACGCGCGTTTACTAGCAACTCCAACTTCATGCAGGCGAGTTGCAGCCTGCAATCTGAACTGAGGAATGTTTTACTAGGATTTGCTCCGCCTCGCGGCTTGGCTTCCCATTGTTCCATCCCATTGTAGCGTGTGTGTAGCCCCGGACATAAAGGCCATGCTGACTTGACGTCATCCCCGCCTTCCTCCGGCTTGCGGCCGGCAGTCTCGCCAGACACTTGTAACTGGCAATGAGGGTTGCGCTCGTTAGCGTACTTAAACGAACATCTCACGACACGAGCTGACGACAGCCATGCAACACCTGTATAAACTCTCTTGCGAGTCGATCCAATTTCTCTTCTCTACCATCTATATGT
>10TW_5973
TAGCCCCAGTTACTAGTATAACCCTAGGCGACTCCTTGCGGTTATCGACTTCAGGTTCTCCCAGCTTCCATGGCTTGACGGGCGGTGTGTACAAGGCCCGGGAACGTATTCACCGAATCAATGCTGATATTCGATTACTAGCGAATCCAGCTTCATGAGGTCGAGTTGCAGACCTCAATCCGAACTGAGAATGGCTTTTTGAGGTTTGCGCCTTGTTACCAAGTGGCGTCTCATTGTACCATCCATTGTAGCACGTGTGTAGCCCTGGGCGTAAGGGCCATGATGACTTGACGTCGTCCCCGCCTTCCTCACTACTTGCGTAGGCAGTTTCTCTAGAGTCCCCAGCATAACCTGATGGCAACTAAAGATAGGGGTTGCGCTCGTTGCGGGACTTAACCCAACACCTCACGGCACGAGCTGACGACAGCCATGCAGCACCTTGCCAGTTGCCCCGAAGGGAAGCCACCTTTCGGCAGCGGTCACCTGACATTTAAGCCCAGGTAAGGTTT
>10TW_5980
TCACCCCAGTCATCAACCCCGCCTTCGGCACCCTCCTCCCCCGAAAGGGTTAGAGTAATGACTTCGGGCGTGGCTCACTTCCATGGTGTGACGGGCGGTGTGTACAAGGCCCGGGAACGGATTCACCGCAGTATGCTGACCTGCGATTACTAGCGATTCCTCCTTCATGCAGGCGAGTTGCAGCCTGCAATCTGAACTGTGCCAGGGTTTGTGAGATTCGCTCTCCCTCGCGGGTTGGCTGCTCTGTGTCCCTCGCATTGTAGTACGTGTGTCGCCCAGGACGTAAGGGCCATGCTGACTTGACGTCATCCTCACCTTCCTCCGGTTTGTCACCGGCAGTCTCGCTAGAGTTCCCAACTTAATGATGGCAACTAACGACGAGGGTTGCGCTCGTTGCGGGACTTAACCCAACATCTCACGACACGAGCTGACGACAGCCATGCAGCACCTGTCTTCTGGTTCCTTACGGCACTCTCCCCTTTCAAGGAGATT
>10TW_5982
TAGTCCCAATCAGGAGTTTCATCTTCGGCACCAACTTAGTGTGGCGACTTCGGATGCCCCTCCCTTTCGTGGCTTGACGGGCGGTGTGTACAAGGCTCAGGAACACATTCACCGCGGTGTTGCTGACCCGCGATTACTAGCGATTCCAACTTCATGCAGGCGAGTTGCAGCCTGCAATCTGAACTGGGGCGTACTTTTTGGGATTTGCTTGATCTTGCGATTTTGCGTCCCTCTGTATACGCCATTGTAGCACGTGTGCAGCCCTGGACATAAAGGCCATGAGGACTTGACGTCATCCCCACCTTCCTCCGGTTTGACACCGGCAGTCTCTCTAGAGTTCCCGGCATTACCCGCTGGCAACTAGAGACAAGGGTTGCGCTCGTTATCGGACTTAACCAGACATCTCACGACACGAGCTGACGACAGCCATGCAGCACCTGTGGTAAGTTCCGGACTGGATACCGTTCATTGGCCGTTTCCGGCAATTACTTCCTACCGTTTT
>10TW_6038
TCATCCCAGTTACCGCTCATACCTTAGGGCGCTGCCTCCTTGCGGTTGGCGCGCGCACTTCGGGTACAAACGACTCCCATGATGTGACGGGCGGTGTGTACAAGACCCGGGAACGTATTCACGGCGCCGTAGCTGATGCGCCATTACTAGCGATTCCGGCTTCATGGAGGCGAGTTGCAGCCTCCAATCCGAACTGGGCCCGACTTTGGTGATTTCCTCCACCTTGCGGTCTCGGATCCTTCTGTGTCGGGCATTGTAGTACGTGTGCAGCCCTGGCCGTAAGGGCCATACTGACTTGACGTCGTCCCCACCTTCCCTCCCCGTTCGTAACAGGGCGAGTCTGAACAAGAGTGCCGGACGACTCACGTCTCCACTGGCAACAGTTCACAGGGGTTGTCGCTCGTTGCGGGACGTTAACCCAACATCTCACGACACGAGCTGACGACAGCCATGCAGCACCTGTGCAAATTAGTTGTATTGTCTACACCTCACCGGCCGTTTCTACCGGACGTT
>10TW_6045
TCACCCCAGTCACCAGCCCTGCCTTAGGCGCCTCCCTCCCTTGCGGGTTGAGATAACGACTTCGGGCGTGACCAGCTTCCATGGTGTGACGGGCGGTGTGTACAAGGCCCGGGAACGTATTCACCGCAGTATGCTGACCTGCGATTACTAGCGATTCCGCCTTCATGCAGGCGAGTTGCAGCCTGCAATCTGAACTAAGACCGGGTTTATGAGATTAGCTTGCATTCGCATGCTTGCGACTCTTTGTCCCGGCCATTGTAGTACGTGTGTAGCCCAAGGCGTAAGGGGCATGATGACTTGACGTCATCCCCACCTTCCTCCGGTTTGTCACCGGCAGTCTCTCTAGAGTGCCCAACTTAATGATGGCAACTAAAAACGAGGGTTGCGCTCGTTGCGGGACTTAACCCAACATCTCACGACACGAGCTGACGACAGCCATGCACCACCTGTGTTCGTGCTCCCGAAGGCACTCCTCCCTTTCAAGAGGATTCACGA
>10TW_6060
TCACCCCAGTCATCAACCCCGCCTTCGGCACCCTCCTCCCCCGAAAGGGTTAGAGTAATGACTTCGGGCGTGGCTCACTTCCATGGTGTGACGGGCGGTGTGTACAAGGCCCGGGAACGGATTCACCGCAGTATGCTGACCTGCGATTACTAGCGATTCCTCCTTCATGCAGGCGAGTTGCAGCCTGCAATCTGAACTGTGCCAGGGTTTGTGAGATTCGCTCTCCCTCGCGGGTTGGCTGCTCTGTGTCCCTCGCATTGTAGTACGTGTGTCGCCCAGGACGTAAGGGCCATGCTGACTTGACGTCATCCTCACCTTCCTCCGGTTTGTCACCGGCAGTCTCGCTAGAGTTCCCAACTTAATGATGGCAACTAACGACGAGGGTTGCGCTCGTTGCGGGACTTAACCCAACATCTCACGACACGAGCTGACGACAGCCATGCAGCACCTGTCTTCTGGTTCCTTACGGCACTCTCCCCTTTCAAGGAGATT
>10TW_6083
TAGCCCTAGTCATCAGTATAACCCTAGGCGACTCCTTGCGGTTATCGACTTTAGGTTCTCCCGACTCCCATGGCTTGACGGGCGGTGTGTACAAGGCCCGGGAACGTATTCACCGGATCATTGCTGATATCCGATTACTAGCGATTCCAGCTTCACGAAGTCGAGTTGCAGACTTCGATCCGAACTGAGGCAGGCTTTTTGAGATTTGCGTCTTATTGCTAAGTAGCTGCTCATTGTACCTGCCATTGTAGCACGTGTGTAGCCCAGGACGTAAGGGCCATGATGACTTGACGTCGTCCCCACCTTCCTCACTATTTACATAGGCAGTCTCTCTAGAGTCCCCAGCATTACCTGATGGCAACTAGAGATAGGGGTTGCGCTCGTTGCGGGACTTAACCCAACACCTCACGGCACGAGCTGACGACAGCCATGCAGCACCTAGTTTCGTGCCCCGAAGGGAAGCCACCTTTCGGCAGCGGTCACTAACTTTCAAG
>10TW_6086
TCACCCCAGTCACTAATTCTACCTTAGGCACCCTCCCCCAAACGGTTAGAGTAATGATTTCGGGCATAACCAGCTTCCATGGTGTGACGGGCGGTGTGTACAAGGCCCGGGAACGAATTCACCACTGTATAGCTGACCAGCGATTACTAGCGATTCCACCTTCATGTAGGCGAGTTGCAGCCTACAATCCGAACTTAGAACGAGTTTATAGATTAGCTAGTCTTTGCAGATTTGCATCTCATTGTCTCGCCCAATGTAGCACGTGTGTAGCCCAGGGTGTAAGGGGCATGCTGACTTGACGTCATCCCCACCTTCCTCCGGTTTATAACCAGCAGTCTTTTTAGAGTTCCATAAAAGGCAACTAAAAACAAGGGTTGCGCTCGTTGCGGGACTTAACCCAACATCTCACGACACGAGCTGACGACAGCCATGCACCACCTGTGTATACGTTCCAAACGGCACTTTCTCCTTTCAAAGAAATTCGTATCATGTCAAACCCTGGTAAGGTTCTTCGCGTTGCA
>10TW_6091
TAGTCCCAATCAGGAGTTTCATCTTCGGCACCAACTTAGTGTGGCGACTTCGGATGCCCCTCCCTTTCGTGGCTTGACGGGCGGTGTGTACAAGGCTCAGGAACGACATTCACCGCGGTGTTGCTGACCCGCGATTACTAGCGATTCCAACTTCATGCAGGCGAGTTGCAGCCTGCAATCTGAACTGGGGCGTACTTTTTGGGATTTGCTTGATCTTGCGATTTTGCGTCCCTCTGTATACGCCATTGTAGCACGTGTGCAGCCCTGGACATAAAGGCCATGAGGACTTGACGTCATCCCCACCTTCCTCCGGTTTGACACCGGCAGTCTCTCTAGAGTTCCCGGCATTACCCGCTGGCAACTAGAGACAAGGGTTGCGCTCGTTATCGGACTTAACCAGACATCTCACGACACGAGCTGACGACAGCCATGCAGCACCTGTGGTAAGTTCCGGACTGGATACCGTTCATTGGCCGTTTCCGGCAATTACTTCCTACCGTTTT
>10TW_6104
TCACCCCAGTCATCAACCCCGCCTTCGGCACCCTCCTCCCCCGAAAGGGTTAGAGTAATGACTTCGGGCGTGGCTCACTTCCATGGTGTGACGGGCGGTGTGTACAAGGCCCGGGAACGGATTCACCGCAGTATGCTGACCTGCGATTACTAGCGATTCCTCCTTCATGCAGGCGAGTTGCAGCCTGCAATCTGAACTGTGCCAGGGTTTGTGAGATTCGCTCTCCCTCGCGGGTTGGCTGCTCTGTGTCCCTCGCATTGTAGTACGTGTGTCGCCCAGGACGTAAGGGCCATGCTGACTTGACGTCATCCTCACCTTCCTCCGGTTTGTCACCGGCAGTCTCGCTAGAGTTCCCAACTTAATGATGGCAACTAACGACGAGGGTTGCGCTCGTTGCGGGACTTAACCCAACATCTCACGACACGAGCTGACGACAGCCATGCAGCACCTGTCTTCTGGTTCCTTACGGCACTCTCCCCTTTCAAGGAGATT
>10TW_6129
TAGCCCCAGTCATCGATTTTACCCTAGGCAGCTCCTTACGGTTACCGACTTTAGGTACACCCGACTCCCATGGCTTGACGGGCGGTGTGTGCAAGGTCCGGGAACGTATTCACCGTATCATTGCTGATATACGATTACTAGCGATTCCAGCTTCATGCAGGCGAGTTGCAGCCTGCAATCTGAACTGAGAGGGAGTTTTTGGGATTGGCTTCATATCGCTATGTTGCAGCCCTTTGTCTCCCCCATTGTAGTACGTGTGTAGCCCTGGGCATAAAGGCCATGATGACTTGACATCATCCCCTCCTTCCTCACACCTTACGGCGGCAGTTTCTTTAGAGTTCCCAGCATTACCTGTTGGCAACTAAAGATAGGGGTTGCGCTCGTTGCGGGACTTAACCCAACACCTCACGGCACGAGCTGACGACAGCCATGCAGCACCTTACTGGCAGTGTATTGCTACAAAGTGAGCTTTCACCCACGGTCTCCCAGCATT
>10TW_6144
TCTCCTTCCTCTAAGTGATAAGGTTCACCAAACTTTCCACTGCAAAGTTCAGAAGCTGAACACTGCGGCGGTCCGAATTATTCACCGGATCACTCAATCGGTAGGAGCGACGGGCGGTGTGTACAAAGGGCAGGGACGTAATCAGCACGAGCTGATGACTCGTGCTTACTAGGAATTCCTCGTTGAAGATTAATAATTGCAATAATCTATCCCCATCACGATGCATTTTAAAAACGATTACCCAACCCTACCGGGCAAGGTCGTAAACTCGTTGAGTGCATCAGTGTAGCGCGCGTGCAGCCCAGAACATCTAAGGGCATCACAGACCTGTTATTGCCTCAAACTTCCTTGCGTTAGACACGCAAAGTCCCTCTAAGAAGTTGCCCACGTAACCGAAGTTACGTGTAACTATTTAGCAGGTTAAGGTCTCGTTCGTTAACGGAATTAACCAGACAAATCACTCCACCAACTAAGAACGGCCATGCACCACCACCCATAGAATCAAGAAAGAGCATCAAT
>10TW_6178
TCATCCCAGTTACCGCTCATAGCGTAGGGCGCTGCCTCCTTACGGTTGGCTTACGCACTTCGGCTACAAACAACTTCCATGATGTGACGGGCGGTGTGTACAAGGCCCGGGAACGTATTCACGGCGCCGTAGCTGATGCGCCATTACTAGCGATTCCGGCTTCATGGAGGCGAGTTGCAGCCTCCAATCCGAACTGGGCCCAGTTTTTGAGATTTCCTCCACCTCGCGGATTCGGATCATTCTGTACTGGGCATTGTAGTACGTGTGCAGCCCTGGTCGTAAGGGCCATACTGACTTGACGTCATCCCCACCTTCCTCCCCGTTTCACAGGGCAGTCTGTCCAGAGAGCCTTTGCAGGCAACAGGACACAGGGGTTGCGCTCGTTGCGGGACTTAACCCAACATCTCACGACACGAGCTGACGACAGCCATGCAGCACCTGTGCAAATTATCGATATTGCTACCGACTCGCTAACTTTCATTAA
>10TW_6201
TCACCCCAGTCATCAACCCCGCCTTCGGCACCCTCCTCCCTTTCGGGTTAGAGTAATGACTTCGGGCGTGGCTCACTTCCATGGTGTGACGGGCGGTGTGTACAAGGCCCGGGAACGGATTCACCGCAGTATGCTGACCTGCGATTACTAGCGATTCCTCCTTCATGCAGGCGAGTTGCAGCCTGCAATCTGAACTGTGCCAGGGTTTGTGAGATTCGCTCTCCCTCGCGGGTTGGCTGCTCTGTGTCCCTCGCATTGTAGTACGTGTGTCGCCCAGGACGTAAGGGCCATGCTGACTTGACGTCATCCTCACCTTCCTCCGGTTTGTCACCGGCAGTCTCGCTAGAGTTCCCAACTTAATGATGGCAACTAACGACGAGGGTTGCGCTCGTTGCGGGACTTAACCCAACATCTCACGACACGAGCTGACGACAGCCATGCAGCACCTGTCTTCTGGTTCCTTACGGCACTCTCCCCTTTCAAGGAGATT
>10TW_6218
TCACCCCAGTCATCAACCCCGCCTTCGGCACCCTCCTCCCCCGAAAGGGTTAGAGTAATGACTTCGGGCGTGGCTCACTTCCATGGTGTGACGGGCGGTGTGTACAAGGCCCGGGAACGGATTCACCGCAGTATGCTGACCTGCGATTACTAGCGATTCCTCCTTCATGCAGGCGAGTTGCAGCCTGCAATCTGAACTGTGCCAGGGTTTGTGAGATTCGCTCTCCCTCGCGGGTTGGCTGCTCTGTGTCCCTCGCATTGTAGTACGTGTGTCGCCCAGGACGTAAGGGCCATGCTGACTTGACGTCATCCTCACCTTCCTCCGGTTTGTCACCGGCAGTCTCGCTAGAGTTCCCAACTTAATGATGGCAACTAACGACGAGGGTTGCGCTCGTTGCGGGACTTAACCCAACATCTCACGACACGAGCTGACGACAGCCATGCAGCACCTGTCTTCTGGTTCCTTACGGCACTCTCCCCTTTCAAGGAGATT
>10TW_6250
TCACCCCAGTCATCAACCCCGCCTTCGGCACCCTCCTCCCTTTCGGGTTAGAGTAATGACTTCGGGCGTGGCTCACTTCCATGGTGTGACGGGCGGTGTGTACAAGGCCCGGGAACGTATTCACCGCAGTATGCTGACCTGCGATTACTAGCGATTCCGCCTTCATGCAGGCGAGTTGCAGCCTGCAATCTGAACTAAGACCGGGTTTATGAGATTAGCTTGCATTCGCATGCTTGCGACTCTTTGTCCCGGCCATTGTAGTACGTGTGTAGCCCAAGGCGTAAGGGGCATGATGACTTGACGTCATCCCCACCTTCCTCCGGTTTGTCACCGGCAGTCTCTCTAGAGTGCCCAACTTAATGATGGCAACTAAAAACGAGGGTTGCGCTCGTTGCGGGACTTAACCCAACATCTCACGACACGAGCTGACGACAGCCATGCACCACCTGTGTTCGTGCTCCCGAAGGCACTCCTCCCTTTCAAGAGGATTCACGAC
>10TW_6254
TCACCCCAGTCATCAACCCCGCCTTCGGCACCCTCCTCCCCCGAAAGGGTTAGAGTAATGACTTCGGGCGTGGCTCACTTCCATGGTGTGACGGGCGGTGTGTACAAGGCCCGGGAACGGATTCACCGCAGTATGCTGACCTGCGATTACTAGCGATTCCTCCTTCATGCAGGCGAGTTGCAGCCTGCAATCTGAACTGTGCCAGGGTTTGTGAGATTCGCTCTCCCTCGCGGGTTGGCTGCTCTGTGTCCCTCGCATTGTAGTACGTGTGTCGCCCAGGACGTAAGGGCCATGCTGACTTGACGTCATCCTCACCTTCCTCCGGTTTGTCACCGGCAGTCTCGCTAGAGTTCCCAACTTAATGATGGCAACTAACGACGAGGGTTGCGCTCGTTGCGGGACTTAACCCAACATCTCACGACACGAGCTGACGACAGCCATGCAGCACCTGTCTTCTGGTTCCTTACGGCACTCTCCCCTTTCAAGGAGATT
>10TW_6263
TCACCCCAGTCATCAACCCCGCCTTCGGCACCCTCCTCCCCCGAAAGGGTTAGAGTAATGACTTCGGGCGTGGCTCACTTCCATGGTGTGACGGGCGGTGTGTACAAGGCCCGGGAACGGATTCACCGCAGTATGCTGACCTGCGATTACTAGCGATTCCTCCTTCATGCAGGCGAGTTGCAGCCTGCAATCTGAACTGTGCCAGGGTTTGTGAGATTCGCTCTCCCTCGCGGGTTGGCTGCTCTGTGTCCCTCGCATTGTAGTACGTGTGTCGCCCAGGACGTAAGGGCCATGCTGACTTGACGTCATCCTCACCTTCCTCCGGTTTGTCACCGGCAGTCTCGCTAGAGTTCCCAACTTAATGATGGCAACTAACGACGAGGGTTGCGCTCGTTGCGGGACTTAACCCAACATCTCACGACACGAGCTGACGACAGCCATGCAGCACCTGTCTTCTGGTTCCTTACGGCACTCTCCCCTTTCAAGGAGATT
>10TW_6280
TAGTCCCAGTCACCAGCCTTGCCGTGGGCACGCATGAAATTGCGCGACTTCGGGCACTGCCAGCTCCCATGACTTGACGGGCGGTGTGTACAAGGCTCAGGAACATATTCACCGCGGCGTAGCTGATCCGCGATTACTAGCGATTCCAACTTCATGCGGGCGAATTTCAGCCCGCAATCTGAACTGGGGTATGCTTTAGCGATTTGCTCCACCTTGCGGTCTTGCATCGTTCTGTACATACCATTGTAGCACGTGTGCAGCCCTAGACATAAAGGCCATGAGGACTTGACGTCATCCCCACCTTCCTCCGGTTTGACACCGGCAGTCTCGCTACAGTCCTCGCCATTACGCGTTAGCAAGTAGCGACAGGGGTTGCGCTCGTTGAGGGACTTAACCCGACACTTCACAGCACGAGCTGACGACAGCCATGCAGCACCTGTTCACGTTCCGCCCTTGCGGGTGTACCTCTACTTTCAT
>10TW_6286
TAGTCCCAGTCACCAGCCTTGCCGTGGGCACGCATGAATTTGCGCGACTTCGGGCACTGCCAGCTCCCATGACTTGACGGGCGGTGTGTACAAGGCTCAGGAACATATTCACCGCGGCGTAGCTGATCCGCGATTACTAGCGATTCCGACTTCAAGGAGGCGGGTTGCAGCCTCCTATCTGAACTGGGGTGAACTTTAAGCGATTTGCTCCACCTCGCGGTCTTGCATCGTTCTGTATTCACCATTGTAGCACGTGTGCAGCCCCAGGCATAAGGGCCATGAGGACTTGACGTCATCCCCACCTTCCTCCGGTTTGACACCGGCAGTCTCGCTAGAGTTCCCAACTTAATGATGGCAACTAACGACGAGGGTTGCGCTCGTTGCGGGACTTAACCCAACATCTCACGACACGAGCTGACGACAGCCATGCAGCACCTGTCTTCCGGTTCCTTACGGCACTCTCCCCGTTTTCAAGGAGATT
>10TW_6321
TAGTCCCAGTCACCAGCCTTGCCGTGGGCACGCATGAAATTGCGCGACTTCGGGCACTGCCAGCTCCCATGACTTGACGGGCGGTGTGTACAAGGCTCAGGAACATATTCACCGCGGCGTAGCTGATCCGCGATTACTAGCGATTCCAACTTCATGCGGGCGAATTTCAGCCCGCAATCTGAACTGGGGTATGCTTTAGCGATTTGCTCCACCTTGCGGTCTTGCATCGTTCTGTACATACCATTGTAGCACGTGTGCAGCCCTAGACATAAAGGCCATGAGGACTTGACGTCATCCCCACCTTCCTCCGGTTTGACACCGGCAGTCTCGCTACAGTCCTCGCCATTACGCGTTAGCAAGTAGCGACAGGGGTTGCGCTCGTTGAGGGACTTAACCCGACACTTCACAGCACGAGCTGACGACAGCCATGCAGCACCTGTTCACGTTCCGCCCTTGCGGGTGTACCTCTACTTTCAT
>10TW_6327
TAGTCCCAGTCACCAGCCTCGCCGTGGGCACCCCTGAAATGAGGCGACTTCGGGCGCTACCGGCTTCCATGACTTGACGGGCGGTGTGTACAAGGCTCAGGAACATATTCACCGCGGCGTAGCTGATCCGCGATTACTAGCGATTCCAACTTCATGGAGGCGAGTTGCAGCCTCCAATCCGAACTGGGGCACCTTTTGAGCGATTTCCTCCACCTTGCGGTCTCGGATCGTTCTGTCGGTGCCATTGTAGCACGTGTGCAGCCCTAGGCATAAGGGCCATGAGGACTTGACGTCATCCCCACCTTCCTCCGGTTTGACACCGGCAGTCTCACTAGAGTCCACAGCATTACCTGTTTGCAACTAGTGACAGGGGTTGCGCTCGTTGAGGGACTTAACCCGACACTTCACAGCACGAGCTGACGACAGCCATGCAGCACCTGTGCACGTTCCACTCTTGCGAGTGTTGCCTCCTTTCAGGAGGTTAATCCG
>10TW_6330
TAGTCCCAGTCACCAGCCTTGCCGTGGGCACGCATGAAATTGCGCGACTTCGGGCACTGCCAGCTCCCATGACTTGACGGGCGGTGTGTACAAGGCTCAGGAACATATTCACCGCGGCGTAGCTGATCCGCGATTACTAGCGATTCCAACTTCATGCGGGCGAATTTCAGCCCGCAATCTGAACTGGGGTATGCTTTAGCGATTTGCTCCACCTTGCGGTCTTGCATCGTTCTGTACATACCATTGTAGCACGTGTGCAGCCCTAGACATAAAGGCCATGAGGACTTGACGTCATCCCCACCTTCCTCCGGTTTGACACCGGCAGTCTCGCTACAGTCCTCGCCATTACGCGTTAGCAAGTAGCGACAGGGGTTGCGCTCGTTGAGGGACTTAACCCGACACTTCACAGCACGAGCTGACGACAGCCATGCAGCACCTGTTCACGTTCCGCCCTTGCGGGTGTACCTCTACTTTCAT
>10TW_6335
TAGCCCCAGTTACTAGTTTTACCCTAGGCGGCTCCTTGCGGTTACCGACTTTAGGTACACCCAGCTTCCATGGCTTGACGGGCGGTGTGTACAAGGTCCGGGAACGTATTCACCGTAGCATTGCTGATCTACGATTACTAGCGATTCCAGCTTCATGGGGTCGAGTTGCAGACCCCAATCCGAACTGAGAGAAGGTTTTTGAGATTAGCTCCCTGTTGCCAGGTGGCGACCCTTTGTCCTCCCCATTGTAGTACGTGTGTAGCCCTGGGCATAAAGGCCATGATGACTTGACATCATCCCCTCCTTCCTCACGCCTTACGGCGGCAGTTTCTTCAGAGTTCCCACCATTACGTGCTGGCAACTGAAAATAGGGGTTGCGCTCGTTGCGGGACTTAACCCAACACCTCACGGCACGAGCTGACGACAGCCATGCAGCACCTTGCTTTGTGTCTATTGCTAGAAAGATTCCTTTCAGAACCGGTCACGCGCATTCTAGCCCAGGTAAGGTTCCTCGCGT
>10TW_6386
TCACCCCAGTTACCGACCACTCCTTGGGGACCTGCCTCCCTTGCGGGTTAGCGCAGCCACTTCTGGAGCAATCGACTCCCATGGTGTGACGGGCGGTGTGTACAAGGCCCGGGAACGTATTCACCGCTGCCTGCTGATCAGCGATTACTAGCGATTCCGACTTCATGCAGTCGAGTTGCAGACTGCAATCCGTACTGAGGTCGGCTTTTCCCGATTCGCTCCCCCTCGCGGGTTAGCAGCGTTCTGTACCGACCATTGTAGCACGTGTGTAGCCCTGGACATAGGGGCCATGAGGACTTGACGTCATCCCCACCTTCCTCCGGCTTGACGCCGGCAGTCTCCTTAGAGTGCCCAGCCGAACTGATGGCAACTAAGGACAGGGGTTGCGCTCGTTGCGGGACTTAACCCAACATCTCACGACACGAGCTGACGACAGCCATGCAGCACCTGTCTACCGATTCTCTTGCGAGCACCCCGCTATTTCTAGCAAGTTCC
>10TW_6456
TCACCCCAGTCATGAATCCTACCGTGGTAATCGTCTTCCTTGCGGGTTAGACTAACTACTTCTGGTAAACCCACTCCATGGTGTGACGGGCGGTGTGTACAAGGCCCGGGAACGTATTCACCGCGACATGCTGATCCGCGATTACTAGCGATTCCGACTTCATGCAGTCGAGTTGCAGACTACAATCCGGACTACGATCGGCTTTCTGGGATTGGCTCCCCCTCGCGGGTTGGCAACCCTCTGTACCGACCATTGTATTACGTGTGAAGCCCTGGCCATAAGGGCCATGAGGACTTGACGTCATCCCCACCTTCCTCCGGTTTGTCACCGGCAGTCCCATTAAAGTGCCCAACTAAATGATGGCAATTAATGGCAAGGGTTGCGCTCGTTGCGGGACTTAACCCAACATCTCACGACACGAGCTGACGACAGCCATGCAGCACCTGTGTTACCGTTCTCTTTCGAGCACTTGAACATCTCTGCTCAATTCGGTACATGTCAAGGCCAA
>10TW_6458
TCATCCCAGTTACCGCTCATACCTTAGGGCGCTGCCTCCTTGCGGTTGGCGCGCGCACTTCGGGTACAAACGACTCCCATGATGTGACGGGCGGTGTGTACAAGACCCGGGAACGTATTCACGGCGCCGTAGCTGATGCGCCATTACTAGCGATTCCGGCTTCATGGAGGCGAGTTGCAGCCTCCAATCCGAACTGGGCCCGACTTTGGTGATTTCCTCCACCTTGCGGTCTCGGATCCTTCTGTGTCGGGCATTGTAGTACGTGTGCAGCCCTGGCCGTAAGGGCCATACTGACTTGACGTCGTCCCCACCTTCCTCCCCGTTGAACAGGGCAGTCTGAACAGAGTGCCGGAGACTCACGTCTCCATGGCAACAGTTCACAGGGGTTGCGCTCGTTGCGGGACTTAACCCAACATCTCACGACACGAGCTGACGACAGCCATGCAGCACCTGTGCAAATTGTGTATTGCTACACTCACCGGCTTTCACCGGATT
>10TW_6462
TAGTCCCAATCGCCAGTCCCACCTTCGACGGCTCCCTCCTTGCGGTTGGGCCACCGGCTTCGGGTGTTACCGACTTTCGTGACTTGACGGGCGGTGTGTACAAGGCCCGGGAACGTATTCACCGCAGCGTTGCTGATCTGCGATTACTAGCGACTCCGACTTCATGGGGTCGAGTTGCAGACCCCAATCCGAACTGAGACCGGCTTTTTGGGATTCGCTCCACCTTGCGGTTTCGCAGCCCTTTGTACCGGCCATTGTAGCATGCGTGCAGCCCTGGACATAAGGGGCATGATGACTTGACGTCATCCCCACCTTCCTCCGAGTTGACCCCGGCAGTCTCCTATGAGTCCCCGACATTACTCGCTGGCAACATAGGACGAGGGTTGCGCTCGTTGCGGGACTTAACCCAACATCTCACGACACGAGCTGACGACAGCCATGCACCACCTGTATGGGGCCCTTGCGGACCTGACATCTCTGCCAGTTTTCCCCATATGTCAAACCCAGGTAAGGTTCTTCG
>10TW_6469
TAGTCCCAGTCACCAGCCTTGCCGTGGGCACGCATGAAATTGCGCGACTTCGGGCACTGCCAGCTCCCATGACTTGACGGGCGGTGTGTACAAGGCTCAGGAACATATTCACCGCGGCGTAGCTGATCCGCGATTACTAGCGATTCCAACTTCATGCGGGCGAATTTCAGCCCGCAATCTGAACTGGGGTATGCTTTAGCGATTTGCTCCACCTTGCGGTCTTGCATCGTTCTGTACATACCATTGTAGCACGTGTGCAGCCCTAGACATAAAGGCCATGAGGACTTGACGTCATCCCCACCTTCCTCCGGTTTGACACCGGCAGTCTCGCTACAGTCCTCGCCATTACGCGTTAGCAAGTAGCGACAGGGGTTGCGCTCGTTGAGGGACTTAACCCGACACTTCACAGCACGAGCTGACGACAGCCATGCAGCACCTGTTCACGTTCCGCCCTTGCGGGTGTACCTCTACTTTCAT
>10TW_6538
TCATCCCAGTTACCAGTTGCACCTTAGGACCCTGCCTCCTGGTTACCCAGGTTGGCGCGGATACTTCGGGTGCTACCGGCTCCCATGATGTGACGGGCGGTGTGTACAAGACCCGGGAACGTATTCACGGCACCGTAGCTGATGCGCCATTACTAGCGATTCCGGCTTCATGGAGGCGAGTTGCAGCCTCCAATCCGAATTGAGGCCAGTTTTTGGGATTTCCTCCCCCTCGCGGGATCGGTTCACTCTGTACTGGCCATTGTAGTACGTGTGCAGCCCTGGGCGTAAGGGCCATACTGACTTGACGTCGTCCCCACCTTCCTCCTAGTTGATCTAGGCAGTCCATTTAGAGTCCCCGGCATGATCCGCTGGCAACTAAATGCAGGGGTTGCGCTCGTTGCGGGACTTAACCCAACATCTCACGACACGAGCTGACGACAGCCATGCAGCACCTGTGCAAAGTGTGGATTGCTCCACTCACGCGCTTTCACGCGATT
>10TW_6539
TAGTCCCAGTCACCAGCCTTGCCGTGGGCACGCATGAAATTGCGCGACTTCGGGCACTGCCAGCTCCCATGACTTGACGGGCGGTGTGTACAAGGCTCAGGAACATATTCACCGCGGCGTAGCTGATCCGCGATTACTAGCGATTCCAACTTCATGCGGGCGAATTTCAGCCCGCAATCTGAACTGGGGTATGCTTTAGCGATTTGCTCCACCTTGCGGTCTTGCATCGTTCTGTACATACCATTGTAGCACGTGTGCAGCCCTAGACATAAAGGCCATGAGGACTTGACGTCATCCCCACCTTCCTCCGGTTTGACACCGGCAGTCTCGCTACAGTCCTCGCCATTACGCGTTAGCAAGTAGCGACAGGGGTTGCGCTCGTTGAGGGACTTAACCCGACACTTCACAGCACGAGCTGACGACAGCCATGCAGCACCTGTTCACGTTCCGCCCTTGCGGGTGTACCTCTACTTTCAT
>10TW_6640
TCACCCCAGTCACTAGCCCTGCCTTAGGCATCCTCCTCCTCGAAAGGTTGGAGTAACGACTTCGGGCGTGACCAGCTCCCATGGTGTGACGGGCGGTGTGTACAAGGCCCGGGAACGAATTCACCGCAGTATGCTGACCTGCGATTACTAGCGATTCCTCCTTCATGCAGGCGAGTTTCAGCCTGCAATCTGAACTGAGGCCGGGTTTGCTGGGATTCGCTTGTCCTCGCGGATTAGCTGCCCGTTGTCCCGACCATTGTAGTACGTGTGTAGCCCAAGACGTAAGGGGCATGCTGACTTGACGTCATCCCCACCTTCCTCCGGTTTGTCACCGGCAGTCTCTCTAGAGTTCCCAACTTAATGATGGCAACTAAAGACGAGGGTTGCGCTCGTTGCGGGACTTAACCCAACATCTCACGACACGAGCTGACGACAGCCATGCACCACCTGTGTTCTAGCTCCCTAAGGCACTCCCACCTTTCAGCAGGATT
>10TW_6656
TCACCCCAGTCATCAACCCCGCCTTCGGCACCCTCCTCCCCCGAAAGGGTTAGAGTAATGACTTCGGGCGTGGCTCACTTCCATGGTGTGACGGGCGGTGTGTACAAGGCCCGGGAACGGATTCACCGCAGTATGCTGACCTGCGATTACTAGCGATTCCTCCTTCATGCAGGCGAGTTGCAGCCTGCAATCTGAACTGTGCCAGGGTTTGTGAGATTCGCTCTCCCTCGCGGGTTGGCTGCTCTGTGTCCCTCGCATTGTAGTACGTGTGTCGCCCAGGACGTAAGGGCCATGCTGACTTGACGTCATCCTCACCTTCCTCCGGTTTGTCACCGGCAGTCTCGCTAGAGTTCCCAACTTAATGATGGCAACTAACGACGAGGGTTGCGCTCGTTGCGGGACTTAACCCAACATCTCACGACACGAGCTGACGACAGCCATGCAGCACCTGTCTTCTGGTTCCTTACGGCACTCTCCCCTTTCAAGGAGATT
>10TW_6664
TCACCCCAGTCATGAATCACACCGTGGTAACCGTCCCCCTTGCGGTTAGACTAGCTACTTCTGGTGCAACCCACTCCCATGGTGTGACGGGCGGTGTGTACAAGGCCCGGGAACGTATTCACCGCGGCATTCTGATCCGCGATTACTAGCGATTCCGACTTCATGGAGTCGAGTTGCAGACTCCAATCCGGACTACGACGCGTTTTGTGGGATTTGCTCACCCTCGCGGGGTTGCGGCCCTCTGTGCGCGCCATTGTAGCACGTGTGTAGCCCAGGTCGTAAGGGCCATGATGACTTGACGTCATCCCCACCTTCCTCCGGTTTGTCACCGGCAGTCTCCTTAAAGTTCCCGACATTACTCGCTGGCAAATAAGGATAAGGGTTGCGCTCGTTACGGGACTTAACCCAACATCTCACGACACGAGCTGACGACAGCCATGCAGCACCTGTCTCAGAGTTCCCGAAGGCACGAAGCTATCTCTAGCGACTTCTCTGGATGTCAAGACCG
>10TW_6666
TCACCCCAGTCATCAACCCCGCCTTCGGCACCCTCCTCCCCCGAAAGGGTTAGAGTAATGACTTCGGGCGTGGCTCACTTCCATGGTGTGACGGGCGGTGTGTACAAGGCCCGGGAACGGATTCACCGCAGTATGCTGACCTGCGATTACTAGCGATTCCTCCTTCATGCAGGCGAGTTGCAGCCTGCAATCTGAACTGTGCCAGGGTTTGTGAGATTCGCTCTCCCTCGCGGGTTGGCTGCTCTGTGTCCCTCGCATTGTAGTACGTGTGTCGCCCAGGACGTAAGGGCCATGCTGACTTGACGTCATCCTCACCTTCCTCCGGTTTGTCACCGGCAGTCTCGCTAGAGTTCCCAACTTAATGATGGCAACTAACGACGAGGGTTGCGCTCGTTGCGGGACTTAACCCAACATCTCACGACACGAGCTGACGACAGCCATGCAGCACCTGTCTTCTGGTTCCTTACGGCACTCTCCCCGTTTCAAGGAGATT
>10TW_6702
TCACCCCAGTCATCAACCCCGCCTTCGGCACCCTCCTCCCCCGAAAGGGTTAGAGTAATGACTTCGGGCGTGGCTCACTTCCATGGTGTGACGGGCGGTGTGTACAAGGCCCGGGAACGGATTCACCGCAGTATGCTGACCTGCGATTACTAGCGATTCCTCCTTCATGCAGGCGAGTTGCAGCCTGCAATCTGAACTGTGCCAGGGTTTGTGAGATTCGCTCTCCCTCTCGGGTTGGCTGCTCTGTGTCCCTCGCATTGTAGTACGTGTGTCGCCCAGGACGTAAGGGCCATGCTGACTTGACGTCATCCTCACCTTCCTCCGGTTTGTCACCGGCAGTCTCGCTAGAGTTCCCAACTTAATGATGGCAACTAACGACGAGGGTTGCGCTCGTTGCGGGACTTAACCCAACATCTCACGACACGAGCTGACGACAGCCATGCAGCACCTGTCTTCTGGTTCCTTACGGCACTCTCCCCTTTCAAGGAGATT
>10TW_6733
TCACCCCAGTCATCAACCCCGCCTTCGGCACCCTCCTCCCCCGAAAGGGTTAGAGTAATGACTTCGGGCGTGGCTCACTTCCATGGTGTGACGGGCGGTGTGTACAAGGCCCGGGAACGGATTCACCGCAGTATGCTGACCTGCGATTACTAGCGATTCCTCCTTCATGCAGGCGAGTTGCAGCCTGCAATCTGAACTGTGCCAGGGTTTGTGAGATTCGCTCTCCCTCGCGGGTTGGCTGCTCTGTGTCCCTCGCATTGTAGTACGTGTGTCGCCCAGGACGTAAGGGCCATGCTGACTTGACGTCATCCTCACCTTCCTCCGGTTTGTCACCGGCAGTCTCGCTAGAGTTCCCAACTTAATGATGGCAACTAACGACGAGGGTTGCGCTCGTTGCGGGACTTAACCCAACATCTCACGACACGAGCTGACGACAGCCATGCAGCACCTGTCTTCTGGTTCCTTACGGCACTCTCCCCTTTCAAGGAGATT
>10TW_6740
TCACCCCAGTCACTAGCCCTGCCTTAGGCATCCTCCTCCTCGAAAGGTTGGAGTAACGACTTCGGGCGTGACCAGCTCCCATGGTGTGACGGGCGGTGTGTACAAGGCCCGGGAACGAATTCACCGCAGTATGCTGACCTGCGATTACTAGCGATTCCTCCTTCATGCAGGCGAGTTTCAGCCTGCAATCTGAACTGAGGCCGGGTTTGCTGGGATTCGCTTGTCCTCGCGGATTAGCTGCCCGTTGTCCCGACCATTGTAGTACGTGTGTAGCCCAAGACGTAAGGGGCATGCTGACTTGACGTCATCCCCACCTTCCTCCGGTTTGTCACCGGCAGTCTCTCTAGAGTTCCCAACTTAATGATGGCAACTAAAGACGAGGGTTGCGCTCGTTGCGGGACTTAACCCAACATCTCACGACACGAGCTGACGACAGCCATGCACCACCTGTGTTCTGGTTCCCTAAGGCACTCTCAACTTTCATCAAGATTCCAGAC
>10TW_6774
TCACCCCAGTCATCAACCCCGCCTTCGGCACCCTCCTCCCTTTCGAGTTAGAGTAATGACTTCGGGCGTGGCTCACTTCCATGGTGTGACGGGCGGTGTGTACAAGGCCCGGGAACGGATTCACCGCAGTATGCTGACCTGCGATTACTAGCGATTCCTCCTTCATGCAGGCGAGTTGCAGCCTGCAATCTGAACTGTGCCAGGGTTTGTGAGATTCGCTCTCCCTCGCGGGTTGGCTGCTCTGTGTCCCTCGCATTGTAGTACGTGTGTCGCCCAGGACGTAAGGGCCATGCTGACTTGACGTCATCCTCACCTTCCTCCGGTTTGTCACCGGCAGTCTCGCTAGAGTTCCCAACTTAATGATGGCAACTAACGACGAGGGTTGCGCTCGTTGCGGGACTTAACCCAACATCTCACGACACGAGCTGACGACAGCCATGCAGCACCTGTCTTCTGGTTCCTTACGGCACTCTCCCCTTTCAAGGAGATTCC
>10TW_6784
TCACCCCAGTCATCAACCCCGCCTTCGGCACCCTCCTCCCCCGAAAGGGTTAGAGTAATGACTTCGGGCGTGGCTCACTTCCATGGTGTGACGGGCGGTGTGTACAAGGCCCGGGAACGGATTCACCGCAGTATGCTGACCTGCGATTACTAGCGATTCCTCCTTCATGCAGGCGAGTTGCAGCCTGCAATCTGAACTGTGCCAGGGTTTGTGAGATTCGCTCTCCCTCGCGGGTTGGCTGCTCTGTGTCCCTCGCATTGTAGTACGTGTGTCGCCCAGGACGTAAGGGCCATGCTGACTTGACGTCATCCTCACCTTCCTCCGGTTTGTCACCGGCAGTCTCGCTAGAGTTCCCAACTTAATGATGGCAACTAACGACGAGGGTTGCGCTCGTTGCGGGACTTAACCCAACATCTCACGACACGAGCTGACGACAGCCATGCAGCACCTGTCTTCTGGTTCCTTACGGCACTCTCCCCTTTCAAGGAGATT
>10TW_6807
TCACCCCAGTCATCAACCCCGCCTTCGGCACCCTCCTCCCCCGAAAGGGTTAGAGTAATGACTTCGGGCGTGGCTCACTTCCATGGTGTGACGGGCGGTGTGTACAAGGCCCGGGAACGGATTCACCGCAGTATGCTGACCTGCGATTACTAGCGATTCCTCCTTCATGCAGGCGAGTTGCAGCCTGCAATCTGAACTGTGCCAGGGTTTGTGAGATTCGCTCTCCCTCGCGGGTTGGCTGCTCTGTGTCCCTCGCATTGTAGTACGTGTGTCGCCCAGGACGTAAGGGCCATGCTGACTTGACGTCATCCTCACCTTCCTCCGGTTTGTCACCGGCAGTCTCGCTAGAGTTCCCAACTTAATGATGGCAACTAACGACGAGGGTTGCGCTCGTTGCGGGACTTAACCCAACATCTCACGACACGAGCTGACGACAGCCATGCAGCACCTGTCTTCTGGTTCCTTACGGCACTCTCCCCTTTCAAGGAGATT
>10TW_6812
TCACCCCAGTTGCTGACTATACCTTGGTCAAACGCCTCCTTGCGGTTAGCAATCTGCTTTAAGGTAGAACCAACTTCCATGGTGTGACGGGCGGTGTGTACAAGACCCGGGAACGTATTCACCGTAGCACGCTGATCTACGATTACTAGCGATTCCAGCTTCATGCACTCGAGTTGCAGAGTGCAATCCGAACTGAGGTAGATTTTTGAGTTTAGCTTAGCGTCGCCACTTTGCATCTCATTGTCACTACCATTGTAGCACGTGTGTAGCCCAACCCGTAAGGGCCATGAGGACTTGACGTCATCCCCACCTTCCTCCAGCTTATCACTGGCAGTTCTTTCAGAGTGCCCAGCATGACCTGATGGCAACTAAAAGTAGGGGTTGCGCTCGTTGCGGGACTTAACCCAACATCTCACGACACGAGCTGACGACAGCCATGCAGCACCTGTGTTCTGTCCGGCCGAACCGAAAAGTCTAGTTTCCTAAA
>10TW_6814
TCTCCTTCCTCTAAATGATAAGGTTTAATCAACTTCCCGCAGCATCGACGGCGAACCGCCTCAGCCGCAGTCCGAAGATTTCACCGGATCATTCAATCGGTAGGAGCGACGGGCGGTGTGTACAAAGGGCAGGGACGTAATCAACGCGAGCTGATGACTCACGCTTACTAGGAATTCCTCGTTGAAGATTAATAGTTGCAATAATCTATCCCCATCACGATGAAATTTGCAAGATTACCCGGTCCTGTCGAACGAGGTGAATGCTTGTTGCTTTCATCAGTGTAGCGCGCGTGCGGCCCAGAACATCTAAGGGCATCACAGACCTGTTATTGCCTCAAACTTCCACTCGCTAGGCACGAATAGTCCCTCTAAGAAGTTGTCCCCCCACAGAAAGTGAAGGTAACTATTTAGCAGGTTAAGGTCTCGTTCGTTAACGGAATTAACCAGACAAATCACTCCACCAACTAAGAACGGCCATGCACCACCACCCATAGAATCAAGAAAGAGCTCT
>10TW_6829
TCACCCCAGTCATCAACCCCGCCTTCGGCACCCTCCTCCCCCGAAAGGGTTAGAGTAATGACTTCGGGCGTGGCTCACTTCCATGGTGTGACGGGCGGTGTGTACAAGGCCCGGGAACGGATTCACCGCAGTATGCTGACCTGCGATTACTAGCGATTCCTCCTTCATGCAGGCGAGTTGCAGCCTGCAATCTGAACTGTGCCAGGGTTTGTGAGATTCGCTCTCCCTCGCGGGTTGGCTGCTCTGTGTCCCTCGCATTGTAGTACGTGTGTCGCCCAGGACGTAAGGGCCATGCTGACTTGACGTCATCCTCACCTTCCTCCGGTTTGTCACCGGCAGTCTCGCTAGAGTTCCCAACTTAATGATGGCAACTAACGACGAGGGTTGCGCTCGTTGCGGGACTTAACCCAACATCTCACGACACGAGCTGACGACAGCCATGCAGCACCTGTCTTCTGGTTCCTTACGGCACTCTCCCCTTTCAAGGAGATT
>10TW_6833
TCATCCCAGTTACCAGCTACACCTTAGAACACTACCTCCCTTGCGGGTTGGTGCGTGCGCTTCGGGTGCGACCGGCTTCCATGATGTGACGGGCGGTGTGTACAAGACCCGGGAACGTATTCACGGCACCGTAGATGATGTGCCATTACTAGCGATTCCAACTTCATGGAGGCGAGTTGCAGCCTCCAATCCGAACTGGGCCCAGTTTTACAGATTTCCTCCACCTCGCGGTATCGGTTCTCATTGTACTGGGCATTGTAGTACGTGTGCAGCCCAAGGCGTAAGGGCCATACTGACCTGACGTCGTCCCCACCTTCCTCCCAGTTGATCTGGGCAGTCTGAATAGAGTTCCCACCATGACGTGCTGGCAACTATTCACAAGGGTTGCGCTCGTTGCGGGACTTAACCCAACATCTCACGACACGAGCTGACGACGGCCATGCAGCACCTGTGGAAGTTCCCCGAAGGGTCACACGCTTTCACGTGCTTAGAAATCCAT
>10TW_6842
TCACTTCGATCAAGTTGACCAACTTCGATCCTTCCATAAACATTCATTTCTTCGTGATTCAGAGGAATTTGTTACCTGTTTACTTCTGGGTTCTTCAGAAAATCCCCTCTCTTAAAGTGTGACGGGCGGTATGTACAAAGCTTAGGTACATATTCACCGAAGCGTTCTGATCTTCGATTACTAACAATTCCTGCTTCATGAGCTCGAGTTGCAGAGCTCAATCCGTACTGGGATGCGATTTATAGTTTTGCTCCAGATTACTCTTTTGCATCTTTTTGTGCGCATCATTGTAGCACATGTGTAGCCCTCCCCGATAAGGGCCATGCGGACTTGACGTCATCCTCACCTTCCTTCTACCTTTAGTAGACTGTCTATTATGCACCGTGAATGACATAATACAAGGGTTTGCGCTCGTTAACGAACTTAATCTAACATCTCACGACACGAGCTGACGACAGCCATGCAGCACCTGTTTTAGGATTTTAATATAAAACCTA
>10TW_6843
TAGTCCCAATCGCCAGTCCCACCTTCGACGGCTCCCTCCTTGCGGTTGGGCCACCGGCTTCGGGTGTTACCGACTTTCGTGACTTGACGGGCGGTGTGTACAAGGCCCGGGAACGTATTCACCGCAGCGTTGCTGATCTGCGATTACTAGCGACTCCGACTTCATGGGGTCGAGTTGCAGACCCCAATCCGAACTGAGACCGGCTTTTTGGGATTCGCTCCACCTTGCGGTTTCGCAGCCCTTTGTACCGGCCATTGTAGCATGCGTGCAGCCCTGGACATAAGGGGCATGATGACTTGACGTCATCCCCACCTTCCTCCGAGTTGACCCCGGCAGTCTCCTATGAGTCCCCGACATTACTCGCTGGCAACATAGGACGAGGGTTGCGCTCGTTGCGGGACTTAACCCAACATCTCACGACACGAGCTGACGACAGCCATGCAGCACCTGTCTTCCGGTTCCTTACGGCACTCTCCCCTTTCAAGGAGATTCCAGAGATGTCAAGTCCTGGTAAGGTT
>10TW_6846
TCACCCCAGTCATCAACCCCGCCTTCGGCACCCTCCTCCCCCGAAAGGGTTAGAGTAATGACTTCGGGCGTGGCTCACTTCCATGGTGTGACGGGCGGTGTGTACAAGGCCCGGGAACGGATTCACCGCAGTATGCTGACCTGCGATTACTAGCGATTCCTCCTTCATGCAGGCGAGTTGCAGCCTGCAATCTGAACTGTGCCAGGGTTTGTGAGATTCGCTCTCCCTCGCGGGTTGGCTGCTCTGTGTCCCTCGCATTGTAGTACGTGTGTCGCCCAGGACGTAAGGGCCATGCTGACTTGACGTCATCCTCACCTTCCTCCGGTTTGTCACCGGCAGTCTCGCTAGAGTTCCCAACTTAATGATGGCAACTAACGACGAGGGTTGCGCTCGTTGCGGGACTTAACCCAACATCTCACGACACGAGCTGACGACAGCCATGCAGCACCTGTCTTCTGGTTCCTTACGGCACTCTCCCCTTTCAAGGAGATT
>10TW_6852
TAGCCCTAGTTACCAGTTTTACCCTAGGCAGCTCCTTACGGTCACCGACTTCAGGTACCCCCAGCTTCCATGGCTTGACGGGCGGTGTGTACAAGGCCCGGGAACGTATTCACCGGATCATGGCTGATATCCGATTACTAGCGATTCCAGCTTCACGGAGTCGAGTTGCAGACTCCGATCCGAACTGAGAACGGTTTTATAGATTCGCTCCTACTCACGTAGTGGCTGCTCTCTGTACCGTCCATTGTAGCACGTGTGTAGCCCAAGGCGTAAGGGCCGTGATGATTTGACGTCATCCCCACCTTCCTCACAGTTTACACTGGCAGTCTTGTTAGAGTTCCCGACATGACTCGCTGGCAACTAACAACAGGGGTTGCGCTCGTTATAGGACTTAACCTGACACCTCACGGCACGAGCTGACGACAACCATGCAGCACCTTATAAATTGTCTTGCGAAAGTTCTGTTTCCAAAACGGTCAATCTACATTTAAGCCTTGGTAAGGTTCCTCGCGTATCA
>10TW_6868
TCACCCCAGTCACGAACCCTGCCGTGGTAATCGCCCTCCTTGCGGTTAGGCTAACTACTTCTGGCAGAACCCGCTCCCATGGTGTGACGGGCGGTGTGTACAAGACCCGGGAACGTATTCACCGTGACATTCTGATCCACGATTACTAGCGATTCCGACTTCACGCAGTCGAGTTGCAGACTGCGATCCGGACTACGACTGGTTTTATGGGATTAGCTCCCCCTCGCGGGTTGGCAACCCTTTGTACCAGCCATTGTATGACGTGTGTAGCCCCACCTATAAGGGCCATGAGGACCTTGACGTCATCCCCACCTTCCTCCGGTTTGTCACCGGCAGTCTCATTAGAGTGCCCAACTAAATGTAGCAACTAATGACAAGGGTTGCGCTCGTTGCGGGACTTAACCCAACATCTCACGACACGAGCTGACGACAGCCATGCAGCACCTGTGTTACGGTTCTCTTTCGAGCACAAATCCATCTCTGGATCCTTCCGTACATGTCAAAGGTGGGTAAGGTTTTTCG
>10TW_6978
TCACCCCAGTCATCAACCCCGCCTTCGGCACCCTCCTCCCCCGAAAGGGTTAGAGTAATGACTTCGGGCGTGGCTCACTTCCATGGTGTGACGGGCGGTGTGTACAAGGCCCGGGAACGGATTCACCGCAGTATGCTGACCTGCGATTACTAGCGATTCCTCCTTCATGCAGGCGAGTTGCAGCCTGCAATCTGAACTGTGCCAGGGTTTGTGAGATTCGCTCTCCCTCGCGGGTTGGCTGCTCTGTGTCCCTCGCATTGTAGTACGTGTGTCGCCCAGGACGTAAGGGCCATGCTGACTTGACGTCATCCTCACCTTCCTCCGGTTTGTCACCGACAGTCTCGCTAGAGTTCCCAACTTAATGATGGCAACTAACGACGAGGGTTGCGCTCGTTGCGGGACTTAACCCAACATCTCACGACACGAGCTGACGACAGCCATGCAGCACCTGTCTTCTGGTTCCTTACGGCACTCTCCCCTTTCAAGGAGATT
>10TW_6979
TCACCCCAGTCATCAACCCCGCCTTCGGCACCCTCCTCCCTTTCGAGTTAGAGTAATGACTTCGGGCGTGGCTCACTTCCATGGTGTGACGGGCGGTGTGTACAAGGCCCGGGAACGGATTCACCGCAGTATGCTGACCTGCGATTACTAGCGATTCCTCCTTCATGCAGGCGAGTTGCAGCCTGCAATCTGAACTGTGCCAGGGTTTGTGAGATTCGTTCTCCCTCGCGGGTTGGCTGCTCTGTGTCCCTCGCATTGTAGTACGTGTGTCGCCCAGGACGTAAGGGCCATGCTGACTTGACGTCATCCTCACCTTCCTCCGGTTTGTCACCGGCAGTCTCGCTAGAGTTCCCAACTTAATGATGGCAACTAACGACGAGGGTTGTGCTCGTTGCGGGACTTAACCCAACATCTCACGACACGAGCTGACGACAGCCATGCAGCACCTGTCTTCTGGTTCCTTACGGCACTCTCCCCTTTCAAGGAGATT
>10TW_6989
TAGTCCCAATCGCAGAGTTCATCTTAGGCGCCTGGCTCCTTGCGGTTACCTCAGCGACTTCGGATGCCCCCCACTTTCGTGGCTTGACGGGCGGTGTGTACAAGGCTCAGGAACACATTCACCGCGGTATGCTGACCCGCGATTACTAGCGATTCCAGCTTCATGTAGGCGAGTTGCAGCCTACAATCCGAACTAGGGAGCGTTTTTTGGGATTTGCTCGACCTCGCGGCTTTGCTTCCCTTTGTGCGCTCCATTGTAGGACGTGTGCAGCCCTAGTCATAAGGGCCATGAGGACTTGACGTCATCCCCACCTTCCTCCGGCTTAACGCCGGCGGTCTCTCTAGAGTCCCCGGCTTTACCCGCTGGCAACTAGAGACAAGGGTTTCGCTCGTTAAGCGACTTAACGCGACATCTCACGACACGAGCTGACGACAGCCATGCAGCACCTGTGCACGTTGTACCCGAAGGCCTGGCTCGGCTTTCACCGAGTTAATCCGTGCA
>10TW_6991
TCACCCCAGTCACTAGCCCTGCCTTAGGCATCCTCCTCCTCGAAAGGTTGGAGTAACGACTTCGGGCGTGACCAGCTCCCATGGTGTGACGGGCGGTGTGTACAAGGCCCGGGAACGAATTCACCGCAGTATGCTGACCTGCGATTACTAGCGATTCCTCCTTCATGCAGGCGAGTTTCAGCCTGCAATCTGAACTGAGGCCGGGTTTGCTGGGATTCGCTTGTCCTCGCGGATTAGCTGCCCGTTGTCCCGACCATTGTAGTACGTGTGTAGCCCAAGACGTAAGGGGCATGCTGACTTGACGTCATCCCCACCTTCCTCCGGTTTGTCACCGGCAGTCTCTCTAGAGTTCCCAACTTAATGATGGCAACTAAAGACGAGGGTTGCGCTCGTTGCGGGACTTAACCCAACATCTCACGACACGAGCTGACGACAGCCATGCACCACCTGTGTTCTAGCTCCCTAAGGCACTCCCACCTTTCAGCAGGATT
>10TW_6993
TCACCCTAGTCACTAGCTCTACCTTAGGCGTCCCCCTCCAAACGGTTGAGGTAACGACTTCGGGTATAGCCAGCTTCCATGGTGTGACGGGCGGTGTGTACAAGACCCGGGAACGTATTCACCACCGTATAGCTGACCGGCGATTACTAGCGATTCCACCTTCATGCAGGCGAGTTGCAGCCTGCAATCCGAACTAAGATTAAGTTTTTGAGGTTGGCTTGCTCTCGCGAGGTCGCATCTCTTTGTCTTAACCATTGTAGCACGTGTGTAGCCCAGAGCGTAAGGGGCATGCTGACTTGACGTCATCCTCACCTTCCTCCGATTTATCACCGGCAGTCTCTTTAGTTAGAATATATTCTGTAACAAAAGATAAGGGTTGCGCTCGTTGCGGGACTTAACCCAACATCTCACGACACGAGCTGACGACAGCCATGCACCACCTGTATTTTCATTTGGACTTTCTTTTTTCAAAGAAATGTGAAATATGTCAAGCTCTGGTAAGGTTCTTCGCGTTG
>10TW_7030
TCATCCCAGTTACCGCTCATACCTTAGGGCACTGCCTCCTTGCGGTTGGCGCGCGCACTTTGGGTACAAACGACTCCCATGATGTGACGGGCGGTGTGTACAAGACCCGGGAACGTATTCACGGCGCCGTAGCTGATGCGCCATTACTAGCGATTCCGGCTTCATGGAGGCGAGTTGCAGCCTCCAATCCGAACTGGGCCCGACTTTGGTGATTTCCTCCACCTTGCGGTCTCGGATCCTTCTGTGTCGGGCATTGTAGTACGTGTGCAGCCCTGGCCGTAAGGGCCATACTGACTTGACGTCGTCCCCACCTTCCTCCCCGTTGAACAGGGCAGTCTGAACAGAGTGCCGGAGACTCACGTCTCCATGGCAACAGTTCACAGGGGTTGCGCTCGTTGCGGGACTTAACCCAACATCTCACGACACGAGCTGACGACAGCCATGCAGCACCTGTGCAAATTGTGTATTGCTACACTCACCGGCTTTCACCGGATT
>10TW_7031
TCTCCTTCCTCTAAATGATAAGGTTCAAGCAACTTCTCGCAGATAGGTAACTTGCGAAACCTACCCAGCAATCCGAAGATTTCACCGGACCATTCAATCGGTAGGAGCGACGGGCGGTGTGTACAAAGGGCAGGGACGTAATCAACGCGAGCTGATGACTCGCGCTTACTAGGAATTCCTCGTTGAAGATTAATAATTGCAATAATCTATCCCCATCACGATGAACTTTCACAAGTTTGCCCATGCCTTTCGGTACAGGTGAGCTCGTTGCGTTCATCAGTGTAGCGCGCGTGCGGCCCAGAACATCTAAGGGCATCACAGACCTGTTATTGCCTCAAACTTCCATTCATTAAACACAAATAGTCCCTCTAAGAAGTAGCCGCCAATCATATTGACGTTACTAGTTAGCAGGCTGAGGTCTCGTTCGTTAACGGAATTAACCAGACAAATCACTCCACCAACTAAGAACGGCCATGCACCACCACCCATAGAATCAAGAAAG
>10TW_7072
TCACCCCAGTCACTAATTCTACCTTAGGCACCCTCCCCCAAACGGTTAGAGTAATGATTTCGGGCATAACCAGCTTCCATGGTGTGACGGGCGGTGTGTACAAGGCCCGGGAACGAATTCACCACTGTATAGCTGACCAGCGATTACTAGCGATTCCACCTTCATGTAGGCGAGTTGCAGCCTACAATCCGAACTTAGAACGAGTTTATAGATTAGCTAGTCTTTGCAGATTTGCATCTCATTGTCTCGCCCAATGTAGCACGTGTGTAGCCCAGGGTGTAAGGGGCATGCTGACTTGACGTCATCCCCACCTTCCTCCGGTTTATAACCAGCAGTCTTTTTAGAGTTCCATAAAAGGCAACTAAAACAAGGGTTGCGCTCGTTGCGGGACTTAACCCAACATCTCACGACACGAGCTGACGACAGCCATGCACCACCTGTGTATACGTTCCAAACGGCACTTTCTCCTTTCAAAGAAATTCGTATCATGTCAAACCCTGGTAAGGTTCTTCGCGTTGCA
>10TW_7077
TCACCCCAGTCATCAACCCCGCCTTCGGCACCCTCCTCCCCCGAAAGGGTTAGAGTAATGACTTCGGGCGTGGCTCACTTCCATGGTGTGACGGGCGGTGTGTACAAGGCCCGGGAACGGATTCACCGCAGTATGCTGACCTGCGATTACTAGCGATTCCTCCTTCATGCAGGCGAGTTGCAGCCTGCAATCTGAACTGTGCCAGGGTTTGTGAGATTCGCTCTCCCTCGCGGGTTGGCTGCTCTGTGTCCCTCGCATTGTAGTACGTGTGTCGCCCAGGACGTAAGGGCCATGCTGACTTGACGTCATCCTCACCTTCCTCCGGTTTGTCACCGGCAGTCTCGCTAGAGTTCCCAACTTAATGATGGCAACTAACGACGAGGGTTGCGCTCGTTGCGGGACTTAACCCAACATCTCACGACACGAGCTGACGACAGCCATGCAGCACCTGTCTTCTGGTTCCTTACGGCACTCTCCCCTTTCAAGGAGATT
>10TW_7081
TCACCCCAGTCATCAACCCCGCCTTCGGCACCCTCCTCCCCCGAAAGGGTTAGAGTAATGACTTCGGGCGTGGCTCACTTCCATGGTGTGACGGGCGGTGTGTACAAGGCCCGGGAACGGATTCACCGCAGTATGCTGACCTGCGATTACTAGCGATTCCTCCTTCATGCAGGCGAGTTGCAGCCTGCAATCTGAACTGTGCCAGGGTTTGTGAGATTCGCTCTCCCTCGCGGGTTGGCTGCTCTGTGTCCCTCGCATTGTAGTACGTGTGTCGCCCAGGACGTAAGGGCCATGCTGACTTGACGTCATCCTCACCTTCCTCCGGTTTGTCACCGGCAGTCTCGCTAGAGTTCCCAACTTAATGATGGCAACTAACGACGAGGGTTGCGCTCGTTGCGGGACTTAACCCAACATCTCACGACACGAGCTGACGACAGCCATGCAGCACCTGTCTTCTGGTTCCTTACGGCACTCTCCCCTTTCAAGGAGATT
>10TW_7147
TCACCCCAGTCACCAGCCCTGCCTTAGGCGCCTCCCTCCCTTGCGGGTTGAGATAACGACTTCGGGCGTGACCAGCTTCCATGGTGTGACGGGCGGTGTGTACAAGGCCCGGGAACGTATTCACCGCAGTATGCTGACCTGCGATTACTAGCGATTCCGCCTTCATGCAGGCGAGTTGCAGCCTGCAATCTGAACTAAGACCGGGTTTATGAGATTAGCTTGCATTCGCATGCTTGCGACTCTTTGTCCCGGCCATTGTAGTACGTGTGTAGCCCAAGGCGTAAGGGGCATGATGACTTGACGTCATCCCCACCTTCCTCCGGTTTGTCACCGGCAGTCTCTCTAGAGTGCCCAACTTAATGATGGCAACTAAAAACGAGGGTTGCGCTCGTTGCGGGACTTAACCCAACATCTCACGACACGAGCTGACGACAGCCATGCACCACCTGTGTTCGTGCTCCCGAAGGCACTCCTCCCTTTCAAGAGGATTCACGA
>10TW_7219
TCACCCCAGTCATCAACCCCGCCTTCGGCACCCTCCTCCCCCGAAAGGGTTAGAGTAATGACTTCGGGCGTGGCTCACTTCCATGGTGTGACGGGCGGTGTGTACAAGGCCCGGGAACGGATTCACCGCAGTATGCTGACCTGCGATTACTAGCGATTCCTCCTTCATGCAGGCGAGTTGCAGCCTGCAATCTGAACTGTGCCAGGGTTTGTGAGATTCGCTCTCCCTCGCGGGTTGGCTGCTCTGTGTCCCTCGCATTGTAGTACGTGTGTCGCCCAGGACGTAAGGGCCATGCTGACTTGACGTCATCCTCACCTTCCTCCGGTTTGTCACCGGCAGTCTCGCTAGAGTTCCCAACTTAATGATGGCAACTAACGACGAGGGTTGCGCTCGTTGCGGGACTTAACCCAACATCTCACGACACGAGCTGACGACAGCCATGCAGCACCTGTCTTCCGGTTCCTTACGGCACTCTCCCCTTTCAAGGAGATT
>10TW_7292
TCACCCCAGTCATCAACCCCGCCTTCGGCACCCTCCTCCCCCGAAAGGGTTAGAGTAATGACTTCGGGCGTGGCTCACTTCCATGGTGTGACGGGCGGTGTGTACAAGGCCCGGGAACGGATTCACCGCAGTATGCTGACCTGCGATTACTAGCGATTCCTCCTTCATGCAGGCGAGTTGCAGCCTGCAATCTGAACTGTGCCAGGGTTTGTGAGATTCGCTCTCCCTCGCGGGTTGGCTGCTCTGTGTCCCTCGCATTGTAGTACGTGTGTCGCCCAGGACGTAAGGGCCATGCTGACTTGATGTCATCCTCACCTTCCTCCGGTTTGTCACCGGCAGTCTCGCTAGAGTTCCCAACTTAATGATGGCAACTAACGACGAGGGTTGCGCTCGTTGCGGGACTTAACCCAACATCTCACGACACGAGCTGACGACAGCCATGCAGCACCTGTCTTCTGGTTCCTTACGGCACTCTCCCCTTTCAAGGAGATTCC
>10TW_7305
TAGTCCCAATCAGGAGTTTCATCTTCGGCACCAACTTAGTGTGGCGACTTCGGATGCCCCTCCCTTTCGTGGCTTGACGGGCGGTGTGTACAAGGCTCAGGAACACATTCACCGCGGTGTTGCTGACCCGCGATTACTAGCGATTCCAACTTCATGCAGGCGAGTTGCAGCCTGCAATCTGAACTGGGGCGTACTTTTTGGGATTTGCTTGATCTTGCGATTTTGCGTCCCTCTGTATACGCCATTGTAGCACGTGTGCAGCCCTGGACATAAAGGCCATGAGGACTTGACGTCATCCCCACCTTCCTCCGGTTTGACACCGGCAGTCTCTCTAGAGTTCCCGGCATTACCCGCTGGCAACTAGAGACAAGGGTTGCGCTCGTTATCGGACTTAACCAGACATCTCACGACACGAGCTGACGACAGCCATGCAGCACCTGTGGTAAGTTCCGGACTGGATACCGTTCATTGGCCGTTTCCGGCAATTACTTCCTACCGTTTT
>10TW_7308
TCATCCCAGTTACCAGCTACACCTTAGAACACTACCTCCCTTGCGGGTTGGTGCGTGCGCTTCGGGTGCGACCGGCTTCCATGATGTGACGGGCGGTGTGTACAAGACCCGGGAACGTATTCACGGCACCGTAGATGATGTGCCATTACTAGCGATTCCAACTTCATGGAGGCGAGTTGCAGCCTCCAATCCGAACTGGGCCCAGTTTTACAGATTTCCTCCACCTCGCGGTATCGGTTCTCATTGTACTGGGCATTGTAGTACGTGTGCAGCCCAAGGCGTAAGGGCCATACTGACCTGACGTCGTCCCCACCTTCCTCCCAGTTGATCTGGGCAGTCTGAATAGAGTTCCCACCATGACGTGCTGGCAACTATTCACAAGGGTTGCGCTCGTTGCGGGACTTAACCCAACATCTCACGACACGAGCTGACGACGGCCATGCAGCACCTGTGGAAGTTCCCCGAAGGGTCACACGCTTTCACGTGCTTAGAAATCCAT
>10TW_7346
TCACTCCAGTCACCGACCCCACCCTAAACATTACTCTCCTCGCGGTTAAGCCAATGTCTTTAGGTGTTACCAGCTCCCATAGTGTGACGGGCGGTGTGTACAAGACCCGGGAACGTATTCAACGCACTATAGCTGACGCGCGTTTACTAGCAACTCCAACTTCATGCAGGCGAGTTGCAGCCTGCAATCTGAACTGAGGAATGTTTTACTAGGATTTGCTCCGCCTCGCGGCTTGGCTTCCCATTGTTCCATCCCATTGTAGCGTGTGTGTAGCCCCGGACATAAAGGCCATGCTGACTTGACGTCATCCCCGCCTTCCTCCGGCTTGCGGCCGGCAGTCTCGCCAGACACTTGTAACTGGCAATGAGGGTTGCGCTCGTTAGCGTACTTAAACGAACATCTCACGACACGAGCTGACGACAGCCATGCAACACCTGTATAAACTCTCTTGCGAGTCGATCCAATTTCTCTTCTCTACCATCTATAT
>10TW_7371
TCACCCCAGTCATCAACCCCGCCTTCGGCACCCTCCTCCCTTTCGAGTTAGAGTAATGACTTCGGGCGTGGCTCACTTCCATGGTGTGACGGGCGGTGTGTACAAGGCCCGGGAACGGATTCACCGCAGTATGCTGACCTGCGATTACTAGCGATTCCTCCTTCATGCAGGCGAGTTGCAGCCTGCAATCTGAACTGTGCCAGGGTTTGTGAGATTCGCTCTCCCTCGCGGGTTGGCTGCTCTGTGTCCCTCGCATTGTAGTACGTGTGTCGCCCAGGACGTAAGGGCCATGCCTGACTTGACGTCATCCTCACCTTCCTCCGGTTTGTCACCGGCAGTCTCGCTAGAGTTCCCAACTTAATGATGGCAACTAACGACGAGGGTTGCGCTCGTTGCGGGACTTAACCCAACATCTCACGACACGAGCTGACGACAGCCATGCAGCACCTGTCTTTCTGGGTTCCTTACGGCACTCTCCCCTTTCAAAGGAGATTCC
>10TW_7389
TCACCCCAGTCATCAACCCCGCCTTCGGCACCCTCCTCCCCCGAAAGGGTTAGAGTAATGACTTCGGGCGTGGCTCACTTCCATGGTGTGACGGGCGGTGTGTACAAGGCCCGGGAACGGATTCACCGCAGTATGCTGACCTGCGATTACTAGCGATTCCTCCTTCATGCAGGCGAGTTGCAGCCTGCAATCTGAACTGTGCCAGGGTTTGTGAGATTCGCTCTCCCTCGCGGGTTGGCTGCTCTGTGTCCCTCGCATTGTAGTACGTGTGTCGCCCAGGACGTAAGGGCCATGCTGACTTGACGTCATCCTCACCTTCCTCCGGTTTGTCACCGGCAGTCTCGCTAGAGTTCCCAACTTAATGATGGCAACTAACGACGAGGGTTGCGCTCGTTGCGGGACTTAACCCAACATCTCACGACACGAGCTGACGACAGCCATGCAGCACCTGTCTTCCGGTTCCTTACGGCACTCTCCCCTTTCAAGGAGATT
>10TW_7406
TCATCCCAGTTACCAGCTACACCTTAGAACACTACCTCCCTTGCGGGTTGGTGCGTGCGCTTCGGGTGCGACCGGCTTCCATGATGTGACGGGCGGTGTGTACAAGACCCGGGAACGTATTCACGGCACCGTAGATGATGTGCCATTACTAGCGATTCCAACTTCATGGAGGCGAGTTGCAGCCTCCAATCCGAACTGGGCCCAGTTTTACAGATTTCCTCCACCTCGCGGTATCGGTTCTCATTGTACTGGGCATTGTAGTACGTGTGCAGCCCAAGGCGTAAGGGCCATACTGACCTGACGTCGTCCCCACCTTCCTCCCAGTTGATCTGGGCAGTCTGAATAGAGTTCCCACCATGACGTGCTGGCAACTATTCACAAGGGTTGCGCTCGTTGCGGGACTTAACCCAACATCTCACGACACGAGCTGACGACGGCCATGCAGCACCTGTGGAAGTTCCCCGAAGGGTCACACGCTTTCACGTGCTTAGAAATCCAT
>10TW_7420
TCACCCCAGTCATCAACCCCGCCTTCGGCACCCTCCTCCCCCGAAAGGGTTAGAGTAATGACTTCGGGCGTGGCTCACTTCCATGGTGTGACGGGCGGTGTGTACAAGGCCCGGGAACGGATTCACCGCAGTATGCTGACCTGCGATTACTAGCGATTCCTCCTTCATGCAGGCGAGTTGCAGCCTGCAATCTGAACTGTGCCAGGGTTTGTGAGATTCGCTCTCCCTCGCGGGTTGGCTGCTCTGTGTCCCTCGCATTGTAGTACGTGTGTCGCCCAGGACGTAAGGGCCATGCTGACTTGACGTCATCCTCACCTTCCTCCGGTTTGTCACCGGCAGTCTCGCTAGAGTTCCCAACTTAATGATGGCAACTAACGACGAGGGTTGCGCTCGTTGCGGGACTTAACCCAACATCTCACGACACGAGCTGACGACAGCCATGCAGCACCTGTCTTCTGGTTCCTTACGGCACTCTCCCCTTTCAAGGAGATT
>10TW_7462
TCACCCCAGTTACCAACCCGGCTTTAAATGTTTTCCTCTAAAGTTAAATAACATCTTCAGGCAAGGCCGACTTCCATGGTGTGACGGGCGGTGTGTACAAGGCCCGGGAACGGATTCACCGCCGTATAGCTGACCGGCGATTACTAGCGATTCCGTCTTCATGTAGGCGAGTTTCAGCCTACAATCCGAACTGAGGCTTAGTTTAAGAGATTAGCTTGTCTTCACAGAGTTGCGACTCATTGTCTAAACCATTGTAGCACGTGTGTAGCCCAGGATATAAGGGGCATGATGACTTGACCTCATCCTCGCCTTCCTCCGATTTATAACCGGCAGTCTTTTTAGATCTAATATAACTAAAAACGAGGGTTGCGCTCGTTGCGGGACTTAACCCAACATCTCACGACACGAGCTGACGACAGCCATGCACCACCTGTGTCTAGGTTCCCGAAGGCACATCTTTCTTTCAAAAAACTTCCTAGCATGTCAAATCCTGGTAAGGTTCTTCGTGTTGCATCGAATTAAACCACA
>10TW_7488
TAGTCCCAGTCACCAGCCTTGCCGTGGGCACGCATGAAATTGCGCGACTTCGGGCACTGCCAGCTCCCATGACTTGACGGGCGGTGTGTACAAGGCTCAGGAACATATTCACCGCGGCGTAGCTGATCCGCGATTACTAGCGATTCCAACTTCATGCGGGCGAATTTCAGCCCGCAATCTGAACTGGGGTATGCTTTAGCGATTTGCTCCACCTTGCGGTCTTGCATCGTTCTGTACATACCATTGTAGCACGTGTGCAGCCCTAGACATAAAGGCCATGAGGACTTGACGTCATCCCCACCTTCCTCCGGTTTGACACCGGCAGTCTCGCTACAGTCCTCGCCATTACGCGTTAGCAAGTAGCGACAGGGGTTGCGCTCGTTGAGGGACTTAACCCGACACTTCACAGCACGAGCAGACGACAGCCATGCAGCACCTGTTCACGTTCCGCCCTTGCGGGTGTACCTCTACTTTCAT
>10TW_7497
TCACCCCAGTCATCAACCCCGCCTTCGGCACCCTCCTCCCTTTCGGGTTAGAGTAATGACTTCGGGCGTGGCTCACTTCCATGGTGTGACGGGCGGTGTGTACAAGGCCCGGGAACGGATTCACCGCAGTATGCTGACCTGCGATTACTAGCGATTCCTCCTTCATGCAGGCGAGTTGCAGCCTGCAATCTGAACTGTGCCAGGGTTTATGAGATTCGCTCTCCCTCGCGGGTTGGCTGCTCTGTGTCCCTCGCATTGTAGTACGTGTGTCGCCCAGGACGTAAGGGCCATGCTGACTTGACGTCATCCTCACCTTCCTCCGGTTTGTCACCGGCAGTCTCGCTAGAGTTCCCAACTTAATGATGGCAACTAACGACGAGGGTTGCGCTCGTTGCGGGACTTAACCCAACATCTCACGACACGAGCTGACGACAGCCATGCAGCACCTGTCTTCTGGTTCCTTACGGCACTCTCCCCTTTCAAGGAGATT
>10TW_7505
TCACCCCAGTCATGAATCACAAAGTGGTGAGCGCCCTCCCGAAGGTTAGACTACCCACTTCTTTTGCAACCCACTCCCATGGTGTGACGGGCGGTGTGTACAAGGCCCGGGAACGTATTCACCGCGACATTCTGATTCGCGATTACTAGCGATTCCGACTTCATGGAGTCGAGTTGCAGACTCCAATCCGGACTAAGACCGGCTTTCTGGGATTTGCTTACTTTCGCAAGTTCGCAGCCCTCTGTACCGGCCATTGTAGCACGTGTGTAGCCCTACCCATAAGGGCCATGATGACTTGACGTCGTCCCCACCTTCCTCCGGTTTATCACCGGCAGTCTCCCTAGAGTTCCCGGCATGACCCGCTGGCAACTAAGGATAAGGGTTGCGCTCGTTACGGGACTTAACCCAACATCTCACGACACGAGCTGACGACAGCCATGCAGCACCTGTCTCAGAGTTCCCGAAGGCACTCTACTATCTCTAACAGATTCTCTGGATGTCAAGGGTAGGTAA
>10TW_7509
TCACCCCAGTCATCAACCCCGCCTTCGGCACCCTCCTCCCCCGAAAGGGTTAGAGTAATGACTTCGGGCGTGGCTCACTTCCATGGTGTGACGGGCGGTGTGTACAAGGCCCGGGAACGGATTCACCGCAGTATGCTGACCTGCGATTACTAGCGATTCCTCCTTCATGCAGGCGAGTTGCAGCCTGCAATCTGAACTGTGCCAGGGTTTGTGAGATTCGCTCTCCCTCGCGGGTTGGCTGCTCTGTGTCCCTCGCATTGTAGTACGTGTGTCGCCCAGGACGTAAGGGCCATGCTGACTTGACGTCATCCTCACCTTCCTCCGGTTTGTCACCGGCAGTCTCGCTAGAGTTCCCAACTTAATGATGGCAACTAACGACGAGGGTTGCGCTCGTTGCGGGACTTAACCCAACATCTCACGACACGAGCTGACGACAGCCATGCAGCACCTGTCTTCTGGTTCCTTACGGCACTCTCCCCTTTCAAGGAGATT
>10TW_7526
TCACCCCAGTCATCAACCCCGCCTTCGGCACCCTCCTCCCCCGAAAGGGTTAGAGTAATGACTTCGGGCGTGGCTCACTTCCATGGTGTGACGGGCGGTGTGTACAAGGCCCGGGAACGGATTCACCGCAGTATGCTGACCTGCGATTACTAGCGATTCCTCCTTCATGCAGGCGAGTTGCAGCCTGCAATCTGAACTGTGCCAGGGTTTGTGAGATTCGCTCTCCCTCGCGGGTTGGCTGCTCTGTGTCCCTCGCATTGTAGTACGTGTGTCGCCCAGGACGTAAGGGCCATGCTGACTTGACGTCATCCTCACCTTCCTCCGGTTTGTCACCGGCAGTCTCGCTAGAGTTCCCAACTTAATGATGGCAACTAACGACGAGGGTTGCGCTCGTTGCGGGACTTAACCCAACATCTCACGACACGAGCTGACGACAGCCATGCAGCACCTGTCTTCTGGTTCCTTACGGCACTCTCCCCTTTCAAGGAGATT
>10TW_7542
TAGTCCCAGTCACCAGCCTTGCCGTGGGCACGCATGAAATTGCGCGACTTCGGGCACTGCCAGCTCCCATGACTTGACGGGCGGTGTGTACAAGGCTCAGGAACATATTCACCGCGGCGTAGCTGATCCGCGATTACTAGCGATTCCAACTTCATGCGGGCGAATTTCAGCCCGCAATCTGAACTGGGGTATGCTTTAGCGATTTGCTCCACCTTGCGGTCTTGCATCGTTCTGTACATACCATTGTAGCACGTGTGCAGCCCTAGACATAAAGGCCATGAGGACTTGACGTCATCCCCACCTTCCTCCGGTTTGACACCGGCAGTCTCGCTACAGTCCTCGCCATTACGCGTTAGCAAGTAGCGACAGGGGTTGCGCTCGTTGAGGGACTTAACCCGACACTTCACAGCACGAGCTGACGACAGCCATGCAGCACCTGTTCACGTTCCGCCCTTGCGGGTGTACCTCTACTTTCAT
>10TW_7546
TCACCCCAGTCATCAACCCCGCCTTCGGCACCCTCCTCCCCCGAAACGGGTTAAGAGTAATGACTTCGGGCGGTGGCTCACTTCCATGGTGTGACGGGCGGGTGTGTACAAGGCCCGGGAACGGATTCACCGCAGTATGCTGACCTGCGATTACTAGCGATTCCTCCTTCATGCAGGCGAGTTGCAGCCTGCAATCTGAACTGTGCCAGGGTTTGTGAGATTCGCTCTCCCTCGCGGGTTGGCTGCTCTGTGTCCCTCGCATTGTAGTACGTGTGTCGCCCAGGACGTAAGGGCCATGCTGACTTGACGTCATCCTCACCTTCCTCCGGTTTGTCACCGGCAGTCTCGCTAGAGTTCCCAACTTAATGATGGCAACTAACGACGAGGGTTGCGCTCGTTGCGGGACTTAACCCAACATCTCACGACACGAGCTGACGACAGCCATGCAGCACCTGTCTTCTGGTTCCCTTAGGCCACTCTCCCCCTTTNAAGGAGATT
>10TW_7609
TCACCCCAGTCATCAACCCCGCCTTCGGCACCCTCCTCCCCCGAAAGGGTTAGAGTAATGACTTCGGGCGTGGCTCACTTCCATGGTGTGACGGGCGGTGTGTACAAGGCCCGGGAACGGATTCACCGCAGTATGCTGACCTGCGATTACTAGCGATTCCTCCTTCATGCAGGCGAGTTGCAGCCTGCAATCTGAACTGTGCCAGGGTTTGTGAGATTCGCTCTCCCTCGCGGGTTGGCTGCTCTGTGTCCCTCGCATTGTAGTACGTGTGTCGCCCAGGACGTAAGGGCCATGCTGACTTGACGTCATCCTCACCTTCCTCCGGTTTGTCACCGGCAGTCTCGCTAGAGTTCCCAACTTAATGATGGCAACTAACGACGAGGGTTGCGCTCGTTGCGGGACTTAACCCAACATCTCACGACACGAGCTGACGACAGCCATGCAGCACCTGTCTTCTGGTTCCTTACGGCACTCTCCCCTTTCAAGGAGATT
>10TW_7614
TAGTCCCAATCACCAGTTTCACCTTAGGCGCCTGCTTCCTTGCGGTTAGCTCAGCGACGTTAGGTGCCACCAGCTTTCGTGGCTTGACGGGCGGTGTGTACAAGGCTCAGGAACACATTCACCGCGGCATAGCTGATCCGCGATTACTAGCGATTCCGACTTCATGCAGGCGAGTTGCAGCCTGCAATCTGGACTGAGATGCACTTTTTGGGATTTGCTCCCCCTCGCGGGTTGGCGTCCCTTTGTATGCACCATTGTAGCACGTGTGCAGCCCTAGACATAAAGGCCATGATGACTTGACGTCGTCCCCACCTTCCTCCGGTTTAACACCGGCGGTCTCCTTAGAGTCCCCACCATTACGTGCTGGCAACTAAGGACAAGGGTTTCGCTCGTTCAGCGACTTAACGCGACATCTCACGACACGAGCTGACGACAGCCATGCAGCACCTGTGCATGTTCCACCCGAAGGCGTGGCTCCCCTTTCAGGGT
>10TW_7673
TCACCCCAGTCATGAATCCTACCGTGGTAATCGTCTTCCTTGCGGTTAGACTAACTACTTCTGGTAAAACCCACTCCCATGGTGTGACGGGCGGTGTGTACAAGGCCCGGGAACGTATTCACCGCGACATGCTGATCCGCGATTACTAGCGATTCCGACTTCATGCAGTCGAGTTGCAGACTACAATCCGGACTACGATCGGCTTTCTGGGATTGGCTCCCCCTCGCGGGTTGGCAACCCTCTGTACCGACCATTGTATTACGTGTGAAGCCCTGGCCATAAGGGCCATGAGGACTTGACGTCATCCCCACCTTCCTCCGGTTTGTCACCGGCAGTCCCATTAAAGTGCCCAACTAAATGATGGCAATTAATGGCAAGGGTTGCGCTCGTTGCGGGACTTAACCCAACATCTCACGACACGAGCTGACGACAGCCATGCAGCACCTGTGTTACCGTTCTCTTTCGAGCACTTGAACATCTCTGCTCAATTCGGTACATGTCAAGGCCA
>10TW_7678
TCATCCCAGTTACCATCCATACCTTAGGCACCTGCCTCCCTTGCGGGTTGGCGCAGCGACTTCGGGTACAAACGACTTCCATGATGTGACGGGCGGTGTGTACAAGGCCCGGGAACGTATTCACGGCGCCGTAGCTGATGCGCCATTACTAGCGATTCCAACTTCATGAAGGCGAGTTGCAGCCTTCAATCCGAACTGGGCCCAGGTTTAGTGATTTCCTCCACCTCGCGGTTTCGGTTCCTTCTGTCCTGGGCATTGTAGTACGTGTGCAGCCCTGGCCGTAAGGGCCATACTGACTTGACGTCGTCCCCACCTTCCTCCCCGTTTCACAGGGCAGTCTGATCAGAGTGCTCGGCTTGCGCCGGTGGCAACAGATCACAGGGGGTTTGCGCTCGTTGCGGGGACTTAACCCGAACATCTCACGACACGAGCTGACGACAGCCATGCAGCACCTGTGCAAATTGTGTATTGCTACACTCGCTGGCTTTCACCAA
>10TW_7772
TAGCCCCAGTTACCAGTATAACCCTAGGCGACTCCTTGCGGTTATCGACTTCAGGTTCTCCCAGCTTCCATGGCTTGACGGGCGGTGTGTACAAGGCCCGGGAACGTATTCACCGAATCAATGCTGATATTCGATTACTAGCGAATCCAGCTTCATGAGGTCGAGTTGCAGACCTCAATCCGAACTGAGAATGGCTTTTTGAGGTTTGCGCCTTGTTACCAAGTGGCGTCTCATTGTACCATCCATTGTAGCACGTGTGTAGCCCTGGGCGTAAGGGCCATGATGACTTGACGTCGTCCCCGCCTTCCTCACTACTTGCGTAGGCAGTTTCTCTAGAGTCCCCAGCATAACCTGATGGCAACTAAAGATAGGGGTTGCGCTCGTTGCGGGACTTAACCCAACACCTCACGGCACGAGCTGACGACAGCCATGCAGCACCTTGCCAGTTGCCCCGAAGGGAAGCCACCTTTCGGCAGCGGTCACCTGACATTTAAGCCCAGGTAAGGTTT
>10TW_7785
TAGCCCCAGTTACCAGATTTACCCTAACGAAGTATGTTACCTTCCGCTTTAGGTCTCCCCGACTTCCATGGCTTGACGGGCGGTGTGTACAAGGTCCGGGAACGTATTCACCGCGCCATTGCTGATGCGCGATTACTAGCGATTCCAGCTTCATACAGGCGAGTTGCAGCCTGCAATCCGAACTGTGACGTGCTTTTAGTGATTGGCTTGGCATCGCTGCCTCGCAACACTCTGTACACGCCATTGTAGCACGTGTGTAGCCCTGGACGTAAGGGCCATGATGACTTGACGTCGTCCCCGTCCTTCCTCTCTGCTTGCGCAGGCAGTTGAAATAGAGTCCTCAGCTTAACCCTGTTAGCAACTATTCCCAGGGGTTTGCGCTCGTTGCGGGACTTAACCCGAACACCTCACGGCACGAGCTGACGACAGCCATGCAGCACCCTTCATACCCCGGCCATTGCTGGCTCACTCATCTCTGAATGATTCG
>10TW_7862
TCATCCCAATCACCATCCATACCTTAGGCGCATGCTTCCTTGCGGTTGGCTCAGCGATTTTGGGTACAGACGGCTTTCATGATGTGACGGGCGGTGTGTACAAGGCCTGGGAACGTATTCACGGCGCCGTAGCTGATGCGCCATTACTAGCGATTCCGGCTTCATGCTGTCGAGTTGCAGACAGCAATCTGAACTGGGCCCGATTTTTAGGATTTGCTCCCCGTCGCCGGTTTGCGCCCCTTTGTATCGGGCATTGTAGTACGTGTGCAGCCCTAGCCGTAAGGGCCATACTGACTTGACGTCATCCCCACCTTCCTCCCCGTTGAAGCGAGGCAGTCCGTCCAGAGTGCTCCATCCTTTCGAATGGGTGGCAACAGGACGTAGGGGTTGCGCTCGTTGCGGGACTTAACCCAACATCTCACGACACGAGCTGACGACAGCCATGCAGCACCTGTGCAAACTGGTATTGCTACCTCGTCACCCTTTCAGGT
>10TW_7863
TCACCCCAGTCATCAACCCCGCCTTCGGCACCCTCCTCCCCCGAAAGGGTTAGAGTAATGACTTCGGGCGTGGCTCACTTCCATGGTGTGACGGGCGGTGTGTACAAGGCCCGGGAACGGATTCACCGCAGTATGCTGACCTGCGATTACTAGCGATTCCTCCTTCATGCAGGCGAGTTGCAGCCTGCAATCTGAACTGTGCCAGGGTTTGTGAGATTCGCTCTCCCTCGCGGGTTGGCTGCTCTGTGTCCCTCGCATTGTAGTACGTGTGTCGCCCAGGACGTAAGGGCCATGCTGACTTGACGTCATCCTCACCTTCCTCCGGTTTGTCACCGGCAGTCTCGCTAGAGTTCCCAACTTAATGATGGCAACTAACGACGAGGGTTGCGCTCGTTGCGGGACTTAACCCAACATCTCACGACACGAGCTGACGACAGCCATGCAGCACCTGTCTTCTGGTTCCTTACGGCACTCTCCCCTTTCAAGGAGATT
>10TW_7881
TCACCCTGATCACAAGCACTACCTTAGGCGCCCTCCTCCTTACGGTTAGAGTAACGACTTTGGGTAATGCCTGCTTTCGTGGTGTGACGGGCGGTGAGTGCAAGGCCCGGGAACGTATTCACCGCCGTGTGGCTGACCGGCGATTACTAGAGATTCCGACTTCATGTACGCGAGTTGCAGCGTACAATCCGAACTAAGATCGAGTTTAACGGATTGGCTCCCCCTCGCGGGTTGGCGTCCAATTGTCTCGACCATTGTATTACGCGTGAAGCCCAGGATGTAAGGGGCATGCTGACTTGACGTCATCCTCTCCTTCCTCCAACTTACATTGGCGGTCTCCTTAGACTAAATTTAACTAAGGACAAGGGTTGCGCTCGTTTCTGGACTTAACCAAACACCTCACGGCACGAGCTGACGACAGCCATGCACCACCTGTGTCCGAGTTCCTTTGCAGGCACTCTCTCATTTCTAAGAGATTCTCGGCATGTCAATCCCTGGTAAGGTTCTTCGCGTTGCA
>10TW_7886
TCACCCCAGTTGCTGACTATACCTTGGTCAAACGCCTCCTTGCGGTTAGCAATCTGCTTTAAGGTAGAACCAACTTCCATGGTGTGACGGGCGGTGTGTACAAGACCCGGGAACGTATTCACCGTAGCACGCTGATCTACGATTACTAGCGATTCCAGCTTCATGCACTCGAGTTGCAGAGTGCAATCCGAACTGAGGTAGATTTTTGAGTTTAGCTTAGCGTCGCCACTTTGCATCTCATTGTCACTACCATTGTAGCACGTGTGTAGCCCAACCCGTAAGGGCCATGAGGACTTGACGTCATCCCCACCTTCCTCCAGCTTATCACTGGCAGTTCTTTCAGAGTGCCCAGCATGACCTGATGGCAACTAAAAGTAGGGGTTGCGCTCGTTGCGGGACTTAACCCAACATCTCACGACACGAGCTGACGACAGCCATGCAGCACCTGTGTTCTGTCCGGCCGAACCGAAAAGTCTAGTTTCCTAAA
>10TW_7914
TAGCCCTAGTTACTGGTTTTACCCTAAACGGCTCCTGTTACGGGCACCATCTTCAGGTCTCCCCAACTTCCATGGCTTGACGGGCGGTGTGTACAAGGTCCGGGAACGTATTCACCGCAACATTGCTGATTTGCGATTACTAGCGATTCCAGCTTCATAAGGGCGAGTTGCAGCCCTCAATCCGAACTGTGACCGGCTTTTTGAGATTGGCTCAGTATTACTACCTCGCAACCCTTTGTACCGGCCATTGTAGCACGTGTGTAGCCCTGGGCGTAAGGGCCATGATGACTTGACGTCGTCCCCTCCTTCCTCTCTGCTTGCGCAGGCAGTCTGACTAGAGTCCCCACCTTTACGTGCTGGTAACTAATCATAGGGGTTGCGCTCGTTGCGGGACTTAACCCAACATCTCACGACACGAGCTGACGACAGCCATGCAGCACCTTGTTTCGTGTCCTTGCGGACGATACCATTTCTGATATCTTCACTCACATTCTAGCCCAGGTAAGGTT
>10TW_7916
TCACCCCAGTCACTAATTCTACCTTAGGCACCCTCCCCCAAACGGTTAGAGTAATGATTTCGGGCATAACCAGCTTCCATGGTGTGACGGGCGGTGTGTACAAGGCCCGGGAACGAATTCACCACTGTATAGCTGACCAGCGATTACTAGCGATTCCACCTTCATGTAGGCGAGTTGCAGCCTACAATCCGAACTTAGAACGAGTTTATAGATTAGCTAGTCTTTGCAGATTTGCATCTCATTGTCTCGCCCAATGTAGCACGTGTGTAGCCCAGGGTGTAAGGGGCATGCTGACTTGACGTCATCCCCACCTTCCTCCGGTTTATAACCAGCAGTCTTTTTAGAGTTCCATAAAAGGCAACTAAAAACAAGGGTTGCGCTCGTTGCGGGACTTAACCCAACATCTCACGACACGAGCTGACGACAGCCATGCACCACCTGTGTATACGTTCCAAACGGCACTTTCTCCTTTCAAAGAAATTCGTATCATGTCAAACCCTGGTAAGGTTCTTCGCGTTGCA
>10TW_7924
TCACCCCAGTCATCAACCCCGCCTTCGGCACCCTCCTCCCCCGAAAGGGTTAGAGTAATGACTTCGGGCGTGGCTCACTTCCATGGTGTGACGGGCGGTGTGTACAAGGCCCGGGAACGGATTCACCGCAGTATGCTGACCTGCGATTACTAGCGATTCCTCCTTCATGCAGGCGAGTTGCAGCCTGCAATCTGAACTGTGCCAGGGTTTGTGAGATTCGCTCTCCCTCGCGGGTTGGCTGCTCTGTGTCCCTCGCATTGTAGTACGTGTGTCGCCCAGGACGTAAGGGCCATGCTGACTTGACGTCATCCTCACCTTCCTCCGGTTTGTCACCGGCAGTCTCGCTAGAGTTCCCAACTTAATGATGGCAACTAACGACGAGGGTTGCGCTCGTTGCGGGACTTAACCCAACATCTCACGACACGAGCTGACGACAGCCATGCAGCACCTGTCTTCCGGTTCCTTACGGCACTCTCCCCTTTCAAGGAGATT
>10TW_7958
TCACCCCAGTTGCTGACTATACCTTGGTCAAACGCCTCCTTGCGGTTAGCAATCTGCTTTAAGGTAGAACCAACTTCCATGGTGTGACGGGCGGTGTGTACAAGACCCGGGAACGTATTCACCGTAGCACGCTGATCTACGATTACTAGCGATTCCAGCTTCATGCACTCGAGTTGCAGAGTGCAATCCGAACTGAGGTAGATTTTTGAGTTTAGCTTAGCGTCGCCACTTTGCATCTCATTGTCACTACCATTGTAGCACGTGTGTAGCCCAACCCGTAAGGGCCATGAGGACTTGACGTCATCCCCACCTTCCTCCAGCTTATCACTGGCAGTTCTTTCAGAGTGCCCAGCATGACCTGATGGCAACTAAAAGTAGGGGTTGCGCTCGTTGCGGGACTTAACCCAACATCTCACGACACGAGCTGACGACAGCCATGCAGCACCTGTGTTCTATCCGGCCGAACCGAAGAGTCTAGTTTCCTAAACTCGCG
>10TW_7965
TCATCCCAATCACCGATCCCACCTTTGGCAGCTCCCTCCTTGCGGTTGGGCCACTGACTTTGGGTGTTACCGACTTTCGTGATGTGACGGGCGGTGTGTACAAGCCCCGGGAACGTATTCACCGTAGCGTTGCTGATCTACGATTACTAGCAACTCCGACTTCATGGGGTCGAGTTGCAGACCCCAATCCGAACTGAGACTGGCTTTATCGGATTCGCTCCACCTTGCGGTATCGCAGCCGTTTGTACCAGCCATTGTAGCATGCGTGCAGCCCAAGACATAAGGGGCATGATGATTTGACGTCATCCCCACCTTCCTCCGAGTTAACCCCGGCAGTCTCCTGTGAGTCCCCAACTAAATGCTGGCAACACAGAACGAGGGTTGCGCTCGTTGCGGGACTTAACCCAACATCTCACGACACGAGCTGACGACAACCATGCACCACCTGTATACAGACCTTGCGGCTATGACATCTCTGCCATATTCCTGTATA
>10TW_7972
TCACCCCAGTTACTGACCCTACCGTGGTCGGCTGCCTCCCGAAGGTTAGCTCACCGGCTTAAGGTAAAACCAATTCCCATGGTGTGACGGGCGGTGTGTACAAGGCCCGAGAACGTATTCACCGCAGCATGCTGATCTGCGATTACTAGCGATTCCGACTTCATGCTCTCGAGTTGCAGAGAGCAATCCGAACTGAGATGGCTTTTTGGGATTCGCTCAGGGTCGCCCCGTCGCTTCCTGTTGTCACCACCATTGTAGTACGTGTGTAGCCCGGCCCATAAGGGCCATGAGGACTTGACGTCATCCCCACCTTCCTCCGACTTATCATCGGCAGTTTTGTTAGAGTGCCCAGCCAAACCTGATGGCAACTAACAATGAGGGTTGCGCTCGTTGCGGGACTTAACCCAACATCTCACGACACGAGCTGACGACAGCCATGCAGCACCTGTGTGTGATCCGGCCGAACCGACAGAAATGATCTCTCATCTCCTTAA
>10TW_8010
TCACCCCAGTCATCAACCCCGCCTTCGGCACCCTCCTCCCCCGAAAGGGTTAGAGTAATGACTTCGGGCGTGGCTCACTTCCATGGTGTGACGGGCGGTGTGTACAAGGCCCGGGAACGGATTCACCGCAGTATGCTGACCTGCGATTACTAGCGATTCCTCCTTCATGCAGGCGAGTTGCAGCCTGCAATCTGAACTGTGCCAGGGTTTGTGAGATTCGCTCTCCCTCGCGGGTTGGCTGCTCTGTGTCCCTCGCATTGTAGTACGTGTGTCGCCCAGGACGTAAGGGCCATGCTGACTTGACGTCATCCTCACCTTCCTCCGGTTTGTCACCGGCAGTCTCGCTAGAGTTCCCAACTTAATGATGGCAACTAACGACGAGGGTTGCGCTCGTTGCGGGACTTAACCCAACATCTCACGACACGAGCTGACGACAGCCATGCAGCACCTGTCTTCTGGTTCCTTACGGCACTCTCCCCTTTCAAGGAGATT
>10TW_8011
TCACCCCAGTCATCAACCCCGCCTTCGGCACCCTCCTCCCCCGAAAGGGTTAGAGTAATGACTTCGGGCGTGGCTCACTTCCATGGTGTGACGGGCGGTGTGTACAAGGCCCGGGAACGGATTCACCGCAGTATGCTGACCTGCGATTACTAGCGATTCCTCCTTCATGCAGGCGAGTTGCAGCCTGCAATCTGAACTGTGCCAGGGTTTGTGAGATTCGCTCTCCCTCGCGGGTTGGCTGCTCTGTGTCCCTCGCATTGTAGTACGTGTGTCGCCCAGGACGTAAGGGCCATGCTGACTTGACGTCATCCTCACCTTCCTCCGGTTTGTCACCGGCAGTCTCGCTAGAGTTCCCAACTTAATGATGGCAACTAACGACGAGGGTTGCGCTCGTTGCGGGACTTAACCCAACATCTCACGACACGAGCTGACGACAGCCATGCAGCACCTGTCTTCTGGTTTCCTTACGGCACTCTCCCCTTTCAAGGAGATT
>10TW_8056
TCACCCCAGTTGCTGACTATACCTTGGTCAAACGCCTCCTTGCGGTTAGCAATCTGCTTTAAGGTAGAACCAACTTCCATGGTGTGACGGGCGGTGTGTACAAGACCCGGGAACGTATTCACCGTAGCACGCTGATCTACGATTACTAGCGATTCCAGCTTCATGCACTCGAGTTGCAGAGTGCAATCCGAACTGAGGTAGATTTTTGAGTTTAGCTTAGCGTCGCCACTTTGCATCTCATTGTCACTACCATTGTAGCACGTGTGTAGCCCAACCCGTAAGGGCCATGAGGACTTGACGTCATCCCCACCTTCCTCCAGCTTATCACTGGCAGTTCTTTCAGAGTGCCCAGCATGACCTGATGGCAACTAAAAGTAGGGGTTGCGCTCGTTGCGGGACTTAACCCAACATCTCACGACACGAGCTGACGACAGCCATGCAGCACCTGTGTTCTGTCCGGCCGAACCGAAAAGTCTAGTTTCCTAAA
>10TW_8065
TAGTCCCAGTCACCAGCCTCGCCGTGGGCACCCCTGAAATGAGGCGACTTCGGGCGCTACCGGCTTCCATGACTTGACGGGCGGTGTGTACAAGGCTCAGGAACGATATTCACCGCGGCGTAGCTGATCCGCGATTACTAGCGATTCCAACTTCATGGAGGCGAGTTGCAGCCTCCAATCCGAACTGGGGCACCTTTTGAGCGATTTCCTCCACCTTGCGGTCTCGGATCGTTCTGTCGGTGCCATTGTAGCACGTGTGCAGCCCTAGGCATAAGGGCCATGAGGACTTGACGTCATCCCCACCTTCCTCCGGTTTGACACCGGCAGTCTCACTAGAGTCCACAGCATTACCTGTTTGCAACTAGTGACAGGGGTTGCGCTCGTTGAGGGACTTAACCCGACACTTCACAGCACGAGCTGACGACAGCCATGCAGCACCTGTGCACGTTCCACTCTTGCGAGTGTTGCCTCCCTTTCAGGAGGTTAATCCG
>10TW_8067
TCACCCCAGTCATGAATCCTACCGTGGTAATCGTCTTCCTTGCGGTTAGACTAACTACTTCTGGTAAAACCCACTCCCATGGTGTGACGGGCGGTGTGTACAAGGCCCGGGAACGTATTCACCGCGACATGCTGATCCGCGATTACTAGCGATTCCGACTTCATGCAGTCGAGTTGCAGACTACAATCCGGACTACGATCGGCTTTCTGGGATTGGCTCCCCCTCGCGGGTTGGCAACCCTCTGTACCGACCATTGTATTACGTGTGAAGCCCTGGCCATAAGGGCCATGAGGACTTGACGTCATCCCCACCTTCCTCCGGTTTGTCACCGGCAGTCCCATTAAAGTGCCCAACTAAATGATGGCAATTAATGGCAAGGGTTGCGCTCGTTGCGGGACTTAACCCAACATCTCACGACACGAGCTGACGACAGCCATGCAGCACCTGTGTTACCGTTCTCTTTCGAGCACTTGAACATCTCTGCTCAATTCGGTACATGTCAAGGCCA
>10TW_8091
TAGTCCCAGTCACCAGCCTTGCCGTGGGCACGCATGAAATTGCGCGACTTCGGGCACTGCCAGCTCCCATGACTTGACGGGCGGTGTGTACAAGGCTCAGGAACATATTCACCGCGGCGTAGCTGATCCGCGATTACTAGCGATTCCAACTTCATGCGGGCGAATTTCAGCCCGCAATCTGAACTGGGGTATGCTTTAGCGATTTGCTCCACCTTGCGGTCTTGCATCGTTCTGTACATACCATTGTAGCACGTGTGCAGCCCTAGACATAAAGGCCATGAGGACTTGACGTCATCCCCACCTTCCTCCGGTTTGACACCGGCAGTCTCGCTACAGTCCTCGCCATTACGCGTTAGCAAGTAGCGACAGGGGTTGCGCTCGTTGAGGGACTTAACCCGACACTTCACAGCACGAGCTGACGACAGCCATGCAGCACCTGTTCACGTTCCGCCCTTGCGGGTGTACCTCTACTTTCAT
>10TW_8169
TCACCCCAGTCATCAACCCCGCCTTCGGCACCCTCCTCCCCCGAAAGGGTTAGAGTAATGACTTCGGGCGTGGCTCACTTCCATGGTGTGACGGGCGGTGTGTACAAGGCCCGGGAACGGATTCACCGCAGTATGCTGACCTGCGATTACTAGCGATTCCTCCTTCATGCAGGCGAGTTGCAGCCTGCAATCTGAACTGTGCCAGGGTTTGTGAGATTCGCTCTCCCTCGCGGGTTGGCTGCTCTGTGTCCCTCGCATTGTAGTACGTGTGTCGCCCAGGACGTAAGGGCCATGCTGACTTGACGTCATCCTCACCTTCCTCCGGTTTGTCACCGGCAGTCTCGCTAGAGTTCCCAACTTAATGATGGCAACTAACGACGAGGGTTGCGCTCGTTGCGGGACTTAACCCAACATCTCACGACACGAGCTGACGACAGCCATGCAGCACCTGTCTTCTGGTTCCTTACGGCACTCTCCCCTTTCAAGGAGATT
>10TW_8235
TCACCCCAGTCATCAACCCCGCCTTCGGCACCCTCCTCCCCCGAAAGGGTTAGAGTAATGACTTCGGGCGTGGCTCACTTCCATGGTGTGACGGGCGGTGTGTACAAGGCCCGGGAACGGATTCACCGCAGTATGCTGACCTGCGATTACTAGCGATTCCTCCTTCATGCAGGCGAGTTGCAGCCTGCAATCTGAACTGTGCCAGGGTTTGTGAGATTCGCTCTCCCTCGCGGGTTGGCTGCTCTGTGTCCCTCGCATTGTAGTACGTGTGTCGCCCAGGACGTAAGGGCCATGCTGACTTGACGTCATCCTCACCTTCCTCCGGTTTGTCACCGGCAGTCTCGCTAGAGTTCCCAACTTAATGATGGCAACTAACGACGAGGGTTGCGCTCGTTGCGGGACTTAACCCAACATCTCACGACACGAGCTGACGACAGCCATGCAGCACCTGTCTTCTGGTTCCTTTACGGCACTCTCCCCTTTCAAGGAGATT
>10TW_8256
TCACCCCAGTCATCAACCCCGCCTTCGGCACCCTCCTCCCCCGAAAGGGTTAGAGTAATGACTTCGGGCGTGGCTCACTTCCATGGTGTGACGGGCGGTGTGTACAAGGCCCGGGAACGGATTCACCGCAGTATGCTGACCTGCGATTACTAGCGATTCCTCCTTCATGCAGACGAGTTGCAGCCTGCAATCTGAACTGTGCCAGGGTTTGTGAGATTCGCTCTCCCTCGCGGGTTGGCTGCTCTGTGTCCCTCGCATTGTAGTACGTGTGTCGCCCAGGACGTAAGGGCCATGCTGACTTGACGTCATCCTCACCTTCCTCCGGTTTGTCACCGGCAGTCTCGCTAGAGTTCCCAACTTAATGATGGCAACTAACGACGAGGGTTGCGCTCGTTGCGGGACTTAACCCAACATCTCACGACACGAGCTGACGACAGCCATGCAGCACCTGTCTTCTGGTTCCTTACGGCACTCTCCCCTTTCAAGGAGATT
>10TW_8285
TCACCCCAGTCATGAATCACAAAGTGGTGAGCGCCCTCCCGAAGGTTAGACTACCCACTTCTTTTGCAACCCACTCCCATGGTGTGACGGGCGGTGTGTACAAGGCCCGGGAACGTATTCACCGCGACATTCTGATTCGCGATTACTAGCGATTCCGACTTCATGGAGTCGAGTTGCAGACTCCAATCCGGACTAAGACCGGCTTTCTGGGATTTGCTTACTTTCGCAAGTTCGCAGCCCTCTGTACCGGCCATTGTAGCACGTGTGTAGCCCTACCCATAAGGGCCATGATGACTTGACGTCGTCCCCACCTTCCTCCGGTTTATCACCGGCAGTCTCCCTAGAGTTCCCGGCATGACCCGCTGGCAACTAAGGATAAGGGTTGCGCTCGTTACGGGACTTAACCCAACATCTCACGACACGAGCTGACGACAGCCATGCAGCACCTGTCTCAGAGTTCCCGAAGGCACTCTACTATCTCTAACAGATTCTCTGGATGTCAAGGGTAGGTTAA
>10TW_8289
TCACCCCAGTCATCAGTCCTACCTTAGGCATCCCCCTCCAAAAGGTTGGGGTAACGACTTCGGGCGTGACCAACTTCCATGGTGTGACGGGCGGTGTGTACAAGGCCCGGGAACGAATTCACTGCAGTATGCTGACCTGCAATTACTAGCGATTCCTCCTTCACGAAGGCGAGTTGCAGCCTTCGATCTGAACTGAGCTACGGTTTATGAGATTCGCATCACATCGCTGTGTAGCTGCCCTTTGTCCGTAGCATTGTAGTACGTGTGTAGCCCAAGACGTAAGGGGCATGCTGACTTGACGTCATCCCCACCTTCCTCCGGTTTGTCACCGGCAGTCTCTCTAGAGTGCCCAACTTAATGCTGGCAACTAAAAACGAGGGTTGCGCTCGTTGCGGGACTTAACCCAACATCTCACGACACGAGCTGACGACAGCCATGCACCACCTGTGTTCACGCTCCCGAAGGCACTTCCATCTTTCAACGGAATTCGTGACAT
>10TW_8303
TCACCCCAATCACCGACCCCACCTTCGACGGCTCCTTCCTTTCGGTTAGGCCACCGGCTTCGGGTGTTGCCGACTTTCGTGGTGTGACGGGCGGTGTGTACAAGGCCCGGGAACGTATTCACCCCGGCGTGCTGATCCGGGATTACTAGCAACTCCAGCTTCATGAAGTCGAGTTGCAGACTTCAATCCGAACTGAGACCGACTTTATGGGATTGGCCAACCCTCGCGGGCAAGCGACCCTTTGTATCGGCCATTGTAGCGTGTTTGCAGCCCTGGACATAAGGGGCATGAGGACTTGACGTCATCCCCACCTTCCTCCGAGTTGACCCCGGCGGTCTTCCATGAGTCCCCAACTTAATGATGGCAACTAACGACGAGGGTTGCGCTCGTTGCGGGACTTAACCCAACATCTCACGACACGAGCTGACGACAGCCATGCAGCACCTGTCTTCCGGTTCCTTACGGCACTCTCCCCTTTCAAGGAGATTCCAGAGATGTCAAGTCCTGGTAAGGTTCTTCGCGTTGCATCGAAA
>10TW_8347
TCATCCCAGTTACCGCTCATACCTTAGGGCGCTGCCTCCTTGCGGTTGGCGCGCGCACTTCGGGTACAAACGACTCCCATGATGTGACGGGCGGTGTGTACAAGACCCGGGAACGTATTCACGGCGCCGTAGCTGATGCGCCATTACTAGCGATTCCGGCTTCATGGAGGCGAGTTGCAGCCTCCAATCCGAACTGGGCCCGACTTTGGTGATTTCCTCCACCTTGCGGTCTCGGATCCTTCTGTGTCGGGCATTGTAGTACGTGTGCAGCCCTGGCCGTAAGGGCCATACTGACTTGACGTCGTCCCCACCTTCCTCCCCGTTGAACAGGGCAGTCTGAACAGAGTGCCGGAGACTCACGTCTCCATGGCAACAGTTCACAGGGGGTTTGCGCTCGTTGCGGGACTTAACCCCGAACATCTCACGACACGAGCTGACGACAGCCATGCAGCACCTGTGCAAATTGTGTATTGCTACACTCACCGGGCTTTCACCGGGATT
>10TW_8399
TCATCCCAGTTACCGCTCATACCTTAGGGCGCTGCCTCCTTGCGGTTGGCGCGCGCACTTCGGGTACAAACGACTCCCATGATGTGACGGGCGGTGTGTACAAGACCCGGGAACGTATTCACGGCGCCGTAGCTGATGCGCCATTACTAGCGATTCCGGCTTCATGGAGGCGAGTTGCAGCCTCCAATCCGAACTGGGCCCGACTTTGGTGATTTCCTCCACCTTGCGGTCTCGGATCCTTCTGTGTCGGGCATTGTAGTACGTGTGCAGCCCTGGCCGTAAGGGCCATACTGACTTGACGTCGTCCCCACCTTCCTCCCCGTTGAACAGGGCAGTCTGAACAGAGTGCCGGAGACTCACGTCTCCATGGCAACAGTTCACAGGGGTTGCGCTCGTTGCGGGACTTAACCCAACATCTCACGACACGAGCTGACGACAGCCATGCAGCACCTGTGCAAATTGTGTATTGCTACACTCACCGGCTTTCACCGGATT
>10TW_8521
TCACCCCAGTCATGAATCCTACCGTGGTAATCGTCTTCCTTGCGGTTAGACTAACTACTTCTGGTAAAACCCACTCCCATGGTGTGACGGGCGGTGTGTACAAGGCCCGGGAACGTATTCACCGCGACATGCTGATCCGCGATTACTAGCGATTCCGACTTCATGCAGTCGAGTTGCAGACTACAATCCGGACTACGATCGGCTTTCTGGGATTGGCTCCCCCTCGCGGGTTGGCAACCCTCTGTACCGACCATTGTATTACGTGTGAAGCCCTGGCCATAAGGGCCATGAGGACTTGACGTCATCCCCACCTTCCTCCGGTTTGTCACCGGCAGTCCCATTAAAGTGCCCAACTAAATGATGGCAATTAATGGCAAGGGTTGCGCTCGTTGCGGGACTTAACCCAACATCTCACGACACGAGCTGACGACAGCCATGCAGCACCTGTGTTACCGTTCTCTTTCGAGCACTTGAACATCTCTGCTCAATTCGGTACATGTCAAGGCCA
>10TW_8559
TAGCCCCAGTCATTGGTTTTACCCTAGGCGACTCCTTGCGGTTATCGACTTCAGGTTCCCCCAACTCCCATGGCTTGACGGGCGGTGTGTACAAGGCCCGGGAACGTATTCACCGCGTCATTGCTGATACGCGATTACTAGCGAATCCAGCTTCATGAGGTCGAGTTGCAGACCTCAATCCGAACTGAGAATGAGTTTAGAGATTTGCATCACATTACTGTGTAGCTGCCCGTTGTCTCATCCATTGTAGCACGTGTGTAGCCCTGGACGTAAGGGCCGTGATGACTTGACGTCATCCCCACCTTCCTCACTGCTTGCGCAGGCAGTCTCATTAGAGTCCCCAGCATAACCTGATGGCAACTAATGATAGGGGTTGCGCTCGTTGCGGGACTTAACCCAACACCTCACGGCACGAGCTGACGACAGCCATGCAGCACCTAGTTTCGTGTCCTTTCGGCCTCTCCCCTTTCAGGAAGATTCACTAACTTTCAACG
>10TW_8595
TCACCCCAGTCATCAACCCCGCCTTCGGCACCCTCCTCCCCCGAAAGGGTTAGAGTAATGACTTCGGGCGTGGCTCACTTCCATGGTGTGACGGGCGGTGTGTACAAGGCCCGGGAACGGATTCACCGCAGTATGCTGACCTGCGATTACTAGCGATTCCTCCTTCATGCAGGCGAGTTGCAGCCTGCAATCTGAACTGTGCCAGGGTTTGTGAGATTCGCTCTCCCTCGCGGGTTGGCTGCTCTGTGTCCCTCGCATTGTAGTACGTGTGTCGCCCAGGACGTAAGGGCCATGCTGACTTGACGTCATCCTCACCTTCCTCCGGTTTGTCACCGGCAGTCTCGCTAGAGTTCCCAACTTAATGATGGCAACTAACGACGAGGGTTGCGCTCGTTGCGGGACTTAACCCAACATCTCACGACACGAGCTGACGACAGCCATGCAGCACCTGTCTTCTGGTTCCTTACGGCACTCTCCCCTTTCAAGGAGATT
>10TW_8617
TCACCCCAGTCATCAACCCCGCCTTCGGCACCCTCCTCCCCCGAAAGGGTTAGAGTAATGACTTCGGGCGTGGCTCACTTCCATGGTGTGACGGGCGGTGTGTACAAGGCCCGGGAACGGATTCACCGCAGTATGCTGACCTGCGATTACTAGCGATTCCTCCTTCATGCAGGCGAGTTGCAGCCTGCAATCTGAACTGTGCCAGGGTTTGTGAGATTCGCTCTCCCTCGCGGGTTGGCTGCTCTGTGTCCCTCGCATTGTAGTACGTGTGTCGCCCAGGACGTAAGGGCCATGCTGACTTGACGTCATCCTCACCTTCCTCCGGTTTGTCACCGGCAGTCTCGCTAGAGTTCCCAACTTAATGATGGCAACTAACGACGAGGGTTGCGCTCGTTGCGGGACTTAACCCAACATCTCACGACACGAGCTGACGACAGCCATGCAGCACCTGTCTTCTGGTTCCTTACGGCACTCTCCCCTTTCAAGGAGATT
>10TW_8634
TCACCCCAGTCATCAACCCCGCCTTCGGCACCCTCCTCCCCCGAAAGGGTTAGAGTAATGACTTCGGGCGTGGCTCACTTCCATGGTGTGACGGGCGGTGTGTACAAGGCCCGGGAACGGATTCACCGCAGTATGCTGACCTGCGATTACTAGCGATTCCTCCTTCATGCAGGCGAGTTGCAGCCTGCAATCTGAACTGTGCCAGGGTTTGTGAGATTCGCTCTCCCTCGCGGGTTGGCTGCTCTGTGTCCCTCGCATTGTAGTACGTGTGTCGCCCAGGACGTAAGGGCCATGCTGACTTGACGTCATCCTCACCTTCCTCCGGTTTGTCACCGGCAGTCTCGCTAGAGTTCCCAACTTAATGATGGCAACTAACGACGAGGGTTGCGCTCGTTGTGGGACTTAACCCAACATCTCACGACACGAGCTGACGACAGCCATGCAGCACCTGTCTTCTGGTTCCTTACGGCACTCTCCCCTTTCAAGGAGATT
>10TW_8638
TAGCCCCAATTACCTGTTCTACCCTAACTGGCGGTTTAACGGCCAGCTTCAGGTCTACCAGACTTTCATGGCTTGACGGGCGGTGTGTACAAGGTCCGGGAACGTATTCACCGCGTCATTGCTGATACGCGATTACTAGCGATTCCAGCTTCATAGGGTCGAGTTGCAGACCCCAATCCGAACTGTGAACGGTTTTCGAGATTGGCATCCTGTTACCAGGTAGCTACCCTCTGTACCGCCCATTGTAGCACGTGTGTAGCCCTAGGCGTAAGGGCCATGATGACTTGACGTCGTCCCCTCCTTCCTCTCTACTTGCGTAGGCAGTCCATTTAGAGTCCCCACCATAACGTGCTGGCAACTAAATGCAGGGGTTGCGCTCGTTGCGGGACTTAACCCAACACCTCACGGCACGAGCTGACGACAGCCATGCAGCACCTTGTTTCAGGTCATTGCTGACTGATCCATTTCTGTATCATTCCTTCACATTCTAGCCTAGGTAAGGTT
>10TW_8646
TCACCCCAATCACCGACCCCACCTTCGACGGCTCCTTCCTTGCGGTTAGGCCACCGGCTTCGGGTGTTGCCGACTTTCGTGGTGTGACGGGCGGTGTGTACAAGGCCCGGGAACGTATTCACCCCGGCGTGCTGATTCGGGATTACTAGCAACTCCAGCTTCATGAAGTCGAGTTGCAGACTTCAATTCGAACTGAGACCGACTTTATGGGATTGGCCAACCCTCGCGGGCAAGCGACCCTTTGTATCGGCCATTGTAGCGTGTTTGCAGCCCTGGACATAAGGGGCATGAGGACTTGACGTCATCCCCACCTTCCTCCGAGTTGACCCCGGCGGTCTTCCATGAGTCCCCAACATTACTTGCTGGCAACATAGAATAGGGGTTGCGCTCGTTGCGGGACTTAACCCAACATCTCACGACACGAGCTGACGACAGCCATGCACCACCTGTGTTTGGCCCTTGCGGACACCACATCTCTGTGGCTTTTCCAAACATGTCAAACCCAGGTAAGGTTCTTCGCGTAGCA
>10TW_8650
TCACCCCAGTTGCTGACTATACCTTGGTCAAACGCCTCCTTGCGGTTAGCAATCTGCTTTAAGGTAGAACCAACTTCCATGGTGTGACGGGCGGTGTGTACAAGACCCGGGAACGTATTCACCGTAGCACGCTGATCTACGATTACTAGCGATTCCAGCTTCATGCACTCGAGTTGCAGAGTGCAATCCGAACTGAGGTAGATTTTTGAGTTTAGCTTAGCGTCGCCACTTTGCATCTCATTGTCACTACCATTGTAGCACGTGTGTAGCCCAACCCGTAAGGGCCATGAGGACTTGACGTCATCCCCACCTTCCTCCAGCTTATCACTGGCAGTTCTTTCAGAGTGCCCAGCATGACCTGATGGCAACTAAAAGTAGGGGTTGCGCTCGTTGCGGGACTTAACCCAACATCTCACGACACGAGCTGACGACAGCCATGCAGCACCTGTGTTCTGTCCGGCCGAACCGAAAAGTCAGTTTCCTAAA
>10TW_8701
TCACCCCAGTCACGAACCCTGCCGTGGTAATCGCCCTCCTTGCGGTTAGGCTAACTACTTCTGGCAGAACCCGCTCCCATGGTGTGACGGGCGGTGTGTACAAGACCCGGGAACGTATTCACCGTGACATTCTGATCCACGATTACTAGCGATTCCGACTTCACGCAGTCGAGTTGCAGACTGCGATCCGGACTACGACTGGTTTTATGGGATTAGCTCCCCCTCGCGGGTTGGCAACCCTTTGTACCAGCCATTGTATGACGTGTGTAGCCCCACCTATAAGGGCCATGAGGACTTGACGTCATCCCCACCTTCCTCCGGTTTGTCACCGGCAGTCTCATTAGAGTGCCCAACTAAATGTAGCAACTAATGACAAGGGTTGCGCTCGTTGCGGGACTTAACCCAACATCTCACGACACGAGCTGACGACAGCCATGCAGCACCTGTGTTACGGTTCTCTTTCGAGCACAAATCCATCTCTGGATCCTTCCGTACATGTCAAAGGTGGTAAGGTTTTTCG
>10TW_8741
TAGTCCCAATCACGAGTCTTGCTTTAGGTATCGCCCCCCTTACGGTTGGGCAAATAACTTCGAGCACTCCCCGCTTTCGTGGCTTGACGGGCGGTGTGTACAAGGCTCAGGAACATATTCACCGCGGCATGGCTGATCCGCGATTACTAGCGATTCCAGCTTCATGAAGGCGAATTGCAGCCTTCAATCCGAACTGAGGCGTACTTTAAGGGATTGCCACCACCTCGCGGTTTAGGAACCCTCTGTATACGCCATTGTAGCACGTGTGTCGCCCTGGGCATAAGGGCCATGATGACTTGACGTCGTCCCCACCCTCCTCCGTTTTAACAACGGCAGTCTCCCTAGAGTTCCCGGCTTTACCCGATGGCAACTAAGGATAGGGGTTTCGCTCGTTACGGGACTTAACCCAACATCTCACGACACGAGCTGACGACAGCCATGCAACACCTGTGCAGGTTCCGATCCCGGAAGGACTGTTGCCACCATCTCTGGCAGCTAATCCCTGCATGTCAAAACCCA
>10TW_8766
TAGCCCTAGTTACCAGTTTTACCCTAGGCAGCTCCTTGCGGTCACCGACTTCAGGCACCCCCAGCTTCCATGGCTTGACGGGCGGTGTGTACAAGGCCCGGGAACGTATTCACCGGATCATGGCTGATATCCGATTACTAGCGATTCCAGCTTCACGGAGTCGAGTTGCAGACTCCGATCCGAACTGAGAACGGTTTTGTAGATTCGCTCCTGGTCACCCAGTGGCTGCTCTCTGTACCGTCCATTGTAGCACGTGTGTAGCCCAAGGCGTAAGGGCCGTGATGATTTGACGTCATCCCCACCTTCCTCACAGTTTACACTGGCAGTCTTGTTAGAGTTCCCGACACTACTCGCTGGCAACTAACAACAGGGGTTGCGCTCGTTATAGGACTTAACCTACGACACCTCACGGCGACGAGCTGACGACAACCATGCAGCACCTTGTAAATTAGTCTTGCGAAAATACTGTTTCCTAAACTACGGCGAATCTACATTTAAGTACCTTGGTAAGGTTACCGTCGCGTA
>10TW_8782
TCACCCCAGTCATGAATCCTACCGTGGTAATCGTCTTCCTTGCGGTTAGACTAACTACTTCTGGTAAAACCCACTCCCATGGTGTGACGGGCGGTGTGTACAAGGCCCGGGAACGTATTCACCGCGACATGCTGATCCGCGATTACTAGCGATTCCGACTTCATGCAGTCGAGTTGCAGACTACAATCCGGACTACGATCGGCTTTCTGGGATTGGCTCCCCCTCGCGGGTTGGCAACCCTCTGTACCGACCATTGTATTACGTGTGAAGCCCTGGCCATAAGGGCCATGAGGACTTGACGTCATCCCCACCTTCCTCCGGTTTGTCACCGGCAGTCCCATTAAAGTGCCCAACTAAATGATGGCAATTAATGGCAAGGGTTGCGCTCGTTGCGGGACTTAACCCAACATCTCACGACACGAGCTGACGACAGCCATGCAGCACCTGTGTTACCGTTCTCTTTCGAGCACTTGAACATCTCTGCTCAATTCGGTACATGTCAAGGCCA
>10TW_8797
TAGTCCCAGTCACCAGCCTTGCCGTGGGCACGCATGAAATTGCGCGACTTCGGGCACTGCCAGCTCCCATGACTTGACGGGCGGTGTGTACAAGGCTCAGGAACATATTCACCGCGGCGTAGCTGATCCGCGATTACTAGCGATTCCAACTTCATGCGGGCGAATTTCAGCCCGCAATCTGAACTGGGGTATGCTTTAGCGATTTGCTCCACCTTGCGGTCTTGCATCGTTCTGTACATACCATTGTAGCACGTGTGCAGCCCTAGACATAAAGGCCATGAGGACTTGACGTCATCCCCACCTTCCTCCGGTTTGACACCGGCAGTCTCGCTACAGTCCTCGCCATTACGCGTTAGCAAGTAGCGACAGGGGTTGCGCTCGTTGAGGGACTTAACCCGACACTTCACAGCACGAGCTGACGACAGCCATGCAGCACCTGTTCACGTTCCGCCCTTGCGGGTGTACCTCTACTTTCAT
>10TW_8807
TCATCCCAGTTACCGCTCATAGCGTAGGGCGCTGCCTCCTTACGGTTGGCTTACGCACTTCGGCTACAAACAACTTCCATGATGTGACGGGCGGTGTGTACAAGGCCCGGGAACGTATTCACGGCGCCGTAGCTGATGCGCCATTACTAGCGATTCCGGCTTCATGGAGGCGAGTTGCAGCCTCCAATCCGAACTGGGCCCAGTTTTTGAGATTTCCTCCACCTCGCGGATTCGGATCATTCTGTACTGGGCATTGTAGTACGTGTGCAGCCCTGGTCGTAAGGGCCATACTGACTTGACGTCATCCCCACCTTCCTCCCCGTTTCACAGGGCAGTCTGTCCAGAGAGCCTTTGCAGGCAACAGGACACAGGGGTTGCGCTCGTTGCGGGACTTAACCCAACATCTCACGACACGAGCTGACGACAGCCATGCAGCACCTGTGCAAATTATCGATATTGCTACCGACTCGCTAACTTTCATTAA
>10TW_8812
TAGTCCCAATCGCCAGTCCCACCTTCGACGGCTCCCTCCTTGCGGTTGGGCCACCGGCTTCGGGTGTTACCGACTTTCGTGACTTGACGGGCGGTGTGTACAAGGCCCGGGAACGTATTCACCGCAGCGTTGCTGATCTGCGATTACTAGCGACTCCGACTTCATGGGGTCGAGTTGCAGACCCCAATCCGAACTGAGACCGGCTTTTTGGGATTCGCTCCACCTTGCGGTTTCGCAGCCCTTTGTACCGGCCATTGTAGCATGCGTGCAGCCCTGGACATAAGGGGCATGATGACTTGACGTCATCCCCACCTTCCTCCGAGTTGACCCCGGCAGTCTCCTATGAGTCCCCGACATTACTCGCTGGCAACATAGGACGAGGGTTGCGCTCGTTGCGGGACTTAACCCAACATCTCACGACACGAGCTGACGACAGCCATGCACCACCTGTATGGGGCCCTTGCGGACCTGACATCTCTGCCAGTTTTCCCCATATGTCAAACCCAGGTAAGGTTCTTCG
>10TW_8825
TCACCCCAGTTGCTGACTATACCTTGGTCAAACGCCTCCTTGCGGTTAGCAATCTGCTTTAAGGTAGAACCAACTTCCATGGTGTGACGGGCGGTGTGTACAAGACCCGGGAACGTATTCACCGTAGCACGCTGATCTACGATTACTAGCGATTCCAGCTTCATGCACTCGAGTTGCAGAGTGCAATCCGAACTGAGGTAGATTTTTGAGTTTAGCTTAGCGTCGCCACTTTGCATCTCATTGTCACTACCATTGTAGCACGTGTGTAGCCCAACCCGTAAGGGCCATGAGGACTTGACGTCATCCCCACCTTCCTCCAGCTTATCACTGGCAGTTCTTTCAGAGTGCCCAGCATGACCTGATGGCAACTAAAAGTAGGGGTTGCGCTCGTTGCGGGACTTAACCCAACATCTCACGACACGAGCTGACGACAGCCATGCAGCACCTGTGTTCTGTCCGGCCGAACCGAAAAGTCAGTTTCCAAA
>10TW_8827
TAGTCCCAGTCACCAGCCTTGCCGTGGGCACGCATGAAATTGCGCGACTTCGGGCACTGCCAGCTCCCATGACTTGACGGGCGGTGTGTACAAGGCTCAGGAACATATTCACCGCGGCGTAGCTGATCCGCGATTACTAGCGATTCCAACTTCATGCGGGCGAATTTCAGCCCGCAATCTGAACTGGGGTATGCTTTAGCGATTTGCTCCACCTTGCGGTCTTGCATCGTTCTGTACATACCATTGTAGCACGTGTGCAGCCCTAGACATAAAGGCCATGAGGACTTGACGTCATCCCCACCTTCCTCCGGTTTGACACCGGCAGTCTCGCTACAGTCCTCGCCATTACGCGTTAGCAAGTAGCGACAGGGGTTGCGCTCGTTGAGGGACTTAACCCGACACTTCACAGCACGAGCTGACGACAGCCATGCAGCACCTGTTCACGTTCCGCCCTTGCGGGTGTACCTCTACTTTCAT
>10TW_8871
TAGTCCCAATCGCAGAGTTCATCTTAGGCGCCTGGCTCCTTGCGGTTACCTCAGCGACTTCGGATGCCCCCCACTTTCGTGGCTTGACGGGCGGTGTGTACAAGGCTCAGGAACACATTCACCGCGGTATGCTGACCCGCGATTACTAGCGATTCCAGCTTCATGTAGGCGAGTTGCAGCCTACAATCCGAACTAGGGAGCGTTTTTTGGGATTTGCTCGACCTCGCGGCTTTGCTTCCCTTTGTGCGCTCCATTGTAGGACGTGTGCAGCCCTAGTCATAAGGGCCATGAGGACTTGACGTCATCCCCACCTTCCTCCGGCTTAACGCCGGCGGTCTCTCTAGAGTCCCCGGCTTTACCCGCTGGCAACTAGAGACAAGGGTTTCGCTCGTTAAGCGACTTAACGCGACATCTCACGACACGAGCTGACGACAGCCATGCAGCACCTGTGCACGTTGTACCCGAAGGCCTGGCTCGGCTTTCACCGAGTTAATCCGTGC
>10TW_8908
TCACCCCAGTCATCAACCCCGCCTTCGGCACCCTCCTCCCCCGAAAGGGTTAGAGTAATGACTTCGGGCGTGGCTCACTTCCATGGTGTGACGGGCGGTGTGTACAAGGCCCGGGAACGGATTCACCGCAGTATGCTGACCTGCGATTACTAGCGATTCCTCCTTCATGCAGGCGAGTTGCAGCCTGCAATCTGAACTGTGCCAGGGTTTGTGAGATTCGCTCTCCCTCGCGGGTTGGCTGCTCTGTGTCCCTCGCATTGTAGTACGTGTGTCGCCCAGGACGTAAGGGCCATGCTGACTTGACGTCATCCTCACCTTCCTCCGGTTTGTCACCGGCAGTCTCGCTAGAGTTCCCAACTTAATGATGGCAACTAACGACGAGGGTTGCGCTCGTTGCGGGACTTAACCCAACATCTCACGACACGAGCTGACGACAGCCATGCAGCACCTGTCTTCTGGTTCCTTACGGCACTCTCCCCTTTCAAGGAGATT
>10TW_8911
TCACCCCAGTCATCAACCCCGCCTTCGGCACCCTCCTCCCCCGAAAGGGTTAGAGTAATGACTTCGGGCGTGGCTCACTTCCATGGTGTGACGGGCGGTGTGTACAAGGCCCGGGAACGGATTCACCGCAGTATGCTGACCTGCGATTACTAGCGATTCCTCCTTCATGCAGGCGAGTTGCAGCCTGCAATCTGAACTGTGCCAGGGTTTGTGAGATTCGCTCTCCCTCGCGGGTTGGCTGCTCTGTGTCCCTCGCATTGTAGTACGTGTGTCGCCCAGGACGTAAGGGCCATGCTGACTTGACGTCATCCTCACCTTCCTCCGGTTTGTCACCGGCAGTCTCGCTAGAGTTCCCAACTTAATGATGGCAACTAACGACGAGGGTTGCGCTCGTTGCGGGACTTAACCCAACATCTCACGACACGAGCTGACGACAGCCATGCAGCACCTGTCTTCTGGTTCCTTACGGCACTCTCCCCTTTCAAGGAGATT
>10TW_8957
TCACCCCAGTCATCAACCCCGCCTTCGGCACCCTCCTCCCCCGAAAGGGTTAGAGTAATGACTTCGGGCGTGGCTCACTTCCATGGTGTGACGGGCGGTGTGTACAAGGCCCGGGAACGGATTCACCGCAGTATGCTGACCTGCGATTACTAGCGATTCCTCCTTCATGCAGGCGAGTTGCAGCCTGCAATCTGAACTGTGCCAGGGTTTGTGAGATTCGCTCTCCCTCGCGGGTTGGCTGCTCTGTGTCCCTCGCATTGTAGTACGTGTGTCGCCCAGGACGTAAGGGCCATGCTGACTTGACGTCATCCTCACCTTCCTCCGGTTTGTCACCGGCAGTCTCGCTAGAGTTCCCAACTTAATGATGGCAACTAACGACGAGGGTTGCGCTCGTTGCGGGACTTAACCCAACATCTCACGACACGAGCTGACGACAGCCATGCAGCACCTGTCTTCTGGTTCCTTACGGCACTCTCCCCTTTCAAGGAGATT
>10TW_8979
TCACCCCAGTCATCAACCCCGCCTTCGGCACCCTCCTCCCCCGAAAGGGTTAGAGTAATGACTTCGGGCGTGGCTCACTTCCATGGTGTGACGGGCGGTGTGTACAAGGCCCGGGAACGGATTCACCGCAGTATGCTGACCTGCGATTACTAGCGATTCCTCCTTCATGCAGGCGAGTTGCAGCCTGCAATCTGAACTGTGCCAGGGTTTGTGAGATTCGCTCTCCCTCGCGGGTTGGCTGCTCTGTGTCCCTCGCATTGTAGTACGTGTGTCGCCCAGGACGTAAGGGCCATGCTGACTTGACGTCATCCTCACCTTCCTCCGGTTTGTCACCGGCAGTCTCGCTAGAGTTCCCAACTTAATGATGGCAACTAACGACGAGGGTTGCGCTCGTTGCGGGACTTAACCCAACATCTCACGACACGAGCTGACGACAGCCATGCAGCACCTGTCTTCTGGTTCCTTACGGCACTCTCCCCTTTCAAGGAGATT
>10TW_8983
TCACCCCAGTCATCAACCCCGCCTTCGGCACCCTCCTCCCCCGAAAGGGTTAGAGTAATGACTTCGGGCGTGGCTCACTTCCATGGTGTGACGGGCGGTGTGTACAAGGCCCGGGAACGGATTCACCGCAGTATGCTGACCTGCGATTACTAGCGATTCCTCCTTCATGCAGGCGAGTTGCAGCCTGCAATCTGAACTGTGCCAGGGTTTGTGAGATTCGCTCTCCCTCGCGGGTTGGCTGCTCTGTGTCCCTCGCATTGTAGTACGTGTGTCGCCCAGGACGTAAGGGCCATGCTGACTTGACGTCATCCTCACCTTCCTCCGGTTTGTCACCGGCAGTCTCGCTAGAGTTCCCAACTTAATGATGGCAACTAACGACGAGGGTTGCGCTCGTTGCGGGACTTAACCCAACATCTCACGACACGAGCTGACGACAGCCATGCAGCACCTGTCTTCTGGTTCCTTACGGCACTCTCCCCTTTCAAGGAGATT
>10TW_9012
TAGTCCCAATCAGGAGTTTCATCTTCGGCACCAACTTAGTGTGGCGACTTCGGATGCCCCTCCCTTTCGTGGCTTGATGGGCGGTGTGTACAAGGCTCAGGAACACATTCACCGCGGTGTTGCTGACCCGCGATTACTAGCGATTCCAACTTCATGCAGGCGAGTTGCAGCCTGCAATCTGAACTGGGGCGTACTTTTTGGGATTTGCTTGATCTTGCGATTTTGCGTCCCTCTGTATACGCCATTGTAGCACGTGTGCAGCCCTGGACATAAAGGCCATGAGGACTTGACGTCATCCCCACCTTCCTCCGGTTTGACACCGGCAGTCTCTCTAGAGTTCCCGGCATTACCCGCTGGCAACTAGAGACAAGGGTTGCGCTCGTTATCGGACTTAACCAGACATCTCACGACACGAGCTGACGACAGCCATGCAGCACCTGTGGTAAGTTCCGGACTGGATACCGTTCATTGGCCGTTTCCGGCAATTACTTCCTTACCG
>10TW_9046
TAGTCCCAGTCACCAGCCTTGCCGTGGGCACGCATGAAATTGCGCGACTTCGGGCACTGCCAGCTCCCATGACTTGACGGGCGGTGTGTACAAGGCTCAGGAACATATTCACCGCGGCGTAGCTGATCCGCGATTACTAGCGATTCCAACTTCATGCGGGCGAATTTCAGCCCGCAATCTGAACTGGGGTATGCTTTAGCGATTTGCTCCACCTTGCGGTCTTGCATCGTTTCTGTACATACCATTGTAGCACGTGTGCAGCCCTAGACATAAAGGCCATGAGGACTTGACGTCATCCCCACCTTCCTCCGGTTTGACACCGGCAGTCTCGCTACAGTCCTCGCCATTACGCGTTAGCAAGTAGCGACAGGGGTTGCGCTCGTTGAGGGACTTAACCCGACACTTCACAGCACGAGCTGACGACAGCCATGCAGCACCTGTTCACGTTCCGCCCTTGCGGGTGTACCTCTACTTTCAT
>10TW_9047
TCTCCTTCCTCTAGGTGGGAGGGTTTAATGAACTTCTCGGCGGCCGAGAGCGGAGACCGCCCCCGGTCGCCAATCCGAACACTTCACCAGCACACCCAATCGGTAGGAGCGACGGGCGGTGTGTACAAAGGGCAGGGACGTAATCAACGCAAGCTGATGACTTGCGCTTACTAGGCATTCCTCGTTGAAGATTAATAATTGCAATAATCTATCCCCATCACGATGCAGTTTCAAAGATTACCCGGGCCTCTCGGCCAAGGCTAAGCTCGTTGAATGCATCAGTGTAGCGCGCGTGCGGCCCAGAACATCTAAGGGCATCACAGACCTGTTATTGCCTCATGCTTCCATTGGCTAGTCGCCAATAGTCCCTCTAAGAAGTCCGCCGGCTGGAGAACCAACCGTGACTATTTAGCAGGCTGAGGTCTCGTTCGTTACCGGAATCAACCTGACAAGGCAACCCACCAACTAAGAACGGCCATGCACCACCACCCATAGAATCAAGAAAG
>10TW_9095
TCACCCAGTCATCAACCCCGCCTTCGGCACCCTCCTCCCCCGAAAGGGTTAGAGTAATGACTTCGGGCGTGGCTCACTTCCATGGTGTGACGGGCGGTGTGTACAAGGCCCGGGAACGGATTCACCGCAGTATGCTGACCTGCGATTACTAGCGATTCCTCCTTCATGCAGGCGAGTTGCAGCCTGCAATCTGAACTGTGCCAGGGTTTGTGAGATTCGCTCTCCCTCGCGGGTTGGCTGCTCTGTGTCCCTCGCATTGTAGTACGTGTGTCGCCCAGGACGTAAGGGCCATGCTGACTTGACGTCATCCTCACCTTCCTCCGGTTTGTCACCGGCAGTCTCGCTAGAGTTCCCAACTTAATGATGGCAACTAACGACGAGGGTTGCGCTCGTTGCGGGACTTAACCCAACATCTCACGACACGAGCTGACGACAGCCATGCAGCACCTGTCTTCTGGTTCCTTACGGCACTCTCCCCTTTCAAGGAGATT
>10TW_9123
TCACCCCAGTCATCAACCCCGCCTTCGGCACCCTCCTCCCCCGAAAGGGTTAGAGTAATGACTTCGGGCGTGGCTCACTTCCATGGTGTGACGGGCGGTGTGTACAAGGCCCGGGAACGGATTCACCGCAGTATGCTGACCTGCGATTACTAGCGATTCCTCCTTCATGCAGGCGAGTTGCAGCCTGCAATCTGAACTGTGCCAGGGTTTGTGAGATTCGCTCTCCCTCGCGGGTTGGCTGCTCTGTGTCCCTCGCATTGTAGTACGTGTGTCGCCCAGGACGTAAGGGCCATGCTGACTTGACGTCATCCTCACCTTCCTCCGGTTTGTCACCGGCAGTCTCGCTAGAGTTCCCAACTTAATGATGGCAACTAACGACGAGGGTTGCGCTCGTTGCGGGACTTAACCCAACATCTCACGACACGAGCTGACGACAGCCATGCAGCACCTGTCTTCTGGTTCCTTACGGCACTCTCCCCTTTCAAGGAGATT
>10TW_9129
TAGTCCCAGTCACCAGCCTTGCCGTGGGCACGCATGAAATTGCGCGACTTCGGGCACTGCCAGCTCCCATGACTTGACGGGCGGTGTGTACAAGGCTCAGGAACATATTCACCGCGGCGTAGCTGATCCGCGATTACTAGCGATTCCAACTTCATGCGGGCGAATTTCAGCCCGCAATCTGAACTGGGGTATGCTTTAGCGATTTGCTCCACCTTGCGGTCTTGCATCGTTCTGTACATACCATTGTAGCACGTGTGCAGCCCTAGACATAAAGGCCATGAGGACTTGACGTCATCCCCACCTTCCTCCGGTTTGACACCGGCAGTCTCGCTACAGTCCTCGCCATTACGCGTTAGCAAGTAGCGACAGGGGTTGCGCTCGTTGAGGGACTTAACCCGACACTTCACAGCACGAGCTGACGACAGCCATGCAGCACCTGTTCACGTTCCGCCCTTGCGGGTGTACCTCTACTTTCAT
>10TW_9137
TCACCCCAGTCATCAACCCCGCCTTCGGCACCCTCCTCCCCCGAAAGGGTTAGAGTAATGACTTCGGGCGTGGCTCACTTCCATGGTGTGACGGGCGGTGTGTACAAGGCCCGGGAACGGATTCACCGCAGTATGCTGACCTGCGATTACTAGCGATTCCTCCTTCATGCAGGCGAGTTGCAGCCTGCAATCTGAACTGTGCCAGGGTTTGTGAGATTCGCTCTCCCTCGCGGGTTGGCTGCTCTGTGTCCCTCGCATTGTAGTACGTGTGTCGCCCAGGACGTAAGGGCCATGCTGACTTGACGTCATCCTCACCTTCCTCCGGTTTGTCACCGGCAGTCTCGCTAGAGTTCCCAACTTAATGATGGCAACTAACGACGAGGGTTGCGCTCGTTGCGGGACTTAACCCAACATCTCACGACACGAGCTGACGACAGCCATGCAGCACCTGTCTTCTGGTTCCTTACGGCACTCTCCCCTTTCAAGGAGATT
>10TW_9200
TCACCCCAGTCATCAACCCCGCCTTCGGCACCCTCCTCCCCCGAAAGGGTTAGAGTAATGACTTCGGGCGTGGCTCACTTCCATGGTGTGACGGGCGGTGTGTACAAGGCCCGGGAACGGATTCACCGCAGTATGCTGACCTGCGATTACTAGCGATTCCTCCTTCATGCAGGCGAGTTGCAGCCTGCAATCTGAACTGTGCCAGGGTTTGTGAGATTCGCTCTCCCTCGCGGGTTGGCTGCTCTGTGTCCCTCGCATTGTAGTACGTGTGTCGCCCAGGACGTAAGGGCCATGCTGACTTGACGTCATCCTCACCTTCCTCCGGTTTGTCACCGGCAGTCTCGCTAGAGTTCCCAACTTAATGATGGCAACTAACGACGAGGGTTGCGCTCGTTGCGGGACTTAACCCAACATCTCACGACACGAGCTGACGACAGCCATGCAGCACCTGTCTTCTGGTTCCTTACGGCACTCTCCCCTTTCAAGGAAATT
>10TW_9231
TCACCCCAGTCAATGGCACTGCCTTAGACGACTTCCTCCTAAAAGGTTGGATCATCGGCTTCGGGCGTTACTATCTCCCATGGTGTGACGGGCGGTGTGTACAAGACCCGGGAACACATTCAACGCAGCGTAGCTGATCTGCGTTTACTAGCGATTCCGACTTCATGTAGTCGAGTTGCAGACTACAATCCGAACTGAGACCGGTTTTGAGGGATTAGCTTCTTATCACTAAGTGGCAACCCATTGTACCGGCCATTGTAACACGTGTGTAGCCCTGGTCATAAGGGCCATGAGGACTTGACGTCATCCACACCTTCCTCCGGTTTAACACCGGCAGTCTTGCTAGAGTGCCCAACTAAATGCTGGCAACTAACAACGTGGGTTGCGCTCGTTGCGGGACTTAACCCAACATCTCACGACACGAGCTGACGACAGCCATGCAGCACCTGTTTTACAGCTCCCGAAGGCACAGAGTCGTCTCCAACTCCTTCTGTAAATGTC
>10TW_9244
TCATCCCAGTTACCAGCTACACCTTAGAACACTACCTCCCTTGCGGGTTGGTGCGTGCGCTTCGGGTGCGACCGGCTTCCATGATGTGACGGGCGGTGTGTACAAGACCCGGGAACGTATTCACGGCACCGTAGATGATGTGCCATTACTAGCGATTCCAACTTCATGGAGGCGAGTTGCAGCCTCCAATCCGAACTGGGCCCAGTTTTACAGATTTCCTCCACCTCGCGGTATCGGTTCTCATTGTACTGGGCATTGTAGTACGTGTGCAGCCCAAGGCGTAAGGGCCATACTGACCTGACGTCGTCCCCACCTTCCTCCCAGTTGATCTGGGCAGTCTGAATAGAGTTCCCACCATGACGTGCTGGCAACTATTCACAAGGGTTGCGCTCGTTGCGGGACTTAACCCAACATCTCACGACACGAGCTGACGACGGCCATGCAGCACCTGTGGAAGTTCCCCGAAGGGTCACACGCTTTCACGTGCTTAGAAATCCAT
>10TW_9299
TCACCTTCCTCTAAATGGCGAGGTTAAAAAAGTTCCCATCAACAGGTTCACAATGAAGCAAGCGAGTCAACGGTCCCAATTTTTCACCGAGTCATTCAATCGGTAGGTGCGACGGGCGGTGTGTACAAAGGGCAGGGACGTAATCAATGCAAGCTGATGACTTGCGTTTACTAGGAATTCCTCGTTCAAGATTAATAATTGCAATAATCTATCCCTAGCACGATACGTATTCAAAAGATTACCCAGACCTATCGATCAAGGTTATATACTTGTTGAGCGTATCAGTGTAGCGCGCGTGCGGCCCAGAACATCTAAGGGCATCACAGACCTGTTATTGCCTCCAACTTCCTTCAGTTAGTCACTGAAAGTCCCTCTAAGAAGTCCTTACCTACCAAATTGGTAAGCAGGACTATTTAGCACGCGGAGGTCTCGTTCGTTAACGGAATTAACCAGACAAATCACTCCACCAACTAAGAACGGCCATGCACCACCACCCATAGAATCAAGAAAGAGCTCTCAA
>10TW_9328
TCATCCCAGTTACCGCTCATACCTTAGGGCGCTGCCTCCTTGCGGTTGGCGCGCGCACTTCGGGTACAAACGACTCCCATGATGTGACGGGCGGTGTGTACAAGACCCGGGAACGTATTCACGGCGCCGTAGCTGATGCGCCATTACTAGCGATTCCGGCTTCATGGAGGCGAGTTGCAGCCTCCAATCCGAACTGGGCCCGACTTTGGTGATTTCCTCCACCTTGCGGTCTCGGATCCTTCTGTGTCGGGCATTGTAGTACGTGTGCAGCCCTGGCCGTAAGGGCCATACTGACTTGACGTCGTCCCCACCTTCCTCCCCGTTGAACAGGGCAGTCTGAACAGAGTGCCGGAGACTCACGTCTCCATGGCAACAGTTCACAGGGGTTGCGCTCGTTGCGGGACTTAACCCAACATCTCACGACACGAGCTGACGACAGCCATGCAGCACCTGTGCAAATTGTGTATTGCTACACTCACCGGCTTTCACCGGATT
>10TW_9330
TCATCCCAATCACCAGCATCACCTTAGGGCGCCGCATCCATTACTGGTTAGCAAACGCACTTCGGGCGAAACCGGCTTTCATGATGTGACGGGCGGTGTGTACAAGGCCCGGGAACGTATTCACGGCGCCGTAGCTGATGCGCCATTACTAGCGATTCCAACTTCATGTAGTCGAGTTGCAGACTACAATCTGAACTGGGCCTGGTTTTAAGGATTTGCTCAACCTCACGGTATTGCTTCCCTCTGTACCAGGCATTGTAGTACGTGTGCAGCCCTAGCCGTAAGGGCCATCCTGACTTGACGTCATCCCCACCTTCCCACCCTCAAAGAGGGTTTGTCTCCCTAGAGTGCCCAACTTAATGATGGCAACTAAGGACAGGGGTTGCGCTCGTTGCGCGACTTAACGCAACATCTCACGACACGAGCTGACGACAGCCATGCAGCACCTGTGCACAAGTCTCTTGCGAGAAGAACATCTTTCAATGTTTA
>10TW_9341
TCACCCAGTCATCAACCCCGCCTTCGGCACCCTCCTCCCCCGAAAGGGTTAGAGTAATGACTTCGGGCGTGGCTCACTTCCATGGTGTGACGGGCGGTGTGTACAAGGCCCGGGAACGGATTCACCGCAGTATGCTGACCTGCGATTACTAGCGATTCCTCCTTCATGCAGGCGAGTTGCAGCCTGCAATCTGAACTGTGCCAGGGTTTGTGAGATTCGCTCTCCCTCGCGGGTTGGCTGCTCTGTGTCCCTCGCATTGTAGTACGTGTGTCGCCCAGGACGTAAGGGCCATGCTGACTTGACGTCATCCTCACCTTCCTCCGGTTTGTCACCGGCAGTCTCGCTAGAGTTCCCAACTTAATGATGGCAACTAACGACGAGGGTTGCGCTCGTTGCGGGACTTAACCCAACATCTCACGACACGAGCTGACGACAGCCATGCAGCACCTGTCTTCTGGTTCCTTACGGCACTNTCCCCTTTCAAGGAGATT
>10TW_9391
TCTCCTTCCTCTAAATGATAAGGTTTAATCAACTTCCCGCAGCATCGACGGCGAACCGCCTCAGCCGCAGTCCGAAGATTTCACCGGATCATTCAATCGGTAGGAGCGACGGGCGGTGTGTACAAAGGGCAGGGACGTAATCAACGCGAGCTGATGACTCACGCTTACTAGGAATTCCTCGTTGAAGATTAATAGTTGCAATAATCTATCCCCATCACGATGAAATTTGCAAGATTACCCGGTCCTGTCGAACGAGGTGAATGCTTGTTGCTTTCATCAGTGTAGCGCGCGTGCGGCCCAGAACATCTAAGGGCATCACAGACCTGTTATTGCCTCAAACTTCCACTCGCTAGGCACGAATAGTCCCTCTAAGAAGTTGTCCCCCCACAGAAAGTGAAGGTAACTATTTAGCAGGTTAAGGTCTCGTTCGTTAACGGAATTAACCAGACAAATCACTCCACCAACTAAGAACGGCCATGCACCACCACCCATAGAATCAAGAAAGAGCTCT
>10TW_9400
TCACCTTCCTCTAAATGGCGAGGTTAAAAAAGTTCCCATCAACAGGTTCACAATGAAGCAAGCGAGTCAACGGTCCCAATTTTTCACCGAGTCATTCAATCGGTAGGTGCGACGGGCGGTGTGTACAAAGGGCAGGGACGTAATCAATGCAAGCTGATGACTTGCGTTTACTAGGAATTCCTCGTTCAAGATTAATAATTGCAATAATCTATCCCTAGCACGATACGTATTCAAAAGATTACCCAGACCTATCGATCAAGGTTATATACTCGTTGAGCGTATCAGTGTAGCGCGCGTGCGGCCCCAGAACATCTAAGGGCATCACAGACCTGTTATTGCCTCCAACTTCCTTCAGTTAGTCACTGAAAGTCCCTCTAAGAAGTCCTTACCTACCAAATTGGTAAGCAGGACTATTTAAGCACGCGGAGGTCTCGTTCGTTAACGGAATTAACCAGACAAATCACTCCACCAACTAAGAACGGCCATGCACCACCACCCATAGAATCAAGAAAGAGCTCTCAA
>10TW_9411
TCACCCCAGTCATCAACCCCGCCTTCGGCACCCTCCTCCCCCGAAAGGGTTAGAGTAATGACTTCGGGCGTGGCTCACTTCCATGGTGTGACGGGCGGTGTGTACAAGGCCCGGGAACGGATTCACCGCAGTATGCTGACCTGCGATTACTAGCGATTCCTCCTTCATGCAGGCGAGTTGCAGCCTGCAATCTGAACTGTGCCAGGGTTTGTGAGATTCGCTCTCCCTCGCGGGTTGGCTGCTCTGTGTCCCTCGCATTGTAGTACGTGTGTCGCCCAGGACGTAAGGGCCATGCTGACTTGACGTCATCCTCACCTTCCTCCGGTTTGTCACCGGCAGTCTCGCTAGAGTTCCCAACTTAATGATGGCAACTAACGACGAGGGTTGCGCTCGTTGCGGGACTTAACCCAACATCTCACGACACGAGCTGACGACAGCCATGCAGCACCTGTCTTCGTCGTTCGTCGCTCTCCTTCCTAGAGAT
>10TW_9415
TCATCCCAGTTACCGCTCATACCTTAGGGCGCTGCCTCCTTGCGGTTGGCGCGCGCACTTCGGGTACAAACGACTCCCATGATGTGACGGGCGGTGTGTACAAGACCCGGGAACGTATTCACGGCGCCGTAGCTGATGCGCCATTACTAGCGATTCCGGCTTCATGGAGGCGAGTTGCAGCCTCCAATCCGAACTGGGCCCGACTTTGGTGATTTCCTCCACCTTGCGGTCTCGGATCCTTCTGTGTCGGGCATTGTAGTACGTGTGCAGCCCTGGCCGTAAGGGCCATACTGACTTGACGTCGTCCCCACCTTCCTCCCCGTTGAACAGGGCAGTCTGAACAGAGTGCCGGAGACTCACGTCTCCATGGCAACAGTTCACAGGGGTTGCGCTCGTTGCGGGACTTAACCCAACATCTCACGACACGAGCTGACGACAGCCATGCAGCACCTGTGCAAATTGTGTATTGCTACACTCACCGGCTTTCACCGGATT
>10TW_9427
TCACCCCAGTCATCAACCCCGCCTTCGGCACCCTCCTCCCCCGAAAGGGTTAGAGTAATGACTTCGGGCGTGGCTCACTTCCATGGTGTGACGGGCGGTGTGTACAAGGCCCGGGAACGGATTCACCGCAGTATGCTGACCTGCGATTACTAGCGATTCCTCCTTCATGCAGGCGAGTTGCAGCCTGCAATCTGAACTGTGCCAGGGTTTGTGAGATTCGCTCTCCCTCGCGGGTTGGCTGCTCTGTGTCCCTCGCATTGTAGTACGTGTGTCGCCCAGGACGTAAGGGCCATGCTGACTTGACGTCATCCTCACCTTCCTCCGGTTTGTCACCGGCAGTCTCGCTAGAGTTCCCAACTTAATGATGGCAACTAACGACGAGGGTTGCGCTCGTTGCGGGACTTAACCCAACATCTCACGACACGAGCTGACGACAGCCATGCAGCACCTGTCTTCTGGTTCCTTACGGCACTCTCCCCTTTCAAGGAGATT
>10TW_9429
TCACCCCAGTCATGAATCCTACCGTGGTAATCGTCTTCCTTGCGGTTAGACTAACTACTTCTGGTAAAACCCACTCCCATGGTGTGACGGGCGGTGTGTACAAGGCCCGGGAACGTATTCACCGCGACATGCTGATCCGCGATTACTAGCGATTCCGACTTCATGCAGTCGAGTTGCAGACTACAATCCGGACTACGATCGGCTTTCTGGGATTGGCTCCCCCTCGCGGGTTGGCAACCCTCTGTACCGACCATTGTATTACGTGTGAAGCCCTGGCCATAAGGGCCATGAGGACTTGACGTCATCCCCACCTTCCTCCGGTTTGTCACCGGCAGTCCCATTAAAGTGCCCAACTAAATGATGGCAATTAATGGCAAGGGTTGCGCTCGTTGCGGGACTTAACCCAACATCTCACGACACGAGCTGACGACAGCCATGCAGCACCTGTGTTACCGCTCTCTTTCGAGCACTTGAACATCTCTGCTCAATTCGGTACATGTCAAGGCC
>10TW_9446
TCACCCCAGTCATCAACCCCGCCTTCGGCACCCTCCTCCCCCGAAAGGGTTAGAGTAATGACTTCGGGCGTGGCTCACTTCCATGGTGTGACGGGCGGTGTGTACAAGGCCCGGGAACGGATTCACCGCAGTATGCTGACCTGCGATTACTAGCGATTCCTCCTTCATGCAGGCGAGTTGCAGCCTGCAATCTGAACTGTGCCAGGGTTTGTGAGATTCGCTCTCCCTCGCGGGTTGGCTGCTCTGTGTCCCTCGCATTGTAGTACGTGTGTCGCCCAGGACGTAAGGGCCATGCTGACTTGACGTCATCCTCACCTTCCTCCGGTTTGTCACCGGCAGTCTCGCTAGAGTTCCCAACTTAATGATGGCAACTAACGACGAGGGTTGCGCTCGTTGCGGGACTTAACCCAACATCTCACGACACGAGCTGACGACAGCCATGCAGCACCTGTCTTCCGGTTCCTTACGGCACTCTCCCCTTTCAAGGAGATT
>10TW_9454
TCACCCCAGTCATGAATCCTACCGTGGTAATCGTCTTCCTTGCGGTTAGACTAACTACTTCTGGTAAAACCCACTCCCATGGTGTGACGGGCGGTGTGTACAAGGCCCGGGAACGTATTCACCGCGACATGCTGATCCGCGATTACTAGCGATTCCGACTTCATGCAGTCGAGTTGCAGACTACAATCCGGACTACGATCGGCTTTCTGGGATTGGCTCCCCCTCGCGGGTTGGCAACCCTCTGTACCGACCATTGTATTACGTGTGAAGCCCTGGCCATAAGGGCCATGAGGACTTGACGTCATCCCCACCTTCCTCCGGTTTGTCACCGGCAGTCCCATTAAAGTGCCCAACTAAATGATGGCAATTAATGGCAAGGGTTGCGCTCGTTGCGGGACTTAACCCAACATCTCACGACACGAGCTGACGACAGCCATGCAGCACCTGTGTTACCGTTCTCTTTCGAGCACTTGAACATCTCTGCTCAATTCGGTACATGTCAAGGCCA
>10TW_9477
TCACCCCAGTCATCAACCCCGCCTTCGGCACCCTCCTCCCCCGAAAGGGTTAGAGTAATGACTTCGGGCGTGGCTCACTTCCATGGTGTGACGGGCGGTGTGTACAAGGCCCGGGAACGGATTCACCGCAGTATGCTGACCTGCGATTACTAGCGATTCCTCCTTCATGCAGGCGAGTTGCAGCCTGCAATCTGAACTGTGCCAGGGTTTGTGAGATTCGCTCTCCCTCGCGGGTTGGCTGCTCTGTGTCCCTCGCATTGTAGTACGTGTGTCGCCCAGGACGTAAGGGCCATGCTGACTTGACGTCATCCTCACCTTCCTCCGGTTTGTCACCGGCAGTCTCGCTAGAGTTCCCAACTTAATGATGGCAACTAACGACGAGGGTTGCGCTCGTTGCGGGACTTAACCCAACATCTCACGACACGAGCTGACGACAGCCATGCAGCACCTGTCTTCCGGTTCCTTACGGCACTCTCCCCTTTCAAGGAGATT
>10TW_9520
TCACCCCAGTCATCAACCCCGCCTTCGGCACCCTCCTCCCCCGAAAGGGTTAGAGTAATGACTTCGGGCGTGGCTCACTTCCATGGTGTGACGGGCGGTGTGTACAAGGCCCGGGAACGGATTCACCGCAGTATGCTGACCTGCGATTACTAGCGATTCCTCCTTCATGCAGGCGAGTTGCAGCCTGCAATCTGAACTGTGCCAGGGTTTGTGAGATTCGCTCTCCCTCGCGGGTTGGCTGCTCTGTGTCCCTCGCATTGTAGTACGTGTGTCGCCCAGGACGTAAGGGCCATGCTGACTTGACGTCATCCTCACCTTCCTCCGGTTTGTCACCGGCAGTCTCGCTAGAGTTCCCAACTTAATGATGGCAACTAACGACGAGGGTTGCGCTCGTTGCGGGACTTAACCCAACATCTCACGACACGAGCTGACGACAGCCATGCAGCACCTGTCTTCCGGTTCCTTACGGCACTCTCCCCTTTCAAGGAGATT
>10TW_9573
TAGTCCCAGTCACCAGCCTTGCCGTGGGCACGCATGAAATTGCGCGACTTCGGGCACTGCCAGCTCCCATGACTTGACGGGCGGTGTGTACAAGGCTCAGGAACATATTCACCGCGGCGTAGCTGATCCGCGATTACTAGCGATTCCAACTTCATGCGGGCGAATTTCAGCCCGCAATCTGAACTGGGGTATGCTTTAGCGATTTGCTCCACCTTGCGGTCTTGCATCGTTCTGTACATACCATTGTAGCACGTGTGCAGCCCTAGACATAAAGGCCATGAGGACTTGACGTCATCCCCACCTTCCTCCGGTTTGACACCGGCAGTCTCGCTACAGTCCTCGCCATTACGCGTTAGCAAGTAGCGACAGGGGTTGCGCTCGTTGAGGGACTTAACCCGACACTTCACAGCACGAGCTGACGACAGCCATGCAGCACCTGTTCACGTTCCGCCCTTGCGGGTGTACCTCTACTTTCAT
>10TW_9578
TAGCCCCAGTCACTAGTTTTACCTTAGATAGCTCCCAGTAAAGTCACCATCTTCAGGTACCCCCAGCTCCCATGGCTTGACGGGCGGTGTGTACAAGGTCCGGGAACGTATTCACCGCGCCATGGCTGATGCGCGATTACTAGCGATTCCACCTTCATGGAGTCGAGTTCCAGACTCCAATCCGAACTGAGACCGGCTTTATAGGATTGGCTCCGCTTCACAGCTTCGCGACCCGTTGTACCGGCCATTGTAGCACGTGTGTAGCCCTGGGCATAAAGGCCATGATGACTTGACATCATCCCCACCTTCCTCGCGGCTTACGCCGGCAGTCTCTTCAGAGTCCCCACCTTAAATGCTGGCAACTGAAGATAGGGGTTGCGCTCGTTGCGGGACTTAACCCAACACCTCACGGCACGAGCTGACGACAGCCATGCAGCACCTTGCTTTGTGTCCCGAAGGAATGTATGCTTTCACACACAGGCACTCGCATT
>10TW_9609
TCACCCCAGTCATCAACCCCGCCTTCGGCACCCTCCTCCCCCGAAAGGGTTAGAGTAATGACTTCGGGCGTGGCTCACTTCCATGGTGTGACGGGCGGTGTGTACAAGGCCCGGGAACGGATTCACCGCAGTATGCTGACCTGCGATTACTAGCGATTCCTCCTTCATGCAGGCGAGTTGCAGCCTGCAATCTGAACTGTGCCAGGGTTTGTGAGATTCGCTCTCCCTCTCGGGTTGGCTGCTCTGTGTCCCTCGCATTGTAGTACGTGTGTCGCCCAGGACGTAAGGGCCATGCTGACTTGACGTCATCCTCACCTTCCTCCGGTTTGTCACCGGCAGTCTCGCTAGAGTTCCCAACTTAATGATGGCAACTAACGACGAGGGTTGCGCTCGTTGCGGGACTTAACCCAACATCTCACGACACGAGCTGACGACAGCCATGCAGCACCTGTCTTCTGGTTCCTTACGGCACTCTCCCCTTTCAAGGAGATT
>10TW_9616
TCATCCCAATCAGTGAGTTTACCTTAGGCACCCGTCCCGAAGGACTAAGGCGACTTCGGGTACCCCCACCTTTCATGATGTGACGGGCGGTGAGTACAAGACCCAGGAACATATTCACCGTGACATGTCTGATTCACGGTTACTAGCGATTCCAACTTCATGAGGACGAATTGCAGCCCTCAATCCGAACTGTGACCGGCTTTGGTGGGATTTGCTTCCCCTTACGGGTTCGCTGCCCATTGTACCGACCATTGTAGCACGTGTGTGGCCCAAGGCATAAGGGCCATGCTGATCTGACGTCATCCATATCTTCCTCCGACTTGGAGCCGGCAGTCTCTTGTGAGAAATACAACACAAGACATGGGTTGCGCTCGTTTACGGACTTAACCGAACACCTCAAGGCACGAGCTGACGACGACCATGCAGCACCTGTCATCCGGTTCCTTGCGGCACTCCCCAATTTCTTGAGGATTCCGGAGATGTCAAGCCTTGGTAAGGTTCCCCGTTTATT
>10TW_9627
TCACCCCAATCACCGACCCCACCTTAGACGGCTCCTTCCTTGCGGTTAGGCCACCGGCTTTGGGTGTTGCCGACTTTCGTGGTGTGACGGGCGGTGTGTACAAGGCCCGGGAACGTATTCACCCCGGCGTGCTGATCCGGGATTACTAGCAACTCCAGCTTCATGAAGTCGAGTTGCAGACTTCAATTCGAACTGAGACCGACTTTACGGGATTAGCTAACTCTCGCGAGCAGGCAACCCTTTGTATCGGCCATTGTAGCGTGTTTGCAGCCCTAGACATAAGGGGCATGAGGACTTGACGTCATCCCCACCTTCCTCCGAGTTAACCCCGGCAGTCTCCAATGAGTCCCCAACATAACTTGCTGGCAACATTGGATAAGGGTTGCGCTCGTTGCGGGACTTAACCCAACATCTCACGACACGAGCTGACGACAGCCATGCACCACCTGTGTTTGGCCCTTGCGGACACAACATCTCTGTTGCTTTTCCAAACATGTCAAACCTAGGTAAGGTTCTTCGCGT
>10TW_9702
TAGTCCCAGTCACCAGCCTTGCCGTGGGCACGCATGAAATTGCGCGACTTCGGGCACTGCCAGCTCCCATGACTTGACGGGCGGTGTGTACAAGGCTCAGGAACATATTCACCGTGGCGTAGCTGATCCGCGATTACTAGCGATTCCAACTTCATGCGGGCGAATTTCAGCCCGCAATCTGAACTGGGGTATGCTTTAGCGATTTGCTCCACCTTGCGGTCTTGCATCGTTCTGTACATACCATTGTAGCACGTGTGCAGCCCTAGACATAAAGGCCATGAGGACTTGACGTCATCCCCACCTTCCTCCGGTTTGACACCGGCAGTCTCGCTACAGTCCTCGCCATTACGCGTTAGCAAGTAGCGACAGGGGTTGCGCTCGTTGAGGGACTTAACCCGACACTTCACAGCACGAGCTGACGACAGCCATGCAGCACCTGTTCACGTTCCGCCCTTGCGGGTGTACCTCTACTTTCAT
>10TW_9707
TCACTCCAGTCACCGACCCCACCCTAAACATTACTCTCCTCGCGGTTAAGCCAATGTCTTTAGGTGTTACCAGCTCCCATAGTGTGACGGGCGGTGTGTACAAGACCCGGGAACGTATTCAACGCACTATAGCTGACGCGCGTTTACTAGCAACTCCAACTTCATGCAGGCGAGTTGCAGCCTGCAATCTGAACTGAGGAATGTTTTACTAGGATTTGCTCCGCCTCACGGCTTGGCTTCCCATTGTTCCATCCCATTGTAGCGTGTGTGTAGCCCCGGACATAAAGGCCATGCTGACTTGACGTCATCCCCGCCTTCCTCCGGCTTGCGGCCGGCAGTCTCGCCAGACACTTGTAACTGGCAATGAGGGTTGCGCTCGTTAGCGTACTTAAACGAACATCTCACGACACGAGCTGACGACAGCCATGCAACACCTGTATAAACTCTCTTGCGAGTCGATCCAATTTTCTCTTCTCTACCATCTATAT
>10TW_9713
TCTCCTTCCTCTAAGTGATGTGGTTTACTTGACTTTCCCAAAAGAACACGAGGCTCTCTCAGGTCCGAAAGGTTCACCGGACCACTCGAAATCGGTAGGAGCGACGGGCGGTGTGTACAAAGGGCAGGGACTTAATCAACGCAAGCTGATGACTTGCGCTTACTAGGCATTCCTCGTTCAAGATCAATAATTCCAAAGATCTATCCCCATCACGACGCATATTGTTGATTACCAGCTACCTCGCGGAGCCGGAAGAACTTGTTGTATGCGTCAGTGTAGCACGCGTGCGGCCCCAGGACATCTAAGGGCATCACAGACCTGTTATTGCCTCAAACTTCCTTGTATTTGCTTACAAAGTCCCTCTAAGAAGTCGCTACCAATCATGATTGGAGCGACTATTTAGTAGGCTAAGGTCTCGTTCGTTAACGGAATTAACCAGACAAATCACTCCACCAACTAAGAACGGCCATGCACCACCACCCATAGAATCAAGAAAGAGCATCAAT
>10TW_9726
TCATCCCAATCACCATCCATACCTTAGGCACCTGCCTCCTTGCGGTTAGCTCGGCGGCTTTGGGTACAGACGGCTTTCATGATGTGACGGGCGGTGTGTACAAGGCCTGGGAACGTATTCACGGCGCCGTAGCTGATGCGCCATTACTAGCGATTCCAGCTTCATGCCGGCGAGTTGCAGCCGACAATCTGAACTGGGCCCGGTTTTAAGGATTTGCTCCCCATTGCTGGATTGCGCCCCTCTGTGCCGGGCATTGTAGTACGTGTGCAGCCCTGGCCGTAAGGGCCATACTGACTTGACGTCATCCCCACCTTCCTCCTCGTTGAAGCGAGGCAGTCCGTCCAGAGTGCTCCAGTCTCTCGACCGGGTGGCAACAGGACGCAGGGGTTGCGCTCGTTGCGGGACTTAACCCAACATCTCACGACACGAGCTGACGACAGCCATGCAGCACCTGTGCACGCTCCCCTTGCGGGGTCGTTACGCTTTCACG
>10TW_9787
TCACCCCAGTCATGAATCCTACCGTGGTAATCGTCTTCCTTGCGGTTAGACTAACTACTTCTGGTAAAACCCACTCCCATGGTGTGACGGGCGGTGTGTACAAGGCCCGGGAACGTATTCACCGCGACATGCTGATCCGCGATTACTAGCGATTCCGACTTCATGCAGTCGAGTTGCAGACTACAATCCGGACTACGATCGGCTTTCTGGGATTGGCTCCCCCTCGCGGGTTGGCAACCCTCTGTACCGACCATTGTATTACGTGTGAAGCCCTGGCCATAAGGGCCATGAGGACTTGACGTCATCCCCACCTTCCTCCGGTTTGTCACCGGTAGTCCCATTAAAGTGCCCAACTAAATGATGGCAATTAATGGCAAGGGTTGCGCTCGTTGCGGGACTTAACCCAACATCTCACGACACGAGCTGACGACAGCCATGCAGCACCTGTGTTACCGTTCTCTTTCGAGCACTTGAACATCTCTGCTCAATTCGGTACATGTCAAGGCCAGGTTAA
>10TW_9851
TCACCCCAGTCACGAACCCTGCCGTGGTAATCGCCCTCCTTGCGGTTAGGCTAACTACTTCTGGCAGAACCCGCTCCCATGGTGTGACGGGCGGTGTGTACAAGACCCGGGAACGTATTCACCGTGACATTCTGATCCACGATTACTAGCGATTCCGACTTCACGTAGTCGAGTTGCAGACTACGATCCGGACTACGACTGGCTTTGTGGGATTAGCTCCCCCTCGCGGGTTGGCAACCCTTTGTACCAGCCATTGTATGACGTGTGTAGCCCCACCTATAAGGGCCATGAGGACTTGACGTCATCCCCACCTTCCTCCGGCTTGTCACCGGCAGTCTCATTAGAGTGCCCAACTAAATGTAGCAACTAATGACAAGGGTTGCGCTCGTTGCGGGACTTAACCCAACCATCTCACGACACGAGCTGACGACAGCCATGCAGCACCTGTGTTACGGCTCTCTTTCGTAGCACTCCTCTATCTCTAAAGGATTCCGTACATGTCAAAGGTGGGTAAGGTTTTTCG
>10TW_9858
TCACCCCAGTCATGGACCACACCGTGGTAGGCGCCCCCCTTGCGGTCAGGCTACCTGCTTCTGGTGCAATACACTCCCATGGTGTGACGGGCGGTGTGTACAAGACCCGGGAACGTATTCACCGCAGCAATGCTGATCTGCGATTACTAGCGATTCCGACTTCATGGAGTCGAGTTGCAGACTCCAATCCGGACTACGACAAGTTTTCTGGGATTTGCTCCCCGTCGCCGGTTGGCTTCCCTCTGTACTTGCCATTGTAGCACGTGTGTAGCCCTGGTCATAAAGGCCATGATGACTTGACGTCATCCCCACCTTCCTCCGGTTTGTCACCGGCGGTCTCCTTAGAGTTCCCAACTTAATGATGGCAACTAAGGACAGGGGTTGCGCTCGTTGCGGGACTTAACCCAACATCTCACGACACGAGCTGACGACAGCCATGCAGCACCTGTCTCACGGTTCCTTGCGGCACTCCCGCATCTCTGCAGGATT
>10TW_9863
TCACCCCAGTTGCTGACTATACCTTGGTCAAACGCCTCCTTGCGGTTAGCAATCTGCTTTAAGGTAGAACCAACTTCCATGGTGTGACGGGCGGTGTGTACAAGACCCGGGAACGTATTCACCGTAGCACGCTGATCTACGATTACTAGCGATTCCAGCTTCATGCACTCGAGTTGCAGAGTGCAATCCGAACTGAGGTAGATTTTTGAGTTTAGCTTAGCGTCGCCACCTTGCATCTCATTGTCACTACCATTGTAGCACGTGTGTAGCCCAACCCGTAAGGGCCATGAGGACTTGACGTCATCCCCACCTTCCTCCAGCTTATCACTGGCAGTTCTTTCAGAGTGCCCAGCATTACCTGATGGCAACTAAAAGTAGGGGTTGCGCTCGTTGCGGGACTTAACCCAACATCTCACGACACGAGCTGACGACAGCCATGCAGCACCTGTGTTCTGTCCGGCCGAACCGAAAAGTCTAGTTTCCTAAACTCGCGAC
>10TW_9915
TCACCCCAGTCATCAACCCCGCCTTCGGCACCCTCCTCCCTTTCGGGTTAGAGTAATGACTTCGGGCGTGGCTCACTTCCATGGTGTGACGGGCGGTGTGTACAAGGCCCGGGAACGGATTCACCGCAGTATGCTGACCTGCGATTACTAGCGATTCCTCCTTCATGCAGGCGAGTTGCAGCCTGCAATCTGAACTGTGCCAGGGTTTATGAGATTCGCTCTCCCTCGCGGGTTGGCTGCTCTCTGTCCCTCGCATTGTAGTACGTGTGTCGCCCAGGACGTAAGGGCCATGCTGACTTGACGTCATCCTCACCTTCCTCCGGTTTGTCACCGGCAGTCTCGCTAGAGTTCCCAACTTAATGATGGCAACTAACGACGAGGGTTGCGCTCGTTGCGGGACTTAACCCAACATCTCACGACACGAGCTGACGACAGCCATGCAGCACCTGTCTTCTGGTTCCTTACGGCACTCTCCCCTTTCAAGGAGATT
>10TW_9953
TTTACTTCCTCTAAGCGCTACAGTTTGGTCGTCTTTCCACTAGCGAGGCAGCGTTAACCGCCAGGCCAACAGTCCGAGGACCTCACTAAAACGCTCAATCGGTAGTAGCGACGGGCGGTGTGTACAAAGGGCAGGGACGTAATCGACGCAAGCTTATGACTTGCGCCTACTGGGAATTCCTGGTTCACGGAGAACAATTGCAAGCTCCGATCCCTACCACGAATGGGGTTCAACAGTTTACCCGCTCCTCTCGGAGAGGGAAAAACTAGCTGATCCATTCAGTGTAGCGCGTGTGCGGCCCAGAACATCTAAGGGCATCACAGACCTGTTATTGCTCAATCTCGTGTAGCTAAGAGCTACCAGTCCCTCTAAGAAGAATAATCTGCTCAGAAAAGAAGCAGACACTAGTTAGCTGGACAGAGTCTCGTTCGTTATCGGAATTAACCAGACAAATCACTCCACCAACTAAGAACGGCCATGCACCACCACCCACGAAATCAAGAAAGAGCTA
>10TW_9963
TAGTCCCAATCGCAGAGTTCATCTTAGGCGCCTGGCTCCTTGCGGTTACCTCAGCGACTTCGGATGCCCCCCACTTTCGTGGCTTGACGGGCGGTGTGTACAAGGCTCAGGAACACATTCACCGCGGTATGCTGACCCGCGATTACTAGCGATTCCAGCTTCATGTAGGCGAGTTGCAGCCTACAATCCGAACTAGGGAGCGTTTTTTGGGATTTGCTCGACCTCGCGGCTTTGCTTCCCTTTGTGCGCTCCATTGTAGGACGTGTGCAGCCCTAGTCATAAGGGCCATGAGGACTTGACGTCATCCCCACCTTCCTCCGGCTTAACGCCGGCGGTCTCTCTAGAGTCCCCGGCTTTACCCGCTGGCAACTAGAGACAAGGGTTTCGCTCGTTAAGCGACTTAACGCGACATCTCACGACACGAGCTGACGACAGCCATGCAGCACCTGTGCACGTTGTACCCGAAGGCCTGGCTCGGCTTTCACCGAGTTAATCCGTGC
>10TW_10078
TCATCCCAATCACCATCCATACCTTAGGCGCATGCTTCCTTGCGGTTGGCTCAGCGATTTTGGGTACAGACGGCTTTCATGATGTGACGGGCGGTGTGTACAAGGCCTGGGAACGTATTCACGGCGCCGTAGCTGATGCGCCATTACTAGCGATTCCGGCTTCATGCTGTCGAGTTGCAGACAGCAATCTGAACTGGGCCCGATTTTTAGGATTTGCTCCCCGTCGCCGGTTTGCGCCCCTTTGTATCGGGCATTGTAGTACGTGTGCAGCCCTAGCCGTAAGGGCCATACTGACTTGACGTCATCCCCACCTTCCTCCCCGTTGAAGCGAGGCAGTCCGTCCAGAGTGCTCCACTCTTTCGAATGGGTGGCAACAGGACGTAGGGGTTGCGCTCGTTGCGGGACTTAACCCAACATCTCACGACACGAGCTGACGACAGCCATGCAGCACCTGTGCAAACTGGTATTGCTACCTCGTCACCCTTTCAGGT
>10TW_10143
TCACCCCAGTCATCAACCCCGCCTTCGGCACCCTCCTCCCCCGAAAGGGTTAGAGTAATGACTTCGGGCGTGGCTCACTTCCATGGTGTGACGGGCGGTGTGTACAAGGCCCGGGAACGGATTCACCGCAGTATGCTGACCTGCGATTACTAGCGATTCCTCCTTCATGCAGGCGAGTTGCAGCCTGCAATCTGAACTGTGCCAGGGTTTGTGAGATTCGCTCTCCCTCGCGGGTTGGCTGCTCTGTGTCCCTCGCATTGTAGTACGTGTGTCGCCCAGGACGTAAGGGCCATGCTGACTTGACGTCATCCTCACCTTCCTCCGGTTTGTCACCGGCAGTCTCGCTAGAGTTCCCAACTTAATGATGGCAACTAACGACGAGGGTTGCGCTCGTTGCGGGACTTAACCCAACATCTCACGACACGAGCTGACGACAGCCATGCAGCACCTGTCTTCTGGTTCCTTACGGCACTCTCCCCTTTCAAGGAGATT
>10TW_10163
TCACCCCAGTCATCAACCCCGCCTTCGGCACCCTCCTCCCCCGAAAGGGTTAGAGTAATGACTTCGGGCGTGGCTCACTTCCATGGTGTGACGGGCGGTGTGTACAAGGCCCGGGAACGGATTCACCGCAGTATGCTGACCTGCGATTACTAGCGATTCCTCCTTCATGCAGGCGAGTTGCAGCCTGCAATCTGAACTGTGCCAGGGTTTGTGAGATTCGCTCTCCCTCGCGGGTTGGCTGCTCTGTGTCCCTCGCATTGTAGTACGTGTGTCGCCCAGGACGTAAGGGCCATGCTGACTTGACGTCATCCTCACCTTCCTCCGGTTTGTCACCGGCAGTCTCGCTAGAGTTCCCAACTTAATGATGGCAACTAACGACGAGGGTTGCGCTCGTTGCGGGACTTAACCCAACATCTCACGACACGAGCTGACGACAGCCATGCAGCACCTGTCTTCTGGTTCCTTACGGCACTCTCCCCTTTCAAGGAGATT
>10TW_10178
TAGCCCTAGTTACTAGTTTTACCCTAGGCAGCTCCTTGCGGTTACCGACTTCAGGTACCCCCAGCTTCCATGGCTTGACGGGCGGTGTGTACAAGGCCCGGGAACGTATTCACCGCGCCATGGCTGATGCGCGATTACTAGCGATTCCAGCTTCACGGAGTCGAGTTGCAGACTCCGATCCGAACTGAGATAGTGTTTAAGGGATTCGCTCCTGGTCACCCAGTGGCTGCCCTCTGTCACTACCATTGTAGCACGTGTGTGGCCCAGGATGTAAGGGCCGTGATGACTTGACGTCGTCCCCACCTTCCTCACAGCTTACGCTGGCAGTTCTGCTAGAGTCCCCGGCATTACCCGTTGGCAACTAACAGTAGGGGTTGCGCTCGTTGCGGGACTTAACCCAACACCTCACGGCACGAGCTGACGACAGCCATGCAGCACCTTGAAAATTGTCCGAAGAAGGACACCTTTCGGCATCTGTCAATTCCCATTTAAACCCTGGTAAGGTTCCTCGCGTAT
>10TW_10241
TCACCCCAGTCATCAACCCCGCCTTCGGCACCCTCCTCCCCCGAAAGGGTTAGAGTAATGACTTCGGGCGTGGCTCACTTCCATGGTGTGACGGGCGGTGTGTACAAGGCCCGGGAACGGATTCACCGCAGTATGCTGACCTGCGATTACTAGCGATTCCTCCTTCATGCAGGCGAGTTGCAGCCTGCAATCTGAACTGTGCCAGGGTTTTGTGAGATTCGCTCTCCCTCGCGGGTTGGCTGCTCTGTGTCCCTCGCATTGTAGTACGTGTGTCGCCCAGGACGTAAGGGCCATGCTGACTTGACGTCATCCTCACCTTCCTCCGGTTTGTCACCGGCAGTCTCGCTAGAGTTCCCAACTTAATGATGGCAACTAACGACGAGGGTTGCGCTCGTTGCGGGACTTAACCCAACATCTCACGACACGAGCTGACGACAGCCATGCAGCACCTGTCTTCTGGTTCCTTACGGCACTCTCCCCTTTCAAGGAGATT
>10TW_10267
TAGCCCCAATTACCGGTTTTACCCTAGGCCGCTCCTTGCGGTGACAGACTTCAGGTTCCCCCAGCTTTCATGGCTTGACGGGCGGTGTGTACAAGGCCCGGGAACGTATTCACCGCATCATTGCTGATATGCGATTACTAGCGAATCCAACTTCATGAGGTCGAGTTGCAGACCTCAATCCGAACTGTGATTGGCTTTTGGAGATTAGCTTACTGTTACCAGCTTGCAGCCCTCTGTACCAACCATTGTAGCACGTGTGTAGCCCCGGACGTAAGGGCCATGATGACTTGACGTCGTCCCCTCCTTCCTCTCTACTTGCGTAGGCAGTCTGTTTAGAGTCCCCACCTTAACGTGCTGGCAACTAAACATAGGGGTTGCGCTCGTTGCGGGACTTAACCCAACACCTCACGGCACGAGCTGACGACAGCCATGCAGCACCTAGTTTCGTGTGATTGCTCACTGATCTATTTCTAAATCATTCACTAACTTTCAAGCCCGGGTAAGGTTCCTCG
>10TW_10294
TCACCCCAGTCACCAGCCCTGCCTTAGGCGCCTCCCTCCCTTGCGGGTTGAGATAACGACTTCGGGCGTGACCAGCTTCCATGGTGTGACGGGCGGTGTGTACAAGGCCCGGGAACGTATTCACCGCAGTATGCTGACCTGCGATTACTAGCGATTCCGCCTTCATGCAGGCGAGTTGCAGCCTGCAATCTGAACTAAGACCGGGTTTATGAGATTAGCTTGCATTCGCATGCTTGCGACTCTTTGTCCCGGCCATTGTAGTACGTGTGTAGCCCAAGGCGTAAGGGGCATGATGACTTGACGTCATCCCCACCTTCCTCCGGTTTGTCACCGGCAGTCTCTCTAGAGTGCCCAACTTAATGATGGCAACTAAAAACGAGGGTTGCGCTCGTTGCGGGACTTAACCCAACATCTCACGACACGAGCTGACGACAGCCATGCACCACCTGTGTTCGTGCTCCCGAAGGCACTCCTCCCTTTCAAGAGGATTCACGA
>10TW_10379
TCACCCCAGTCATCAACCCCGCCTTCGGCACCCTCCTCCCCCGAAAGGGTTAGAGTAATGACTTCGGGCGTGGCTCACTTCCATGGTGTGACGGGCGGTGTGTACAAGGCCCGGGAACGGATTCACCGCAGTATGCTGACCTGCGATTACTAGCGATTCCTCCTTCATGCAGGCGAGTTGCAGCCTGCAATCTGAACTGTGCCAGGGTTTGTGAGATTCGCTCTCCCTCGCGGGTTGGCTGCTCTGTGTCCCTCGCATTGTAGTACGTGTGTCGCCCAGGACGTAAGGGCCATGCTGACTTGACGTCATCCTCACCTTCCTCCGGTTTGTCACCGGCAGTCTCGCTAGAGTTCCCAACTTAATGATGGCAACTAACGACGAGGGTTGCGCTCGTTGCGGGACTTAACCCAACATCTCACGACACGAGCTGACGACAGCCATGCAGCACCTGTCTTCTGGTTCCTTACGGCACTCTCCCCTTTCAAGGAGATT
>10TW_10385
TCACCCCAGTCATGAATCCTACCGTGGTAATCGTCTTCCTTGCGGTTAGACTAACTACTTCTGGTAAAACCCACTCCCATGGTGTGACGGGCGGTGTGTACAAGGCCCGGGAACGTATTCACCGCGACATGCTGATCCGCGATTACTAGCGATTCCGACTTCATGCAGTCGAGTTGCAGACTACAATCCGGACTACGATCGGCTTTCTGGGATTGGCTCCCCCTCGCGGGTTGGCAACCCTCTGTACCGACCATTGTATTACGTGTGAAGCCCTGGCCATAAGGGCCATGAGGACTTGACGTCATCCCCACCTTCCTCCGGTTTGTCACCGGCAGTCCCATTAAAGTGCCCAACTAAATGATGGCAATTAATGGCAAGGGTTGCGCTCGTTGCGGGACTTAACCCAACATCTCACGACACGAGCTGACGACAGCCATGCAGCACCTGTGTTACCGTTCTCTTTCGAGCACTTGAACATCTCTGCTCAATTCGGTACATGTCAAGGCCTAA
>10TW_10387
TCACCCCAGTCATCAACCCCGCCTTCGGCACCCTCCTCCCCCGAAAGGGTTAGAGTAATGACTTCGGGCGTGGCTCACTTCCATGGTGTGACGGGCGGTGTGTACAAGGCCCGGGAACGGATTCACCGCAGTATGCTGACCTGCGATTACTAGCGATTCCTCCTTCATGCAGGCGAGTTGCAGCCTGCAATCTGAACTGTGCCAGGGTTTGTGAGATTCGCTCTCCCTCGCGGGTTGGCTGCTCTGTGTCCCTCGCATTGTAGTACGTGTGTCGCCCAGGACGTAAGGGCCATGCTGACTTGACGTCATCCTCACCTTCCTCCGGTTTGTCACCGGCAGTCTCGCTAGAGTTCCCAACTTAATGATGGCAACTAACGACGAGGGTTGCGCTCGTTGCGGGACTTAACCCAACATCTCACGACACGAGCTGACGACAGCCATGCAGCACCTGTCTTCTGGTTCCTTACGGCACTCTCCCCTTTCAAGGAGATT
>10TW_10402
TCACCCCAGTCATCAACCCCGCCTTCGGCACCCTCCTCCCCCGAAAGGGTTAGAGTAATGACTTCGGGCGTGGCTCACTTCCATGGTGTGACGGGCGGTGTGTACAAGGCCCGGGAACGGATTCACCGCAGTATGCTGACCTGCGATTACTAGCGATTCCTCCTTCATGCAGGCGAGTTGCAGCCTGCAATCTGAACTGTGCCAGGGTTTGTGAGATTCGCTCTCCCTCGCGGGTTGGCTGCTCTGTGTCCCTCGCATTGTAGTACGTGTGTCGCCCAGGACGTAAGGGCCATGCTGACTTGACGTCATCCTCACCTTCCTCCGGTTTGTCACCGGCAGTCTCGCTAGAGTTCCCAACTTAATGATGGCAACTAACGACGAGGGTTGCGCTCGTTGCGGGACTTAACCCAACATCTCACGACACGAGCTGACGACAGCCATGCAGCACCTGTCTTCCGGTTCCTTACGGCACTCTCCCCTTTCAAGGAGATT
>10TW_10415
TCACCCCAGTCATCAACCCCGCCTTCGGCACCCTCCTCCCCCGAAAGGGTTAGAGTAATGACTTCGGGCGTGGCTCACTTCCATGGTGTGACGGGCGGTGTGTACAAGGCCCGGGAACGGATTCACCGCAGTATGCTGACCTGCGATTACTAGCGATTCCTCCTTCATGCAGGCGAGTTGCAGCCTGCAATCTGAACTGTGCCAGGGTTTGTGAGATTCGCTCTCCCTCGCGGGTTGGCTGCTCTGTGTCCCTCGCATTGTAGTACGTGTGTCGCCCAGGACGTAAGGGCCATGCTGACTTGACGTCATCCTCACCTTCCTCCGGTTTGTCACCGGCAGTCTCGCTAGAGTTCCCAACTTAATGATGGCAACTAACGACGAGGGTTGCGCTCGTTGCGGGACTTAACCCAACATCTCACGACACGAGCTGACGACAGCCATGCAGCACCTGTCTTCTGGTTCCTTACGGCACTCTCCCCTTTCAAGGAGATT
>10TW_10426
TCACCCCAGTCATCAACCCCGCCTTCGGCACCCTCCTCCCCCGAAAGGGTTAGAGTAATGACTTCGGGCGTGGCTCACTTCCATGGTGTGACGGGCGGTGTGTACAAGGCCCGGGAACGGATTCACCGCAGTATGCTGACCTGCGATTACTAGCGATTCCTCCTTCATGCAGGCGAGTTGCAGCCTGCAATCTGAACTGTGCCAGGGTTTGTGAGATTCGCTCTCCCTCGCGGGTTGGCTGCTCTGTGTCCCTCGCATTGTAGTACGTGTGTCGCCCAGGACGTAAGGGCCATGCTGACTTGACGTCATCCTCACCTTCCTCCGGTTTGTCACCGGCAGTCTCGCTAGAGTTCCCAACTTAATGATGGCAACTAACGACGAGGGTTGCGCTCGTTGCGGGACTTAACCCAACATCTCACGACACGAGCTGACGACAGCCATGCAGCACCTGTCTTCTGGTTCCTTACGGCACTCTCCCCTTTCAAGGAGATT
>10TW_10449
TCACCCCAGTCATCAACCCCGCCTTCGGCACCCTCCTCCCCCGAAAGGGTTAGAGTAATGACTTCGGGCGTGGCTCACTTCCATGGTGTGACGGGCGGTGTGTACAAGGCCCGGGAACGGATTCACCGCAGTATGCTGACCTGCGATTACTAGCGATTCCTCCTTCATGCAGGCGAGTTGCAGCCAGCAATCTGAACTGTGCCAGGGTTTGTGAGATTCGCTCTCCCTCGCGGGTTGGCTGCTCTGTGTCCCTCGCATTGTAGTACGTGTGTCGCCCAGGACGTAAGGGCCATGCTGACTTGACGTCATCCTCACCTTCCTCCGGTTTGTCACCGGCAGTCTCGCTAGAGTTCCCAACTTAATGATGGCAACTAACGACGAGGGTTGCGCTCGTTGCGGGACTTAACCCAACATCTCACGACACGAGCTGACGACAGCCATGCAGCACCTGTCTTCCGGTTCCTTACGGCACTCTCCCCTTTCAAGGAGATT
>10TW_10520
TCACCCCAGTCACCAGCCCTGCCTTAGGCGCCTCCCTCCCTTACGGGTTGAGATAACGACTTCGGGCGTGACCAGCTTCCATGGTGTGACGGGCGGTGTGTACAAGGCCCGGGAACGTATTCACCGCAGTATGCTGACCTGCGATTACTAGCGATTCCGCCTTCATGCAGGCGAGTTGCAGCCTGCAATCTGAACTAAGACCGGGTTTATGAGATTAGCTTGCATTCGCATGCTTGCGACTCTTTGTCCCGGCCATTGTAGTACGTGTGTAGCCCAAGGCGTAAGGGGCATGATGACTTGACGTCATCCCCACCTTCCTCCGGTTTGTCACCGGCAGTCTCTCTAGAGTGCCCAACTTAATGATGGCAACTAAAAACGAGGGTTGCGCTCGTTGCGGGACTTAACCCAACATCTCACGACACGAGCTGACGACAGCCATGCACCACCTGTGTTCGTGCTCCCGAAGGCACTCCTCTCTTTCAAAAGGATTCACGACA
>10TW_10548
TCTCCTTCCTCTAAATGATAAGGTTTAGTCAACTTCCCGCAGCATCGACGGCGAACCGCCTCAGCCGCAGTCCGAAGATTTCACCGGATCATTCAATCGGTAGGAGCGACGGGCGGTGTGTACAAAGGGCAGGGACGTAATCAACGCAAGCTGATGACTCACGCTTACTAGGAATTCCTCGTTGAAGATTAATAGTTGCAATAATCTATCCCCATCACGATGAAATTTGCAAGATTACCCGGTCCTGTCGAACGAGGTGAATGCTTGTTGCTTTCATCAGTGTAGCGCGCGTGCGGCCCAGAACATCTAAGGGCATCACAGACCTGTTATTGCCTCAAACTTCCACTCGCTAGGCACGAATAGTCCCTCTAAGAAGCTGTCCCCCCACAGAAAGTGAAGGTAACTATTTAGCAGGTTAAGGTCTCGTTCGTTAACGGAACTAACCAGACAAATCACTCCACCAACTAAGAACGGCCATGCACCACCACCCATAGAATCAAGAAAGAGCT
>10TW_10633
TAGTCCCAATCGCAGAGTTCATCTTAGGCGCCTGGCTCCTTGCGGTTACCTCAGCGACTTCGGATGCCCCCCACTTTCGTGGCTTGACGGGCGGTGTGTACAAGGCTCAGGAACACATTCACCGCGGTATGCTGACCCGCGATTACTAGCGATTCCAGCTTCATGTAGGCGAGTTGCAGCCTACAATCCGAACTAGGGAGCGTTTTTTGGGATTTGCTCGACCTCGCGGCTTTGCTTCCCTTTGTGCGCTCCATTGTAGGACGTGTGCAGCCCTAGTCATAAGGGCCATGAGGACTTGACGTCATCCCCACCTTCCTCCGGCTTAACGCCGGCGGTCTCTCTAGAGTCCCCGGCTTTACCCGCTGGCAACTAGAGACAAGGGTTTCGCTCGTTAAGCGACTTAACGCGACATCTCACGACACGAGCTGACGACAGCCATGCAGCACCTGTGCACGTTGTACCCGAAGGCCTGGCTCGGCTTTCACCGAGTTAATCCGTGC
>10TW_10657
TCTCCTTCCTCTAAGTGATGTGGTTTACTTGACTTCCCCAAAGCGTCACGAGGGCGCCTCAAGTCCGAAAGGTTCACCGGACCACTCGAAATCGGTAGGAGCGACGGGCGGTGTGTACAAAGGGCAGGGACGTAATCAACGCAGTTTGATGAACTGCGCTTACTAGGCATTCCTCGTTCATGATCAATAATTCCAAAGATCAATCCCCATCACGACACATATTGCTGATTAGCAGTTACCTTTCGGAACTGCAAAGCTCGCTGTATGTGTCAGTGTAGCACGCGTGCGGCCCAGGACATCTAAGGGCATCACAGACCTGTTATTGCCTCAAACTTCCTTGTATTTGCTTACAAAGTCCCTCTAAGAAGTCAACTCAATTATGATTGGATTAACTATTTAGCAGGCTAAGGTCTCGTTCGTTAACGGAATTAACCAGACAAATCACTCCACCAACTAAGAACGGCCATGCACCACCACCCATAGAATCAAGAAAGAGCTATC
>10TW_10662
TTTACTTCCTCTAAACGACCAAGTTTGTGTCTGCTCTCCAGCGATAGCACCGGTAAAAGTAACTATAACCAGATCCTCGAAACTCACTAAGCCGTTCAATCGGTAGTAGCGACGGGCGGTGTGTACAAAGGGCAGGGACGTAATCGATGCAAGTTGATGACTTGCGTCTACTAGGAATTCCTCGTTGAAGATTAATAATTACAATAATCTAGCCCCAGCACGACATGCTTTGAAAAGGTTGCCACAGCCCTATCGAGCAAGGTAGAAATCTCGATGAACATGTCAGTGTAGCGCGCGTGCGGCCCAGAACATCTAAGGGCATCACAGACCTGTTATTGCCTCGAACTTCCTGTAGCCTTCATTGCCAAAGTCCCTCTAAGAAGCTAGTGCTTAGTTAATAAACGCGAGCTAGTTAGCAGGTCGAGGTCTCGTTCGTTAACGGAATTAACCAGACAAATCACTCCACCAACTAAGAACGGCCATGCACCACCACCCATAGAATCAAGAAAGA
>10TW_10691
TCACCCCAGTTACCAACCCTGCCTTAGGACGCTGCTTCCAAAAGGTTAGCTCACGTACTTCGGGCGTGGTCGACTTCCATGGTGTGACGGGCGGTGTGTACAAGACCCGGGAACGTATTCAACGCAGCGTGCTGATCTGCGTTTACTAGCGATTCCGACTTCATGGAGTCGAGTTGCAGACTCCAATCCGAACTGAGACTGGTTTTAAGAGATTTGCTCACTCTCGCGAGTTGGCGACTCGTTGTACCAGCCATTGTAACACGTGTGTAGCCCAGAGCATAAGGGGCATGATGATTTGACGTCATCCTCACCTTCCTCCGGTTTATCACCGGCAGTCTCGCTAGAGAGCACTACAGTAGTGTACCACTGCATGCAACTAACGACGAGGGTTGCGCTCGTTGCGGGACTTAACCCAACATCTCACGACACGAGCTGACGACAACCGTGCACCACCTGTCTTAGAGTTCCCCGAAAGGCACTCCTAGCTTTCACTAGAATT
>10TW_10715
TCTCCTTCCTCTAGATGCTAAGGTTTAAGCAACTTCTCGCACTAACACCCGGAGGTGGAAGCAGCGATCCGAAGATTTCACCGGAACATCCAATCGGTAGGAGCGACGGGCGGTGTGTACAAAGGGCAGGGACGTAATCAACGTGAGCTGATGACTCACGCTTACTAGGAATTCCTCGTTCAAGATCAAAAATTCCAAAGATCTATCCCCATCACGACGCATATTGCTGATTGCCAGCTGCCTTTCGGAGCCGGAGATACTCGCTGTATGCGTCAGTGTAGCACGCGTGCGGCCCAGGACATCTAAGGGCATCACAGACCTGTTATTGCCTCAAACTTCCTTGTATTTAGTACAAAGTCCCTCTAAGAAGTCATTGCCAACAGTGTTGGAACGACTATTTAGTAGGCTAAGGTCTCGTTCGTTAACGGAATTAACCAGACAAATCACTCCACCAACTAAGAACGGCCATGCACCACCACCCACTAGTAATACAAGAAAGAGCTAT
>10TW_10723
TCACCCCAGTTGCTGACTATACCTTGGTCAAACGCCTCCTTGCGGTTAGCAATCTGCTTTAAGGTAGAACCAACTTCCATGGTGTGACGGGCGGTGTGTACAAGACCCGGGAACGTATTCACCGTAGCACGCTGATCTACGATTACTAGCGATTCCAGCTTCATGCACTCGAGTTGCAGAGTGCAATCCGAACTGAGGTAGATTTTTGAGTTTAGCTTAGCGTCGCCACTTTGCATCTCATTGTCACTACCATTGTAGCACGTGTGTAGCCCAACCCGTAAGGGCCATGAGGACTTGACGTCATCCCCACCTTCCTCCAGCTTATCACTGGCAGTTCTTTCAGAGTGCCCAGCATGACCTGATGGCAACTAAAAGTAGGGGTTGCGCTCGTTGCGGGACTTAACCCAACATCTCACGACACGAGCTGACGACAGCCATGCAGCACCTGTGTTCTGTCCGGCCGAACCGAAAAGTCTAGTTTCCTAAA
>10TW_10724
TAGTCCCAGTCACCAGCCTTGCCGTGGGCACGCATGAAATTGCGCGACTTCGGGCACTGCCAGCTCCCATGACTTGACGGGCGGTGTGTACAAGGCTCAGGAACATATTCACCGCGGCGTAGCTGATCCGCGATTACTAGCGATTCCAACTTCATGCGGGCGAATTTCAGCCCGCAATCTGAACTGGGGTATGCTTTAGCGATTTGCTCCACCTTGCGGTCTTGCATCGTTCTGTACATACCATTGTAGCACGTGTGCAGCCCTAGACATAAAGGCCATGAGGACTTGACGTCATCCCCACCTTCCTCCGGTTTGACACCGGCAGTCTCGCTACAGTCCTCGCCATTACGCGTTAGCAAGTAGCGACAGGGGTTGCGCTCGTTGAGGGACTTAACCCGACACTTCACAGCACGAGCTGACGACAGCCATGCAGCACCTGTTCACGTTCCGCCCTTGCGGGTGTACCTCTACTTTCAT
>10TW_10758
TAGTCCCAATCGCAGAGTTCATCTTAGGCGCCTGGCTCCTTGCGGTTACCTCAGCGACTTCGGATGCCCCCCACTTTCGTGGCTTGACGGGCGGTGTGTACAAGGCTCAGGAACACATTCACCGCGGTATGCTGACCCGCGATTACTAGCGATTCCAGCTTCATGCAGGCGAGTTGCAGCCTGCAATCCGAACTAGGGGCCGTTTTTTGGGATTTGCTCGACCTCGCGGTTTTGCATCCCTTTGTGCGACCCATTGTAGGACGTGTGCAGCCCTAGTCATAAGGGCCATGAGGACTTGACGTCATCCCCACCTTCCTCCGGCTTAACGCCGGCGGTCTCTCTAGAGTCCCCGGCTTTACCCGCTGGCAACTAGAGACAAGGGTTTCGCTCGTTAAGCGACTTAACGCGACATCTCACGACACGAGCTGACGACAGCCATGCAGCACCTGTGTATGTTCCACCCGAAGGCGTGGCCCTGCTTTCACAGGGTTAATCCATAC
>10TW_10825
TAGCCCCAGTTACCGATTTTACCCTAGGCGGCTCCTTGCGGTTACCGACTTTAGGTACACCCGGCTTCCATGGCTTGACGGGCGGTGTGTGCAAGGTCCGGGAACGTATTCACCGTATCATTGCTGATATACGATTACTAGCGATTCCAGCTTCACGGAGTCGAGTTGCAGACTCCGATCCGAACTGAGAGCGCTTTTTTGAGATTAGCATCCTGTCACCAGGTAGCAACCCTTTGTAGCGCCCATTGTAGCACGTGTGTAGCCCTGGGCATAAAGGCCATGATGACTTGACATCATCCCCTCCTTCCTCACGTCTTACGACGGCAGTTTCATTAGAGTTCCCAGCATTACCTGATGGCAACTAATGATAGGGGTTGCGCTCGTTGCGGGACTTAACCCAACACCTCACGGCACGAGCTGACGACAGCCATGCAGCACCTTACTGGCAGTGTATTGCTACAAAATGAGCTTTCACCCACGATCTCCCAGCATT
>10TW_10852
TCACCCCAGTCATCAACCCCGCCTTCGGCACCCTCCTCCCCCGAAAGGGTTAGAGTAATGACTTCGGGCGTGGCTCACTTCCATGGTGTGACGGGCGGTGTGTACAAGGCCCGGGAACGGATTCACCGCAGTATGCTGACCTGCGATTACTAGCGATTCCTCCTTCATGCAGGCGAGTTGCAGCCTGCAATCTGAACTGTGCCAGGGTTTGTGAGATTCGCTCTCCCTCGCGGGTTGGCTGCTCTGTGTCCCTCGCATTGTAGTACGTGTGTCGCCCAGGACGTAAGGGCCATGCTGACTTGACGTCATCCTCACCTTCCTCCGGTTTGTCACCGGCAGTCTCGCTAGAGTTCCCAACTTAATGATGGCAACTAACGACGAGGGTTGCGCTCGTTGCGGGACTTAACCCAACATCTCACGACACGAGCTGACGACAGCCATGCAGCACCTGTCTTCCGGTTCCTTACGGCACTCTCCCCTTTCAAGGAGATT
>10TW_10893
TCAGCCCAGTCATGAATCACACCGTGGTAGCCGTCCTCCCGAAGGTTAGACTAGCTGCTTCTGGTGCAACCCACTCCCATGCTGTGACGGGCGGTGTGTACAAGGCCCGGGAACGTATTCACCGCGACATTCTGATTCGCGATTACTAGCGATTCCGACTTCATGGAGTCGAGTTGCAGACTCCAATCCGGACTGAGATCGGTTTTATGGGATTAGCTCCACCTCGCGGCTTGGCAACCCTTTGTACCGACCATTGTAGCACGTGTGTAGCCCTACTCGTAAGGGCCATGATGACTTGACCTCATCCCCACCTTCCTCCGGTTTATCACCGGCAGTCTCCCTAGAGTTCCCACCATAACGTGCTGGTAACTAAGGACGAGGGTTGCGCTCGTTACGGGACTTAACCCAACATCTCACGACACGAGCTGACGACAGCCATGCAGCACCTGTCACTGAGTTCCCGAAGGCACTCCTCTATCTCTAGAGGATT
>10TW_10939
TAGCGCCAATCACTAGTTTTACCTTCGGCCGGCCTACACCGGACTTCGGGTACTCCCAGCTTTCATCGCTTGACGGGCGGTGTGTACAAGACCCGGGAACGTATTCACGGAAGCGTGCTGATCTTCCATTACTAGCGATTCCGGCTTCAAGAAGTCGAATTGCAGACTTCTATCCGAACTGGGGCCGGATTTTTGAGATTAGCTCCCCCTCGCGGGTTGGCAACCCTTTGTACCGACCATTGTAACACGTGTGTAGCCCAAGATATAAAGGCCGTACTGACTTGACGTCATCTCCGCCTTCCTCCTGGTTATCCCAGGCAGTCCCCCTAAGAGTGCGCCCTTCGGTTTCCTTTCGGAAACGATGAAGGGGTGGCAACATAGGGCAATGGTTGCGCTCGTTGCGGGACTTAACCCAACATCTCACGACACGAGCTGACGACAGCCATGCAGCACCTGTGTAGGTTACCGGACTTAACGGTTCGATCCCCTTTCAGTTCTCTACTGCCTACATGTCAAATCTTGGTGAGGTTTTTCGCGTAGCA
>10TW_10971
TAGTCCCAGTCACCAGCCTTGCCGTGGGCACGCATGAAATTGCGCGACTTCGGGCACTGCCAGCTCCCATGACTTGACGGGCGGTGTGTACAAGGCTCAGGAACATATTCACCGCGGCGTAGCTGATCCGCGATTACTAGCGATTCCAACTTCATGCGGGCGAATTTCAGCCCGCAATCTGAACTGGGGTATGCTTTAGCGATTTGCTCCACCTTGCGGTCTTGCATCGTTCTGTACATACCATTGTAGCACGTGTGCAGCCCTAGACATAAAGGCCATGAGGACTTGACGTCATCCCCACCTTCCTCCGGTTTGTCACCGGCAGTCTCGCTAGAGTTCCCAACTTAATGATGGCAACTAACGACGAGGGTTGCGCTCGTTGCGGGACTTAACCCAACATCTCACGACACGAGCTGACGACAGCCATGCAGCACCTGTCTTCTGGTTCCTTACGGCACTCTCCCCTTTCAAGGAGATTCC
>10TW_10975
TCACCTCGGTCACTAATTTTACCTTAGGCACCTCCCTCCAAAAGGTTAGGATAATGACTTTGGGTACAACCAGCTCCCATGGTGTGACGGGCGGTGTGTACAAGGCCCGGGAACGAATTCACCGCTGTGTAGCTGACCAGCGATTACTAGCGATTCCACCTTCATGTAGGCGAGTTGCAGCCTACAATCTGAACTTGGAGTAAGTTTAAGAGATTGGCTAGCCTTCGCAGGTTTGCGACTCATTGTCTTACCCATTGTAGTACGTGTGTAGCCCAGGGTGTAAGGGGCATGATGACTTGACGTCGTCCCCACCTTCCTCCGGTTTGTCACCGGCAGTCTTTCTAGAAATATTAACTAAAACGAGGGTTGCGCTCGTTGCGGGACTTAACCCAACATCTCACGACACGAGCTGACGACAGCCATGCACCACCTGTGTGCGTGTTTTTGTAATCCTTCTTTCAAAAGATATCACGCCATGTCAAACCCTGGTAAGGTTCTTCGCGTTGCATCGAATTAAACCACATACT
>10TW_10986
TCACCCCAGTCATCAACCCCGCCTTCGGCACCCTCCTCCCCCGAAAGGGTTAGAGTAATGACTTCGGGCGTGGCTCACTTCCATGGTGTGACGGGCGGTGTGTACAAGGCCCGGGAACGGATTCACCGCAGTATGCTGACCTGCGATTACTAGCGATTCCTCCTTCATGCAGGCGAGTTGCAGCCTGCAATCTGAACTGTGCCAGGGTTTGTGAGATTCGCTCTCCCTCGCGGGTTGGCTGCTCTGTGTCCCTCGCATTGTAGTACGTGTGTCGCCCAGGACGTAAGGGCCATGCTGACTTGACGTCATCCTCACCTTCCTCCGGTTTGTCACCGGCAGTCTCGCTAGAGTTCCCAACTTAATGATGGCAACTAACGACGAGGGTTGCGCTCGTTGCGGGACTTAACCCAACATCTCACGACACGAGCTGACGACAGCCATGCAGCACCTGTCTTCTGGTTCCTTACGGCACTCTCCCCTTTCAAGGAGATT
>10TW_10990
TAGCCCCAGTCACTAGTTTTACCTTAGATAGCTCCCAGTAAAGTCACCATCTTCAGGTACCCCCAGCTCCCATGGCTTGACGGGCGGTGTGTACAAGGTCCGGGAACGTATTCACCGCGCCATGGCTGATGCGCGATTACTAGCGATTCCACCTTCATGGAGTCGAGTTCCAGACTCCAATCCGAACTGAGACCGGCTTTATAGGATTGGCTCCGCTTCACAGCTTCGCGACCCGTTGTACCGGCCATTGTAGCACGTGTGTAGCCCTGGGCATAAAGGCCATGATGACTTGACATCATCCCCACCTTCCTCACGGCTTACGCCGGCAGTCTCTTCAGAGTCCCCACCTTAAATGCTGGCAACTGAAGATAGGGGTTGCGCTCGTTGCGGGACTTAACCCAACACCTCACGGCACGAGCTGACGACAGCCATGCAGCACCTTGCTTTGTGTCCCGAAGGAATGTATGCTTTCACACACAGGCACTCGCATT
>10TW_11002
TCATCCCAGTTACCAGCTACACCTTAGAACACTACCTCCCTTGCGGGTTGGTGCGTGCGCTTCGGGTGCGACCGGCTTCCATGATGTGACGGGCGGTGTGTACAAGACCCGGGAACGTATTCACGGCACCGTAGATGATGTGCCATTACTAGCGATTCCAACTTCATGGAGGCGAGTTGCAGCCTCCAATCCGAACTGGGCCCAGTTTTACAGATTTCCTCCACCTCGCGGTATCGGTTCTCATTGTACTGGGCATTGTAGTACGTGTGCAGCCCAAGGCGTAAGGGCCATACTGACCTGACGTCGTCCCCACCTTCCTCCCAGTTGATCTGGGCAGTCTGAATAGAGTTCCCACCATGACGTGCTGGCAACTATTCACAAGGGTTGCGCTCGTTGCGGGACTTAACCCAACATCTCACGACACGAGCTGACGACGGCCATGCAGCACCTGTGGAAGTTCCCCGAAGGGTCACACGCTTTCACGTGCTTAGAAATCCAT
>10TW_11005
TCATCCCAGTTACCGCTCATACCTTAGGGCGCTGCCTCCTTGCGGTTGGCGCGCGCACTTCGGGTACAAACGACTCCCATGATGTGACGGGCGGTGTGTACAAGACCCGGGAACGTATTCACGGCGCCGTAGCTGATGCGCCATTACTAGCGATTCCGGCTTCATGGAGGCGAGTTGCAGCCTCCAATCCGAACTGGGCCCGACTTTGGTGATTTCCTCCACCTTGCGGTCTCGGATCCTTCTGTGTCGGGCATTGTAGTACGTGTGCAGCCCTGGCCGTAAGGGCCATACTGACTTGACGTCGTCCCCACCTTCCTCCCCGTTGAACAGGGCAGTCTGAACAGAGTGCCGGAGACTCACGTCTCCATGGCAACAGTTCACAGGGGTTGCGCTCGTTGCGGGACTTAACCCAACATCTCACGACACGAGCTGACGACAGCCATGCAGCACCTGTGCAAATTGTGTATTGCTACACTCACCGGCTTTCACCGGATT
>10TW_11016
TAGTCCCAGTCACCAGCCTCGCCGTGGGCACCCCTGAAATGAGGCGACTTCGGGCGCTACCGGCTTCCATGACTTGACGGGCGGTGTGTACAAGGCTCAGGAACGATATTCACCGCGGCGTAGCTGATCCGCGATTACTAGCGATTCCAACTTCATGGAGGCGAGTTGCAGCCTCCAATCCGAACTGGGGCACCTTTTGAGCGATTTCCTCCACCTTGCGGTCTCGGATCGTTCTGTCGGTGCCATTGTAGCACGTGTGCAGCCCTAGGCATAAGGGCCATGAGGACTTGACGTCATCCCCACCTTCCTCCGGTTTGACACCGGCAGTCTCACTAGAGTCCACAGCATTACCTGTTTGCAACTAGTGACAGGGGTTGCGCTCGTTGAGGGACTTAACCCGACACTTCACAGCACGAGCTGACGACAGCCATGCAGCACCTGTGCACGTTCCACTCTTGCGAGTGTTGCCTCCCTTTCAGGAGGTT
>10TW_11055
TCACCCCAGTCATCAACCCCGCCTTCGGCACCCTCCTCCCCCGAAAGGGTTAGAGTAATGACTTCGGGCGTGGCTCACTTCCATGGTGTGACGGGCGGTGTGTACAAGGCCCGGGAACGGATTCACCGCAGTATGCTGACCTGCGATTACTAGCGATTCCTCCTTCATGCAGGCGAGTTGCAGCCTGCAATCTGAACTGTGCCAGGGTTTGTGAGATTCGCTCTCCCTCGCGGGTTGGCTGCTCTGTGTCCCTCGCATTGTAGTACGTGTGTCGCCCAGGACGTAAGGGCCATGCTGACTTGACGTCATCCTCACCTTCCTCCGGTTTGTCACCGGCAGTCTCGCTAGAGTTCCCAACTTAATGATGGCAACTAACGACGAGGGTTGCGCTCGTTGCGGGACTTAACCCAACATCTCACGACACGAGCTGACGACAGCCATGCAGCACCTGTCTTCTGGTTCCTTACGGCACTCTCCCCTTTCAAGGAGATT
>10TW_11129
TCACCCCAGTCATCAACCCCGCCTTCGGCACCCTCCTCCCTTTCGGGTTAGAGTAATGACTTCGGGCGTGGCTCACTTCCATGGTGTGACGGGCGGTGTGTACAAGGCCCGGGAACGGATTCACCGCAGTATGCTGACCTGCGATTACTAGCGATTCCTCCTTCATGCAGGCGAGTTGCAGCCTGCAATCTGAACTGTGCCAGGGTTTATGAGATTCGCTCTCCCTCGCGGGTTGGCTGCTCTCTGTCCCTCGCATTGTAGTACGTGTGTCGCCCAGGACGTAAGGGCCATGCTGACTTGACGTCATCCTCACCTTCCTCCGGTTTGTCACCGGCAGTCTCGCTAGAGTTCCCAACTTAATGATGGCAACTAACGACGAGGGTTGCGCTCGTTGCGGGACTTAACCCAACATCTCACGACACGAGCTGACGACAGCCATGCAGCACCTGTCTTCTGGTTCCTTACGGCACTCTCCCCTTTCAAGGAGATT
>10TW_11130
TAGCCCCAGTCATCGATTTTACCCTAGGCAGCTCCTTACGGTTACCGACTTTAGGTACACCCGACTCCCATGGCTTGACGGGCGGTGTGTGCAAGGTCCGGGAACGTATTCACCGTATCATTGCTGATATACGATTACTAGCGATTCCAGCTTCATGCAGGCGAGTTGCAGCCTGCAATCTGAACTGAGAGGGAGTTTTTGGGATTGGCTTCATATCGCTATGTTGCAGCCCTTTGTCTCCCCCATTGTAGTACGTGTGTAGCCCTGGGCATAAAGGCCATGATGACTTGACATCATCCCCTCCTTCCTCACACCTTACGGCGGCAGTTTCTTTAGAGTTCCCAGCATTACCTGTTGGCAACTAAAGATAGGGGTTGCGCTCGTTGCGGGACTTAACCCAACACCTCACGGCACGAGCTGACGACAGCCATGCAGCACCTTACTGGCAGTGTATTGCTACAAAGTGAGCTTTCACCCACGGTCTCCCAGCATT
>10TW_11142
TCACCCCAGTCATTGACCACACCGTGGTAAGCGCCCTCCCGAAGGTTAAGCTACCTACTTCTGGTGCAACCAACTCCCATGGTGTGACGGGCGGTGTGTACAAGGCCCGGGAACGTATTCACCGCGACATTCTGATTCGCGATTACTAGCGATTCCGACTTCATGCAGTCGAGTTGCAGACTGCAATCCGGACTACGACCGGTTTTCTGGGATTGGCTCCGCATCGCTGCTTGGCAACCCTTTGTACCGACCATTGTAGCACGTGTGTAGCCCAGCCCATAAGGGCCATGATGACTTGACGTCATCCCCACCTTCCTCACGGTTTGCACCGGCAGTCTTGTTAGAGTTCCCGACATGACTCGCTGGCAACTAACAACAGGGGTTGCGCTCGTTATAGGACTTAACCTGACACCTCACGGCACGAGCTGACGACAACCATGCAGCACCTTGTAATTTGTCTTGCGAAAGATCTGTTTCCAAACCGGTCAAACTACATTTAAGCCTTGGTAAGGTT
>10TW_11145
TCACCCCAGTCATCAACCCCGCCTTCGGCACCCTCCTCCCCCGAAAGGGTTAGAGTAATGACTTCGGGCGTGGCTCACTTCCATGGTGTGACGGGCGGTGTGTACAAGGCCCGGGAACGGATTCACCGCAGTATGCTGACCTGCGATTACTAGCGATTCCTCCTTCATGCAGGCGAGTTGCAGCCTGCAATCTGAACTGTGCCAGGGTTTGTGAGATTCGCTCTCCCTCGCGGGTTGGCTGCTCTGTGTCCCTCGCATTGTAGTACGTGTGTCGCCCAGGACGTAAGGGCCATGCTGACTTGACGTCATCCTCACCTTCCTCCGGTTTGTCACCGGCAGTCTCGCTAGAGTTCCCAACTTAATGATGGCAACTAACGACGAGGGTTGCGCTCGTTGCGGGACTTAACCCAACATCTCACGACACGAGCTGACGACAGCCATGCAGCACCTGTCTTCTGGTTCCTTACGGCACTCTCCCCTTTCAAGGAGATT
>10TW_11200
TCATCCCAGTTACCACTCATACCTTCGGGCACTGCCTCCTTGCGGTTGGCTCATGCACTTCGGGTACAAGCGACTCCCATGATGTGACGGGCGGTGTGTACAAGGCCCGGGAACGTATTCACGGCGTCGTAGCTGATACGCCATTACTAGCGATTCCGGCTTCACGCAGGCGAGTTGCAGCCTGCGATCCGAATTGGGCTCAGTTTTAGGGATTTCCTCCGCCTCGCGGCATCGGCTCGTTCTGTACTGAGCATTGTAGTACGTGTGCAGCCCTAGGCGTAAGGGCCATGCTGACTTGACGTCATCCCCACCTTCCTCCCCGTTTCACAGGGCAGTCTGGCCAGAGTCCCTCGATTTCTCGGATGGTAACTGACCACAGGGGTTGCGCTCGTTGCGGGACTTAACCCAACATCTCACGACACGAGCTGACGACAGCCATGCAGCACCTGTGCAAATTGTGTATTGCTACACTCGCCGGCTTTCACCG
>10TW_11216
TAGCCCCAGTTACTAGTATAACCCTAGGCGACTCCTTGCGGTTATCGACTTCAGGTTCTCCCAGCTTCCATGGCTTGACGGGCGGTGTGTACAAGGCCCGGGAACGTATTCACCGGATCATTGCTGATATCCGATTACTAGCGAATCCAGCTTCATGAGGTCGAGTTGCAGACCTCAATCCGAACTGAGATATGCTTTTTGAGGTTTGCGCCCTGTTGCCAGGTGGCGTCTCATTGTACATACCATTGTAGCACGTGTGTAGCCCTGGGCGTAAGGGCCATGATGACTTGACGTCGTCCCCGCCTTCCTCTCTACTTACGTAGGCAGTTTCTCTAGAGTCCTCAGCATTACCTGCTAGCAACTAAAGATAGGGGTTGCGCTCGTTGCGGGACTTAACCCAACACCTCACGGCACGAGCTGACGACAGCCATGCAGCACCTTGCTATTTGTCCCGAAGGAAGATCACCTTTCGGCAATTGTCAAACAACATTTAAGCCCTA
>10TW_11221
TCACCCCAGTCATCAACCCCGCCTTCGGCACCCTCCTCCCTTTCGGGTTAGAGTAATGACTTCGGGCGTGGCTCACTTCCATGGTGTGACGGGCGGTGTGTACAAGGCCCGGGAACGGATTCACCGCAGTATGCTGACCTGCGATTACTAGCGATTCCTCCTTCATGCAGGCGAGTTGCAGCCTGCAATCTGAACTGTGCCAGGGTTTATGAGATTCGCTCTCCCTCGCGGGTTGGCTGCTCTGTGTCCCTCGCATTGTAGTACGTGTGTCGCCCAGGACGTAAGGGCCATGCTGACTTGACGTCATCCTCACCTTCCTCCGGTTTGTCACCGGCAGTCTCGCTAGAGTTCCCAACTTAATGATGGCAACTAACGACGAGGGTTGCGCTCGTTGCGGGACTTAACCCAACATCTCACGACACGAGCTGACGACAGCCATGCAGCACCTGTCTTCTGGTTCCTTACGGCACTCTCCCCTTTCAAGGAGATT
>10TW_11257
TAGTCCCAGTCACCAGCCTCGCCGTGGGCACCCATGAATTTGGGCGACTTCGGGCGCTGCCAGCTCCCATGACTTGACGGGCGGTGTGTACAAGGCTCAGGAACATATTCACCGCGGCGTAGCTGATCCGCGATTACTAGCGATTCCGACTTCAAGGAGGCGGGTTGCAGCCTCCTATCTGAACTGGGGCGGACTTTAAGCGATTTGCTCCACCTTGCGGTCTTGCATCGTTCTGTATCCGCCATTGTAGCACGTGTGCAGCCCCAGGCATAAGGGCCATGAGGACTTGACGTCATCCCCACCTTCCTCCGGTTTGACACCGGCAGTCTCGCTAGAGTCCTCAGCATTACCTGTTAGCAACTAACGATAGGGGTTTCGCTCGTTGAGGGACTTAACCCGACACTTCACAGCACGAGCTGACGACAGCCATGCAGCACCTGTCCAAGTTCCGGTCTTGCGACTGTTATCCTAATTTCATAGGACTAAT
>10TW_11258
TCACCCCAGTCATCAACCCCGCCTTCGGCACCCTCCTCCCCCGAAAGGGTTAGAGTAATGACTTCGGGCGTGGCTCACTTCCATGGTGTGACGGGCGGTGTGTACAAGGCCCGGGAACGGATTCACCGCAGTATGCTGACCTGCGATTACTAGCGATTCCTCCTTCATGCAGGCGAGTTGCAGCCTGCAATCTGAACTGTGCCAGGGTTTGTGAGATTCGCTCTCCCTCGCGGGTTGGCTGCTCTGTGTCCCTCGCATTGTAGTACGTGTGTCGCCCAGGACGTAAGGGCCATGCTGACTTGACGTCATCCTCACCTTCCTCCGGTTTGTCACCGGCAGTCTCGCTAGAGTTCCCAACTTAATGATGGCAACTAACGACGAGGGTTGCGCTCGTTGCGGGACTTAACCCAACATCTCACGACACGAGCTGACGACAGCCATGCAGCACCTGTCTTCTGGTTCCTTACGGCACTCTCCCCTTTCAAGGAGATT
>10TW_11308
TAGTCCCAGTCACCAGCCTTGCCGTGGGCACGCATGAAATTGCGCGACTTCGGGCACTGCCAGCTCCCATGACTTGACGGGCGGTGTGTACAAGGCTCAGGAACATATTCACCGCGGCGTAGCTGATCCGCGATTACTAGCGATTCCAACTTCATGCGGGCGAATTTCAGCCCGCAATCTGAACTGGGGTATGCTTTAGCGATTTGCTCCACCTTGCGGTCTTGCATCGTTCTGTACATACCATTGTAGCACGTGTGCAGCCCTAGACATAAAGGCCATGAGGACTTGACGTCATCCCCACCTTCCTCCGGTTTGACACCGGCAGTCTCGCTACAGTCCTCGCCATTACGCGTTAGCAAGTAGCGACAGGGGTTGCGCTCGTTGAGGGACTTAACCCGACACTTCACAGCACGAGCTGACGACAGCCATGCAGCACCTGTTCACGTTCCGCCCTTGCGGGTGTACCTCTACTTTCAT
>10TW_11325
TCATCCCAGTTACCGCTCATACCTTAGGGCGCTGCCTCCTTGCGGTTGGCGCGCGCACTTCGGGTACAAACGACTCCCATGATGTGACGGGCGGTGTGTACAAGACCCGGGAACGTATTCACGGCGCCGTAGCTGATGCGCCATTACTAGCGATTCCGGCTTCATGGAGGCGAGTTGCAGCCTCCAATCCGAACTGGGCCCGACTTTGGTGATTTCCTCCACCTTGCGGTCTCGGATCCTTCTGTGTCGGGCATTGTAGTACGTGTGCAGCCCTGGCCGTAAGGGCCATACTGACTTGACGTCGTCCCCACCTTCCTCCCCGTTGAACAGGGCAGTCTGAACAGAGTGCCGGAGACTCACGTCTCCATGGCAACAGTTCACAGGGGTTTGCGCTCGTTGCGGGACTTAACCCAACATCTCACGACACGAGCTGACGACAGCCATGCAGCACCTGTGCAAATTGTGTATTGCTACACTCACCGGCTTTCACCGGATT
>10TW_11334
TCACCCCAGTCATCAACCCCGCCTTCGGCACCCTCCTCCCCCGAAAGGGTTAGAGTAATGACTTCGGGCGTGGCTCACTTCCATGGTGTGACGGGCGGTGTGTACAAGGCCCGGGAACGGATTCACCGCAGTATGCTGACCTGCGATTACTAGCGATTCCTCCTTCATGCAGGCGAGTTGCAGCCTGCAATCTGAACTGTGCCAGGGTTTGTGAGATTCGCTCTCCCTCGCGGGTTGGCTGCTCTGTGTCCCTCGCATTGTAGTACGTGTGTCGCCCAGGACGTAAGGGCCATGCTGACTTGACGTCATCCTCACCTTCCTCCGGTTTGTCACCGGCAGTCTCGCTAGAGTTCCCAACTTAATGATGGCAACTAACGACGAGGGTTGCGCTCGTTGCGGGACTTAACCCAACATCTCACGACACGAGCTGACGACAGCCATGCAGCACCTGTCTTCTGGTTCCTTACGGCACTCTCCCCTTTCAAGGAGATT
>10TW_11427
TCACCCCAGTCATCAACCCCGCCTTCGGCACCCTCCTCCCTTTCGGGTTAGAGTAATGACTTCGGGCGTGGCTCACTTCCATGGTGTGACGGGCGGTGTGTACAAGGCCCGGGAACGGATTCACCGCAGTATGCTGACCTGCGATTACTAGCGATTCCTCCTTCATGCAGGCGAGTTGCAGCCTGCAATCTGAACTGTGCCAGGGTTTATGAGATTCGCTCTCCCTCGCGGGTTGGCTGCTCTGTGTCCCTCGCATTGTAGTACGTGTGTCGCCCAGGACGTAAGGGCCATGCTGACTTGACGTCATCCTCACCTTCCTCCGGTTTGTCACCGGCAGTCTCGCTAGAGTTCCCAACTTAATGATGGCAACTAACGACGAGGGTTGCGCTCGTTGCGGGACTTAACCCAACATCTCACGACACGAGCTGACGACAGCCATGCAGCACCTGTCTTCTGGTTCCTTACGGCACTCTCCCCTTTCAAGGAGATT
>10TW_11481
TAGCCCCAGTTACTAGTATAACCCTAGGCGACTCCTTGCGGTTATCGACTTCAGGTTCTCCCAGCTTCCATGGCTTGACGGGCGGTGTGTACAAGGCCCGGGAACGTATTCACCGGATCATTGCTGATATCCGATTACTAGCGAATCCAGCTTCATGAGGTCGAGTTGCAGACCTCAATCCGAACTGAGATATGCTTTTTGAGGTTTGCGCCCTGTTGCCAGGTGGCGTCTCATTGTACATACCATTGTAGCACGTGTGTAGCCCTGGGCGTAAGGGCCATGATGACTTGACGTCGTCCCCGCCTTCCTCTCTACTTACGTAGGCAGTTTCTCTAGAGTCCTCAGCATTACCTGCTAGCAACTAAAGATAGGGGTTGCGCTCGTTGCGGGACTTAACCCAACACCTCACGGCACGAGCTGACGACAGCCATGCAGCACCTTGCTATTTGTCCCGAAGGAAGATCACCTTTCGGCAATTGTCAAACAACATTTAAGCCCA
>10TW_11501
TCACCCCAGTCATCAACCCCGCCTTCGGCACCCTCCTCCCCCGAAAGGGTTAGAGTAATGACTTCGGGCGTGGCTCACTTCCATGGTGTGACGGGCGGTGTGTACAAGGCCCGGGAACGGATTCACCGCAGTATGCTGACCTGCGATTACTAGCGATTCCTCCTTCATGCAGGCGAGTTGCAGCCTGCAATCTGAACTGTGCCAGGGTTTGTGAGATTCGCTCTCCCTCGCGGGTTGGCTGCTCTGTGTCCCTCGCATTGTAGTACGTGTGTCGCCCAGGACGTAAGGGCCATGCTGACTTGACGTCATCCTCACCTTCCTCCGGTTTGTCACCGGCAGTCTCGCTAGAGTTCCCAACTTAATGATGGCAACTAACGACGAGGGTTGCGCTCGTTGCGGGACTTAACCCAACATCTCACGACACGAGCTGACGACAGCCATGCAGCACCTGTCTTCTGGTTCCTTACGGCACTCTCCCCTTTCAAGGAGATT
>10TW_11507
TAGCCCTAGTTACCAGTTTTACCCTAGGCAGCTCCTTACGGTCACCGACTTCAGGTACCCCCAGCTTCCATGGCTTGACGGGCGGTGTGTACAAGGCCCGGGAACGTATTCACCGGATCATGGCTGATATCCGATTACTAGCGATTCCAGCTTCACGGAGTCGAGTTGCAGACTCCGATCCGAACTGAGAACGGTTTTGTAGATTCGCTCCTGGTCACCCAGTGGCTGCTCTCTGTACCGTCCATTGTAGCACGTGTGTAGCCCAAGGCGTAAGGGCCGTGATGATTTGACGTCATCCCCACCTTCCTCACAGTTTACACTGGCAGTCTTGTTAGAGTTCCCGACTTGACTCGATGGCAACTAACAACAGGGGTTGCGCTCGTTATAGGACTTAACCTGACACCTCACGGCACGAGCTGACGACAACCATGCAGCACCTTGTAAATTGTCTTGCGAAAGTTCTGTTTCCAAAACGGTCAATCTACATTTAAGCCTTGGTAAGGTTCCTCGCGTATC
>10TW_11528
TCACCCCAGTCATCAACCCCGCCTTCGGCACCCTCCTCCCCCGAAAGGGTTAGAGTAATGACTTCGGGCGTGGCTCACTTCCATGGTGTGACGGGCGGTGTGTACAAGGCCCGGGAACGGATTCACCGCAGTATGCTGACCTGCGATTACTAGCGATTCCTCCTTCATGCAGGCGAGTTGCAGCCTGCAATCTGAACTGTGCCAGGGTTTGTGAGATTCGCTCTCCCTCGCGGGTTGGCTGCTCTGTGTCCCTCGCATTGTAGTACGTGTGTCGCCCAGGACGTAAGGGCCATGCTGACTTGACGTCATCCTCACCTTCCTCCGGTTTGTCACCGGCAGTCTCGCTAGAGTTCCCAACTTAATGATGGCAACTAACGACGAGGGTTGCGCTCGTTGCGGGACTTAACCCAACATCTCACGACACGAGCTGACGACAGCCATGCAGCACCTGTCTTCTGGTTCCTTACGGCACTCTCCCCTTTCAAGGAGATT
>10TW_11688
TCACCCAGTCACTAGCCCTGCCTTAGGCATCCTCCTCCTCGAAAGGTTGGAGTAACGACTTCGGGCGTGACCAGCTCCCATGGTGTGACGGGCGGTGTGTACAAGGCCCGGGAACGAATTCACCGCAGTATGCTGACCTGCGATTACTAGCGATTCCTCCTTCATGCAGGCGAGTTTCAGCCTGCAATCTGAACTGAGGCCGGGTTTGCTGGGATTCGCTTGTCCTCGCGGATTAGCTGCCCGTTGTCCCGACCATTGTAGTACGTGTGTAGCCCAAGACGTAAGGGGCATGCTGACTTGACGTCATCCCCACCTTCCTCCGGTTTGTCACCGGCAGTCTCTCTAGAGTTCCCAACTTAATGATGGCAACTAAAGACGAGGGTTGCGCTCGTTGCGGGACTTAACCCAACATCTCACGACACGAGCTGACGACAGCCATGCACCACCTGTGTTCTAGCTCCCTAAGGCACTCCCACCTTTCAGCAGGATT
>10TW_11700
TCACCCCAGTCATCAGTCCTACCTTAGGCATCCCCCTCCAAAAGGTTGGGGTAACGACTTCGGGCGTGACCAACTTCCATGGTGTGACGGGCGGTGTGTACAAGGCCCGGGAACGAATTCACTGCAGTATGCTGACCTGCAATTACTAGCGATTCCTCCTTCACGAAGGCGAGTTGCAGCCTTCGATCTGAACTGAGCTACGGTTTATGAGATTCGCATCACATCGCTGTGTAGCTGCCCTTTGTCCGTAGCATTGTAGTACGTGTGTAGCCCAAGACGTAAGGGGCATGCTGACTTGACGTCATCCCCACCTTCCTCCGGTTTGTCACCGGCAGTCTCTCTAGAGTGCCCAACTTAATGCTGGCAACTAAAAACGAGGGTTGCGCTCGTTGCGGGACTTAACCCAACATCTCACGACACGAGCTGACGACAGCCATGCACCACCTGTGTTCACGCTCCCGAAGGCACTTCCATCTTTCAACGGAATTCGTGACAT
>10TW_11755
TCACCCCAGTCATCAACCCCGCCTTCGGCACCCTCCTCCCTTTCGGGTTAGAGTAATGACTTCGGGCGTGGCTCACTTCCATGGTGTGACGGGCGGTGTGTACAAGGCCCGGGAACGGATTCACCGCAGTATGCTGACCTGCGATTACTAGCGATTCCTCCTTCATGCAGGCGAGTTGCAGCCTGCAATCTGAACTGTGCCAGGGTTTATGAGATTCGCTCTCCCTCGCGGGTTGGCTGCTCTCTGTCCCTCGCATTGTAGTACGTGTGTCGCCCAGGACGTAAGGGCCATGCTGACTTGACGTCATCCTCACCTTCCTCCGGTTTGTCACCGGCAGTCTCGCTAGAGTTCCCAACTTAATGATGGCAACTAACGACGAGGGTTGCGCTCGTTGCGGGACTTAACCCAACATCTCACGACACGAGCTGACGACAGCCATGCAGCACCTGTCTTCTGGTTCCTTACGGCACTCTCCCCTTTCAAGGAGATT
>10TW_11762
TAGCCCCAGTTACTAGTATAACCCTAGGCGACTCCTTGCGGTTATTGACTTCAGGTTCTCCCAGCTTCCATGGCTTGACGGGCGGTGTGTACAAGGCCCGGGAACGTATTCACCGAATCAATGCTGATATTCGATTACTAGCGAATCCAGCTTCATGAGGTCGAGTTGCAGACCTCAATCCGAACTGAGAATGGCTTTTTGAGGTTTGCGCCTTGTTACCAAGTGGCGTCTCATTGTACCATCCATTGTAGCACGTGTGTAGCCCTGGGCGTAAGGGCCATGATGACTTGACGTCGTCCCCGCCTTCCTCACTACTTGCGTAGGCAGTTTCTCTAGAGTCCCCAGCATAACCTGATGGCAACTAAAGATAGGGGTTGCGCTCGTTGCGGGACTTAACCCAACACCTCACGGCACGAGCTGACGACAGCCATGCAGCACCTTGCCAGTTGCCCCGAAGGGAAGCCACCTTTCGGCAGCGGTCACCTGACATTTAAGCCCAGGTAAGGTTT
>10TW_11788
TCACCCCAGTTGCTGACTATACCTTGGTCAAACGCCTCCTTGCGGTTAGCAATCTGCTTTAAGGTAGAACCAACTTCCATGGTGTGACGGGCGGTGTGTACAAGACCCGGGAACGTATTCACCGTAGCACGCTGATCTACGATTACTAGCGATTCCAGCTTCATGCACTCGAGTTGCAGAGTGCAATCCGAACTGAGGTAGATTTTTGAGTTTAGCTTAGCGTCGCCACTTTGCATCTCATTGTCACTACCATTGTAGCACGTGTGTAGCCCAACCCGTAAGGGCCATGAGGACTTGACGTCATCCCCACCTTCCTCCAGCTTATCACTGGCAGTTCTTTCAGAGTGCCCAGCATGACCTGATGGCAACTAAAAGTAGGGGTTGCGCTCGTTGCGGGACTTAACCCAACATCTCACGACACGAGCTGACGACAGCCATGCAGCACCTGTGTTCTGTCCGGCCGAACCGAAAAGTCTAGTTTCCTAAA
>10TW_11802
TCACCCCAGTCACCAGCCCTGCCTTAGGCGCCTCCCTCCCTTGCGGGTTGAGATAACGACTTCGGGCGTGACCAGCTTCCATGGTGTGACGGGCGGTGTGTACAAGGCCCGGGAACGTATTCACCGCAGTATGCTGACCTGCGATTACTAGCGATTCCGCCTTCATGCAGGCGAGTTGCAGCCTGCAATCTGAACTAAGACCGGGTTTATGAGATTAGCTTGCATTCGCATGCTTGCGACTCTTTGTCCCGGCCATTGTAGTACGTGTGTAGCCCAAGGCGTAAGGGGCATGATGACTTGACGTCATCCCCACCTTCCTCCGGTTTGTCACCGGCAGTCTCTCTAGAGTGCCCAACTTAATGATGGCAACTAAAAACGAGGGTTGCGCTCGTTGCGGGACTTAACCCAACATCTCACGACACGAGCTGACGACAGCCATGCACCACCTGTGTTCGTGCTCCCGAAGGCACTCCTCCCTTTCAAGAGGATTCACGA
>10TW_11812
TCACCCCAATCACTAACCATACCTTAGGAACCTTCCTCCCTTGCGGGTTGGAGCAGTTACTTCTAGTACAGCCAGCTTTCGTGATGTGACGGGCGGTGTGTACAAGGCCCGGGAACGTATTCACCGCGGCATGCTGATCCGCGATTACTAGCGATTCCAACTTCATGCAGGCGAGTTGCAGCCTACAATCCGAACTGAGACCGGCTTTATGCGATTGGCTCACCCTCGCGGGCTTGCGACGCTTTGTACCGACCATTGTAGCACGTGTGTAGCCCTGGACATAAAGGCCATGCTGACTTGACGTCATCCCCACCTTCCTCCGGTTTATCACCGGCAGTCTCCTCAGAGTGCCCAGCATAACCTGATGGCAACAGAGGACGAGGGTTGCGCTCGTTGCGGGACTTAACCCAACATCTCACGACACGAGCTGACGACAGCCATGCAGCACCTCTGCAGATGTCCTTGCGGAAGCCGACTTTCGCCGGA
>10TW_11923
TCACCCCAGTCACTAGCCCTGCCTTAGGTATCCCCCTCCAAAAAGGTTGAGGTAACGACTTTGGGCATAGCCAGCTCCCATGGTGTGACGGGCGGTGTGTACAAGGCCCGGGAACGTATTCACCGCCGTATGGCTGACCGGCGATTACTAGCGATTCCGACTTCATGCAGGCGAGTTGCAGCCTGCAATCCGAACTGAGACCGGGTTTTTGAGGTTGGCTAGCCCTCGCGGGTTTGCATCTCTTTGTCCCGGCCATTGTAGCACGTGTGTCGCCCAGGGCGTAAGGGGCATGCTGACTTGACGTCATCCTCACCTTCCTCCGGCTTATCACCGGCAGTGTTTTGAGTTTCCCAAAATGGCAACTCAAAATAAGGGTTGCGCTCGTTGCGGGACTTAACCCAACATCTCAAGACACGAGCTGACGACAGCCATGCACCACCTGTGTCCACCTGTCTTCATGGGAAACCCATGAAGACAACTTTCCCTTTCAGGAAAAAGGTGGCATGTCAAGCCCTGGTAAGGTTC
>10TW_11924
TAGCCCCAATTACCGGTTTTACCCTAGGCCGCTCCTTGCGGTGACAGACTTCAGGTTCCCCCAGCTTTCATGGCTTGACGGGCGGTGTGTACAAGGCCCGGGAACGTATTCACCGCATCATTGCTGATATGCGATTACTAGCGAATCCAACTTCATGAGGTCGAGTTGCAGACCTCAATCCGAACTGTGATTGGCTTTTGGAGATTAGCTTACTGTTACCAGCTTGCAGCCCTCTGTACCAACCATTGTAGCACGTGTGTAGCCCCGGACGTAAGGGCCATGATGACTTGACGTCGTCCCCTCCTTCCTCTCTACTTGCGTAGGCAGTCTGTTTAGAGTCCCCACCTTAACGTGCTGGCAACTAAACATAGGGGTTGCGCTCGTTGCGGGACTTAACCCAACACCTCACGGCACGAGCTGACGACAGCCATGCAGCACCTAGTTTCGTGTGATTGCTCACTGATCTATTTCTAAATCATTCACTAACTTTCAAGCCCGGGTAAGGTTCCTCG
>10TW_11941
TAGCCCCAGTCACTAGTTTTACCTTAGATAGCTCCCAGTAAAGTCACCATCTTCAGGTACCCCCAGCTCCCATGGCTTGACGGGCGGTGTGTACAAGGTCCGGGAACGTATTCACCGCGCCATGGCTGATGCGCGATTACTAGCGATTCCACCTTCATGGAGTCGAGTTCCAGACTCCAATCCGAACTGAGACCGGCTTTATAGGATTAGCTCCGCTTCACAGCTTCGCGACCCGTTGTACCGGCCATTGTAGCACGTGTGTAGCCCTGGGCATAAAGGCCATGATGACTTGACATCATCCCCACCTTCCTCGCGGCTTACGCCGGCAGTCTCTTCAGAGTCCCCACCTTAAATGCTGGCAACTGAAGATAGGGGTTGCGCTCGTTGCGGGACTTAACCCAACACCTCACGGCACGAGCTGACGACAGCCATGCAGCACCTTGCTTTGTGTCCCGAAGGAATGTATGCTTTCACACACAGGCACTCGCATT
>10TW_11961
TCACCCCAGTCATGAATCCTACCGTGGTAATCGTCTTCCTTGCGGTTAGACTAACTACTTCTGGTAAAACCCACTCCCATGGTGTGACGGGCGGTGTGTACAAGGCCCGGGAACGTATTCACCGCGACATGCTGATCCGCGATTACTAGCGATTCCGACTTCATGCAGTCGAGTTGCAGACTACAATCCGGACTACGATCGGCTTTCTGGGATTGGCTCCCCCTCGCGGGTTGGCAACCCTCTGTACCGACCATTGTATTACGTGTGAAGCCCTGGCCATAAGGGCCATGAGGACTTGACGTCATCCCCACCTTCCTCCGGTTTGTCACCGGCAGTCCCATTAAAGTGCCCAACTAAATGATGGCAATTAATGGCAAGGGTTGCGCTCGTTGCGGGACTTAACCCAACATCTCACGACACGAGCTGACGACAGCCATGCAGCACCTGTGTTACCGTTCTCTTTCGAGCACTTGAACATCTCTGCTCAATTCGGTACATGTCAAGGCCA
>10TW_12031
TCACCCCAGTTGCTGACTATACCTTGGTCAAACGCCTCCTTGCGGTTAGCAATCTGCTTTAAGGTAGAACCAACTTCCATGGTGTGACGGGCGGTGTGTACAAGACCCGGGAACGTATTCACCGTAGCACGCTGATCTACGATTACTAGCGATTCCAGCTTCATGCACTCGAGTTGCAGAGTGCAATCCGAACTGAGGTAGATTTTTGAGTTTAGCTTAGCGTCGCCACTTTGCATCTCATTGTCACTACCATTGTAGCACGTGTGTAGCCCAACCCGTAAGGGCCATGAGGACTTGACGTCATCCCCACCTTCCTCCAGCTTATCACTGGCAGTTCTTTCAGAGTGCCCAGCATGACCTGATGGCAACTAAAAGTAGGGGTTGCGCTCGTTGCGGGACTTAACCCAACATCTCACGACACGAGCTGACGACAGCCATGCAGCACCTGTGTTCTGTCCGGCCGAACCGAAAAGTCTAGTTTCCTAAA
>10TW_12033
TCACCCCAGTCACTAGCCCTGCCTTAGGCATCCTCCTCCTCGAAAGGTTGGAGTAACGACTTCGGGCGTGACCAGCTCCCATGGTGTGACGGGCGGTGTGTACAAGGCCCGGGAACGAATTCACCGCAGTATGCTGACCTGCGATTACTAGCGATTCCTCCTTCATGCAGGCGAGTTTCAGCCTGCAATCTGAACTGAGGCCGGGTTTGCTGGGATTCGCTTGTCCTCGCGGATTAGCTGCCCGTTGTCCCGACCATTGTAGTACGTGTGTAGCCCAAGACGTAAGGGGCATGCTGACTTGACGTCATCCCCACCTTCCTCCGGTTTGTCACCGGCAGTCTCTCTAGAGTTCCCAACTTAATGATGGCAACTAAAGACGAGGGTTGCGCTCGTTGCGGGACTTAACCCAACATCTCACGACACGAGCTGACGACAGCCATGCACCACCTGTGTTCTAGCTCCCTAAGGCACTCCCACCTTTCAGCAGGATT
>10TW_12101
TCACCCCAGTCATCAACCCCGCCTTCGGCACCCTCCTCCCCCGAAAGGGTTAGAGTAATGACTTCGGGCGTGGCTCACTTCCATGGTGTGACGGGCGGTGTGTACAAGGCCCGGGAACGGATTCACCGCAGTATGCTGACCTGCGATTACTAGCGATTCCTCCTTCATGCAGGCGAGTTGCAGCCTGCAATCTGAACTGTGCCAGGGTTTGTGAGATTCGCTCTCCCTCGCGGGTTGGCTGCTCTGTGTCCCTCGCATTGTAGTACGTGTGTCGCCCAGGACGTAAGGGCCATGCTGACTTGACGTCATCCTCACCTTCCTCCGGTTTGTCACCGGCAGTCTCGCTAGAGTTCCCAACTTAATGATGGCAACTAACGACGAGGGTTGCGCTCGTTGCGGGACTTAACCCAACATCTCACGACACGAGCTGACGACAGCCATGCAGCACCTGTCTTCCGGTTCCTTACGGCACTCTCCCCTTTCAAGGAGATT
>10TW_12137
TCACCCCAGTCATCAACCCCGCCTTCGGCACCCTCCTCCCCCGAAAGGGTTAGAGTAATGACTTCGGGCGTGGCTCACTTCCATGGTGTGACGGGCGGTGTGTACAAGGCCCGGGAACGGATTCACCGCAGTATGCTGACCTGCGATTACTAGCGATTCCTCCTTCATGCAGGCGAGTTGCAGCCTGCAATCTGAACTGTGCCAGGGTTTGTGAGATTCGCTCTCCCTCGCGGGTTGGCTGCTCTGTGTCCCTCGCATTGTAGTACGTGTGTCGCCCAGGACGTAAGGGCCATGCTGACTTGACGTCATCCTCACCTTCCTCCGGTTTGTCACCGGCAGTCTCGCTAGAGTTCCCAACTTAATGATGGCAACTAACGACGAGGGTTGCGCTCGTTGCGGGACTTAACCCAACATCTCACGACACGAGCTGACGACAGCCATGCAGCACCTGTCTTCTGGTTCCTTACGGCACTCTCCCCTTTCAAGGAGATT
>10TW_12148
TCACCCCAGTCATCAACCCCGCCTTCGGCACCCTCCTCCCCCGAAAGGGTTAGAGTAATGACTTCGGGCGTGGCTCACTTCCATGGTGTGACGGGCGGTGTGTACAAGGCCCGGGAACGGATTCACCGCAGTATGCTGACCTGCGATTACTAGCGATTCCTCCTTCATGCAGGCGAGTTGCAGCCTGCAATCTGAACTGTGCCAGGGTTTGTGAGATTCGCTCTCCCTCGCGGGTTGGCTGCTCTGTGTCCCTCGCATTGTAGTACGTGTGTCGCCCAGGACGTAAGGGCCATGCTGACTTGACGTCATCCTCACCTTCCTCCGGTTTGTCACCGGCAGTCTCGCTAGAGTTCCCAACTTAATGATGGCAACTAACGACGAGGGTTGCGCTCGTTGCGGGACTTAACCCAACATCTCACGACACGAGCTGACGACAGCCATGCAGCACCTGTCTTCTGGTTCCTTACGGCACTCTCCCCTTTCAAGGAGATT
>10TW_12212
TAGCCCTAGTTACCAGTTTTACCCTAGGCAGCTCCTTGCGGTCACCGACTTCAGGCACCCCCAGCTTCCATGGCTTGACGGGCGGTGTGTACAAGGCCCGGGAACGTATTCACCGGATCATGGCTGATATCCGATTACTAGCGATTCCAGCTTCACGGAGTCGAGTTGCAGACTCCGATCCGAACTGAGAACGGTTTTGTAGATTCGCTCCTACTCACGTAGTGGCTGCTCTCTGTACCGTCCATTGTAGCACGTGTGTAGCCCAAGGCGTAAGGGCCGTGATGATTTGACGTCATCCCCACCTTCCTCACAGTTTGCACTGGCAGTCTTGTTAGAGTTCCCGACTTGACTCGCTGGCAACTAACAACAGGGGTTGCGCTCGTTATAGGACTTAACCTGACACCTCACGGCACGAGCTGACGACAACCATGCAGCACCTTGTAATTTGTCTTGCGAAAGATCTGTTTCCAAATCGGTCAAACTACATTTAAGCCTTGGTAAGGTTCCTCGCG
>10TW_12329
TCATCCCAGTTACCGCTCATACCTTAGGGCGCTGCCTCCTTGCGGTTGGCGCGCGCACTTCGGGTACAAACGACTCCCATGATGTGACGGGCGGTGTGTACAAGACCCGGGAACGTATTCACGGCGCCGTAGCTGATGCGCCATTACTAGCGATTCCGGCTTCATGGAGGCGAGTTGCAGCCTCCAATCCGAACTGGGCCCGAATTTAGTGATTTCCTCCACCTCGCGGTCTCGGATCCTTCTGTTTCGGGCATTGTAGTACGTGTGCAGCCCTGGCCGTAAGGGCCATACTGACTTGACGTCGTCCCCACCTTCCTCCCCGTTGAACAGGGCAGTCTGAACAGAGTGCCGGAGACTCACGTCTCCATGGCAACAGTTCACGAGGGGTTGCGCTCGTTGCGGGACTTAACCCAACATCTCACGACACGAGCTGACGACAGCCATGCAGCACCTGTGCAAATTGTGTATTGCTACACTCACCGGCTTTCACCGGATTAG
>10TW_12354
TCACCCCAGTCGCTGACTATACCTTGGTCAAACGCCTCCTTGCGGTTAGCAATCTGCTTTAAGGTAGAACCAACTTCCATGGTGTGACGGGCGGTGTGTACAAGACCCGGGAACGTATTCACCGTAGCACGCTGATCTACGATTACTAGCGATTCCAGCTTCATGCACTCGAGTTGCAGAGTGCAATCCGAACTGAGGTAGATTTTTGAGTTTAGCTTAGCGTCGCCACCTTGCATCTCATTGTCACTACCATTGTAGCACGTGTGTAGCCCAACCCGTAAGGGCCATGAGGACTTGACGTCATCCCCACCTTCCTCCAGCTTATCACTGGCAGTTCTTTCTAGAGTGCCCAGCATTAACCTGATGGCAACTAAAAGTAAGGGGTTGCGCTCGTTGCGGGACTTAACCCAACATCTCACGACACGAGCTGACGACAGCCATGCAGCACCTGTGTTCTGTCCGGCCGAACCGAAAACGTACTAGTTTCCTTAAACTCGCGAC
>10TW_12357
TCACCCCAGTCATCAACCCCGCCTTCGGCACCCTCCTCCCCCGAAAGGGTTAGAGTAATGACTTCGGGCGTGGCTCACTTCCATGGTGTGACGGGCGGTGTGTACAAGGCCCGGGAACGGATTCACCGCAGTATGCTGACCTGCGATTACTAGCGATTCCTCCTTCATGCAGGCGAGTTGCAGCCTGCAATCTGAACTGTGCCAGGGTTTGTGAGATTCGCTCTCCCTCGCGGGTTGGCTGCTCTGTGTCCCTCGCATTGTAGTACGTGTGTCGCCCAGGACGTAAGGGCCATGCTGACTTGACGTCATCCTCACCTTCCTCCGGTTTGTCACCGGCAGTCTCGCTAGAGTTCCCAACTTAATGATGGCAACTAACGACGAGGGTTGCGCTCGTTGCGGGACTTAACCCAACATCTCACGACACGAGCTGACGACAGCCATGCAGCACCTGTCTTCCGGTTCCTTACGGCACTCTCCCCTTTCAAGGAGATT
>10TW_12360
TCACCCCAGTCATCAACCCCGCCTTCGGCACCCTCCTCCCCCGAAAGGGTTAGAGTAATGACTTCGGGCGTGGCTCACTTCCATGGTGTGACGGGCGGTGTGTACAAGGCCCGGGAACGGATTCACCGCAGTATGCTGACCTGCGATTACTAGCGATTCCTCCTTCATGCAGGCGAGTTGCAGCCTGCAATCTGAACTGTGCCAGGGTTTGTGAGATTCGCTCTCCCTCGCGGGTTGGCTGCTCTGTGTCCCTCGCATTGTAGTACGTGTGTCGCCCAGGACGTAAGGGCCATGCTGACTTGACGTCATCCTCACCTTCCTCCGGTTTGTCACCGGCAGTCTCGCTAGAGTTCCCAACTTAATGATGGCAACTAACGACGAGGGTTGCGCTCGTTGCGGGACTTAACCCAACATCTCACGACACGAGCTGACGACAGCCATGCAGCACCTGTCTTCTGGTTCCTTACGGCACTCTCCCCTTTCAAGGAGATT
>10TW_12366
TCACCCCAGTCATCAACCCCGCCTTCGGCACCCTCCTCCCCCGAAAGGGTTAGAGTAATGACTTCGGGCGTGGCTCACTTCCATGGTGTGACGGGCGGTGTGTACAAGGCCCGGGAACGGATTCACCGCAGTATGCTGACCTGCGATTACTAGCGATTCCTCCTTCATGCAGGCGAGTTGCAGCCTGCAATCTGAACTGTGCCAGGGTTTGTGAGATTCGCTCTCCCTCGCGGGTTGGCTGCTCTGTGTCCCTCGCATTGTAGTACGTGTGTCGCCCAGGACGTAAGGGCCATGCTGACTTGACGTCATCCTCACCTTCCTCCGGTTTGTCACCGGCAGTCTCGCTAGAGTTCCCAACTTAATGATGGCAACTAACGACGAGGGTTGCGCTCGTTGCGGGACTTAACCCAACATCTCACGACACGAGCTGACGACAGCCATGCAGCACCTGTCTTCTGGTTCCTTACGGCACTCTCCCCTTTCAAGGAGATT
>10TW_12410
TCACCCCAATCACGGCCACAACCTTGGTAGACTGCCTCCTTGCGGTTAGCTCGCCTGCTTCTGGTTATGACCACTTTCGTGGTGTGACGGGCGGTGTGTACAAGGCCCGGGAACGTATTCACCGCAGCGTGCTGATCTGCGATTACTAGCGATTCCAGCTTCATGAAGTCGAGTTGCAGACTTCAATCCGAACTGAGGTAGTGTTTTTGCGATTTGCTCCACCTTACGGCTTAGCGTCACTTTGTTTCTACCATTGTAGTACGTGTGTAGCCCTGGATGTAAGGGCCATGAGGACTTGACGTCATCCCCGCCTTCCTCCGGTTTAACACCGGCGGTCTCCCCAGAGTGCCCAACTTAATGGTGGCAACTAAGGATAGGGGTTGCGCTCGTTGCGGGACTTAACCCAACATTTCACAACACGAGCTGACGACAGCCATGCAGCACCTGTCTCTACGTCCCTTGCGGGACTACTACATCTCTGCAGTATTCGTAGGATGTCAAACCCAGGTT
>10TW_12418
TCACCCCAATCACCGACCCCACCTTAGACGGCTCCTTCCTTGCGGTTAGGCCACCGGCTTTGGGTGTTGCCGACTTTCGTGGTGTGACGGGCGGTGTGTACAAGGCCCGGGAACGTATTCACCCCGGCGTGCTGATCCGGGATTACTAGCAACTCCAGCTTCATGAAGTCGAGTTGCAGACTTCAATTCGAACTGAGACCGACTTTACGGGATTAGCTAACTCTCGCGAGCAGGCAACCCTTTGTATCGGCCATTGTAGCGTGTTTGCAGCCCTAGACATAAGGGGCATGAGGACTTGACGTCATCCCCACCTTCCTCCGAGTTAACCCCGGCAGTCTCCAATGAGTCCCCAACATAACTTGCTGGCAACATTGGATAAGGGTTGCGCTCGTTGCGGGACTTAACCCAACATCTCACGACACGAGCTGACGACAGCCATGCACCACCTGTGTTTGGCCCTTGCGGACACAACATCTCTGTTGCTTTTCCAAACATGTCAAAACCTAGGTAAGGTTCTTCGCGT
>10TW_12420
TCACCCCAGTCACTAATTCTACCTTAGGCACCCTCCCCCAAACGGTTAGAGTAATGATTTCGGGCATAACCAGCTTCCATGGTGTGACGGGCGGTGTGTACAAGGCCCGGGAACGAATTCACCACTGTATAGCTGACCAGCGATTACTAGCGATTCCACCTTCATGTAGGCGAGTTGCAGCCTACAATCCGAACTTAGAACGAGTTTATAGATTAGCTAGTCTTTGCAGATTTGCATCTCATTGTCTCGCCCAATGTAGCACGTGTGTAGCCCAGGGTGTAAGGGGCATGCTGACTTGACGTCATCCCCACCTTCCTCCGGTTTATAACCAGCAGTCTTTTTAGAGTTCCATAAAAGGCAACTAAAACAAGGGTTGCGCTCGTTGCGGGACTTAACCCAACATCTCACGACACGAGCTGACGACAGCCATGCACCACCTGTGTATACGTTCCAAACGGCACTTTCTCCTTTCAAAGAAATTCGTATCATGTCAAACCCTGGTAAGGTTCTTCGCGTTGCA
>10TW_12499
TCACCCCAGTCATCAACCCCGCCTTCGGCACCCTCCTCCCCCGAAAGGGTTAGAGTAATGACTTCGGGCGTGGCTCACTTCCATGGTGTGACGGGCGGTGTGTACAAGGCCCGGGAACGGATTCACCGCAGTATGCTGACCTGCGATTACTAGCGATTCCTCCTTCATGCAGGCGAGTTGCAGCCTGCAATCTGAACTGTGCCAGGGTTTGTGAGATTCGCTCTCCCTCGCGGGTTGGCTGCTCTGTGTCCCTCGCATTGTAGTACGTGTGTCGCCCAGGACGTAAGGGCCATGCTGACTTGACGTCATCCTCACCTTCCTCCGGTTTGTCACCGGCAGTCTCGCTAGAGTTCCCAACTTAATGATGGCAACTAACGACGAGGGTTGCGCTCGTTGCGGGACTTAACCCAACATCTCACGACACGAGCTGACGACAGCCATGCAGCACCTGTCTTCTGGTTCCTTACGGCACTCCTCCCTTCGAAGGAGACTT
>10TW_12717
TCACCCCAGTCACCAGCCCTGCCTTAGGCGCCTCCCTCCCTTGCGGGTTGAGATAACGACTTCGGGCGTGACCAGCTTCCATGGTGTGACGGGCGGTGTGTACAAGGCCCGGGAACGTATTCACCGCAGTATGCTGACCTGCGATTACTAGCGATTCCGCCTTCATGCAGGCGAGTTGCAGCCTGCAATCTGAACTAAGACCGGGTTTATGAGATTAGCTTGCATTCGCATGCTTGCGACTCTTTGTCCCGGCCATTGTAGTACGTGTGTAGCCCAAGGCGTAAGGGGCATGATGACTTGACGTCATCCCCACCTTCCTCCGGTTTGTCACCGGCAGTCTCTCTAGAGTGCCCAACTTAATGATGGCAACTAAAAACGAGGGTTGCGCTCGTTGCGGGACTTAACCCAACATCTCACGACACGAGCTGACGACAGCCATGCACCACCTGTGTTCATGCTCCCGAAGGCACTCCTCCCTTTCAAGAGGATTCACG
>10TW_12718
TCTCCTTCCTCTAAGTGATTTGGTTTACACGATTTTCCAGAGGCGCCAAAAGGGCCCCCGGTCCAAAGGATTCACCGGACCACTCGAAATCGGTAGGAGCGACGGGCGGTGTGTACAAAGGGCAGGGACTTAATCAACGCAGGTTGATGACCTGCGCTTACTAGGCATTCCTCGTTCAAGATCAAAAATTCCAAAGATCTATCCCCATCACGACGCATATTGCTGATTGCCAGCTGCCTTTCGGAGCCGGAGATACTCGCTGTATGCGTCAGTGTAGCACGCGTGCGGCCCAGGACATCTAAGGGCATCACAGACCTGTTATTGCCTCAAACTTCCTTGTATTTAGTACAAAGTCCCTCTAAGAAGTCATTGTCAACAGTGTTGAAACGACTATTTAGTAAGGCTAAGGTCTCGTTCGTTAACGGAATTAACCAGACAAATCACTCCACCAACTAAGAACGGCCATGCACCACCACCCATAGAAATCAAGAAAGAGCTAATCAAATCTGTCAATCCT
>10TW_12742
TCACCCCAGTCATCAACCCCGCCTTCGGCACCCTCCTCCCTTTCGGGTTAGAGTAATGACTTCGGGCGTGGCTCACTTCCATGGTGTGACGGGCGGTGTGTACAAGGCCCGGGAACGGATTCACCGCAGTATGCTGACCTGCGATTACTAGCGATTCCTCCTTCATGCAGGCGAGTTGCAGCCTGCAATCTGAACTGTGCCAGGGTTTATGAGATTCGCTCTCCCTCGCGGGTTGGCTGCTCTCTGTCCCTCGCATTGTAGTACGTGTGTCGCCCAGGACGTAAGGGCCATGCTGACTTGACGTCATCCTCACCTTCCTCCGGTTTGTCACCGGCAGTCTCGCTAGAGTTCCCAACTTAATGATGGCAACTAACGACGAGGGTTGCGCTCGTTGCGGGACTTAACCCAACATCTCACGACACGAGCTGACGACAGCCATGCAGCACCTGTCTTCTGGTTCCTTACGGCACTCTCCCCTTTCAAGGAGATT
>10TW_12748
TCACCCCAGTCACCAGCCCTGCCTTAGGCGCCTCCCTCCCTTGCGGGTTGAGATAACGACTTCGGGCGTGACCAGCTTCCATGGTGTGACGGGCGGTGTGTACAAGGCCCGGGAACGTATTCACCGCAGTATGCTGACCTGCGATTACTAGCGATTCCGCCTTCATGCAGGCGAGTTGCAGCCTGCAATCTGAACTAAGACCGGGTTTATGAGATTAGCTTGCATTCGCATGCTTGCGACTCTTTGTCCCGGCCATTGTAGTACGTGTGTAGCCCAAGGCGTAAGGGGCATGATGACTTGACGTCATCCCCACCTTCCTCCGGTTTGTCACCGGCAGTCTCTCTAGAGTGCCCAACTTAATGATGGCAACTAAAAACGAGGGTTGCGCTCGTTGCGGGACTTAACCCAACATCTCACGACACGAGCTGACGACAGCCATGCACCACCTGTGTTCGTGCTCCCGAAGGCACTCCTCCCTTTCAAGAGGATTCACGA
>10TW_12784
TCACCCCAGTCATCAACCCCGCCTTCGGCACCCTCCTCCCTTTCGGGTTAGAGTAATGACTTCGGGCGTGGCTCACTTCCATGGTGTGACGGGCGGTGTGTACAAGGCCCGGGAACGGATTCACCGCAGTATGCTGACCTGCGATTACTAGCGATTCCTCCTTCATGCAGGCGAGTTGCAGCCTGCAATCTGAACTGTGCCAGGGTTTGTGAGATTCGCTCTCCCTCGCGGGTTGGCTGCTCTGTGTCCCTCGCATTGTAGTACGTGTGTCGCCCAGGACGTAAGGGCCATGCTGACTTGACGTCATCCTCACCTTCCTCCGGTTTGTCACCGGCAGTCTCGCTAGAGTTCCCAACTTAATGATGGCAACTAACGACGAGGGTTGCGCTCGTTGCGGGACTTAACCCAACATCTCACGACACGAGCTGACGACAGCCATGCAGCACCTGTCTTCTGGTTCCTTACGGCACTCTCCCCTTTCAAGGAGATT
>10TW_12861
TCACCCCAGTCATCAACCCCGCCTTCGGCACCCTCCTCCCCCGAAAGGGTTAGAGTAATGACTTCGGGCGTGGCTCACTTCCATGGTGTGACGGGCGGTGTGTACAAGGCCCGGGAACGGATTCACCGCAGTATGCTGACCTGCGATTACTAGCGATTCCTCCTTCATGCAGGCGAGTTGCAGCCTGCAATCTGAACTGTGCCAGGGTTTGTGAGATTCGCTCTCCCTCGCGGGTTGGCTGCTCTGTGTCCCTCGCATTGTAGTACGTGTGTCGCCCAGGACGTAAGGGCCATGCTGACTTGACGTCATCCTCACCTTCCTCCGGTTTGTCACCGGCAGTCTCGCTAGAGTTCCCAACTTAATGATGGCAACTAACGACGAGGGTTGCGCTCGTTGCGGGACTTAACCCAACATCTCACGACACGAGCTGACGACAGCCATGCAGCACCTGTCTTCTGGTTCCTTACGGCACTCTCCCCTTTCAAGGAGATT
>10TW_12873
TCACCCCAGTCACTAATTCTACCTTAGGCACCCTCCCCCAAACGGTTAGAGTAATGATTTCGGGCATAACCAGCTTCCATGGTGTGACGGGCGGTGTGTACAAGGCCCGGGAACGAATTCACCACTGTATAGCTGACCAGCGATTACTAGCGATTCCACCTTCATGTAGGCGAGTTGCAGCCTACAATCCGAACTTAGAACGAGTTTATAGATTAGCTAGTCTTTGCAGATTTGCATCTCATTGTCTCGCCCAATGTAGCACGTGTGTAGCCCAGGGTGTAAGGGGCATGCTGACTTGACGTCATCCCCACCTTCCTCCGGTTTATAACCAGCAGTCTTTTTAGAGTTCCATAAAAGGCAACTAAAACAAGGGTTGCGCTCGTTGCGGGACTTAACCCAACATCTCACGACACGAGCTGACGACAGCCATGCACCACCTGTGTATACGTTCCAAACGGCACTTTCTCCTTTCAAAGAAATTCGTATCATGTCAAACCCTGGTAAGGTTCTTCGCGTTGC
>10TW_12908
TCACCCCAGTCATCAACCCCGCCTTCGGCACCCTCCTCCCCCGAAAGGGTTAGAGTAATGACTTCGGGCGTGGCTCACTTCCATGGTGTGACGGGCGGTGTGTACAAGGCCCGGGAACGGATTCACCGCAGTATGCTGACCTGCGATTACTAGCGATTCCTCCTTCATGCAGGCGAGTTGCAGCCTGCAATCTGAACTGTGCCAGGGTTTGTGAGATTCGCTCTCCCTCGCGGGTTGGCTGCTCTGTGTCCCTCGCATTGTAGTACGTGTGTCGCCCAGGACGTAAGGGCCATGCTGACTTGACGTCATCCTCACCTTCCTCCGGTTTGTCACCGGCAGTCTCGCTAGAGTTCCCAACTTAATGATGGCAACTAACGACGAGGGTTGCGCTCGTTGCGGGACTTAACCCAACATCTCACGACACGAGCTGACGACAGCCATGCAGCACCTGTCTTCTGGTTCCTTACGGCACTCTCCCCTTTCAAGGAGATT
>10TW_12925
TAGCCCCAGTCACCGATTTCGCCTTCGACGGTACTGCTACCGGCTTCGGGCGCCCTCGACTCCCATGGCTTGACGGGCGGTGTGTACAAGGCCCGGGAACGTATTCACCGCGGCGTGCTGATCCGCGATTACTAGCGATTCCATCTTCATGTAGTCGAGTTGCAGACTACAATCCGAACTGAGATCGGTTTTGGGGATTATCTCCGGCTCGCGCCTTCGCCCACTGTACCGACCATTGTATCACGTGTGTAGCCCCGGACGTAAGGGCCATGATGACTTGACGTCATCCCCACCTTCCTCTCTACTTGCGTAGGCAGTCTCCCTAGAGTGCCCAGCTTAACCTGATGGCAACTAAGGATAGGGGTTGCGCTCGTTGCGGGACTTAACCCAACATCTCACGACACGAGCTGACGACAGCCATGCAGCACCTCTCTACGCATCCGACTTAACGGGTCATTCGACTTTCATCTCTTTACTACGTAGACTTCAAGCCCGGGTAAGGTTCTTCG
>10TW_12944
TCACCCCAGTCATCAACCCCGCCTTCGGCACCCTCCTCCCCCGAAAGGGTTAGAGTAATGACTTCGGGCGTGGCTCACTTCCATGGTGTGACGGGCGGTGTGTACAAGGCCCGGGAACGGATTCACCGCAGTATGCTGACCTGCGATTACTAGCGATTCCTCCTTCATGCAGGCGAGTTGCAGCCTGCAATCTGAACTGTGCCAGGGTTTGTGAGATTCGCTCTCCCTCGCGGGTTGGCTGCTCTGTGTCCCTCGCATTGTAGTACGTGTGTCGCCCAGGACGTAAGGGCCATGCTGACTTGACGTCATCCTCACCTTCCTCCGGTTTGTCACCGGCAGTCTCGCTAGAGTTCCCAACTTAATGATGGCAACTAACGACGAGGGTTGCGCTCGTTGCGGGACTTAACCCAACATCTCACGACACGAGCTGACGACAGCCATGCAGCACCTGTCTTCTGGTTCCTTACGGCACTCTCCCCTTTCAAGGAGATT
>10TW_12968
TCACCCCAGTCACGAATCTCACCGTGGTAACCGTCCTCCTTGCGGTTAGACTAGCTACTTCTGGTGGAACCCGCTCCCATGGTGTGACGGGCGGTGTGTACAAGACCCGGGAACGTATTCACCGCGACATGCTGATCCGCGATTACTAGCGATTCCGGCTTCATGTAGTCGAGTTGCAGACTACAATCCGGACTACGATAGGCTTTCTGGGATTAGCTCCCCCTCGCGGGTTGGCTGCCCTCTGTACCTACCATTGTATTACGTGTGAAGCCCTACCCATAAGGGCCATGAGGACTTGACGTCATCCCCACCTTCCTCCGGTTTGTCACCGGCAGTCCCATTAGAGTGCCCAACTGAATGTAGCAACTAATGGCAAGGGTTGCGCTCGTTGCGGGACTTAACCCAACATCTCACGACACGAGCTGACGACAGCCATGCAGCACCTGTGTTACGGTTCTCTTTCGAGCACTCTCACATCTCTGCAAGATTCCGTACATGTCAA
>10TW_12971
TCACCCCAGTTGCTGACTATACCTTGGTCAAACGCCTCCTTGCGGTTAGCAATCTGCTTTAAGGTAGAACCAACTTCCATGGTGTGACGGGCGGTGTGTACAAGACCCGGGAACGTATTCACCGTAGCACGCTGATCTACGATTACTAGCGATTCCAGCTTCATGCACTCGAGTTGCAGAGTGCAATCCGAACTGAGGTAGATTTTTGAGTTTAGCTTAGCGTCGCCACTTTGCATCTCATTGTCACTACCATTGTAGCACGTGTGTAGCCCAACCCGTAAGGGCCATGAGGACTTGACGTCATCCCCACCTTCCTCCAGCTTATCACTGGCAGTTCTTTCAGAGTGCCCAGCATGACCTGATGGCAACTAAAAGTAGGGGTTGCGCTCGTTGCGGGACTTAACCCAACATCTCACGACACGAGCTGACGACAGCCATGCAGCACCTGTGTTCTGTCCGGCCGAACCGAAAAGTCTAGTTTCCAAA
>10TW_12973
TCACCCCAGTCATCAACCCCGCCTTCGGCACCCTCCTCCCCCGAAAGGGTTAGAGTAATGACTTCGGGCGTGGCTCACTTCCATGGTGTGACGGGCGGTGTGTACAAGGCCCGGGAACGGATTCACCGCAGTATGCTGACCTGCGATTACTAGCGATTCCTCCTTCATGCAGGCGAGTTGCAGCCTGCAATCTGAACTGTGCCAGGGTTTGTGAGATTCGCTCTCCCTCGCGGGTTGGCTGCTCTGTGTCCCTCGCATTGTAGTACGTGTGTCGCCCAGGACGTAAGGGCCATGCTGACTTGACGTCATCCTCACCTTCCTCCGGTTTGTCACCGGCAGTCTCGCTAGAGTTCCCAACTTAATGATGGCAACTAACGACGAGGGTTGCGCTCGTTGCGGGACTTAACCCAACATCTCACGACACGAGCTGACGACAGCCATGCAGCACCTGTCTTCTGGTTCCTTACGGCACTCTCCCCTTTCAAGGAGATT
>10TW_12980
TCACCCCAGTCATCAACCCCGCCTTCGGCACCCTCCTCCCCCGAAAGGGTTAGAGTAATGACTTCGGGCGTGGCTCACTTCCATGGTGTGACGGGCGGTGTGTACAAGGCCCGGGAACGGATTCACCGCAGTATGCTGACCTGCGATTACTAGCGATTCCTCCTTCATGCAGGCGAGTTGCAGCCTGCAATCTGAACTGTGCCAGGGTTTGTGAGATTCGCTCTCCCTCGCGGGTTGGCTGCTCTGTGTCCCTCGCATTGTAGTACGTGTGTCGCCCAGGACGTAAGGGCCATGCTGACTTGACGTCATCCTCACCTTCCTCCGGTTTGTCACCGGCAGTCTCGCTAGAGTTCCCAACTTAATGATGGCAACTAACGACGAGGGTTGCGCTCGTTGCGGGACTTAACCCAACATCTCACGACACGAGCTGACGACAGCCATGCAGCACCTGTCTTCTGGTTCCTTACGGCACTCTCCCCTTTCAAGGAGATT
>10TW_12987
TCACCCCAGTCATCAACCCCGCCTTCGGCACCCTCCTCCCCCGAAAGGGTTAGAGTAATGACTTCGGGCGTGGCTCACTTCCATGGTGTGACGGGCGGTGTGTACAAGGCCCGGGAACGGATTCACCGCAGTATGCTGACCTGCGATTACTAGCGATTCCTCCTTCATGCAGGCGAGTTGCAGCCTGCAATCTGAACTGTGCCAGGGTTTGTGAGATTCGCTCTCCCTCGCGGGTTGGCTGCTCTGTGTCCCTCGCATTGTAGTACGTGTGTCGCCCAGGACGTAAGGGCCATGCTGACTTGACGTCATCCTCACCTTCCTCCGGTTTGTCACCGGCAGTCTCGCTAGAGTTCCCAACTTAATGATGGCAACTAACGACGAGGGTTGCGCTCGTTGCGGGACTTAACCCAACATCTCACGACACGAGCTGACGACAGCCATGCAGCACCTGTCTTCTGGTTCCTTACGGCACTCTCCCCTTTCAAGGAGATT
>10TW_13025
TCACCCCAGTCACTAATTCTACCTTAGGCACCCTCCCCCAAACGGTTAGAGTAATGATTTCGGGCATAACCAGCTTCCATGGTGTGACGGGCGGTGTGTACAAGGCCCGGGAACGAATTCACCACTGTATAGCTGACCAGCGATTACTAGCGATTCCACCTTCATGTAGGCGAGTTGCAGCCTACAATCCGAACTTAGAACGAGTTTATAGATTAGCTAGTCTTTGCAGATTTGCATCTCATTGTCTCGCCCAATGTAGCACGTGTGTAGCCCAGGGTGTAAGGGGCATGCTGACTTGACGTCATCCCCACCTTCCTCCGGTTTATAACCAGCAGTCTTTTTAGAGTTCCATAAAAGGCAACTAAAAACAAGGGTTGCGCTCGTTGCGGGACTTAACCCAACATCTCACGACACGAGCTGACGACAGCCATGCACCACCTGTGTATACGTTCCAAACGGCACTTTCTCCTTTCAAAGAAATTCGTATCATGTCAAACCCTGGTAAGGTTCTTCGCGTTGCA
>10TW_13084
TCACCCCAGTCACCAGCCCTGCCTTAGGCGCCTCCCTCCCTTGCGGGTTGAGATAACGACTTCGGGCGTGACCAGCTTCCATGGTGTGACGGGCGGTGTGTACAAGGCCCGGGAACGTATTCACCGCAGTATGCTGACCTGCGATTACTAGCGATTCCGCCTTCATGCAGGCGAGTTGCAGCCTGCAATCTGAACTAAGACCGGGTTTATGAGATTAGCTTGCATTCGCATGCTTGCGACTCTTTGTCCCGGCCATTGTAGTACGTGTGTAGCCCAAGGCGTAAGGGGCATGATGACTTGACGTCATCCCCACCTTCCTCCGGTTTGTCACCGGCAGTCTCTCTAGAGTGCCCAACTTAATGATGGCAACTAAAAACGAGGGTTGCGCTCGTTGCGGGACTTAACCCAACATCTCACGACACGAGCTGACGACAGCCATGCACCACCTGTGTTCGTGCTCCCGAAGGCACTCCTCCCTTTCAAGAGGATTCACGA
>10TW_13092
TAGTCCCAATCAGGAGTTTCATCTTCGGCACCAACTTAGTGTGGCGACTTCGGATGCCCCTCCCTTTCGTGGCTTGACGGGCGGTGTGTACAAGGCTCAGGAACACATTCACCGCGGTGTTGCTGACCCGCGATTACTAGCGATTCCAACTTCATGCAGGCGAGTTGCAGCCTGCAATCTGAACTGGGGCGTACTTTTTGGGATTTGCTTGATCTTGCGATTTTGCGTCCCTCTGTATACGCCATTGTAGCACGTGTGCAGCCCTGGACATAAAGGCCATGAGGACTTGACGTCATCCCCACCTTCCTCCGGTTTGACACCGGCAGTCTCTCTAGAGTTCCCGGCATTACCCGCTGGCAACTAGAGACAAGGGTTGCGCTCGTTATCGGACTTAACCAGACATCTCACGACACGAGCTGACGACAGCCATGCAGCACCTGTGGTAAGTTCCGGACTGGATACCGTTCATTGGCCGTTTCCGGCAATTACTTCCTACCGTTTT
>10TW_13160
TCACCCCAGTCATCAACCCCGCCTTCGGCACCCTCCTCCCCCGAAAGGGTTAGAGTAATGACTTCGGGCGTGGCTCACTTCCATGGTGTGACGGGCGGTGTGTACAAGGCCCGGGAACGGATTCACCGCAGTATGCTGACCTGCGATTACTAGCGATTCCTCCTTCATGCAGGCGAGTTGCAGCCTGCAATCTGAACTGTGCCAGGGTTTGTGAGATTCGCTCTCCCTCGCGGGTTGGCTGCTCTGTGTCCCTCGCATTGTAGTACGTGTGTCGCCCAGGACGTAAGGGCCATGCTGACTTGACGTCATCCTCACCTTCCTCCGGTTTGTCACCGGCAGTCTCGCTAGAGTTCCCAACTTAATGATGGCAACTAACGACGAGGGTTGCGCTCGTTGCGGGACTTAACCCAACATCTCACGACACGAGCTGACGACAGCCATGCAGCACCTGTCTTCTGGTTCCTTACGGCACTCTCCCCTTTCAAGGAGATT
>10TW_13167
TCACCCCAGTTACCAACCACTCCTTGGGGGCTGCCTCCTTACGGTTGGCTTACCCACTTCTGGAGCAATCGACTCCCATGGTGTGACGGGCGGTGTGTACAAGGCCCGGGAACGTATTCACCCCTGCCTGCTGATCAGGGATTACTAGCGATTCCAACTTCAAAGAGTCGAGTTGCAGACTCTTATCTGTACTGAGGCCACTTTTTTGCGATTGGCTCCCTCTCGCGAGTTCGCTGCGCTTTGTAGTGACCATTGTAGCACGTGTGTAGCCCTGGACATAAGGGCCATGAGGACTTGACGTCATCCCCACCTTCCTCCGACTTAATATCGGCAGTCTCGTTAGAGTGCCCAACTTAATGGTGGCAACTAACGACAGGGGTTGCGCTCGTTGCGGGACTTAACCCAACATCTCACGACACGAGCTGACGACAGCCATGCAGCACCTAACTACGAGTTCTCCGAAGAGCACCCCGACCTTTCAACCAGGTTCTCGCATTTTCTAGCCCAGGTAAGGTT
>10TW_13215
TCATCCCAATCACCAGCATCACCTTAGGGCGCCGCCTCCATTGCTGGTTGGCAAACGCACTTCGGGCGAAACCGGCTTTCATGATGTGACGGGCGGTGTGTACAAGGCCCGGGAACGTATTCACGGCGTCGTAGCTGATACGCCATTACTAGCGATTCCAACTTCATGTAGTCGAGTTGCAGACTACAATCTGAACTGGGCCCGGTTTTGAGGATTTGCTCCACCTCGCGGTATTGCGTCCCTCTGTGCCGGGCATTGTAGTACGTGTGCAGCCCTAGCCGTAAGGGCCATCCTGACTTGACGTCATCCCCACCTTCCCACCCTCAAAGAGGGTTTGTCTCCCTAGAGTGCCCAACTTAATGATGGCAACTAAGGACAGGGGTTGCGCTCGTTGCGCGACTTAACGCAACATCTCACGACACGAGCTGACGACAGCCATGCAGCACCTGTGCACCAGCCCCGAAGGGAGAGCGTCTTTCAACGCCTGTCTAATG
>10TW_13238
TAGTCCCAATCAGGAGTTTCATCTTCGGCACCAACTTAGTGTGGCGACTTCGGATGCCCCTCCCTTTCGTGGCTTGACGGGCGGTGTGTACAAGGCTCAGGAACACATTCACCGCGGTGTTGCTGACCCGCGATTACTAGCGATTCCAACTTCATGCAGGCGAGTTGCAGCCTGCAATCTGAACTGGGGCGTACTTTTTGGGATTTGCTTGATCTTGCGATTTTGCGTCCCTCTGTATACGCCATTGTAGCACGTGTGCAGCCCTGGACATAAAGGCCATGAGGACTTGACGTCATCCCCACCTTCCTCCGGTTTGACACCGGCAGTCTCTCTAGAGTTCCCGGCATTACCCGCTGGCAACTAGAGACAAGGGTTGCGCTCGTTATCGGACTTAACCAGACATCTCACGACACGAGCTGACGACAGCCATGCAGCACCTGTGGTAAGTTCCGGACTGGATACCGTTCATTGGCCGTTTCCGGCAATTACTTCCACCGTTTTT
>10TW_13271
TCACCCCAGTTGCTGACTATACCTTGGTCAAACGCCTCCTTGCGGTTAGCAATCTGCTTTAAGGTAGAACCAACTTCCATGGTGTGACGGGCGGTGTGTACAAGACCCGGGAACGTATTCACCGTAGCACGCTGATCTACGATTACTAGCGATTCCAGCTTCATGCACTCGAGTTGCAGAGTGCAATCCGAACTGAGGTAGATTTTTGAGTTTAGCTTAGCGTCGCCACTTTGCATCTCATTGTCACTACCATTGTAGCACGTGTGTAGCCCAACCCATAAGGGCCATGAGGACTTGACGTCATCCCCACCTTCCTCCAGCTTATCACTGGCAGTTCTTTCAGAGTGCCCAGCATTACCTGATGGCAACTAAAAGTAGGGGTTGCGCTCGTTGCGGGACTTAACCCAACATCTCACGACACGAGCTGACGACAGCCATGCAGCACCTGTGTTCTGTCCGGCCGAACCGAAAAGTCAGTTTCCTAAA
>10TW_13287
TCACCCCAGTCATCAACCCCGCCTTCGGCACCCTCCTCCCCCGAAAGGGTTAGAGTAATGACTTCGGGCGTGGCTCACTTCCATGGTGTGACGGGCGGTGTGTACAAGGCCCGGGAACGGATTCACCGCAGTATGCTGACCTGCGATTACTAGCGATTCCTCCTTCATGCAGGCGAGTTGCAGCCTGCAATCTGAACTGTGCCAGGGTTTGTGAGATTCGCTCTCCCTCGCGGGTTGGCTGCTCTGTGTCCCTCGCATTGTAGTACGTGTGTCGCCCAGGACGTAAGGGCCATGCTGACTTGACGTCATCCTCACCTTCCTCCGGTTTGTCACCGGCAGTCTCGCTAGAGTTCCCAACTTAATGATGGCAACTAACGACGAGGGTTGCGCTCGTTGCGGGACTTAACCCAACATCTCACGACACGAGCTGACGACAGCCATGCAGCACCTGTCTTCTGGTTCCTTACGGCACTCTCCCCTTTCAAGGAGATT
>10TW_13295
TCACCCCAGTCACTAATTCTACCTTAGGCACCCTCCCCCAAACGGTTAGAGTAATGATTTCGGGCATAACCAGCTTCCATGGTGTGACGGGCGGTGTGTACAAGGCCCGGGAACGAATTCACCACTGTATAGCTGACCTGCGATTACTAGCGATTCCTCCTTCATGCAGGCGAGTTGCAGCCTGCAATCTGAACTGTGCCAGGGTTTGTGAGATTCGCTCTCCCTCGCGGGTTGGCTGCTCTGCGTCCCTCGCATTGTAGTACGTGTGTCGCCCAGGACGTAAGGGCCATGCTGACTTGACGTCATCCTCACCTTCCTCCGGTTTGTCACCGGCAGTCTCGCTAGAGTTCCCAACTTAATGATGGCAACTAACGACGAGGGTTGCGCTCGTTGCGGGACTTAACCCAACATCTCACGACACGAGCTGACGACAGCCATGCAGCACCTGTCTTCTGGTTCCTTACGGCACTCTCCCCTTTCAAGGAAATT
>10TW_13310
TCACCCCAATCACCGATCCCACCTTCGACGGCTCCTTCCTTACGGTTAGGCCACCGGCTTCGGGTGTTACCGACTTTCGTGGTGTGACGGGCGGTGTGTACAAGGCCCGGGAACGTATTCACCCCGGCGTGCTGATCCGGGATTACTAGCAACTCCAGCTTCATGGAGGCGAGTTGCAGCCTCCAATCCGAACTGAGACCGGCTTTATGGGATTCGCTAAACCTCGCGGTTTCGCAGCCCTTTGTACCGGCCATTGTAGCGTGTTTGCAGCCCTAGACATAAGGGGCATGATGACTTGACGTCATCCCCACCTTCCTCCGAGTTGACCCCGGCAGTCTCCTACGAGTCCCCACCATTACGTGCTGGCAACATAGAATAAGGGTTGCGCTCGTTGCGGGACTTAACCCAACATCTCACGACACGATCTGACGACAGCCATGCACCACCTTCATTGAGCCCCGAAGGACACCACATCTCTGTGGCTTTTCCCAATGATTTAACCTAGGTAAGGTTCTTCGCGTAGCATCGAAA
>10TW_13312
TAGCCCTAGTTACCAGTTTTACCCTAGGCAGCTCCTTACGGTCACCGACTTCAGGTACCCCCAGCTTCCATGGCTTGACGGGCGGTGTGTACAAGGCCCGGGAACGTATTCACCGGATCATGGCTGATATCCGATTACTAGCGATTCCAGCTTCACGGAGTCGAGTTGCAGACTCCGATCCGAACTGAGAACGGTTTTGTAGATTCGCTCCTGGTCACCCAGTGGCTGCTCTCTGTACCGTCCATTGTAGCACGTGTGTAGCCCAAGGCGTAAGGGCCGTGATGATTTGACGTCATCCCCACCTTCCTCACAGTTTACACTGGCAGTCTTGTTAGAGTTCCCGACTTGACTCGATGGCAACTAACAACAGGGGTTGCGCTCGTTATAGGACTTAACCTGACACCTCACGGCACGAGCTGACGACAACCATGCAGCACCTTGTAAATTGTCTTGCGAAAGTTCTGTTTCCAAAACGGTCAATCTACATTTAAGCCTTGGTAAGGTTCCTCGCGTATC
>10TW_13313
TCACCCCAGTCATCAACCCCGCCTTCGGCACCCTCCTCCCCCGAAAGGGTTAGAGTAATGACTTCGGGCGTGGCTCACTTCCATGGTGTGACGGGCGGTGTGTACAAGGCCCGGGAACGGATTCACCGCAGTATGCTGACCTGCGATTACTAGCGATTCCTCCTTCATGCAGGCGAGTTGCAGCCTGCAATCTGAACTGTGCCAGGGTTTGTGAGATTCGCTCTCCCTCGCGGGTTGGCTGCTCTGTGTCCCTCGCATTGTAGTACGTGTGTCGCCCAGGACGTAAGGGCCATGCTGACTTGACGTCATCCTCACCTTCCTCCGGTTTGTCACCGGCAGTCTCGCTAGAGTTCCCAACTTAATGATGGCAACTAACGACGAGGGTTGCGCTCGTTGCGGGACTTAACCCAACATCTCACGACACGAGCTGACGACAGCCATGCAGCACCTGTCTTCTGGTTCCTTACGGCACTCTCCCCTTTCAAGGAGATT
>10TW_13332
TCACCCCAGTTGCTGACTATACCTTGGTCAAACGCCTCCTTGCGGTTAGCAATCTGCTTTAAGGTAGAACCAACTTCCATGGTGTGACGGGCGGTGTGTACAAGACCCGGGAACGTATTCACCGTAGCACGCTGATCTACGATTACTAGCGATTCCAGCTTCATGCACTCGAGTTGCAGAGTGCAATCCGAACTGAGGTAGATTTTTGAGTTTAGCTTAGCGTCGCCACTTTGCATCTCATTGTCACTACCATTGTAGCACGTGTGTAGCCCAACCCGTAAGGGCCATGAGGACTTGACGTCATCCCCACCTTCCTCCAGCTTATCACTGGCAGTTCTTTCAGAGTGCCCAGCATGACCTGATGGCAACTAAAAGTAGGGGTTGCGCTCGTTGCGGGACTTAACCCAACATCTCACGACACGAGCTGACGACAGCCATGCAGCACCTGTGTTCTGTCCGGCCGAACCGAAAAGTCTAGTTTCCAAA
>10TW_13339
TCACCCCAGTCATGGACCACACCGTGGTAGGCGCCCCCCTTGCGGTCAGGCTACCTGCTTCTGGTGCAATACACTCCCATGGTGTGACGGGCGGTGTGTACAAGACCCGGGAACGTATTCACCGCAGCAATGCTGATCTGCGATTACTAGCGATTCCGACTTCATGGAGTCGAGTTGCAGACTCCAATCCGGACTACGACAAGTTTTCTGGGATTTGCTCCCCGTCGCCGGTTGGCTTCCCTCTGTACTTGCCATTGTAGCACGTGTGTAGCCCTGGTCATAAAGGCCATGATGACTTGACGTCATCCCCACCTTCCTCCGGTTTGTCACCGGCGGTCTCCTTAGAGTTCCCAACTTAATGATGGCAACTAAGGACAGGGGTTGCGCTCGTTGCGGGACTTAACCCAACATCTCACGACACGAGCTGACGACAGCCATGCAGCACCTGTCTCACGGTTCCTTGCGGCACTCCCGCATCTCTGCAGGATT
>10TW_13349
TCACCCCAGTTGCTGACTATACCTTGGTCAAACGCCTCCTTGCGGTTAGCAATCTGCTTTAAGGTAGAACCAACTTCCATGGTGTGACGGGCGGTGTGTACAAGACCCGGGAACGTATTCACCGTAGCACGCTGATCTACGATTACTAGCGATTCCAGCTTCATGCACTCGAGTTGCAGAGTGCAATCCGAACTGAGGTAGATTTTTGAGTTTAGCTTAGCGTCGCCACTTTGCATCTCATTGTCACTACCATTGTAGCACGTGTGTAGCCCAACCCGTAAGGGCCATGAGGACTTGACGTCATCCCCACCTTCCTCCAGCTTATCACTGGCAGTTCTTTCAGAGTGCCCAGCATGACCTGATGGCAACTAAAAGTAGGGGTTGCGCTCGTTGCGGGACTTAACCCAACATCTCACGACACGAGCTGACGACAGCCATGCAGCACCTGTGTTCTGTCCGGCCGAACCGAAAAGTCTAGTTTCCTAAA
>10TW_13361
TCACCCCAGTCATCAACCCCGCCTTCGGCACCCTCCTCCCCCGAAAGGGTTAGAGTAATGACTTCGGGCGTGGCTCACTTCCATGGTGTGACGGGCGGTGTGTACAAGGCCCGGGAACGGATTCACCGCAGTATGCTGACCTGCGATTACTAGCGATTCCTCCTTCATGCAGGCGAGTTGCAGCCTGCAATCTGAACTGTGCCAGGGTTTGTGAGATTCGCTCTCCCTCGCGGGTTGGCTGCTCTGTGTCCCTCGCATTGTAGTACGTGTGTCGCCCAGGACGTAAGGGCCATGCTGACTTGACGTCATCCTCACCTTCCTCCGGTTTGTCACCGGCAGTCTCGCTAGAGTTCCCAACTTAATGATGGCAACTAACGACGAGGGTTGCGCTCGTTGCGGGACTTAACCCAACATCTCACGACACGAGCTGACGACAGCCATGCAGCACCTGTCTTCTGGTTCCTTACGGCACTCTCCCCTTTCAAGGAGATT
>10TW_13364
TAGTCCCAGTCACCAGCCTTGCCGTGGGCACGCATGAAATTGCGCGACTTCGGGCACTGCCAGCTCCCATGACTTGACGGGCGGTGTGTACAAGGCTCAGGAACATATTCACCGCGGCGTAGCTGATCCGCGATTACTAGCGATTCCAACTTCATGCGGGCGAATTTCAGCCCGCAATCTGAACTGGGGTATGCTTTAGCGATTTGCTCCACCTTGCGGTCTTGCATCGTTCTGTACATACCATTGTAGCACGTGTGCAGCCCTAGACATAAAGGCCATGAGGACTTGACGTCATCCCCACCTTCCTCCGGTTTGACACCGGCAGTCTCGCTACAGTCCTCGCCATTACGCGTTAGCAAGTAGCGACAGGGGTTGCGCTCGTTGAGGGACTTAACCCGACACTTCACAGCACGAGCTGACGACAGCCATGCAGCACCTGTTCACGTTCCGCCCTTGCGGGTGTACCTCTACTTTCAT
>10TW_13374
TCACCCCAGTCATGAATCTCACCGTGGTAAGCGCCCTCCTTGCGGTTAGGCTACCTACTTCTGGTGGAACCCACTCCCATGGTGTGACGGGCGGTGTGTACAAGACCCGGGAACGTATTCACCGCGACATGCTGATCCGCGATTACTAGCGATTCCAACTTCATGTTCTCGAGTTGCAGAGAACAATCCGGACTACGACCGGCTTTCTGAGATTAGCTCCCCCTCGCGGGTTGGCAGCCCTCTGTACCGGCCATTGTATTACGTGTGAGGCCCTACCCATAAGGGCCATGAGGACTTGACGTCATCCCCACCTTCCTCCGGTTTGTCACCGGCAGTCTCATTAGAGTGCCCAACTAAATGTAGCAACTAATGACAAGGGTTGCGCTCGTTGCGGGACTTAACCCGAACATCTCACGACACGAGCTGACGACAGCCATGCAGCACCTGTGTTAGCGTTCCCTTTCGGGCACCCTCACATCTCTGCGAGGTTCGCTACAAGTCAAGGGTAGGTTAA
>10TW_13400
TAGCCCTAGTTACCAGTTTTACCCTAGGCAGCTCCTTACGGTCACCGACTTCAGGTACCCCCAGCTTCCATGGCTTGACGGGCGGTGTGTACAAGGCCCGGGAACGTATTCACCGGATCATGGCTGATATCCGATTACTAGCGATTCCAGCTTCACGGAGTCGAGTTGCAGACTCCGATCCGAACTGAGAACGGTTTTGTAGATTCGCTCCTGGTCACCCAGTGGCTGCTCTCTGTACCGTCCATTGTAGCACGTGTGTAGCCCAAGGCGTAAGGGCCGTGATGATTTGACGTCATCCCCACCTTCCTCACAGTTTACACTGGCAGTCTTGTTAGAGTTCCCGACTTGACTCGATGGCAACTAACAACAGGGGTTGCGCTCGTTATAGGACTTAACCTGACACCTCACGGCACGAGCTGACGACAACCATGCAGCACCTTGTAAATTGTCTTGCGAAAGTTCTGTTTCCAAAACGGTCAATCTACATTTAAGCCTTGGTAAGGTTCCTCGCGTATC
>10TW_13406
TCACCCCAGTTGCTGACTATACCTTGGTCAAACGCCTCCTTGCGGTTAGCAATCTGCTTTAAGGTAGAACCAACTTCCATGGTGTGACGGGCGGTGTGTACAAGACCCGGGAACGTATTCACCGTAGCACGCTGATCTACGATTACTAGCGATTCCAGCTTCATGCACTCGAGTTGCAGAGTGCAATCCGAACTGAGGTAGATTTTTGAGTTTAGCTTAGCGTCGCCACTTTGCATCTCATTGTCACTACCATTGTAGCACGTGTGTAGCCCAACCCGTAAGGGCCATGAGGACTTGACGTCATCCCCACCTTCCTCCAGCTTATCACTGGCAGTTCTTTCAGAGTGCCCAGCATGACCTGATGGCAACTAAAAGTAGGGGTTGCGCTCGTTGCGGGACTTAACCCAACATCTCACGACACGAGCTGACGACAGCCATGCAGCACCTGTGTTCTGTCCGGCCGAACCGAAAAGTCTAGTTTCCTAAA
>10TW_13427
TCACCCCAGTCTCTAAACCCACCGTGGTCAGCTGCCTCCTTGCGGTTAGCGCACTGCCTTCGGGTGAATCCAAATCCCATGGTGTGACGGGCGGTGTGTACAAGGCCTGGGAACGTATTCACCGCGGCATGCTGATCCGCGATTACTAGCGATTCCGCCTTCATGCTCTCGAGTTGCAGAGAACAATCCGAACTGAGACGGTTTTTGGAGATTAGCTACCGGTCGCCCGGTTGCTGCCCACTGTCACCGCCATTGTAGCACGTGTGTAGCCCAGCGTGTAAGGGCCATGAGGACTTGACGTCATCCCCACCTTCCTCCGGCTTATCACCGGCAGTTTCCTTAGAGTGCCCAACTGAATGATGGCAACTAAGGACGAGGGTTGCGCTCGTTGCGGGACTTAACCCAACATCTCACGACACGAGCTGACGACAGCCATGCAGCACCTGTCACTAAATCCAGCCGAACTGAAGGTAATCATCTCTGAAAAACCGCG
>10TW_13488
TCATCCCAGTTACCGCTCATAGCGTAGGGCGCTGCCTCCTTGCGGTTGGCTTACGCACTTCGGCTACAAACGACTTCCATGATGTGACGGGCGGTGTGTACAAGGCCCGGGAACGTATTCACGGCGCCGTAGCTGATGCGCCATTACTAGCGATTCCGGCTTCATGGAGGCGAGTTGCAGCCTCCAATCCGAACTGGGCCCAGTTTTTGAGATTTCCTCCACCTCGCGGATTCGGATCATTCTGTACTGGGCATTGTAGTACGTGTGCAGCCCTGGTCGTAAGGGCCATACTGACTTGACGTCATCCCCACCTTCCTCCCCGTTTCACAGGGCAGTCTGTCCAGAGAGCCCGAAGGCAACAGGACACAGGGGTTGCGCTCGTTGCGGGACTTAACCCAACATCTCACGACACGAGCTGACGACAGCCATGCAGCACCTGTGCAAATTATCGGTATTGCTACCGACTCGCTAACTTTCATTAA
>10TW_13508
TAGTCCCAGTCACCAGCCTTGCCGTGGGCACGCATGAAATTGCGCGACTTCGGGCACTGCCAGCTCCCATGACTTGACGGGCGGTGTGTACAAGGCTCAGGAACATATTCACCGCGGCGTAGCTGATCCGCGATTACTAGCGATTCCAACTTCATGCGGGCGAATTTCAGCCCGCAATCTGAACTGGGGTATGCTTTAGCGATTTGCTCCACCTTGCGGTCTTGCATCGTTCTGTACATACCATTGTAGCACGTGTGCAGCCCTAGACATAAAGGCCATGAGGACTTGACGTCATCCCCACCTTCCTCCGGTTTGACACCGGCAGTCTCGCTACAGTCCTCGCCATTACGCGTTAGCAAGTAGCGACAGGGGTTGCGCTCGTTGAGGGACTTAACCCGACACTTCACAGCACGAGCTGACGACAGCCATGCAGCACCTGTTCACGTTCCGCCCTTGCGGGTGTACCTCTACTTTCAT
>10TW_13532
TCATCCCAGTTACCAGCTACACCTTAGAACACTACCTCCCTTGCGGGTTGGTGCGTGCGCTTCGGGTGCGACCGGCTTCCATGATGTGACGGGCGGTGTGTACAAGACCCGGGAACGTATTCACGGCACCGTAGATGATGTGCCATTACTAGCGATTCCAACTTCATGGAGGCGAGTTGCAGCCTCCAATCCGAACTGGGCCCAGTTTTACAGATTTCCTCCACCTCGCGGTATCGGTTCTCATTGTACTGGGCATTGTAGTACGTGTGCAGCCCAAGGCGTAAGGGCCATACTGACCTGACGTCGTCCCCACCTTCCTCCCAGTTGATCTGGGCAGTCTGAATAGAGTTCCCACCATGACGTGCTGGCAACTATTCACAAGGGTTGCGCTCGTTGCGGGACTTAACCCAACATCTCACGACACGAGCTGACGACGGCCATGCAGCACCTGTGGAAGTTCCCCGAAGGGTCACACGCTTTCACGTGCTTAGAAATCCAT
>10TW_13542
TCATCCCAGTTACCAGCTACACCTTAGAACACTACCTCCCTTGCGGGTTGGTGCGTGCGCTTCGGGTGCGACCGGCTTCCATGATGTGACGGGCGGTGTGTACAAGACCCGGGAACGTATTCACGGCACCGTAGATGATGTGCCATTACTAGCGATTCCAACTTCATGGAGGCGAGTTGCAGCCTCCAATCCGAACTGGGCCCAGTTTTACAGATTTCCTCCACCTCGCGGTATCGGTTCTCATTGTACTGGGCATTGTAGTACGTGTGCAGCCCAAGGCGTAAGGGCCATACTGACCTGACGTCGTCCCCACCTTCCTCCCAGTTGATCTGGGCAGTCTGAATAGAGTTCCCACCATGACGTGCTGGCAACTATTCACAAGGGTTGCGCTCGTTGCGGGACTTAACCCAACATCTCACGACACGAGCTGACGACGGCCATGCAGCACCTGTGGAAGTTCCCCGAAGGGTCACACGCTTTCACGTGCTTAGAAATCCAT
>10TW_13551
TAGTCCCAGTCACCAGCCTCGCCGTGGGCACCCATGAATTTGGGCGACTTCGGGCGCTGCCAGCTCCCATGACTTGACGGGCGGTGTGTACAAGGCTCAGGAACATATTCACCGCGGCGTAGCTGATCCGCGATTACTAGCGATTCCGACTTCAAGGAGGCGGGTTGCAGCCTCCTATCTGAACTGGGGCGGACTTTAAGCGATTTGCTCCACCTTGCGGTCTTGCATCGTTCTGTATCCGCCATTGTAGCACGTGTGCAGCCCCAGGCATAAGGGCCATGAGGACTTGACGTCATCCCCACCTTCCTCCGGTTTGACACCGGCAGTCTCGCTAGAGTCCTCAGCATTACCTGTTAGCAACTAACGATAGGGGTTTCGCTCGTTGAGGGACTTAACCCGACACTTCACAGCACGAGCTGACGACAGCCATGCAGCACCTGTCCAAGTTCCGGTCTTGCGACTGTTATCCTAATTTCATAGGACTAATCCTT
>10TW_13578
TCACCCCAGTCATCAACCCCGCCTTCGGCACCCTCCTCCCCCGAAAGGGTTAGAGTAATGACTTCGGGCGTGGCTCACTTCCATGGTGTGACGGGCGGTGTGTACAAGGCCCGGGAACGGATTCACCGCAGTATGCTGACCTGCGATTACTAGCGATTCCTCCTTCATGCAGGCGAGTTGCAGCCTGCAATCTGAACTGTGCCAGGGTTTGTGAGATTCGCTCTCCCTCGCGGGTTGGCTGCTCTGTGTCCCTCGCATTGTAGTACGTGTGTCGCCCAGGACGTAAGGGCCATGCTGACTTGACGTCATCCTCACCTTCCTCCGGTTTGTCACCGGCAGTCTCGCTAGACGTTCCCAACTTAATGATGGCAACTAACGACGAGGGTTGCGCTCGTTGCGGGACTTAACCCAACATCTCACGACACGAGCTGACGACAGCCATGCAGCACCTGTCTTCTGGTTCCTTACGGCACTCTCCCCTTTCAAGGAGATT
>10TW_13583
TCACCCCAGTCATCAACCCCGCCTTCGGCACCCTCCTCCCCCGAAAGGGTTAGAGTAATGACTTCGGGCGTGGCTCACTTCCATGGTGTGACGGGCGGTGTGTACAAGGCCCGGGAACGGATTCACCGCAGTATGCTGACCTGCGATTACTAGCGATTCCTCCTTCATGCAGGCGAGTTGCAGCCTGCAATCTGAACTGTGCCAGGGTTTGTGAGATTCGCTCTCCCTCGCGGGTTGGCTGCTCTGTGTCCCTCGCATTGTAGTACGTGTGTCGCCCAGGACGTAAGGGCCATGCTGACTTGACGTCATCCTCACCTTCCTCCGGTTTGTCACCGGCAGTCTCGCTAGAGTTCCCAACTTAATGATGGCAACTAACGACGAGGGTTGCGCTCGTTGCGGGACTTAACCCAACATCTCACGACACGAGCTGACGACAGCCATGCAGCACCTGTCTTCTGGTTCCTTACGGCACTCTCCCCTTTCAAGGAGATT
>10TW_13598
TCACCCCAGTCATCAACCCCGCCTTCGGCACCCTCCTCCCCCGAAAGGGTTAGAGTAATGACTTCGGGCGTGGCTCACTTCCATGGTGTGACGGGCGGTGTGTACAAGGCCCGGGAACGGATTCACCGCAGTATGCTGACCTGCGATTACTAGCGATTCCTCCTTCATGCAGGCGAGTTGCAGCCTGCAATCTGAACTGTGCCAGGGTTTGTGAGATTCGCTCTCCCTCGCGGGTTGGCTGCTCTGTGTCCCTCGCATTGTAGTACGTGTGTCGCCCAGGACGTAAGGGCCATGCTGACTTGACGTCATCCTCACCTTCCTCCGGTTTGTCACCGGCAGTCTCGCTAGAGTTCCCAACTTAATGATGGCAACTAACGACGAGGGTTGCGCTCGTTGCGGGACTTAACCCAACATCTCACGACACGAGCTGACGACAGCCATGCAGCACCTGTCTTCTGGTTCCTTACGGCACTCTCCCCTTTCAAGGAGATT
>10TW_13634
TCACCCCAGTCATCAACCCCGCCTTCGGCACCCTCCTCCCCCGAAAGGGTTAGAGTAATGACTTCGGGCGTGGCTCACTTCCATGGTGTGACGGGCGGTGTGTACAAGGCCCGGGAACGGATTCACCGCAGTATGCTGACCTGCGATTACTAGCGATTCCTCCTTCATGCAGGCGAGTTGCAGCCTGCAATCTGAACTGTGCCAGGGTTTGTGAGATTCGCTCTCCCTCGCGGGTTGGCTGCTCTGTGTCCCTCGCATTGTAGTACGTGTGTCGCCCAGGACGTAAGGGCCATGCTGACTTGACGTCATCCTCACCTTCCTCCGGTTTGTCACCGGCAGTCTCGCTAGAGTTCCCAACTTAATGATGGCAACTAACGACGAGGGTTGCGCTCGTTGCGGGACTTAACCCAACATCTCACGACACGAGCTGACGACAGCCATGCAGCACCTGTCTTCTGGTTCCTTACGGCACTCTCCCCTTTCAAGGAGATT
>10TW_13647
TCACCCCAGTCATCAACCCCGCCTTCGGCACCCTCCTCCCCCGAAAGGGTTAGAGTAATGACTTCGGGCGTGGCTCACTTCCATGGTGTGACGGGCGGTGTGTACAAGGCCCGGGAACGGATTCACCGCAGTATGCTGACCTGCGATTACTAGCGATTCCTCCTTCATGCAGGCGAGTTGCAGCCTGCAATCTGAACTGTGCCAGGGTTTGTGAGATTCGCTCTCCCTCGCGGGTTGGCTGCTCTGTGTCCCTCGCATTGTAGTACGTGTGTCGCCCAGGACGTAAGGGCCATGCTGACTTGACGTCATCCTCACCTTCCTCCGGTTTGTCACCGGCAGTCTCGCTAGAGTTCCCAACTTAATGATGGCAACTAACGACGAGGGTTGCGCTCGTTGCGGGACTTAACCCAACATCTCACGACACGAGCTGACGACAGCCATGCAGCACCTGTCTTCTGGTTCCTTACGGCACTCTCCCCTTTCAAGGAGATT
>10TW_13656
TCACCCCAGTCATCAACCCCGCCTTCGGCACCCTCCTCCCCCGAAAGGGTTAGAGTAATGACTTCGGGCGTGGCTCACTTCCATGGTGTGACGGGCGGTGTGTACAAGGCCCGGGAACGGATTCACCGCAGTATGCTGACCTGCGATTACTAGCGATTCCTCCTTCATGCAGGCGAGTTGCAGCCTGCAATCTGAACTGTGCCAGGGTTTGTGAGATTCGCTCTCCCTCGCGGGTTGGCTGCTCTGTGTCCCTCGCATTGTAGTACGTGTGTCGCCCAGGACGTAAGGGCCATGCTGACTTGACGTCATCCTCACCTTCCTCCGGTTTGTCACCGGCAGTCTCGCTAGAGTTCCCAACTTAATGATGGCAACTAACGACGAGGGTTGCGCTCGTTGCGGGACTTAACCCAACATCTCACGACACGAGCTGACGACAGCCATGCAGCACCTGTCTTCTGGTTCCTTACGGCACTCTCCCCTTTCAAGGAGATT
>10TW_13693
TCACCCCAATCATGAGTCATACCTTGGGCCGTGGCCTCCATTGCTGGTTAGCGCACAGACTTCTAGTACAACCCACTTTCGTGATGTGACGGGCGGTGTGTACAAGGCCCGGGAACGTATTCACGGCAGCATGCTGATCTGCCATTACTAGCGATTCCAGCTTCACGCAGGCGAGTTGCAGCCTGCGATCCGAACTGAGAACGGTTTTTTGCGATTAGCTCCACCTCGCGGCTTAGCAGCGCTTTGTACCGTCCATTGTAGCACGTGTGTAGCCCTGGACATAAAGGCCATGATGACTTGACGTCATCCCCACCTTCCTCCAACTTATCGCTGGCGGTCCCCTGATAGTTCCCAACTTAATGATGGCAAAACAGGGCAAGGGTTGCGCTCGTTGCGGGACTTAACCCAACATCTCACGACACGAGCTGACGACAGCCATGCAGCACCTCGACATTACTCCCTTGCGGGATATCCATGTTT
>10TW_13738
TCACTCCAGTCACTAGCCCCGCCTTCGGCATCCCCCTCCTTGCGGTTGGAGTAACGACTTCGGGCATGGCCAGCTCCCATAGTGTGACGGGCGGTGTGTACAAGGCCCGGGAACGGATTCACCGCAGTATGGCTGACCTGCGATTACTAGCGATTCCGCCTTCATGCAGGCGAGTTGCAGCCTGCAATCCGAACTGAGGCCGGGTTTTTGAGGTTGGCTTGCCCTCGCGGGGTAGCATCCCATTGTCCCGACCATTGTAGCACGTGTGTCGCCCAGGGCGTAAGGGGCATGCTGACTTGACGTCATCCTCACCTTCCTCCGGCTTATCACCGGCAGTCTGTCTAGGGTTCCTTCTGTGGCAACTAAACACGAGGGTTGCGCTCGTTGCGGGACTTAACCCAACACCTCACGGCACGAGCTGACGACAGCCATGCACCACCTGTGTCCGCGCTCCCGAAGGCACTCTCCCCTTTCAGGGAGATTCGCGGCATGTCAAGCCCT
>10TW_13754
TCACCCCAGTCACCAGCCCTGCCTTAGGCGCCTCCCTCCCTTGCGGGTTGAGATAACGACTTCGGGCGTGACCAGCTTCCATGGTGTGACGGGCGGTGTGTACAAGGCCCGGGAACGTATTCACCGCAGTATGCTGACCTGCGATTACTAGCGATTCCGCCTTCATGCAGGCGAGTTGCAGCCTGCAATCTGAACTAAGACCGGGTTTATGAGATTAGCTTGCATTCGCATGCTTGCGACTCTTTGTCCCGGCCATTGTAGTACGTGTGTAGCCCAAGGCGTAAGGGGCATGATGACTTGACGTCATCCCCACCTTCCTCCGGTTTGTCACCGGCAGTCTCTCTAGAGTGCCCAACTTAATGATGGCAACTAAAAACGAGGGTTGCGCTCGTTGCGGGACTTAACCCAACATCTCACGACACGAGCTGACGACAGCCATGCACCACCTGTGTTCGTGCTCCCGAAGGCACTCCTCCCTTTCAAGAGGATTCACGA
>10TW_13767
TAGTCCCAGTCACCAGCCTCGCCGTGGGCACCCATGAATTTGGGCGACTTCGGGCGCTGCCAGCTCCCATGACTTGACGGGCGGTGTGTACAAGGCTCAGGAACATATTCACCGCGGCGTAGCTGATCCGCGATTACTAGCGATTCCGACTTCAAGGAGGCGGGTTGCAGCCTCCTATCTGAACTGGGGCGGACTTTAAGCGATTTGCTCCACCTTGCGGTCTTGCATCGTTCTGTATCCGCCATTGTAGCACGTGTGCAGCCCCAGGCATAAGGGCCATGAGGACTTGACGTCATCCCCACCTTCCTCCGGTTTGACACCGGCAGTCTCGCTAGAGTCCTCAGCATTACCTGTTAGCAACTAACGATAGGGGTTTCGCTCGTTGAGGGACTTAACCCGACACTTCACAGCACGAGCTGACGACAGCCATGCAGCACCTGTCCAAGTTCCGGTCTTGCGACTGTTATCCTAATTTCATAGGACTAATCCTT
>10TW_13776
TAGTCCCAGTCACCAGCCTCGCCGTGGGCACCCCTGAAATGAGGCGACTTCGGGCGCTACCGGCTTCCATGACTTGACGGGCGGTGTGTACAAGGCTCAGGAACATATTCACCGCGGCGTAGCTGATCCGCGATTACTAGCGATTCCAACTTCATGGAGGCGAGTTGCAGCCTCCAATCCGAACTGGGGCACCTTTTGAGCGATTTCCTCCACCTTGCGGTCTCGGATCGTTCTGTCGGTGCCATTGTAGCACGTGTGCAGCCCTAGGCATAAGGGCCATGAGGACTTGATGTCATCCCCACCTTCCTCCGGTTTGACACCGGCAGTCTCACTAGAGTCCACAGCATTACCTGTTTGCAACTAGTGACAGGGGTTGCGCTCGTTGAGGGACTTAACCCGACACTTCACAGCACGAGCTGACGACAGCCATGCAGCACCTGTGCACGTTCCACTCTTGCGAGTGTTGCCTCCCTTTCAGGAGGTTAA
>10TW_13782
TCACCCCAGTCATCAACCCCGCCTTCGGCACCCTCCTCCCTTTCGGGTTAGAGTAATGACTTCGGGCGTGGCTCACTTCCATGGTGTGACGGGCGGTGTGTACAAGGCCCGGGAACGGATTCACCGCAGTATGCTGACCTGCGATTACTAGCGATTCCTCCTTCATGCAGGCGAGTTGCAGCCTGCAATCTGAACTGTGCCAGGGTTTATGAGATTCGCTCTCCCTCGCGGGTTGGCTGCTCTCTGTCCCTCGCATTGTAGTACGTGTGTCGCCCAGGACGTAAGGGCCATGCTGACTTGACGTCATCCTCACCTTCCTCCGGTTTGTCACCGGCAGTCTCGCTAGAGTTCCCAACTTAATGATGGCAACTAACGACGAGGGTTGCGCTCGTTGCGGGACTTAACCCAACATCTCACGACACGAGCTGACGACAGCCATGCAGCACCTGTCTTCTGGTTCCTTACGGCACTCTCCCCTTTCAAGGAGATT
>10TW_13801
TCACCCCAGTCATGAATCACAAAGTGGTGAGCGCCCTCCCGAAGGTTAGACTACCCACTTCTTTTGCAACCCACTCCCATGGTGTGACGGGCGGTGTGTACAAGGCCCGGGAACGTATTCACCGCGACATTCTGATTCGCGATTACTAGCGATTCCGACTTCATGGAGTCGAGTTGCAGACTCCAATCCGGACTAAGACCGGCTTTCTGGGATTTGCTTACTTTCGCAAGTTCGCAGCCCTCTGTACCGGCCATTGTAGCACGTGTGTAGCCCTACCCATAAGGGCCATGATGACTTGACGTCGTCCCCACCTTCCTCCGGTTTATCACCGGCAGTCTCCCTAGAGTTCCCGGCATGACCCGCTGGCAACTAACAACAGGGGTTGCGCTCGTTATAGGACTTAACCTGACACCTCACGGCACGAGCTGACGACAACCATGCAGCACCTTGTAAATTGTCTTGCGAAAGATCTGTTTCCAAATCGGTCAATCTACATTTAAGCCTTGGTAAGGTTCCTCGCGTA
>10TW_13837
TAGCCCCAGTCACTAGTTTTACCTTAGATAGCTCCCAGTAAAGTCACCATCTTCAGGTACCCCCAGCTCCCATGGCTTGACGGGCGGTGTGTACAAGGTCCGGGAACGTATTCACCGCGCCATGGCTGATGCGCGATTACTAGCGATTCCACCTTCATGGAGTCGAGTTCCAGACTCCAATCCGAACTGAGACCGGCTTTATAGGATTGGCTCCGCTTCACAGCTTCGCGACCCGTTGTACCGGCCATTGTAGCACGTGTGTAGCCCTGGGCATAAAGGCCATGATGACTTGACATCATCCCCACCTTCCTCGCGGCTTACGCCGGCAGTCTCTTCAGAGTCCCCACCTTAAATGCTGGCAACTGAAGATAGGGGTTGCGCTCGTTGCGGGACTTAACCCAACACCTCACGGCACGAGCTGACGACAGCCATGCAGCACCTTGCTTTGTGTCCCGAAGGAATGTATGCTTTCACACACAGGCACTCGCATT
>10TW_13841
TAGCCCCAGTTACTAGTTTTACCCTAGGCGGCTCCTTGCGGTTACCGACTTTAGGTACACCCAGCTTCCATGGCTTGACGGGCGGTGTGTACAAGGTCCGGGAACGTATTCACCGTATCATTGCTGATATACGATTACTAGCGATTCCAGCTTCATGGGGTCGAGTTGCAGACCCCAATTCGAACTGAGACGAGTTTTTTGAGATTAGCATCCTGTTACCAGGTAGCTGCCCTTTGTACTCGCCATTGTAGCACGTGTGTAGCCCTGGGCATAAAGGCCATGATGACTTGACATCATCCCCTCCTTCCTCACGCCTTACGGCGGCAGTTTCACTAGAGTTCCCAGCATTACCTGATGGCAACTAGTGATAGGGGTTGCGCTCGTTGCGGGACTTAACCCAACACCTCACGGCACGAGCTGACGACAGCCATGCAGCACCTTACGATCTGTGTATTGCTACAAAATGAGCTTTCACTCACGGTCAAACCGCATTCTAGCCCA
>10TW_13848
TCACCCCAGTCACGAACCCTGCCGTGGTAATCGCCCTCCTTTCGGTTAGGCTAACTACTTCTGGCAGAACCCGCTCCCATGGTGTGACGGGCGGTGTGTACAAGACCCGGGAACGTATTCACCGCGACATTCTGATCCGCGATTACTAGCGATTCCGACTTCACGCAGTCGAGTTGCAGACTGCGATCCGGACTACGACTGGTTTTATGGGATTGGCTCCCCCTCGCGGGTTGGCAACCCTCTGTACCAGCCATTGTATGACGTGTGTAGCCCCACCTATAAGGGCCATGAGGACTTGACGTCATCCCCACCTTCCTCCGGTTTGTCGCCGGCAGTCTCATTAGAGTGCCCTTTCGTAGCAACTAATGACAAGGGTTGCGCTCGTTGCGGGACTTAACCCAACATCTCACGACACGAGCTGACGACAGCCATGCAGCACCTGTGTTACGGTTCTCTTTCGAGCACGAAACCATCTCTGGCAACTTCCGTACATGTCAAAGGTGGGTAAGGTTTTCGCGTTG
>10TW_13856
TAGTCCCAATCACGAAGTTTGCCCTAGGCACCTGCCCCCTTTCGGTTAGCACAGCGACTTCAGGCACCCCCCGCTTTCGTGGCTTGACGGGCGGTGTGTACAAGGCTCAGGAACATATTCACCGCAGCATAGCTGATCTGCGATTACTAGCGATTCCAGCTTCATGCAGGCGAGTTGCAGCCTGCAATCCGAACTGAGCGACGCTTTTTGAGATTAGCTCCCCCTCGCGGGTTTGCTGCCCTTTGTACGCCGCATTGTATGACGTGTGCAGCCCTGGACATAAAGGCCATGATGACTTGACGTCGTCCCCACCTTCCTCCGGTTTGACACCGGCGGTCTCCTTAGAGTCCCCAACTGAATGCTGGCAACTAAGGACAAGGGTTGCGCTCGTTAAGCGACTTAACGCGACGTCTCACGACACGAGCTGACGACAGCCATGCAGCACCTGTGCATGTTCCACCCGAAGGCGTGGCCCTGCTTTCACA
>10TW_13863
TCACCCCAGTCATCAACCCCGCCTTCGGCACCCTCCTCCCCCGAAAGGGTTAGAGTAATGACTTCGGGCGTGGCTCACTTCCATGGTGTGACGGGCGGTGTGTACAAGGCCCGGGAACGGATTCACCGCAGTATGCTGACCTGCGATTACTAGCGATTCCTCCTTCATGCAGGCGAGTTGCAGCCTGCAATCTGAACTGTGCCAGGGTTTGTGAGATTCGCTCTCCCTCGCGGGTTGGCTGCTCTGTGTCCCTCGCATTGTAGTACGTGTGTCGCCCAGGACGTAAGGGCCATGCTGACTTGACGTCATCCTCACCTTCCTCCGGTTTGTCACCGGCAGTCTCGCTAGAGTTCCCAACTTAATGATGGCAACTAACGACGAGGGTTGCGCTCGTTGCGGGACTTAACCCAACATCTCACGACACGAGCTGACGACAGCCATGCAGCACCTGTCTTCTGGTTCCTTACGGCACTCTCCCCTTTCAAGGAGATT
>10TW_13872
TCATCCCAGTTACCGCTCATACCTTAGGGCGCTGCCTCCTTGCGGTTGGCGCGCGCACTTCGGGTACAAACGACTCCCATGATGTGACGGGCGGTGTGTACAAGACCCGGGAACGTATTCACGGCGCCGTAGCTGATGCGCCATTACTAGCGATTCCGGCTTCATGGAGGCGAGTTGCAGCCTCCAATCCGAACTGGGCCCGACTTTGGTGATTTCCTCCACCTTGCGGTCTCGGATCCTTCTGTGTCGGGCATTGTAGTACGTGTGCAGCCCTGGCCGTAAGGGCCATACTGACTTGACGTCGTCCCCACCTTCCTCCCCGTTGAACAGGGCAGTCTGAACAGAGTGCCGGAGACTCACGTCTCCATGGCAACAGTTCACAGGGGTTGCGCTCGTTGCGGGACTTAACCCAACATCTCACGACACGAGCTGACGACAGCCATGCAGCACCTGTGCAAAATTGTGTATTGCTACACTCACCGGCTTTCACCGGATT
>10TW_13878
TCACCCCAGTCATCAACCCCGCCTTCGGCACCCTCCTCCCCCGAAAGGGTTAGAGTAATGACTTCGGGCGTGGCTCACTTCCATGGTGTGACGGGCGGTGTGTACAAGGCCCGGGAACGGATTCACCGCAGTATGCTGACCTGCGATTACTAGCGATTCCTCCTTCATGCAGGCGAGTTGCAGCCTGCAATCTGAACTGTGCCAGGGTTTGTGAGATTCGCTCTCCCTCGCGGGTTGGCTGCTCTGTGTCCCTCGCATTGTAGTACGTGTGTCGCCCAGGACGTAAGGGCCATGCTGACTTGACGTCATCCTCACCTTCCTCCGGTTTGTCACCGGCAGTCTCGCTAGAGTTCCCAACTTAATGATGGCAACTAACGACGAGGGTTGCGCTCGTTGCGGGACTTAACCCAACATCTCACGACACGAGCTGACGACAGCCATGCAGCACCTGTCTTCTGGTTCCTTACGGCACTCTCCCCTTTCAAGGAGATT
>10TW_13889
TCACCCCAGTCATCAACCCCGCCTTCGGCACCCTCCTCCCCCGAAAGGGTTAGAGTAATGACTTCGGGCGTGGCTCACTTCCATGGTGTGACGGGCGGTGTGTACAAGGCCCGGGAACGGATTCACCGCAGTATGCTGACCTGCGATTACTAGCGATTCCTCCTTCATGCAGGCGAGTTGCAGCCTGCAATCTGAACTGTGCCAGGGTTTGTGAGATTCGCTCTCCCTCGCGGGTTGGCTGCTCTGTGTCCCTCGCATTGTAGTACGTGTGTCGCCCAGGACGTAAGGGCCATGCTGACTTGACGTCATCCTCACCTTCCTCCGGTTTGTCACCGGCAGTCTCGCTAGAGTTCCCAACTTAATGATGGCAACTAACGACGAGGGTTGCGCTCGTTGCGGGACTTAACCCAACATCTCACGACACGAGCTGACGACAGCCATGCAGCACCTGTCTTCTGGTTCCTTACGGCACTCTCCCCTTTCAAGGAGATT
>10TW_13890
TCACCCCAGTCATCAACCCCGCCTTCGGCACCCTCCTCCCCCGAAAGGGTTAGAGTAATGACTTCGGGCGTGGCTCACTTCCATGGTGTGACGGGCGGTGTGTACAAGGCCCGGGAACGGATTCACCGCAGTATGCTGACCTGCGATTACTAGCGATTCCTCCTTCATGCAGGCGAGTTGCAGCCTGCAATCTGAACTGTGCCAGGGTTTGTGAGATTCGCTCTCCCTCGCGGGTTGGCTGCTCTGTGTCCCTCGCATTGTAGTACGTGTGTCGCCCAGGACGTAAGGGCCATGCTGACTTGACGTCATCCTCACCTTCCTCCGGTTTGTCACCGGCAGTCTCGCTAGAGTGCCCAACTTAATGATGGCAACTAAAAACGAGGGTTGCGCTCGTTGCGGGACTTAACCCAACATCTCACGACACGAGCTGACGACAGCCATGCACCACCTGTGTTCGTGCTCCCGAAGGCACTCCTCCCTTTCAAGAGGATTCACGA
>10TW_13895
TCACCCCAGTCATCTACCCCGCCTTCGGCACCCTCCTCCCCCGAAAGGGTTAGAGTAATGACTTCGGGCGTGGCTCACTTCCATGGTGTGACGGGCGGTGTGTACAAGGCCCGGGAACGGATTCACCGCAGTATGCTGACCTGCGATTACTAGCGATTCCTCCTTCATGCAGGCGAGTTGCAGCCTGCAATCTGAACTGTGCCAGGGTTTGTGAGATTCGCTCTCCCTCGCGGGTTGGCTGCTCTGTGTCCCTCGCATTGTAGTACGTGTGTCGCCCAGGACGTAAGGGCCATGCTGACTTGACGTCATCCTCACCTTCCTCCGGTTTGTCACCGGCAGTCTCGCTAGAGTTCCCAACTTAATGATGGCAACTAACGACGAGGGTTGCGCTCGTTGCGGGACTTAACCCAACATCTCACGACACGAGCTGACGACAGCCATGCAGCACCTGTCTTCTGGTTCCTTACGGCACTCTCCCCTTTCAAGGAGATT
>10TW_13940
TCTCCTTCCTCTAAATGATAAGGTTTAATCAACTTCCCGCAGCATCGACGGCGAACCGCCTCAGCCGCAGTCCGAAGATTTCACCGGATCATTCAATCGGTAGGAGCGACGGGCGGTGTGTACAAAGGGCAGGGACGTAATCAACGCGAGCTGATGACTCACGCTTACTAGGAATTCCTCGTTGAAGATTAATAGTTGCAATAATCTATCCCCCATCACGATGAAATTTGCAAGATTACCCGGTCCTGTCGAACGAGGTGAATGCTTGTTGCTTTCATCAGTGTAGCGCGCGTGCGGCCCAGAACATCTAAGGGCATCACAGACCTGTTATTGCCTCAAACTTCCACTCGCTAGGCACGAATAGTCCCTCTAAGAAGTTGTCCCCCCACAGAAAGTGAAGGTAACTATTTAGCAGGTTAAGGTCTCGTTCGTTAACGGAATTAACCAGACAAATCACTCCACCAACTAAGAACGGCCATGCACCACCACCCATAGAATCAAGAAAGAGCTCT
>10TW_13957
TCACCCCAGTCATCAACCCCGCCTTCGGCACCCTCCTCCCCCGAAAGGGTTAGAGTAATGACTTCGGGCGTGGCTCACTTCCATGGTGTGACGGGCGGTGTGTACAAGGCCCGGGAACGGATTCACCGCAGTATGCTGACCTGCGATTACTAGCGATTCCTCCTTCATGCAGGCGAGTTGCAGCCTGCAATCTGAACTGTGCCAGGGTTTGTGAGATTCGCTCTCCCTCGCGGGTTGGCTGCTCTGTGTCCCTCGCATTGTAGTACGTGTGTCGCCCAGGACGTAAGGGCCATGCTGACTTGACGTCATCCTCACCTTCCTCCGGTTTGTCACCGGCAGTCTCGCTAGAGTTCCCAACTTAATGATGGCAACTAACGACGAGGGTTGCGCTCGTTGCGGGACTTAACCCAACATCTCACGACACGAGCTGACGACAGCCATGCAGCACCTGTCTTCCGGTTCCTTACGGCACTCTCCCCTTTCAAGGAGATT
>10TW_14012
TCACCCCAGTCATCAACCCCGCCTTCGGCACCCTCCTCCCCCGAAAGGGTTAGAGTAATGACTTCGGGCGTGGCTCACTTCCATGGTGTGACGGGCGGTGTGTACAAGGCCCGGGAACGGATTCACCGCAGTATGCTGACCTGCGATTACTAGCGATTCCTCCTTCATGCAGGCGAGTTGCAGCCTGCAATCTGAACTGTGCCAGGGTTTGTGAGATTCGCTCTCCCTCGCGGGTTGGCTGCTCTGTGTCCCTCGCATTGTAGTACGTGTGTCGCCCAGGACGTAAGGGCCATGCTGACTTGACGTCATCCTCACCTTCCTCCGGTTTGTCACCGGCAGTCTCGCTAGAGTTCCCAACTTAATGATGGCAACTAACGACGAGGGTTGCGCTCGTTGCGGGACTTAACCCAACATCTCACGACACGAGCTGACGACAGCCATGCAGCACCTGTCTTCTGTTTCCTTACGGCACTCTCCCCTTTCAAGGAGATT
>10TW_14034
TCACCCCAGTCACCAGCCCTGCCTTAGGCGCCTCCCTCCCTTACGGGTTGAGATAACGACTTCGGGCGTGACCAGCTTCCATGGTGTGACGGGCGGTGTGTACAAGGCCCGGGAACGTATTCACCGCAGTATGCTGACCTGCGATTACTAGCGATTCCGCCTTCATGCAGGCGAGTTGCAGCCTGCAATCTGAACTAAGACCGGGTTTATGAGATTAGCTTGCATTCGCATGCTTGCGACTCTTTGTCCCGGCCATTGTAGTACGTGTGTAGCCCAAGGCGTAAGGGGCATGATGACTTGACGTCATCCCCACCTTCCTCCGGTTTGTCACCGGCAGTCTCTCTAGAGTGCCCAACTTAATGATGGCAACTAAAAACGAGGGTTGCGCTCGTTGCGGGACTTAACCCAACATCTCACGACACGAGCTGACGACAGCCATGCACCACCTGTGTTCGTGCTCCCGAAGGCACTCCTCTCTTTCAAAAGGATTCACGACA
>10TW_14081
TAGCCCCAATTACCGGTTTTACCCTAGGCCGCTCCTTGCGGTGACAGACTTCAGGTTCCCCCAGCTTTCATGGCTTGACGGGCGGTGTGTACAAGGCCCGGGAACGTATTCACCGCATCATTGCTGATATGCGATTACTAGCGAATCCAACTTCATGAGGTCGAGTTGCAGACCTCAATCCGAACTGTGATTGGCTTTTGGAGATTAGCTTACTGTTACCAGCTTGCAGCCCTCTGTACCAACCATTGTAGCACGTGTGTAGCCCCGGACGTAAGGGCCATGATGACTTGACGTCGTCCCCTCCTTCCTCTCTACTTGCGTAGGCAGTCTGTTTAGAGTCCCCACCTTAACGTGCTGGCAACTAAACATAGGGGTTGCGCTCGTTGCGGGACTTAACCCAACACCTCACGGCACGAGCTGACGACAGCCATGCAGCACCTAGTTTCGTGTGATTGCTCACTGATCTATTTCTAAATCATTCACTAACTTTCAAGCCCGGGTAAGGTT
>10TW_14093
TAGTCCCAGTCACCAGCCTTGCCGTGGGCACGCATGAAATTGCGCGACTTCGGGCACTGCCAGCTCCCATGACTTGACGGGCGGTGTGTACAAGGCTCAGGAACATATTCACCGCGGCGTAGCTGATCCGCGATTACTAGCGATTCCAACTTCATGCGGGCGAATTTCAGCCCGCAATCTGAACTGGGGTATGCTTTAGCGATTTGCTCCACCTTGCGGTCTTGCATCGTTCTGTACATACCATTGTAGCACGTGTGCAGCCCTAGACATAAAGGCCATGAGGACTTGACGTCATCCCCACCTTCCTCCGGTTTGACACCGGCAGTCTCGCTACAGTCCTCGCCATTACGCGTTAGCAAGTAGCGACAGGGGTTGCGCTCGTTGAGGGACTTAACCCGACACTTCACAGCACGAGCTGACGACAGCCATGCAGCACCTGTTCACGTTCCGCCCTTGCGGGTGTACCTCTACTTTCAT
>10TW_14113
TCACCCCAGTCATCAACCCCGCCTTCGGCACCCTCCTCCCCCGAAAGGGTTAGAGTAATGACTTCGGGCGTGGCTCACTTCCATGGTGTGACGGGCGGTGTGTACAAGGCCCGGGAACGGATTCACCGCAGTATGCTGACCTGCGATTACTAGCGATTCCTCCTTCATGCAGGCGAGTTGCAGCCTGCAATCTGAACTGTGCCAGGGTTTGTGAGATTCGCTCTCCCTCGCGGGTTGGCTGCTCTGTGTCCCTCGCATTGTAGTACGTGTGTCGCCCAGGACGTAAGGGCCATGCTGACTTGACGTCATCCTCACCTTCCTCCGGTTTGTCACCGGCAGTCTCGCTAGAGTTCCCAACTTAATGATGGCAACTAACGACGAGGGTTGCGCTCGTTGCGGGACTTAACCCAACATCTCACGACACGAGCTGACGACAGCCATGCAGCACCTGTCTTCTGGTTCCTTACGGCACTCTCCCCTTTCAAGGAGATT
>10TW_14119
TCACCCCAGTCATCAACCCCGCCTTCGGCACCCTCCTCCCCCGAAAGGGTTAGAGTAATGACTTCGGGCGTGGCTCACTTCCATGGTGTGACGGGCGGTGTGTACAAGGCCCGGGAACGGATTCACCGCAGTATGCTGACCTGCGATTACTAGCGATTCCTCCTTCATGCAGGCGAGTTGCAGCCTGCAATCTGAACTGTGCCAGGGTTTGTGAGATTCGCTCTCCCTCGCGGGTTGGCTGCTCTGTGTCCCTCGCATTGTAGTACGTGTGTCGCCCAGGACGTAAGGGCCATGCTGACTTGACGTCATCCTCACCTTCCTCCGGTTTGTCACCGGCAGTCTCGCTAGAGTTCCCAACTTAATGATGGCAACTAACGACGAGGGTTGCGCTCGTTGCGGGACTTAACCCAACATCTCACGACACGAGCTGACGACAGCCATGCAGCACCTGTCTTCCGGTTCCTTACGGCACTCTCCCCTTTCAAGGAGATT
>10TW_14128
TCACCCCAGTCATCAACCCCGCCTTCGGCACCCTCCTCCCCCGAAAGGGTTAGAGTAATGACTTCGGGCGTGGCTCACTTCCATGGTGTGACGGGCGGTGTGTACAAGGCCCGGGAACGGATTCACCGCAGTATGCTGACCTGCGATTACTAGCGATTCCTCCTTCATGCAGGCGAGTTGCAGCCTGCAATCTGAACTGTGCCAGGGTTTGTGAGATTCGCTCTCCCTCGCGGGTTGGCTGCTCTGTGTCCCTCGCATTGTAGTACGTGTGTCGCCCAGGACGTAAGGGCCATGCTGACTTGACGTCATCCTCACCTTCCTCCGGTTTGTCACCGGCAGTCTCGCTAGAGTTCCCAACTTAATGATGGCAACTAACGACGAGGGTTGCGCTCGTTGCGGGACTTAACCCAACATCTCACGACACGAGCTGACGACAGCCATGCAGCACCTGTCTTCTGGTTCCTTACGGCACTCTCCCCTTTCAAGGAGATT
>10TW_14133
TAGTCCCAGTCACCAGCCTTGCCGTGGGCACGCATGAAATTGCGCGACTTCGGGCACTGCCAGCTCCCATGACTTGACGGGCGGTGTGTACAAGGCTCAGGAACATATTCACCGCGGCGTAGCTGATCCGCGATTACTAGCGATTCCAACTTCATGCGGGCGAATTTCAGCCCGCAATCTGAACTGGGGTATGCTTTAGCGATTTGCTCCACCTTGCGGTCTTGCATCGTTCTGTACATACCATTGTAGCACGTGTGCAGCCCTAGACATAAAGGCCATGAGGACTTGACGTCATCCCCACCTTCCTCCGGTTTGACACCGGCAGTCTCGCTACAGTCCTCGCCATTACGCGTTAGCAAGTAGCGACAGGGGTTGCGCTCGTTGAGGGACTTAACCCGACACTTCACAGCACGAGCTGACGACAGCCATGCAGCACCTGTTCACGTTCCGCCCTTGCGGGTGTACCTCTACTTTCAT
>10TW_14172
TAGTCCCAATCACCGACCCTACCTTCGACAGCTGCCCCCTTACGGTTGGCGCACTGGCTTCGGGTATTGCCGACTTTCGTGACTTGACGGGCGGTGTGTACAAGCCCCGGGAACATATTCACCGCTGTGTGCTGACCAGCGGTTACTAGCAACTCCGGCTTCATGCAGGCGAGTTGCAGCCTGCAATTCGAACTGAGACCGGCTTTAAGGGATTCGCTCCGCCTCGCGGCTTCGCAAGCCCGTTGTACCGGCCATTGTAGCGTGGGTGTAGCCCAAGACATAAGGGCCATGCTGACTTGACGTCATCCCCGCCTTCCTCCGAGTTTGTCTCGGCAGTATCGTGTGAGTGATACAACACACGACAGGGGTTGCGCTCGTTGCGGGACTTAACCCAACATCTCACGACACGAGCTGACGACAGCCATGCAACACCTGTGCACGCGTCCCTTTCGGGAAAGCGACGTTTCCGCCGCGGTCATGTGCATGTCAAGCCTTGGTAAGGTT
>10TW_14183
TCACCCCAGTCACTAATTCTACCTTAGGCACCCTCCCCCAAACGGTTAGAGTAATGATTTCGGGCATAACCAGCTTCCATGGTGTGACGGGCGGTGTGTACAAGGCCCGGGAACGAATTCACCACTGTATAGCTGACCAGCGATTACTAGCGATTCCACCTTCATGTAGGCGAGTTGCAGCCTACAATCCGAACTTAGAACGAGTTTATAGATTAGCTAGTCTTTGCAGATTTGCATCTCATTGTCTCGCCCAATGTAGCACGTGTGTAGCCCAGGGTGTAAGGGGCATGCTGACTTGACGTCATCCCCACCTTCCTCCGGTTTATAACCAGCAGTCTTTTTAGAGTTCCATAAAAGGCAACTAAAACAAGGGTTGCGCTCGTTGCGGGACTTAACCCAACATCTCACGACACGAGCTGACGACAGCCATGCACCACCTGTGTATACGTTCCAAACGGCACTTTCTCCTTTCAAAGAAATTCGTATCATGTCAAACCCTGGTAAGGTTCTTCGCGTTGCA
>10TW_14193
TAGTCCCAATCAGAGAGGTGAGCTTCGGCACCTACTTGGTGAGGCGACTTCGGCCCCCCTCTCCTTTCGTGGCTTGACGGGCGGTGTGTACAAGGCTCAGGAACACATTCACCGCGGTGTGCTGACCCGCGATTACTAGCGATTCCAACTTCATGAAGGCGAGTTGCAGCCTTCAATCTGAACTGGGGCGCACTTTTTGAGATTGGCTCCCCCTCGCGGGTTTGCTTCCCTCTGTATGCGCCATTGTAGCACGTGTGCAGCCCTAGACGTAAAGGCCATGAGGACTTGACGTCATCCCCACCTTCCTCCGGTTTAACACCGGCAGTCCCTCCAGAGTCCCCGACATTACTCGCTGGCAACTGAAGGCAAGGGTTTCGCTCGTTATGGGACTTAACCCGACATCTCACGACACGAGCTGACGACAGCCATGCAGCACCTGTGATAGTCTCCGGATTGGATACCGGCCGCAAAACGTTTCCGCTTCGCTACTTCTACCATGTC
>10TW_14197
TAGTCCCAGTCACCAGCCTTGCCGTGGGCACGCATGAAATTGCGCGACTTCGGGCACTGCCAGCTCCCATGACTTGACGGGCGGTGTGTACAAGGCTCAGGAACATATTCACCGCGGCGTAGCTGATCCGCGATTACTAGCGATTCCAACTTCATGCGGGCGAATTTCAGCCCGCAATCTGAACTGGGGTATGCTTTAGCGATTTGCTCCACCTTGCGGTCTTGCATCGTTCTGTACATACCATTGTAGCACGTGTGCAGCCCTAGACATAAAGGCCATGAGGACTTGACGTCATCCCCACCTTCCTCCGGTTTGACACCGGCAGTCTCGCTACAGTCCTCGCCATTACGCGTTAGCAAGTAGCGACAGGGGTTGCGCTCGTTGAGGGACTTAACCCGACACTTCACAGCACGAGCTGACGACAGCCATGCAGCACCTGTTCACGTTCCGCCCTTGCGGGTGTACCTCTACTTTCAT
>10TW_14222
TCACCCCAGTCATCAACCCCGCCTTCGGCACCCTCCTCCCCCGAAAGGGTTAGAGTAATGACTTCGGGCGTGGCTCACTTCCATGGTGTGACGGGCGGTGTGTACAAGGCCCGGGAACGGATTCACCGCAGTATGCTGACCTGCGATTACTAGCGATTCCTCCTTCATGCAGGCGAGTTGCAGCCTGCAATCTGAACTGTGCCAGGGTTTGTGAGATTCGCTCTCCCTCGCGGGTTGGCTGCTCTGTGTCCCTCGCATTGTAGTACGTGTGTCGCCCAGGACGTAAGGGCCATGCTGACTTGACGTCATCCTCACCTTCCTCCGGTTTGTCACCGGCAGTCTCGCTAGAGTTCCCAACTTAATGATGGCAACTAACGACGAGGGTTGCGCTCGTTGCGGGACTTAACCCAACATCTCACGACACGAGCTGACGACAGCCATGCAGCACCTGTCTTCTGGTTCCTTACGGCACTCTCCCCTTTCAAGGAGATT
>10TW_14321
TAGTCCCAGTCACCAGCCTTGCCGTGGGCACGCATGAAATTGCGCGACTTCGGGCACTGCCAGCTCCCATGACTTGACGGGCGGTGTGTACAAGGCTCAGGAACATATTCACCGCGGCGTAGCTGATCCGCGATTACTAGCGATTCCAACTTCATGCGGGCGAATTTCAGCCCGCAATCTGAACTGGGGTATGCTTTAGCGATTTGCTCCACCTTGCGGTCTTGCATCGTTCTGTACATACCATTGTAGCACGTGTGCAGCCCTAGACATAAAGGCCATGAGGACTTGACGTCATCCCCACCTTCCTCCGGTTTGACACCGGCAGTCTCGCTACAGTCCTCGCCATTACGCGTTAGCAAGTAGCGACAGGGGTTGCGCTCGTTGAGGGACTTAACCCGACACTTCACAGCACGAGCTGACGACAGCCATGCAGCACCTGTTCACGTTCCGCCCTTGCGGGTGTACCTCTACTTTCAT
>10TW_14327
TCACCCCAGTCATCAACCCCGCCTTCGGCACCCTCCTCCCCCGAAAGGGTTAGAGTAATGACTTCGGGCGTGGCTCACTTCCATGGTGTGACGGGCGGTGTGTACAAGGCCCGGGAACGGATTCGACCGCAGTATGCTGACCTGCGATTACTAGCGATTCCTCCTTCATGCAGGCGAGTTGCAGCCTGCAATCTGAACTGTGCCAGGGTTTGTGAGATTCGCTCTCCCTCGCGGGTTGGCTGCTCTGTGTCCCTCGCATTGTAGTACGTGTGTCGCCCAGGACGTAAGGGCCATGCTGACTTGACGTCATCCTCACCTTCCTCCGGTTTGTCACCGGCAGTCTCGCTAGAGTTCCCAACTTAATGATGGCAACTAACGACGAGGGTTGCGCTCGTTGCGGGACTTAACCCAACATCTCACGACACGAGCTGACGACAGCCATGCAGCACCTGTCTTCTGGTTCCTTACGGCACTCTCCCCTTTCAAGGAGATT
>10TW_14335
TCACCCCAGTCATCAACCCCGCCTTCGGCACCCTCCTCCCCCGAAAGGGTTAGAGTAATGACTTCGGGCGTGGCTCACTTCCATGGTGTGACGGGCGGTGTGTACAAGGCCCGGGAACGGATTCACCGCAGTATGCTGACCTGCGATTACTAGCGATTCCTCCTTCATGCAGGCGAGTTGCAGCCTGCAATCTGAACTGTGCCAGGGTTTGTGAGATTCGCTCTCCCTCGCGGGTTGGCTGCTCTGTGTCCCTCGCATTGTAGTACGTGTGTCGCCCAGGACGTAAGGGCCATGCTGACTTGACGTCATCCTCACCTTCCTCCGGTTTGTCACCGGCAGTCTCGCTAGAGTTCCCAACTTAATGATGGCAACTAACGACGAGGGTTGCGCTCGTTGCGGGACTTAACCCAACATCTCACGACACGAGCTGACGACAGCCATGCAGCACCTGTCTTCTGGTTCCTTACGGCACTCTCCCCTTTCAAGGAGATT
>10TW_14338
TCATCCCAATCACCATCCATACCTTAGGCGCATGCTTCCTTGCGGTTGGCTCCGCGATTTTGGGTACAGACGGCTTTCATGATGTGACGGGCGGTGTGTACAAGGCCTGGGAACGTATTCACGGCGCCGTAGCTGATGCGCCATTACTAGCGATTCCGGCTTCATGCTGTCGAGTTGCAGACAGCAATCTGAACTGGGCCCGATTTTTAGGATTTGCTCCCCGTCGCCGGTTTGCGCCCCTTTGTATCGGGCATTGTAGTACGTGTGCAGCCCTAGCCGTAAGGGCCATACTGACTTGACGTCATCCCCACCTTCCTCCCCGTTGAAGCGAGGCAGTCCGTCCAGAGTGCTCCATCCTTTCGAATGGGTGGCAACAGGACGTAGGGGTTGCGCTCGTTGCGGGACTTAACCCAACATCTCACGACACGAGCTGACGACAGCCATGCAGCACCTGTGCAAACTGGTATTGCTACCTCGTCACCCTTTCAGGCTT
>10TW_14367
TCACCCCAGTCATCAACCCCGCCTTCGGCACCCTCCTCCCCCGAAAGGGTTAGAGTAATGACTTCGGGCGTGGCTCACTTCCATGGTGTGACGGGCGGTGTGTACAAGGCCCGGGAACGGATTCACCGCAGTATGCTGACCTGCGATTACTAGCGATTCCTCCTTCATGCAGGCGAGTTGCAGCCTGCAATCTGAACTGTGCCAGGGTTTGTGAGATTCGCTCTCCCTCGCGGGTTGGCTGCTCTGTGTCCCTCGCATTGTAGTACGTGTGTCGCCCAGGACGTAAGGGCCATGCTGACTTGACGTCATCCTCACCTTCCTCCGGTTTGTCACCGGCAGTCTCGCTAGAGTTCCCAACTTAATGATGGCAACTAACGACGAGGGTTGCGCTCGTTGCGGGACTTAACCCAACATCTCACGACACGAGCTGACGACAGCCATGCAGCACCTGTCTTCCGGTTCCTTACGGCACTCTCCCCTTTCAAGGAGATT
>10TW_14383
TCTCCTTCCTCTAAGTGATGTGGTTTACTTGACTTTCCCAAAAGAACACGAGGCTCTCTCAGGTCCGAAAGGTTCACCGGACCACTCGAAATCGGTAGGAGCGACGGGCGGTGTGTACAAAGGGCAGGGACTTAATCAACGCAAGCTGATGACTTGCGCTTACTAGGCATTCCTCGTTCAAGATCAATAATTCCAAAGATCTATCCCCATCACGACGCATATTGTTGATTACCAGCTACCTCGCGGAGCCGGAAGAACTTGTTGTATGCGTCAGTGTAGCACGCGTGCGGCCCAGGACATCTAAGGGCATCACAGACCTGTTATTGCCTCAAACTTCCTTGTATTTGCTTACAAAGTCCCTCTAAGAAGTCGCCACCAATCATGATTGGAGCGACTATTTAGTAGGCTAAGGTCTCGTTCGTTAACGGAATTAACCAGACAAATCACTCCACCAACTAAGAACGGCCATGCACCACCACCCATAGAATCAAGAAAGAGCTATCAAT
>10TW_14440
TCACCCCAGTCATCAACCCCGCCTTCGGCACCCTCCTCCCCCGAAAGGGTTAGAGTAATGACTTCGGGCGTGGCTCACTTCCATGGTGTGACGGGCGGTGTGTACAAGGCCCGGGAACGGATTCACCGCAGTATGCTGACCTGCGATTACTAGCGATTCCTCCTTCATGCAGGCGAGTTGCAGCCTGCAATCTGAACTGTGCCAGGGTTTGTGAGATTCGCTCTCCCTCGCGGGTTGGCTGCTCTGTGTCCCTCGCATTGTAGTACGTGTGTCGCCCAGGACGTAAGGGCCATGCTGACTTGACGTCATCCTCACCTTCCTCCGGTTTGTCACCGGCAGTCTCGCTAGAGTTCCCAACTTAATGATGGCAACTAACGACGAGGGTTGCGCTCGTTGCGGGACTTAACCCAACATCTCACGACACGAGCTGACGACAGCCATGCAGCACCTGTCTTCTGGTTCCTTACGGCACTCTCCCCTTTCAAGGAGATT
>10TW_14449
TCACCCCAGTCATCAACCCCGCCTTCGGCACCCTCCTCCCCCGAAAGGGTTAGAGTAATGACTTCGGGCGTGGCTCACTTCCATGGTGTGACGGGCGGTGTGTACAAGGCCCGGGAACGGATTCACCGCAGTATGCTGACCTGCGATTACTAGCGATTCCTCCTTCATGCAGGCGAGTTGCAGCCTGCAATCTGAACTGTGCCAGGGTTTGTGAGATTCGCTCTCCCTCGCGGGTTGGCTGCTCTGTGTCCCTCGCATTGTAGTACGTGTGTCGCCCAGGACGTAAGGGCCATGCTGACTTGACGTCATCCTCACCTTCCTCCGGTTTGTCACCGGCAGTCTCGCTAGAGTTCCCAACTTAATGATGGCAACTAACGACGAGGGTTGCGCTCGTTGCGGGACTTAACCCAACATCTCACGACACGAGCTGACGACAGCCATGCAGCACCTGTCTTCTGGTTCCTTACGGCACTCTCCCCTTTCAAGGAGATT
>10TW_14499
TCACCCCAGTTATTGATTTCACCTTCGACGGACGCTTCCAAAAGGTTAGCAATCCGGCTTCGGGCGCCCCCAACTTCCGTGGTGTGACGGGCGGTGTGTACAAGACCCGGGAACGCATTCACCGCAGCATTCTGATCTGCGATTACTAGTAACTCCAGCTTCATGTAGGCGAGTTTCAGCCTACAATCCGAACTGAGAATGGCTTTAAGGGATTAGCTCCGCCTCACGACTTGGCTGCCCTCTGTACCACCCATTGTAGCACGTGTGTAGCCCTAAGCATAAGGGGCATGATGATTTGACGTCATCCCCACCTTCCTCCAGGTTATCCCTGGCAGTCCCTCTAGAGTGCCCAACTTAATGCTGGCAACTAAAGGCAAGGGTTGCGCTCGTTGCGGGACTTAACCCAACATCTCACGACACGAGCTGACGACAACCATGCACCACCTGTCACTTCTGTCCCCGAAGGGAAATCTCCGATTAGGGAGAGGTCAGAAGGATGTCAAGCTTAGGTAA
>10TW_14519
TAGCCCCAGTTACTAGTATAACCCTAGGCGACTCCTTGCGGTTATCGACTTCAGGTTCTCCCAGCTTCCATGGCTTGACGGGCGGTGTGTACAAGGCCCGGGAACGTATTCACCGAATCAATGCTGATATTCGATTACTAGCGAATCCAGCTTCATGAGGTCGAGTTGCAGACCTCAATCCGAACTGAGAATGGCTTTTTGAGGTTTGCGCCTTGTTACCAAGTGGCGTCTCATTGTACCATCCATTGTAGCACGTGTGTAGCCCTGGGCGTAAGGGCCATGATGACTTGACGTCGTCCCCGCCTTCCTCACTACTTGCGTAGGCAGTTTCTCTAGAGTCCCCAGCATAACCTGATGGCAACTAAAGATAGGGGTTGCGCTCGTTGCGGGACTTAACCCAACACCTCACGGCACGAGCTGACGACAGCCATGCAGCACCTTGCCAGTTGCCCCGAAGGGAAGCCACCTTTCGGCAGCGGTCACCTGACATTTAAGCCCAGGTAAGGTTTC
>10TW_14529
TAGCCCCAGTCACTAGTTTTACCTTAGATAGCTCCCAGTAAAGTCACCATCTTCAGGTACCCCCAGCTCCCATGGCTTGACGGGCGGTGTGTACAAGGTCCGGGAACGTATTCACCGCGCCATGGCTGATGCGCGATTACTAGCGATTCCACCTTCATGGAGTCGAGTTCCAGACTCCAATCCGAACTGAGACCGGCTTTATAGGATTGGCTCCGCTTCACAGCTTCGCGACCCGTTGTACCGGCCATTGTAGCACGTGTGTAGCCCTGGGCATAAAGGCCATGATGACTTGACATCATCCCCACCTTCCTCGCGGCTTACGCCGGCAGTCTCTTCAGAGTCCCCACCTTAAATGCTGGCAACTGAAGATAGGGGTTGCGCTCGTTGCGGGACTTAACCCAACACCTCACGGCACGAGCTGACGACAGCCATGCAGCACCTTGCTTTGTGTCCCGAAGGAATGTATGCTTTCACACACAGGCACTCGCATT
>10TW_14554
TCACCCCAGTCATCAACCCCGCCTTCGGCACCCTCCTCCCCCGAAAGGGTTAGAGTAATGACTTCGGGCGTGGCTCACTTCCATGGTGTGACGGGCGGTGTGTACAAGGCCCGGGAACGGATTCACCGCAGTATGCTGACCTGCGATTACTAGCGATTCCTCCTTCATGCAGGCGAGTTGCAGCCTGCAATCTGAACTGTGCCAGGGTTTGTGAGATTCGCTCTCCCTCGCGGGTTGGCTGCTCTGTGTCCCTCGCATTGTAGTACGTGTGTCGCCCAGGACGTAAGGGCCATGCTGACTTGACGTCATCCTCACCTTCCTCCGGTTTGTCACCGGCAGTCTCGCTAGAGTTCCCAACTTAATGATGGCAACTAACGACGAGGGTTGCGCTCGTTGCGGGACTTAACCCAACATCTCACGACACGAGCTGACGACAGCCATGCAGCACCTGTCTTCTGGTTCCTTACGGCACTCTCCCCTTTCAAGGAGATT
>10TW_14572
TCACCCCAGTCATCAACCCCGCCTTCGGCACCCTCCTCCCCCGAAAGGGTTAGAGTAATGACTTCGGGCGTGGCTCACTTCCATGGTGTGACGGGCGGTGTGTACAAGGCCCGGGAACGGATTCACCGCAGTATGCTGACCTGCGATTACTAGCGATTCCTCCTTCATGCAGGCGAGTTGCAGCCTGCAATCTGAACTGTGCCAGGGTTTGTGAGATTCGCTCTCCCTCGCGGGTTGGCTGCTCTGTGTCCCTCGCATTGTAGTACGTGTGTCGCCCAGGACGTAAGGGCCATGCTGACTTGACGTCATCCTCACCTTCCTCCGGTTTGTCACCGGCAGTCTCGCTAGAGTTCCCAACTTAATGATGGCAACTAACGACGAGGGTTGCGCTCGTTGCGGGACTTAACCCAACATCTCACGACACGAGCTGACGACAGCCATGCAGCACCTGTCTTCTGGTTCCTTACGGCACTCTCCCCTTTCAAGGAGATT
>10TW_14617
TCACCCCAGTCACCAGCCCTGCCTTAGGCGCCTCCCTCCCTTGCGGGTTGAGATAACGACTTCGGGCGTGACCAGCTTCCATGGTGTGACGGGCGGTGTGTACAAGGCCCGGGAACGTATTCACCGCAGTATGCTGACCTGCGATTACTAGCGATTCCGCCTTCATGCAGGCGAGTTGCAGCCTGCAATCTGAACTAAGACCGGGTTTATGAGATTAGCTTGCATTCGCATGCTTGCGACTCTTTGTCCCGGCCATTGTAGTACGTGTGTAGCCCAAGGCGTAAGGGGCATGATGACTTGACGTCATCCCCACCTTCCTCCGGTTTGTCACCGGCAGTCTCTCTAGAGTGCCCAACTTAATGATGGCCCAACTAAAAACGAGGGTTGCGCTCGTTGCGGGACTTAACCCAACATCTCACGACACGAGCTGACGACAGCCATGCACCACCTGTGTTCGTGCTCCCGAAGGCACTCCCTCCTTACAAGAGATCACGA
>10TW_14621
TCACCCCAGTCATCAACCCCGCCTTCGGCACCCTCCTCCCCCGAAAGGGTTAGAGTAATGACTTCGGGCGTGGCTCACTTCCATGGTGTGACGGGCGGTGTGTACAAGGCCCGGGAACGGATTCACCGCAGTATGCTGACCTGCGATTACTAGCGATTCCTCCTTCATGCAGGCGAGTTGCAGCCTGCAATCTGAACTGTGCCAGGGTTTGTGAGATTCGCTCTCCCTCGCGGGTTGGCTGCTCTGTGTCCCTCGCATTGTAGTACGTGTGTCGCCCAGGACGTAAGGGCCATGCTGACTTGACGTCATCCTCACCTTCCTCCGGTTTGTCACCGGCAGTCTCGCTAGAGTTCCCAACTTAATGATGGCAACTAACGACGAGGGTTGCGCTCGTTGCGGGACTTAACCCAACATCTCACGACACGAGCTGACGACAGCCATGCAGCACCTGTCTTCTGTTTCCTTACGGCACTCTCCCCTTTCAAGGAGATT
>10TW_14634
TAGTCCCAATCAGAGAGGTGAGCTTCGGCACCTACTTGGTGAGGCGACTTCGGCCCCCCTCTCCTTTCGTGGCTTGACGGGCGGTGTGTACAAGGCTCAGGAACACATTCACCGCGGTGTGCTGACCCGCGATTACTAGCGATTCCAACTTCATGAAGGCGAGTTGCAGCCTTCAATCTGAACTGGGGCGCACTTTTTGAGATTGGCTCCCCCTCGCGGGTTTGCTTCCCTCTGTATGCGCCATTGTAGCACGTGTGCAGCCCTAGACGTAAAGGCCATGAGGACTTGACGTCATCCCCACCTTCCTCCGGTTTAACACCGGCAGTCCCTCCAGAGTCCCCGACATTACTCGCTGGCAACTGAAGGCAAGGGTTTCGCTCGTTATGGGACTTAACCCGACATCTCACGACACGAGCTGACGACAGCCATGCAGCACCTGTGATAGTCTCCGGATTGGATACCGGCCGCAAAACGTTTCCGCTTCGCTACTTCTACCATGTC
>10TW_14709
TCACCCCAGTCATGAATCCTACCGTGGTAATCGTCTTCCTTGCGGTTAGACTAACTACTTCTGGTAAAACCCACTCCCATGGTGTGACGGGCGGTGTGTACAAGGCCCGGGAACGTATTCACCGCGACATGCTGATCCGCGATTACTAGCGATTCCGACTTCATGCAGTCGAGTTGCAGACTACAATCCGGACTACGATCGGCTTTCTGGGATTGGCTCCCCCCGCGGGTTGGCAACCCTCTGTACCGACCATTGTATTACGTGTGAAGCCCTGGCCATAAGGGCCATGAGGACTTGACGTCATCCCCACCTTCCTCCGGTTTGTCACCGGCAGTCCCATTAAAGTGCCCAACTAAATGATGGCAATTAATGGCAAGGGTTGCGCTCGTTGCGGGACTTAACCCAACATCTCACGACACGAGCTGACGACAGCCATGCAGCACCTGTGTTACCGTTCTCTTTCGAGCACTTGAACATCTCTGCTCAATTCGGTACATGTCAAGGCCAGGTTAA
>10TW_14715
TAGTCCCAATCAGGAGTTTCATCTTCGGCACCAACTTAGTGTGGCGACTTCGGATGCCCCTCCCTTTCGTGGCTTGACGGGCGGTGTGTACAAGGCTCAGGAACACATTCACCGCGGTGTTGCTGACCCGCGATTACTAGCGATTCCAACTTCATGCAGGCGAGTTGCAGCCTGCAATCTGAACTGGGGCGTACTTTTTGGGATTTGCTTGATCTTGCGATTTTGCGTCCCTCTGTATACGCCATTGTAGCACGTGTGCAGCCCTGGACATAAAGGCCATGAGGACTTGACGTCATCCCCACCTTCCTCCGGTTTGACACCGGCAGTCTCTCTAGAGTTCCCGGCATTACCCGCTGGCAACTAGAGACAAGGGTTGCGCTCGTTATCGGACTTAACCAGACATCTCACGACACGAGCTGACGACAGCCATGCAGCACCTGTCGTACTCGGTCCTTAGGCACCTTCNCCTTTGACGTCGGATACCTATCGACTTCG
>10TW_14750
TCATCCCAGTTACCGCTCATACCTTAGGGCGCTGCCTCCTTGCGGTTGGCGCGCGCACTTCGGGTACAAACGACTCCCATGATGTGACGGGCGGTGTGTACAAGACCCGGGAACGTATTCACGGCGCCGTAGCTGATGCGCCATTACTAGCGATTCCGGCTTCATGGAGGCGAGTTGCAGCCTCCAATCCGAACTGGGCCCGACTTTGGTGATTTCCTCCACCTTGCGGTCTCGGATCCTTCTGTGTCGGGCATTGTAGTACGTGTGCAGCCCTGGCCGTAAGGGCCATACTGACTTGACGTCGTCCCCACCTTCCTCCCCGTTGAACAGGGCAGTCTGAACAGAGTGCCGGAGACTCACGTCTCCATGGCAACAGTTCACAGGGGTTGCGCTCGTTGCGGGACTTAACCCAACATCTCACGACACGAGCTGACGACAGCCATGCAGCACCTGTGCAAATTGTGTATTGCTACACTCACCGGCTTTCACCGGATT
>10TW_14766
TCACCCCAGTCATGAATCCTACCGTGGTAATCGTCTTCCTTGCGGTTAGACTAACTACTTCTGGTAAAACCCACTCCCATGGTGTGACGGGCGGTGTGTACAAGGCCCGGGAACGTATTCACCGCGACATGCTGATCCGCGATTACTAGCGATTCCGACTTCATGCAGTCGAGTTGCAGACTACAATCCGGACTACGATCGGCTTTCTGGGATTGGCTCCCCCTCGCGGGTTGGCAACCCTCTGTACCGACCATTGTATTACGTGTGAAGCCCTGGCCATAAGGGCCATGAGGACTTGACGTCATCCCCACCTTCCTCCGGTTTGTCACCGGCAGTCCCATTAAAGTGCCCAACTAAATGATGGCAATTAATGGCAAGGGTTGCGCTCGTTGCGGGACTTAACCCAACATCTCACGACACGAGCTGACGACAGCCATGCAGCACCTGTGTTACCGTTCTCTTTCGAGCACTTGAACATCTCTGCTCAATTCGGTACATGTCAAGGCCA
>10TW_14774
TAGTCCCAATCAGGAGTTTCATCTTCGGCACCAACTTAGTGTGGCGACTTCGGATGCCCCTCCCTTTCGTGGCTTGACGGGCGGTGTGTACAAGGCTCAGGAACACATTCACCGCGGTGTTGCTGACCCGCGATTACTAGCGATTCCAACTTCATGCAGGCGAGTTGCAGCCTGCAATCTGAACTGGGGCGTACTTTTTGGGATTTGCTTGATCTTGCGATTTTGCGTCCCTCTGTATACGCCATTGTAGCACGTGTGCAGCCCTGGACATAAAGGCCATGAGGACTTGACGTCATCCCCACCTTCCTCCGGTTTGACACCGGCAGTCTCTCTAGAGTTCCCGGCATTACCCGCTGGCAACTAGAGACAAGGGTTGCGCTCGTTATCGGACTTAACCAGACATCTCACGACACGAGCTGACGACAGCCATGCAGCACCTGTGGTAAGTTCCGGACTGGATACCGTTCATTGGCCGTTTCCGGCAATTACTTCCTACCGTTTT
>10TW_14790
TAGTCCCAGTCACCAGCCTCGCCGTGGACACGCATGAATTTGCGCGGCTTCGGGCGCTGCCAGCTCCCATGACTTGACGGGCGGTGTGTACAAGGCTCAGGAACATATTCACCGCGGCGTAGCTGATCCGCGATTACTAGCGATTCCGACTTCAAGGAGGCGGGTTGCAGCCTCCTATCTGAACTGGGGTGAACTTTAAGCGATTTGCTCCACCTCGCGGTCTTGCATCGTTCTGTATTCACCATTGTAGCACGTGTGCAGCCCCAGGCATAAGGGCCATGAGGACTTGACGTCATCCCCACCTTCCTCCGGTTTGACACCGGCAGTCTCGCTAGAGTCCTCAGCATTACCTGTTAGCAACTAACAATAGGGGTTTCGCTCGTTGAGGGACTTAACCCGACACTTCACAGCACGAGCTGACGACAGCCATGCAGCACCTGTCCAAGTTCCGGTCTTGCGACTGTTATCCTACTTTCATAGGACTTAA
>10TW_14801
TCACCCCAGTCATCAACCCCGCCTTCGGCACCCTCCTCCCCCGAAAGGGTTAGAGTAATGACTTCGGGCGTGGCTCACTTCCATGGTGTGACGGGCGGTGTGTACAAGGCCCGGGAACGGATTCACCGCAGTATGCTGACCTGCGATTACTAGCGATTCCTCCTTCATGCAGGCGAGTTGCAGCCTGCAATCTGAACTGTGCCAGGGTTTGTGAGATTCGCTCTCCCTCGCGGGTTGGCTGCTCTGTGTCCCTCGCATTGTAGTACGTGTGTCGCCCAGGACGTAAGGGCCATGCTGACTTGACGTCATCCTCACCTTCCTCCGGTTTGTCACCGGCAGTCTCGCTAGAGTTCCCAACTTAATGATGGCAACTAACGACGAGGGTTGCGCTCGTTGCGGGACTTAACCCAACATCTCACGACACGAGCTGACGACAGCCATGCAGCACCTGTCTTCGTCGTTACCGTCGCTCTCCTTCCTAGAGAT
>10TW_14807
TCACCCCAGTCATCAACCCCGCCTTCGGCACCCTCCTCCCCCGAAAGGGTTAGAGTAATGACTTCGGGCGTGGCTCACTTCCATGGTGTGACGGGCGGTGTGTACAAGGCCCGGGAACGGATTCACCGCAGTATGCTGACCTGCGATTACTAGCGATTCCTCCTTCATGCAGGCGAGTTGCAGCCTGCAATCTGAACTGTGCCAGGGTTTGTGAGATTCGCTCTCCCTCGCGGGTTGGCTGCTCTGTGTCCCTCGCATTGTAGTACGTGTGTCGCCCAGGACGTAAGGGCCATGCTGACTTGACGTCATCCTCACCTTCCTCCGGTTTGTCACCGGCAGTCTCGCTAGAGTTCCCAACTTAATGATGGCAACTAACGACGAGGGTTGCGCTCGTTGCGGGACTTAACCCAACATCTCACGACACGAGCTGACGACAGCCATGCAGCACCTGTCTTCTGGTTCCTTATGGCACTCTCCCCTTTCAAGGAGATTCC
>10TW_14820
TAGCCCTAGTTACCAGTTTTACCCTAGGCAGCTCCTTACGGTCACCGACTTCAGGTACCCCCAGCTTCCATGGCTTGACGGGCGGTGTGTACAAGGCCCGGGAACGTATTCACCGGATCATGGCTGATATCCGATTACTAGCGATTCCAGCTTCACGGAGTCGAGTTGCAGACTCCGATCCGAACTGAGAACGGTTTTGTAGATTCGCTCCTGGTCACCCAGTGGCTGCTCTCTGTACCGTCCATTGTAGCACGTGTGTAGCCCAAGGCGTAAGGGCCGTGATGATTTGACGTCATCCCCACCTTCCTCACAGTTTACACTGGCAGTCTTGTTAGAGTTCCCGACTTGACTCGATGGCAACTAACAACAGGGGTTGCGCTCGTTATAGGACTTAACCTGACACCTCACGGCACGAGCTGACGACAACCATGCAGCACCTTGTAAATTGTCTTGCGAAAGTTCTGTTTCCAAAACGGTCAATCTACATTTAAGCCTTGGTAAGGTTCCTCGCGTATC
>10TW_14827
TAGTCCCAATCACCGACCCTACCTTCGACAGTTGCCTCCTTACGGTTGGCGCACTGGCTTCGGGTATTGCCGACTTTCGTGACTTGACGGGCGGTGTGTACAAGCCCCGGGAACATATTCACCGCTGTGTGCTGACCAGCGGTTACTAGCAACTCCGGCTTCATGCAGGCGAGTTGCAGCCTGCAATTCGAACTGAGACCGGCTTTAAGGGATTCGCTCCGCCTCGCGGCTTAGCAAGCCCGTTGTACCGGCCATTGTAGCGTGGGTGTAGCCCAAGACATAAGGGCCATGCTGACTTGACGTCATCCCCGCCTTCCTCCGAGTTTCTCTCGGCAGTATCGTGTGAGTGATACAACACACGACAGGGGTTGCGCTCGTTGCGGGACTTAACCCAACATCTCACGACACGAGCTGACGACAGCCATGCAACACCTGTGCACGCGTCCCTTTCGGGAAAGCGACGTTTCCGCCGCGGTCATGTGCATGTCAAGCCTTGGTAAGGTT
>10TW_14889
TCACCCCAGTCACGAACCCTGCCGTGGTAATCGCCCTCCTTGCGGTTAGGCTAACTACTTCTGGCAGAACCCGCTCCCATGGTGTGACGGGCGGTGTGTACAAGACCCGGGAACGTATTCACCGCGACATGCTGATCCGCGATTACTAGCGATTCCGACTTCACGCAGTCGAGTTGCAGACTGCGATCCGGACTACGACTGGCTTTATGGGATTAGCTCCCCCTCGCGGGTTGGCAACCCTCTGTACCAGCCATTGTATGACGTGTGTAGCCCCACCTATAAGGGCCATGAGGACTTGACGTCATCCCCACCTTCCTCCGGTTTGTCACCGGCAGTCTCATTAGAGTGCCCTTTCGTAGCAACTAATGACAAGGGTTGCGCTCGTTGCGGGACTTAACCCAACATCTCACGACACGAGCTGACGACAGCCATGCAGCACCTGTGTTACGGTTCTCTTTCGAGCACTAAGCCATCTCTGGCAAAATTCCGTACATGTCAAAGGTGGGTTAA
>10TW_14894
TCACCCCAGTCATGAACCCTGCCGTGGCAATCGCCCCCCTTGCGGTTAGGCTAACTGCTTCTGGCAAAACCCACTCCCATGGTGTGACGGGCGGTGTGTACAAGACCCGGGAACGTATTCACCGCGACATGCTGATCCGCGATTACTAGCGATTCCAGCTTCACGTAGTCGAGTTGCAGACTACGATCCGGACTACGATGCGTTTTAAGAGATTAGCTCCCCCTCGCGGGTTGGCAACCCTCTGTACGCACCATTGTATGACGTGTGAAGCCCTACCCATAAGGGCCATGAGGACTTGACGTCATCCCCACCTTCCTCCGGTTTGTCACCGGCAGTCTCTTTAGAGTGCTCTTGCGTAGCAACTAAAGACAAGGGTTGCGCTCGTTGCGGGACTTAACCCAACATCTCACGACACGAGCTGACGACAGCCATGCAGCACCTGTGTTCACTTTCCCGTTACGGGCACCTAATGTATCTCTACTTCGTTAGTGACATGTCAAGGGTTAGGTAAGGTTTTTCG
>10TW_14895
TAGCCCTAGTTACTAGTTTTACCCTAGGCAGCTCCTTGCGGTTACCGACTTCAGGTACCCCCAGCTTCCATGGCTTGACGGGCGGTGTGTACAAGGCCCGGGAACGTATTCACCGCGCCATGGCTGATGCGCGATTACTAGCGATTCCAGCTTCACGGAGTCGAGTTGCAGACTCCGATCCGAACTGAGATAGTGTTTAAGGGATTCGCTCCTGGTCACCCAGTGGCTGCCCTCTGTCACTACCATTGTAGCACGTGTGTGGCCCAGGATGTAAGGGCCGTGATGACTTGACGTCGTCCCCACCTTCCTCACAGCTTACGCTGGCAGTTCTGCTAGAGTCCCCGGCATTACCCGTTGGCAACTAACAGTAGGGGTTGCGCTCGTTGCGGGACTTAACCCAACACCTCACGGCACGAGCTGACGACAGCCATGCAGCACCTTGAAAATTGTCCGAAGAAGGACACCTTTCGGCATCTGTCAATTCCCATTTAAACCCTGGTAAGGTTCCTCGCGTAT
>10TW_14902
TCATCCCAGTTACCATCCATACCTTAGGCACCTGCCTCCCTTGCGGGTTGGCGCAGCGACTTCGGGTACAAACGACTTCCATGATGTGACGGGCGGTGTGTACAAGGCCCGGGAACGTATTCACGGCGCCGTAGCTGATGCGCCATTACTAGCGATTCCAACTTCATGAAGGCGAGTTGCAGCCTTCAATCCGAACTGGGCCCAGGTTTAGTGATTTCCTCCACCTCGCGGTTTCGGTTCCTTCTGTCCTGGGCATTGTAGTACGTGTGCAGCCCTGGCCGTAAGGGCCATACTGACTTGACGTCGTCCCCACCTTCCTCCCCGTTTCACAGGGCAGTCTGATCAGAGTGCTCGGCTTGCGCCGGTGGCAACAGATCACGAGGGGTTGCGCTCGTTGCGGGACTTAACCCAACATCTCACGACACGAGCTGACGACAGCCATGCAGCACCTGTGCAAATTGTGTATTGCTACACTCGCTGGCTTTCACCAA
>10TW_14913
TCACCCCAGTCATCAACCCCGCCTTCGGCACCCTCCTCCCTTTCGAGTTAGAGTAATGACTTCGGGCGTGGCTCACTTCCATGGTGTGACGGGCGGTGTGTACAAGGCCCGGGAACGGATTCACCGCAGTATGCTGACCTGCGATTACTAGCGATTCCTCCTTCATGCAGGCGAGTTGCAGCCTGCAATCTGAACTGTGCCAGGGTTTGTGAGATTCGCTCTCCCTCGCGGGTTGGCTGCTCTGTGTCCCTCGCATTGTAGTACGTGTGTCGCCCAGGACGTAAGGGCCATGCTGACTTGACGTCATCCTCACCTTCCTCCGGTTTGTCACCGGCAGTCTCGCTAGAGTTCCCAACTTAATGATGGCAACTAACGACGAGGGTTGCGCTCGTTGCGGGACTTAACCCAACATCTCACGACACGAGCTGACGACAGCCATGCAGCACCTGTCTTCTGGTTCCTTACGGCACTCTCCCCTTTCAAGGAGATTCC
>10TW_14941
TTTACTTCCTCTAAGCGCTACAGTTTGGTCGTCTTTCCACTAGCGAGGCAGCGTTAACCGCCAGGCCAACAGTCCGAGGACCTCACTAAAACGCTCAATCGGTAGTAGCGACGGGCGGTGTGTACAAAGGGCAGGGACGTAATCGACGCAAGCTTATGACTTGCGCCTACTGGGAATTCCTGGTTCACGGAGAACAATTGCAAGCTCCGATCCCTACCACGAATGGGGTTCAACAGTTTACCCGCTCCTCTCGGAGAGGGAAAAACTAGCTGATCCATTCAGTGTAGCGCGTGTGCGGCCCAGAACATCTAAGGGCATCACAGACCTGTTATTGCTCAATCTCGTGTAGCTAAGAGCTACCAGTCCCTCTAAGAAGAATAATCTGCTCAGAAAAGAAGCAGACACTAGTTAGCAGGACAGAGTCTCGTTCGTTATCGGAATTAACCAGACAAATCACTCCACCAACTAAGAACGGCCATGCACCACCACCCACGAAATCAAGAAAGAGCTA
>10TW_14958
TCACCCCAGTCATCAACCCCGCCTTCGGCACCCTCCTCCCCCGAAAGGGTTAGAGTAATGACTTCGGGCGTGGCTCACTTCCATGGTGTGACGGGCGGTGTGTACAAGGCCCGGGAACGGATTCACCGCAGTATGCTGACCTGCGATTACTAGCGATTCCTCCTTCATGCAGGCGAGTTGCAGCCTGCAATCTGAACTGTGCCAGGGTTTGTGAGATTCGCTCTCCCTCGCGGGTTGGCTGCTCTGTGTCCCTCGCATTGTAGTACGTGTGTCGCCCAGGACGTAAGGGCCATGCTGACTTGACGTCATCCTCACCTTCCTCCGGTTTGTCACCGGCAGTCTCGCTAGAGTTCCCAACTTAATGATGGCAACTAACGACGAGGGTTGCGCTCGTTGCGGGACTTAACCCAACATCTCACGACACGAGCTGACGACAGCCATGCAGCACCTGTCTTCTGGTTCCTTACGGCACTCTCCCCTTTCAAGGAGATT
>10TW_14990
TCACCCCAGTCATTCATCCTACCGTGGTTGGCTGCCTCCTTGCGGTTAGCTCACCAGCTTAAGGTAAAATCAACTCCCATGGTGTGACGGGCAGTGTGTACAAGACCCGGGAACGTATTCACCGCGGCATGCTGATCCGCGATTACTAGCGATTCCGACTTCATGTCCTCGAGTTGCAGAGGACAATCCGAACTGAGGCAGTTTTTAAAGGATTCGCTCCAGGTTACCCCTTCGCTTCCCGTTGTCACTGCCATTGTAGTACGTGTGTAGCCCAACCCATAAGGGCCATGAGGACTTGACGTCATCCCCACCTTCCTCCGGCTTATCACCGGCAGTTTCCTTAAAGTGCCCAGCCAAACCTGATGGCAACTAAGGATGAGGGTTGCGCTCGTTGCGGGACTTAACCCAACATCTCACGACACGAGCTGACGACAGCCATGCAGCACCTGTGTGGACGCCACCCGAAGTGAAGAACTTAATCTCTTAAGCTCAAACGTCCCATGTCAAGGGTT
>10TW_15050
TCACCCCAGTCATCAACCCCGCCTTCGGCACCCTCCTCCCCCGAAAGGGTTAGAGTAATGACTTCGGGCGTGGCTCACTTCCATGGTGTGACGGGCGGTGTGTACAAGGCCCGGGAACGGATTCACCGCAGTATGCTGACCTGCGATTACTAGCGATTCCTCCTTCATGCAGGCGAGTTGCAGCCTGCAATCTGAACTGTGCCAGGGTTTGTGAGATTCGCTCTCCCTCGCGGGTTGGCTGCTCTGTGTCCCTCGCATTGTAGTACGTGTGTCGCCCAGGACGTAAGGGCCATGCTGACTTGACGTCATCCTCACCTTCCTCCGGTTTGTCACCGGCAGTCTCGCTAGAGTTCCCAACTTAATGATGGCAACTAACGACGAGGGTTGCGCTCGTTGCGGGACTTAACCCAACATCTCACGACACGAGCTGACGACAGCCATGCAGCACCTGTCTTCTGGTTCCTTACGGCACTCTCCCCTTTCAAGGAGATT
>10TW_15094
TCATCCCAGTTACCGCTCATACCTTAGGGCGCTGCCTCCTTGCGGTTGGCGCGCGCACTTCGGGTACAAACGACTCCCATGATGTGACGGGCGGTGTGTACAAGACCCGGGAACGTATTCACGGCGCCGTAGCTGATGCGCCATTACTAGCGATTCCGGCTTCATGGAGGCGAGTTGCAGCCTCCAATCCGAACTGGGCCCGACTTTGGTGATTTCCTCCACCTTGCGGTCTCGGATCCTTCTGTGTCGGGCATTGTAGTACGTGTGCAGCCCTGGCCGTAAGGGCCATACTGACTTGACGTCGTCCCCACCTTCCTCCCCGTTGAACAGGGCAGTCTGAACAGAGTGCCGGAGACTCACGTCTCCATGGCAACAGTTCACAGGGGTTGCGCTCGTTGCGGGACTTAACCCAACATCTCACGACACGAGCTGACGACAGCCATGCAGCACCTGTGCAAATTGTGTATTGCTACACTCACCGGCTTTCACCGGATT
>10TW_15113
TCACCCCAGTCACCAGCCCTGCCTTAGGCGCCTCCCTCCCTTGCGGGTTGAGATAACGACTTCGGGCGTGACCAGCTTCCATGGTGTGACGGGCGGTGTGTACAAGGCCCGGGAACGTATTCACCGCAGTATGCTGACCTGCGATTACTAGCGATTCCGCCTTCATGCAGGCGAGTTGCAGCCTGCAATCTGAACTAAGACCGGGTTTATGAGATTAGCTTGCATTCGCATGCTTGCGACTCTTTGTCCCGGCCATTGTAGTACGTGTGTAGCCCAAGGCGTAAGGGGCATGATGACTTGACGTCATCCCCACCTTCCTCCGGTTTGTCACCGGCAGTCTCTCTAGAGTGCCCAACTTAATGATGGCAACTAAAAACGAGGGTTGCGCTCGTTGCGGGACTTAACCCAACATCTCACGACACGAGCTGACGACAGCCATGCACCACCTGTGTTCGTGCTCCCGAAGGCACTCCTCCCTTTCAAGAGGATTCACGA
>10TW_15121
TCACCCCAGTCATCAACCCCGCCTTCGGCACCCTCCTCCCCCGAAAGGGTTAGAGTAATGACTTCGGGCGTGGCTCACTTCCATGGTGTGACGGGCGGTGTGTACAAGGCCCGGGAACGGATTCACCGCAGTATGCTGACCTGCGATTACTAGCGATTCCTCCTTCATGCAGGCGAGTTGCAGCCTGCAATCTGAACTGTGCCAGGGTTTGTGAGATTCGCTCTCCCTCGCGGGTTGGCTGCTCTGTGTCCCTCGCATTGTAGTACGTGTGTCGCCCAGGACGTAAGGGCCATGCTGACTTGACGTCATCCTCACCTTCCTCCGGTTTGTCACCGGCAGTCTCGCTAGAGTTCCCAACTTAATGATGGCAACTAACGACGAGGGTTGCGCTCGTTGCGGGACTTAACCCAACATCTCACGACACGAGCTGACGACAGCCATGCAGCACCTGTCTTCTGGTTCCTTACGGCACTCTCCCCTTTCAAGGAGATT
>10TW_15143
TTTACTTCCTCTAAACGACCAAGTTTGTGTCTGCTCTCCAGCGATAGCACCGGTAAAAGTAACTATAACCAGATCCTCGAAACTCACTAAGCCGTTCAATCGGTAGTAGCGACGGGCGGTGTGTACAAAGGGCAGGGACGTAATCGATGCAAGTTGATGACTTGCGTCTACTAGGAATTCCTCGTTGAAGATTAATAATTACAATAATCTAGCCCCAGCACGACATGCTTTGAAAAGGTTGCCACAGCCCTATCGAGCAAGGTAGAAATCTCGATGAACATGTCAGTGTAGCGCGCGTGCGGCCCAGAACATCTAAGGGCATCACAGACCTGTTATTGCCTCGAACTTCCTGTAGCCTTCATTGCCAAAGTCCCTCTAAGAAGCTAGTGCTTAGTTAATAAACGCGAGCTAGTTAGCAGGTCGAGGTCTCGTTCGTTAACGGAATTAACCAGACAAATCACTCCACCAACTAAGAACGGCCATGCACCACCACCCATAGAATCAAGAAAGA
>10TW_15178
TCACCCCAGTTACCAACCACTCCTTGGGGGCTGCCTCCTTACGGTTGGCTTACCCACTTCTGGAGCAATCGACTCCCATGGTGTGACGGGCGGTGTGTACAAGGCCCGGGAACGTATTCACCCCTGCCTGCTGATCAGGGATTACTAGCGATTCCAACTTCAAAGAGTCGAGTTGCAGACTCTTATCTGTACTGAGGCCACTTTTTTGCGATTGGCTCCCTCTCGCGAGTTCGCTGCGCTTTGTAGTGACCATTGTAGCACGTGTGTAGCCCTGGACATAAGGGCCATGAGGACTTGACGTCATCCCCACCTTCCTCCGACTTAATATCGGCAGTCTCGTTAGAGTGCCCAACTTAATGGTGGCAACTAACGACAGGGGTTGCGCTCGTTGCGGGACTTAACCCAACATCTCACGACACGAGCTGACGACAGCCATGCAGCACCTAACTACGAGTTCTCCGAAGAGCACCCCGACCTTTCAACCAGGTTCTCGCATTTTCAGCCCAGGTAAGGTT
>10TW_15179
TAGTCCCAGTCACCAGCCTTGCCGTGGGCACGCATGAAATTGCGCGACTTCGGGCACTGCCAGCTCCCATGACTTGACGGGCGGTGTGTACAAGGCTCAGGAACATATTCACCGCGGCGTAGCTGATCCGCGATTACTAGCGATTCCAACTTCATGCGGGCGAATTTCAGCCCGCAATCTGAACTGGGGTATGCTTTAGCGATTTGCTCCACCTTGCGGTCTTGCATCGTTCTGTACATACCATTGTAGCACGTGTGCAGCCCTAGACATAAAGGCCATGAGGACTTGACGTCATCCCCACCTTCCTCCGGTTTGACACCGGCAGTCTCGCTACAGTCCTCGCCATTACGCGTTAGCAAGTAGCGACAGGGGTTGCGCTCGTTGAGGGACTTAACCCGACACTTCACAGCACGAGCTGACGACAGCCATGCAGCACCTGTTCACGTTCCGCCCTTGCGGGTGTACCTCTACTTTCAT
>10TW_15204
TAGCCCCAGTTATCAGTTTTGCCCTAGGGCGCTCCTTACGGTTACGCACTTTAGGCACCCCCAACTTCCATGGCTTGACGGGCGGTGTGTACAAGGCCCGGGAACGTATTCACCGCGCCATGGCTGATGCGCGATTACTAGCGATTCCAGCTTCATAGAGTCGAGTTGCAGACTCCAATCCGAACTGAGATCGATTTTAAGGATTTGCTCCCTGTCACCAGGTGGCTGCCCTCTGTATCGACCATTGTAGCACGTGTGTAGCCCAGGACGTAAGGGCCGTGATGATTTGACGTCATCCCCACCTTCCTCACAGCTTGCGCTGGCAGTTCTGCTAGAGTCCCCATCATTACATGCTGGCAACTAACAGTAGGGGTTGCGCTCGTTGCGGGACTTAACCCAACACCTCACGGCACGAGCTGACGACAACCATGCAGCACCTTGAAGATTGTCCGAAGAAGAACTAGTTTCCCAGTCTGTCAATCCCCATTTAAGCCCT
>10TW_15215
TAGTCCCAGTCACCAGCCTTGCCGTGGGCACGCATGAAATTGCGCGACTTCGGGCACTGCCAGCTCCCATGACTTGACGGGCGGTGTGTACAAGGCTCAGGAACATATTCACCGCGGCGTAGCTGATCCGCGATTACTAGCGATTCCAACTTCATGCGGGCGAATTTCAGCCCGCAATCTGAACTGGGGTATGCTTTAGCGATTTGCTCCACCTTGCGGTCTTGCATCGTTCTGTACATACCATTGTAGCACGTGTGCAGCCCTAGACATAAAGGCCATGAGGACTTGACGTCATCCCCACCTTCCTCCGGTTTGACACCGGCAGTCTCGCTACAGTCCTCGCCATTACGCGTTAGCAAGTAGCGACAGGGGTTGCGCTCGTTGAGGGACTTAACCCGACACTTCACAGCACGAGCTGACGACAGCCATGCAGCACCTGTTCACGTTCCGCCCTTGCGGGTGTACCTCTACTTTCAT
>10TW_15237
TAGTCCCAATCAGGAGTTTCATCTTCGGCACCAACTTAGTGTGGCGACTTCGGATGCCCCTCCCTTTCGTGGCTTGACGGGCGGTGTGTACAAGGCTCAGGAACACATTCACCGCGGTGTTGCTGACCCGCGATTACTAGCGATTCCAACTTCATGCAGGCGAGTTGCAGCCTGCAATCTGAACTGGGGCGTACTTTTTGGGATTTGCTTGATCTTGCGATTTTGCGTCCCTCTGTATACGCCATTGTAGCACGTGTGCAGCCCTGGACATAAAGGCCATGAGGACTTGACGTCATCCCCACCTTCCTCCGGTTTGACACCGGCAGTCTCTCTAGAGTTCCCGGCATTACCCGCTGGCAACTAGAGACAAGGGTTGCGCTCGTTATCGGACTTAACCAGACATCTCACGACACGAGCTGACGACAGCCATGCAGCACCTGTGGTAAGTTCCGGACTGGATACCGTTCATTGGCCGTTTCGGCAATTACTTCCACCGTTTTT
>10TW_15242
TCACCCCAGTCATCAACCCCGCCTTCGGCACCCTCCTCCCCCGAAAGGGTTAGAGTAATGACTTCGGGCGTGGCTCACTTCCATGGTGTGACGGGCGGTGTGTACAAGGCCCGGGAACGGATTCACCGCAGTATGCTGACCTGCGATTACTAGCGATTCCTCCTTCATGCAGGCGAGTTGCAGCCTGCAATCTGAACTGTGCCAGGGTTTGTGAGATTCGCTCTCCCTCGCGGGTTGGCTGCTCTGTGTCCCTCGCATTGTAGTACGTGTGTCGCCCAGGACGTAAGGGCCATGCTGACTTGACGTCATCCTCACCTTCCTCCGGTTTGTCACCGGCAGTCTCGCTAGAGTTCCCAACTTAATGATGGCAACTAACGACGAGGGTTGCGCTCGTTGCGGGACTTAACCCAACATCTCACGACACGAGCTGACGACAGCCATGCAGCACCTGTCTTCTGGTTCCTTACGGCACTCTCCCCTTTCAAGGAGATT
>10TW_15244
TCATCCCAGTTACCGCTCATACCTTAGGGCGCTGCCTCCTTGCGGTTGGCGCGCGCACTTCGGGTACAAACGACTCCCATGATGTGACGGGCGGTGTGTACAAGACCCGGGAACGTATTCACGGCGCCGTAGCTGATGCGCCATTACTAGCGATTCCGGCTTCATGGAGGCGAGTTGCAGCCTCCAATCCGAACTGGGCCCGACTTTGGTGATTTCCTCCACCTTGCGGTCTCGGATCCTTCTGTGTCGGGCATTGTAGTACGTGTGCAGCCCTGGCCGTAAGGGCCATACTGACTTGACGTCGTCCCCACCTTCCTCCCCGTTGAACAGGGCAGTCTGAACAGAGTGCCGGAGACTCACGTCTCCATGGCAACAGTTCACAGGGGTTGCGCTCGTTGCGGGACTTAACCCAACATCTCACGACACGAGCTGACGACAGCCATGCAGCACCTGTGCAAATTGTGTATTGCTACACTCACCGGCTTTCACCGGATT
>10TW_15252
TCACCCCAGTCATCAACCCCGCCTTCGGCACCCTCCTCCCCCGAAAGGGTTAGAGTAATGACTTCGGGCGTGGCTCACTTCCATGGTGTGACGGGCGGTGTGTACAAGGCCCGGGAACGGATTCACCGCAGTATGCTGACCTGCGATTACTAGCGATTCCTCCTTCATGCAGGCGAGTTGCAGCCTGCAATCTGAACTGTGCCAGGGTTTGTGAGATTCGCTCTCCCTCGCGGGTTGGCTGCTCTGTGTCCCTCGCATTGTAGTACGTGTGTCGCCCAGGACGTAAGGGCCATGCTGACTTGACGTCATCCTCACCTTCCTCCGGTTTGTCACCGGCAGTCTCGCTAGAGTTCCCAACTTAATGATGGCAACTAACGACGAGGGTTGCGCTCGTTGCGGGACTTAACCCAACATCTCACGACACGAGCTGACGACAGCCATGCAGCACCTGTCTTCTGGTTCCTTACGGCACTCTCCCCTTTCAAGGAAATT
>10TW_15280
TCACCCCAGTCATGAATCCTACCGTGGTAATCGTCTTCCTTGCGGTTAGACTAACTACTTCTGGTAAAACCCACTCCCATGGTGTGACGGGCGGTGTGTACAAGGCCCGGGAACGTATTCACCGCGACATGCTGATCCGCGATTACTAGCGATTCCGACTTCATGCAGTCGAGTTGCAGACTACAATCCGGACTACGATCGGCTTTCTGGGATTGGCTCCCCCTCGCGGGTTGGCAACCCTCTGTACCGACCATTGTATTACGTGTGAAGCCCTGGCCATAAGGGCCATGAGGACTTGACGTCATCCCCACCTTCCTCCGGTTTGTCACCGGCAGTCCCATTAAAGTGCCCAACTAAATGATGGCAATTAATGGCAAGGGTTGCGCTCGTTGCGGGACTTAACCCAACATCTCACGACACGAGCTGACGACAGCCATGCAGCACCTGTGTTACCGTTCTCTTTCGAGCACTTGAACATCTCTGCTCAATTCGGTACATGTCAAGGCCA
>10TW_15287
TCACCCCAGTCATTGAGCACACCGTGGTAAGCGCCCTCCTTACGGTTAGGCTACCTACTTCTGGTGCAATCAACTCCCATGGTGTGGACGGGCGGTGTGTACAAGACCCGGGAACGTATTCACCGTAGCAATGCTGATCTACGATTACTAGCGATTCCAACTTCACGGAGTCGAGTTGCAGACTCCGATCCGGACTACGATCGGCTTTATGGGATTGGCTCCACCTCGCGGCTTAGCTGCCCTTTGTACCGACCATTGTAGCACGTGTGTAGCCCTGGTCATAAGGGCCATGATGACTTGACGTCGTCCCCACCTTCCTCCGGTTTGTCACCGGCGGTCTCCTTAGAGTTCCCACCATTACGTGCTGGCAACTAAGGACAAGGGTTGCGCTCGTTGCGGGACTTAACCCAACATCTCACGACACGAGCTGACGACAGCCATGCAGCACCTGTCTTGTCGTTCCCGAAGGCACTCCCGCATTTCTACAGGATTCGACAGATGTCAAGACC
>10TW_15329
TAGTCCCAGTCACCAGCCTTGCCGTGGGCACGCATGAAATTGCGCGACTTCGGGCACTGCCAGCTCCCATGACTTGACGGGCGGTGTGTACAAGGCTCAGGAACATATTCACCGCGGCGTAGCTGATCCGCGATTACTAGCGATTCCAACTTCATGCGGGCGAATTTCAGCCCGCAATCTGAACTGGGGTATGCTTTAGCGATTTGCTCCACCTTGCGGTCTTGCATCGTTCTGTACATACCATTGTAGCACGTGTGCAGCCCTAGACATAAAGGCCATGAGGACTTGACGTCATCCCCACCTTCCTCCGGTTTGACACCGGCAGTCTCGCTACAGTCCTCGCCATTACGCGTTAGCAAGTAGCGACAGGGGTTGCGCTCGTTGAGGGACTTAACCCGACACTTCACAGCACGAGCTGACGACAGCCATGCAGCACCTGTTCACGTTCCGCCCTTGCGGGTGTACCTCTACTTTCAT
>10TW_15390
TCACCCCAGTCATGAATCCTACCGTGGTAATCGTCTTCCTTGCGGTTAGACTAACTACTTCTGGTAAAACCCACTCCCATGGTGTGACGGGCGGTGTGTACAAGGCCCGGGAACGGATTCACCGCAGTATGCTGACCTGCGATTACTAGCGATTCCTCCTTCATGCAGGCGAGTTGCAGCCTGCAATCTGAACTGTGCCAGGGTTTGTGAGATTCGCTCTCCCTCGCGGGTTGGCTGCTCTGTGTCCCTCGCATTGTAGTACGTGTGTCGCCCAGGACGTAAGGGCCATGCTGACTTGACGTCATCCTCACCTTCCTCCGGTTTGTCACCGGCAGTCTCGCTAGAGTTCCCAACTTAATGATGGCAACTAACGACGAGGGTTGCGCTCGTTGCGGGACTTAACCCAACATCTCACGACACGAGCTGACGACAGCCATGCAGCACCTGTCTTCTGGTTCCTTACGGCACTCTCCCCTTTCAAGGAGATT
>10TW_15399
TCATCCCAATCACCGATCCCACCTTCGGCAGCTCCCCCCTTACGGTTGGGCCACTGACTTCGGGTGTTACCGACTTTCGTGATGTGACGGGCGGTGTGTACAAGCCCCGGGAACGTATTCACCGTAGCGTTGCTGATCTACGATTACTAGCAACTCCGACTTCATGGGGTCGAGTTGCAGACCCCAATCCGAACTGAGACTGGCTTTTTGGGATTCGCTCCACTTTGCAGTATTGCAGCCCTTTGTACCAGCCATTGTAGCATGCGTGCAGCCCAAGACATAAGGGGCATGATGATTTGACGTCATCCCCACCTTCCTCCGAGTTGACCCCGGCAGTCTCCTGTGAGTCCCCAACTAAATGCTGGCAACACAGAACGAGGGTTGCGCTCGTTGCGGGACTTAACCCAACATCTCACGACACGAGCTGACGACAACCATGCACCACCTGTATACAGACCTTGCGGCTATGACATCTCTGCCATATT
>10TW_15404
TCACCCCAGTCATCAACCCCGCCTTCGGCACCCTCCTCCCCCGAAAGGGTTAGAGTAATGACTTCGGGCGTGGCTCACTTCCATGGTGTGACGGGCGGTGTGTACAAGGCCCGGGAACGGATTCACCGCAGTATGCTGACCTGCGATTACTAGCGATTCCTCCTTCATGCAGGCGAGTTGCAGCCTGCAATCTGAACTGTGCCAGGGTTTGTGAGATTCGCTCTCCCTCGCGGGTTGGCTGCTCTGTGTCCCTCGCATTGTAGTACGTGTGTCGCCCAGGACGTAAGGGCCATGCTGACTTGACGTCATCCTCACCTTCCTCCGGTTTGTCACCGGCAGTCTCGCTAGAGTTCCCAACTTAATGATGGCAACTAACGACGAGGGTTGCGCTCGTTGCGGGACTTAACCCAACATCTCACGACACGAGCTGACGACAGCCATGCAGCACCTGTCTTCTGGTTCCTTACGGCACTCTCCCCTTTCAAGGAGATT
>10TW_15441
TAGCCCCAATTACCTGTTCTACCCTAACTGGCGGTTTAACGGCCAGCTTCAGGTCTACCAGACTTTCATGGCTTGACGGGCGGTGTGTACAAGGTCCGGGAACGTATTCACCGCGTCATTGCTGATACGCGATTACTAGCGATTCCAGCTTCATAGGGTCGAGTTGCAGACCCCAATCCGAACTGTGAACGGTTTTCGAGATTGGCATCCTGTTGCCAGGTAGCTACCCTCTGTACCGCCCATTGTAGCACGTGTGTAGCCCTAGGCGTAAGGGCCATGATGACTTGACGTCGTCCCCTCCTTCCTCTCTACTTGCGTAGGCAGTCCATTTAGAGTTCCCACCATTACGTGCTGGCAACTAAATGCAGGGGTTGCGCTCGTTGCGGGACTTAACCCAACACCTCACGGCACGAGCTGACGACAGCCATGCAGCACCTTGTTTCAGGTCATTGCTGACTGATCCATTTCTGTATCATTCCTTCACATTCTAGCCTAGGTAAGGTT
>10TW_15460
TCACCCCAGTCATCAACCCCGCCTTCGGCATCCTCCTCCCCCGAAAGGGTTAGAGTAATGACTTCGGGCGTGGCTCACTTCCATGGTGTGACGGGCGGTGTGTACAAGGCCCGGGAACGGATTCACCGCAGTATGCTGACCTGCGATTACTAGCGATTCCTCCTTCATGCAGGCGAGTTGCAGCCTGCAATCTGAACTGTGCCAGGGTTTGTGAGATTCGCTCTCCCTCGCGGGTTGGCTGCTCTGTGTCCCTCGCATTGTAGTACGTGTGTCGCCCAGGACGTAAGGGCCATGCTGACTTGACGTCATCCTCACCTTCCTCCGGTTTGTCACCGGCAGTCTCGCTAGAGTTCCCAACTTAATGATGGCAACTAACGACGAGGGTTGCGCTCGTTGCGGGACTTAACCCAACATCTCACGACACGAGCTGACGACAGCCATGCAGCACCTGTCTTCTGGTTCCTTACGGCACTCTCCCCTTTCAAGGAGATTCC
>10TW_15469
TCATCCCAGTTACCGCTCATAGCGTAGGGCGCTGCCTCCTTACGGTTGGCTTACGCACTTCGGCTACAAACAACTTCCATGATGTGACGGGCGGTGTGTACAAGGCCCGGGAACGTATTCACGGCGCCGTAGCTGATGCGCCATTACTAGCGATTCCGGCTTCATGGAGGCGAGTTGCAGCCTCCAATCCGAACTGGGCCCAGTTTTTGAGATTTCCTCCACCTCGCGGATTCGGATCATTCTGTACTGGGCATTGTAGTACGTGTGCAGCCCTGGTCGTAAGGGCCATACTGACTTGACGTCATCCCCACCTTCCTCCCCGTTTCACAGGGCAGTCTGTCCAGAGAGCCTTTGCAGGCAACAGGACACAGGGGTTGCGCTCGTTGCGGGACTTAACCCAACATCTCACGACACGAGCTGACGACAGCCATGCAGCACCTGTGCAAATTATCGATATTGCTACCGACTCGCTAACTTTCATTAA
>10TW_15476
TCACCCCAGTCATCAACCCCGCCTTCGGCACCCTCCTCCCCCGAAAGGGTTAGAGTAATGACTTCGGGCGTGGCTCACTTCCATGGTGTGACGGGCGGTGTGTACAAGGCCCGGGAACGGATTCACCGCAGTATGCTGACCTGCGATTACTAGCGATTCCTCCTTCATGCAGGCGAGTTGCAGCCTGCAATCTGAACTGTGCCAGGGTTTGTGAGATTCGCTCTCCCTCGCGGGTTGGCTGCTCTGTGTCCCTCGCATTGTAGTACGTGTGTCGCCCAGGACGTAAGGGCCATGCTGACTTGACGTCATCCTCACCTTCCTCCGGTTTGTCACCGGCAGTCTCGCTAGAGTTCCCAACTTAATGATGGCAACTAACGACGAGGGTTGCGCTCGTTGCGGGACTTAACCCAACATCTCACGACACGAGCTGACGACAGCCATGCAGCACCTGTCTTCTGGTTCCTTACGGCACTCTCCCCTTTCAAGGAGATT
>10TW_15483
TCACCCCAGTCATCAACCCCGCCTTCGGCACCCTCCTCCCCCGAAAGGGTTAGAGTAATGACTTCGGGCGTGGCTCACTTCCATGGTGTGACGGGCGGTGTGTACAAGGCCCGGGAACGGATTCACCGCAGTATGCTGACCTGCGATTACTAGCGATTCCTCCTTCATGCAGGCGAGTTGCAGCCTGCAATCTGAACTGTGCCAGGGTTTGTGAGATTCGCTCTCCCTCGCGGGTTGGCTGCTCTGTGTCCCTCGCATTGTAGTACGTGTGTCGCCCAGGACGTAAGGGCCATGCTGACTTGACGTCATCCTCACCTTCCTCCGGTTTGTCACCGGCAGTCTCGCTAGAGTTCCCAACTTAATGATGGCAACTAACGACGAGGGTTGCGCTCGTTGCGGGACTTAACCCAACATCTCACGACACGAGCTGACGACAGCCATGCAGCACCTGTCTTCTGGTTCCTTACGGCACTCTCCCCTTTCAAGGAGATT
>10TW_15484
TAGTCCCAGTCACCAGCCTTGCCGTGGGCACGCATGAAATTGCGCGACTTCGGGCACTGCCAGCTCCCATGACTTGACGGGCGGTGTGTACAAGGCTCAGGAACATATTCACCGCGGCGTAGCTGATCCGCGATTACTAGCGATTCCAACTTCATGCGGGCGAATTTCAGCCCGCAATCTGAACTGGGGTATGCTTTAGCGATTTGCTCCACCTTGCGGTCTTGCATCGTTCTGTACATACCATTGTAGCACGTGTGCAGCCCTAGACATAAAGGCCATGAGGACTTGACGTCATCCCCACCTTCCTCCGGTTTGACACCGGCAGTCTCGCTACAGTCCTCGCCATTACGCGTTAGCAAGTAGCGACAGGGGTTGCGCTCGTTGAGGGACTTAACCCGACACTTCACAGCACGAGCTGACGACAGCCATGCAGCACCTGTTCACGTTCCGCCCTTGCGGGTGTACCTCTACTTTCAT
>10TW_15485
TCACCCCAGTCACCAGCCCTGCCTTAGGCGCCTCCCTCCCTTGCGGGTTGAGATAACGACTTCGGGCGTGACCAGCTTCCATGGTGTGACGGGCGGTGTGTACAAGGCCCGGGAACGTATTCACCGCAGTATGCTGACCTGCGATTACTAGCGATTCCGCCTTCATGCAGGCGAGTTGCAGCCTGCAATCTGAACTAAGACCGGGTTTATGAGATTAGCTTGCATTCGCATGCTTGCGACTCTTTGTCCCGGCCATTGTAGTACGTGTGTAGCCCAAGGCGTAAGGGGCATGATGACTTGACGTCATCCCCACCTTCCTCCGGTTTGTCACCGGCAGTCTCTCTAGAGTGCCCAACTTAATGATGGCAACTAAAAACGAGGGTTGCGCTCGTTGCGGGACTTAACCCAACATCTCACGACACGAGCTGACGACAGCCATGCACCACCTGTGTTCGTGCTCCCGAAGGCACTCCTCCCTTTCAAGAGGATTCACGA
>10TW_15537
TCACCCCAATCACGGCCACAACCTTGGTAGGCTGCCTCCTTACGGTTGGCTCACCTGCTTCTGGTTATGACCACTTTCGTGGTGTGACGGGCGGTGTGTACAAGGCCCGGGAACGTATTCACCGCAGCGTGCTGATCTGCGATTACTAGCGATTCCAACTTCATGGAGTCGAGTTGCAGACTCCAATCCGGACTGAGATGGTGTTTTTGCGATTCGATTCACCTCGCGGTTTTGCGGCGCTTTGTTTCCACCATTGTAGTACGTGTGTAGCCCTGGTCGTAAGGGCCATGAGGACTTGACGTCATCCCCGCCTTCCTCCGGTTTAACACCGGCAGTCTTTCTAGAGTGCTCAACTTAATGGTCGCAACTAGAAACAGGGGTTGCGCTCGTTGCGGGACTTAACCCAACATCCTACGACACGAGCTGACGACAGCCATGCAGCACCTGTCTCCCTGCCACCGAAGTGGACACTACATCTCTGCAGCTATCAGGGGATGTC
>10TW_15546
TCACCCCAGTCACCAGCCCTGCCTTAGGCGCCTCCCTCCCTTGCGGGTTGAGATAACGACTTCGGGCGTGACCAGCTTCCATGGTGTGACGGGCGGTGTGTACAAGGCCCGGGAACGTATTCACCGCAGTATGCTGACCTGCGATTACTAGCGATTCCGCCTTCATGCAGGCGAGTTGCAGCCTGCAATCTGAACTAAGACCGGGTTTATGAGATTAGCTTGCATTCGCATGCTTGCGACTCTTTGTCCCGGCCATTGTAGTACGTGTGTAGCCCAAGGCGTAAGGGGCATGATGACTTGACGTCATCCCCACCTTCCTCCGGTTTGTCACCGGCAGTCTCTCTAGAGTGCCCAACTTAATGATGGCAACTAAAAACGAGGGTTGCGCTCGTTGCGGGACTTAACCCAACATCTCACGACACGAGCTGACGACAGCCATGCACCACCTGTGTTCGTGCTCCCGAAGGCACTCCTCCCTTTCAAGAGGATTCACGA
>10TW_15551
TCATCCCAGTTACCGCTCATACCTTAGGGCGCTGCCTCCTTGCGGTTGGCGCGCGCACTTCGGGTACAAACGACTCCCATGATGTGACGGGCGGTGTGTACAAGACCCGGGAACGTATTCACGGCGCCGTAGCTGATGCGCCATTACTAGCGATTCCGGCTTCATGGAGGCGAGTTGCAGCCTCCAATCCGAACTGGGCCCGACTTTGGTGATTTCCTCCACCTTGCGGTCTCGGATCCTTCTGTGTCGGGCATTGTAGTACGTGTGCAGCCCTGGCCGTAAGGGCCATACTGACTTGACGTCGTCCCCACCTTCCTCCCCGTTGAACAGGGCAGTCTGAACAGAGTGCCGGAGACTCACGTCTCCATGGCAACAGTTCACAGGGGTTGCGCTCGTTGCGGGACTTAACCCAACATCTCACGACACGAGCTGACGACAGCCATGCAGCACCTGTGCAAATTGTGTATTGCTACACTCACCGGCTTTCACCGGATT
>10TW_15561
TCATCCCAGTTACCATCCATACCTTAGGCACCTGCCTCCCTTGCGGGTTGGCGCAGCGACTTCGGGTACAAACGACTTCCATGATGTGACGGGCGGTGTGTACAAGGCCCGGGAACGTATTCACGGCGCCGTAGCTGATGCGCCATTACTAGCGATTCCAACTTCATGAAGGCGAGTTGCAGCCTTCAATCCGAACTGGGCCCAGGTTTAGTGATTTCCTCCACCTCGCGGTTTCGGTTCCTTCTGTCCTGGGCATTGTAGTACGTGTGCAGCCCTGGCCGTAAGGGCCATACTGACTTGACGTCGTCCCCACCTTCCTCCCCGTTTCACAGGGCAGTCTGATCAGAGTGCTCGGCTTGCGCCGGTGGCAACAGATCACAGGGGTTGCGCTCGTTGCGGGACTTAACCCAACATCTCACGACACGAGCTGACGACAGCCATGCAGCACCTGTGCAAATTGTGTATTGCTACACTCGCTGGCTTTCACCAA
>10TW_15619
TCACCCCAGTCATGAATCTCACCGTGGTAAGCGCCCTCCTTGCGGTTAGGCTACCTACTTCTGGTGGAACCCACTCCCATGGTGTGACGGGCGGTGTGTACAAGACCCGGGAACGTATTCACCGCGACATGCTGATCCGCGATTACTAGCGATTCCGGCTTCATGCAGTCGAGTTGCAGACTACAATCCGGACTACGATCGGCTTTCTGGGATTGGCTCCCCCTCGCGGGTTGGCAACCCTCTGTACCGACCATTGTATTACGTGTGAAGCCCTACCCATAAGGGCCATGAGGACTTGACGTCATCCCCACCTTCCTCCGGTTTGTCACCGGCGGTCCCATTAGAGTGCTCAACTAAATGTCGCAACTAATGGCAAGGGTTGCGCTCGTTGCGGGACTTAACCCAACATCTCACGACACGAGCTGACGACAGCCATGCAGCACCTGTGTCTAGGTTCCCTTTCGGGCACGTCCACATCTCTGCGGACTTCCTAGCATGTCAAGGGTAGGTTAA
>10TW_15640
TCACCCCAGTCATGAATCCTACCGTGGTAATCGTCTTCCTTGCGGTTAGACTAACTACTTCTGGTAAAACCCACTCCCATGGTGTGACGGGCGGTGTGTACAAGGCCCGGGAACGTATTCACCGCGACATGCTGATCCGCGATTACTAGCGATTCCGACTTCATGCAGTCGAGTTGCAGACTACAATCCGGACTACGATCGGCTTTCTGGGATTGGCTCCCCCTCGCGGGTTGGCAACCCTCTGTACCGACCATTGTATTACGTGTGAAGCCCTGGCCATAAGGGCCATGAGGACTTGACGTCATCCCCACCTTCCTCCGGTTTGTCACCGGCAGTCCCATTAAAGTGCCCAACTAAATGATGGCAATTAATGGCAAGGGTTGCGCTCGTTGCGGGACTTAACCCAACATCTCACGACACGAGCTGACGACAGCCATGCAGCACCTGTGTTACCGTTCTCTTTCGAGCACTTGAACATCTCTGCTCAATTCGGTACATGTCAAGGCCA
>10TW_15663
TCACCCCAGTCATCAACCCCGCCTTCGGCACCCTCCTCCCTTTCGGGTTAGAGTAATGACTTCGGGCGTGGCTCACTTCCATGGTGTGACGGGCGGTGTGTACAAGGCCCGGGAACGGATTCACCGCAGTATGCTGACCTGCGATTACTAGCGATTCCTCCTTCATGCAGGCGAGTTGCAGCCTGTAATCTGAACTGTGCCAGGGTTTATGAGATTCGCTCTCCCTCGCGGGTTGGCTGCTCTCTGTCCCTCGCATTGTAGTACGTGTGTCGCCCAGGACGTAAGGGCCATGCTGACTTGACGTCATCCTCACCTTCCTCCGGTTTGTCACCGGCAGTCTCGCTAGAGTTCCCAACTTAATGATGGCAACTAACGACGAGGGTTGCGCTCGTTGCGGGACTTAACCCAACATCTCACGACACGAGCTGACGACAGCCATGCAGCACCTGTCTTCTGGTTCCTTACGGCACTCTCCCCTTTCAAGGAGATT
>10TW_15685
TCACCCCAGTCATCAACCCCGCCTTCGGCACCCTCCTCCCCCGAAAGGGTTAGAGTAATGACTTCGGGCGTGGCTCACTTCCATGGTGTGACGGGCGGTGTGTACAAGGCCCGGGAACGGATTCACCGCAGTATGCTGACCTGCGATTACTAGCGATTCCTCCTTCATGCAGGCGAGTTGCAGCCTGCAATCTGAACTGTGCCAGGGTTTGTGAGATTCGCTCTCCCTCGCGGGTTGGCTGCTCTGTGTCCCTCGCATTGTAGTACGTGTGTCGCCCAGGACGTAAGGGCCATGCTGACTTGACGTCATCCTCACCTTCCTCCGGTTTGTCACCGGCAGTCTCGCTAGAGTTCCCAACTTAATGATGGCAACTAACGACGAGGGTTGCGCTCGTTGCGGGACTTAACCCAACATCTCACGACACGAGCTGACGACAGCCATGCAGCACCTGTCTTCTGGTTCCCTTACGGCACCTCTCCCCTTTCAAGGAGATT
>10TW_15712
TCACCCCAGTCATCAACCCCGCCTTCGGCACCCTCCTCCCCCGAAAGGGTTAGAGTAATGACTTCGGGCGTGGCTCACTTCCATGGTGTGACGGGCGGTGTGTACAAGGCCCGGGAACGGATTCACCGCAGTATGCTGACCTGCGATTACTAGCGATTCCTCCTTCATGCAGGCGAGTTGCAGCCTGCAATCTGAACTGTGCCAGGGTTTGTGAGATTCGCTCTCCCTCGCGGGTTGGCTGCTCTGTGTCCCTCGCATTGTAGTACGTGTGTCGCCCAGGACGTAAGGGCCATGCTGACTTGACGTCATCCTCACCTTCCTCCGGTTTGTCACCGGCAGTCTCGCTAGAGTTCCCAACTTAATGATGGCAACTAACGACGAGGGTTGCGCTCGTTGCGGGACTTAACCCAACATCTCACGACACGAGCTGACGACAGCCATGCAGCACCTGTCTTCTGGTTCCTTACGGCACTCTCCCCTTTCAAGGAGATT
>10TW_15733
TCACCTTCCTCTAAATGATAAGGTTTACCTGACTTTTCACGACCAAGCCGCCACAAGGACGGGCTCGGCCACGATCCGAAAGGTTCACCGGACCATTCAATCGGTAGGTGCGACGGGCGGTGTGTACAAAGGGCAGGGACGTAATCAGTGCGAGTTGTTGACTCGCGCTTACTAGGAATTCCTCGTTGAAGATTGTCATTGCAGGAATCTATCCCCATCACGACTGGCATTCACAGATTACCCATGCCTTTCGAGCACAGGGAGAACTCTCTGAACCAGTCAGTGTAGCGCGCGTGCGGCCCAGAACATCTAAGGGCATCACAGACCTGTTATTGCCTCCAACTTCCATGCACTTACCGTGCATAGTCCCTCTAAGAAGTCGAACCCCGCGAGTGCACAAGGCACTGCGTGACTATTTAGCAGGCGGAGGTCTCGTTCGTTATCGGAATTAACCAGACAAATCACTCCACCAACTAAGAACGGCCATGCACCACCACCCAT
>10TW_15776
TCACCCCAGTCATCAACCCCGCCTTCGGCACCCTCCTCCCCCGAAAGGGTTAGAGTAATGACTTCGGGCGTGGCTCACTTCCATGGTGTGACGGGCGGTGTGTACAAGGCCCGGGAACGGATTCACCGCAGTATGCTGACCTGCGATTACTAGCGATTCCTCCTTCATGCAGGCGAGTTGCAGCCTGCAATCTGAACTGTGCCAGGGTTTGTGAGATTCGCTCTCCCTCGCGGGTTGGCTGCTCTGTGTCCCTCGCATTGTAGTACGTGTGTCGCCCAGGACGTAAGGGCCATGCTGACTTGACGTCATCCTCACCTTCCTCCGGTTTGTCACCGGCAGTCTCGCTAGAGTTCCCAACTTAATGATGGCAACTAACGACGAGGGTTGCGCTCGTTGCGGGACTTAACCCAACATCTCACGACACGAGCTGACGACAGCCATGCAGCACCTGTCTTCCGGTTCCTTACGGCACTCTCCCCTTTCAAGGAGATT
>10TW_15783
TCATCCCAGTTACCAGCTACACCTTAGAACACTACCTCCCTTGCGGGTTGGTGCGTGCGCTTCGGGTGCGACCGGCTTCCATGATGTGACGGGCGGTGTGTACAAGACCCGGGAACGTATTCACGGCACCGTAGATGATGTGCCATTACTAGCGATTCCAACTTCATGGAGGCGAGTTGCAGCCTCCAATCCGAACTGGGCCCAGTTTTACAGATTTCCTCCACCTCGCGGTATTGGTTCTCATTGTACTGGGCATTGTAGTACGTGTGCAGCCCAAGGCGTAAGGGCCATACTGACCTGACGTCGTCCCCACCTTCCTCCCAGTTGATCTGGGCAGTCTGAATAGAGTTCCCACCATGACGTGCTGGCAACTATTCACAAGGGTTGTGCTCGTTGCGGGACTTAACCCAACATCTCACGACACGAGCTGACGACGGCCATGCAGCACCTGTGGAAGTTCCCCGGAAGGGTCACACGCTTTCACGTGCTTAGAAATCCAT
>10TW_15807
TCACCCTGGTCATTATCAGCACCTTAGTAGCTTCCCTACCCATAAAGGGTTGGGATCACCACTTTGGGTATTAACAACTCCCGTGGTGTGACGGGCGGTGTGTACAAGGCCCGGGAACGTATTCACCGCCATATAGCTGACTGGCGATTACTAGCGATTCCGGCTTCATGTAGGCGAGTTGCAGCCTACAATCCGAACTGAGGCTGAGTTTAGCAGATTGGCTTGCTCTCACGAGTTTGCTACCGATTGTCTCAGCCATTGTATTACGTGTGTAGCCCAGGATATAAGGGGCATGCTGACTTGACGTCATCCTCTCCTTCCTCCGGTTTACACCGGCAGTCTTTTTAGAAATTTAACTAAAACAAGGGTTAGCGCGTCGTTGCTAGACTTAACTATACACCTCACGGCACGAGCTGACGACAGCCATGCACCACCTGTAGCCGAGTTCCCTTTCGGGCACCAATCTTATACTCTAGAAAGTCCTCGGTATGTCAATCCCTGGTAAGGTTCTTCGCGTTG
>10TW_15833
TAGCCCTAGTTACTAGTTTTACCCTAGGCAGCTCCTTGCGGTTACCGACTTCAGGTACCCCCAGCTTCCATGGCTTGACGGGCGGTGTGTACAAGGCCCGGGAACGTATTCACCGCGCCATGGCTGATGCGCGATTACTAGCGATTCCAGCTTCACGGAGTCGAGTTGCAGACTCCGATCCGAACTGAGATAGTGTTTAAGGGATTCGCTCCTGGTCACCCAGTGGCTGCCCTCTGTCACTACCATTGTAGCACGTGTGTGGCCCAGGATGTAAGGGCCGTGATGACTTGACGTCGTCCCCACCTTCCTCACAGCTTACGCTGGCAGTTCTGCTAGAGTCCCCGGCATTACCCGTTGGCAACTAACAGTAGGGGTTGCGCTCGTTGCGGGACTTAACCCAACACCTCACGGCACGAGCTGACGACAGCCATGCAGCACCTTGAAAATTGTCCGAAGAAGGACACCTTTCGGCATCTGTCAATTCCCATTTAAACCCTGGTAAGGTTCCTCGCGTAT
>10TW_15850
TCACCCCAGTTACCGACCACTCCTTGGGGACCTGCCTCCCTTGCGGGTTAGCTCAGCCACTTCTGGAGCAATCGACTCCCATGGTGTGACGGGCGGTGTGTACAAGGCCCGGGAACGTATTCACCGCTGCCTGCTGATCAGCGATTACTAGCGATTCCGACTTCATGCAGTCGAGTTGCAGACTGCAATCCGTACTGAGGTCGGCTTTTCCCGATTCGCTCCCCCTCGCGGGTTAGCAGCGTTCTGTACCGACCATTGTAGCACGTGTGTAGCCCTGGACATAGGGGCCATGAGGACTTGACGTCATCCCCACCTTCCTCCGGCTTGACGCCGGCAGTCTCCTTAGAGTGCCCAGCCGAACTGATGGCAACTAAGGACAGGGGTTGCGCTCGTTGCGGGACTTAACCCAACATCTCACGACACGAGCTGACGACAGCCATGCAGCACCTGTCTACTGATTCTCTTGCGAGCACCCCCCTATTTCTAGCGGGTTCC
>10TW_15855
TAGTCCCAATCAGGAGTTTCATCTTCGGCACCAACTTAGTGTGGCGACTTCGGATGCCCCTCCCTTTCGTGGCTTGACGGGCGGTGTGTACAAGGCTCAGGAACACATTCACCGCGGTGTTGCTGACCCGCGATTACTAGCGATTCCAACTTCATGCAGGCGAGTTGCAGCCTGCAATCTTGAACTGGGGCGTACTTTTTGGGATTTGCTTGATCTTGCGATTTTGCGTCCCTCTGTATACGCCATTGTAGCACGTGTGCAGCCCTGGACATAAAGGCCATGAGGACTTGACGTCATCCCCACCTTCCTCCGGTTTGACACCGGCAGTCTCTCTAGAGTTCCCGGCATTACCCGCTGGCAACTAGAGACAAGGGTTGCGCTCGTTATCGGACTTAACCAGACATCTCACGACACGAGCTGACGACAGCCATGCAGCACCTGTGGTAAGTTCCGGACTGGATACCGTTCATTGGCCGTTTCCGGCAATTACTTCCTACCGTTTT
>10TW_15871
TCACCCCAGTCATCAACCCCGCCTTCGGCACCCTCCTCCCCCGAAAGGGTTAGAGTAATGACTTCGGGCGTGGCTCACTTCCATGGTGTGACGGGCGGTGTGTACAAGGCCCGGGAACGGATTCACCGCAGTATGCTGACCTGCGATTACTAGCGATTCCTCCTTCATGCAGGCGAGTTGCAGCCTGCAATCTGAACTGTGCCAGGGTTTGTGAGATTCGCTCTCCCTCGCGGGTTGGCTGCTCTGTGTCCCTCGCATTGTAGTACGTGTGTCGCCCAGGACGTAAGGGCCATGCTGACTTGACGTCATCCTCACCTTCCTCCGGTTTGTCACCGGCAGTCTCGCTAGAGTTCCCAACTTAATGATGGCAACTAACGACGAGGGTTGCGCTCGTTGCGGGACTTAACCCAACATCTCACGACACGAGCTGACGACAGCCATGCAGCACCTGTCTTCTGGTTCCTTACGGCACTCTCCCCTTTCAAGGAGATT
>10TW_15882
TCACCCCAGTCATCAACCCCGCCTTCGGCACCCTCCTCCCCCGAAAGGGTTAGAGTAATGACTTCGGGCGTGGCTCACTTCCATGGTGTGACGGGCGGTGTGTACAAGGCCCGGGAACGGATTCACCGCAGTATGCTGACCTGCGATTACTAGCGATTCCTCCTTCATGCAGGCGAGTTGCAGCCTGCAATCTGAACTGTGCCAGGGTTTGTGAGATTCGCTCTCCCTCGCGGGTTGGCTGCTCTGTGTCCCTCGCATTGTAGTACGTGTGTCGCCCAGGACGTAAGGGCCATGCTGACTTGACGTCATCCTCACCTTCCTCCGGTTTGTCACCGGCAGTCTCGCTAGAGTTCCCAACTTAATGATGGCAACTAACGACGAGGGTTGCGCTCGTTGCGGGACTTAACCCAACATTCTCACGACACGAGCTGACGACAGCCATGCAGCACCTGTCTTCTGGTTCCTTACGGCACTCTCCCCTTTGAAGGAGATT
>10TW_15901
TCATCCCAGTTACCGCTCATAGCGTAGGGCGCTGCCTCCTTGCGGTTGGCTTACGCACTTCGGCTACAAACGACTTCCATGATGTGACGGGCGGTGTGTACAAGGCCCGGGAACGTATTCACGGCGCCGTAGCTGATGCGCCATTACTAGCGATTCCGGCTTCATGGAGGCGAGTTGCAGCCTCCAATCCGAACTGGGCCCAGTTTTTGAGATTTCCTCCACCTCGCGGATTCGGATCATTCTGTACTGGGCATTGTAGTACGTGTGCAGCCCTGGTCGTAAGGGCCATACTGACTTGACGTCATCCCCACCTTCCTCCCCGTTTCACAGGGCAGTCTGTCCAGAGAGCCCGAAGGCAACAGGACACAGGGGTTGCGCTCGTTGCGGGACTTAACCCAACATCTCACGACACGAGCTGACGACAGCCATGCAGCACCTGTGCAAATTATCGGTATTGCTACCGACTCGCTAACTTTCATTAA
>10TW_15943
TCACCCCAGTCATCAACCCCGCCTTCGGCACCCTCCTCCCTTTCGGGTTAGAGTAATGACTTCGGGCGTGGCTCACTTCCATGGTGTGACGGGCGGTGTGTACAAGGCCCGGGAACGGATTCACCGCAGTATGCTGACCTGCGATTACTAGCGATTCCTCCTTCATGCAGGCGAGTTGCAGCCTGCAATCTGAACTGTGCCAGGGTTTATGAGATTCGCTCTCCCTCGCGGGTTGGCTGCTCTCTGTCCCTCGCATTGTAGTACGTGTGTCGCCCAGGACGTAAGGGCCATGCTGACTTGACGTCATCCTCACCTTCCTCCGGTTTGTCACCGGCAGTCTCGCTAGAGTTCCCAACTTAATGATGGCAACTAACGACGAGGGTTGCGCTCGTTGCGGGACTTAACCCAACATCTCACGACACGAGCTGACGACAGCCATGCAGCACCTGTCTTCTGGTTCCTTACGGCACTCTCCCCTTTCAAGGAGATT
>10TW_15963
TCTCCTTCCTCTAAGTGATGTGGTTTACTTGACTTTCCCAAAAGAACACGAGGCTCTCTCAGGTCCGAAAGGTTCACCGGACCACTCGAAATCGGTAGGAGCGACGGGCGGTGTGTACAAAGGGCAGGGACTTAATCAACGCAAGCTGATGACTTGCGCTTACTAGGCATTCCTCGTTCAAGATCAATAATTCCAAAGATCTATCCCCATCACGACGCATATTGTTGATTACCAGCTACCTCGCGGAGCCGGAAGAACTTGTTGTATGCGTCAGTGTAGCACGCGTGCGGCCCAGGACATCTAAGGGCATCACAGACCTGTTATTGCCTCAAACTTCCTTGTATTTGCTTACAAAGTCCCTCTAAGAAGTCGCCACCAATCATGATTGGAGCGACTATTTAGTAGGCTAAGGTCTCGTTCGTTAACGGAATTAACCAGACAAATCACTCCACCAACTAAGAACGACCATGCACCACCACCCATAGAATCAAGAAAGAGCTATCAAT
>10TW_15973
TCATCCCAGTTACCGCTCATACCTTAGGGCGCTGCCTCCTTGCGGTTGGCGCGCGCACTTCGGGTACAAACGACTCCCATGATGTGACGGGCGGTGTGTACAAGACCCGGGAACGTATTCACGGCGCCGTAGCTGATGCGCCATTACTAGCGATTCCGGCTTCATGGAGGCGAGTTGCAGCCTCCAATCCGAACTGGGCCCGACTTTGGTGATTTCCTCCACCTTGCGGTCTCGGATCCTTCTGTGTCGGGCATTGTAGTACGTGTGCAGCCCTGGCCGTAAGGGCCATACTGACTTGACGTCGTCCCCACCTTCCTCCCCGTTGAACAGGGCAGTCTGAACAGAGTGCCGGAGACTCACGTCTCCATGGCAACAGTTCACAGGGGTTGCGCTCGTTGCGGGACTTAACCCAACATCTCACGACACGAGCTGACGACAGCCATGCAGCACCTGTGCAAATTGTGTATTGCTACACTCACCGGCTTTCACCGGATT
>10TW_15990
TAGCCCCAGTCACTAGTTTTACCTTAGATAGCTCCCAGTAAAGTCACCATCTTCAGGTACCCCCAGCTCCCATGGCTTGACGGGCGGTGTGTACAAGGTCCGGGAACGTATTCACCGCGCCATGGCTGATGCGCGATTACTAGCGATTCCACCTTCATGGAGTCGAGTTCCAGACTCCAATCCGAACTGAGACCGGCTTTATAGGATTGGCTCCGCTTCACAGCTTCGCGACCCGTTGTACCGGCCATTGTAGCACGTGTGTAGCCCTGGGCATAAAGGCCATGATGACTTGACATCATCCCCACCTTCCTCGCGGCTTACGCCGGCAGTCTCTTCAGAGTCCCCACCTTAAATGCTGGCAACTGAAGATAGGGGTTGCGCTCGTTGCGGGACTTAACCCAACACCTCACGGCACGAGCTGACGACAGCCATGCAGCACCTTGCTTTGTGTCCCGAAGGAATGTATGCTTTCACACACAGGCACTCGCATT
>10TW_16018
TCACCCCAGTCATCAACCCCGCCTTCGGCACCCTCCTCCCCCGAAAGGGTTAGAGTAATGACTTCGGGCGTGGCTCACTTCCATGGTGTGACGGGCGGTGTGTACAAGGCCCGGGAACGGATTCACCGCAGTATGCTGACCTGCGATTACTAGCGATTCCTCCTTCATGCAGGCGAGTTGCAGCCTGCAATCTGAACTGTGCCAGGGTTTGTGAGATTCGCTCTCCCTCGCGGGTTGGCTGCTCTGTGTCCCTCGCATTGTAGTACGTGTGTCGCCCAGGACGTAAGGGCCATGCTGACTTGACGTCATCCTCACCTTCCTCCGGTTTGTCACCGGCAGTCTCGCTAGAGTTCCCAACTTAATGATGGCAACTAACGACGAGGGTTGCGCTCGTTGCGGGACTTAACCCAACATCTCACGACACGAGCTGACGACAGCCATGCAGCACCTGTCTTCTGGTTCCTTACGGCACTCTCCCCTTTCAAGGAGATT
>10TW_16087
TCACCCCAGTCATCAACCCCGCCTTCGGCACCCTCCTCCCCCGAAAGGGTTAGAGTAATGACTTCGGGCGTGGCTCACTTCCATGGTGTGACGGGCGGTGTGTACAAGGCCCGGGAACGGATTCACCGCAGTATGCTGACCTGCGATTACTAGCGATTCCTCCTTCATGCAGGCGAGTTGCAGCCTGCAATCTGAACTGTGCCAGGGTTTGTGAGATTCGCTCTCCCTCGCGGGTTGGCTGCTCTGTGTCCCTCGCATTGTAGTACGTGTGTCGCCCAGGACGTAAGGGCCATGCTGACTTGACGTCATCCTCACCTTCCTCCGGTTTGTCACCGGCAGTCTCGCTAGAGTTCCCAACTTAATGATGGCAACTAACGACGAGGGTTGCGCTCGTTGCGGGACTTAACCCAACATCTCACGACACGAGCTGACGACAGCCATGCAGCACCTGTCTTCTGGTTCCTTACGGCACTCTCCCCTTTCAAGGAGATT
>10TW_16097
TCACCCCAGTCATCAACCCCGCCTTCGGCACCCTCCTCCCCCGAAAGGGTTAGAGTAATGACTTCGGGCGTGGCTCACTTCCATGGTGTGACGGGCGGTGTGTACAAGGCCCGGGAACGGATTCACCGCAGTATGCTGACCTGCGATTACTAGCGATTCCTCCTTCATGCAGGCGAGTTGCAGCCTGCAATCTGAACTGTGCCAGGGTTTGTGAGATTCGCTCTCCCTCGCGGGTTGGCTGCTCTGTGTCCCTCGCATTGTAGTACGTGTGTCGCCCAGGACGTAAGGGCCATGCTGACTTGACGTCATCCTCACCTTCCTCCGGTTTGTCACCGGCAGTCTCGCTAGAGTTCCCAACTTAATGATGGCAACTAACGACGAGGGTTGCGCTCGTTGCGGGACTTAACCCAACATCTCACGACACGAGCTGACGACAGCCATGTAGCACCTGTCTTCCGGTTCCTTACGGCACTCTCCCCTTTCAAGGAGATT
>10TW_16101
TAGTCCCAATCACGAAGTTTGCCCTAGGCACCTGCCTCCTTACGGTTAGCACAGCGACTTCAGGCACCCCCCGCTTTCGTGGCTTGACGGGCGGTGTGTACAAGGCTCAGGAACATATTCACCGCAGCATAGCTGATCTGCGATTACTAGCGATTCCAGCTTCATGCAGGCGAGTTGCAGCCTGCAATCCGAACTGAGCGACACTTTTTGAGATTAGCTCCCCCTCGCGGGTTTGCTGCCCTTTGTATGCCGCATTGTATGACGTGTGCAGCCCTGGACATAAAGGCCATGATGACTTGACGTCGTCCCCACCTTCCTCCGGTTTGACACCGGCGGTCTCCTTAGAGTCCCCAACTGAATGCTGGCAACTAAGGACAAGGGTTGCGCTCGTTAAGCGACTTAACGCGACGTCTCACGACACGAGCTGACGACAGCCATGCAGCACCTGTGCATGTTCCACCCGAAGGCGTGGCCCAGCTTT
>10TW_16145
TAGCCCCAGTCACCGATTTCGCCTTCGACGGTATCACTACCGGCTTCGGGCGCCCTCGACTCCCATGGCTTGACGGGCGGTGTGTACAAGGCCCGGGAACGTATTCACCGCGGCGTGCTGATCCGCGATTACTAGCGATTCCATCTTCATGCAGTCGAGTTGCAGACTGCAATCCGAACTGAGATCGGTTTTGGGGATTATCTCCGGCTCGCGCCTTCGCCCATTGTACCGACCATTGTATCACGTGTGTAGCCCCAGACGTAAGGGCCATGATGACTTGACGTCATCCCCACCTTCCTCTCTACTTGCGTAGGCAGTCTCCCTAGAGTGCCCAGCTTAACCTGATGGCAACTAAGGATAGGGGTTGCGCTCGTTGCGGGACTTAACCCAACATCTCACGACACGAGCTGACGACAGCCATGCAGCACCTCTCTACGCTCCCTTGCGGGTCAGTCGACTTTCATCTCTTTACTACGTAGACTTCAAGCCTGGGTAAGGTTTCCG
>10TW_16175
TCATCCCAGTTACCGCTCATAGCGTAGGGCGCTGCCTCCTTACGGTTGGCTTACGCACTTCGGCTACAAACAACTTCCATGATGTGACGGGCGGTGTGTACAAGGCCCGGGAACGTATTCACGGCGCCGTAGCTGATGCGCCATTACTAGCGATTCCGGCTTCATGGAGGCGAGTTGCAGCCTCCAATCCGAACTGGGCCCAGTTTTTGAGATTTCCTCCACCTCGCGGATTCGGATCATTCTGTACTGGGCATTGTAGTACGTGTGTAGCCCTGGACGTAAGGGCCATGATGACTTGACGTCGTCCCCTCCTTCCTCTCTGCTTGCGCAGGCAGTTGAAATAGAGTCCTCAGCTTAACCTGTTAGCAACTATTCCCAGGGGTTGCGCTCGTTGCGGGACTTAACCCAACACCTCACGGCACGAGCTGACGACAGCCATGCAGCACCTTCATACCCGCCATTGCTGGCTCACTCATCTCTGAA
>10TW_16279
TCACCCCAGTCATCAACCCCGCCTTCGGCACCCTCCTCCCCCGAAAGGGTTAGAGTAATGACTTCGGGCGTGGCTCACTTCCATGGTGTGACGGGCGGTGTGTACAAGGCCCGGGAACGGATTCACCGCAGTATGCTGACCTGCGATTACTAGCGATTCCTCCTTCATGCAGGCGAGTTGCAGCCTGCAATCTGAACTGTGCCAGGGTTTGTGAGATTCGCTCTCCCTCGCGGGTTGGCTGCTCTGTGTCCCTCGCATTGTAGTACGTGTGTCGCCCAGGACGTAAGGGCCATGCTGACTTGACGTCATCCTCACCTTCCTCCGGTTTGTCACCGGCAGTCTCGCTAGAGTTCCCAACTTAATGATGGCAACTAACGACGAGGGTTGCGCTCGTTGCGGGACTTAACCCAACATCTCACGACACGAGCTGACGACAGCCATGCAGCACCTGTCTTCCGGTTCCTTACGGCACTCTCCCCTTTCAAGGAGATT
>10TW_16285
TCACCCCAGTCATCAACCCCGCCTTCGGCACCCTCCTCCCTTTCGGGTTAGAGTAATGACTTCGGGCGTGGCTCACTTCCATGGTGTGACGGGCGGTGTGTACAAGGCCCGGGAACGGATTCACCGCAGTATGCTGACCTGCGATTACTAGCGATTCCTCCTTCATGCAGGCGAGTTGCAGCCTGCAATCTGAACTGTGCCAGGGTTTATGAGATTCGCTCTCCCTCGCGGGTTGGCTGCTCTGTGTCCCTCGCATTGTAGTACGTGTGTCGCCCAGGACGTAAGGGCCATGCTGACTTGACGTCATCCTCACCTTCCTCCGGTTTGTCACCGGCAGTCTCGCTAGAGTTCCCAACTTAATGATGGCAACTAACGACGAGGGTTGCGCTCGTTGCGGGACTTAACCCAACATCTCACGACACGAGCTGACGACAGCCATGCAGCACCTGTCTTCTGGTTCCTTACGGCACTCTCCCCTTTCAAGGAGATT
>10TW_16307
TCACCCCAGTTGCTGACTATACCTTGGTCAAACGCCTCCTTGCGGTTAGCAATCTGCTTTAAGGTAGAACCAACTTCCATGGTGTGACGGGCGGTGTGTACAAGACCCGGGAACGTATTCACCGTAGCACGCTGATCTACGATTACTAGCGATTCCAGCTTCATGCACTCGAGTTGCAGAGTGCAATCCGAACTGAGGTAGATTTTTGAGTTTAGCTTAGCGTCGCCACTTTGCATCTCATTGTCACTACCATTGTAGCACGTGTGTAGCCCAACCCGTAAGGGCCATGAGGACTTGACGTCATCCCCACCTTCCTCCAGCTTATCACTGGCAGTTCTTTCAGAGTGCCCAGCATGACCTGATGGCAACTAAAAGTAGGGGTTGCGCTCGTTGCGGGACTTAACCCAACATCTCACGACACGAGCTGACGACAGCCATGCAGCACCTGTGTTCTGTCCGGCCGAACCGAAAAGTCTAGTTTCCTAAA
>10TW_16312
TCATCCCAGTCATCGGCCTTACCTTAGGCGCCTCTCCCCTTGCGGTTAAGTCAGCGACTTCGGGTAAAACCAACTCCCATGATGTGACGGGCGGTGTGTACAAGGCCCGGGAACGTATTCACGACGTTGTTGCTGACACGTCATTACTAGCAATTCCAACTTCATGTAGTCGAGTTGCAGACTACAATCCGAACTGGGATCGGTTTTACGGATTTGCTCCACCTTGCGGTCTTGCTGCCTTCTGTACCGACCATTGTAGCACGTGTGTAGCCCCAGATATAAAGGCCATGCGGACTTGACGTCATCCTCACCTTCCTCCTGGTTAACCCAGGCAGTCTCATTAGAGTTCCCACCTTAAATGTTGGCAACTAATGATAAGGGTTGCGCTCGTTGCGGGACTTAACCCAACACCTCACGGCACGAGCTGACGACAGCCATGCAGCACCTGTACAAAGACCCTTGCGGGAGACCTGATTTCTCAGGCTGTCCTCTGTATTTCAAATCTGGGTAAGGTT
>10TW_16316
TCACCCCAGTCATCAACCCCGCCTTCGGCACCCTCCTCCCTTTCGAGTTAGAGTAATGACTTCGGGCGTGGCTCACTTCCATGGTGTGACGGGCGGTGTGTACAAGGCCCGGGAACGGATTCACCGCAGTATGCTGACCTGCGATTACTAGCGATTCCTCCTTCATGCAGGCGAGTTGCAGCCTGCAATCTGAACTGTGCCAGGGTTTGTGAGATTCGCTCTCCCTCGCGGGTTGGCTGCTCTGTGTCCCTCGCATTGTAGTACGTGTGTCGCCCAGGACGTAAGGGCCATGCTGACTTGACGTCATCCTCACCTTCCTCCGGTTTGTCACCGGCAGTCTCGCTAGAGTTCCCAACTTAATGATGGCAACTAACGACGAGGGTTGCGCTCGTTGCGGGACTTAACCCAACATCTCACGACACGAGCTGACGACAGCCATGCAGCACCTGTCTTCTGGTTCCTTACGGCACTCTCCCCTTTCAAGGAGATTCC
>10TW_16343
TAGTCCCAGTCACCAGCCTCGCCGTGGGCACCCATGAATTTGGGCGACTTCGGGCGCTGCCAGCTCCCATGACTTGACGGGCGGTGTGTACAAGGCTCAGGAACATATTCACCGCGGCGTAGCTGATCCGCGATTACTAGCGATTCCGACTTCAAGGAGGCGGGTTGCAGCCCCCTATCTGAACTGGGGCGGACTTTAAGCGATTTGCTCCACCTTGCGGTCTTGCATCGTTCTGTATCCGCCATTGTAGCACGTGTGCAGCCCCAGGCATAAGGGCCATGAGGACTTGACGTCATCCCCACCTTCCTCCGGTTTGACACCGGCAGTCTCGCTAGAGTCCTCAGCATTACCTGTTAGCAACTAACGATAGGGGTTTCGCTCGTTGAGGGACTTAACCCGACACTTCACAGCACGAGCTGACGACAGCCATGCAGCACCTGTCCAAGTTCCGGTCTTGCGACTGTTATCCTAATTTCATAGGACTAAT
>10TW_16365
TAGCCCCAGTCATCGATTTTACCCTAGGCAGCTCCTTACGGTTACCGACTTTAGGTACACCCGACTCCCATGGCTTGACGGGCGGTGTGTGCAAGGTCCGGGAACGTATTCACCGTATCATTGCTGATATACGATTACTAGCGATTCCAGCTTCACGAAGTCGAGTTGCAGACTTCGATCTGAACTGAGAGCAGGTTTTTGGGATTGGCTTCATATCACTATGTTGCAGCCCTTTGTCCTGCCCATTGTAGCACGTGTGTAGCCCTGGGCATAAAGGCCATGATGACTTGACATCATCCCCTCCTTCCTCACGCCTTACGGCGGCAGTTTCATTAGAGTTCCCAGCATTACCTGTTGGCAACTAATGATAGGGGTTGCGCTCGTTGCGGGACTTAACCCAACACCTCACGGCACGAGCTGACGACAGCCATGCAGCACCTTACTGGCAGTGTATTGCTACAAAGTGAGCTTTCACCCACGGTCTCCC
>10TW_16387
TCACCCCAGTCATCAACCCCGCCTTCGGCACCCTCCTCCCCCGAAAGGGTTAGAGTAATGACTTCGGGCGTGGCTCACTTCCATGGTGTGACGGGCGGTGTGTACAAGGCCCGGGAACGGATTCACCGCAGTATGCTGACCTGCGATTACTAGCGATTCCTCCTTCATGCAGGCGAGTTGCAGCCTGCAATCTGAACTGTGCCAGGGTTTGTGAGATTCGCTCTCCCTCGCGGGTTGGCTGCTCTGTGTCCCTCGCATTGTAGTACGTGTGTCGCCCAGGACGTAAGGGCCATGCTGACTTGACGTCATCCTCACCTTCCTCCGGTTTGTCACCGGCAGTCTCGCTAGAGTTCCCAACTTAATGATGGCAACTAACGACGAGGGTTGCGCTCGTTGCGGGACTTAACCCAACATCTCACGACACGAGCTGACGACAGCCATGCAGCACCTGTCTTCTGGTTCCTTACGGCACTCTCCCCTTTCAAGGAGATT
>10TW_16443
TCACCCCAGTCATCAACCCCGCCTTCGGCACCCTCCTCCCCCGAAAGGGTTAGAGTAATGACTTCGGGCGTGGCTCACTTCCATGGTGTGACGGGCGGTGTGTACAAGGCCCGGGAACGGATTCACCGCAGTATGCTGACCTGCGATTACTAGCGATTCCTCCTTCATGCAGGCGAGTTGCAGCCTGCAATCTGAACTGTGCCAGGGTTTGTGAGATTCGCTCTCCCTCGCGGGTTGGCTGCTCTGTGTCCCTCGCATTGTAGTACGTGTGTCGCCCAGGACGTAAGGGCCATGCTGACTTGACGTCATCCTCACCTTCCTCCGGTTTGTCACCGGCAGTCTCGCTAGAGTTCCCAACTTAATGATGGCAACTAACGACGAGGGTTGCGCTCGTTGCGGGACTTAACCCAACATCTCACGACACGAGCTGACGACAGCCATGCAGCACCTGTCTTCTGGTTCCTTACGGCACTCTCCCCTTTCAAGGAGATT
>10TW_16472
TCACCCCAGTCACTAGCCCTGCCTTAGGCATCCTCCTCCTCGAAAGGTTGGAGTAACGACTTCGGGCGTGACCAGCTCCCATGGTGTGACGGGCGGTGTGTACAAGGCCCGGGAACGAATTCACCGCAGTATGCTGACCTGCGATTACTAGCGATTCCTCCTTCATGCAGGCGAGTTTCAGCCTGCAATCTGAACTGAGGCCGGGTTTGCTGGGATTCGCTTGTCCTCGCGGATTAGCTGCCCGTTGTCCCGACCATTGTAGTACGTGTGTAGCCCAAGACGTAAGGGGCATGCTGACTTGACGTCATCCCCACCTTCCTCCGGTTTGTCACCGGCAGTCTCTCTAGAGTTCCCAACTTAATGATGGCAACTAAAGACGAGGGTTGCGCTCGTTGCGGGACTTAACCCAACATCTCACGACACGAGCTGACGACAGCCATGCACCACCTGTGTTCTAGCTCCCTAAGGCACTCTCAACTTTCATCAAGATTCTAGACA
>10TW_16480
TCACCCCAATCACCGACCCCACCTTAGACGGCTCCTTCCTTGCGGTTAGGCCACCGGCTTTGGGTGTTGCCGACTTTCGTGGTGTGACGGGCGGTGTGTACAAGGCCCGGGAACGTATTCACCCCGGCGTGCTGATCCGGGATTACTAGCAACTCCAGCTTCATGAAGTCGAGTTGCAGACTTCAATTCGAACTGAGACCGACTTTATGGGATTAGCTAACTCTCGCGAGCAGGCAACCCTTTGTATCGGCCATTGTAGCGTGTTTGCAGCCCTAGACATAAGGGGCATGAGGACTTGACGTCATCCCCACCTTCCTCCGAGTTAACCCCGGCAGTCTCCAATGAGTCCCCAACATAACTTGCTGGCAACATTGGATAAGGGTTGCGCTCGTTGCGGGACTTAACCCAACATCTCACGACACGAGCTGACGACAGCCATGCACCACCTGTGTTTGGCCCTTGCGGACACAACATCTCTGCTGCTTTTCCAAACATGTCAAACCTGGTAAGGTTTTCGCGT
>10TW_16508
TCACCCCAGTCATGAATCCTACCGTGGTAATCGTCTTCCTTGCGGTTAGACTAACTACTTCTGGTAAAACCCACTCCCATGGTGTGACGGGCGGTGTGTACAAGGCCCGGGAACGTATTCACCGCGACATGCTGATCCGCGATTACTAGCGATTCCGACTTCATGCAGTCGAGTTGCAGACTACAATCCGGACTACGATCGGCTTTCTGGGATTGGCTCCCCCTCGCGGGTTGGCAACCCTCTGTACCGACCATTGTATTACGTGTGAAGCCCTGGCCATAAGGGCCATGAGGACTTGACGTCATCCCCACCTTCCTCCGGTTTGTCACCGGCAGTCCCATTAAAGTGCCCAACTAAATGATGGCAATTAATGGCAAGGGTTGCGCTCGTTGCGGGACTTAACCCAACATCTCACGACACGAGCTGACGACAGCCATGCAGCACCTGTGTTACCGTTCTCTTTCGAGCACTTGAACATCTCTGCTCAATTCGGTACATGTCAAGGCCTA
>10TW_16517
TAGCCCCAATTATCGGTTTTACTCTAGGCGGCGCCTTACGGCTACCGACTTTAAATACCCCCAACTTTCATGGCTTGACGGGCGGTGTGTACAAGGCCCGGGAACGTATTCACCGCGCCATTGCTGATGCGCGATTACTAGCGAATCCAGCTTCATGGGGTCGAGTTGCAGACCCCAATCCGAACTGAGACTATTTTTGAAGATTTGCATCATGTTGCCATGTAGCTGCCCTCTGTAATAGCCATTGTAGCACGTGTGTAGCCCAGGACGTAAGGGCCGTGATGACTTGACGTCATCCCCACCTTCCTCACCGCTTGCGCGGGCAGTTCCACTAGAGTCCCCGGCCGAACCGCTGGCAACTAATGGTAGGGGTTGCGCTCGTTGCGGGACTTAACCCAACACCTCACGGCACGAGCTGACGACAGCCATGCAGCACCTAGTTTCGGGTCATTGCTGACTAACTCCTTTCAGAGTTATTCCCTAACTTTCAAGCCCTGGTAAGGTTCCTCGCGTATCA
>10TW_16548
TAGCCCTAGTTACCAGTTTTACCCTAGGCAGCTCCTTGCGGTCACCGACTTCAGGCACCCCCAGCTTCCATGGCTTGACGGGCGGTGTGTACAAGGCCCGGGAACGTATTCACCGGATCATGGCTGATATCCGATTACTAGCGATTCCAGCTTCACGGAGTCGAGTTGCAGACTCCGATCCGAACTGAGAACGGTTTTGTAGATTCGCTCCTACTCACGTAGTGGCTGCTCTCTGTACCGTCCATTGTAGCACGTGTGTAGCCCAAGGCGTAAGGGCCGTGATGATTTGACGTCATCCCCACCTTCCTCACAGTTTGCACTGGCAGTCTTGTTAGAGTTCCCGACTTGACTCGCTGGCAACTAACAACAGGGGTTGCGCTCGTTATAGGACTTAACCTGACACCTCACGGCACGAGCTGACGACAACCATGCAGCACCTTGTAATTTGCTTGCGAAAGATCTGTTTCCAAATCGGTCAAACTACATTTAAGCCTTGGTAAGGTT
>10TW_16605
TCACCCCAGTCATCAACCCCGCCTTCGGCACCCTCCTCCCTTTCGGGTTAGAGTAATGACTTCGGGCGTGGCTCACTTCCATGGTGTGACGGGCGGTGTGTACAAGGCCCGGGAACGGATTCACCGCAGTATGCTGACCTGCGATTACTAGCGATTCCTCCTTCATGCAGGCGAGTTGCAGCCTGCAATCTGAACTGTGCCAGGGTTTATGAGATTCGCTCTCCCTCGCGGGTTGGCTGCTCTCTGTCCCTCGCATTGTAGTACGTGTGTCGCCCAGGACGTAAGGGCCATGCTGACTTGACGTCATCCTCACCTTCCTCCGGTTTGTCACCGGCAGTCTCGCTAGAGTTCCCAACTTAATGATGGCAACTAACGACGAGGGTTGCGCTCGTTGCGGGACTTAACCCAACATCTCACGACACGAGCTGACGACAGCCATGCAGCACCTGTCTTCTGGTTCCTTACGGCACTCTCCCCTTTCAAGGAGATT
>10TW_16613
TCACCCCAGTCATCAACCCCGCCTTCGGCACCCTCCTCCCCCGAAAGGGTTAGAGTAATGACTTCGGGCGTGGCTCACTTCCATGGTGTGACGGGCGGTGTGTACAAGGCCCGGGAACGGATTCACCGCAGTATGCTGACCTGCGATTACTAGCGATTCCTCCTTCATGCAGGCGAGTTGCAGCCTGCAATCTGAACTGTGCCAGGGTTTGTGAGATTCGCTCTCCCTCGCGGGTTGGCTGCTCTGTGTCCCTCGCATTGTAGTACGTGTGTCGCCCAGGACGTAAGGGCCATGCTGACTTGACGTCATCCTCACCTTCCTCCGGTTTGTCACCGGCAGTCTCGCTAGAGTTCCCAACTTAATGATGGCAACTAACGACGAGGGTTGCGCTCGTTGCGGGACTTAACCCAACATCTCACGACACGAGCTGACGACAGCCATGCAGCACCTGTCTTCTGGTTCCTTACGGCACTCTCCCCTTTCAAGGAGATT
>10TW_16643
TCACCCCAGTCACTGAGCCTACCGTGGCTGGCTGCCTCCTCTTGCGAGGTTGGCGCACCATCTTAGGGTAGACCCAATTCCCATGGTGTGACGGGCGGTGTGTACAAGGCCCGGGAACGTATTCACCGCGTCATGCTGTTACGCGATTACTAGCGATTCCGACTTCATGGGGTCGAGTTGCAGACCCCAATCCGAACTGAGATGGCTTTTTGGGATTGGCCCATTGTCACCACCATTGTAGCACGTGTGTAGCCCAACCCGTAAGGGCCATGAGGACTTGACGTCATCCACACCTTCCTCCGGCTTATCACCGGCAGTTCTCCTAGAGTGCCCAACTGAATGCTGGCAACTAAGAGTGTGGGTTGCGCTCGTTGCCCGGACTTAACCGAACATCTCACGACACGAGCTGACGACAGCCATGCAGCACCTGTGTGGTATCCAGCCGAACTGAAAGGACCGTCTCCGGTCCCGCGATACCCATGTCAAGGGTTGGTAAGGTT
>10TW_16742
TAGTCCCAATTGCAGAGTTCATCTTAGGCGCCTGGCTCCTTGCGGTTACCTCAGCGACTTCGGATGCCCCCCACTTTCGTGGCTTGACGGGCGGTGTGTACAAGGCTCAGGAACACATTCACCGCGGTATGCTGACCCGCGATTACTAGCGATTCCAGCTTCATGCAGGCGAGTTGCAGCCTGCAATCCGAACTAGGGCACGTTTTTTGGGATTTGCTGGCTCTCACGAGTTTGCATCCCTTTGTGCGTGCCATTGTAGGACGTGTGCAGCCCTAGTCATAAGGGCCATGAGGACTTGACGTCATCCCCACCTTCCTCCGGTTTAACACCGGCGGTCTCACTAGAGTCCCCACCATTACGTGCTGGCAACTAGTGACAAGGGTTTCGCTCGTTAAGCGACTTAACGCGACATCTCACGACACGAGCTGACGACAGCCATGCAGCACCTGTGCTTGTTCCACCGAAGGCGTGGCCCTGCTTTCACAGGGTTAA
>10TW_16806
TCACCCCAGTCACGAACCCTGCCGTGGTAATCGCCCTCCTTGCGGTTAGGCTAACTACTTCTGGCAGAACCCGCTCCCATGGTGTGACGGGCGGTGTGTACAAGACCCGGGAACGTATTCACCGTGACATTCTGATCCACGATTACTAGCGATTCCGACTTCACGTAGTCGAGTTGCAGACTACGATCCGGACTACGACTGGCTTTGTGGGATTAGCTCCCCCTCGCGGGTTGGCAACCCTTTGTACCAGCCATTGTATGACGTGTGTAGCCCCACCTATAAGGGCCATGAGGACTTGACGTCATCCCCACCTTCCTCCGGCTTGTCACCGGCAGTCTCATTAGAGTGCCCAACTAAATGTAGCAACTAATGACAAGGGTTGCGCTCGTTGCGGGACTTAACCCAACATCTCACGACACGAGCTGACGACAGCCATGCAGCACCTGTGTTACGGCTCTCTTTCGAGCACTCCTCTATCTCTAAAGGATTCCGTACATGTCAAAGGTGGGTAAGGTTTTTCG
>10TW_16851
TCACCCCAGTCATCAACCCCGCCTTCGGCACCCTCCTCCCCCGAAAGGGTTAGAGTAATGACTTCGGGCGTGGCTCACTTCCATGGTGTGACGGGCGGTGTGTACAAGGCCCGGGAACGGATTCACCGCAGTATGCTGACCTGCGATTACTAGCGATTCCTCCTTCATGCAGGCGAGTTGCAGCCTGCAATCTGAACTGTGCCAGGGTTTGTGAGATTCGCTCTCCCTCGCGGGTTGGCTGCTCTGTGTCCCTCGCATTGTAGTACGTGTGTCGCCCAGGACGTAAGGGCCATGCTGACTTGACGTCATCCTCACCTTCCTCCGGTTTGTCACCGGCAGTCTCGCTAGAGTTCCCAACTTAATGATGGCAACTAACGACGAGGGTTGCGCTCGTTGCGGGACTTAACCCAACATCTCACGACACGAGCTGACGACAGCCATGCAGCACCTGTCTTCTGGTTCCTTACGGCACTCTCCCCTTTCAAGGAGATT
>10TW_16852
TCATCCCAATCACCAGCATCACCTTAGGGCGCCGCATCCATTACTGGTTAGCAAACGCACTTCGGGCGAAACCGGCTTTCATGATGTGACGGGCGGTGTGTACAAGGCCCGGGAACGTATTCACGGCGCCGTAGCTGATGCGCCATTACTAGCGATTCCAACTTCATGTAGTCGAGTTGCAGACTACAATCTGAACTGGGCCTGGTTTTAAGGATTTGCTCAACCTCACGGTATTGCTTCCCTCTGTACCAGGCATTGTAGTACGTGTGCAGCCCTAGCCGTAAGGGCCATCCTGACTTGACGTCATCCCCACCTTCCCACCCTCAAAGAGGGTTTGTCTCCCTAGAGTGCCCAACTTAATGATGGCAACTAAGGACAGGGGTTGCGCTCGTTGCGCGACTTAACGCAACATCTCACGACACGAGCTGACGACAGCCATGCAGCACCTGTGCACAAGTCTCTTGCGAGAAGAACATCTTTCAATGTTTTG
>10TW_16860
TCACCCCAGTCATCAACCCCGCCTTCGGCACCCTCCTCCCCCGAAAGGGTTAGAGTAATGACTTCGGGCGTGGCTCACTTCCATGGTGTGACGGGCGGTGTGTACAAGGCCCGGGAACGGATTCACCGCAGTATGCTGACCTGCGATTACTAGCGATTCCTCCTTCATGCAGGCGAGTTGCAGCCTGCAATCTGAACTGTGCCAGGGTTTGTGAGATTCGCTCTCCCTCGCGGGTTGGCTGCTCTGTGTCCCTCGCATTGTAGTACGTGTGTCGCCCAGGACGTAAGGGCCATGCTGACTTGACGTCATCCTCACCTTCCTCCGGTTTGTCACCGGCAGTCTCGCTAGAGTTCCCAACTTAATGATGGCAACTAACGACGAGGGTTGCGCTCGTTGCGGGACTTAACCCAACATCTCACGACACGAGCTGACGACAGCCATGCAGCACCTGTCTTCTGGTTCCTTACGGCACTCTCCCCTTTCAAGGAGATT
>10TW_16907
TCACCCCAGTCATCAACCCCGCCTTCGGCACCCTCCTCCCCCGAAAGGGTTAGAGTAATGACTTCGGGCGTGGCTCACTTCCATGGTGTGACGGGCGGTGTGTACAAGGCCCGGGAACGGATTCACCGCAGTATGCTGACCTGCGATTACTAGCGATTCCTCCTTCATGCTGGCGAGTTGCAGCCTGCAATCTGAACTGTGCCAGGGTTTGTGAGATTCGCTCTCCCTCGCGGGTTGGCTGCTCTGTGTCCCTCGCATTGTAGTACGTGTGTCGCCCAGGACGTAAGGGCCATGCTGACTTGACGTCATCCTCACCTTCCTCCGGTTTGTCACCGGCAGTCTCGCTAGAGTTCCCAACTTAATGATGGCAACTAACGACGAGGGTTGCGCTCGTTGCGGGACTTAACCCAACATCTCACGACACGAGCTGACGACAGCCATGCAGCACCTGTCTTCTGGTTCCTTACGGCACTCTCCCCTTTCAAGGAGATT
>10TW_16909
TAGTCCCAATCGCAGAGTTCATCTTAGGCGCCTGGCTCCTTTCGGTTACCGCAGCGACTTCGGATGCCCCCCACTTTCGTGGCTTGACGGGCGGTGTGTACAAGGCTCAGGAACACATTCACCGCGGTATGCTGACCCGCGATTACTAGCGATTCCAGCTTCATGCAGGCGAGTTGCAGCCTGCAATCCGAACTAGGGCACGTTTTTTGGGATTTGCTGGCTCTCGCGAGTTTGCATCCCTTTGTGCGTGCCATTGTAGGACGTGTGCAGCCCTAGTCATAAGGGCCATGAGGACTTGACGTCATCCCCACCTTCCTCCGGTTTAACACCGGCGGTCTCACTAGAGTCCCCACCATTACGTGCTGGCAACTAGTGACAAGGGTTTCGCTCGTTAAGCGACTTAACGCGACATCTCACGACACGAGCTGACGACAGCCATGCAGCACCTGTGCATGTTCCACCCGAAGGCGTGGCCCTGCTTTCACAGGGTTAA
>10TW_16922
TCACCCCAGTCATCAACCCCGCCTTCGGCACCCTCCTCCCCCGAAAGGGTTAGAGTAATGACTTCGGGCGTGGCTCACTTCCATGGTGTGACGGGCGGTGTGTACAAGGCCCGGGAACGGATTCACCGCAGTATGCTGACCTGCGATTACTAGCGATTCCTCCTTCATGCAGGCGAGTTGCAGCCTGCAATCTGAACTGTGCCAGGGTTTGTGAGATTCGCTCTCCCTCGCGGGTTGGCTGCTCTGTGTCCCTCGCATTGTAGTACGTGTGTCGCCCAGGACGTAAGGGCCATGCTGACTTGACGTCATCCTCACCTTCCTCCGGTTTGTCACCGGCAGTCTCGCTAGAGTTCCCAACTTAATGATGGCAACTAACGACGAGGGTTGCGCTCGTTGCGGGACTTAACCCAACATCTCACGACACGAGCTGACGACAGCCATGCAGCACCTGTCTTCTGGTTCCTTACGGCACTCTCCCCTTTCAAGGAGATT
>10TW_16955
TCACCCCAGTCATGAATCCTACCGTGGTAATCGTCTTCCTTGCGGTTAGACTAACTACTTCTGGTAAAACCCACTCCCATGGTGTGACGGGCGGTGTGTACAAGGCCCGGGAACGTATTCACCGCGACATGCTGATCCGCGATTACTAGCGATTCCGACTTCATGCAGTCGAGTTGCAGACTACAATCCGGACTACGATCGGCTTTCTGGGATTGGCTCCCCCTCGCGGGTTGGCAACCCTCTGTACCGACCATTGTATTACGTGTGAAGCCCTGGCCATAAGGGCCATGAGGACTTGACGTCATCCCCACCTTCCTCCGGTTTGTCACCGGCAGTCCCATTAAAGTGCCCAACTAAATGATGGCAATTAATGGCAAGGGTTGCGCTCGTTGCGGGACTTAACCCAACATCTCACGACACGAGCTGACGACAGCCATGCAGCACCTGTGTTACCGTTCTCTTTCGAGCACTTGAACATCTCTGCTCAATTCGGTACATGTCAAGGCCA
>10TW_16957
TCACCCCAGTCATCAACCCCGCCTTCGGCACCCTCCTCCCTTTCGGGTTAGAGTAATGACTTCGGGCGTGGCTCACTTCCATGGTGTGACGGGCGGTGTGTACAAGGCCCGGGAACGGATTCACCGCAGTATGCTGACCTGCGATTACTAGCGATTCCTCCTTCATGCAGGCGAGTTGCAGCCTGCAATCTGAACTGTGCCAGGGTTTGTGAGATTCGCTCTCCCTCGCGGGTTGGCTGCTCTGTGTCCCTCGCATTGTAGTACGTGTGTCGCCCAGGACGTAAGGGCCATGCTGACTTGACGTCATCCTCACCTTCCTCCGGTTTGTCACCGGCAGTCTCGCTAGAGTTCCCAACTTAATGATGGCAACTAACGACGAGGGTTGCGCTCGTTGCGGGACTTAACCCAACATCTCACGACACGAGCTGACGACAGCCATGCAGCACCTGTCTTCTGGTTCCTTACGGCACTCTCCCCTTTCAAGGAGATT
>10TW_16959
TCATCCAGTTACCGCTCATACCTTAGGCGCTGCCTCCTTGCGGTTGGCGCGCGCACTTCGGGTACAAACGACTCCCATGATGTGACGGGCGGTGTGTACAAGACCCGGGAACGTATTCACGGCGCCGTAGCTGATGCGCCATTACTAGCGATTCCGGCTTCATGGAGGCGAGTTGCAGCCTCCAATCCGAACTGGGCCCGACTTTGGTGATTTCCTCCACCTTGCGGTCTCGGATCCTTCTGTGTCGGGCATTGTAGTACGTGTGCAGCCCTGGCCGTAAGGGCCATACTGACTTGACGTCGTCCCCACCTTCCTCCCCGTTGAACAGGGCAGTCTGAACAGAGTGCCGGAGACTCACGTCTCCATGGCAACAGTTCACAGGGGTTGCGCTCGTTGCGGGACTTAACCCAACATCTCACGACACGAGCTGACGACAGCCATGCAGCACCTGTGCAAATTGTGTATTGCTACACTCACCGGCTTTCACCGGATT
>10TW_16971
TCACCCCAGTCATGAATCATACCGTGGTAAGCGCCCTCCTTGCGGTTAGGCTACCCACTTCTGGTACAACCCACTCCCATGGTGTGACGGGCGGTGTGTACAAGGCCCGGGAACGTATTCACCGCGACATTCTGATTCGCGATTACTAGCGATTCCGACTTCATGGAGTCGAGTTGCAGACTCCAATCCGGACTACGACCGGCTTTGTAGGATTAGCTCCAGCTCGCGCTTTCGCGACCCTCTGTACCGGCCATTGTAGCACGTGTGTAGCCCAGGTCATAAGGGCCATGATGACTTGACGTCATCCCCACCTTCCTCCGGTTTGTCACCGGCGGTCTCCCTAGAGTTCCCACCCGAAGTGCTGGCAACTAGGGACAAGGGTTGCGCTCGTTACGGGACTTAACCCAACATCTCACGACACGAGCTGACGACAGCCATGCAGCACCTGTCTCTCGGTTCCCGAAGGCACCAATCCATCTCTGGAAAGTTCCGAGGATGTCAAGACCTGGTAAGGTT
>10TW_16991
TCATCCCAGTTACCGCTCATACCTTAGGGCGCTGCCTCCTTGCGGTTGGCGCGCGCACTTCGGGTACAAACGACTCCCATGATGTGACGGGCGGTGTGTACAAGACCCGGGAACGTATTCACGGCGCCGTAGCTGATGCGCCATTACTAGCGATTCCGGCTTCATGGAGGCGAGTTGCAGCCTCCAATCCGAACTGGGCCCGACTTTGGTGATTTCCTCCACCTTGCGGTCTCGGATCCTTCTGTGTCGGGCATTGTAGTACGTGTGCAGCCCTGGTCGTAAGGGCCATACTGACTTGACGTCATCCCCACCTTCCTCCCGTTTCACAGGGCAGTCTGTCCAGAGAGCCTTTGCAGGCAACAGGACACAGGGGTTGCGCTCGTTGCGGGACTTAACCCAACATCTCACGACACGAGCTGACGACAGCCATGCAGCACCTGTGCAAATTATCGATATTGCTACCGACTCGCTAACTTTCATTAA
>10TW_17029
TCACCCCAGTCGCTGACTATACCTTGGTCAAACGCCTCCTTGCGGTTAGCAATCTGCTTTAAGGTAGAACCAACTTCCATGGTGTGACGGGCGGTGTGTACAAGACCCGGGAACGTATTCACCGTAGCACGCTGATCTACGATTACTAGCGATTCCAGCTTCATGCACTCGAGTTGCAGAGTGCAATCCGAACTGAGGTAGATTTTTGAGTTTAGCTTAGCGTCGCCACCTTGCATCTCATTGTCACTACCATTGTAGCACGTGTGTAGCCCAACCCGTAAGGGCCATGAGGACTTGACGTCATCCCCACCTTCCTCCAGCTTATCACTGGCAGTTCTTTCAGAGTGCCCAGCATTACCTGATGGCAACTAAAAGTAGGGGTTGCGCTCGTTGCGGGACTTAACCCAACATCTCACGACACGAGCTGACGACAGCCATGCAGCACCTGTGTTCTGTCCGGCCGAACCGAAAAGTCTAGTTTCCTAAACTCGCGAC
>10TW_17052
TCACCCCAGTCATCAACCCCGCCTTCGGCACCCTCCTCCCCCGAAAGGGTTAGAGTAATGACTTCGGGCGTGGCTCACTTCCATGGTGTGACGGGCGGTGTGTACAAGGCCCGGGAACGGATTCACCGCAGTATGCTGACCTGCGATTACTAGCGATTCCTCCTTCATGCAGGCGAGTTGCAGCCTGCAATCTGAACTGTGCCAGGGTTTGTGAGATTCGCTCTCCCTCGCGGGTTGGCTGCTCTGTGTCCCTCGCATTGTAGTACGTGTGTCGCCCAGGACGTAAGGGCCATGCTGACTTGACGTCATCCTCACCTTCCTCCGGTTTGTCACCGGCAGTCTCGCTAGAGTTCCCAACTTAATGATGGCAACTAACGACGAGGGTTGCGCTCGTTGCGGGACTTAACCCAACATCTCACGACACGAGCTGACGACAGCCATGCAGCACCTGTCTTCTGGTTCCTTACGGCACTCTCCCCTTTCAAGGAAATT
>10TW_17098
TCACCCCAGTCATCAACCCCGCCTTCGGCACCCTCCTCCCCCGAAAGGGTTAGAGTAATGACTTCGGGCGTGGCTCACTTCCATGGTGTGACGGGCGGTGTGTACAAGGCCCGGGAACGGATTCACCGCAGTATGCTGACCTGCGATTACTAGCGATTCCTCCTTCATGCAGGCGAGTTGCAGCCTGCAATCTGAACTGTGCCAGGGTTTGTGAGATTCGCTCTCCCTCGCGGGTTGGCTGCTCTGTGTCCCTCGCATTGTAGTACGTGTGTCGCCCAGGACGTAAGGGCCATGCTGACTTGACGTCATCCTCACCTTCCTCCGGTTTGTCACCGGCAGTCTCGCTAGAGTTCCCAACTTAATGATGGCAACTAACGACGAGGGTTGCGCTCGTTGCGGGACTTAACCCAACATCTCACGACACGAGCTGACGACAGCCATGCAGCACCTGTCTTCTGGTTCCTTACGGCACTCTCCCCTTTCAAGGAGATT
>10TW_17126
TCACCCCAGTTGCTGACTATACCTTGGTCAAACGCCTCCTTGCGGTTAGCAATCTGCTTTAAGGTAGAACCAACTTCCATGGTGTGACGGGCGGTGTGTACAAGACCCGGGAACGTATTCACCGTAGCACGCTGATCTACGATTACTAGCGATTCCAGCTTCATGCACTCGAGTTGCAGAGTGCAATCCGAACTGAGGTAGATTTTTGAGTTTAGCTTAGCGTCGCCACTTTGCATCTCATTGTCACTACCATTGTAGCACGTGTGTAGCCCAACCCGTAAGGGCCATGAGGACTTGACGTCATCCCCACCTTCCTCCAGCTTATCACTGGCAGTTCTTTCAGAGTGCCCAGCATGACCTGATGGCAACTAAAAGTAGGGGTTGCGCTCGTTGCGGGACTTAACCCAACATCTCACGACACGAGCTGACGACAGCCATGCAGCACCTGTGTTCTGTCCGGCCGAACCGAAAAGTCTAGTTTCCTAAA
>10TW_17133
TCACCCCAGTTGCTGACTATACCTTGGTCAAACGCCTCCTTGCGGTTAGCAATCTGCTTTAAGGTAGAACCAACTTCCATGGTGTGACGGGCGGTGTGTACAAGACCCGGGAACGTATTCACCGTAGCACGCTGATCTACGATTACTAGCGATTCCAGCTTCATGCACTCGAGTTGCAGAGTGCAATCCGAACTGAGGTAGATTTTTGAGTTTAGCTTAGCGTCGCCACTTTGCATCTCATTGTCACTACCATTGTAGCACGTGTGTAGCCCAACCCGTAAGGGCCATGAGGACTTGACGTCATCCCCACCTTCCTCCAGCTTATCACTGGCAGTTCTTTCAGAGTGCCCAGCATGACCTGATGGCAACTAAAAGTAGGGGTTGCGCTCGTTGCGGGACTTAACCCAACATCTCACGACACGAGCTGACGACAGCCATGCAGCACCTGTGTTCTGTCCGGCCGAACCGAAAAGTCTAGTTTCCTAAA
>10TW_17138
TCACCCCAGTCATCAACCCCGCCTTCGGCACCCTCCTCCCCCGAAAGGGTTAGAGTAATGACTTCGGGCGTGGCTCACTTCCATGGTGTGACGGGCGGTGTGTACAAGGCCCGGGAACGGATTCACCGCAGTATGCTGACCTGCGATTACTAGCGATTCCTCCTTCATGCAGGCGAGTTGCAGCCTGCAATCTGAACTGTGCCAGGGTTTGTGAGATTCGCTCTCCCTCGCGGGTTGGCTGCTCTGTGTCCCTCGCATTGTAGTACGTGTGTCGCCCAGGACGTAAGGGCCATGCTGACTTGACGTCATCCTCACCTTCCTCCGGTTTGTCACCGGCAGTCTCGCTAGAGTTCCCAACTTAATGATGGCAACTAACGACGAGGGTTGCGCTCGTTGCGGGACTTAACCCAACATCTCACGACACGAGCTGACGACAGCCATGCAGCACCTGTCTTCTGGTTCCTTACGGCACTCTCCCCTTTCAAGGAGATT
>10TW_17150
TCATCCCAGTTACCGCTCATAGCGTAGGGCGCTGCCTCCTTACGGTTGGCTTACGCACTTCGGCTACAAACAACTTCCATGATGTGACGGGCGGTGTGTACAAGGCCCGGGAACGTATTCACGGCGCCGTAGCTGATGCGCCATTACTAGCGATTCCGGCTTCATGGAGGCGAGTTGCAGCCTCCAATCCGAACTGGGCCCAGTTTTTGAGATTTCCTCCACCTCGCGGATTCGGATCATTCTGTACTGGGCATTGTAGTACGTGTGCAGCCCTGGTCGTAAGGGCCATACTGACTTGACGTCATCCCCACCTTCCTCCCCGTTTCACAGGGCAGTCTGTCCAGAGAGCCTTTGCAGGCAACAGGACACAGGGGTTGCGCTCGTTGCGGGACTTAACCCAACATCTCACGACACGAGCTGACGACAGCCATGCAGCACCTGTGCAAATTATCGATATTGCTACCGACTCGCTAACTTTCATTAA
>10TW_17166
TCACCCCAGTCATCAACCCCGCCTTCGGCACCCTCCTCCCCCGAAACGGGTTAGAGTAATGACTTCGGGCGTGGCTCACTTCCATGGTGTGACGGGCGGTGTGTACAAGGCCCGGGAACGGATTCACCGCAGTATGCTGACCTGCGATTACTAGCGATTCCTCCTTCATGCAGGCGAGTTGCAGCCTGCAATCTGAACTGTGCCAGGGTTTGTGAGATTCGCTCTCCCTCGCGGGTTGGCTGCTCTGTGTCCCTCGCATTGTAGTACGTGTGTCGCCCAGGACGTAAGGGCCATGCTGACTTGACGTCATCCTCACCTTCCTCCGGTTTGTCACCGGCAGTCTCGCTAGAGTTCCCAACTTAATGATGGCAACTAACGACGAGGGTTGCGCTCGTTGCGGGACTTAACCCAACATCTCACGACACGAGCTGACGACAGCCATGCAGCACCTGTCTTCTGGTTCCTTAGGCACTCTCCCCTTTNAAGGAGATT
>10TW_17172
TCATCCCAGTTACCAGCTACACCTTAGGACCCTATCCCCCTTGCGGGTTAATACAGGCACTTCGGGTGCGACCGGCTTCCATGATGTGACGGGCGGTGTGTACAAGACCCGGGAACGTATTCACGGCGCCGTAGATGATGCGCCATTACTAGCGATTCCAACTTCATGGAGGCGAGTTGCAGCCTCCAATCCGAACTGGGCCCAGTTTTATAGATTTCCTCCACCTCGCGGTCTCGGTTCTCATTGTACTGGGCATTGTAGTACGTGTGCAGCCCTAGGCGTAAGGGCCATACTGACCTGACGTCGTCCCCACCTTCCTCCCAGTTGATCTGGGCAGTCTGACTAGAGTTCCCGCCATCACGCGCTGGCAACTAGTCACAAGGGTTGCGCTCGTTGCGGGACTTAACCCAACATCTCACGACACGAGCTGACGACGGCCATGCAGCACCTGTGGAAGTCCCCCGAAGGGTCACACGCTTTCACGTGCTTAGAAATCCATGTC
>10TW_17193
TCACCCCAGTCATCAACCCCGCCTTCGGCACCCTCCTCCCCCGAAAGGGTTAGAGTAATGACTTCGGGCGTGGCTCACTTCCATGGTGTGACGGGCGGTGTGTACAAGGCCCGGGAACGGATTCACCGCAGTATGCTGACCTGCGATTACTAGCGATTCCTCCTTCATGCAGGCGAGTTGCAGCCTGCAATCTGAACTGTGCCAGGGTTTGTGAGATTCGCTCTCCCTCGCGGGTTGGCTGCTCTGTGTCCCTCGCATTGTAGTACGTGTGTCGCCCAGGACGTAAGGGCCATGCTGACTTGACGTCATCCTCACCTTCCTCCGGTTTGTCACCGGCAGTCTCGCTAGAGTTCCCAACTTAATGATGGCAACTAACGACGAGGGTTGCGCTCGTTGCGGGACTTAACCCAACATCTCACGACACGAGCTGACGACAGCCATGCAGCACCTGTCTTCTGGTTCCTTACGGCACTCTCCCCTTTCAAGGAGATT
>10TW_17195
TAGTCCCAATCGCAGAGTTCATCTTAGGCGCCTGGCTCCTTGCGGTTACCTCAGCGACTTCGGATGCCCCCCACTTTCGTGGCTTGACGGGCGGTGTGTACAAAGCTCAGGAACACATTCACCGCGGTATGCTGACCCGCGATTACTAGCGATTCCAGCTTCATGTAGGCGAGTTGCAGCCTACAATCCGAACTAGGGAGCGTTTTTTGGGATTTGCTCGACCTCGCGGCTTTGCTTCCCTTTGTGCGCTCCATTGTAGGACGTGTGCAGCCCTAGTCATAAGGGCCATGAGGACTTGACGTCATCCCCACCTTCCTCCGGCTTAACGCCGGCGGTCTCTCTAGAGTCCCCGGCTTTACCCGCTGGCAACTAGAGACAAGGGTTTCGCTCGTTAAGCGACTTAACGCGACATCTCACGACACGAGCTGACGACAGCCATGCAGCACCTGTGCACGTTGTACCCGAAGGCCTGGCTCGGCTTTCACCGAGTTAATCCGTGC
>10TW_17218
TCACCCCAGTCATCAACCCCGCCTTCGGCACCCTCCTCCCCCGAAAGGGTTAGAGTAATGACTTCGGGCGTGGCTCACTTCCATGGTGTGACGGGCGGTGTGTACAAGGCCCGGGAACGGATTCACCGCAGTATGCTGACCTGCGATTACTAGCGATTCCTCCTTCATGCAGGCGAGTTGCAGCCTGCAATCTGAACTGTGCCAGGGTTTGTGAGATTCGCTCTCCCTCGCGGGTTGGCTGCTCTGTGTCCCTCGCATTGTAGTACGTGTGTCGCCCAGGACGTAAGGGCCATGCTGACTTGACGTCATCCTCACCTTCCTCCGGTTTGTCACCGGCAGTCTCGCTAGAGTTCCCAACTTAATGATGGCAACTAACGACGAGGGTTGCGCTCGTTGCGGGACTTAACCCAACATCTCACGACACGAGCTGACGACAGCCATGCAGCACCTGTCTTCTGGTTCCTTACGGCACTCTCCCCTTTCAAGGAGATT
>10TW_17219
TAGCCCCAGTCACTAGTTTTACCTTAGATAGCTCCCAGTAAAGTCACCATCTTCAGGTACCCCCAGCTCCCATGGCTTGACGGGCGGTGTGTACAAGGTCCGGGAACGTATTCACCGCGCCATGGCTGATGCGCGATTACTAGCGATTCCACCTTCATGGAGTCGAGTTCCAGACTCCAATCCGAACTGAGACCGGCTTTATAGGATTGGCTCCGCTTCACAGCTTCGCGACCCGTTGTACCGGCCATTGTAGCACGTGTGTAGCCCTGGGCATAAAGGCCATGATGACTTGACATCATCCCCACCTTCCTCGCGGCTTACGCCGGCAGTCTCTTCAGAGTCCCCACCTTAAATGCTGGCAACTGAAGATAGGGGTTGCGCTCGTTGCGGGACTTAACCCAACACCTCACGGCACGAGCTGACGACAGCCATGCAGCACCTTGCTTTGTGTCCCGAAGGAATGTATGCTTTCACACACAGGCACTCGCATT
>10TW_17223
TCACCCCAGTCATCAACCCCGCCTTCGGCACCCTCCTCCCCCGAAAGGGTTAGAGTAATGACTTCGGGCGTGGCTCACTTCCATGGTGTGACGGGCGGTGTGTACAAGGCCCGGGAACGGATTCACCGCAGTATGCTGACCTGCGATTACTAGCGATTCCTCCTTCATGCAGGCGAGTTGCAGCCTGCAATCTGAACTGTGCCAGGGTTTGTGAGATTCGCTCTCCCTCGCGGGTTGGCTGCTCTGTGTCCCTCGCATTGTAGTACGTGTGTCGCCCAGGACGTAAGGGCCATGCTGACTTGACGTCATCCTCACCTTCCTCCGGTTTGTCACCGGCAGTCTCGCTAGAGTTCCCAACTTAATGATGGCAACTAACGACGAGGGTTGCGCTCGTTGCGGGACTTAACCCAACATCTCACGACACGAGCTGACGACAGCCATGCAGCACCTGTCTTCTGGTTCCTTACGGCACTCTCCCCTTTCAAGGAAATT
>10TW_17236
TAGTCCCAGTCACCAGCCTTGCCGTGGGCACGCATGAAATTGCGCGACTTCGGGCACTGCCAGCTCCCATGACTTGACGGGCGGTGTGTACAAGGCTCAGGAACATATTCACCGCGGCGTAGCTGATCCGCGATTACTAGCGATTCCAACTTCATGCGGGCGAATTTCAGCCCGCAATCTGAACTGGGGTATGCTTTAGCGATTTGCTCCACCTTGCGGTCTTGCATCGTTCTGTACATACCATTGTAGCACGTGTGCAGCCCTAGACATAAAGGCCATGAGGACTTGACGTCATCCCCACCTTCCTCCGGTTTGACACCGGCAGTCTCGCTACAGTCCTCGCCATTACGCGTTAGCAAGTAGCGACAGGGGTTGCGCTCGTTGAGGGACTTAACCCGACACTTCACAGCACGAGCTGACGACAGCCATGCAGCACCTGTTCACGTTCCGCCCTTGCGGGTGTACCTCTACTTTCAT
>10TW_17311
TAGTCCCAATTGCAGAGTTCATCTTAGGCGCCTGGCTCCTTGCGGTTACCTCAGCGACTTCGGATGCCCCCCACCTTTCGTGGCTTGACGGGCGGTGTGTACAAGGCTCAGGAACACATTCACCGCGGTATGCTGACCCGCGATTACTAGCGATTCCAGCTTCATGCAGGCGAGTTGCAGCCTGCAATCCGAACTAGGGCACGTTTTTTGGGATTTGCTGGCTCTCGCGAGTTTGCATCCCTTTGTGCGTGCCATTGTAGGACGTGTGCAGCCCTAGTCATAAGGGCCATGAGGACTTGACGTCATCCCCACCTTCCTCCGGTTTAACACCGGCGGTCTCACTAGAGTCCCCACCATTACGTGCTGGCAACTAGTGACAAGGGTTTCGCTCGTTAAGCGACTTAACGCGACATCTCACGACACGAGCTGACGACAGCCATGCAGCACCTGTGCTTGTTCCACCCGAAGGCTGGCCCTGCTTTCACAGGGTTAA
>10TW_17340
TCATCCCAGTTACCGCTCATACCTTAGGGCGCTGCCTCCTTGCGGTTGGCGCGCGCACTTCGGGTACAAACGACTCCCATGATGTGACGGGCGGTGTGTACAAGACCCGGGAACGTATTCACGGCGCCGTAGCTGATGCGCCATTACTAGCGATTCCGGCTTCATGGAGGCGAGTTGCAGCCTCCAATCCGAACTGGGCCCGACTTTGGTGATTTCCTCCACCTTGCGGTCTCGGATCCTTCTGTGTCGGGCATTGTAGTACGTGTGCAGCCCTGGCCGTAAGGGCCATACTGACTTGACGTCGTCCCCACCTTCCTCCCCGTTGAACAGGGCAGTCTGAACAGAGTGCCGGAGACTCACGTCTCCATGGCAACAGTTCACAGGGGTTGCGCTCGTTGCGGGACTTAACCCAACATCTCACGACACGAGCTGACGACAGCCATGCAGCACCTGTGCAAAATTGTGTATTGCTACACTCACCGGCTTTTCACCGGATT
>10TW_17396
TAGCCCTAGTCATCAGTATAACCCTAGGCGACTCCTTGCGGTTATCGACTTTAGGTTCTCCCGACTCCCATGGCTTGACGGGCGGTGTGTACAAGGCCCGGGAACGTATTCACCGGATCATTGCTGATATCCGATTACTAGCGATTCCAGCTTCACGAAGTCGAGTTGCAGACTTCGATCCGAACTGAGGCAGGCTTTTTGAGATTTGCGTCTTATTGCTAAGTAGCTGCTCATTGTACCTGCCATTGTAGCACGTGTGTAGCCCAGGACGTAAGGGCCATGATGACTTGACGTCGTCCCCACCTTCCTCACTTTTTACATAGGCAGTCTCTCTAGAGTCCCCAGCATTACCTGATGGCAACTAGAGATAGGGGTTGCGCTCGTTGCGGGACTTAACCCAACACCTCACGGCACGAGCTGACGACAGCCATGCAGCACCTAGTTTCGTGCCCCGAAGGGAAGCCACCTTTCGGCAGCGGTCACTAACTTTCAAGCCCTGGTAAC
>10TW_17441
TTTACTTCCTCTAAACGCTCAAGTTTGGGAGTCTTCCCGAGCAGCACTGGAGGCGTGAGCCACCAGAGGCCCGGTCCAAATACCTCACTAAAACGTTCAATCGGTAGTAGCGACGGGCGGTGTGTACAAAGGGCAGGGACGTAATCAATGCAAGCTTATGACTTGCACTTACTGGGCATTCCTGGTTCACGGAGAATAATTGCAAGCTCCGATCCCTACCACGAAGGGGGTTCAGCGGGTTACCCGGACCTCTCGGTCAGGGAAGACACGTTGATCCCTTCAGTGTAACACGCGTGCGGCCCAGAACATCTAAGGGCATCACAGACCTGTTATTGCTCCATCTCGTGCGGCTAGATGCCGCCAGTCCCTCTAAGAAGAATTTGCAACGTACGTGTGACGTTACAACTATTTAGCAGGACGGAGTCTCGTTCGTTATCGGAATTAACCAGACAAATCACTCCACCAACTAAGAACGGCCATGCACCACCACCCACCGAATCGAGAAAGAGCTCTCAATCTGT
>10TW_17488
TCACCCCAGTTGCTGACTATACCTTGGTCAAACGCCTCCTTGCGGTTAGCAATCTGCTTTAAGGTAGAACCAACTTCCATGGTGTGACGGGCGGTGTGTACAAGACCCGGGAACGTATTCACCGTAGCACGCTGATCTACGATTACTAGCGATTCCAGCTTCATGCACTCGAGTTGCAGAGTGCAATCCGAACTGAGGTAGATTTTTGAGTTTAGCTTAGCGTCGCCACTTTGCATCTCATTGTCACTACCATTGTAGCACGTGTGTAGCCCAACCCGTAAGGGCCATGAGGACTTGACGTCATCCCCACCTTCCTCCAGCTTATCACTGGCAGTTCTTTCAGAGTGCCCAGCATGACCTGATGGCAACTAAAAGTAGGGGTTGCGCTCGTTGCGGGACTTAACCCAACATCTCACGACACGAGCTGACGACAGCCATGCAGCACCTGTGTTCTGTCCGGCCGAACCGAAAAGTCTAGTTTCCTAAA
>10TW_17529
TCTCCTTCCTCTAAGTGATATGGTTTACTTGATTTTCCGCCTTCAGCTTGCGCTTACTTGGCAGTCCAAAAGGTTCACCGGACCACTCGAAATCGGTAGGAGCGACGGGCGGTGTGTACAAAGGGCAGGGACTTAATCGGCGCAAGGTAATGACTTGCGCCTACTAGGAATTCCTCGTTCAAGATCTATAATTCCAAAGATCTATCCCCATCACGACGCATATTGCTGATTACCAGCTGGCCTCGCGGAGCTGGAAAGTACTCGCTGTATGCGTCAGTGTAGCACGCGTGCGGCCCAGGACATCTAAGGGCATCACAGACCTGTTATTGCCTCAAACTTCCTTGTGTTTGGAGCCACAAAGTCCCTCTAAGAAGTCGCGGCCAATCGGAGATTGGCTCGACTAGTTAGTAGGCTAAGGTCTCGTTCGTTAACGGAATTAACCAGACAAATCACTCCACCAACTAAGAACGGCCATGCACCACCACCCATAGAATCAAGAAAGAGCTATA
>10TW_17533
TCACCTTCCTCTAAATGGTAAGGTTTAAACAACTTCCCACGGCGACGCTCCAATGAAGCAACGTTGCCACAGTCCGAAGGTTTCACCGGACCATTCAATCGGTAGGTGCGACGGGCGGTGTGTACAAAGGGCAGGGACGTAATCAATGCAAGCTGATGACTTGCGTTTACTAGGAATTCCTCGTTGAAGATTAATAATTGCAATAATCTATCCCTATCACGACACGATTTCAAAAGATTTCCCAAACCTCTCGGCCCAGGCAACAACTCGTTGAACGTGTCAGTGTAGCGCGCGTGCAGCCCAGAACATCTAAGGGCATCACAGACCTGTTATTGCCTCCAACTTCCTCATGCTAGAACGCATGAAGTCCCTCTAAGAAGTTGCCCACCAATGCCGAAGCATTCGTGTAACTATTTAGCAGGCGGAGGTCTCGTTCGTTATCGGAATTAACCAGACAAATCACTCCACCAACTAAGAACGGCCATGCACCACCACCCATAGAATCAAGAAAGAG
>10TW_17561
TCACCCCAGTCATCAACCCCGCCTTCGGCACCCTCCTCCCTTTCGGGTTAGAGTAATGACTTCGGGCGTGGCTCACTTCCATGGTGTGACGGGCGGTGTGTACAAGGCCCGGGAACGGATTCACCGCAGTATGCTGACCTGCGATTACTAGCGATTCCTCCTTCATGCAGGCGAGTTGCAGCCTGCAATCTGAACTGTGCCAGGGTTTGTGAGATTCGCTCTCCCTCGCGGGTTGGCTGCTCTGTGTCCCTCGCATTGTAGTACGTGTGTCGCCCAGGACGTAAGGGCCATGCTGACTTGACGTCATCCTCACCTTCCTCCGGTTTGTCACCGGCAGTCTCGCTAGAGTTCCCAACTTAATGATGGCAACTAACGACGAGGGTTGCGCTCGTTGCGGGACTTAACCCAACATCTCACGACACGAGCTGACGACAGCCATGCAGCACCTGTCTTCTGGTTCCTTACGGCACTCTCCCCTTTCAAGGAGATT
>10TW_17573
TCACCCCAGTCATCAACCCCGCCTTCGGCACCCTCCTCCCCCGAAAGGGTTAGAGTAATGACTTCGGGCGTGGCTCACTTCCATGGTGTGACGGGCGGTGTGTACAAGGCCCGGGAACGGATTCACCGCAGTATGCTGACCTGCGATTACTAGCGATTCCTCCTTCATGCAGGCGAGTTGCAGCCTGCAATCTGAACTGTGCCAGGGTTTGTGAGATTCGCTCTCCCTCGCGGGTTGGCTGCTCTGTGTCCCTCGCATTGTAGTACGTGTGTCGCCCAGGACGTAAGGGCCATGCTGACTTGACGTCATCCTCACCTTCCTCCGGTTTGTCACCGGCAGTCTCGCTAGAGTTCCCAACTTAATGATGGCAACTAACGACGAGGGTTGCGCTCGTTGCGGGACTTAACCCAACATCTCACGACACGAGCTGACGACAGCCATGCAGCACCTGTCTTCTGGTTCCTTACGGCACTCTCCCCGTTTCAAGGAGATT
>10TW_17575
TCACCCCAGTCGCTGACTATACCTTGGTCAAACGCCTCCTTGCGGTTAGCAATCTGCTTTAAGGTAGAACCAACTTCCATGGTGTGACGGGCGGTGTGTACAAGACCCGGGAACGTATTCACCGTAGCACGCTGATCTACGATTACTAGCGATTCCAGCTTCATGCACTCGAGTTGCAGAGTGCAATCCGAACTGAGGTAGATTTTTGAGTTTAGCTTAGCGTCGCCACCTTGCATCTCATTGTCACTACCATTGTAGCACGTGTGTAGCCCAACCCGTAAGGGCCATGAGGACTTGACGTCATCCCCACCTTCCTCCAGCTTATCACTGGCAGTTCTTTCAGAGTGCCCAGCATTACCTGATGGCAACTAAAAGTAGGGGTTGCGCTCGTTGCGGGACTTAACCCAACATCTCACGACACGAGCTGACGACAGCCATGCAGCACCTGTGTTCTGTCCGGCCGAACCGAAAAGTCTAGTTTCCTAAACTCGCGAC
>10TW_17590
TAGTCCCAGTCACCAGCCTTGCCGTGGGCACGCATGAAATTGCGCGACTTCGGGCACTGCCAGCTCCCATGACTTGACGGGCGGTGTGTACAAGGCTCAGGAACATATTCACCGCGGCGTAGCTGATCCGCGATTACTAGCGATTCCAACTTCATGCGGGCGAATTTCAGCCCGCAATCTGAACTGGGGTATGCTTTAGCGATTTGCTCCACCTTGCGGTCTTGCATCGTTCTGTACATACCATTGTAGCACGTGTGCAGCCCTAGACATAAAGGCCATGAGGACTTGACGTCATCCCCACCTTCCTCCGGTTTGACACCGGCAGTCTCGCTACAGTCCTCGCCATTACGCGTTAGCAAGTAGCGACAGGGGTTGCGCTCGTTGAGGGACTTAACCCGACACTTCACAGCACGAGCTGACGACAGCCATGCAGCACCTGTTCACGTTCCGCCCTTGCGGGTGTACCTCTACTTTCAT
>10TW_17597
TAGCCCTAGTCATCAGTATAACCCTAGGCGACTCCTTGCGGTTATCGACTTTAGGTTCTCCCGACTCCCATGGCTTGACGGGCGGTGTGTACAAGGCCCGGGAACGTATTCACCGGATCATTGCTGATATCCGATTACTAGCGATTCCAGCTTCACGAAGTCGAGTTGCAGACTTCGATCCGAACTGAGGCAGGCTTTTTGAGATTTGCGTCTTATTGCTAAGTAGCTGCTCATTGTACCTGCCATTGTAGCACGTGTGTAGCCCAGGACGTAAGGGCCATGATGACTTGACGTCGTCCCCACCTTCCTCACTATTTACATAGGCAGTCTCTCTAGAGTCCCCAGCATTACCTGATGGCAACTAGAGATAGGGGTTGCGCTCGTTGCGGGACTTAACCCAACACCTCACGGCACGAGCTGACGACAGCCATGCAGCACCTAGTTTCGTGCCCCGAAGGGAAGCCACCTTTCGGCAGCGGTCACTAACTTTCAAGCCCT
>10TW_17609
TCATCCCAGTTACCGCTCATAACGTAGGGCGCTGCCTCCTTACGGTTGGCTTACGCACTTCGGCTACAAACAACTTCCATGATGTGACGGGCGGTGTGTACAAGGCCCGGGAACGTATTCACGGCGCCGTAGCTGATGCGCCATTACTAGCGATTCCGGCTTCATGGAGGCGAGTTGCAGCCTCCAATCCGAACTGGGCCCAGTTTTTGAGATTTCCTCCACCTCGCGGATTCGGATCATTCTGTACTGGGCATTGTAGTACGTGTGCAGCCCTGGTCGTAAGGGCCATACTGACTTGACGTCATCCCCACCTTCCTCCCCGTTTCACAGGGCAGTCTGTCCAGAGAGCCTTTGCAGGCAACAGGACACAGGGGTTGCGCTCGTTGCGGGACTTAACCCAACATCTCACGACACGAGCTGACGACAGCCATGCAGCACCTGTGCAAATTATCGGTATTGCTACCGACTCGCTAACTTTCATTAA
>10TW_17617
TCACCCCAGTCATCAACCCCGCCTTCGGCACCCTCCTCCCCCGAAAGGGTTAGAGTAATGACTTCGGGCGTGGCTCACTTCCATGGTGTGACGGGCGGTGTGTACAAGGCCCGGGAACGGATTCACCGCAGTATGCTGACCTGCGATTACTAGCGATTCCTCCTTCATGCAGGCGAGTTGCAGCCTGCAATCTGAACTGTGCCAGGGTTTGTGAGATTCGCTCTCCCTCGCGGGTTGGCTGCTCTGTGTCCCTCGCATTGTAGTACGTGTGTCGCCCAGGACGTAAGGGCCATGCTGACTTGACGTCATCCTCACCTTCCTCCGGTTTGTCACCGGCAGTCTCGCTAGAGTTCCCAACTTAATGATGGCAACTAACGACGAGGGTTGCGCTCGTTGCGGGACTTAACCCAACATCTCACGACACGAGCTGACGACAGCCATGCAGCACCTGTCTTCTGGTTCCTTACGGCACTCTCCCCTTTCAAGGAGATT
>10TW_17648
TAGCCCCAGTTATCGGTTTTGCCCTAAACAGCTCCTTGCGGCTACTGTCTTCAGGCACCCCCAACTTCCATGGCTTGACGGGCGGTGTGTACAAGGCCCGGGAACGTATTCACCGCGTCATTGCTGATACGCGATTACTAGCGATTCCAACTTCATAAGGTCGAGTTGCAGACCTCAATCCGAACTGAGACCGGCTTTGGAGATTCGCATCACATTGCTGTGTAGCAGCCCTCTGTACCGGCCATTGTAGCACGTGTGTAGCCCTGGGCGTAAGGGCCATGATGACTTGACGTCATCCCCACCTTCCTCTCTGCTTGCGCAGGCAGTCTCTCTAGAGTCCCCACCATTACGTGCTGGCAACTAAAGATAGGGGTTGCGCTCGTTGCGGGACTTAACCCAACACCTCACGGCACGAGCTGACGACAGCCATGCAGCACCTTGAAATCAGCCCCGAAGGGAGATCGCATTTCTGCAACTGTCCGAT
>10TW_17660
TAGTCCCAATCAGGAGTTTCATCTTCGGCACCAACTTAGTGTGGCGACTTCGGATGCCCCTCCCTTTCGTGGCTTGACGGGCGGTGTGTACAAGGCTCAGGAACACATTCACCGCGGTGTTGCTGACCCGCGATTACTAGCGATTCCAACTTCATGCAGGCGAGTTGCAGCCTGCAATCTGAACTGGGGCGTACTTTTTGGGATTTGCTTGATCTTGCGATTTTGCGTCCCTCTGTATACGCCATTGTAGCACGTGTGCAGCCCTGGACATAAAGGCCATGAGGACTTGACGTCATCCCCACCTTCCTCCGGTTTGACACCGGCAGTCTCTCTAGAGTTCCCGGCATTACCCGCTGGCAACTAGAGACAAGGGTTGCGCTCGTTATCGGACTTAACCAGACATCTCACGACACGAGCTGACGACAGCCATGCAGCACCTGTGGTAAGTTCCGGACTGGATACCGTTCATTGGCCGTTTCCGGCAATTACTTCCTACCGTTTT
>10TW_17663
TCTCCTTCCTCTAGGTGGGAGGGTTTAATGAACTTCTCGGCGGCCGAGAGCGGAGACCGCACCCGGTCGCCAATCCGAACACTTCACCAGCACACCCAATCGGTAGGAGCGACGGGCGGTGTGTACAAAGGGCAGGGACGTAATCAACGCAAGCTGATGACTTGCGCTTACTAGGCATTCCTCGTTGAAGATTAATAATTGCAATAATCTATCCCCATCACGATGCAGTTTCAAAGATTACCCGGGCCTCTCGGCCAAGGCTAGGCTCGTTGAATGCATCAGTGTAGCGCGCGTGCGGCCCAGAACATCTAAGGGCATCACAGACCTGTTATTGCCTCATGCTTCCATTGGCTAGTCGCCAATAGTCCCTCTAAGAAGTCCGCCGGCTGGCGAGCCAACCGTGACTATTTAGCAGGCTGAGGTCTCGTTCGTTACCGGAATCAACCTGACAAGGCAACCCACCAACTAAGAACGGCCATGCACCACCACCCATAGAATC
>10TW_17700
TCACCCCAGTCATCAACCCCGCCTTCGGCACCCTCCTCCCCCGAAAGGGTTAGAGTAATGACTTCGGGCGTGGCTCACTTCCATGGTGTGACGGGCGGTGTGTACAAGGCCCGGGAACGGATTCACCGCAGTATGCTGACCTGCGATTACTAGCGATTCCTCCTTCATGCAGGCGAGTTGCAGCCTGCAATCTGAACTGTGCCAGGGTTTGTGAGATTCGCTCTCCCTCGCGGGTTGGCTGCTCTGTGTCCCTCGCATTGTAGTACGTGTGTCGCCCAGGACGTAAGGGCCATGCTGACTTGACGTCATCCTCACCTTCCTCCGGTTTGTCACCGGCAGTCTCGCTAGAGTTCCCAACTTAATGATGGCAACTAACGACGAGGGTTGCGCTCGTTGCGGGACTTAACCCAACATCTCACGACACGAGCTGACGACAGCCATGCAGCACCTGTCTTCCGGTTCCTTACGGCACTCTCCCCTTTCAAGGAGATT
>10TW_17763
TCATCCCAATCACCGATCCCACCTTTGGCAGCTCCCTCCTTGCGGTTGGGCCACTGACTTTGGGTGTTACCGACTTTCGTGATGTGACGGGCGGTGTGTACAAGCCCCGGGAACGTATTCACCGTAGCGTTGCTGATCTACGATTACTAGCAACTCCGACTTCATGGGGTCGAGTTGCAGACCCCAATCCGAACTGAGACTGGCTTTATCGGATTCGCTCCACCTTGCGGTATCGCAGCCGTTTGTACCAGCCATTGTAGCATGCGTGCAGCCCAAGACATAAGGGGCATGATGATTTGACGTCATCCCCACCTTCCTCCGAGTTAACCCCGGCAGTCTCCTGTGAGTCCCCAACTAAATGCTGGCAACACAGAACGAGGGTTGCGCTCGTTGCGGGACTTAACCCAACATCTCACGACACGAGCTGACGACAACCATGCACCACCTGTATACAGACCTTGCGGCTATGACATCTCTGCCATATTCCTGTATA
>10TW_17803
TCACCCCAGTCACTAGCCCTGCCTTAGGCATCCTCCTCCTCGAAAGGTTGGAGTAACGACTTCGGGCGTGACCAGCTCCCATGGTGTGACGGGCGGTGTGTACAAGGCCCGGGAACGAATTCACCGCAGTATGCTGACCTGCGATTACTAGCGATTCCTCCTTCATGCAGGCGAGTTTCAGCCTGCAATCTGAACTGAGGCCGGGTTTGCTGGGATTCGCTTGTCCTCGCGGATTAGCTGCCCGTTGTCCCGACCATTGTAGTACGTGTGTAGCCCAAGACGTAAGGGGCATGCTGACTTGACGTCATCCCCACCTTCCTCCGGTTTGTCACCGGCAGTCTCTCTAGAGTTCCCAACTTAATGATGGCAACTAAAGACGAGGGTTGCGCTCGTTGCGGGACTTAACCCAACATCTCACGACACGAGCTGACGACAGCCATGCACCACCTGTGTTCTGGTTCCCTAAGGCACTCTCAACTTTCATCAAGATTCCAGAC
>10TW_17825
TAGTCCCAGTCACCAGCCTTGCCGTGGGCACGCATGAAATTGCGCGACTTCGGGCACTGCCAGCTCCCATGACTTGACGGGCGGTGTGTACAAGGCTCAGGAACATATTCACCGCGGCGTAGCTGATCCGCGATTACTAGCGATTCCAACTTCATGCGGGCGAATTTCAGCCCGCAATCTGAACTGGGGTATGCTTTAGCGATTTGCTCCACCTTGCGGTCTTGCATCGTTCTGTACATACCATTGTAGCACGTGTGCAGCCCTAGACATAAAGGCCATGAGGACTTGACGTCATCCCCACCTTCCTCCGGTTTGACACCGGCAGTCTCGCTACAGTCCTCGCCATTACGCGTTAGCAAGTAGCGACAGGGGTTGCGCTCGTTGAGGGACTTAACCCGACACTTCACAGCACGAGCTGACGACAGCCATGCAGCACCTGTTCACGTTCCGCCCTTGCGGGTGTACCTCTACTTTCAT
>10TW_17882
TCACCCCAATCACCGACCCCACCTTCGACGGCTCCTTCCTTGCGGTTAGGCCACCGGCTTCGGGTGTTGCCGACTTTCGTGGTGTGACGGGCGGTGTGTACAAGGCCCGGGAACGAATTCACCGCAGTATGCTGACCTGCGATTACTAGCGATTCCTCCTTCATGCAGGCGAGTTTCAGCCTGCAATCTGAACTGAGGCCGGGTTTGCTGGGATTCGCTTGTCCTCGCGGATTAGCTGCCCGTTGTCCCGACCATTGTAGTACGTGTGTAGCCCAAGACGTAAGGGGCATGCTGACTTGACGTCATCCCCACCTTCCTCCGGTTTGTCACCGGCAGTCTCTCTAGAGTTCCCAACTTAATGATGGCAACTAAAGACGAGGGTTGCGCTCGTTGCGGGACTTAACCCAACATCTCACGACACGAGCTGACGACAGCCATGCACCACCTGTGTTCTGGTTCCCTAAGGCACTCTCAACTTTCATCAAGATTCCAGACATGTCAAGTCTTGGTTAA
>10TW_17901
TAGTCCCAATCGCAGAGTTCATCTTAGGCGCCTGGCTCCTTGCGGTTACCTCAGCGACTTCGGATGCCCCCCACTTTCGTGGCTTGACGGGCGGTGTGTACAAGGCTCAGGAACACATTCACCGCGGTATGCTGACCCGCGATTACTAGCGATTCCAGCTTCATGTAGGCGAGTTGCAGCCTACAATCCGAACTAGGGAGCGTTTTTTGGGATTTGCTCGACCTCGCGGCTTTGCTTCCCTTTGTGCGCTCCATTGTAGGACGTGTGCAGCCCTAGTCATAAGGGCCATGAGGACTTGACGTCATCCCCACCTTCCTCCGGCTTAACGCCGGCGGTCTCTCTAGAGTCCCCGGCTTTACCCGCTGGCAACTAGAGACAAGGGTTTCGCTCGTTAAGCGACTTAACGCGACATCTCACGACACGAGCTGACGACAGCCATGCAGCACCTGTGCACGTTGTACCCGAAGGCCTGGCTCGGCTTTCACCGAGTTAAT
>10TW_17911
TAGTCCCAGTCACCAGCCTTGCCGTGGGCACGCATGAAATTGCGCGACTTCGGGCACTGCCAGCTCCCATGACTTGACGGGCGGTGTGTACAAGGCTCAGGAACATATTCACCGCGGCGTAGCTGATCCGCGATTACTAGCGATTCCAACTTCATGCGGGCGAATTTCAGCCCGCAATCTGAACTGGGGTATGCTTTAGCGATTTGCTCCACCTTGCGGTCTTGCATCGTTCTGTACATACCATTGTAGCACGTGTGCAGCCCTAGACATAAAGGCCATGAGGACTTGACGTCATCCCCACCTTCCTCCGGTTTGACACCGGCAGTCTCGCTACAGTCCTCGCCATTACGCGTTAGCAAGTAGCGACAGGGGTTGCGCTCGTTGAGGGACTTAACCCGACACTTCACAGCACGAGCTGACGACAGCCATGCAGCACCTGTTCACGTTCCGCCCTTGCGGGTGTACCTCTACTTTCAT
>10TW_17966
TCACCCCAGTCATCAACCCCGCCTTCGGCACCCTCCTCCCCGTTAACGGGTTAGAGTAATGACTTCGGGCGTGGCTCACTTCCATGGTGTGACGGGCGGTGTGTACAAGGCCCGGGAACGGATTCACCGCAGTATGCTGACCTGCGATTACTAGCGATTCCTCCTTCATGCAGGCGAGTTGCAGCCTGCAATCTGAACTGTGCCAGGGTTTGTGAGATTCGCTCTCCCTCGCGGGTTGGCTGCTCTGTGTCCCTCGCATTGTAGTACGTGTGTCGCCCAGGACGTAAGGGCCATGCTGACTTGACGTCATCCTCACCTTCCTCCGGTTTGTCACCGGCAGTCTCGCTAGAGTTCCCAACTTAATGATGGCAACTAACGACGAGGGTTGCGCTCGTTGCGGGACTTAACCCAACATCTCACGACACGAGCTGACGACAGCCATGCAGCACCTGTCTTCCGTTCGTTCCGTCGCTCTCCCTTCCCTTACGAGGATA
>10TW_17995
TAGTCCCAGTCACCAGCCTTGCCGTGGGCACGCATGAATTTGCGCGACTTCGGGCACTGCCAGCTCCCATGACTTGACGGGCGGTGTGTACAAGGCTCAGGAACATATTCACCGCGGCGTAGCTGATCCGCGATTACTAGCGATTTCCGACTTCAAGGAGGCGGGTTGCAGCCTCCTATCTGAACTGGGGTGAACTTTAAGCGATTTGCTCCACCTCGCGGTCTTGCATCGTTCTGTATTCACCATTGTAGCACGTGTGCAGCCCCAGGCATAAGGGCCATGAGGACTTGACGTCATCCCCACCTTCCTCCGGTTTGACACCGGCAGTCTCGCTAGAGTCCTCAGCATTACCTGTTAGCAACTAACGATAGGGGTTTCGCTCGTTGAGGGACTTAACCCGACACTTCACAGCACGAGCTGACGACAGCCATGCAGCACCTGTCCAAGTTCCGGTCTTGCGACTGTCATCCTACTTTCATAGGA
>10TW_18048
TAGCCCCAGTTACTAGTATAACCCTAGGCGACTCCTTGCGGTTATCGACTTCAGGTTCTCCCAGCTTCCATGGCTTGACGGGCGGTGTGTACAAGGCCCGGGAACGTATTCACCGAATCAATGCTGATATTCGATTACTAGCGAATCCAGCTTCATGAGGTCGAGTTGCAGACCTCAATCCGAACTGAGAATGGCTTTTTGAGGTTTGCGCCTTGTTACCAAGTGGCGTCTCATTGTACCATCCATTGTAGCACGTGTGTAGCCCTGGGCGTAAGGGCCATGATGACTTGACGTCGTCCCCGCCTTCCTCACTACTTGCGTAGGCAGTTTCTCTAGAGTCCCCAGCATAACCTGATGGCAACTAAAGATAGGGGTTGCGCTCGTTGCGGGACTTAACCCAACACCTCACGGCACGAGCTGACGACAGCCATGCAGCACCTTGCCAGTTGCCCCGAAGGGAAGCCACCTTTCGGCAGCGGTCACCTGACATTTAAGCCCAGGTAAGGTTT
>10TW_18063
TCACCCCAATCACCACCCATACCTTAGGTGCCCGCCTCCTTAACGGTTAGCTAAGACAACTTTGGGTACAAACAGCTCTCGTGGTGTGACGGGCGGTGTGTACAAGGTCCGAGAACGTATTCACCGCGCCGTATCTGATGCGCGATTACTAGCGATTCCTCCTTCATGCAGGCGAGTTGCAGCCTGCAATCTGAACTGTGCCAGGGTTTGTGAGATTCGCTCTCCCTCGCGGGTTGGCTGCTCTGTGTCCCTCGCATTGTAGTACGTGTGTCGCCCAGGACGTAAGGGCCATGCTGACTTGACGTCATCCTCACCTTCCTCCGGTTTGTCACCGGCAGTCTCGCTAGAGTTCCCAACTTAATGATGGCAACTAACGACGAGGGTTGCGCTCGTTGCGGGACTTAACCCAACATCTCACGACACGAGCTGACGACAGCCATGCAGCACCTGTCTTCTGGTTCCTTACGGCACTCTCCCCTTTCAAGGAGATT
>10TW_18080
TCACCCCAGTCATCAACCCCGCCTTCGGCACCCTCCTCCCCCGAAAGGGTTAGAGTAATGACTTCGGGCGTGGCTCACTTCCATGGTGTGACGGGCGGTGTGTACAAGGCCCGGGAACGGATTCACCGCAGTATGCTGACCTGCGATTACTAGCGATTCCTCCTTCATGCAGGCGAGTTGCAGCCTGCAATCTGAACTGTGCCAGGGTTTGTGAGATTCGCTCTCCCTCGCGGGTTGGCTGCTCTGTGTCCCTCGCATTGTAGTACGTGTGTCGCCCAGGACGTAAGGGCCATGCTGACTTGACGTCATCCTCACCTTCCTCCGGTTTGTCACCGGCAGTCTCGCTAGAGTTCCCAACTTAATGATGGCAACTAACGACGAGGGTTGCGCTCGTTGCGGGACTTAACCCAACATCTCACGACACGAGCTGACGACAGCCATGCAGCACCTGTCTTCTGGTTCCTTACGGCACTCTCCCCTTTCAAGGAGATT
>10TW_18087
TCACCCCAGTCATCAACCCCGCCTTCGGCACCCTCCTCCCCCGAAAGGGTTAGAGTAATGACTTCGGGCGTGGCTCACTTCCATGGTGTGACGGGCGGTGTGTACAAGGCCCGGGAACGGATTCACCGCAGTATGCTGACCTGCGATTACTAGCGATTCCTCCTTCATGCAGGCGAGTTGCAGCCTGCAATCTGAACTGTGCCAGGGTTTGTGAGATTCGCTCTCCCTCGCGGGTTGGCTGCTCTGTGTCCCTCGCATTGTAGTACGTGTGTCGCCCAGGACGTAAGGGCCATGCTGACTTGACGTCATCCTCACCTTCCTCCGGTTTGTCACCGGCAGTCTCGCTAGAGTTCCCAACTTAATGATGGCAACTAACGACGAGGGTTGCGCTCGTTGCGGGACTTAACCCAACATCTCACGACACGAGCTGACGACAGCCATGCAGCACCTGTCTTCTGGTTCCTTACGGCACTCTCCCCTTTCAAGGAGATT
>10TW_18089
TCATCCCAGTTACCGCTCATACCTTAGGGCGCTGCCTCCTTGCGGTTGGCGCGCGCACTTCGGGTACAAACGACTCCCATGATGTGACGGGCGGTGTGTACAAGACCCGGGAACGTATTCACGGCGCCGTAGCTGATGCGCCATTACTAGCGATTCCGGCTTCATGGAGGCGAGTTGCAGCCTCCAATCCGAACTGGGCCCGACTTTGGTGATTTCCTCCACCTTGCGGTCTCGGATCCTTCTGTGTCGGGCATTGTAGTACGTGTGCAGCCCTGGCCGTAAGGGCCATACTGACTTGACGTCGTCCCCACCTTCCTCCCCGTTGAACAGGGCAGTCTGAACAGAGTGCCGGAGACTCACGTCTCCATGGCAACAGTTCACAGGGGTTGCGCTCGTTGCGGGACTTAACCCAACATCTCACGACACGAGCTGACGACAGCCATGCAGCACCTGTGCAAATTGTGTATTGCTACACTCACCGGCTTTCACCGGATT
>10TW_18178
TCACCCCAGTTGCTGACTATACCTTGGTCAAACGCCTCCTTGCGGTTAGCAATCTGCTTTAAGGTAGAACCAACTTCCATGGTGTGACGGGCGGTGTGTACAAGACCCGGGAACGTATTCACCGTAGCACGCTGATCTACGATTACTAGCGATTCCAGCTTCATGCACTCGAGTTGCAGAGTGCAATCCGAACTGAGGTAGATTTTTGAGTTTAGCTTAGCGTCGCCACTTTGCATCTCATTGTCACTACCATTGTAGCACGTGTGTAGCCCAACCCGTAAGGGCCATGAGGACTTGACGTCATCCCCACCTTCCTCCAGCTTATCACTGGCAGTTCTTTCAGAGTGCCCAGCATGACCTGATGGCAACTAAAAGTAGGGGTTGCGCTCGTTGCGGGACTTAACCCAACATCTCACGACACGAGCTGACGACAGCCATGCAGCACCTGTGTTCTGTCCGGCCGAACCGAAAAGTCTAGTTTCCTAAA
>10TW_18230
TCACCCCAGTCATCAACCCCGCCTTCGGCACCCTCCTCCCCCGAAAGGGTTAGAGTAATGACTTCGGGCGTGGCTCACTTCCATGGTGTGACGGGCGGTGTGTACAAGGCCCGGGAACGGATTCACCGCAGTATGCTGACCTGCGATTACTAGCGATTCCTCCTTCATGCAGGCGAGTTGCAGCCTGCAATCTGAACTGTGCCAGGGTTTGTGAGATTCGCTCTCCCTCGCGGGTTGGCTGCTCTGTGTCCCTCGCATTGTAGTACGTGTGTCGCCCAGGACGTAAGGGCCATGCTGACTTGACGTCATCCTCACCTTCCTCCGGTTTGTCACCGGCAGTCTCGCTAGAGTTCCCAACTTAATGATGGCAACTAACGACGAGGGTTGCGCTCGTTGCGGGACTTAACCCAACATCTCACGACACGAGCTGACGACAGCCATGCAGCACCTGTCTTCTGGTTCCTTACGGCACTCTCCCCTTTCAAGGAGATT
>10TW_18232
TCACCCCAGTCATCAACCCCGCCTTCGGCACCCTCCTCCCCCGAAAGGGTTAGAGTAATGACTTCGGGCGTGGCTCACTTCCATGGTGTGACGGGCGGTGTGTACAAGGCCCGGGAACGGATTCACCGCAGTATGCTGACCTGCGATTACTAGCGATTCCTCCTTCATGCAGGCGAGTTGCAGCCTGCAATCTGAACTGTGCCAGGGTTTGTGAGATTCGCTCTCCCTCGCGGGTTGGCTGCTCTGTGTCCCTCGCATTGTAGTACGTGTGTCGCCCAGGACGTAAGGGCCATGCTGACTTGACGTCATCCTCACCTTCCTCCGGTTTGTCACCGGCAGTCTCGCTAGAGTTCCCAACTTAATGATGGCAACTAACGACGAGGGTTGCGCTCGTTGCGGGACTTAACCCAACATCTCACGACACGAGCTGACGACAGCCATGCAGCACCTGTCTTCTGGTTCCTTACGGCACTCTCCCCTTTCAAGGAGATT
>10TW_18280
TCACCCCAGTCATCAACCCCGCCTTCGGCACCCTCCTCCCCCGAAAGGGTTAGAGTAATGACTTCGGGCGTGGCTCACTTCCATGGTGTGACGGGCGGTGTGTACAAGGCCCGGGAACGGATTCACCGCAGTATGCTGACCTGCGATTACTAGCGATTCCTCCTTCATGCAGGCGAGTTGCAGCCTGCAATCTGAACTGTGCCAGGGTTTGTGAGATTCGCTCTCCCTCGCGGGTTGGCTGCTCTGTGTCCCTCGCATTGTAGTACGTGTGTCGCCCAGGACGTAAGGGCCATGCTGACTTGACGTCATCCTCACCTTCCTCCGGTTTGTCACCGGCAGTCTCGCTAGAGTTCCCAACTTAATGATGGCAACTAACGACGAGGGTTGCGCTCGTTGCGGGACTTAACCCAACATCTCACGACACGAGCTGACGACAGCCATGCAGCACCTGTCTTCCGGTTCCTTACGGCACTCTCCCCTTTCAAGGAGATT
>10TW_18292
TCACCCCAGTCATCAACCCCGCCTTCGGCACCCTCCTCCCTTTCGAGTTAGAGTAATGACTTCGGGCGTGGCTCACTTCCATGGTGTGACGGGCGGTGTGTACAAGGCCCGGGAACGGATTCACCGCAGTATGCTGACCTGCGATTACTAGCGATTCCTCCTTCATGCAGGCGAGTTGCAGCCTGCAATCTGAACTGTGCCAGGGTTTGTGAGATTCGCTCTCCCTCGCGGGTTGGCTGCTCTGTGTCCCTCGCATTGTAGTACGTGTGTCGCCCAGGACGTAAGGGCCATGCTGACTTGACGTCATCCTCACCTTCCTCCGGTTTGTCACCGGCAGTCTCGCTAGAGTTCCCAACTTAATGATGGCAACTAACGACGAGGGTTGCGCTCGTTGCGGGACTTAACCCAACATCTCACGACACGAGCTGACGACAGCCATGCAGCACCTGTCTTCTGGTTCCTTACGGCACTCTCCCCTTTCAAGGAGATTCC
>10TW_18325
TCATCCCAGTTACCGCTCATACCTTAGGGCGCTGCCTCCTTGCGGTTGGCGCGCGCACTTCGGGTACAAACGACTCCCATGATGTGACGGGCGGTGTGTACAAGACCCGGGAACGTATTCACGGCGCCGTAGCTGATGCGCCATTACTAGCGATTCCGGCTTCATGGAGGCGAGTTGCAGCCTCCAATCCGAACTGGGCCCGACTTTGGTGATTTCCTCCACCTTGCGGTCTCGGATCCTTCTGTGTCGGGCATTGTAGTACGTGTGCAGCCCTGGCCGTAAGGGCCATACTGACTTGACGTCGTCCCCACCTTCCTCCCCGTTGAACAGGGCAGTCTGAACAGAGTGCCGGAGACTCACGTCTCCATGGCAACAGTTCACAGGGGTTGCGCTCGTTGCGGGACTTAACCCAACATCTCACGACACGAGCTGACGACAGCCATGCAGCACCTGTGCAAATTGTGTATTGCTACACTCACCGGCTTTCACCGGATT
>10TW_18342
TCACCCCAGTCATGAACCACACCGTGGTAAACGTCCCCCTTGCGGTTAGACTATCTACTTCTGGTGCAGCCCACTCCCATGGTGTGACGGGCGGTGTGTACAAGGCCCGGGAACGTATTCACCGCGACATGCTGATTCGCGATTACTAGCGATTCCGACTTCATGGAGTCGAGTTGCAGACTCCAATCCGGACTACGACCAACTTTAAAGGATTTGCTCCAGGTCGCCCTTCGCTTCCCTCTGTATCGGCCATTGTAGCACGTGTGTAGCCCTACCCGTAAGGGCCATGATGACTTGACGTCGTCCCCGCCTTCCTCCGGTTTGTCACCGGCAGTCTCCTTAAAGTTCCCACCTTTACGTGCTGGCAATTAAGGATAAGGGTTGCGCTCGTTACGGGACTTAACCCAACATCTCACGACACGAGCTGACGACAGCCATGCAGCACCTGTATCAGTGTTCCCGAAGGCACTTTCGCATCTCTGCAAAAATTCACTGTATGTCAAGGGTAGGTAAGGTTCTTCGTCG
>10TW_18360
TCACCTTCCTCTAAATGGCGAGGTTAAAAAAGTTCCCATCAACAGGTTCACAATGAAGCAAGCGAGTCAACGGTCCCAATTTTTCACCGAGTCATTCAATCGGTAGGTGCGACGGGCTGTGTATACAAAGGGCAGGGACGTAATCAATGCAAGCTGATGACTTGCGTTTACTAGGAATTCCTCGTTCAAGATTAATAATTGCAATAATCTATCCCTAGCACGATACGTATTCAAAAGATTACCCAGACCTATCGATCAAGGTTATATACTCGTTGAGCGTATCAGTGTAGCGCGCGTGCGGCCCCAGAACATCTAAGGGCATCACAGACCTGTTATTGCCTCCAACTTCCTTCAGTTAGTCACTGAAAGTCCCTCTAAGAAGTCCTTACCTACCAAATTGGTAAGCAGGACTATTTAGCACGCGGAGGTCTCGTTCGTTAACGGAATTAACCAGACAAATCACTCCACCAACTAAGAACGGCCATGCACCACCACCCATAGAATCAAGAAAGAGCTCT
>10TW_18398
TCACCCCAGTCACTAATTCTACCTTAGGCACCCTCCCCCAAACGGTTAGAGTAATGATTTCGGGCATAACCAGCTTCCATGGTGTGACGGGCGGTGTGTACAAGGCCCGGGAACGAATTCACCACTGTATAGCTGACCAGCGATTACTAGCGATTCCACCTTCATGTAGGCGAGTTGCAGCCTACAATCCGAACTTAGAACGAGTTTATAGATTAGCTAGTCTTTGCAGATTTGCATCTCATTGTCTCGCCCAATGTAGCACGTGTGTAGCCCAGGGTGTAAGGGGCATGCTGACTTGACGTCATCCCCACCTTCCTCCGGTTTATAACCAGCAGTCTTTTTAGAGTTCCATAAAAGGCAACTAAAAACAAGGGTTGCGCTCGTTGCGGGACTTAACCCAACATCTCACGACACGAGCTGACGACAGCCATGCACCACCTGTGTATACGTTCCAAACGGCACTTTCTCCTTTCAAAGAAATTCGTATCATGTCAAACCCTGGTAAGGTTCTTCGCGTTGCA
>10TW_18414
TCACCCCAGTCATCAACCCCGCCTTCGGCACCCTCCTCCCCCGAAAGGGTTAGAGTAATGACTTCGGGCGTGGCTCACTTCCATGGTGTGACGGGCGGTGTGTACAAGGCCCGGGAACGGATTCACCGCAGTATGCTGACCTGCGATTACTAGCGATTCCTCCTTCATGCAGGCGAGTTGCAGCCTGCAATCTGAACTGTGCCAGGGTTTGTGAGATTCGCTCTCCCTCGCGGGTTGGCTGCTCTGTGTCCCTCGCATTGTAGTACGTGTGTCGCCCAGGACGTAAGGGCCATGCTGACTTGACGTCATCCTCACCTTCCTCCGGTTTGTCACCGGCAGTCTCGCTAGAGTTCCCAACTTAATGATGGCAACTAACGACGAGGGTTGCGCTCGTTGCGGGACTTAACCCAACATCTCACGACACGAGCTGACGACAGCCATGCAGCACCTGTCTTCCGGTTCCTTACGGCACTCTCCCCTTTCAAGGAGATT
>10TW_18475
TCACCCCAGTTGCTGACTATACCTTGGTCAAACGCCTCCTTGCGGTTAGCAATCTGCTTTAAGGTAGAACCAACTTCCATGGTGTGACGGGCGGTGTGTACAAGACCCGGGAACGTATTCACCGTAGCACGCTGATCTACGATTACTAGCGATTCCAGCTTCATGCACTCGAGTTGCAGAGTGCAATCCGAACTGAGGTAGATTTTTGAGTTTAGCTTAGCGTCGCCACTTTGCATCTCATTGTCACTACCATTGTAGCACGTGTGTAGCCCAACCCGTAAGGGCCATGAGGACTTGACGTCATCCCCACCTTCCTCCAGCTTATCACTGGCAGTTCTTTCAGAGTGCCCAGCATGACCTGATGGCAACTAAAAGTAGGGGTTGCGCTCGTTGCGGGACTTAACCCAACATCTCACGACACGAGCTGACGACAGCCATGCAGCACCTGTGTTCTGTCCGGCCGAACCGAAAAGTCTAGTTTCCTAAA
>10TW_18572
TCACCCCAGTCATCAACCCCGCCTTCGGCACCCTCCTCCCCCGAAAGGGTTAGAGTAATGACTTCGGGCGTGGCTCACTTCCATGGTGTGACGGGCGGTGTGTACAAGGCCCGGGAACGGATTCACCGCAGTATGCTGACCTGCGATTACTAGCGATTCCTCCTTCATGCAGGCGAGTTGCAGCCTGCAATCTGAACTGTGCCAGGGTTTGTGAGATTCGCTCTCCCTCGCGGGTTGGCTGCTCTGTGTCCCTCGCATTGTAGTACGTGTGTCGCCCAGGACGTAAGGGCCATGCTGACTTGACGTCATCCTCACCTTCCTCCGGTTTGTCACCGGCAGTCTCGCTAGAGTTCCCAACTTAATGATGGCAACTAACGACGAGGGTTGCGCTCGTTGCGGGACTTAACCCAACATCTCACGACACGAGCTGACGACAGCCATGCAGCACCTGTCTTCCGGTTCCTTACGGCACTCTCCCCTTTCAAGGAGATT
>10TW_18575
TCACCCCAGTCATGAATCCTACCGTGGTAATCGTCTTCCTTGCGGTTAGACTAACTACTTCTGGTAAAACCCACTCCCATGGTGTGACGGGCGGTGTGTACAAGGCCCGGGAACGTATTCACCGCGACATGCTGATCCGCGATTACTAGCGATTCCGACTTCATGCAGTCGAGTTGCAGACTACAATCCGGACTACGATCGGCTTTCTGGGATTGGCTCCCCCTCGCGGGTTGGCAACCCTCTGTACCGACCATTGTATTACGTGTGAAGCCCTGGCCATAAGGGCCATGAGGACTTGACGTCATCCCCACCTTCCTCCGGTTTGTCACCGGCAGTCCCATTAAAGTGCCCAACTAAATGATGGCAATTAATGGCAAGGGTTGCGCTCGTCGCGGGACTTAACCCAACATCTCACGACACGAGCTGACGACAGCCATGCAGCACCTGTGTTACCGTTCTCTTTCGAGCACTTGAACATCTCTGCTCAATTCGGTACATGTCAAGGCCA
>10TW_18604
TAGTCCCAGTCACCAGCCTTGCCGTGGGCACGCATGAAATTGCGCGACTTCGGGCACTGCCAGCTCCCATGACTTGACGGGCGGTGTGTACAAGGCTCAGGAACATATTCACCGCGGCGTAGCTGATCCGCGATTACTAGCGATTCCAACTTCATGCGGGCGAATTTCAGCCCGCAATCTGAACTGGGGTATGCTTTAGCGATTTGCTCCACCTTGCGGTCTTGCATCGTTCTGTACATACCATTGTAGCACGTGTGCAGCCCTAGACATAAAGGCCATGAGGACTTGACGTCATCCCCACCTTCCTCCGGTTTGACACCGGCAGTCTCGCTACAGTCCTCGCCATTACGCGTTAGCAAGTAGCGACAGGGGTTGCGCTCGTTGAGGGACTTAACCCGACACTTCACAGCACGAGCTGACGACAGCCATGCAGCACCTGTTCACGTTCCGCCCTTGCGGGTGTACCTCTACTTTCAT
>10TW_18650
TCACTCCAGTCACCGACCCCACCCTAAACATTACTCTCCTCGCGGTTAAGCCAATGTCTTTAGGTGTTACCAGCTCCCATAGTGTGACGGGCGGTGTGTACAAGACCCGGGAACGTATTCAACGCACTATAGCTGACGCGCGTTTACTAGCAACTCCAACTTCATGCAGGCGAGTTGCAGCCTGCAATCTGAACTGAGGAATGTTTTACTAGGATTTGCTCCGCCTCGCGGCTTGGCTTCCCATTGTTCCATCCCATTGTAGCGTGTGTGTAGCCCCGGACATAAAGGCCATGCTGACTTGACGTCATCCCCGCCTTCCTCCGGCTTGCGGCCGGCAGTCTCGCCAGACACTTGTAACTGGCAATGAGGGTTGCGCTCGTTAGCGTACTTAAACGAACATCTCACGACACGAGCTGACGACAGCCATGCAACACCTGTATAAACTCTCTTGCGAGTCGATCCAATTTCTCTTCTCTACCATCTATATGT
>10TW_18654
TAGCCCCAGTTACTAGTTTTACCCTAGGCGACTCCTTGCGGTTATCGACTTTAGGTACACCCAGCTTCCATGGCTTGACGGGCGGTGTGTACAAGGTCCGGGAACGTATTCACCGTAGCATTGCTGATCTACGATTACTAGCGATTCCAGCTTCATGGGGTCGAGTTGCAGACCCCAATCTGAACTGAGAAGAGGTTTTTGAGATTAGCATCCAGTTACCTGGTAGCAGCCCTTTGTCCTCTCCATTGTAGCACGTGTGTAGCCCTGGGCATAAAGGCCATGATGACTTGACATCATCCCCTCCTTCCTCACGCCTTACGGCGGCAGTTTCACTAGAGTTCCCAGCATTACCTGATGGCAACTAGTGATAGGGGTTGCGCTCGTTGCGGGACTTAACCCAACACCTCACGGCACGAGCTGACGACAGCCATGCAGCACCTTATCACGTGTATATTGCTATAAAACCAGCTTTCACCGGCGGTCACGTGACATTCTAGCCCG
>10TW_18685
TAGTCCCAATCATTGGTTTCACCGTGGACGACTGCTTCCCTTGCGGGTTAGCAACATCGGCTTAGGGCGCCCCCAACTTTCGTGGCTTGACGGGCGGTGTGTACAAGGCTCAGGAACATATTCACCGGGGTGTAGCTGACCCCCGATTACTAGCGATTCCAGCTTCATGCAGGCGAGTTGCAGCCTACAATCCGAACTGAGGCCATCTTTTGTGATTAGCTCCGCCTCGCGACTTAGCAACATTCTGTAATGGCCATTGTAGCACGTTTGCAGCCCTGGACATAAGGGCCATGATGACTTGACGTCGTCCCCACCTTCCTCCGGTTTAACACCGGCAGTCCCATTATAGTCCCCGACATAACTCGCTGGTAAATAATGGCAAGGGTTTCGCTCGTTAAAGGACTTAACCTAACATCTCACGACACGAGCTGACGACAGCCATGCAACACCTCTATAGGTTCCACTAAAAACGCGTACTCCACTTTCATGGAGGTAATCCCTACAGTTCAAGCCCAGGTTAA
>10TW_18730
TAGTCCCAATCAGGAGTTTCATCTTCGGCACCAACTTAGTGTGGCGACTTCGGATGCCCCTCCCTTTCGTGGCTTGACGGGCGGTGTGTACAAGGCTCAGGAACACATTCACCGCGGTGTTGCTGACCCGCGATTACTAGCGATTCCAACTTCATGCAGGCGAGTTGCAGCCTGCAATCTGAACTGGGGCGTACTTTTTGGGATTTGCTTGATCTTGCGATTTTGCGTCCCTCTGTATACGCCATTGTAGCACGTGTGCAGCCCTGGACATAAAGGCCATGAGGACTTGACGTCATCCCCACCTTCCTCCGGTTTGACACCGGCAGTCTCTCTAGAGTTCCCGGCATTACCCGCTGGCAACTAGAGACAAGGGTTGCGCTCGTTATCGGACTTAACCAGACATCTCACGACACGAGCTGACGACAGCCATGCAGCACCTGTGGTAAGTTCCGGACTGGATACCGTTCATTGGCCGTTTCCGGCAATTACTTCCTACCGTTTT
>10TW_18748
TCACCCCAGTCATCAACCCCGCCTTCGGCACCCTCCTCCCCCGAAAGGGTTAGAGTAATGACTTCGGGCGTGGCTCACTTCCATGGTGTGACGGGCGGTGTGTACAAGGCCCGGGAACGGATTCACCGCAGTATGCTGACCTGCGATTACTAGCGATTCCTCCTTCATGCAGGCGAGTTGCAGCCTGCAATCTGAACTGTGCCAGGGTTTGTGAGATTCGCTCTCCCTCGCGGGTTGGCTGCTCTGTGTCCCTCGCATTGTAGTACGTGTGTCGCCCAGGACGTAAGGGCCATGCTGACTTGACGTCATCCTCACCTTCCTCCGGTTTGTCACCGGCAGTCTCGCTAGAGTTCCCAACTTAATGATGGCAACTAACGACGAGGGTTGCGCTCGTTGCGGGACTTAACCCAACATCTCACGACACGAGCTGACGACAGCCATGCAGCACCTGTCTTCTGGTTCCTTACGGCACTCTCCCTTTCAAGGAGATT
>10TW_18761
TAGTCCCAGTCACCAGCCTCGCCGTGGGCACCCATGAATTTGGGCGACTTCGGGCGCTGCCAGCTCCCATGACTTGACGGGCGGTGTGTACAAGGCTCAGGAACATATTCACCGCGGCGTAGCTGATCCGCGATTACTAGCGATTCCGACTTCAAGGAGGCGGGTTGCAGCCTCCTATCTGAACTGGGGCGGACTTTAAGCGATTTGCTCCACCTTGCGGTCTTGCATCGTTCTGTATCCGCCATTGTAGCACGTGTGCAGCCCCAGGCATAAGGGCCATGAGGACTTGACGTCATCCCCACCTTCCTCCGGTTTGACACCGGCAGTCTCGCTAGAGTCCTCAGCATTACCTGTTAGCAACTAACGATAGGGGTTTCGCTCGTTGAGGGACTTAACCCGACACTTCACAGCACGAGCTGACGACAGCCATGCAGCACCTGTCCAAGTTCCGGTCTTGCGACTGTTATCCTAATTTCATAGGACTAATCCTT
>10TW_18770
TCACCCCAGTCATCAACCCCGCCTTCGGCACCCTCCTCCCCCGAAAGGGTTAGAGTAATGACTTCGGGCGTGGCTCACTTCCATGGTGTGACGGGCGGTGTGTACAAGGCCCGGGAACGGATTCACCGCAGTATGCTGACCTGCGATTACTAGCGATTCCTCCTTCATGCAGGCGAGTTGCAGCCTGCAATCTGAACTGTGCCAGGGTTTGTGAGATTCGCTCTCCCTCGCGGGTTGGCTGCTCTGTGTCCCTCGCATTGTAGTACGTGTGTCGCCCAGGACGTAAGGGCCATGCTGACTTGACGTCATCCTCACCTTCCTCCGGTTTGTCACCGGCAGTCTCGCTAGAGTTCCCAACTTAATGATGGCAACTAACGACGAGGGTTGCGCTCGTTGCGGGACTTAACCCAACATCTCACGACACGAGCTGACGACAGCCATGCAGCACCTGTCTTCTGGTTCCTTACGGCACTCTCCCCTTTCAAGGAGATT
>10TW_18784
TCACCCCAGTCATCAACCCCGCCTTCGGCACCCTCCTCCCTTTCGGGTTAGAGTAATGACTTCGGGCGTGGCTCACTTCCATGGTGTGACGGGCGGTGTGTACAAGGCCCGGGAACGGATTCACCGCAGTATGCTGACCTGCGATTACTAGCGATTCCTCCTTCATGCAGGCGAGTTGCAGCCTGCAATCTGAACTGTGCCAGGGTTTATGAGATTCGCTCTCCCTCGCGGGTTGGCTGCTCTGTGTCCCTCGCATTGTAGTACGTGTGTCGCCCAGGACGTAAGGGCCATGCTGACTTGACGTCATCCTCACCTTCCTCCGGTTTGTCACCGGCAGTCTCGCTAGAGTTCCCAACTTAATGATGGCAACTAACGACGAGGGTTGCGCTCGTTGCGGGACTTAACCCAACATCTCACGACACGAGCTGACGACAGCCATGCAGCACCTGTCTTCTGGTTCCTTACGGCACTCTCCCCTTTCAAGGAGATT
>10TW_18807
TAGCCCTAGTTACCAGTTTTACCCTAGGCAGCTCCTTACGGTCACCGACTTCAGGTACCCCCAGCTTCCATGGCTTGACGGGCGGTGTGTACAAGGCCCGGGAACGTATTCACCGGATCATGGCTGATATCCGATTACTAGCGATTCCAGCTTCACGGAGTCGAGTTGCAGACTCCGATCCGAACTGAGAACGGTTTTGTAGATTCGCTCCTGGTCACCCAGTGGCTGCTCTCTGTACCGTCCATTGTAGCACGTGTGTAGCCCAAGGCGTAAGGGCCGTGATGATTTGACGTCATCCCCACCTTCCTCACAGTTTACACTGGCAGTCTTGTTAGAGTTCCCGACTTGACTCGATGGCAACTAACAACAGGGGTTGCGCTCGTTATAGGACTTAACCTGACACCTCACGGCACGAGCTGACGACAACCATGCAGCACCTTGTAAATTGTCTTGCGAAAGTTCTGTTTCCAAAACGGTCAATCTACATTTAAGCCTTGGTAAGGTTCCTCGCGTATC
>10TW_18815
TCACCCCAGTCACGAACCCTGCCGTGGTAATCGCCCCCCTTTCGGTTAGGCTAACTACTTCTGGCAGAACCCGCTCCCATGGTGTGACGGGCGGTGTGTACAAGACCCGGGAACGTATTCACCGCGGCAAGCTGATCCGCGATTACTAGCGATTCCGACTTCACGCAGTCGAGTTGCAGACTGCGATCCGGACTACGACCGGTTTTCTGGGATTAGCTCCCCCTCGCGGGTTGGCAGCCCTCTGTACCGGCCATTGTATGACGTGTGTAGCCCTACCCATAAGGGCCATGAGGACCTGACGTCATCCCCACCTTCCTCCGGTTTGTCACCGGCAGTCTCATTAGAGTGCCCTTTCGTAGCAACTAATGACAAGGGTTGCGCTCGTTGCGGGACTTAACCCAACATCTCACGACACGAGCTGACGACGGCCATGCAGCACCTGTGTTCAAGTTCTCTTTCGAGCACTCTCACATCTCTGCAAGATTCTTGACATGTCAAGGGTAGTAAGGTTTTTCGCG
>10TW_18824
TCACCCCAGTCATCAACCCCGCCTTCGGCACCCTCCTCCCTTTCGGGTTTAGAGTAATGACTTCGGGCGTGGCTCACTTCCATGGTGTGACGGGCGGTGTGTACAAGGCCCGGGAACGGATTCACCGCAGTATGCTGACCTGCGATTACTAGCGATTCCTCCTTCATGCAGGCGAGTTGCAGCCTGCAATCTGAACTGTGCCAGGGTTTGTGAGATTCGCTCTCCCTCGCGGGTTGGCTGCTCTGTGTCCCTCGCATTGTAGTACGTGTGTCGCCCAGGACGTAAGGGCCATGCTGACTTGACGTCATCCTCACCTTCCTCCGGTTTGTCACCGGCAGTCTCGCTAGAGTTCCCAACTTAATGATGGCAACTAACGACGAGGGTTGCGCTCGTTGCGGGACTTAACCCAACATCTCACGACACGAGCTGACGACAGCCATGCAGCACCTGTCTTCTGGTTCCTTACGGCACTCTCCCCTTTCAAGGAGATT
>10TW_18872
TCACCCCAGTCATCAACCCCGCCTTCGGCACCCTCCTCCCCCGAAAGGGTTAGAGTAATGACTTCGGGCGTGGCTCACTTCCATGGTGTGACGGGCGGTGTGTACAAGGCCCGGGAACGGATTCACCGCAGTATGCTGACCTGCGATTACTAGCGATTCCTCCTTCATGCAGGCGAGTTGCAGCCTGCAATCTGAACTGTGCCAGGGTTTGTGAGATTCGCTCTCCCTCGCGGGTTGGCTGCTCTGTGTCCCTCGCATTGTAGTACGTGTGTCGCCCAGGACGTAAGGGCCATGCTGACTTGACGTCATCCTCACCTTCCTCCGGTTTGTCACCGGCAGTCTCGCTAGAGTTCCCAACTTAATGATGGCAACTAACGACGAGGGTTGCGCTCGTTGCGGGACTTAACCCAACATCTCACGACACGAGCTGACGACAGCCATGCAGCACCTGTCTTCTGGTTCCTTACGGCACTCTCCCCTTTCAAGGAGATT
>10TW_18880
TCACCCCAGTCACGAACCCTGCCGTGGTAATCGCCCTCCTTGCGGTTAGGCTAACTACTTCTGGCAGAACCCGCTCCCATGGTGTGACGGGCGGTGTGTACAAGACCCGGGAACGTATTCACCGTGACATTCTGATCCACGATTACTAGCGATTCCGACTTCACGCAGTCGAGTTGCAGACTGCGATCCGGACTACGACTGGTTTTATGGGATTAGCTCCCCCTCGCGGGTTGGCAACCCTTTGTACCAGCCATTGTATGACGTGTGTAGCCCCACCTATAAGGGCCATGAGGACTTGACGTCATCCCCACCTTCCTCCGGTTTGTCACCGGCAGTCTCATTAGAGTGCCCAACTAAATGTAGCAACTAATGACAAGGGTTGCGCTCGTTGCGGGACTTAACCCAACATCTCACGACACGAGCTGACGACAGCCATGCAGCACCTGTGTTACGGTTCTCTTTCGAGCACAAATCCATCTCTGGATCCTTCCGTACATGTCAAAGGTGGGTAAGGTTTTTCG
>10TW_18897
TCACCCCAGTCATCAACCCCGCCTTCGGCACCCTCCTCCCTTTCGAGTTAGAGTAATGACTTCGGGCGTGGCTCACTTCCATGGTGTGACGGGCGGTGTGTACAAGGCCCGGGAACGGATTCACCGCAGTATGCTGACCTGCGATTACTAGCGATTCCTCCTTCATGCAGGCGAGTTGCAGCCTGCAATCTGAACTGTGCCAGGGTTTGTGAGATTCGCTCTCCCTCGCGGGTTGGCTGCTCTGTGTCCCTCGCATTGTAGTACGTGTGTCGCCCAGGACGTAAGGGCCATGCTGACTTGACGTCATCCTCACCTTCCTCCGGTTTGTCACCGGCAGTCTCGCTAGAGTTCCCAACTTAATGATGGCAACTAACGACGAGGGTTGCGCTCGTTGCGGGACTTAACCCAACATCTCACGACACGAGCTGACGACAGCCATGCAGCACCTGTCTTCTGGTTCCTTACGGCACTCTCCCCTTTCAAGGAGATTCC
>10TW_18905
TAGTCCCAGTCACCAGCCTTGCCGTGGGCACGCATGAAATTGCGCGACTTCGGGCACTGCCAGCTCCCATGACTTGACGGGCGGTGTGTACAAGGCTCAGGAACATATTCACCGCGGCGTAGCTGATCCGCGATTACTAGCGATTCCAACTTCATGCGGGCGAATTTCAGCCCGCAATCTGAACTGGGGTATGCTTTAGCGATTTGCTCCACCTTGCGGTCTTGCATCGTTCTGTACATACCATTGTAGCACGTGTGCAGCCCTAGACATAAAGGCCATGAGGACTTGACGTCATCCCCACCTTCCTCCGGTTTGACACCGGCAGTCTCGCTACAGTCCTCGCCATTACGCGTTAGCAAGTAGCGACAGGGGTTGCGCTCGTTGAGGGACTTAACCCGACACTTCACAGCACGAGCTGACGACAGCCATGCAGCACCTGTTCACGTTCCGCCCTTGCGGGTGTACCTCTACTTTCAT
>10TW_18934
TCACCCCAATCACCGACCCCACCTTCGACGGCTCCTTCCTTTCGGTTAGGCCACCGGCTTCGGGTGTTGCCGACTTTCGTGGTGTGACGGGCGGTGTGTACAAGGCCCGGGAACGTATTCACCCCGGCGTGCTGATCCGGGATTACTAGCAACTCCAGCTTCATGAAGTCGAGTTGCAGACTTCAATCCGAACTGAGACCGACTTTATGGGATTGGCCAACCCTCGCGGGCAAGCGACCCTTTGTATCGGCCATTGTAGCGTGTTTGCAGCCCTGGACATAAGGGGCATGAGGACTTGACGTCATCCCCACCTTCCTCCGAGTTGACCCCGGCGGTCTTCCATGAGTCCCCAACATTACTTGCTGGCAACATAGAATAAGGGTTGCGCTCGTTGCGGGACTTAACCCAACATCTCACGACACGAGCTGACGACAGCCATGCACCACCTGTGTTTGGCCCTTGCGGACACCACATCTCTGTGGCTTTTCCAAACATGTCAAAACCCAGGTAAGGTTCTTCGCGTAGC
>10TW_18943
TCACCCCAATCACCACCCATACCTTAGGTGCCCGCCTCCTTAACGGTTAGCTAAGACAACTTTGGGTACAAACAGCTCTCGTGGTGTGACGGGCGGTGTGTACAAGGTCCGAGAACGTATTCACCGCGCCGTATCTGATGCGCGATTACTAGCGATTTCAACTTCATGAGGTCGAGTTGCAGACCTCAATCCGAACTTAGACCAGCTTTATGAGATTAGCACACCCTCGCGGGATAGCAACCCTCTGTACTGGCCATTGTAACACGTGTGTAGCCCTGGGCATAAGGACCATGATGATTTGACGTCATTCCCACCTTCCTCCCGGTTTCCCGGGCAGTCTCGCCAGAGTGCTCGCCGAAGCGATAGCAACTGACGACAAGAGTTGCGCTCGTTAGAGGACTTAACCAAACATCTCACGACACGAGCTGACGACAACCATGCAGCACCTGTGCAATTGTCCGAGCAAGCCCGGAAGACTGTGTTTCCACAGCTGTA
>10TW_18953
TCACCCCAGTTGCTGACTATACCTTGGTCAAACGCCTCCTTGCGGTTAGCAATCTGCTTTAAGGTAGAACCAACTTCCATGGTGTGACGGGCGGTGTGTACAAGACCCGGGAACGTATTCACCGTAGCACGCTGATCTACGATTACTAGCGATTCCAGCTTCATGCACTCGAGTTGCAGAGTGCAATCCGAACTGAGGTAGATTTTTGAGTTTAGCTTAGCGTCGCCACTTTGCATCTCATTGTCACTACCATTGTAGCACGTGTGTAGCCCAACCCGTAAGGGCCATGAGGACTTGACGTCATCCCCACCTTCCTCCAGCTTATCACTGGCAGTTCTTTCAGAGTGCCCAGCATGACCTGATGGCAACTAAAAGTAGGGGTTGCGCTCGTTGCGGGACTTAACCCAACATCTCACGACACGAGCTGACGACAGCCATGCAGCACCTGTGTTCTGTCCGGCGAACCGAAAAGTCAGTTTCCAAA
>10TW_18980
TCACCTTCCTCTAAATGGTAAGGTTTAAACAACTTCCCACGGCGACGCTCCAATGAAGCAACGTTGCCACAGTCCGAAGGTTTCACCGGACCATTCAATCGGTAGGTGCGACGGGCGGTGTGTACAAAGGGCAGGGACGTAATCAATGCAAGCTGATGACTTGCGTTTACTAGGAATTCCTCGTTGAAGATTAATAATTGCAATAATCTATCCCTATCACGACACGATTTCAAAAGATTTCCCAAACCTCTCGGCCCAGGCAACAACTCGTTGAACGTGTCAGTGTAGCGCGCGTGCAGCCCAGAACATCTAAGGGCATCACAGACCTGTTATTGCCTCCAACTTCCTCATGCTAGAACGCATGAAGTCCCTCTAAGAAGTTGCCCACCAATGCCGAAGCATTCGTGTAACTATTTAGCAGGCGGAGGTCTCGTTCGTTATCGGAATTAACCAGACAAATCACTCCACCAACTAAGAACGGCCATGCACCACCACCCATAGAATCAAGAAAGAG
>10TW_19054
TAGCCCTAGTTATCAGTTTTACCCTAGGCCGCTCCTTTCGGTGACGGACTTCAGGTACCCCCAACTTCCATGGCTTGACGGGCGGTGTGTACAAGGCCCGGGAACGTATTCACCGCGTCATGGCTGATACGCGATTACTAGCGATTCCAGCTTCACGGAGTCGAGTTGCAGACTCCGATCCGAACTGAGACCAGCTTTAGAGATTAGCGCCTCCTCGCGGAGTGGCTGCCCTTTGTACTGGCCATTGTAGCACGTGTGTAGCCCTGGACGTAAGGGCCGTGCTGACTTGACGTCATCCCCACCTTCCTCACAGCTTACGCTGGCAGTCTCCTTAGAGTCCCCGACATTACTCGCTGGCAACTAAGAATAGGGGTTGCGCTCGTTGCGGGACTTAACCCAACACCTCACGGCACGAGCTGACGACAGCCATGCAGCACCTTGCAAATTGCCCGAAGGAGAACCAGTTTCCCGGTCTGTCAAAATGCATTCAAGCCCAGGTAAGGTTCCTCGCGTA
>10TW_19221
TAGCCCCAATTATCGGTTTTACTCTAGGAGGCGCCTTGCGGCTACCTACTTTAAATACTCCCAACTTTCATGGCTTGACGGGCGGTGTGTACAAGGCCCGGGAACGTATTCACCGCGCCATTGCTGATGCGCGATTACTAGCGAATCCAGCTTCATGAGGTCGAGTTGCAGACCTCAATCCGAACTGAGGATACCTTTCGAGATTTGCATCATGTTACCATGTAGCTGCCCTCTGTAGTACCCATTGTAGCACGTGTGTAGCCCAGGACGTAAGGGCCGTGATGACTTGACGTCATCCCCACCTTCCTCACCGTTTGCACGGGCAGTTCCTCTAGAGTCCTCAACTTAATGGTAGCAACTAGAAGTAGGGGTTGCGCTCGTTGCGGGACTTAACCCAACACCTCACGGCACGAGCTGACGACAGCCATGCAGCACCTAGTTTTAGGTCATTGCTGACTGACTACTTTCATAATCATTCCTTAACTTTCAAGCCCTGGTAAGGTT
>10TW_19236
TAGTCCCAGTCACCAGCCTCGCCGTGGGCACCCATGAATTTGGGCGACTTCGGGCGCTGCCAGCTCCCATGACTTGACGGGCGGTGTGTACAAGGCTCAGGAACATATTCACCGCGGCGTAGCTGATCCGCGATTACTAGCGATTCCGACTTCAAGGAGGCGGGTTGCAGCCTCCTATCTGAACTGGGGCGGACTTTAAGCGATTTGCTCCACCTTGCGGTCTTGCATCGTTCTGTATCCGCCATTGTAGCACGTGTGCAGCCCCAGGCATAAGGGCCATGAGGACTTGACGTCATCCCCACCTTCCTCCGGTTTGACACCGGCAGTCTCGCTAGAGTCCTCAGCATTACCTGTTAGCAACTAACGATAGGGGTTTCGCTCGTTGAGGGACTTAACCCGACACTTCACAGCACGAGCTGACGACAGCCATGCAGCACCTGTCCAAGTTCCGGTCTTGCGCTGTTATCCTAATTTCATAGGACTAATCCTT
>10TW_19237
TCACCCCAGTCATCAACCCCGCCTTCGGCACCCTCCTCCCCCGAAAGGGTTAGAGTAATGACTTCGGGCGTGGCTCACTTCCATGGTGTGACGGGCGGTGTGTACAAGGCCCGGGAACGGATTCACCGCAGTATGCTGACCTGCGATTACTAGCGATTCCCCCTTCATGCAGGCGAGTTGCAGCCTGCAATCTGAACTGTGCCAGGGTTTGTGAGATTCGCTCTCCCTCGCGGGTTGGCTGCTCTGTGTCCCTCGCATTGTAGTACGTGTGTCGCCCAGGACGTAAGGGCCATGCTGACTTGACGTCATCCTCACCTTCCTCCGGTTTGTCACCGGCAGTCTCGCTAGAGTTCCCAACTTAATGATGGCAACTAACGACGAGGGTTGCGCTCGTTGCGGGACTTAACCCAACATCTCACGACACGAGCTGGCGACAGCCATGCAGCACCTGTCTTCTGGTTCCTTACGGCACTCTCCCCTTTCAAGGAGATT
>10TW_19318
TCACCCCAATCATCGACCAGACCGTTGGCGCCTCCCTCCCTTGCGGGTTGAGTAGACGACTTTGGGTCCAGCCAACTTTCGTGGTGTGACGGGCGGTGTGTACAAGGCCCGGGAACGTATTCACCGCGGCATTCTGATCCGCGATTACTAGCGATTCCAACTTCATGGAGTCGAGTTGCAGACTCCAATCCGAACTGAGGCGGCTTTTTTGGGATTGGCTCCATCTCGCGATCTTGCAACCCTTTGTAGCCGTCATTGTAGTACGTGTGTAGCCCCAGTCATAAAGGCCATGAGGACTTGACGTCATCCCCATCTTCCGCCGGTTTAACACCGGGAGTCTCGCTAGAGTGCCCACCCGAGGTGATGGCAACTAACGACGAGGGTTGCGCTCGTTGCCGGACTTAACCGAACATCTCACGACACGAGCTGACGACAGCCATGCAGCACCTGTCTCTGGGCTCCCCCGGTGAGGGGGCACCCCGTACTTTCATACAGGTTCCCAGGATGTCAAGACTGGGTTAA
>10TW_19342
TCACCCCAGTTGCTGACTATACCTTGGTCAAACGCCTCCTTGCGGTTAGCAATCTGCTTTAAGGTAGAACCAACTTCCATGGTGTGACGGGCGGTGTGTACAAGACCCGGGAACGTATTCACCGTAGCACGCTGATCTACGATTACTAGCGATTCCAGCTTCATGCACTCGAGTTGCAGAGTGCAATCCGAACTGAGGTAGATTTTTGAGTTTAGCTTAGCGTCGCCACTTTGCATCTCATTGTCACTACCATTGTAGCACGTGTGTAGCCCAACCCGTAAGGGCCATGAGGACTTGACGTCATCCCCACCTTCCTCCAGCTTATCACTGGCAGTTCTTTCAGAGTGCCCAGCATGACCTGATGGCAACTAAAAGTAGGGGTTGCGCTCGTTGCGGGACTTAACCCAACATCTCACGACACGAGCTGACGACAGCCATGCAGCACCTGTGTTCTGTCCGGCCGAACCGAAAAGTCTAGTTTCCTAAA
>10TW_19360
TAGCCCCAGTTACTAGTATAACCCTAGGCGACTCCTTGCGGTTATCGACTTCAGGTTCTCCCAGCTTCCATGGCTTGACGGGCGGTGTGTACAAGGCCCGGGAACGTATTCACCGAATCAATGCTGATATTCGATTACTAGCGAATCCAGCTTCATGAGGTCGAGTTGCAGACCTCAATCCGAACTGAGAATGGCTTTTTGAGGTTTGCGCCTTGTTACCAAGTGGCGTCTCATTGTACCATCCATTGTAGCACGTGTGTAGCCCTGGGCGTAAGGGCCATGATGACTTGACGTCGTCCCCGCCTTCCTCACTACTTGCGTAGGCAGTTTCTCTAGAGTCCCCAGCATAACCTGATGGCAACTAAAGATAGGGGTTGCGCTCGTTGCGGGACTTAACCCAACACCTCACGGCACGAGCTGACGACAGCCATGCAGCACCTTGCCAGTTGCCCCGAAGGGAAGCCACCTTTCGGCAGCGGTCACCTGACATTTAAGCCCAGGTAAGGTTT
>10TW_19374
TCACCCCAGTCATCAACCCCGCCTTCGGCACCCTCCTCCCCCGAAAGGGTTAGAGTAATGACTTCGGGCGTGGCTCACTTCCATGGTGTGACGGGCGGTGTGTACAAGGCCCGGGAACGGATTCACCGCAGTATGCTGACCTGCGATTACTAGCGATTCCTCCTTCATGCAGGCGAGTTGCAGCCTGCAATCTGAACTGTGCCAGGGTTTGTGAGATTCGCTCTCCCTCGCGGGTTGGCTGCTCTGTGTCCCTCGCATTGTAGTACGTGTGTCGCCCGGGACGTAAGGGCCATGCTGACTTGACGTCATCCTCACCTTCCTCCGGTTTGTCACCGGCAGTCTCGCTAGAGTTCCCAACTTAATGATGGCAACTAACGACGAGGGTTGCGCTCGTTGCGGGACTTAACCCAACATCTCACGACACGAGCTGACGACAGCCATGCAGCACCTGTCTTCTGGTTCCTTACGGCACTCTCCCCTTTCAAGGAGATT
>10TW_19375
TCACCCCAGTCATCAACCCCGCCTTCGGCACCCTCCTCCCCCGAAAGGGTTAGAGTAATGACTTCGGGCGTGGCTCACTTCCATGGTGTGACGGGCGGTGTGTACAAGGCCCGGGAACGGATTCACCGCAGTATGCTGACCTGCGATTACTAGCGATTCCTCCTTCATGCAGGCGAGTTGCAGCCTGCAATCTGAACTGTGCCAGGGTTTGTGAGATTCGCTCTCCCTCGCGGGTTGGCTGCTCTGTGTCCCTCGCATTGTAGTACGTGTGTCGCCCAGGACGTAAGGGCCATGCTGACTTGACGTCATCCTCACCTTCCTCCGGTTTGTCACCGGCAGTCTCGCTAGAGTTCCCAACTTAATGATGGCAACTAACGACGAGGGTTGCGCTCGTTGCGGGACTTAACCCAACATCTCACGACACGAGCTGACGACAGCCATGCAGCACCTGTCTTCTGGTTCCTTACGGCACTCTCCCCTTTCAAGGAGATT
>10TW_19382
TAGTCCCAATCATTGGTTTCACCGTGGACGACTGCTTCCCTTGCGGGTTAGCAACATCGGCTTAGGGCGCCCCCAACTTTCGTGGCTTGACGGGCGGTGTGTACAAGGCTCAGGAACATATTCACCGGGGTGGTAGCTGACCCCCGATTACTAGCGATTCCAGCTTCATGCAGGCGAGTTGCAGCCTACAATCCGAACTGAGGCCATCTTTGGTGATTAGCTCCGCCTCGCGACTTCGCAACATTCTGTAATGGCCATTGTAGCACGTTTGCAGCCCTGGACATAAGGGCCATGATGACTTGACGTCGTCCCCACCTTCCTCCGGTTTAACACCGGCAGTCCCATTATAGTCCCCGACATAACTCGCTGGTAAATAATGGCAAGGGTTTCGCTCGTTAAAAGGACTTAACCTAACACCTCACGGCACGAGCTGACGACAGCCATGCAACACCTCTATAGGTTCCACTAAAAACGCGTACTCCACTTTCATGGAGGTAATCCCTACAGTTCAAGCCCAGGTAAGGTT
>10TW_19397
TCACCCCAGTCATCTGCCCTGCCTTAGACAGCTCCCTCCTTACGGTTGGGCCACTGGCTTCGGGCGTGACAAACTCCCATGGTGTGACGGGCGGTGTGTACAAGACCCGGGAACGCATTCACCGCAGCGTTCTGATCTGCGATTACTAGAGATTCCAACTTCATGTAGTCGAGTTGCAGACTACAATCCGAACTGAGAACAGCTTTATGAGATTTGCATCACCTCGCGGTGTAGCCACCCATTGTACTGCCCATTGTAACACGTGTGTAGCCCTAGGCGTAAGGGCCATGCTGATTTGACGTCATCCCCACCTTCCTCCGGTTTATCACCGGCAGTCTCGCTAGAGTACTCAACTAAATGGTAGTAACTAACGACAAGGGTTGCGCTCGTTGCGGGACTTAACCCAACATCTCACGACACGAGCTGACGACAACCATGCAGCACCTGTGTTCAGGCTCCCTTGCGGGCACTCCTACCTTTCAGTAAGATT
>10TW_19398
TCACCCCAGTCTCTAAACCCACCGTGGTCAGCTGCCTCCTTGCGGTTAGCGCACTGCCTTCGGGTGAATCCAAATCCCATGGTGTGACGGGCGGTGTGTACAAGGCCTGGGAACGTATTCACCGCGGCATGCTGATCCGCGATTACTAGCGATTCCGCCTTCATGCTCTCGAGTTGCAGAGAACAATCCGAACTGAGACGGTTTTTGGAGATTAGCTACCGGTCGCCCGGTTGCTGCCCACTGTCACCGCCATTGTAGCACGTGTGTAGCCCAGCGTGTAAGGGCCATGAGGACTTGACGTCATCCCCACCTTCCTCCGGCTTATCACCGGCAGTTTCCTTAGAGTGCCCAACTGAATGATGGCAACTAAGGACGAGGGTTGCGCTCGTTGCGGGACTTAACCCAACATCTCACGACACGAGCTGACGACAGCCATGCAGCACCTGTCACTAATCCAGCCGAACTGAAGGTAATCATCTCTGAAAACCGCG
>10TW_19438
TCACCCCAGTCATCAACCCCGCCTTCGGCACCCTCCTCCCCCGAAAGGGTTAGAGTAATGACTTCGGGCGTGGCTCACTTCCATGGTGTGACGGGCGGTGTGTACAAGGCCCGGGAACGGATTCACCGCAGTATGCTGACCTGCGATTACTAGCGATTCCTCCTTCATGCAGGCGAGTTGCAGCCTGCAATCTGAACTGTGCCAGGGTTTGTGAGATTCGCTCTCCCTCGCGGGTTGGCTGCTCTGTGTCCCTCGCATTGTAGTACGTGTGTCGCCCAGGACGTAAGGGCCATGCTGACTTGACGTCATCCTCACCTTCCTCCGGTTTGTCACCGGCAGTCTCGCTAGAGTTCCCAACTTAATGATGGCAACTAACGACGAGGGTTGCGCTCGTTGCGGGACTTAACCCAACATCTCACGACACGAGCTGACGACAGCCATGCAGCACCTGTCTTCTGGTTCCTTACGGCACTCTCCCCTTTCAAGGAGATT
>10TW_19474
TCATCCCAATCACCAGCATCACCTTAGGGCGCCGCATCCATTACTGGTTAGCAAACGCACTTCGGGCGAAACCGGCTTTCATGATGTGACGGGCGGTGTGTACAAGGCCCGGGAACGTATTCACGGCGCCGTAGCTGATGCGCCATTACTAGCGATTCCAACTTCATGTAGTCGAGTTGCAGACTACAATCTGAACTGGGCCTGGTTTTAAGGATTTGCTCAACCTCACGGTATTGCTTCCCTCTGTACCAGGCATTGTAGTACGTGTGTCGCCCAGGACGTAAGGGCCATGCTGACTTGACGTCATCCTCACCTTCCTCCGGTTTGTCACCGGCAGTCTCGCTAGAGTTCCCAACTTAATGATGGCAACTAACGACGAGGGTTGCGCTCGTTGCGGGACTTAACCCAACATCTCACGACACGAGCTGACGACAGCCATGCAGCACCTGTCTTCTGGTTCCTTACGGCACTCTCCCCTTTCAAGGAGATT
>10TW_19476
TAGTCCCAGTCACCAGCCTCGCCGTGGGCACCCATGAATTTGGGCGACTTCGGGCGCTGCCAGCTCCCATGACTTGACGGGCGGTGTGTACAAGGCTCAGGAACATATTCACCGCGGCGTAGCTGATCCGCGATTACTAGCGATTCCGACTTCAAGGAGGCGGGTTGCAGCCTCCTATCTGAACTGGGGCGGACTTTAAGCGATTTGCTCCACCTTGCGGTCTTGCATCGTTCTGTATCCGCCATTGTAGCACGTGTGCAGCCCCAGGCATAAGGGCCATGAGGACTTGACGTCATCCCCACCTTCCTCCGGTTTGACACCGGCAGTCTCGCTAGAGTCCTCAGCATTACCTGTTAGCAACTAACGATAGGGGTTTCGCTCGTTGAGGGACTTAACCCGACACTTCACAGCACGAGCTGACGACAGCCATGCAGCACCTGTCCAAGTTCCGGTCTTGCGACTGTTATCCTAATTTCATAGGACTAATCCTT
>10TW_19481
TCACCCCAGTTGCTGACTATACCTTGGTCAAACGCCTCCTTGCGGTTAGCAATCTGCTTTAAGGTAGAACCAACTTCCATGGTGTGACGGGCGGTGTGTACAAGACCCGGGAACGTATTCACCGTAGCACGCTGATCTACGATTACTAGCGATTCCAGCTTCATGCACTCGAGTTGCAGAGTGCAATCCGAACTGAGGTAGATTTTTGAGTTTAGCTTAGCGTCGCCACTTTGCATCTCATTGTCACTACCATTGTAGCACGTGTGTAGCCCAACCCGTAAGGGCCATGAGGACTTGACGTCATCCCCACCTTCCTCCAGCTTATCACTGGCAGTTCTTTCAGAGTGCCCAGCATGACCTGATGGCAACTAAAAGTAGGGGTTGCGCTCGTTGCGGGACTTAACCCAACATCTCACGACACGAGCTGACGACAGCCATGCAGCACCTGTGTTCTGTCCGGCCGAACCGAAAAGTCTAGTTTCCTAAA
>10TW_19509
TCACCCCAGTCATCAACCCCGCCTTCGGCACCCTCCTCCCCCGAAAGGGTTAGAGTAATGACTTCGGGCGTGGCTCACTTCCATGGTGTGACGGGCGGTGTGTACAAGGCCCGGGAACGGATTCACCGCAGTATGCTGACCTGCGATTACTAGCGATTCCTCCTTCATGCAGGCGAGTTGCAGCCTGCAATCTGAACTGTGCCAGGGTTTGTGAGATTCGCTCTCCCTCGCGGGTTGGCTGCTCTGTGTCCCTCGCATTGTAGTACGTGTGTCGCCCAGGACGTAAGGGCCATGCTGACTTGACGTCATCCTCACCTTCCTCCGGTTTGTCACCGGCAGTCTCGCTAGAGTTCCCAACTTAATGATGGCAACTAACGACGAGGGTTGCGCTCGTTGCGGGACTTAACCCAACATCTCACGACACGAGCTGACGACAGCCATGCAGCACCTGTCTTCTGGTTCCTTACGGCACTCTCCCCTTTCAAGGAGATT
>10TW_19558
TAGCCCTAGTTACCAGTTTTACCCTAGGCAGCTCCTTACGGTCACCGACTTCAGGTACCCCCAGCTTCCATGGCTTGACGGGCGGTGTGTACAAGGCCCGGGAACGTATTCACCGGATCATGGCTGATATCCGATTACTAGCGATTCCAGCTTCACGGAGTCGAGTTGCAGACTCCGATCCGAACTGAGAACGGTTTTGTAGATTCGCTCCTACTCACGTAGTGGCTGCTCTCTGTACCGTCCATTGTAGCACGTGTGTAGCCCAAGGCGTAAGGGCCGTGATGATTTGACGTCATCCCCACCTTCCTCACAGTTTACACTGGCAGTCTTGTTAGAGTTCCCGACATGACTCGCTGGCAACTAACAACAGGGGTTGCGCTCGTTATAGGACTTAACCTGACACCTCACGGCACGAGCTGACGACAACCATGCAGCACCTTGTAAATTGTCTTGCGAAAGATCTGTTTCCAAACCGGTCAATCTACATTTAAGCCTTGGTAAGGTTCCTCGCGT
>10TW_19596
TCACCCCAGTCATGAATCCTACCGTGGTAATCGTCTTCCTTGCGGTTAGACTAACTACTTCTGGTAAAACCCACTCCCATGGTGTGACGGGCGGTGTGTACAAGGCCCGGGAACGTATTCACCGCGACATGCTGATCCGCGATTACTAGCGATTCCGACTTCATGCAGTCGAGTTGCAGACTACAATCCGGACTACGATCGGCTTTCTGGGATTGGCTCCCCCTCGCGGGTTGGCAACCCTCTGTACCGACCATTGTATTACGTGTGAAGCCCTGGCCATAAGGGCCATGAGGACTTGACGTCATCCCCACCTTCCTCCGGTTTGTCACCGGCAGTCCCATTAAAGTGCCCAACTAAATGATGGCAATTAATGGCAAGGGTTGCGCTCGTTGCGGGACTTAACCCAACATCTCACGACACGAGCTGACGACAGCCATGCAGCACCTGTGTTACCGTTCTCTTTCGAGCACTTGAACATCTCTGCTCAATTCGGTACATGTCAAGGCCA
>10TW_19638
TCACCCCAGTCATCAACCCCGCCTTCGGCACCCTCCTCCCCCGAAAGGGTTAGAGTAATGACTTCGGGCGTGGCTCACTTCCATGGTGTGACGGGCGGTGTGTACAAGGCCCGGGAACGGATTCACCGCAGTATGCTGACCTGCGATTACTAGCGATTCCTCCTTCATGCAGGCGAGTTGCAGCCTGCAATCTGAACTGTGCCAGGGTTTGTGAGATTCGCTCTCCCTCGCGGGTTGGCTGCTCTGTGTCCCTCGCATTGTAGTACGTGTGTCGCCCAGGACGTAAGGGCCATGCTGACTTGACGTCATCCTCACCTTCCTCCGGTTTGTCACCGGCAGTCTCGCTAGAGTTCCCAACTTAATGATGGCAACTAACGACGAGGGTTGCGCTCGTTGCGGGACTTAACCCAACATCTCACGACACGAGCTGACGACAGCCATGCAGCACCTGTCTTCCGGTTCCTTACGGCACTCTCCCCTTTCAAGGAGATT
>10TW_19666
TAGCCCCAGTTACTAGTATAACCCTAGGCGACTCCTTGCGGTTATCGACTTCAGGTTCTCCCAGCTTCCATGGCTTGACGGGCGGTGTGTACAAGGCCCGGGAACGTATTCACCGAATCAATGCTGATATTCGATTACTAGCGAATCCAGCTTCATGAGGTCGAGTTGCAGACCTCAATCCGAACTGAGAATGGCTTTTTGAGGTTTGCGCCTTGTTACCAAGTGGCGTCTCATTGTACCATCCATTGTAGCACGTGTGTAGCCCTGGGCGTAAGGGCCATGATGACTTGACGTCGTCCCCGCCTTCCTCACTACTTGCGTAGGCAGTTTCTCTAGAGTCCCCAGCATAACCTGATGGCAACTAAAGATAGGGGTTGCGCTCGTTGCGGGACTTAACCCAACACCTCACGGCACGAGCTGACGACAGCCATGCAGCACCTTGCCAGTTGCCCCGAAGGGAAGCCACCTTTCGGCAGCGGTCACCTGACATTTAAGCCCAGGTAAGGTTT
>10TW_19696
TAGTCCCAGTCACCAGCCTTGCCGTGGGCACGCATGAAATTGCGCGACTTCGGGCACTGCCAGCTCCCATGACTTGACGGGCGGTGTGTACAAGGCTCAGGAACATATTCACCGCGGCGTAGCTGATCCGCGATTACTAGCGATTCCAACTTCATGCGGGCGAATTTCAGCCCGCAATCTGAACTGGGGTATGCTTTAGCGATTTGCTCCACCTTGCGGTCTTGCATCGTTCTGTACATACCATTGTAGCACGTGTGCAGCCCTAGACATAAAGGCCATGAGGACTTGACGTCATCCCCACCTTCCTCCGGTTTGACACCGGCAGTCTCGCTACAGTCCTCGCCATTACGCGTTAGCAAGTAGCGACAGGGGTTGCGCTCGTTGAGGGACTTAACCCGACACTTCACAGCACGAGCTGACGACAGCCATGCAGCACCTGTTCACGTTCCGCCCTTGCGGGTGTACCTCTACTTTCAT
>10TW_19699
TCATCCCAGTTACCGCTCATACCTTAGGGCGCTGCCTCCTTGCGGTTGGCGCGCGCACTTCGGGTACAAACGACTCCCATGATGTGACGGGCGGTGTGTACAAGACCCGGGAACGTATTCACGGCGCCGTAGCTGATGCGCCATTACTAGCGATTCCGGCTTCATGGAGGCGAGTTGCAGCCTCCAATCCGAACTGGGCCCGACTTTGGTGATTTCCTCCACCTTGCGGTCTCGGATCCTTCTGTGTCGGGCATTGTAGTACGTGTGCAGCCCTGGCCGTAAGGGCCATACTGACTTGACGTCGTCCCCACCTTCCTCCCCGTTGAACAGGGCAGTCTGAACAGAGTGCCGGAGACTCACGTCTCCATGGCAACAGTTCACAGGGGTTGCGCTCGTTGCGGGACTTAACCCAACATCTCACGACACGAGCTGACGACAGCCATGCAGCACCTGTGCAAATTGTGTATTGCTACACTCACCGGCTTTCACCGGATT
>10TW_19810
TAGCCCCAGTTACTAGTTTCGCCCTAGGCAGTTCCTTGCGGTGACCGACTTCAGGCACCCCCAGCTTCCATGGCTTGACGGGCGGTGTGTACAAGGCCCGGGAACGTATTCACCGCACCATGGCTGATGTGCGATTACTAGCGATTCCAACTTCACGGAGTCGAGTTGCAGACTCCGATCCGAACTGAGATGGGGTTTGAAGATTAGCTCACCCTCGCGGGTTGGCAACTCTCTGTCCCCACCATTGTAGCACGTGTGTGGCCCAGGACGTAAGGGCCGTGATGATTTGACGTCATCCCCACCTTCCTCACAGCTTACGCTGGCAGTTTCACTAGAGTCCCCGGCCGAACCGCTGGCAACTAGTAATGGGGGTTGCGCTCGTTATGGGACTTAACCCGACACTTCACAGCACGAGCTGACGACAACCATGCAGCACCTTGTAGACGGTCCGAAGAAAGGGATGTTTCCATCCCGGTCCCTCTACATTCAAGCCCTGGTAAGGTTCCTCGCGTATC
>10TW_19833
TCACCCCAGTCATCAACCCCGCCTTCGGCATCCTCCTCCCCCGAAAGGGTTAGAGTAATGACTTCGGGCGTGGCTCACTTCCATGGTGTGACGGGCGGTGTGTACAAGGCCCGGGAACGGATTCACCGCAGTATGCTGACCTGCGATTACTAGCGATTCCTCCTTCATGCAGGCGAGTTGCAGCCTGCAATCTGAACTGTGCCAGGGTTTGTGAGATTCGCTCTCCCTCGCGGGTTGGCTGCTCTGTGTCCCTCGCATTGTAGTACGTGTGTCGCCCAGGACGTAAGGGCCATGCTGACTTGACGTCATCCTCACCTTCCTCCGGTTTGTCACCGGCAGTCTCGCTAGAGTTCCCAACTTAATGATGGCAACTAACGACGAGGGTTGCGCTCGTTGCGGGACTTAACCCAACATCTCACGACACGAGCTGACGACAGCCATGCAGCACCTGTCTTCCGGTTCCTTACGGCACCTCTCCCCTTTCAAGGAGATT
>10TW_19836
TCACCCCAGTTGCTGACTATACCTTGGTCAAACGCCTCCTTGCGGTTAGCAATCTGCTTTAAGGTAGAACCAACTTCCATGGTGTGACGGGCGGTGTGTACAAGACCCGGGAACGTATTCACCGTAGCACGCTGATCTACGATTACTAGCGATTCCAGCTTCATGCACTCGAGTTGCAGAGTGCAATCCGAACTGAGGTAGATTTTTGAGTTTAGCTTAGCGTCGCCACTTTGCATCTCATTGTCACTACCATTGTAGCACGTGTGTAGCCCAACCCGTAAGGGCCATGAGGACTTGACGTCATCCCCACCTTCCTCCAGCTTATCACTGGCAGTTCTTTCAGAGTGCCCAGCATGACCTGATGGCAACTAAAAGTAGGGGTTGCGCTCGTTGCGGGACTTAACCCAACATCTCACGACACGAGCTGACGACAGCCATGCAGCACCTGTGTTCTGTCCGGCCGAACCGAAAAGTCTAGTTTCCTAAA
>10TW_19868
TAGCCCCAGTTACTAGTATAACCCTAGGCGACTCCTTGCGGTTATCGACTTCAGGTTCTCCCAGCTTCCATGGCTTGACGGGCGGTGTGTACAAGGCCCGGGAACGTATTCACCGAATCAATGCTGATATTCGATTACTAGCGAATCCAGCTTCATGAGGTCGAGTTGCAGACCTCAATCCGAACTGAGAATGGCTTTTTGAGGTTTGCGCCTTGTTACCAAGTGGCGTCTCATTGTACCATCCATTGTAGCACGTGTGTAGCCCTGGGCGTAAGGGCCATGATGACTTGACGTCGTCCCCGCCTTCCTCACTACTTGCGTAGGCAGTTTCTCTAGAGTCCCCAGCATAACCTGATGGCAACTAAAGATAGGGGTTGCGCTCGTTGCGGGACTTAACCCAACACCTCACGGCACGAGCTGACGACAGCCATGCAGCACCTTGCCAGTTGCCCCGAAGGGAAGCCACCTTTCGGCAGCGGTCACCTGACATTTAAGCCCAGGTAAGGTTT
>10TW_19892
TAGCCCCAGTCACTAGTTTTACCCTAGGCAGCTCCTTACGGTTACCGACTTCAGGCACCCCCAGCTCCCATGGCTTGACGGGCGGTGTGTACAAGGCCCGGGAACGTATTCACCGCGCCATGGCTGATGCGCGATTACTAGCGATTCCAGCTTCATAGAGTCGAGTTGCAGACTCCAATCCGAACTGAGATAGGCTTTAGAGATTCGCATCCGGTCACCCGGTAGCTGCCCTCTGTACCTACCATTGTAGCACGTGTGTGGCCCAGGACGTAAGGGCCGTGATGACTTGACGTCGTCCCCGCCTTCCTCTCTACTTGCGTAGGCAGTTTCTTTAGAGTCCTCAGCATTACCTGCTAGCAACTAAAGATAGGGGTTGCGCTCGTTGCGGGACTTAACCCAACACCTCACGGCACGAGCTGACGACAGCCATGCAGCACCTTGCAAATTGTCCGAAGACTAATCTGTTTCCAAATTATGCAATCTACATTTAAGCCCTGGTAAGGTT
>10TW_19894
TCACCCCAGTTGCTGACTATACCTTGGTCAAACGCCTCCTTGCGGTTAGCAATCTGCTTTAAGGTAGAACCAACTTCCATGGTGTGACGGGCGGTGTGTACAAGACCCGGGAACGTATTCACCGTAGCACGCTGATCTACGATTACTAGCGATTCCAGCTTCATGCACTCGAGTTGCAGAGTGCAATCCGAACTGAGGTAGATTTTTGAGTTTAGCTTAGCGTCGCCACTTTGCATCTCATTGTCACTACCATTGTAGCACGTGTGTAGCCCAACCCGTAAGGGCCATGAGGACTTGACGTCATCCCCACCTTCCTCCAGCTTATCACTGGCAGTTCTTTCAGAGTGCCCAGCATGACCTGATGGCAACTAAAAGTAGGGGTTGCGCTCGTTGCGGGACTTAACCCAACATCTCACGACACGAGCTGACGACAGCCATGCAGCACCTGTGTTCTGTCCGGCCGAACCGAAAAGTCTAGTTTCCAAA
>10TW_19902
TCTCCTTCCTCTAAATGATAAGGTTTAGTCAACTTCCCGCAGCATCGACGGCGAACCGCCTCAGCCGCAGTCCGAAGATTTCACCGGATCATTCAATCGGTAGGAGCGACGGGCGGTGTGTACAAAGGGCAGGGACGTAATCAACGCGAGCTGATGACTCACGCTTACTAGGAATTCCTCGTTGAAGATTAATAGTTGCAATAATCTATCCCCATCACGATGAAATTTGCAAGATTACCCGGTCCTGTCGAACGAGGTGAATGCTTGTTGCTTTCATCAGTGTAGCGCGCGTGCGGCCCAGAACATCTAAGGGCATCACAGACCTGTTATTGCCTCAAACTTCCACTCGCTAGGCACGAATAGTCCCTCTAAGAAGTTGTCCCCCCACAGAAAGTGAAGGTAACTATTTAGCAGGTTAAGGTCTCGTTCGTTAACGGAATTAACCAGACAAATCACTCCACCAACTAAGAACGGCCATGCACCACCACCCATAGAATCAAGAAAGAGCTCT
>10TW_19920
TCACCCCAGTCGCTGACTATACCTTGGTCAAACGCCTCCTTGCGGTTAGCAATCTGCTTTAAGGTAGAACCAACTTCCATGGTGTGACGGGCGGTGTGTACAAGACCCGGGAACGTATTCACCGTAGCACGCTGATCTACGATTACTAGCGATTCCAGCTTCATGCACTCGAGTTGCAGAGTGCAATCCGAACTGAGGTAGATTTTTGAGTTTAGCTTAGCGTCGCCACCTTGCATCTCATTGTCACTACCATTGTAGCACGTGTGTAGCCCAACCCGTAAGGGCCATGAGGACTTGACGTCATCCCCACCTTCCTCCAGCTTATCACTGGCAGTTCTTTCAGAGTGCCCAGCATTACCTGATGGCAACTAAAAGTAGGGGTTGCGCTCGTTGCGGGACTTAACCCAACATCTCACGACACGAGCTGACGACAGCCATGCAGCACCTGTGTTCTGTCCGGCCGAACCGAAGAGTCTAGTTTCCTAAA
>10TW_19944
TAGCCCTAGTTACCAGTTTTACCCTAGGCAGCTCCTTGCGGTCACCGACTTCAGGCACCCCCAGCTTCCATGGCTTGACGGGCGGTGTGTACAAGGCCCGGGAACGTATTCACCGGATCATGGCTGATATCCGATTACTAGCGATTCCAGCTTCACGGAGTCGAGTTGCAGACTCCGATCCGAACTGAGAACGGTTTTGTAGATTCGCTCCTACTCGCGTAGTGGCTGCTCTCTGTACCGTCCATTGTAGCACGTGTGTAGCCCAAGGCGTAAGGGCCGTGATGATTTGACGTCATCCCCACCTTCCTCACAGTTTGCACTGGCAGTCTTGTTAGAGTTCCCGACTTGACTCGCTGGCAACTAACAACAGGGGTTGCGCTCGTTATAGGACTTAACCTGACACCTCACGGCACGAGCTGACGACAACCATGCAGCACCTTGTAATTTGTCTTGCGAAAGATCTGTTTCCAAATCGGTCAAACTACATTTAAGCCTTGGTAAGGTTCCTCGCG
>10TW_19962
TCACCCCAGTCATCAACCCCGCCTTCGGCACCCTCCTCCCCCGAAAGGGTTAGAGTAATGACTTCGGGCGTGGCTCACTTCCATGGTGTGACGGGCGGTGTGTACAAGGCCCGGGAACGGATTCACCGCAGTATGCTGACCTGCGATTACTAGCGATTCCTCCTTCATGCAGGCGAGTTGCAGCCTGCAATCTGAACTGTGCCAGGGTTTGTGAGATTCGCTCTCCCTCGCGGGTTGGCTGCTCTGTGTCCCTCGCATTGTAGTACGTGTGTCGCCCAGGACGTAAGGGCCATGCTGACTTGACGTCATCCTCACCTTCCTCCGGTTTGTCACCGGCAGTCTCGCTAGAGTTCCCAACTTAATGATGGCAACTAACGACGAGGGTTGCGCTCGTTGCGGGACTTAACCCAACATCTCACGACACGAGCTGACGACAGCCATGCAGCACCTGTCTTCTGGTTCCTTACGGCACTCTCCCCTTTCAAGGAGATT
>10TW_19983
TCACCCCAGTCATCAGTCCTACCTTAGGCATCCCCCTCCTTGCGGTTGGGGTAACGACTTCGGGCGTGACCAACTTCCATGGTGTGACGGGCGGTGTGTACAAGGCCCGGGAACGAATTCACTGCAGTATGCTGACCTGCAATTACTAGCGATTCCTCCTTCACGAAGGCGAGTTGCAGCCTTCGATCTGAACTGAGCTACGGTTTATGAGATTCGCATCACATCGCTGTGTAGCTGCCCTTTGTCCGTAGCATTGTAGTACGTGTGTAGCCCAAGACGTAAGGGGCATGCTGACTTGACGTCATCCCCACCTTCCTCCGGTTTGTCACCGGCAGTCTCTCTAGAGTGCCCAACTTAATGCTGGCAACTAAAAACGAGGGTTGCGCTCGTTGCGGGACTTAACCCAACATCTCACGACACGAGCTGACGACAGCCATGCACCACCTGTGTTCACGCTCCCGAAGGCACTTCCATCTTTCAACGGAATT
>10TW_20057
TCACCCCAGTCACTAATTCTACCTTAGGCACCCTCCCCCAAATGGTTAGAGTAATGACTTCGGGCATAACCAGCTTCCATGGTGTGACGGGCGGTGTGTACAAGGCCCGGGAACGAATTCACCGCTGTATAGCTGACCAGCGATTACTAGCGATTCCACCTTCATGTAGGCGAGTTGCAGCCTACAATCCGAACTTAGAACGAGTTTATAGATTAGCTAGCCTTTGCAGGTTTGCGTCTCATTGTCTCGTCCAATGTAGCACGTGTGTAGCCCAGGGTGTAAGGGGCATGCTGACTTGACGTCATCCCCACCTTCCTCCGGTTTATAACCAGCAGTCTTTTTAGAGTTCCATAAAAGGCAACTAAAACAAGGGTTGCGCTCGTTGCGGGACTTAACCCAACATCTCACGACACGAGCTGACGACAGCCATGCACCACCTGTGTATACGCTCCAAACGGCACTTTCTTCTTTCAAAGAAATTCGTATCATGTCAAACCCTGGTAAGGTTCTTCGCGTTGCA
>10TW_20074
TCACCCCAGTCATCAACCCCGCCTTCGGCACCCTCCTCCCCCGAAAGGGTTAGAGTAATGACTTCGGGCGTGGCTCACTTCCATGGTGTGACGGGCGGTGTGTACAAGGCCCGGGAACGGATTCACCGCAGTATGCTGACCTGCGATTACTAGCGATTCCTCCTTCATGCAGGCGAGTTGCAGCCTGCAATCTGAACTGTGCCAGGGTTTGTGAGATTCGCTCTCCCTCGCGGGTTGGCTGCTCTGTGTCCCTCGCATTGTAGTACGTGTGTCGCCCAGGACGTAAGGGCCATGCTGACTTGACGTCATCCTCACCTTCCTCCGGTTTGTCACCGGCAGTCTCGCTAGAGTTCCCAACTTAATGATGGCAACTAACGACGAGGGTTGCGCTCGTTGCGGGACTTAACCCAACATCTCACGACACGAGCTGACGACAGCCATGCAGCACCTGTCTTCTGGTTCCTTACGGCACTCTCCCCTTTCAAGGAGATT
>10TW_20094
TCACCCCAGTCATCAACCCCGCCTTCGGCACCCTCCTCCCCCGAAAGGGTTAGAGTAATGACTTCGGGCGTGGCTCACTTCCATGGTGTGACGGGCGGTGTGTACAAGGCCCGGGAACGGATTCACCGCAGTATGCTGACCTGCGATTACTAGCGATTCCTCCTTCATGCAGGCGAGTTGCAGCCTGCAATCTGAACTGTGCCAGGGTTTGTGAGATTCGCTCTCCCTCGCGGGTTGGCTGCTCTGTGTCCCTCGCATTGTAGTACGTGTGTCGCCCAGGACGTAAGGGCCATGCTGACTTGACGTCATCCTCACCTTCCTCCGGTTTGTCACCGGCAGTCTCGCTAGAGTTCCCAACTTAATGATGGCAACTAACGACGAGGGTTGCGCTCGTTGCGGGACTTAACCCAACATCTCACGACACGAGCTGACGACAGCCATGCAGCACCTGTCTTCCGTCGTTCGTCGCTCTCCTTCCTAGAGAT
>10TW_20095
TCACCCCAGTCATCAACCCCGCCTTCGGCACCCTCCTCCCTTTCGAGTTAGAGTAATGACTTCGGGCGTGGCTCACTTCCATGGTGTGACGGGCGGTGTGTACAAGGCCCGGGAACGGATTCACCGCAGTATGCTGACCTGCGATTACTAGCGATTCCTCCTTCATGCAGGCGAGTTGCAGCCTGCAATCTGAACTGTGCCAGGGTTTGTGAGATTCGCTCTCCCTCGCGGGTTGGCTGCTCTGTGTCCCTCGCATTGTAGTACGTGTGTCGCCCAGGACGTAAGGGCCATGCTGACTTGACGTCATCCTCACCTTCCTCCGGTTTGTCACCGGCAGTCTCGCTAGAGTTCCCAACTTAATGATGGCAACTAACGACGAGGGTTGCGCTCGTTGCGGGACTTAACCCAACATCTCACGACACGAGCTGACGACAGCCATGCAGCACCTGTCTTCTGGTTCCTTACGGCACTCTCCCCTTTCAAGGAGATTCC
>10TW_20100
TCACCCCAGTCACGAATCCTACCGTGGTAAGCGCCCTCCTTGCGGTTAAGCTACCTACTTCTGGTAAAACCCGCTCCCATGGTGTGACGGGCGGTGTGTACAAGACCCGGGAACGTATTCACCGCGACATGCTGATCCGCGATTACTAGCGATTCCAACTTCATGTAGTCGAGTTGCAGACTACAATCCGGACTACGATACACTTTCTGGGATTAGCTCCCCCTCACGGGTTGGCGGCCCTCTGTATGTACCATTGTATGACGTGTGAAGCCCTACCCATAAGGGCCATGAGGACTTGACGTCATCCCCACCTTCCTCCGGTTTGTCACCGGCAGTCTCATTAGAGTGCCCTTTCGTAGCAACTAATGACAAGGGTTGCGCTCGTTGCGGGACTTAACCCAACATCTCACGACACGAGCTGACGACAGCCATGCAGCACCTGTGTACTGGTTCTCTTTCGAGCACTCCCCAATCTCTCAGGGATTCCAGCCATGTCAAGGGTAGGTAAGGTTTTTCGTCG
>10TW_20113
TCACCCCAGTCATCAACCCCGCCTTCGGCACCCTCCTCCCCCGAAAGGGTTAGAGTAATGACTTCGGGCGTGGCTCACTTCCATGGTGTGACGGGCGGTGTGTACAAGGCCCGGGAACGGATTCACCGCAGTATGCTGACCTGCGATTACTAGCGATTCCTCCTTCATGCAGGCGAGTTGCAGCCTGCAATCTGAACTGTGCCAGGGTTTGTGAGATTCGCTCTCCCTCGCGGGTTGGCTGCTCTGTGTCCCTCGCATTGTAGTACGTGTGTCGCCCAGGACGTAAGGGCCATGCTGACTTGACGTCATCCTCACCTTCCTCCGGTTTGTCACCGGCAGTCTCGCTAGAGTTCCCAACTTAATGATGGCAACTAACGACGAGGGTTGCGCTCGTTGCGGGACTTAACCCAACATCTCACGACACGAGCTGACGACAGCCATGCAGCACCTGTCTTCTGGTTCCTTACGGCACTCTCCCCTTTCAAGGAGATT
>10TW_20121
TAGTCCCAGTCACCAGCCTTGCCGTGGGCACGCATGAAATTGCGCGACTTCGGGCACTGCCAGCTCCCATGACTTGACGGGCGGTGTGTACAAGGCTCAGGAACATATTCACCGCGGCGTAGCTGATCCGCGATTACTAGCGATTCCAACTTCATGCGGGCGAATTTCAGCCCGCAATCTGAACTGGGGTATGCTTTAGCGATTTGCTCCACCTTGCGGTCTTGCATCGTTCTGTACATACCATTGTAGCACGTGTGCAGCCCTAGACATAAAGGCCATGAGGACTTGACGTCATCCCCACCTTCCTCCGGTTTGACACCGGCAGTCTCGCTACAGTCCTCGCCATTACGCGTTAGCAAGTAGCGACAGGGGTTGCGCTCGTTGAGGGACTTAACCCGACACTTCACAGCACGAGCTGACGACAGCCATGCAGCACCTGTTCACGTTCCGCCCTTGCGGGTGTACCTCTACTTTCAT
>10TW_20155
TCATCCCAGTTACCGCTCATACCTTAGGGCGCTGCCTCCTTGCGGTTGGCGCGCGCACTTCGGGTACAAACGACTCCCATGATGTGACGGGCGGTGTGTACAAGACCCGGGAACGTATTCACGGCGCCGTAGCTGATGCGCCATTACTAGCGATTCCGGCTTCATGGAGGCGAGTTGCAGCCTCCAATCCGAACTGGGCCCGACTTTGGTGATTTCCTCCACCTTGCGGTCTCGGATCCTTCTGTGTCGGGCATTGTAGTACGTGTGCAGCCCTGGCCGTAAGGGCCATACTGACTTGACGTCGTCCCCACCTTCCTCCCCGTTGAACAGGGCAGTCTGAACAGAGTGCCGGAGACTCACGTCTCCATGGCAACAGTTCACAGGGGTTGCGCTCGTTGCGGGACTTAACCCAACATCTCACGACACGAGCTGACGACAGCCATGCAGCACCTGTGCAAATTGTGTATTGCTACACTCACCGGCTTTCACCGGATT
>10TW_20156
TCACCCCAGTCACTAGCCCTGCCTTAGGCATCCTCCTCCTCGAAAGGTTGGAGTAACGACTTCGGGCGTGACCAGCTCCCATGGTGTGACGGGCGGTGTGTACAAGGCCCGGGAACGAATTCACCGCAGTATGCTGACCTGCGATTACTAGCGATTCCTCCTTCATGCAGGCGAGTTTCAGCCTGCAATCTGAACTGAGGCCGGGTTTGCTGGGATTCGCTTGTCCTCGCGGATTAGCTGCCCGTTGTCCCGACCATTGTAGTACGTGTGTAGCCCAAGACGTAAGGGGCATGCTGACTTGACGTCATCCCCACCTTCCTCCGGTTTGTCACCGGCAGTCTCTCTAGAGTTCCCAACTTAATGATGGCAACTAAAGACGAGGGTTGCGCTCGTTGCGGGACTTAACCCAACATCTCACGACACGAGCTGACGACAGCCATGCACCACCTGTGTTCTAGCTCCCTAAGGCACTCTCAACTTTCATCAAGATTCTAGACA
>10TW_20171
TAGTCCCAGTCACCAGCCTTGCCGTGGGCACGCATGAAATTGCGCGACTTCGGGCACTGCCAGCTCCCATGACTTGACGGGCGGTGTGTACAAGGCTCAGGAACATATTCACCGCGGCGTAGCTGATCCGCGATTACTAGCGATTCCAACTTCATGCGGGCGAATTTCAGCCCGCAATCTGAACTGGGGTATGCTTTAGCGATTTGCTCCACCTTGCGGTCTTGCATCGTTCTGTACATACCATTGTAGCACGTGTGCAGCCCTAGACATAAAGGCCATGAGGACTTGACGTCATCCCCACCTTCCTCCGGTTTGACACCGGCAGTCTCGCTACAGTCCTCGCCATTACGCGTTAGCAAGTAGCGACAGGGGTTGCGCTCGTTGAGGGACTTAACCCGACACTTCACAGCACGAGCTGACGACAGCCATGCAGCACCTGTTCACGTTCCGCCCTTGCGGGTGTACCTCTACTTTCAT
>10TW_20180
TCACCCCAGTCATCAACCCCGCCTTCGGCACCCTCCTCCCCCGAAAGGGTTAGAGTAATGACTTCGGGCGTGGCTCACTTCCATGGTGTGACGGGCGGTGTGTACAAGGCCCGGGAACGGATTCACCGCAGTATGCTGACCTGCGATTACTAGCGATTCCTCCTTCATGCAGGCGAGTTGCAGCCTGCAATCTGAACTGTGCCAGGGTTTGTGAGATTCGCTCTCCCTCGCGGGTTGGCTGCTCTGTGTCCCTCGCATTGTAGTACGTGTGTCGCCCAGGACGTAAGGGCCATGCTGACTTGACGTCATCCTCACCTTCCTCCGGTTTGTCACCGGCAGTCTCGCTAGAGTTCCCAACTTAATGATGGCAACTAACGACGAGGGTTGCGCTCGTTGCGGGACTTAACCCAACATCTCACGACACGAGCTGACGACAGCCATGCAGCACCTGTCTTCTGGTTCCTTACGGCACTCTCCCCTTTCAAGGAGATT
>10TW_20205
TCATCCCAGTCATCAACCCCGCCTTCGGCACCCTCCTCCCCCGAAAGGGTTAGAGTAATGACTTCGGGCGTGGCTCACTTCCATGGTGTGACGGGCGGTGTGTACAAGGCCCGGGAACGGATTCACCGCAGTATGCTGACCTGCGATTACTAGCGATTCCTCCTTCATGCAGGCGAGTTGCAGCCTGCAATCTGAACTGTGCCAGGGTTTGTGAGATTCGCTCTCCCTCGCGGGTTGGCTGCTCTGTGTCCCTCGCATTGTAGTACGTGTGTCGCCCAGGACGTAAGGGCCATGCTGACTTGACGTCATCCTCACCTTCCTCCGGTTTGTCACCGGCAGTCTCGCTAGAGTTCCCAACTTAATGATGGCAACTAACGACGAGGGTTGCGCTCGTTGCGGGACTTAACCCAACATCTCACGACACGAGCTGACGACAGCCATGCAGCACCTGTCTTCTGGTTCCTTACGGCACTCTCCCCTTTCAAGGAGATTCC
>10TW_20242
TCACTTCGATCAAGTTGACCTACTTCGATCCTTTCATAAACATTCATTTCTTCGTGAATCAGTGGAATTCATTACTTGTTTACTTCTGGGTTCTTCAGAAGATCCCCTCTCTTAAAGTGTGACGGGCGGTATGTACAAAGCTTAGGTACTTATTCACCGAAGCGTTCTGATCTTCGATTACTAACAATTCCTGCTTCATGAGCTCGAGTTGCAGAGCTCAATCCGTACTGGGATGCGATTTATAGTTTTGCTCCGGATTACTCTTTTGCATCTTTTTGTGCGCATCATTGTAGCACATGTGTAGCCCTCCCCATAAGGGCCATGCGGACTTGACGTCATCCTCACCTTCCTTCTACATTTAGTAGACAGTCTATTATGCACCGCTAATGACATAATACAAGGGTTGCGCTCGTTAACGAACTTAATCTAACATCTCACGACACGAGCTGACGACAGCCATGCAGCACCTGTTTCAGGATTTATTAA
>10TW_20250
TCACCCCAGTCATCAACCCCGCCTTCGGCACCCTCCTCCCTTTCGGGTTAGAGTAATGACTTCGGGCGTGGCTCACTTCCATGGTGTGACGGGCGGTGTGTACAAGGCCCGGGAACGGATTCACCGCAGTATGCTGACCTGCGATTACTAGCGATTCCTCCTTCATGCAGGCGAGTTGCAGCCTGCAATCTGAACTGTGCCAGGGTTTATGAGATTCGCTCTCCCTCGCGGGTTGGCTGCTCTCTGTCCCTCGCATTGTAGTACGTGTGTCGCCCAGGACGTAAGGGCCATGCTGACTTGACGTCATCCTCACCTTCCTCCGGTTTGTCACCGGCAGTCTCGCTAGAGTTCCCAACTTAATGATGGCAACTAACGACGAGGGTTGCGCTCGTTGCGGGACTTAACCCAACATCTCACGACACGAGCTGACGACAGCCATGCAGCACCTGTCTTCTGGTTCCTTACGGCACTCTCCCCTTTCAAGGAGATT
>10TW_20265
[truncated: 2,290,341 more chars]
