# Supplementary material for: Metagenomic Characterisation of the Viral Community of Lough Neagh, the Largest Freshwater Lake in Ireland
Source: PLoS One. 2016 Feb 29;11(2):e0150361. doi: 10.1371/journal.pone.0150361 (PMC4771703; doi:10.1371/journal.pone.0150361)
Supplement: S1 Table — (XLSX) [file pone.0150361.s005.xlsx]

## Sheet: Sheet1
Supporting Table 1. Chemical and environmental parameters of the Lough Neagh water sample used for metagenomic analysis.
Water sample collection depth, m	pH	Conductivity, µS/cm	Alkalinity, meq/l	Chlorophyll, ug/l	Chlorophyll a/b Ratio	Dissolved Oxygen (DO), %	Dissolved Oxygen (DO), mg/l	Temperature, °C	Total oxidised nitrogen (TON), mg/l	NH4+, µg/l	NO2, µg/l	Total phosphorus (TP), µg/l	Total soluble phosphorus (TSP), µg/l	Soluble reactive phosphorus (SRP), µg/l
0	8.75	319	2.17	51.22	0.97	109.9	12.03	11.3	0.35	56	7	55	10	8
5	8.94	281	2.1	51.84	0.98	108.9	11.96	11.2	0.26	56	5	49	6	1
10	8.84	252	2.08	51.46	0.96	99.5	11.05	10.7	0.28	81	6	48	9	5
Composite sample	8.94	248	2.06	50.41	0.99	-	-	-	0.29	96	9	39	3	0
Water sample collection date	2014-04-28
Secchi depth, m	1.4
